# Supplementary material for: Quickly Finding Orthologs as Reciprocal Best Hits with BLAT, LAST, and UBLAST: How Much Do We Miss?
Source: PLoS One. 2014 Jul 11;9(7):e101850. doi: 10.1371/journal.pone.0101850 (PMC4094424; doi:10.1371/journal.pone.0101850)
Supplement: Table Set S1 — These tables contain counts for genes finding reciprocal best hits and genes finding homologs organized on a per query genome fashion. The directory contains the R-script used to run the t-tests comparing the results from each program, and a table with the results of these t-tests. (ZIP) [file pone.0101850.s001.zip]

Archive with 60 entries (57 files):
- S1-Tables-Stats-Genes/
- S1-Tables-Stats-Genes/uid128.Homologs.tbl
- __MACOSX/
- __MACOSX/S1-Tables-Stats-Genes/
- __MACOSX/S1-Tables-Stats-Genes/._uid128.Homologs.tbl
- S1-Tables-Stats-Genes/uid128.Homologs_norm.tbl
- __MACOSX/S1-Tables-Stats-Genes/._uid128.Homologs_norm.tbl
- S1-Tables-Stats-Genes/uid128.orthology.R
- __MACOSX/S1-Tables-Stats-Genes/._uid128.orthology.R
- S1-Tables-Stats-Genes/uid128.RBH.tbl
- __MACOSX/S1-Tables-Stats-Genes/._uid128.RBH.tbl
- S1-Tables-Stats-Genes/uid128.RBH_hom_norm.tbl
- __MACOSX/S1-Tables-Stats-Genes/._uid128.RBH_hom_norm.tbl
- S1-Tables-Stats-Genes/uid128.RBH_norm.tbl
- __MACOSX/S1-Tables-Stats-Genes/._uid128.RBH_norm.tbl
- S1-Tables-Stats-Genes/uid128.t-test
- __MACOSX/S1-Tables-Stats-Genes/._uid128.t-test
- S1-Tables-Stats-Genes/uid57675.Homologs.tbl
- __MACOSX/S1-Tables-Stats-Genes/._uid57675.Homologs.tbl
- S1-Tables-Stats-Genes/uid57675.Homologs_norm.tbl
- __MACOSX/S1-Tables-Stats-Genes/._uid57675.Homologs_norm.tbl
- S1-Tables-Stats-Genes/uid57675.orthology.R
- __MACOSX/S1-Tables-Stats-Genes/._uid57675.orthology.R
- S1-Tables-Stats-Genes/uid57675.RBH.tbl
- __MACOSX/S1-Tables-Stats-Genes/._uid57675.RBH.tbl
- S1-Tables-Stats-Genes/uid57675.RBH_hom_norm.tbl
- __MACOSX/S1-Tables-Stats-Genes/._uid57675.RBH_hom_norm.tbl
- S1-Tables-Stats-Genes/uid57675.RBH_norm.tbl
- __MACOSX/S1-Tables-Stats-Genes/._uid57675.RBH_norm.tbl
- S1-Tables-Stats-Genes/uid57675.t-test
- __MACOSX/S1-Tables-Stats-Genes/._uid57675.t-test
- S1-Tables-Stats-Genes/uid57779.Homologs.tbl
- __MACOSX/S1-Tables-Stats-Genes/._uid57779.Homologs.tbl
- S1-Tables-Stats-Genes/uid57779.Homologs_norm.tbl
- __MACOSX/S1-Tables-Stats-Genes/._uid57779.Homologs_norm.tbl
- S1-Tables-Stats-Genes/uid57779.orthology.R
- __MACOSX/S1-Tables-Stats-Genes/._uid57779.orthology.R
- S1-Tables-Stats-Genes/uid57779.RBH.tbl
- __MACOSX/S1-Tables-Stats-Genes/._uid57779.RBH.tbl
- S1-Tables-Stats-Genes/uid57779.RBH_hom_norm.tbl
- __MACOSX/S1-Tables-Stats-Genes/._uid57779.RBH_hom_norm.tbl
- S1-Tables-Stats-Genes/uid57779.RBH_norm.tbl
- __MACOSX/S1-Tables-Stats-Genes/._uid57779.RBH_norm.tbl
- S1-Tables-Stats-Genes/uid57779.t-test
- __MACOSX/S1-Tables-Stats-Genes/._uid57779.t-test
- S1-Tables-Stats-Genes/uid57893.Homologs.tbl
- __MACOSX/S1-Tables-Stats-Genes/._uid57893.Homologs.tbl
- S1-Tables-Stats-Genes/uid57893.Homologs_norm.tbl
- __MACOSX/S1-Tables-Stats-Genes/._uid57893.Homologs_norm.tbl
- S1-Tables-Stats-Genes/uid57893.orthology.R
- __MACOSX/S1-Tables-Stats-Genes/._uid57893.orthology.R
- S1-Tables-Stats-Genes/uid57893.RBH.tbl
- __MACOSX/S1-Tables-Stats-Genes/._uid57893.RBH.tbl
- S1-Tables-Stats-Genes/uid57893.RBH_hom_norm.tbl
- __MACOSX/S1-Tables-Stats-Genes/._uid57893.RBH_hom_norm.tbl
- S1-Tables-Stats-Genes/uid57893.RBH_norm.tbl
- __MACOSX/S1-Tables-Stats-Genes/._uid57893.RBH_norm.tbl
- S1-Tables-Stats-Genes/uid57893.t-test
- __MACOSX/S1-Tables-Stats-Genes/._uid57893.t-test
- __MACOSX/._S1-Tables-Stats-Genes
