# Supplementary material for: Quickly Finding Orthologs as Reciprocal Best Hits with BLAT, LAST, and UBLAST: How Much Do We Miss?
Source: PLoS One. 2014 Jul 11;9(7):e101850. doi: 10.1371/journal.pone.0101850 (PMC4094424; doi:10.1371/journal.pone.0101850)
Supplement: Table Set S1 — These tables contain counts for genes finding reciprocal best hits and genes finding homologs organized on a per query genome fashion. The directory contains the R-script used to run the t-tests comparing the results from each program, and a table with the results of these t-tests. (ZIP) [file pone.0101850.s001.zip › S1-Tables-Stats-Genes/uid128.Homologs.tbl]

Genome	GSS	blastp	usearch7	last	blat
uid51607	0.102617	1515	1138	1156	513
uid14005	0.114809	936	722	821	322
uid47087	0.116670	474	290	343	82
uid162029	0.120930	274	187	202	61
uid42831	0.132899	958	720	794	248
uid39575	0.134301	5211	5075	5065	4537
uid162197	0.135904	872	638	706	212
uid68451	0.139669	892	574	643	201
uid59087	0.141931	323	244	257	92
uid59133	0.142092	674	440	527	118
uid10623	0.145653	5014	4836	4821	4181
uid75119	0.146114	667	440	517	121
uid58005	0.147052	439	292	352	95
uid182933	0.148896	1177	766	796	253
uid57643	0.149597	692	440	514	190
uid202216	0.149683	792	491	597	112
uid59201	0.152701	882	573	642	214
uid63163	0.153064	969	611	706	231
uid162179	0.153634	871	571	662	176
uid184862	0.155599	921	590	644	233
uid58277	0.156222	984	628	722	222
uid58015	0.158162	346	245	278	107
uid59395	0.158371	1028	671	738	279
uid201478	0.159025	1032	697	733	277
uid59013	0.160235	1191	747	816	271
uid59777	0.160321	935	595	669	233
uid61641	0.160579	342	246	280	105
uid183114	0.160707	1240	824	867	274
uid173926	0.160721	1114	767	805	275
uid203392	0.160816	341	251	283	106
uid183109	0.160953	1148	742	779	279
uid77129	0.163482	744	472	560	183
uid59025	0.163932	1228	778	817	275
uid58601	0.164922	810	448	536	133
uid40921	0.166082	954	601	680	233
uid41017	0.166082	956	603	686	233
uid183340	0.166289	1131	682	783	240
uid58009	0.166520	391	213	268	70
uid57659	0.166523	1102	680	771	240
uid157913	0.166523	1092	676	779	240
uid159873	0.166523	1092	676	779	240
uid57679	0.166544	955	605	692	235
uid189748	0.166704	1102	680	776	240
uid159835	0.166704	1092	674	778	239
uid158059	0.166704	1092	674	775	239
uid73417	0.167272	850	595	651	223
uid59109	0.167324	924	620	660	237
uid74443	0.167860	847	480	611	141
uid188479	0.168484	1101	735	823	285
uid81841	0.168652	1142	759	840	295
uid168323	0.169141	762	475	559	172
uid52599	0.169185	833	458	530	145
uid158363	0.169459	956	599	679	232
uid155	0.169909	1496	1133	1167	510
uid57767	0.170015	1263	827	850	306
uid61569	0.170238	476	305	356	98
uid189747	0.170279	1064	715	777	288
uid52581	0.170837	963	574	721	229
uid60491	0.171138	910	580	654	220
uid68021	0.171545	684	456	489	173
uid1433	0.172107	4101	3585	3548	2470
uid58137	0.172330	1081	745	790	300
uid58271	0.172396	1137	763	847	286
uid68691	0.172591	453	299	356	89
uid158881	0.172758	1124	755	829	278
uid158701	0.172760	1140	757	829	281
uid59229	0.172882	955	639	703	260
uid50547	0.173212	1115	807	858	332
uid168665	0.173222	455	301	352	89
uid52547	0.173386	1256	797	859	280
uid75097	0.173545	1073	685	751	265
uid51423	0.173936	898	575	652	201
uid60859	0.174353	467	306	351	89
uid59439	0.174437	813	516	583	175
uid197154	0.174534	491	304	351	84
uid58867	0.174672	696	444	490	164
uid158509	0.174733	1304	881	959	369
uid58317	0.174961	1072	733	814	292
uid53543	0.175104	485	306	349	92
uid167781	0.175157	968	612	712	232
uid58585	0.175755	921	577	649	209
uid58043	0.176003	1195	772	793	271
uid176371	0.176077	860	603	679	201
uid183003	0.176153	1191	721	821	256
uid62099	0.176316	490	305	346	87
uid63605	0.176829	809	529	612	197
uid62463	0.176973	1138	790	841	288
uid57705	0.177328	621	408	503	138
uid162189	0.177332	1145	783	833	280
uid51879	0.177364	1133	783	853	277
uid183110	0.177505	1173	809	838	278
uid57961	0.177588	623	408	506	136
uid160253	0.177694	951	724	807	252
uid58519	0.177767	925	642	678	238
uid183008	0.178007	1053	670	732	254
uid55381	0.178868	1100	734	838	282
uid41171	0.178868	1100	734	839	282
uid162027	0.179054	473	268	335	96
uid85495	0.179054	478	276	347	97
uid54249	0.179183	960	608	674	264
uid57709	0.179417	485	279	348	97
uid185759	0.179417	475	278	344	98
uid183112	0.179893	1168	722	790	257
uid49467	0.180081	1091	734	829	285
uid57803	0.180116	1192	742	773	277
uid49489	0.180258	838	520	639	174
uid58227	0.180315	1101	739	842	284
uid58079	0.180521	812	523	605	201
uid193714	0.180669	1018	695	800	238
uid46679	0.180692	461	312	351	86
uid61619	0.181150	456	318	344	86
uid43209	0.181158	1023	697	785	255
uid168259	0.181737	879	495	600	147
uid183006	0.181802	1165	748	816	275
uid58051	0.182001	944	568	661	214
uid54733	0.182393	895	523	630	160
uid45857	0.182592	891	597	650	185
uid157997	0.182901	1267	850	939	351
uid158133	0.183097	1121	752	825	277
uid70841	0.183103	878	505	621	161
uid53535	0.183124	1128	766	837	284
uid165195	0.183191	1091	745	815	276
uid60393	0.183394	889	589	637	209
uid184821	0.183580	985	631	719	239
uid55259	0.183816	1032	717	818	278
uid190705	0.183968	1125	762	839	288
uid46989	0.183981	784	528	568	208
uid189187	0.184034	1113	783	827	285
uid183682	0.184047	1132	767	832	284
uid159001	0.184255	1133	766	837	289
uid68053	0.184580	1081	796	857	298
uid74441	0.184663	926	628	699	234
uid58637	0.184964	835	537	615	205
uid183001	0.184970	1137	785	840	283
uid66779	0.185048	1001	669	769	240
uid82949	0.185124	1080	739	833	286
uid81081	0.185147	1210	852	889	341
uid184010	0.185189	1120	779	823	281
uid55845	0.185219	1106	780	841	354
uid49871	0.185353	1086	739	823	340
uid67317	0.185423	982	624	722	219
uid195461	0.185497	1133	793	838	286
uid58635	0.185657	830	464	588	136
uid48993	0.185827	659	417	524	123
uid197161	0.185934	869	571	635	194
uid68443	0.186019	1200	803	893	335
uid57947	0.186070	866	613	683	212
uid50331	0.186102	919	598	680	257
uid55639	0.186481	928	602	734	231
uid58339	0.186560	929	602	730	233
uid84215	0.186602	1123	759	832	285
uid65785	0.186638	892	547	621	202
uid58289	0.186723	908	570	645	204
uid48589	0.186756	877	614	681	209
uid181617	0.186777	1127	762	840	285
uid59299	0.186894	1144	765	842	314
uid41875	0.186922	425	252	324	87
uid179383	0.186926	1096	736	761	243
uid68743	0.186999	877	600	687	212
uid58527	0.187009	979	606	710	255
uid57873	0.187451	894	504	645	176
uid57981	0.187475	862	652	775	206
uid169620	0.187554	895	506	649	170
uid59203	0.187777	1005	688	758	284
uid162131	0.187777	1005	689	755	284
uid161953	0.187777	1005	688	755	288
uid59095	0.188050	713	444	545	165
uid61179	0.188055	797	526	603	191
uid160233	0.188194	795	540	612	191
uid58121	0.188286	841	517	626	179
uid58003	0.188390	1207	844	918	340
uid193706	0.188607	1138	792	831	287
uid62913	0.188612	1003	670	692	225
uid57675	0.188626	1138	794	831	287
uid183007	0.188891	1124	751	815	259
uid41865	0.188960	942	574	651	231
uid66189	0.189026	532	367	400	115
uid81103	0.189027	839	630	703	206
uid184824	0.189067	455	299	348	95
uid167260	0.189226	979	666	750	220
uid41885	0.189322	1122	759	864	284
uid60849	0.189328	527	353	392	113
uid59253	0.189345	614	376	451	137
uid162031	0.189391	520	346	380	111
uid58629	0.189404	853	546	619	209
uid57989	0.189665	879	632	729	198
uid58525	0.189889	528	364	399	109
uid48129	0.190028	1129	741	846	298
uid57683	0.190078	833	534	585	217
uid57985	0.190171	925	661	710	237
uid58757	0.190507	1144	776	844	320
uid177931	0.190566	1149	762	843	324
uid190186	0.190566	1155	802	877	322
uid49135	0.190572	1140	766	837	321
uid55779	0.190619	1112	743	827	297
uid195560	0.190676	877	632	728	200
uid84337	0.190746	916	680	741	228
uid54335	0.191058	1107	830	880	315
uid48361	0.191146	1027	668	778	269
uid58825	0.191333	993	645	719	179
uid58061	0.191488	449	278	325	81
uid54699	0.191675	898	586	655	279
uid183002	0.191704	1193	783	820	280
uid68449	0.191860	763	458	543	170
uid58877	0.191891	913	565	637	223
uid177811	0.192237	874	534	630	192
uid158151	0.192331	1141	774	858	319
uid59205	0.192441	875	474	581	156
uid183338	0.192447	1074	685	750	238
uid58829	0.192662	1085	717	800	291
uid183339	0.192760	1173	753	760	264
uid61629	0.192833	1294	893	962	409
uid62227	0.192839	636	428	514	109
uid46241	0.192861	940	576	696	244
uid57951	0.193179	537	364	407	129
uid197165	0.193408	811	547	585	189
uid183111	0.193472	1202	765	790	271
uid57919	0.193522	924	694	748	226
uid169223	0.193761	868	615	676	214
uid162071	0.193792	919	593	669	176
uid167488	0.193931	673	436	510	138
uid58225	0.194116	793	497	576	177
uid58253	0.194790	881	590	627	230
uid59027	0.194812	1128	718	776	259
uid59143	0.194819	1134	721	777	261
uid57765	0.195145	851	517	592	192
uid59207	0.195334	1115	717	810	289
uid184864	0.195369	899	566	637	204
uid168256	0.195447	743	495	566	205
uid175575	0.195554	582	399	435	141
uid66917	0.195619	895	562	615	225
uid58471	0.195897	903	641	706	218
uid66777	0.195998	1135	709	784	289
uid58391	0.196004	1168	793	890	330
uid57729	0.196121	548	366	458	123
uid65789	0.196260	905	584	658	244
uid171259	0.196307	272	178	199	58
uid59135	0.196431	1059	686	772	254
uid77127	0.196482	529	369	427	153
uid62245	0.196586	951	584	653	221
uid59273	0.196593	776	540	628	223
uid57959	0.196595	845	576	641	192
uid61411	0.196598	747	451	552	156
uid197195	0.196707	270	172	203	64
uid12410	0.196861	4720	4310	4346	3384
uid182929	0.196863	1236	797	798	288
uid63269	0.197028	934	576	649	213
uid175578	0.197032	582	403	439	143
uid159841	0.197107	1189	812	903	302
uid57721	0.197139	931	609	682	200
uid158165	0.197272	1064	668	731	279
uid43211	0.197562	743	502	597	192
uid62207	0.197729	1083	712	758	249
uid57885	0.197800	725	487	535	198
uid188480	0.197881	1183	756	826	329
uid46523	0.197902	953	629	740	264
uid41925	0.198094	721	466	525	174
uid58107	0.198161	556	369	431	155
uid162057	0.198223	796	529	596	180
uid171829	0.198278	512	336	390	144
uid59371	0.198376	592	450	507	155
uid61589	0.198625	1119	816	860	297
uid41735	0.198879	786	524	571	179
uid162091	0.199296	938	631	706	255
uid58057	0.199575	1007	608	753	221
uid81629	0.199960	711	462	536	166
uid46943	0.199989	1012	720	768	308
uid205053	0.200021	579	384	427	127
uid158171	0.200025	795	523	595	226
uid46839	0.200077	1013	720	775	310
uid162073	0.200077	1134	752	853	323
uid58237	0.200112	1076	730	769	279
uid57875	0.200157	988	721	766	321
uid58537	0.200410	981	549	685	231
uid162033	0.200437	1132	799	825	292
uid48823	0.200465	910	596	674	220
uid57621	0.200695	988	714	767	313
uid158119	0.200695	995	718	770	313
uid61645	0.200701	605	413	474	160
uid183005	0.200767	1144	709	762	256
uid60575	0.200914	869	571	627	208
uid58189	0.200929	939	582	706	242
uid198767	0.201093	586	450	506	155
uid50427	0.201122	1049	707	775	299
uid13961	0.201124	4025	3494	3557	2460
uid57967	0.201192	1163	741	829	316
uid176453	0.201196	884	606	657	233
uid161989	0.201331	925	577	654	211
uid167261	0.201457	766	471	554	163
uid58887	0.201474	385	255	271	88
uid57711	0.201474	385	255	271	89
uid59583	0.201636	1132	775	827	307
uid51721	0.201673	828	572	583	216
uid59011	0.201732	391	259	273	80
uid78143	0.201763	722	445	527	160
uid68311	0.201782	1149	834	877	336
uid68837	0.201792	749	560	673	169
uid198768	0.201800	599	442	498	156
uid57975	0.201896	1131	748	835	305
uid57671	0.201960	943	729	804	250
uid65089	0.201975	882	482	611	139
uid84411	0.201982	854	481	594	129
uid162117	0.202020	1154	839	861	334
uid158879	0.202022	1115	781	835	281
uid162159	0.202103	1126	770	827	303
uid58053	0.202118	1018	644	734	254
uid168516	0.202262	1053	717	766	271
uid184827	0.202292	864	556	638	218
uid192185	0.202323	954	736	820	251
uid50615	0.202342	1135	756	843	313
uid58097	0.202440	1133	766	846	296
uid57851	0.202624	604	443	505	155
uid57907	0.202707	994	601	699	226
uid58297	0.202873	343	245	292	103
uid58849	0.202908	919	607	683	179
uid59173	0.202967	950	650	712	253
uid182932	0.203027	1180	762	815	266
uid58851	0.203031	923	622	687	180
uid57991	0.203072	986	705	763	295
uid58923	0.203109	931	605	675	182
uid162067	0.203125	931	599	668	176
uid173860	0.203159	1143	795	877	321
uid58433	0.203185	987	667	765	262
uid63665	0.203261	261	173	194	64
uid173374	0.203269	1141	778	838	313
uid58687	0.203285	794	553	610	211
uid58759	0.203306	1141	792	851	315
uid54341	0.203308	788	567	618	212
uid58595	0.203354	825	590	645	219
uid189188	0.203364	1133	777	832	317
uid59017	0.203394	1145	766	833	284
uid58939	0.203457	801	574	627	218
uid58419	0.203479	702	434	523	172
uid73967	0.203496	1131	777	837	274
uid158699	0.203553	824	509	570	200
uid176921	0.203570	910	612	724	218
uid57753	0.203692	730	481	550	158
uid179370	0.203752	961	637	693	265
uid61897	0.203761	262	179	193	64
uid57859	0.203811	818	559	641	216
uid162021	0.203992	1134	763	852	315
uid41333	0.204059	762	514	563	220
uid57589	0.204144	826	572	639	215
uid58693	0.204144	825	571	636	215
uid58315	0.204164	1130	760	879	330
uid58581	0.204190	821	561	646	220
uid193770	0.204282	914	625	720	217
uid49485	0.204300	1027	654	749	243
uid58811	0.204323	818	575	634	219
uid167487	0.204369	1093	752	847	278
uid59303	0.204431	1133	768	859	316
uid57909	0.204431	1130	769	854	314
uid58083	0.204431	1130	768	858	311
uid59385	0.204431	1130	765	849	314
uid58091	0.204431	1133	771	854	313
uid46803	0.204560	1065	649	755	274
uid58381	0.204612	860	674	719	240
uid58379	0.204709	916	591	673	188
uid189027	0.204709	913	539	642	175
uid58161	0.204755	538	369	437	146
uid66803	0.204809	803	523	596	214
uid170731	0.204813	262	169	189	63
uid58179	0.204817	849	530	591	186
uid57931	0.204836	1138	741	820	312
uid61409	0.204872	635	422	480	160
uid189028	0.204950	918	540	648	176
uid186819	0.204967	866	542	620	218
uid195569	0.204967	867	541	627	214
uid89379	0.204999	824	571	636	216
uid89373	0.204999	824	571	635	216
uid57633	0.205064	543	358	416	147
uid87037	0.205070	1182	772	839	330
uid70727	0.205075	749	519	568	213
uid58719	0.205130	694	419	532	135
uid46353	0.205201	869	615	681	212
uid58799	0.205207	534	353	417	142
uid59301	0.205277	536	361	408	144
uid62903	0.205292	776	470	558	164
uid42155	0.205379	545	374	430	136
uid66207	0.205406	845	543	603	196
uid47079	0.205570	950	618	703	233
uid59887	0.205718	1128	783	835	282
uid158159	0.205781	532	355	417	145
uid159955	0.205901	1008	709	777	299
uid67365	0.205931	753	505	571	216
uid57713	0.206073	684	442	532	165
uid59029	0.206100	1020	722	790	309
uid158537	0.206115	991	712	764	309
uid59101	0.206160	1102	734	759	257
uid186549	0.206189	1204	848	931	344
uid57813	0.206243	904	541	668	229
uid193766	0.206450	762	549	605	187
uid40659	0.206482	1004	710	775	305
uid82369	0.206516	522	351	415	138
uid58609	0.206897	1002	721	771	317
uid158071	0.206897	987	716	769	316
uid47317	0.206897	993	719	764	315
uid58445	0.206962	1031	660	770	287
uid159693	0.206991	1005	708	772	295
uid59399	0.207041	777	496	551	159
uid158073	0.207070	985	713	759	313
uid193657	0.207076	1238	803	913	302
uid58625	0.207117	714	438	512	154
uid58607	0.207145	998	723	770	320
uid70839	0.207207	533	361	421	147
uid89383	0.207249	543	351	423	147
uid42499	0.207261	693	452	528	169
uid46245	0.207313	941	653	718	233
uid197171	0.207370	1136	735	793	261
uid73963	0.207413	533	358	416	144
uid45893	0.207539	747	409	577	121
uid43679	0.207566	910	598	675	180
uid162509	0.207574	989	629	743	246
uid57685	0.207622	796	543	602	182
uid201479	0.207622	797	544	599	183
uid82379	0.207649	863	468	584	129
uid58733	0.207862	1015	665	739	260
uid86659	0.207873	537	355	419	150
uid86653	0.207873	537	355	424	148
uid58961	0.207873	535	353	421	149
uid86657	0.207873	537	355	424	148
uid88069	0.207873	537	355	424	150
uid86655	0.207873	537	355	423	148
uid88067	0.207933	537	354	423	148
uid158043	0.207993	539	360	428	144
uid182934	0.208039	1028	633	688	249
uid58027	0.208082	536	354	418	148
uid66329	0.208199	859	506	602	155
uid58871	0.208264	916	602	677	181
uid74445	0.208278	828	527	601	200
uid197182	0.208289	462	267	332	116
uid82367	0.208308	288	210	218	76
uid57727	0.208355	852	471	580	143
uid61623	0.208408	886	572	656	193
uid42497	0.208467	1144	714	848	316
uid59147	0.208539	940	647	706	261
uid59311	0.208614	143	89	121	29
uid58669	0.208630	629	407	470	165
uid58971	0.208670	1142	739	814	290
uid58913	0.208761	1006	636	721	249
uid43471	0.208839	867	567	619	185
uid58945	0.208886	1063	721	759	271
uid158375	0.208980	1042	643	780	255
uid158383	0.208980	1042	643	780	255
uid59279	0.208980	1042	643	777	255
uid158379	0.208980	1042	643	780	255
uid158373	0.208980	1042	643	781	255
uid158531	0.208980	1042	643	780	255
uid158381	0.208980	1042	643	781	255
uid58145	0.209103	1049	743	805	323
uid66607	0.209196	835	536	578	208
uid60855	0.209267	917	565	692	207
uid58893	0.209375	833	540	619	206
uid58037	0.209385	992	723	770	318
uid58171	0.209545	954	632	691	254
uid57631	0.209548	831	541	615	205
uid48643	0.209601	1063	735	783	273
uid59237	0.209651	934	658	701	233
uid170534	0.209672	1017	643	720	262
uid59151	0.209721	1015	721	772	318
uid59153	0.209814	1005	724	773	320
uid205051	0.209823	708	481	538	195
uid189241	0.209871	1050	743	807	320
uid57853	0.209874	537	381	418	147
uid88073	0.209880	958	658	698	241
uid58991	0.209888	1109	704	767	302
uid162045	0.209989	751	497	586	181
uid60157	0.209999	893	579	653	212
uid58089	0.210033	1135	774	839	313
uid58619	0.210089	1007	727	775	318
uid58507	0.210121	933	629	667	240
uid58487	0.210203	1024	713	776	317
uid66301	0.210226	1242	871	960	342
uid159875	0.210226	882	516	620	202
uid45927	0.210226	882	515	624	202
uid178736	0.210334	926	653	698	230
uid58485	0.210344	987	721	762	309
uid48809	0.210353	783	518	585	221
uid50585	0.210384	970	674	745	227
uid62461	0.210400	291	203	216	73
uid58509	0.210417	931	609	663	232
uid177713	0.210427	1067	705	799	301
uid53037	0.210430	866	549	632	181
uid58157	0.210434	1015	717	772	320
uid174986	0.210545	824	562	640	214
uid162109	0.210580	1000	751	841	244
uid168321	0.210608	911	631	667	252
uid57807	0.210811	901	539	628	178
uid158049	0.210858	1067	760	813	324
uid201428	0.210880	482	317	375	126
uid87069	0.210921	482	318	377	126
uid87065	0.210921	481	317	378	125
uid159543	0.210921	469	317	372	125
uid87067	0.210921	482	319	382	126
uid87051	0.210921	482	319	378	126
uid72937	0.210969	669	451	504	158
uid68447	0.211036	483	322	381	124
uid58429	0.211124	1112	697	833	308
uid57625	0.211137	611	410	475	189
uid58931	0.211155	940	625	693	250
uid41927	0.211171	857	569	657	202
uid67357	0.211309	952	583	678	210
uid57867	0.211317	1087	735	792	275
uid42615	0.211386	1125	734	832	301
uid58841	0.211397	917	607	682	175
uid51503	0.211456	1004	679	717	261
uid193710	0.211498	1005	665	736	257
uid162041	0.211510	859	531	605	189
uid49001	0.211547	925	571	593	216
uid59433	0.211613	1058	639	738	286
uid183113	0.211615	1209	792	844	242
uid179384	0.211668	893	661	728	233
uid55487	0.211752	757	506	590	181
uid48801	0.211765	1020	661	737	260
uid81779	0.211863	910	607	680	247
uid57881	0.211894	953	616	691	238
uid161957	0.211894	954	616	696	238
uid50673	0.211970	936	662	721	238
uid67501	0.212102	1040	664	775	251
uid58937	0.212129	1032	673	768	297
uid89381	0.212170	986	660	755	225
uid197216	0.212192	914	596	664	177
uid58985	0.212215	882	585	665	222
uid73415	0.212344	749	448	537	140
uid193709	0.212574	828	574	652	227
uid159667	0.212666	935	666	726	222
uid167486	0.212724	1016	686	736	313
uid59227	0.212836	572	372	438	157
uid58199	0.212929	1132	765	847	296
uid62715	0.212976	1061	755	807	325
uid57917	0.212999	907	578	649	214
uid162119	0.213066	935	658	702	232
uid162121	0.213066	935	659	702	234
uid67321	0.213085	807	498	620	169
uid193764	0.213113	568	373	437	158
uid157909	0.213162	958	648	724	226
uid159677	0.213193	962	666	737	222
uid162175	0.213200	963	656	722	220
uid159673	0.213236	955	668	730	224
uid159671	0.213369	950	653	730	224
uid159669	0.213382	954	645	734	223
uid46255	0.213425	894	640	684	228
uid63399	0.213436	951	599	707	224
uid83609	0.213483	955	649	733	229
uid158863	0.213498	912	636	735	230
uid47083	0.213576	663	426	513	146
uid182930	0.213606	1195	745	789	276
uid58495	0.213822	857	553	601	205
uid165185	0.213878	1201	785	850	324
uid162167	0.213927	972	661	741	227
uid41533	0.213945	583	404	453	162
uid46231	0.214070	894	520	606	187
uid167998	0.214125	894	557	626	180
uid84301	0.214139	978	669	734	234
uid59159	0.214141	942	665	692	253
uid58795	0.214192	1142	770	846	310
uid84317	0.214192	984	671	742	237
uid62095	0.214309	696	436	540	184
uid49527	0.214373	836	509	593	199
uid197201	0.214377	812	516	574	191
uid57827	0.214412	494	346	398	153
uid62131	0.214458	642	443	503	180
uid177080	0.214459	1147	796	898	307
uid159675	0.214658	959	650	726	225
uid58577	0.214668	552	359	415	137
uid158533	0.214752	515	383	415	166
uid176920	0.214776	481	318	378	126
uid58977	0.214776	481	316	379	126
uid57585	0.214776	482	320	380	126
uid83611	0.214876	1138	763	840	314
uid68101	0.214920	377	273	305	122
uid57629	0.215044	547	351	396	139
uid58367	0.215071	1065	716	804	292
uid193717	0.215098	563	406	439	156
uid49481	0.215162	897	535	657	232
uid197170	0.215221	863	576	646	187
uid58711	0.215270	904	547	669	165
uid58279	0.215330	914	637	695	246
uid57607	0.215513	984	626	706	263
uid58231	0.215648	1028	687	783	291
uid158875	0.215712	1140	775	845	316
uid195604	0.215766	1016	641	711	255
uid81777	0.215788	1197	803	869	308
uid58103	0.215832	1157	778	881	318
uid70793	0.215857	1101	755	831	318
uid58739	0.215882	966	643	718	278
uid182733	0.215884	1167	764	825	321
uid173403	0.215939	1134	793	872	326
uid55641	0.216010	1004	646	730	270
uid58529	0.216035	1124	773	851	322
uid82815	0.216038	1131	765	855	324
uid58753	0.216038	1134	769	852	327
uid59171	0.216043	875	567	625	218
uid57653	0.216063	993	623	727	265
uid57673	0.216072	1165	817	901	325
uid58793	0.216080	431	298	327	120
uid58119	0.216110	870	545	637	188
uid77119	0.216143	1050	652	728	293
uid167481	0.216147	916	659	745	242
uid58837	0.216147	917	662	745	243
uid59043	0.216176	784	479	559	164
uid58875	0.216206	901	637	682	211
uid49695	0.216229	805	539	635	194
uid188688	0.216279	940	630	725	239
uid61245	0.216378	558	373	424	164
uid43465	0.216435	1119	758	866	304
uid58563	0.216443	719	412	491	135
uid55357	0.216595	909	619	696	221
uid59219	0.216690	774	533	588	183
uid65787	0.216708	756	469	541	156
uid71131	0.216843	959	646	705	264
uid203791	0.216983	1220	824	924	314
uid86855	0.216994	1059	761	810	326
uid54441	0.217000	1006	686	755	277
uid168379	0.217014	1134	720	819	314
uid158843	0.217018	493	363	391	157
uid58655	0.217029	777	448	563	170
uid168258	0.217131	957	643	737	218
uid161959	0.217187	883	551	603	206
uid59285	0.217213	494	364	393	159
uid158847	0.217228	490	367	392	162
uid58895	0.217245	822	530	604	208
uid59283	0.217272	494	362	391	160
uid158849	0.217272	473	351	369	154
uid46257	0.217291	1059	735	812	292
uid67507	0.217298	1004	649	705	241
uid57805	0.217305	513	381	411	166
uid173370	0.217359	454	259	305	85
uid158845	0.217387	361	252	273	88
uid173373	0.217413	471	276	327	83
uid57623	0.217432	939	634	702	297
uid184818	0.217606	725	484	531	186
uid46801	0.217643	968	653	735	253
uid173371	0.217718	449	259	308	76
uid58545	0.217733	719	480	533	186
uid165873	0.217755	568	408	446	154
uid57665	0.217790	970	668	737	252
uid58787	0.217817	847	466	595	142
uid57883	0.217836	640	407	494	152
uid55353	0.217851	937	671	752	235
uid58599	0.217862	1132	760	857	283
uid173372	0.217867	473	276	334	86
uid59045	0.217917	1070	724	814	286
uid158535	0.218048	493	360	401	154
uid205541	0.218050	1180	769	859	310
uid162171	0.218054	765	538	599	185
uid205054	0.218057	574	385	425	123
uid58935	0.218091	775	448	558	176
uid57583	0.218130	658	433	488	173
uid87025	0.218137	936	671	748	235
uid87003	0.218256	344	272	289	84
uid197153	0.218355	524	342	362	106
uid58805	0.218474	942	649	744	296
uid66295	0.218525	601	450	473	145
uid188477	0.218528	931	661	739	232
uid176369	0.218529	1141	766	841	317
uid162087	0.218547	345	265	277	85
uid59137	0.218581	1047	647	734	244
uid162201	0.218589	692	427	502	137
uid66873	0.218593	868	555	643	219
uid181997	0.218635	347	279	304	86
uid62225	0.218738	997	658	768	239
uid172463	0.218743	1098	745	813	318
uid51695	0.218763	344	284	299	87
uid59225	0.218827	434	301	332	116
uid159867	0.218873	431	294	311	110
uid57707	0.218980	480	284	337	88
uid58603	0.219020	1066	674	756	274
uid58031	0.219068	522	339	352	104
uid47507	0.219076	856	535	588	188
uid68281	0.219150	738	453	544	155
uid63397	0.219193	825	558	598	225
uid58615	0.219245	997	640	740	264
uid58403	0.219320	923	591	671	255
uid157331	0.219359	880	566	657	215
uid57913	0.219365	502	363	399	156
uid58395	0.219419	1097	810	833	315
uid58885	0.219455	970	693	724	254
uid58041	0.219481	994	614	729	165
uid54735	0.219563	844	516	603	176
uid59383	0.219568	1099	808	858	320
uid185179	0.219597	1063	711	786	306
uid58251	0.219606	1103	712	751	290
uid189953	0.219623	1023	689	810	252
uid57735	0.219629	965	655	712	285
uid171377	0.219655	903	556	655	198
uid60789	0.219762	844	499	578	215
uid83615	0.219785	959	654	713	277
uid41425	0.219793	1206	808	895	318
uid158857	0.219801	970	655	716	279
uid162335	0.219844	432	308	331	115
uid42777	0.220010	765	449	563	175
uid66303	0.220033	1181	758	830	333
uid58929	0.220039	954	628	704	259
uid159513	0.220039	897	574	632	243
uid59177	0.220058	821	514	578	172
uid58653	0.220120	431	296	308	109
uid58113	0.220151	947	646	712	275
uid159993	0.220185	554	401	426	130
uid59065	0.220266	776	458	560	190
uid58501	0.220266	942	600	721	220
uid159879	0.220334	557	399	419	130
uid159881	0.220334	557	399	425	130
uid58409	0.220355	853	466	608	125
uid158855	0.220467	965	657	720	281
uid58865	0.220490	892	658	756	212
uid193713	0.220517	558	403	427	131
uid161369	0.220517	562	403	425	131
uid193712	0.220517	558	402	419	131
uid196775	0.220517	566	406	433	131
uid203391	0.220546	876	656	733	226
uid59351	0.220578	561	394	426	131
uid53065	0.220600	922	623	735	232
uid43327	0.220638	1092	699	775	292
uid46807	0.220673	1058	720	797	323
uid59241	0.220703	943	641	696	269
uid73587	0.220730	1011	650	745	233
uid158693	0.220746	1197	777	840	335
uid158853	0.220752	964	653	710	280
uid58075	0.220759	1103	772	827	353
uid202924	0.220768	786	450	561	175
uid57723	0.220768	784	448	565	173
uid58589	0.220768	920	622	734	233
uid196776	0.220784	566	406	426	131
uid196777	0.220795	563	402	433	128
uid167484	0.220795	558	400	420	131
uid196772	0.220795	566	404	426	131
uid161403	0.220795	562	403	433	131
uid167483	0.220795	558	400	428	131
uid196778	0.220795	566	404	426	131
uid161995	0.220795	558	400	428	131
uid62937	0.220828	929	634	691	273
uid167485	0.220855	558	401	428	131
uid58019	0.220913	933	631	699	271
uid58873	0.220913	933	635	691	271
uid59319	0.220966	966	656	717	278
uid196770	0.220980	558	403	421	132
uid159863	0.220980	554	402	426	131
uid196771	0.220980	558	402	422	132
uid196769	0.220980	558	402	428	132
uid58333	0.220990	560	403	426	133
uid59349	0.220990	553	401	420	130
uid83613	0.221046	959	650	713	277
uid51419	0.221047	955	618	661	248
uid45897	0.221074	789	531	592	235
uid59009	0.221137	948	643	702	271
uid196774	0.221160	561	402	420	132
uid196773	0.221160	561	377	430	132
uid196781	0.221160	563	405	429	132
uid196780	0.221160	563	405	429	132
uid196779	0.221160	563	381	419	132
uid57637	0.221160	557	398	426	132
uid161361	0.221160	556	402	426	132
uid57921	0.221167	1064	745	812	312
uid196782	0.221180	561	380	417	132
uid46097	0.221208	835	616	700	216
uid161409	0.221238	562	402	426	132
uid161377	0.221238	562	402	426	132
uid161353	0.221238	562	402	420	132
uid161985	0.221243	1042	787	842	319
uid83617	0.221249	946	641	706	269
uid159871	0.221249	946	641	706	269
uid57927	0.221249	946	641	706	269
uid58451	0.221288	955	610	691	270
uid59015	0.221571	956	654	710	263
uid55693	0.221573	946	675	736	258
uid68843	0.221574	556	399	435	131
uid176125	0.221576	1004	650	729	245
uid68687	0.221643	507	310	364	126
uid188115	0.221751	569	392	448	158
uid51489	0.221756	870	597	628	212
uid72793	0.221824	1033	735	793	327
uid175570	0.221861	298	208	236	85
uid176373	0.221861	312	205	237	84
uid173859	0.221861	299	210	236	86
uid176374	0.221861	297	205	236	83
uid55329	0.221909	899	588	646	229
uid175576	0.221950	586	400	442	144
uid57591	0.222139	1188	758	812	331
uid196796	0.222144	560	406	434	131
uid61633	0.222144	559	401	426	130
uid196789	0.222144	560	399	435	131
uid196792	0.222144	560	406	442	131
uid196785	0.222144	561	402	438	131
uid196795	0.222144	560	406	442	131
uid196800	0.222144	560	404	440	131
uid196791	0.222144	560	406	434	131
uid196788	0.222144	560	406	434	131
uid196799	0.222144	560	406	434	131
uid196787	0.222144	560	406	442	131
uid61635	0.222144	559	406	441	130
uid196794	0.222144	559	406	431	131
uid198643	0.222144	560	400	438	131
uid196784	0.222144	561	401	440	131
uid196798	0.222144	560	405	442	131
uid196783	0.222144	560	402	430	131
uid196790	0.222144	560	399	437	131
uid198644	0.222144	560	400	427	131
uid196793	0.222144	560	406	434	131
uid196786	0.222144	560	399	438	131
uid58481	0.222189	900	640	698	184
uid196797	0.222208	560	404	439	131
uid40839	0.222233	1222	822	916	286
uid58115	0.222266	624	375	444	157
uid52455	0.222359	1005	691	756	283
uid159233	0.222407	985	706	756	301
uid202218	0.222569	1010	652	772	233
uid89377	0.222681	1133	799	843	299
uid65781	0.222694	784	487	544	196
uid59175	0.222716	1137	761	806	307
uid15862	0.222852	1210	853	936	333
uid42613	0.222962	865	533	619	215
uid74021	0.223141	1003	677	751	256
uid50609	0.223143	733	491	546	175
uid59167	0.223319	813	536	625	221
uid58643	0.223338	881	579	637	223
uid59077	0.223409	1195	800	905	333
uid182483	0.223431	600	403	478	166
uid59325	0.223455	327	260	285	83
uid61579	0.223519	939	636	703	255
uid58927	0.223519	939	635	696	258
uid46531	0.223628	1233	806	894	290
uid162181	0.223681	1061	720	798	323
uid197158	0.223758	717	429	504	179
uid58551	0.223763	1102	687	790	283
uid58751	0.223768	1156	779	858	323
uid59149	0.223795	948	647	712	255
uid58233	0.223886	746	541	603	216
uid58401	0.224031	710	468	562	197
uid59293	0.224035	878	575	685	198
uid57697	0.224035	878	574	687	197
uid197162	0.224100	858	563	623	195
uid162165	0.224131	431	293	318	110
uid59389	0.224135	860	526	620	188
uid58311	0.224143	440	300	331	114
uid177081	0.224149	428	289	313	106
uid59181	0.224193	825	633	694	218
uid201033	0.224218	799	475	565	169
uid58755	0.224241	1085	743	835	272
uid59435	0.224322	1144	715	791	278
uid175577	0.224374	586	403	444	143
uid195459	0.224409	1127	732	819	328
uid58055	0.224437	524	342	399	111
uid58957	0.224471	1080	729	770	315
uid175861	0.224477	819	566	631	220
uid57857	0.224514	827	626	676	220
uid197185	0.224533	820	556	642	217
uid80743	0.224553	775	525	578	216
uid159845	0.224588	586	401	450	137
uid189026	0.224588	573	395	443	139
uid59179	0.224633	977	632	701	250
uid58683	0.224676	687	426	517	144
uid175572	0.224706	583	398	437	142
uid63621	0.224847	586	403	454	145
uid159525	0.224847	587	402	446	144
uid162063	0.224847	587	404	453	139
uid159523	0.224847	588	403	448	144
uid159521	0.224847	582	401	449	144
uid159527	0.224847	584	402	449	145
uid66307	0.224860	1051	627	732	292
uid175579	0.224887	586	399	434	143
uid162037	0.224893	823	555	643	216
uid197188	0.224893	824	556	639	216
uid197187	0.224893	824	556	645	216
uid197186	0.224893	823	555	647	216
uid179070	0.224908	590	402	450	139
uid175573	0.224908	585	404	448	143
uid71153	0.224908	814	577	651	220
uid66551	0.224944	800	490	566	172
uid40821	0.225022	1046	737	791	330
uid58523	0.225079	1096	729	833	288
uid74437	0.225099	916	584	634	197
uid81083	0.225147	530	372	409	138
uid50385	0.225152	877	639	711	191
uid57741	0.225192	1026	712	761	330
uid41287	0.225192	570	395	445	159
uid58989	0.225265	1091	713	818	265
uid59121	0.225294	810	547	619	212
uid58717	0.225318	888	543	639	164
uid162039	0.225335	829	643	705	220
uid58953	0.225356	1092	719	814	270
uid49529	0.225412	669	451	511	157
uid162035	0.225426	821	637	709	223
uid63631	0.225434	896	514	627	138
uid198524	0.225488	957	612	738	224
uid63345	0.225499	1083	716	822	288
uid59287	0.225544	816	639	674	222
uid59117	0.225585	819	642	675	217
uid46661	0.225602	1021	626	753	259
uid52453	0.225623	829	575	659	221
uid58143	0.225640	1021	736	794	330
uid50555	0.225641	994	658	734	228
uid59125	0.225641	820	648	704	216
uid65087	0.225668	1137	745	836	297
uid86861	0.225791	1075	728	816	327
uid51875	0.225818	720	457	528	127
uid58579	0.225849	399	298	333	126
uid58767	0.225860	736	486	549	161
uid158377	0.225872	1041	639	781	255
uid48803	0.225879	776	485	566	165
uid81775	0.225883	1096	748	859	321
uid61643	0.225959	1066	694	792	285
uid162003	0.225973	740	575	660	201
uid58081	0.226023	1161	790	876	330
uid86913	0.226031	1228	823	904	311
uid58641	0.226185	1102	715	815	316
uid197166	0.226191	849	559	613	200
uid59001	0.226216	869	527	626	194
uid62907	0.226294	985	712	762	301
uid59061	0.226301	999	660	711	278
uid58147	0.226308	975	625	675	255
uid195457	0.226355	835	551	640	236
uid195458	0.226355	832	551	641	235
uid58247	0.226374	871	590	676	245
uid62273	0.226410	934	590	714	231
uid58181	0.226528	950	624	651	206
uid58033	0.226672	911	567	704	230
uid176501	0.226693	964	614	735	223
uid201038	0.226703	1169	798	888	298
uid58963	0.226730	567	370	433	135
uid58833	0.226731	921	660	747	219
uid198526	0.226749	1021	624	743	240
uid158861	0.226814	921	660	751	224
uid61727	0.226819	936	585	683	220
uid43329	0.226861	1068	722	795	263
uid58195	0.226886	900	618	646	236
uid66601	0.226898	897	560	608	181
uid58397	0.226900	1022	702	781	254
uid58449	0.226911	994	627	716	260
uid58273	0.226983	1061	655	749	297
uid84217	0.227135	904	626	658	241
uid58383	0.227144	1140	776	875	322
uid58385	0.227144	1135	760	866	312
uid182928	0.227183	1115	701	759	255
uid58275	0.227188	1050	682	777	262
uid198525	0.227216	510	345	374	103
uid57639	0.227286	897	612	653	238
uid40845	0.227303	1045	692	810	265
uid58387	0.227349	1118	752	843	313
uid54927	0.227359	941	673	732	240
uid58721	0.227476	1118	732	776	314
uid174460	0.227505	1162	796	884	321
uid51421	0.227569	804	506	571	195
uid59387	0.227596	960	646	714	293
uid81197	0.227630	910	579	710	230
uid195460	0.227697	363	257	291	96
uid57725	0.227714	1135	774	852	325
uid58483	0.227752	1160	784	836	314
uid62125	0.227894	1000	731	817	240
uid57669	0.228007	937	679	726	235
uid66875	0.228129	873	521	626	166
uid162511	0.228190	1161	803	896	331
uid183486	0.228318	808	518	625	133
uid162005	0.228345	814	583	647	216
uid190182	0.228415	942	540	648	179
uid58389	0.228450	1170	794	889	330
uid68689	0.228473	1167	738	820	321
uid58515	0.228484	1167	799	903	324
uid193756	0.228506	932	714	786	252
uid193755	0.228506	932	715	797	252
uid193759	0.228506	932	715	786	252
uid193754	0.228506	932	715	786	252
uid193761	0.228506	932	716	788	252
uid193758	0.228506	932	716	794	251
uid193757	0.228506	932	715	786	252
uid193760	0.228506	932	716	788	252
uid58727	0.228529	1035	731	788	316
uid53477	0.228604	1122	759	824	299
uid185180	0.228650	1073	732	800	331
uid58903	0.228659	824	549	648	154
uid58165	0.228733	965	615	689	252
uid203393	0.228768	1212	789	835	334
uid198769	0.228814	842	561	642	240
uid82371	0.228829	1118	778	828	297
uid57663	0.228861	1012	770	840	245
uid58421	0.228894	798	445	570	133
uid161935	0.228913	847	554	623	211
uid58341	0.228915	1065	709	784	310
uid41131	0.228948	791	488	596	162
uid58213	0.228964	983	703	765	297
uid57733	0.228981	1162	802	913	337
uid58427	0.229010	1011	626	723	292
uid58211	0.229021	1012	704	769	268
uid176130	0.229024	816	519	606	159
uid57861	0.229107	1008	709	785	248
uid58513	0.229126	1024	653	754	243
uid168059	0.229151	1073	679	747	300
uid86647	0.229196	838	548	624	228
uid58215	0.229256	993	706	765	301
uid201429	0.229260	823	585	668	209
uid73413	0.229313	846	554	623	212
uid183115	0.229419	1171	728	799	266
uid61571	0.229420	840	518	578	176
uid178948	0.229507	951	589	727	233
uid57769	0.229543	839	520	587	176
uid174072	0.229567	1050	660	780	266
uid61603	0.229593	1048	732	822	302
uid57955	0.229606	1077	705	768	308
uid159515	0.229610	1041	710	767	264
uid68293	0.229720	1041	709	764	264
uid57677	0.229726	1040	708	764	263
uid60725	0.229953	920	616	642	226
uid58173	0.229973	1008	604	686	225
uid184079	0.230011	693	451	520	198
uid62909	0.230318	1076	704	760	312
uid197169	0.230370	719	474	531	154
uid10698	0.230424	3675	3179	3147	2032
uid58557	0.230441	769	492	546	203
uid176129	0.230488	777	516	599	156
uid59093	0.230540	977	625	699	256
uid52827	0.230562	918	514	632	142
uid183337	0.230580	1057	654	733	231
uid59249	0.230590	1020	722	775	316
uid57925	0.230618	1130	774	822	263
uid58177	0.230677	1005	686	736	250
uid58907	0.230743	1038	642	736	288
uid51635	0.230805	1020	677	744	258
uid57715	0.230810	999	677	716	231
uid159865	0.230822	927	621	723	228
uid58535	0.230824	978	558	686	217
uid59309	0.230841	919	602	666	233
uid84295	0.230940	983	665	740	235
uid84313	0.230942	987	671	749	237
uid84303	0.230990	992	667	751	240
uid183485	0.231000	1018	660	740	245
uid84305	0.231016	984	665	737	233
uid52535	0.231023	280	196	227	76
uid59057	0.231034	995	666	746	285
uid59215	0.231054	887	556	689	201
uid184077	0.231177	722	475	525	169
uid82345	0.231229	934	635	687	238
uid59081	0.231247	1066	678	777	299
uid59059	0.231270	583	396	454	151
uid196849	0.231330	1128	762	890	298
uid46625	0.231356	709	485	518	173
uid77027	0.231385	1164	812	922	282
uid58677	0.231399	929	622	715	229
uid57597	0.231403	1085	722	805	319
uid198829	0.231403	1085	721	801	319
uid198830	0.231403	1084	721	798	319
uid66299	0.231429	1102	714	797	310
uid46085	0.231793	1137	731	832	324
uid184826	0.231803	1170	784	882	306
uid177925	0.231850	865	587	642	215
uid59369	0.231975	969	693	724	253
uid59115	0.232003	1105	693	786	309
uid174511	0.232013	1119	774	857	308
uid58329	0.232054	537	374	427	157
uid50545	0.232124	1086	734	836	306
uid82555	0.232345	948	606	686	247
uid45847	0.232404	1084	725	793	269
uid59281	0.232447	1030	678	792	243
uid57755	0.232459	659	395	487	129
uid58995	0.232467	1095	699	790	298
uid58627	0.232482	1201	795	841	350
uid49131	0.232502	925	630	733	234
uid58921	0.232505	1001	674	746	297
uid58111	0.232539	562	415	446	180
uid62083	0.232586	511	365	412	152
uid57759	0.232659	923	622	742	219
uid58749	0.232677	947	634	718	284
uid59209	0.232736	964	677	739	261
uid58345	0.232741	1053	689	749	323
uid167583	0.232885	1121	767	796	321
uid58807	0.232941	897	589	663	189
uid48371	0.233048	1199	837	914	317
uid158135	0.233119	876	507	591	213
uid175571	0.233237	578	399	440	143
uid50565	0.233245	1226	796	874	302
uid171830	0.233245	1227	795	874	302
uid86865	0.233293	1076	690	757	311
uid61639	0.233308	936	634	733	239
uid58269	0.233340	1041	711	763	306
uid168996	0.233349	1214	790	846	345
uid59291	0.233369	754	490	567	186
uid58999	0.233403	785	567	620	210
uid181998	0.233403	819	586	639	220
uid183004	0.233458	1085	699	750	248
uid171337	0.233463	939	582	657	206
uid68249	0.233687	812	526	600	182
uid57939	0.233724	916	651	747	224
uid162089	0.233755	1190	786	846	351
uid58613	0.233895	890	582	677	234
uid197184	0.233941	812	540	619	187
uid58925	0.233949	977	718	805	243
uid57649	0.233955	887	584	670	238
uid159659	0.234011	983	688	778	220
uid59071	0.234017	945	655	759	224
uid61729	0.234046	1065	737	856	263
uid58239	0.234202	927	624	713	240
uid162173	0.234207	1212	803	855	347
uid68291	0.234264	985	688	761	220
uid48819	0.234281	777	507	561	187
uid59365	0.234302	930	600	695	253
uid61649	0.234320	829	563	633	248
uid158689	0.234394	1227	795	874	302
uid57739	0.234417	1181	789	895	313
uid196598	0.234438	1212	803	853	349
uid58167	0.234476	1197	784	831	282
uid58723	0.234603	1090	724	792	311
uid184863	0.234676	961	666	715	211
uid83607	0.234683	973	658	729	229
uid84297	0.234683	976	658	734	229
uid58709	0.234702	924	597	668	225
uid57667	0.234827	842	639	698	225
uid84311	0.234846	986	660	750	236
uid60821	0.234854	814	545	606	219
uid66203	0.234870	832	558	608	210
uid89391	0.234910	1055	701	810	256
uid58667	0.234966	609	386	435	163
uid63633	0.235015	783	507	567	213
uid194120	0.235015	754	528	586	225
uid58675	0.235052	1011	619	726	271
uid49735	0.235058	823	569	640	221
uid57691	0.235075	984	663	746	230
uid58077	0.235083	494	343	381	102
uid176368	0.235180	953	620	705	242
uid65449	0.235242	831	633	711	227
uid84299	0.235329	984	671	741	236
uid58287	0.235409	1091	753	831	285
uid62695	0.235445	919	654	750	221
uid57893	0.235450	907	603	683	244
uid67363	0.235451	1075	690	738	292
uid60163	0.235455	909	634	730	224
uid58639	0.235493	1138	769	834	323
uid46215	0.235499	1004	678	739	273
uid162191	0.235543	816	568	631	221
uid58591	0.235571	710	483	560	210
uid70619	0.235590	913	654	702	224
uid59003	0.235596	947	684	747	235
uid59119	0.235629	816	569	630	222
uid58135	0.235643	1092	724	815	270
uid47081	0.235646	867	589	660	232
uid60165	0.235650	842	559	610	202
uid62693	0.235652	916	658	743	222
uid187059	0.235663	985	756	843	257
uid189753	0.235670	1231	805	907	307
uid201427	0.235779	1096	752	820	318
uid59419	0.235860	1041	687	770	304
uid59259	0.235898	765	540	613	186
uid51501	0.235992	874	578	642	207
uid41455	0.235998	988	740	817	255
uid59123	0.236046	819	567	638	223
uid161973	0.236051	837	579	644	224
uid59437	0.236055	1152	733	844	321
uid57945	0.236067	1213	802	852	349
uid57973	0.236073	1095	751	820	320
uid57793	0.236184	1093	751	816	319
uid169879	0.236213	988	673	758	220
uid59275	0.236258	1214	804	857	348
uid57977	0.236312	1210	799	860	354
uid65091	0.236318	715	471	515	195
uid58373	0.236538	993	652	700	273
uid58949	0.236582	773	467	569	166
uid52533	0.236598	826	564	633	226
uid57757	0.236640	730	434	526	138
uid57609	0.236679	1020	677	760	264
uid73585	0.236723	754	527	581	223
uid57929	0.236749	752	513	587	214
uid190185	0.236920	859	578	632	200
uid67355	0.236955	834	550	616	192
uid89409	0.236955	1232	806	902	308
uid80745	0.236981	960	615	736	222
uid62905	0.237098	1009	689	807	252
uid58859	0.237187	1092	706	794	297
uid72619	0.237212	NA	NA	NA	NA
uid49725	0.237261	1065	662	746	230
uid57865	0.237282	1036	666	736	292
uid58099	0.237291	1124	722	818	312
uid60191	0.237293	920	574	649	230
uid58997	0.237327	1030	691	756	297
uid58737	0.237338	1088	706	782	299
uid47077	0.237340	929	625	701	277
uid177715	0.237452	929	608	673	244
uid46647	0.237453	669	433	501	171
uid59393	0.237659	278	212	232	78
uid89375	0.237683	829	554	624	228
uid176127	0.237708	1048	781	822	319
uid175905	0.237708	1048	785	822	318
uid176128	0.237708	1047	781	822	318
uid162141	0.237737	984	747	823	255
uid58897	0.237763	1050	727	817	257
uid47323	0.237765	1030	645	753	234
uid68745	0.237807	980	627	741	253
uid68749	0.237813	1117	719	818	321
uid59197	0.237841	775	517	589	200
uid58943	0.237848	285	218	233	87
uid57937	0.237884	1215	771	823	330
uid58025	0.237953	1093	688	786	287
uid57761	0.237957	767	498	580	199
uid62789	0.237982	1053	710	811	273
uid58377	0.238075	1074	682	757	306
uid159859	0.238078	996	743	824	259
uid57979	0.238264	773	527	595	224
uid58891	0.238293	819	572	638	237
uid61587	0.238347	1009	664	770	283
uid57823	0.238357	1210	799	873	354
uid59139	0.238398	1040	729	802	327
uid48825	0.238447	978	630	705	287
uid68841	0.238528	1036	650	765	256
uid58065	0.238536	953	616	686	238
uid184342	0.238575	1127	713	822	316
uid48821	0.238632	1047	683	809	257
uid162069	0.238687	1016	701	754	331
uid193768	0.238736	947	639	701	255
uid57891	0.238800	959	651	744	253
uid47075	0.238841	282	222	235	85
uid162113	0.238877	1124	721	825	323
uid62925	0.238924	1155	745	849	331
uid159855	0.238976	987	743	820	260
uid58933	0.239049	1115	713	784	300
uid59075	0.239115	992	676	778	280
uid67253	0.239163	1096	700	817	286
uid57775	0.239164	1028	677	788	245
uid88061	0.239184	1041	662	776	255
uid74431	0.239242	1118	718	830	305
uid57839	0.239389	1001	740	803	257
uid58249	0.239453	1084	688	780	310
uid57661	0.239481	970	689	764	255
uid158369	0.239482	754	494	554	195
uid159241	0.239554	992	743	817	257
uid58457	0.239599	996	745	815	258
uid58455	0.239599	992	742	812	258
uid59297	0.239667	985	705	752	325
uid58789	0.239716	834	578	659	242
uid159861	0.239735	988	743	818	259
uid57835	0.239799	990	742	817	258
uid58817	0.239799	989	742	815	258
uid58839	0.239808	989	745	820	254
uid57837	0.239817	989	741	815	258
uid88065	0.239838	983	740	815	255
uid57797	0.239893	881	684	758	250
uid59231	0.239905	841	582	663	245
uid57841	0.239930	990	744	822	256
uid57903	0.239936	989	744	822	255
uid176363	0.240005	836	596	676	257
uid161969	0.240052	989	741	816	258
uid175257	0.240054	992	746	826	259
uid159247	0.240054	988	744	814	260
uid159389	0.240060	990	740	815	256
uid159691	0.240100	984	735	809	254
uid57795	0.240127	983	736	818	252
uid171261	0.240146	932	664	720	235
uid197263	0.240229	996	748	821	253
uid58411	0.240231	1022	731	841	250
uid58695	0.240253	1094	718	826	277
uid162163	0.240299	996	702	767	254
uid50539	0.240308	1097	721	824	312
uid159391	0.240314	986	751	822	256
uid82365	0.240341	812	539	596	231
uid58139	0.240365	1194	781	832	267
uid183342	0.240367	936	672	724	234
uid58987	0.240400	1083	699	792	303
uid58555	0.240436	991	746	825	253
uid159663	0.240467	NA	NA	NA	NA
uid159981	0.240494	991	739	822	254
uid41997	0.240525	1013	642	750	236
uid59163	0.240569	630	402	468	149
uid58565	0.240576	1021	744	798	254
uid89393	0.240617	985	736	842	256
uid67351	0.240660	1128	711	806	311
uid159689	0.240681	984	744	822	256
uid58399	0.240790	948	655	744	225
uid58235	0.240808	985	595	671	233
uid61605	0.240902	1001	688	741	281
uid61567	0.240926	1004	686	747	283
uid58281	0.241096	844	611	678	208
uid67387	0.241168	877	572	664	242
uid88071	0.241218	990	741	820	253
uid193704	0.241261	1176	788	850	305
uid46345	0.241344	982	640	706	284
uid57901	0.241405	915	629	679	225
uid58649	0.241441	1011	727	808	242
uid59021	0.241495	1167	809	887	303
uid58045	0.241527	994	593	677	237
uid58069	0.241550	982	676	718	269
uid58941	0.241658	1107	730	795	310
uid45895	0.241737	1158	776	882	310
uid59233	0.241738	1003	619	715	290
uid162055	0.241858	1142	784	825	315
uid71135	0.241880	910	641	674	226
uid73473	0.241942	995	669	739	281
uid57593	0.241942	1074	733	817	305
uid51395	0.242031	756	490	575	134
uid159665	0.242040	944	630	715	213
uid54443	0.242044	1003	686	755	282
uid161981	0.242085	809	530	595	225
uid182103	0.242233	995	687	753	287
uid197160	0.242255	728	482	535	182
uid177079	0.242282	1028	694	755	275
uid172738	0.242297	484	347	382	131
uid179202	0.242372	968	655	732	246
uid58223	0.242472	932	580	717	235
uid161997	0.242489	1033	678	790	245
uid58593	0.242498	693	469	530	206
uid46253	0.242535	1213	806	896	353
uid59157	0.242567	933	648	699	261
uid175111	0.242588	1009	688	754	283
uid58321	0.242622	1150	691	805	285
uid189951	0.242638	668	457	515	187
uid162133	0.242653	1061	718	805	295
uid174871	0.242671	1001	690	765	283
uid57791	0.242679	1076	726	788	288
uid82363	0.242738	531	382	431	169
uid62183	0.242738	743	489	559	215
uid66603	0.242741	622	422	465	164
uid54947	0.242807	1028	675	789	243
uid83619	0.242807	1033	678	793	245
uid59069	0.242807	1033	675	792	247
uid57957	0.242898	997	704	751	323
uid175109	0.242913	1004	686	755	285
uid58645	0.242970	748	503	556	185
uid59267	0.242978	1058	732	803	312
uid57599	0.242981	1191	743	807	322
uid51639	0.243008	989	628	713	235
uid57689	0.243037	1001	688	761	280
uid175105	0.243037	1005	690	756	282
uid175107	0.243053	1005	689	761	282
uid43671	0.243060	1004	685	754	284
uid43727	0.243060	1002	684	756	284
uid193763	0.243079	1006	660	778	243
uid162129	0.243093	952	581	718	236
uid175768	0.243130	1004	685	758	282
uid59317	0.243130	1004	686	763	279
uid162185	0.243130	1004	687	760	278
uid197202	0.243131	964	659	728	287
uid58505	0.243227	1095	727	811	317
uid167045	0.243289	1078	749	801	321
uid175106	0.243305	1010	694	759	283
uid54461	0.243360	1004	686	759	280
uid175110	0.243360	1003	686	757	282
uid197361	0.243385	975	636	747	238
uid176372	0.243420	1085	684	745	299
uid192186	0.243434	1164	778	853	333
uid73419	0.243489	873	619	655	223
uid193767	0.243496	937	650	704	249
uid197218	0.243533	1011	655	774	235
uid61583	0.243577	1004	683	759	279
uid54701	0.243608	875	572	638	275
uid174872	0.243614	1008	686	756	282
uid175108	0.243614	1005	686	757	282
uid57701	0.243652	1141	752	844	304
uid64753	0.243698	1029	655	716	281
uid54459	0.243780	1009	687	755	278
uid203361	0.243790	457	316	369	101
uid58671	0.243836	631	397	453	161
uid58503	0.243951	651	416	467	170
uid162333	0.243954	1160	789	883	303
uid162125	0.244011	806	571	623	212
uid168257	0.244016	1003	627	692	235
uid158047	0.244029	1014	758	794	316
uid51505	0.244145	957	628	734	263
uid57843	0.244171	1126	758	795	315
uid57801	0.244203	1194	801	900	315
uid58747	0.244207	772	507	578	187
uid58093	0.244233	766	536	594	224
uid162009	0.244237	1061	684	772	285
uid58203	0.244239	1104	753	869	280
uid67367	0.244248	854	525	594	202
uid58611	0.244296	942	593	695	264
uid159537	0.244319	935	583	727	232
uid57941	0.244331	893	552	604	219
uid52695	0.244336	868	541	615	184
uid161941	0.244424	1016	671	778	248
uid201037	0.244485	1153	782	877	338
uid189750	0.244521	610	421	485	196
uid58725	0.244542	1094	743	810	336
uid162135	0.244626	942	640	706	280
uid72795	0.244626	943	640	708	280
uid58735	0.244737	1122	784	818	315
uid164001	0.244771	1069	729	814	279
uid58659	0.244790	1037	702	806	266
uid46233	0.244821	1007	675	751	248
uid62919	0.244871	1024	762	849	259
uid159533	0.244897	664	411	468	167
uid57899	0.244897	660	409	467	169
uid177714	0.244928	914	605	672	241
uid168183	0.244970	1047	703	789	250
uid57595	0.244978	1074	701	798	287
uid57887	0.244978	1072	704	795	286
uid158169	0.245026	1175	816	892	321
uid184011	0.245056	881	577	648	273
uid57771	0.245195	761	525	592	221
uid65447	0.245199	939	619	696	280
uid58771	0.245258	658	420	473	172
uid159535	0.245447	652	413	468	169
uid161921	0.245563	773	531	610	226
uid49117	0.245573	940	659	730	236
uid58197	0.245632	862	567	680	242
uid61617	0.245635	1105	702	771	296
uid197217	0.245669	1169	804	898	291
uid58821	0.245778	1097	691	768	288
uid59289	0.245848	677	462	524	212
uid162143	0.245947	1008	678	751	247
uid43493	0.245963	743	435	555	162
uid42011	0.245980	992	637	728	218
uid161923	0.246123	768	528	598	224
uid202219	0.246236	1179	795	880	302
uid61577	0.246269	1015	693	808	239
uid58905	0.246334	1074	697	786	298
uid157247	0.246435	947	649	703	242
uid76945	0.246448	988	624	678	243
uid52781	0.246486	998	675	770	283
uid81631	0.246625	854	617	679	225
uid187411	0.246650	1079	766	816	344
uid58561	0.246689	880	562	651	211
uid58293	0.246717	964	646	725	265
uid58415	0.246723	983	701	761	302
uid61625	0.246753	1026	701	826	258
uid159531	0.246791	665	416	473	175
uid58133	0.246839	897	571	651	220
uid73895	0.246896	852	553	608	209
uid89395	0.246972	1093	741	840	284
uid59161	0.246972	824	537	589	214
uid57587	0.246981	657	418	472	172
uid174152	0.246981	665	420	476	175
uid57983	0.246985	904	655	725	231
uid195908	0.247076	1034	698	825	253
uid59005	0.247101	1059	732	840	282
uid58263	0.247148	1057	675	735	311
uid57905	0.247160	1039	722	811	255
uid193708	0.247160	1039	722	811	255
uid61611	0.247173	1042	723	809	258
uid59407	0.247231	783	539	582	219
uid58343	0.247246	1072	713	757	324
uid61607	0.247249	820	578	658	235
uid46663	0.247336	1150	798	855	301
uid176499	0.247366	662	421	477	171
uid59127	0.247480	1049	698	793	270
uid57879	0.247620	979	666	688	225
uid58983	0.247690	1197	799	894	296
uid58347	0.247750	1081	729	769	330
uid62923	0.247786	1172	745	825	322
uid57681	0.247971	892	613	653	219
uid46653	0.247978	824	536	594	212
uid82931	0.248036	1252	860	932	328
uid67323	0.248142	970	642	669	262
uid175255	0.248448	730	485	536	175
uid175256	0.248651	735	482	543	177
uid82341	0.248695	906	578	650	237
uid58857	0.248701	826	483	543	178
uid58357	0.248731	746	494	576	203
uid73657	0.248828	949	683	747	218
uid178369	0.248832	981	655	740	291
uid58085	0.248856	1049	657	760	283
uid161983	0.248939	919	647	745	233
uid59313	0.248939	917	645	745	236
uid59307	0.249053	961	652	749	250
uid83161	0.249100	1118	774	832	329
uid59401	0.249244	1026	787	883	265
uid81627	0.249326	941	624	717	294
uid67349	0.249373	1110	716	734	305
uid46845	0.249526	955	634	690	206
uid57751	0.249613	844	487	628	137
uid57605	0.249700	1035	679	768	307
uid55727	0.249733	894	568	655	252
uid57855	0.249745	1114	704	797	310
uid68103	0.249845	1085	750	807	340
uid61249	0.249872	597	389	436	161
uid59423	0.249892	1140	774	888	296
uid176370	0.249893	1181	778	844	332
uid50583	0.250093	1011	670	724	265
uid59169	0.250117	863	565	636	205
uid41023	0.250125	1099	753	790	314
uid54717	0.250127	904	597	683	259
uid47509	0.250161	908	589	695	262
uid48131	0.250166	706	429	520	159
uid77117	0.250205	1171	778	895	293
uid59367	0.250221	1009	646	687	245
uid52537	0.250339	1006	700	763	326
uid162137	0.250526	968	613	738	222
uid58313	0.250583	756	492	579	203
uid65783	0.250636	966	598	722	227
uid83123	0.250686	990	659	709	295
uid41709	0.250779	995	636	732	253
uid41013	0.250836	1110	811	845	313
uid58407	0.250866	729	500	569	163
uid58443	0.250931	1024	676	742	286
uid58553	0.251018	848	586	652	259
uid170732	0.251042	1048	746	823	245
uid63403	0.251089	1015	658	746	318
uid54715	0.251125	907	595	677	258
uid188478	0.251225	1065	772	827	339
uid58661	0.251233	905	591	707	256
uid58101	0.251356	965	616	737	222
uid158851	0.251401	1202	737	824	332
uid184076	0.251416	1020	690	740	279
uid58785	0.251442	750	491	568	188
uid162949	0.251451	927	560	656	246
uid62947	0.251496	1195	798	905	315
uid68321	0.251505	875	631	692	239
uid59155	0.251508	937	631	701	269
uid162947	0.251574	971	589	658	260
uid60583	0.251637	1022	688	762	255
uid58423	0.251649	752	513	572	207
uid86645	0.251668	1022	763	793	319
uid86061	0.251668	1017	764	797	319
uid59413	0.251683	826	552	599	236
uid58573	0.251758	760	549	604	186
uid84393	0.251778	1024	764	798	322
uid86059	0.251778	1025	767	797	322
uid58323	0.251830	808	555	634	232
uid176707	0.251883	963	548	675	182
uid41127	0.251908	1121	744	807	325
uid62003	0.252000	1036	689	774	254
uid58697	0.252039	1098	789	888	347
uid60723	0.252155	993	630	684	247
uid59353	0.252327	1043	668	739	297
uid61573	0.252332	832	511	621	141
uid58909	0.252495	1096	789	886	344
uid58017	0.252495	1013	759	793	319
uid58163	0.252514	1011	632	731	289
uid62097	0.252581	752	570	621	222
uid198431	0.252612	1081	759	818	342
uid58265	0.252735	1086	725	772	318
uid41317	0.252804	928	567	672	252
uid59063	0.252811	1011	759	796	323
uid175682	0.252812	879	631	707	198
uid57953	0.252852	1159	806	911	343
uid58673	0.252875	857	528	604	179
uid58295	0.252989	918	615	699	247
uid198746	0.253004	1022	764	796	321
uid84397	0.253004	1023	770	790	326
uid57799	0.253004	1024	765	804	324
uid87049	0.253004	1023	767	795	320
uid75107	0.253038	1093	778	866	278
uid58815	0.253135	911	614	715	213
uid178913	0.253187	981	661	725	296
uid58621	0.253220	1107	749	838	271
uid80733	0.253227	961	617	740	227
uid162195	0.253310	1021	763	799	317
uid62123	0.253312	736	554	610	228
uid84307	0.253336	970	639	708	245
uid58973	0.253343	1023	763	798	322
uid59105	0.253382	885	626	683	245
uid58217	0.253451	1011	777	814	311
uid59107	0.253464	991	588	672	192
uid162019	0.253473	845	518	619	182
uid84383	0.253561	1014	777	815	309
uid53043	0.253577	768	475	551	211
uid59097	0.253578	1016	725	780	314
uid58959	0.253637	937	659	718	276
uid58965	0.253644	1033	682	761	259
uid58361	0.253718	887	601	680	246
uid58831	0.253753	1031	766	806	322
uid173858	0.253833	1121	777	842	336
uid72627	0.253877	1158	828	937	297
uid57743	0.253877	911	610	675	265
uid42887	0.253914	937	556	604	179
uid58813	0.253923	1035	686	774	268
uid59199	0.253955	1064	737	824	273
uid58283	0.253974	1171	801	863	320
uid52597	0.254120	961	670	722	285
uid57995	0.254237	763	520	585	221
uid165871	0.254266	1072	771	829	344
uid58309	0.254317	755	509	583	220
uid175779	0.254327	708	481	564	187
uid58149	0.254356	1061	694	822	256
uid59247	0.254383	1023	734	782	324
uid58369	0.254465	1164	806	911	348
uid49953	0.254506	1034	623	711	289
uid158681	0.254509	1047	716	833	276
uid46099	0.254548	1043	689	741	271
uid163995	0.254551	1094	793	841	311
uid164779	0.254581	762	544	592	218
uid82347	0.254683	1097	704	791	327
uid59235	0.254696	1086	790	841	313
uid59091	0.254696	1090	740	798	312
uid58371	0.254700	1158	802	905	346
uid59277	0.254711	972	616	709	267
uid66595	0.254772	1157	777	854	302
uid74025	0.254795	1037	638	745	282
uid57657	0.254802	1109	739	840	270
uid59085	0.254802	1100	735	829	262
uid162061	0.254808	1020	726	773	307
uid41019	0.254870	864	597	684	208
uid161927	0.254893	971	682	741	307
uid190184	0.254920	662	406	470	161
uid58267	0.254922	974	672	734	315
uid197194	0.254938	733	532	588	215
uid58319	0.255042	813	547	642	215
uid42115	0.255086	660	414	475	157
uid59221	0.255090	1122	804	913	304
uid59355	0.255115	960	647	722	300
uid58413	0.255149	671	415	474	159
uid190183	0.255207	665	411	477	158
uid58729	0.255207	1209	806	873	334
uid59397	0.255215	1099	782	865	311
uid59251	0.255224	1006	633	734	287
uid168322	0.255255	1098	743	848	275
uid193711	0.255319	1161	736	808	324
uid57969	0.255335	1091	734	765	324
uid159869	0.255346	957	647	727	301
uid168182	0.255362	1047	665	740	264
uid184822	0.255417	1083	714	742	311
uid191340	0.255483	946	596	706	253
uid80735	0.255514	962	617	738	221
uid58477	0.255520	654	406	473	152
uid58073	0.255626	1158	818	880	352
uid158173	0.255663	588	409	456	125
uid58425	0.255837	960	648	724	298
uid52609	0.256031	1225	813	925	324
uid59585	0.256068	880	575	639	225
uid182482	0.256088	938	592	676	233
uid179069	0.256125	1063	736	850	261
uid68057	0.256126	925	642	710	289
uid190222	0.256137	1004	671	727	291
uid58303	0.256198	1178	803	925	350
uid58007	0.256222	1085	699	755	312
uid58769	0.256230	1167	812	909	351
uid57763	0.256259	657	400	463	155
uid50119	0.256292	997	663	717	283
uid59269	0.256306	1010	727	773	316
uid58951	0.256355	1155	812	898	315
uid58689	0.256449	860	579	661	257
uid58011	0.256503	1120	686	775	251
uid48071	0.256607	959	620	742	232
uid59363	0.256661	976	710	774	328
uid62101	0.256671	1052	691	762	285
uid197175	0.256703	679	438	486	149
uid78933	0.256710	962	646	718	299
uid89389	0.256710	963	650	723	299
uid59083	0.256731	997	658	707	287
uid72801	0.256734	770	531	584	213
uid68453	0.256774	1087	678	747	276
uid162059	0.256787	953	612	738	228
uid58763	0.256810	803	542	635	243
uid86885	0.256827	1013	673	757	264
uid158685	0.256915	997	663	726	288
uid61637	0.256960	999	667	718	289
uid58827	0.256968	751	511	589	178
uid42393	0.256974	656	411	483	160
uid73759	0.257050	1128	719	767	312
uid61601	0.257171	923	656	683	269
uid57849	0.257207	812	547	623	251
uid51641	0.257278	921	595	668	232
uid160937	0.257379	915	664	732	243
uid62243	0.257389	1082	698	757	309
uid189950	0.257404	656	450	518	183
uid58741	0.257453	720	471	554	148
uid58259	0.257545	1087	727	769	321
uid58201	0.257759	1011	724	775	316
uid57831	0.257761	1096	793	836	312
uid58549	0.257763	1009	669	723	297
uid58743	0.257763	1002	693	750	318
uid162025	0.257764	1084	725	767	321
uid168614	0.257768	790	533	589	199
uid58209	0.257783	993	691	760	264
uid158677	0.257808	993	661	726	288
uid162739	0.257817	994	684	732	295
uid72481	0.257820	421	301	340	105
uid58765	0.257894	993	670	731	290
uid58405	0.257931	563	370	420	148
uid158679	0.257996	994	677	733	286
uid58701	0.258013	1178	777	905	342
uid176498	0.258105	978	652	710	284
uid58183	0.258174	818	540	621	252
uid52601	0.258228	1082	718	774	321
uid42523	0.258238	1228	810	872	337
uid87001	0.258302	1009	722	779	316
uid58261	0.258323	1001	694	736	318
uid50553	0.258323	998	695	744	318
uid58775	0.258405	998	692	735	321
uid75101	0.258414	1030	685	762	288
uid62939	0.258456	1039	704	830	262
uid57949	0.258658	1042	673	726	310
uid170535	0.258705	1010	648	711	257
uid68143	0.258707	1007	663	772	238
uid168180	0.258744	760	506	547	187
uid162187	0.258756	1169	804	894	293
uid57693	0.258999	1045	698	788	269
uid66323	0.259032	1004	695	765	309
uid197167	0.259049	652	382	454	149
uid195930	0.259132	778	481	593	158
uid43725	0.259149	1137	741	886	259
uid61597	0.259182	988	657	722	276
uid43413	0.259222	1170	745	792	296
uid59037	0.259275	937	659	723	288
uid72767	0.259279	1017	651	741	243
uid175574	0.259294	580	401	436	141
uid58993	0.259328	980	609	683	265
uid58363	0.259354	884	607	701	263
uid58257	0.259366	951	666	703	308
uid59243	0.259379	944	648	721	304
uid58499	0.259399	851	600	670	231
uid205422	0.259413	1072	767	835	263
uid58511	0.259448	979	607	680	262
uid74439	0.259458	950	597	658	195
uid197180	0.259461	481	309	354	97
uid162107	0.259464	863	620	674	246
uid162105	0.259472	856	600	663	232
uid58467	0.259493	888	574	674	270
uid46083	0.259494	852	576	642	272
uid58353	0.259549	1057	698	810	315
uid41729	0.259633	1014	663	768	246
uid158163	0.259659	1090	749	845	299
uid61247	0.259690	1109	724	768	302
uid14003	0.259738	4141	3631	3607	2540
uid162177	0.259786	977	634	743	224
uid49469	0.259796	970	595	700	258
uid199898	0.259809	828	572	646	260
uid61595	0.259842	945	611	683	259
uid58521	0.259991	1081	716	775	321
uid87035	0.260023	1005	740	778	321
uid59373	0.260139	940	589	654	238
uid59377	0.260169	1033	791	828	315
uid68279	0.260186	1021	677	779	293
uid59431	0.260206	1014	728	780	322
uid58023	0.260218	812	528	595	206
uid58845	0.260244	1116	715	802	305
uid175778	0.260284	714	471	529	190
uid58691	0.260315	948	626	715	274
uid197157	0.260333	799	509	591	194
uid58191	0.260340	995	714	760	311
uid59883	0.260356	891	612	691	210
uid68445	0.260441	847	586	694	205
uid80739	0.260462	1060	732	800	325
uid170612	0.260472	828	562	669	203
uid58349	0.260526	1025	703	766	317
uid206041	0.260561	826	617	683	200
uid58095	0.260564	846	590	677	208
uid176366	0.260710	1116	708	770	306
uid176367	0.260721	1126	723	771	304
uid48363	0.260777	1089	739	805	326
uid59969	0.260812	1029	759	815	330
uid165043	0.260876	1009	719	781	322
uid65267	0.260900	748	463	529	179
uid62981	0.260910	1036	798	831	322
uid58917	0.260910	1011	751	788	314
uid68317	0.261018	1086	669	730	289
uid55253	0.261049	1108	720	769	304
uid62961	0.261173	1118	707	769	306
uid46251	0.261174	779	484	518	181
uid190882	0.261174	779	484	522	179
uid176365	0.261219	1122	713	773	307
uid168320	0.261226	1104	679	722	248
uid58365	0.261246	669	413	507	146
uid55403	0.261295	840	578	667	208
uid184078	0.261323	1130	775	815	318
uid178722	0.261489	816	589	630	200
uid58915	0.261567	1008	762	813	322
uid53371	0.261644	1064	713	764	298
uid59341	0.261686	962	629	749	241
uid190101	0.261728	1007	725	770	319
uid43091	0.261744	916	640	735	222
uid68747	0.261854	1137	773	828	314
uid42519	0.261969	1018	703	790	339
uid58569	0.262045	769	554	608	186
uid167315	0.262057	957	666	736	220
uid46181	0.262111	925	592	702	236
uid59047	0.262119	1014	642	783	258
uid83159	0.262213	1078	809	818	343
uid161991	0.262261	1039	738	783	312
uid48815	0.262268	978	654	736	288
uid158039	0.262296	529	352	418	145
uid43467	0.262340	1050	715	779	272
uid83157	0.262378	803	511	524	161
uid58899	0.262420	1014	682	799	254
uid58169	0.262564	975	625	711	271
uid170256	0.262575	1059	779	816	341
uid68753	0.262653	851	557	616	247
uid174335	0.262856	1102	766	820	324
uid184828	0.263054	1026	671	785	242
uid197179	0.263191	855	577	616	232
uid58439	0.263192	999	668	753	299
uid58193	0.263294	924	607	671	255
uid49531	0.263321	931	604	686	236
uid49331	0.263344	948	645	753	251
uid178014	0.263355	NA	NA	NA	NA
uid42113	0.263424	1073	759	821	340
uid58337	0.263431	770	554	609	187
uid59145	0.263487	1068	762	811	342
uid185181	0.263640	1035	749	781	327
uid54919	0.263646	955	633	698	221
uid68705	0.263871	849	574	636	223
uid171260	0.263882	1126	771	793	318
uid58021	0.263933	891	588	638	259
uid59409	0.263960	1009	734	814	229
uid51637	0.263988	777	511	583	168
uid57703	0.264035	1071	704	838	251
uid58651	0.264335	1141	763	816	327
uid189751	0.264423	595	418	468	194
uid41863	0.264433	591	403	450	155
uid62107	0.264560	1113	733	826	313
uid80859	0.264852	870	574	640	223
uid174812	0.264896	1122	739	841	287
uid58473	0.264943	828	548	632	251
uid58155	0.265066	1057	636	746	262
uid178106	0.265113	770	552	606	186
uid62921	0.265309	1007	672	758	283
uid59129	0.265329	689	507	544	196
uid66327	0.265396	812	574	632	214
uid58855	0.265399	819	509	618	193
uid66305	0.265413	704	487	543	190
uid74393	0.265420	929	602	692	275
uid57717	0.265456	802	470	562	163
uid197156	0.265463	842	560	629	204
uid50305	0.265508	954	598	706	199
uid51175	0.265570	1056	652	736	256
uid197183	0.265620	776	502	567	190
uid43089	0.265632	1017	724	794	319
uid58291	0.265674	1019	650	735	284
uid60171	0.265674	1127	752	844	299
uid68141	0.265716	638	442	481	171
uid158871	0.265736	838	550	640	204
uid158869	0.265736	836	552	641	203
uid58681	0.265810	552	371	413	143
uid52607	0.265852	1002	686	728	286
uid176126	0.265891	892	576	637	227
uid58331	0.265957	571	379	442	150
uid42975	0.266045	1178	776	853	335
uid58835	0.266051	1085	712	748	307
uid58703	0.266062	1134	730	804	318
uid40863	0.266116	794	472	586	175
uid59405	0.266230	688	482	543	195
uid49049	0.266244	977	652	746	231
uid171995	0.266325	948	625	700	275
uid73353	0.266412	1019	624	707	285
uid159685	0.266509	1008	664	722	301
uid61593	0.266542	952	663	724	310
uid58911	0.266597	846	555	657	212
uid58109	0.266665	1114	770	864	307
uid43163	0.266693	966	627	728	269
uid202215	0.266719	800	581	616	192
uid161929	0.266749	784	600	645	208
uid161919	0.266780	857	579	643	189
uid64755	0.266811	1112	723	758	298
uid41169	0.267008	894	600	661	210
uid59131	0.267051	1046	647	736	268
uid162193	0.267155	1008	701	763	306
uid54411	0.267331	1077	653	765	281
uid59357	0.267421	852	557	659	213
uid163693	0.267421	852	559	659	215
uid158865	0.267421	853	557	662	213
uid59359	0.267421	852	557	659	213
uid163691	0.267421	852	558	660	215
uid162161	0.267456	1090	708	776	297
uid193772	0.267490	1028	674	733	295
uid57603	0.267490	1028	673	733	299
uid59271	0.267506	992	662	713	289
uid57651	0.267591	981	655	696	268
uid197177	0.267605	522	326	361	145
uid58713	0.267717	981	673	712	273
uid63663	0.267730	1019	704	758	333
uid58699	0.267811	1209	784	849	353
uid202426	0.267821	1029	691	788	268
uid48999	0.267915	1094	685	825	273
uid83605	0.267924	988	670	741	235
uid84309	0.267935	990	669	747	238
uid184823	0.267950	1023	674	737	299
uid58301	0.267993	967	626	664	229
uid156845	0.268080	553	368	423	144
uid52605	0.268129	1013	695	726	297
uid194444	0.268312	1121	685	794	296
uid58547	0.268425	1069	653	760	260
uid57965	0.268507	520	343	385	153
uid73179	0.268967	1133	682	803	291
uid18881	0.269033	4595	4174	4220	3286
uid58447	0.269176	1062	688	810	281
uid58583	0.269267	989	710	760	304
uid189752	0.269306	605	416	464	193
uid58305	0.269325	823	576	670	219
uid59375	0.269468	1073	775	813	312
uid162169	0.269579	911	649	741	238
uid57699	0.269626	1043	701	801	270
uid57773	0.269647	788	569	621	214
uid158867	0.269674	854	558	659	215
uid57889	0.269693	1126	690	792	294
uid42521	0.269741	1230	796	935	316
uid60161	0.269773	942	609	651	259
uid83125	0.269773	1146	742	797	287
uid58823	0.269861	683	446	528	148
uid197168	0.269915	852	616	626	214
uid40861	0.269945	1093	717	784	290
uid81199	0.270041	882	540	614	182
uid59055	0.270147	1052	671	802	285
uid59315	0.270148	908	648	736	235
uid193774	0.270214	1117	680	788	292
uid41601	0.270291	1125	735	779	326
uid183629	0.270305	606	418	463	193
uid58431	0.270367	990	671	738	309
uid89371	0.270487	795	519	593	209
uid46061	0.270489	930	681	738	253
uid162103	0.270548	929	682	731	254
uid162513	0.270580	864	560	662	213
uid58777	0.270610	906	573	657	214
uid159003	0.270630	825	565	634	250
uid58559	0.270684	895	623	709	227
uid68283	0.270722	714	461	507	171
uid42117	0.270734	988	623	721	258
uid63617	0.270752	931	680	738	257
uid43247	0.270927	935	608	690	251
uid51377	0.271016	755	482	533	193
uid50551	0.271122	1080	736	810	266
uid61581	0.271181	809	552	640	222
uid57619	0.271315	1059	802	830	343
uid54719	0.271330	1024	622	708	279
uid59217	0.271335	935	579	643	240
uid193703	0.271354	1014	699	781	263
uid178352	0.271437	1124	739	812	282
uid158037	0.271449	763	578	617	186
uid158061	0.271449	763	577	623	186
uid161197	0.271518	432	308	325	111
uid59073	0.271521	1075	762	831	348
uid66331	0.271643	725	499	547	212
uid59189	0.271690	860	541	603	182
uid67319	0.271696	1139	734	812	304
uid47085	0.271896	1066	698	733	306
uid59427	0.271940	716	470	530	179
uid48829	0.272036	1100	752	874	283
uid161241	0.272056	432	319	320	111
uid84387	0.272216	1053	752	818	340
uid162147	0.272280	1109	762	831	344
uid174151	0.272290	1063	756	828	347
uid57781	0.272323	1029	782	824	312
uid71231	0.272381	433	307	319	109
uid197155	0.272383	790	571	640	183
uid184819	0.272396	920	573	663	196
uid57601	0.272457	1155	737	812	290
uid59019	0.272521	1192	803	878	314
uid58435	0.272754	885	553	642	176
uid58441	0.272902	1010	671	771	309
uid158167	0.273115	1146	719	785	329
uid73771	0.273123	728	528	582	212
uid58475	0.273264	917	649	698	286
uid63405	0.273270	695	448	521	183
uid68105	0.273286	948	608	701	214
uid63627	0.273315	793	545	584	226
uid58035	0.273419	721	455	554	149
uid58617	0.273804	1054	708	801	323
uid205540	0.273869	1044	705	786	324
uid58207	0.273944	1090	702	780	322
uid159517	0.274018	655	487	521	147
uid70729	0.274172	721	463	553	147
uid58981	0.274475	600	396	442	162
uid58355	0.274546	1140	775	823	322
uid67985	0.274580	805	561	646	196
uid197174	0.274637	868	606	648	205
uid179068	0.274673	1118	735	790	303
uid58715	0.274902	1041	667	728	279
uid182935	0.275000	594	402	451	138
uid189029	0.275155	1030	678	779	248
uid161943	0.275216	1016	674	787	246
uid65269	0.275382	758	462	562	179
uid57695	0.275397	1029	678	789	244
uid57719	0.275423	979	596	683	211
uid68839	0.275469	1030	674	784	244
uid187277	0.275591	1033	778	796	313
uid41021	0.275620	1031	788	821	316
uid162203	0.275691	1043	669	763	297
uid167988	0.275748	883	599	687	205
uid193702	0.275753	916	615	715	226
uid162183	0.275756	1031	677	786	244
uid58781	0.275777	1030	679	783	245
uid86889	0.275777	1031	678	784	245
uid59545	0.275852	886	607	694	204
uid58853	0.275898	1032	677	789	247
uid57777	0.275898	1032	679	796	247
uid170532	0.275898	1032	680	794	247
uid203790	0.275930	1032	677	793	247
uid185758	0.275974	1014	662	773	242
uid58417	0.275982	1033	679	792	245
uid73425	0.276002	646	480	522	158
uid184343	0.276003	1014	610	734	295
uid58393	0.276065	1031	778	809	313
uid184407	0.276106	776	492	586	171
uid59769	0.276122	849	583	617	230
uid89385	0.276203	1068	722	823	277
uid58351	0.276272	888	644	725	273
uid86651	0.276291	1135	789	894	299
uid89387	0.276352	1058	721	814	278
uid72475	0.276401	988	597	698	213
uid58919	0.276446	1030	758	782	320
uid176500	0.276561	1085	714	796	306
uid71379	0.276572	651	486	518	145
uid175777	0.276694	844	566	620	238
uid171958	0.276794	1148	756	857	304
uid58117	0.276815	874	603	653	218
uid58543	0.276906	907	615	677	266
uid180867	0.277056	942	655	726	301
uid59023	0.277131	1170	754	838	319
uid58029	0.277195	800	540	621	183
uid58847	0.277202	727	484	552	150
uid13791	0.277218	1172	822	871	332
uid159539	0.277226	1045	690	787	289
uid58947	0.277396	726	468	553	146
uid58241	0.277424	897	595	671	247
uid53537	0.277521	960	717	803	258
uid42501	0.277755	1167	789	872	294
uid59211	0.277791	854	583	621	227
uid66205	0.277848	944	678	740	214
uid184830	0.278063	1028	681	792	253
uid197163	0.278110	817	471	537	158
uid184832	0.278204	1019	676	786	247
uid162155	0.278274	662	475	536	191
uid43333	0.278297	791	484	589	177
uid59263	0.278340	770	532	602	184
uid167994	0.278342	1059	725	816	284
uid202217	0.278465	885	553	654	173
[truncated: 515 more rows]
