# Supplementary material for: Quickly Finding Orthologs as Reciprocal Best Hits with BLAT, LAST, and UBLAST: How Much Do We Miss?
Source: PLoS One. 2014 Jul 11;9(7):e101850. doi: 10.1371/journal.pone.0101850 (PMC4094424; doi:10.1371/journal.pone.0101850)
Supplement: Table Set S1 — These tables contain counts for genes finding reciprocal best hits and genes finding homologs organized on a per query genome fashion. The directory contains the R-script used to run the t-tests comparing the results from each program, and a table with the results of these t-tests. (ZIP) [file pone.0101850.s001.zip › S1-Tables-Stats-Genes/uid128.Homologs_norm.tbl]

Genome	GSS	blastp	usearch7	last	blat
uid51607	0.102617	1.0000	0.7512	0.7630	0.3386
uid14005	0.114809	1.0000	0.7714	0.8771	0.3440
uid47087	0.116670	1.0000	0.6118	0.7236	0.1730
uid162029	0.120930	1.0000	0.6825	0.7372	0.2226
uid42831	0.132899	1.0000	0.7516	0.8288	0.2589
uid39575	0.134301	1.0000	0.9739	0.9720	0.8707
uid162197	0.135904	1.0000	0.7317	0.8096	0.2431
uid68451	0.139669	1.0000	0.6435	0.7209	0.2253
uid59087	0.141931	1.0000	0.7554	0.7957	0.2848
uid59133	0.142092	1.0000	0.6528	0.7819	0.1751
uid10623	0.145653	1.0000	0.9645	0.9615	0.8339
uid75119	0.146114	1.0000	0.6597	0.7751	0.1814
uid58005	0.147052	1.0000	0.6651	0.8018	0.2164
uid182933	0.148896	1.0000	0.6508	0.6763	0.2150
uid57643	0.149597	1.0000	0.6358	0.7428	0.2746
uid202216	0.149683	1.0000	0.6199	0.7538	0.1414
uid59201	0.152701	1.0000	0.6497	0.7279	0.2426
uid63163	0.153064	1.0000	0.6305	0.7286	0.2384
uid162179	0.153634	1.0000	0.6556	0.7600	0.2021
uid184862	0.155599	1.0000	0.6406	0.6992	0.2530
uid58277	0.156222	1.0000	0.6382	0.7337	0.2256
uid58015	0.158162	1.0000	0.7081	0.8035	0.3092
uid59395	0.158371	1.0000	0.6527	0.7179	0.2714
uid201478	0.159025	1.0000	0.6754	0.7103	0.2684
uid59013	0.160235	1.0000	0.6272	0.6851	0.2275
uid59777	0.160321	1.0000	0.6364	0.7155	0.2492
uid61641	0.160579	1.0000	0.7193	0.8187	0.3070
uid183114	0.160707	1.0000	0.6645	0.6992	0.2210
uid173926	0.160721	1.0000	0.6885	0.7226	0.2469
uid203392	0.160816	1.0000	0.7361	0.8299	0.3109
uid183109	0.160953	1.0000	0.6463	0.6786	0.2430
uid77129	0.163482	1.0000	0.6344	0.7527	0.2460
uid59025	0.163932	1.0000	0.6336	0.6653	0.2239
uid58601	0.164922	1.0000	0.5531	0.6617	0.1642
uid40921	0.166082	1.0000	0.6300	0.7128	0.2442
uid41017	0.166082	1.0000	0.6308	0.7176	0.2437
uid183340	0.166289	1.0000	0.6030	0.6923	0.2122
uid58009	0.166520	1.0000	0.5448	0.6854	0.1790
uid57659	0.166523	1.0000	0.6171	0.6996	0.2178
uid157913	0.166523	1.0000	0.6190	0.7134	0.2198
uid159873	0.166523	1.0000	0.6190	0.7134	0.2198
uid57679	0.166544	1.0000	0.6335	0.7246	0.2461
uid189748	0.166704	1.0000	0.6171	0.7042	0.2178
uid159835	0.166704	1.0000	0.6172	0.7125	0.2189
uid158059	0.166704	1.0000	0.6172	0.7097	0.2189
uid73417	0.167272	1.0000	0.7000	0.7659	0.2624
uid59109	0.167324	1.0000	0.6710	0.7143	0.2565
uid74443	0.167860	1.0000	0.5667	0.7214	0.1665
uid188479	0.168484	1.0000	0.6676	0.7475	0.2589
uid81841	0.168652	1.0000	0.6646	0.7356	0.2583
uid168323	0.169141	1.0000	0.6234	0.7336	0.2257
uid52599	0.169185	1.0000	0.5498	0.6363	0.1741
uid158363	0.169459	1.0000	0.6266	0.7103	0.2427
uid155	0.169909	1.0000	0.7574	0.7801	0.3409
uid57767	0.170015	1.0000	0.6548	0.6730	0.2423
uid61569	0.170238	1.0000	0.6408	0.7479	0.2059
uid189747	0.170279	1.0000	0.6720	0.7303	0.2707
uid52581	0.170837	1.0000	0.5961	0.7487	0.2378
uid60491	0.171138	1.0000	0.6374	0.7187	0.2418
uid68021	0.171545	1.0000	0.6667	0.7149	0.2529
uid1433	0.172107	1.0000	0.8742	0.8652	0.6023
uid58137	0.172330	1.0000	0.6892	0.7308	0.2775
uid58271	0.172396	1.0000	0.6711	0.7449	0.2515
uid68691	0.172591	1.0000	0.6600	0.7859	0.1965
uid158881	0.172758	1.0000	0.6717	0.7375	0.2473
uid158701	0.172760	1.0000	0.6640	0.7272	0.2465
uid59229	0.172882	1.0000	0.6691	0.7361	0.2723
uid50547	0.173212	1.0000	0.7238	0.7695	0.2978
uid168665	0.173222	1.0000	0.6615	0.7736	0.1956
uid52547	0.173386	1.0000	0.6346	0.6839	0.2229
uid75097	0.173545	1.0000	0.6384	0.6999	0.2470
uid51423	0.173936	1.0000	0.6403	0.7261	0.2238
uid60859	0.174353	1.0000	0.6552	0.7516	0.1906
uid59439	0.174437	1.0000	0.6347	0.7171	0.2153
uid197154	0.174534	1.0000	0.6191	0.7149	0.1711
uid58867	0.174672	1.0000	0.6379	0.7040	0.2356
uid158509	0.174733	1.0000	0.6756	0.7354	0.2830
uid58317	0.174961	1.0000	0.6838	0.7593	0.2724
uid53543	0.175104	1.0000	0.6309	0.7196	0.1897
uid167781	0.175157	1.0000	0.6322	0.7355	0.2397
uid58585	0.175755	1.0000	0.6265	0.7047	0.2269
uid58043	0.176003	1.0000	0.6460	0.6636	0.2268
uid176371	0.176077	1.0000	0.7012	0.7895	0.2337
uid183003	0.176153	1.0000	0.6054	0.6893	0.2149
uid62099	0.176316	1.0000	0.6224	0.7061	0.1776
uid63605	0.176829	1.0000	0.6539	0.7565	0.2435
uid62463	0.176973	1.0000	0.6942	0.7390	0.2531
uid57705	0.177328	1.0000	0.6570	0.8100	0.2222
uid162189	0.177332	1.0000	0.6838	0.7275	0.2445
uid51879	0.177364	1.0000	0.6911	0.7529	0.2445
uid183110	0.177505	1.0000	0.6897	0.7144	0.2370
uid57961	0.177588	1.0000	0.6549	0.8122	0.2183
uid160253	0.177694	1.0000	0.7613	0.8486	0.2650
uid58519	0.177767	1.0000	0.6941	0.7330	0.2573
uid183008	0.178007	1.0000	0.6363	0.6952	0.2412
uid55381	0.178868	1.0000	0.6673	0.7618	0.2564
uid41171	0.178868	1.0000	0.6673	0.7627	0.2564
uid162027	0.179054	1.0000	0.5666	0.7082	0.2030
uid85495	0.179054	1.0000	0.5774	0.7259	0.2029
uid54249	0.179183	1.0000	0.6333	0.7021	0.2750
uid57709	0.179417	1.0000	0.5753	0.7175	0.2000
uid185759	0.179417	1.0000	0.5853	0.7242	0.2063
uid183112	0.179893	1.0000	0.6182	0.6764	0.2200
uid49467	0.180081	1.0000	0.6728	0.7599	0.2612
uid57803	0.180116	1.0000	0.6225	0.6485	0.2324
uid49489	0.180258	1.0000	0.6205	0.7625	0.2076
uid58227	0.180315	1.0000	0.6712	0.7648	0.2579
uid58079	0.180521	1.0000	0.6441	0.7451	0.2475
uid193714	0.180669	1.0000	0.6827	0.7859	0.2338
uid46679	0.180692	1.0000	0.6768	0.7614	0.1866
uid61619	0.181150	1.0000	0.6974	0.7544	0.1886
uid43209	0.181158	1.0000	0.6813	0.7674	0.2493
uid168259	0.181737	1.0000	0.5631	0.6826	0.1672
uid183006	0.181802	1.0000	0.6421	0.7004	0.2361
uid58051	0.182001	1.0000	0.6017	0.7002	0.2267
uid54733	0.182393	1.0000	0.5844	0.7039	0.1788
uid45857	0.182592	1.0000	0.6700	0.7295	0.2076
uid157997	0.182901	1.0000	0.6709	0.7411	0.2770
uid158133	0.183097	1.0000	0.6708	0.7360	0.2471
uid70841	0.183103	1.0000	0.5752	0.7073	0.1834
uid53535	0.183124	1.0000	0.6791	0.7420	0.2518
uid165195	0.183191	1.0000	0.6829	0.7470	0.2530
uid60393	0.183394	1.0000	0.6625	0.7165	0.2351
uid184821	0.183580	1.0000	0.6406	0.7299	0.2426
uid55259	0.183816	1.0000	0.6948	0.7926	0.2694
uid190705	0.183968	1.0000	0.6773	0.7458	0.2560
uid46989	0.183981	1.0000	0.6735	0.7245	0.2653
uid189187	0.184034	1.0000	0.7035	0.7430	0.2561
uid183682	0.184047	1.0000	0.6776	0.7350	0.2509
uid159001	0.184255	1.0000	0.6761	0.7387	0.2551
uid68053	0.184580	1.0000	0.7364	0.7928	0.2757
uid74441	0.184663	1.0000	0.6782	0.7549	0.2527
uid58637	0.184964	1.0000	0.6431	0.7365	0.2455
uid183001	0.184970	1.0000	0.6904	0.7388	0.2489
uid66779	0.185048	1.0000	0.6683	0.7682	0.2398
uid82949	0.185124	1.0000	0.6843	0.7713	0.2648
uid81081	0.185147	1.0000	0.7041	0.7347	0.2818
uid184010	0.185189	1.0000	0.6955	0.7348	0.2509
uid55845	0.185219	1.0000	0.7052	0.7604	0.3201
uid49871	0.185353	1.0000	0.6805	0.7578	0.3131
uid67317	0.185423	1.0000	0.6354	0.7352	0.2230
uid195461	0.185497	1.0000	0.6999	0.7396	0.2524
uid58635	0.185657	1.0000	0.5590	0.7084	0.1639
uid48993	0.185827	1.0000	0.6328	0.7951	0.1866
uid197161	0.185934	1.0000	0.6571	0.7307	0.2232
uid68443	0.186019	1.0000	0.6692	0.7442	0.2792
uid57947	0.186070	1.0000	0.7079	0.7887	0.2448
uid50331	0.186102	1.0000	0.6507	0.7399	0.2797
uid55639	0.186481	1.0000	0.6487	0.7909	0.2489
uid58339	0.186560	1.0000	0.6480	0.7858	0.2508
uid84215	0.186602	1.0000	0.6759	0.7409	0.2538
uid65785	0.186638	1.0000	0.6132	0.6962	0.2265
uid58289	0.186723	1.0000	0.6278	0.7104	0.2247
uid48589	0.186756	1.0000	0.7001	0.7765	0.2383
uid181617	0.186777	1.0000	0.6761	0.7453	0.2529
uid59299	0.186894	1.0000	0.6687	0.7360	0.2745
uid41875	0.186922	1.0000	0.5929	0.7624	0.2047
uid179383	0.186926	1.0000	0.6715	0.6943	0.2217
uid68743	0.186999	1.0000	0.6842	0.7834	0.2417
uid58527	0.187009	1.0000	0.6190	0.7252	0.2605
uid57873	0.187451	1.0000	0.5638	0.7215	0.1969
uid57981	0.187475	1.0000	0.7564	0.8991	0.2390
uid169620	0.187554	1.0000	0.5654	0.7251	0.1899
uid59203	0.187777	1.0000	0.6846	0.7542	0.2826
uid162131	0.187777	1.0000	0.6856	0.7512	0.2826
uid161953	0.187777	1.0000	0.6846	0.7512	0.2866
uid59095	0.188050	1.0000	0.6227	0.7644	0.2314
uid61179	0.188055	1.0000	0.6600	0.7566	0.2396
uid160233	0.188194	1.0000	0.6792	0.7698	0.2403
uid58121	0.188286	1.0000	0.6147	0.7444	0.2128
uid58003	0.188390	1.0000	0.6993	0.7606	0.2817
uid193706	0.188607	1.0000	0.6960	0.7302	0.2522
uid62913	0.188612	1.0000	0.6680	0.6899	0.2243
uid57675	0.188626	1.0000	0.6977	0.7302	0.2522
uid183007	0.188891	1.0000	0.6681	0.7251	0.2304
uid41865	0.188960	1.0000	0.6093	0.6911	0.2452
uid66189	0.189026	1.0000	0.6898	0.7519	0.2162
uid81103	0.189027	1.0000	0.7509	0.8379	0.2455
uid184824	0.189067	1.0000	0.6571	0.7648	0.2088
uid167260	0.189226	1.0000	0.6803	0.7661	0.2247
uid41885	0.189322	1.0000	0.6765	0.7701	0.2531
uid60849	0.189328	1.0000	0.6698	0.7438	0.2144
uid59253	0.189345	1.0000	0.6124	0.7345	0.2231
uid162031	0.189391	1.0000	0.6654	0.7308	0.2135
uid58629	0.189404	1.0000	0.6401	0.7257	0.2450
uid57989	0.189665	1.0000	0.7190	0.8294	0.2253
uid58525	0.189889	1.0000	0.6894	0.7557	0.2064
uid48129	0.190028	1.0000	0.6563	0.7493	0.2640
uid57683	0.190078	1.0000	0.6411	0.7023	0.2605
uid57985	0.190171	1.0000	0.7146	0.7676	0.2562
uid58757	0.190507	1.0000	0.6783	0.7378	0.2797
uid177931	0.190566	1.0000	0.6632	0.7337	0.2820
uid190186	0.190566	1.0000	0.6944	0.7593	0.2788
uid49135	0.190572	1.0000	0.6719	0.7342	0.2816
uid55779	0.190619	1.0000	0.6682	0.7437	0.2671
uid195560	0.190676	1.0000	0.7206	0.8301	0.2281
uid84337	0.190746	1.0000	0.7424	0.8090	0.2489
uid54335	0.191058	1.0000	0.7498	0.7949	0.2846
uid48361	0.191146	1.0000	0.6504	0.7575	0.2619
uid58825	0.191333	1.0000	0.6495	0.7241	0.1803
uid58061	0.191488	1.0000	0.6192	0.7238	0.1804
uid54699	0.191675	1.0000	0.6526	0.7294	0.3107
uid183002	0.191704	1.0000	0.6563	0.6873	0.2347
uid68449	0.191860	1.0000	0.6003	0.7117	0.2228
uid58877	0.191891	1.0000	0.6188	0.6977	0.2442
uid177811	0.192237	1.0000	0.6110	0.7208	0.2197
uid158151	0.192331	1.0000	0.6784	0.7520	0.2796
uid59205	0.192441	1.0000	0.5417	0.6640	0.1783
uid183338	0.192447	1.0000	0.6378	0.6983	0.2216
uid58829	0.192662	1.0000	0.6608	0.7373	0.2682
uid183339	0.192760	1.0000	0.6419	0.6479	0.2251
uid61629	0.192833	1.0000	0.6901	0.7434	0.3161
uid62227	0.192839	1.0000	0.6730	0.8082	0.1714
uid46241	0.192861	1.0000	0.6128	0.7404	0.2596
uid57951	0.193179	1.0000	0.6778	0.7579	0.2402
uid197165	0.193408	1.0000	0.6745	0.7213	0.2330
uid183111	0.193472	1.0000	0.6364	0.6572	0.2255
uid57919	0.193522	1.0000	0.7511	0.8095	0.2446
uid169223	0.193761	1.0000	0.7085	0.7788	0.2465
uid162071	0.193792	1.0000	0.6453	0.7280	0.1915
uid167488	0.193931	1.0000	0.6478	0.7578	0.2051
uid58225	0.194116	1.0000	0.6267	0.7264	0.2232
uid58253	0.194790	1.0000	0.6697	0.7117	0.2611
uid59027	0.194812	1.0000	0.6365	0.6879	0.2296
uid59143	0.194819	1.0000	0.6358	0.6852	0.2302
uid57765	0.195145	1.0000	0.6075	0.6957	0.2256
uid59207	0.195334	1.0000	0.6430	0.7265	0.2592
uid184864	0.195369	1.0000	0.6296	0.7086	0.2269
uid168256	0.195447	1.0000	0.6662	0.7618	0.2759
uid175575	0.195554	1.0000	0.6856	0.7474	0.2423
uid66917	0.195619	1.0000	0.6279	0.6872	0.2514
uid58471	0.195897	1.0000	0.7099	0.7818	0.2414
uid66777	0.195998	1.0000	0.6247	0.6907	0.2546
uid58391	0.196004	1.0000	0.6789	0.7620	0.2825
uid57729	0.196121	1.0000	0.6679	0.8358	0.2245
uid65789	0.196260	1.0000	0.6453	0.7271	0.2696
uid171259	0.196307	1.0000	0.6544	0.7316	0.2132
uid59135	0.196431	1.0000	0.6478	0.7290	0.2398
uid77127	0.196482	1.0000	0.6975	0.8072	0.2892
uid62245	0.196586	1.0000	0.6141	0.6866	0.2324
uid59273	0.196593	1.0000	0.6959	0.8093	0.2874
uid57959	0.196595	1.0000	0.6817	0.7586	0.2272
uid61411	0.196598	1.0000	0.6037	0.7390	0.2088
uid197195	0.196707	1.0000	0.6370	0.7519	0.2370
uid12410	0.196861	1.0000	0.9131	0.9208	0.7169
uid182929	0.196863	1.0000	0.6448	0.6456	0.2330
uid63269	0.197028	1.0000	0.6167	0.6949	0.2281
uid175578	0.197032	1.0000	0.6924	0.7543	0.2457
uid159841	0.197107	1.0000	0.6829	0.7595	0.2540
uid57721	0.197139	1.0000	0.6541	0.7325	0.2148
uid158165	0.197272	1.0000	0.6278	0.6870	0.2622
uid43211	0.197562	1.0000	0.6756	0.8035	0.2584
uid62207	0.197729	1.0000	0.6574	0.6999	0.2299
uid57885	0.197800	1.0000	0.6717	0.7379	0.2731
uid188480	0.197881	1.0000	0.6391	0.6982	0.2781
uid46523	0.197902	1.0000	0.6600	0.7765	0.2770
uid41925	0.198094	1.0000	0.6463	0.7282	0.2413
uid58107	0.198161	1.0000	0.6637	0.7752	0.2788
uid162057	0.198223	1.0000	0.6646	0.7487	0.2261
uid171829	0.198278	1.0000	0.6562	0.7617	0.2812
uid59371	0.198376	1.0000	0.7601	0.8564	0.2618
uid61589	0.198625	1.0000	0.7292	0.7685	0.2654
uid41735	0.198879	1.0000	0.6667	0.7265	0.2277
uid162091	0.199296	1.0000	0.6727	0.7527	0.2719
uid58057	0.199575	1.0000	0.6038	0.7478	0.2195
uid81629	0.199960	1.0000	0.6498	0.7539	0.2335
uid46943	0.199989	1.0000	0.7115	0.7589	0.3043
uid205053	0.200021	1.0000	0.6632	0.7375	0.2193
uid158171	0.200025	1.0000	0.6579	0.7484	0.2843
uid46839	0.200077	1.0000	0.7108	0.7651	0.3060
uid162073	0.200077	1.0000	0.6631	0.7522	0.2848
uid58237	0.200112	1.0000	0.6784	0.7147	0.2593
uid57875	0.200157	1.0000	0.7298	0.7753	0.3249
uid58537	0.200410	1.0000	0.5596	0.6983	0.2355
uid162033	0.200437	1.0000	0.7058	0.7288	0.2580
uid48823	0.200465	1.0000	0.6549	0.7407	0.2418
uid57621	0.200695	1.0000	0.7227	0.7763	0.3168
uid158119	0.200695	1.0000	0.7216	0.7739	0.3146
uid61645	0.200701	1.0000	0.6826	0.7835	0.2645
uid183005	0.200767	1.0000	0.6198	0.6661	0.2238
uid60575	0.200914	1.0000	0.6571	0.7215	0.2394
uid58189	0.200929	1.0000	0.6198	0.7519	0.2577
uid198767	0.201093	1.0000	0.7679	0.8635	0.2645
uid50427	0.201122	1.0000	0.6740	0.7388	0.2850
uid13961	0.201124	1.0000	0.8681	0.8837	0.6112
uid57967	0.201192	1.0000	0.6371	0.7128	0.2717
uid176453	0.201196	1.0000	0.6855	0.7432	0.2636
uid161989	0.201331	1.0000	0.6238	0.7070	0.2281
uid167261	0.201457	1.0000	0.6149	0.7232	0.2128
uid58887	0.201474	1.0000	0.6623	0.7039	0.2286
uid57711	0.201474	1.0000	0.6623	0.7039	0.2312
uid59583	0.201636	1.0000	0.6846	0.7306	0.2712
uid51721	0.201673	1.0000	0.6908	0.7041	0.2609
uid59011	0.201732	1.0000	0.6624	0.6982	0.2046
uid78143	0.201763	1.0000	0.6163	0.7299	0.2216
uid68311	0.201782	1.0000	0.7258	0.7633	0.2924
uid68837	0.201792	1.0000	0.7477	0.8985	0.2256
uid198768	0.201800	1.0000	0.7379	0.8314	0.2604
uid57975	0.201896	1.0000	0.6614	0.7383	0.2697
uid57671	0.201960	1.0000	0.7731	0.8526	0.2651
uid65089	0.201975	1.0000	0.5465	0.6927	0.1576
uid84411	0.201982	1.0000	0.5632	0.6956	0.1511
uid162117	0.202020	1.0000	0.7270	0.7461	0.2894
uid158879	0.202022	1.0000	0.7004	0.7489	0.2520
uid162159	0.202103	1.0000	0.6838	0.7345	0.2691
uid58053	0.202118	1.0000	0.6326	0.7210	0.2495
uid168516	0.202262	1.0000	0.6809	0.7274	0.2574
uid184827	0.202292	1.0000	0.6435	0.7384	0.2523
uid192185	0.202323	1.0000	0.7715	0.8595	0.2631
uid50615	0.202342	1.0000	0.6661	0.7427	0.2758
uid58097	0.202440	1.0000	0.6761	0.7467	0.2613
uid57851	0.202624	1.0000	0.7334	0.8361	0.2566
uid57907	0.202707	1.0000	0.6046	0.7032	0.2274
uid58297	0.202873	1.0000	0.7143	0.8513	0.3003
uid58849	0.202908	1.0000	0.6605	0.7432	0.1948
uid59173	0.202967	1.0000	0.6842	0.7495	0.2663
uid182932	0.203027	1.0000	0.6458	0.6907	0.2254
uid58851	0.203031	1.0000	0.6739	0.7443	0.1950
uid57991	0.203072	1.0000	0.7150	0.7738	0.2992
uid58923	0.203109	1.0000	0.6498	0.7250	0.1955
uid162067	0.203125	1.0000	0.6434	0.7175	0.1890
uid173860	0.203159	1.0000	0.6955	0.7673	0.2808
uid58433	0.203185	1.0000	0.6758	0.7751	0.2655
uid63665	0.203261	1.0000	0.6628	0.7433	0.2452
uid173374	0.203269	1.0000	0.6819	0.7344	0.2743
uid58687	0.203285	1.0000	0.6965	0.7683	0.2657
uid58759	0.203306	1.0000	0.6941	0.7458	0.2761
uid54341	0.203308	1.0000	0.7195	0.7843	0.2690
uid58595	0.203354	1.0000	0.7152	0.7818	0.2655
uid189188	0.203364	1.0000	0.6858	0.7343	0.2798
uid59017	0.203394	1.0000	0.6690	0.7275	0.2480
uid58939	0.203457	1.0000	0.7166	0.7828	0.2722
uid58419	0.203479	1.0000	0.6182	0.7450	0.2450
uid73967	0.203496	1.0000	0.6870	0.7401	0.2423
uid158699	0.203553	1.0000	0.6177	0.6917	0.2427
uid176921	0.203570	1.0000	0.6725	0.7956	0.2396
uid57753	0.203692	1.0000	0.6589	0.7534	0.2164
uid179370	0.203752	1.0000	0.6629	0.7211	0.2758
uid61897	0.203761	1.0000	0.6832	0.7366	0.2443
uid57859	0.203811	1.0000	0.6834	0.7836	0.2641
uid162021	0.203992	1.0000	0.6728	0.7513	0.2778
uid41333	0.204059	1.0000	0.6745	0.7388	0.2887
uid57589	0.204144	1.0000	0.6925	0.7736	0.2603
uid58693	0.204144	1.0000	0.6921	0.7709	0.2606
uid58315	0.204164	1.0000	0.6726	0.7779	0.2920
uid58581	0.204190	1.0000	0.6833	0.7868	0.2680
uid193770	0.204282	1.0000	0.6838	0.7877	0.2374
uid49485	0.204300	1.0000	0.6368	0.7293	0.2366
uid58811	0.204323	1.0000	0.7029	0.7751	0.2677
uid167487	0.204369	1.0000	0.6880	0.7749	0.2543
uid59303	0.204431	1.0000	0.6778	0.7582	0.2789
uid57909	0.204431	1.0000	0.6805	0.7558	0.2779
uid58083	0.204431	1.0000	0.6796	0.7593	0.2752
uid59385	0.204431	1.0000	0.6770	0.7513	0.2779
uid58091	0.204431	1.0000	0.6805	0.7538	0.2763
uid46803	0.204560	1.0000	0.6094	0.7089	0.2573
uid58381	0.204612	1.0000	0.7837	0.8360	0.2791
uid58379	0.204709	1.0000	0.6452	0.7347	0.2052
uid189027	0.204709	1.0000	0.5904	0.7032	0.1917
uid58161	0.204755	1.0000	0.6859	0.8123	0.2714
uid66803	0.204809	1.0000	0.6513	0.7422	0.2665
uid170731	0.204813	1.0000	0.6450	0.7214	0.2405
uid58179	0.204817	1.0000	0.6243	0.6961	0.2191
uid57931	0.204836	1.0000	0.6511	0.7206	0.2742
uid61409	0.204872	1.0000	0.6646	0.7559	0.2520
uid189028	0.204950	1.0000	0.5882	0.7059	0.1917
uid186819	0.204967	1.0000	0.6259	0.7159	0.2517
uid195569	0.204967	1.0000	0.6240	0.7232	0.2468
uid89379	0.204999	1.0000	0.6930	0.7718	0.2621
uid89373	0.204999	1.0000	0.6930	0.7706	0.2621
uid57633	0.205064	1.0000	0.6593	0.7661	0.2707
uid87037	0.205070	1.0000	0.6531	0.7098	0.2792
uid70727	0.205075	1.0000	0.6929	0.7583	0.2844
uid58719	0.205130	1.0000	0.6037	0.7666	0.1945
uid46353	0.205201	1.0000	0.7077	0.7837	0.2440
uid58799	0.205207	1.0000	0.6610	0.7809	0.2659
uid59301	0.205277	1.0000	0.6735	0.7612	0.2687
uid62903	0.205292	1.0000	0.6057	0.7191	0.2113
uid42155	0.205379	1.0000	0.6862	0.7890	0.2495
uid66207	0.205406	1.0000	0.6426	0.7136	0.2320
uid47079	0.205570	1.0000	0.6505	0.7400	0.2453
uid59887	0.205718	1.0000	0.6941	0.7402	0.2500
uid158159	0.205781	1.0000	0.6673	0.7838	0.2726
uid159955	0.205901	1.0000	0.7034	0.7708	0.2966
uid67365	0.205931	1.0000	0.6707	0.7583	0.2869
uid57713	0.206073	1.0000	0.6462	0.7778	0.2412
uid59029	0.206100	1.0000	0.7078	0.7745	0.3029
uid158537	0.206115	1.0000	0.7185	0.7709	0.3118
uid59101	0.206160	1.0000	0.6661	0.6887	0.2332
uid186549	0.206189	1.0000	0.7043	0.7733	0.2857
uid57813	0.206243	1.0000	0.5985	0.7389	0.2533
uid193766	0.206450	1.0000	0.7205	0.7940	0.2454
uid40659	0.206482	1.0000	0.7072	0.7719	0.3038
uid82369	0.206516	1.0000	0.6724	0.7950	0.2644
uid58609	0.206897	1.0000	0.7196	0.7695	0.3164
uid158071	0.206897	1.0000	0.7254	0.7791	0.3202
uid47317	0.206897	1.0000	0.7241	0.7694	0.3172
uid58445	0.206962	1.0000	0.6402	0.7468	0.2784
uid159693	0.206991	1.0000	0.7045	0.7682	0.2935
uid59399	0.207041	1.0000	0.6384	0.7091	0.2046
uid158073	0.207070	1.0000	0.7239	0.7706	0.3178
uid193657	0.207076	1.0000	0.6486	0.7375	0.2439
uid58625	0.207117	1.0000	0.6134	0.7171	0.2157
uid58607	0.207145	1.0000	0.7244	0.7715	0.3206
uid70839	0.207207	1.0000	0.6773	0.7899	0.2758
uid89383	0.207249	1.0000	0.6464	0.7790	0.2707
uid42499	0.207261	1.0000	0.6522	0.7619	0.2439
uid46245	0.207313	1.0000	0.6939	0.7630	0.2476
uid197171	0.207370	1.0000	0.6470	0.6981	0.2298
uid73963	0.207413	1.0000	0.6717	0.7805	0.2702
uid45893	0.207539	1.0000	0.5475	0.7724	0.1620
uid43679	0.207566	1.0000	0.6571	0.7418	0.1978
uid162509	0.207574	1.0000	0.6360	0.7513	0.2487
uid57685	0.207622	1.0000	0.6822	0.7563	0.2286
uid201479	0.207622	1.0000	0.6826	0.7516	0.2296
uid82379	0.207649	1.0000	0.5423	0.6767	0.1495
uid58733	0.207862	1.0000	0.6552	0.7281	0.2562
uid86659	0.207873	1.0000	0.6611	0.7803	0.2793
uid86653	0.207873	1.0000	0.6611	0.7896	0.2756
uid58961	0.207873	1.0000	0.6598	0.7869	0.2785
uid86657	0.207873	1.0000	0.6611	0.7896	0.2756
uid88069	0.207873	1.0000	0.6611	0.7896	0.2793
uid86655	0.207873	1.0000	0.6611	0.7877	0.2756
uid88067	0.207933	1.0000	0.6592	0.7877	0.2756
uid158043	0.207993	1.0000	0.6679	0.7941	0.2672
uid182934	0.208039	1.0000	0.6158	0.6693	0.2422
uid58027	0.208082	1.0000	0.6604	0.7799	0.2761
uid66329	0.208199	1.0000	0.5891	0.7008	0.1804
uid58871	0.208264	1.0000	0.6572	0.7391	0.1976
uid74445	0.208278	1.0000	0.6365	0.7258	0.2415
uid197182	0.208289	1.0000	0.5779	0.7186	0.2511
uid82367	0.208308	1.0000	0.7292	0.7569	0.2639
uid57727	0.208355	1.0000	0.5528	0.6808	0.1678
uid61623	0.208408	1.0000	0.6456	0.7404	0.2178
uid42497	0.208467	1.0000	0.6241	0.7413	0.2762
uid59147	0.208539	1.0000	0.6883	0.7511	0.2777
uid59311	0.208614	1.0000	0.6224	0.8462	0.2028
uid58669	0.208630	1.0000	0.6471	0.7472	0.2623
uid58971	0.208670	1.0000	0.6471	0.7128	0.2539
uid58913	0.208761	1.0000	0.6322	0.7167	0.2475
uid43471	0.208839	1.0000	0.6540	0.7140	0.2134
uid58945	0.208886	1.0000	0.6783	0.7140	0.2549
uid158375	0.208980	1.0000	0.6171	0.7486	0.2447
uid158383	0.208980	1.0000	0.6171	0.7486	0.2447
uid59279	0.208980	1.0000	0.6171	0.7457	0.2447
uid158379	0.208980	1.0000	0.6171	0.7486	0.2447
uid158373	0.208980	1.0000	0.6171	0.7495	0.2447
uid158531	0.208980	1.0000	0.6171	0.7486	0.2447
uid158381	0.208980	1.0000	0.6171	0.7495	0.2447
uid58145	0.209103	1.0000	0.7083	0.7674	0.3079
uid66607	0.209196	1.0000	0.6419	0.6922	0.2491
uid60855	0.209267	1.0000	0.6161	0.7546	0.2257
uid58893	0.209375	1.0000	0.6483	0.7431	0.2473
uid58037	0.209385	1.0000	0.7288	0.7762	0.3206
uid58171	0.209545	1.0000	0.6625	0.7243	0.2662
uid57631	0.209548	1.0000	0.6510	0.7401	0.2467
uid48643	0.209601	1.0000	0.6914	0.7366	0.2568
uid59237	0.209651	1.0000	0.7045	0.7505	0.2495
uid170534	0.209672	1.0000	0.6323	0.7080	0.2576
uid59151	0.209721	1.0000	0.7103	0.7606	0.3133
uid59153	0.209814	1.0000	0.7204	0.7692	0.3184
uid205051	0.209823	1.0000	0.6794	0.7599	0.2754
uid189241	0.209871	1.0000	0.7076	0.7686	0.3048
uid57853	0.209874	1.0000	0.7095	0.7784	0.2737
uid88073	0.209880	1.0000	0.6868	0.7286	0.2516
uid58991	0.209888	1.0000	0.6348	0.6916	0.2723
uid162045	0.209989	1.0000	0.6618	0.7803	0.2410
uid60157	0.209999	1.0000	0.6484	0.7312	0.2374
uid58089	0.210033	1.0000	0.6819	0.7392	0.2758
uid58619	0.210089	1.0000	0.7219	0.7696	0.3158
uid58507	0.210121	1.0000	0.6742	0.7149	0.2572
uid58487	0.210203	1.0000	0.6963	0.7578	0.3096
uid66301	0.210226	1.0000	0.7013	0.7729	0.2754
uid159875	0.210226	1.0000	0.5850	0.7029	0.2290
uid45927	0.210226	1.0000	0.5839	0.7075	0.2290
uid178736	0.210334	1.0000	0.7052	0.7538	0.2484
uid58485	0.210344	1.0000	0.7305	0.7720	0.3131
uid48809	0.210353	1.0000	0.6616	0.7471	0.2822
uid50585	0.210384	1.0000	0.6948	0.7680	0.2340
uid62461	0.210400	1.0000	0.6976	0.7423	0.2509
uid58509	0.210417	1.0000	0.6541	0.7121	0.2492
uid177713	0.210427	1.0000	0.6607	0.7488	0.2821
uid53037	0.210430	1.0000	0.6339	0.7298	0.2090
uid58157	0.210434	1.0000	0.7064	0.7606	0.3153
uid174986	0.210545	1.0000	0.6820	0.7767	0.2597
uid162109	0.210580	1.0000	0.7510	0.8410	0.2440
uid168321	0.210608	1.0000	0.6926	0.7322	0.2766
uid57807	0.210811	1.0000	0.5982	0.6970	0.1976
uid158049	0.210858	1.0000	0.7123	0.7619	0.3037
uid201428	0.210880	1.0000	0.6577	0.7780	0.2614
uid87069	0.210921	1.0000	0.6598	0.7822	0.2614
uid87065	0.210921	1.0000	0.6590	0.7859	0.2599
uid159543	0.210921	1.0000	0.6759	0.7932	0.2665
uid87067	0.210921	1.0000	0.6618	0.7925	0.2614
uid87051	0.210921	1.0000	0.6618	0.7842	0.2614
uid72937	0.210969	1.0000	0.6741	0.7534	0.2362
uid68447	0.211036	1.0000	0.6667	0.7888	0.2567
uid58429	0.211124	1.0000	0.6268	0.7491	0.2770
uid57625	0.211137	1.0000	0.6710	0.7774	0.3093
uid58931	0.211155	1.0000	0.6649	0.7372	0.2660
uid41927	0.211171	1.0000	0.6639	0.7666	0.2357
uid67357	0.211309	1.0000	0.6124	0.7122	0.2206
uid57867	0.211317	1.0000	0.6762	0.7286	0.2530
uid42615	0.211386	1.0000	0.6524	0.7396	0.2676
uid58841	0.211397	1.0000	0.6619	0.7437	0.1908
uid51503	0.211456	1.0000	0.6763	0.7141	0.2600
uid193710	0.211498	1.0000	0.6617	0.7323	0.2557
uid162041	0.211510	1.0000	0.6182	0.7043	0.2200
uid49001	0.211547	1.0000	0.6173	0.6411	0.2335
uid59433	0.211613	1.0000	0.6040	0.6975	0.2703
uid183113	0.211615	1.0000	0.6551	0.6981	0.2002
uid179384	0.211668	1.0000	0.7402	0.8152	0.2609
uid55487	0.211752	1.0000	0.6684	0.7794	0.2391
uid48801	0.211765	1.0000	0.6480	0.7225	0.2549
uid81779	0.211863	1.0000	0.6670	0.7473	0.2714
uid57881	0.211894	1.0000	0.6464	0.7251	0.2497
uid161957	0.211894	1.0000	0.6457	0.7296	0.2495
uid50673	0.211970	1.0000	0.7073	0.7703	0.2543
uid67501	0.212102	1.0000	0.6385	0.7452	0.2413
uid58937	0.212129	1.0000	0.6521	0.7442	0.2878
uid89381	0.212170	1.0000	0.6694	0.7657	0.2282
uid197216	0.212192	1.0000	0.6521	0.7265	0.1937
uid58985	0.212215	1.0000	0.6633	0.7540	0.2517
uid73415	0.212344	1.0000	0.5981	0.7170	0.1869
uid193709	0.212574	1.0000	0.6932	0.7874	0.2742
uid159667	0.212666	1.0000	0.7123	0.7765	0.2374
uid167486	0.212724	1.0000	0.6752	0.7244	0.3081
uid59227	0.212836	1.0000	0.6503	0.7657	0.2745
uid58199	0.212929	1.0000	0.6758	0.7482	0.2615
uid62715	0.212976	1.0000	0.7116	0.7606	0.3063
uid57917	0.212999	1.0000	0.6373	0.7155	0.2359
uid162119	0.213066	1.0000	0.7037	0.7508	0.2481
uid162121	0.213066	1.0000	0.7048	0.7508	0.2503
uid67321	0.213085	1.0000	0.6171	0.7683	0.2094
uid193764	0.213113	1.0000	0.6567	0.7694	0.2782
uid157909	0.213162	1.0000	0.6764	0.7557	0.2359
uid159677	0.213193	1.0000	0.6923	0.7661	0.2308
uid162175	0.213200	1.0000	0.6812	0.7497	0.2285
uid159673	0.213236	1.0000	0.6995	0.7644	0.2346
uid159671	0.213369	1.0000	0.6874	0.7684	0.2358
uid159669	0.213382	1.0000	0.6761	0.7694	0.2338
uid46255	0.213425	1.0000	0.7159	0.7651	0.2550
uid63399	0.213436	1.0000	0.6299	0.7434	0.2355
uid83609	0.213483	1.0000	0.6796	0.7675	0.2398
uid158863	0.213498	1.0000	0.6974	0.8059	0.2522
uid47083	0.213576	1.0000	0.6425	0.7738	0.2202
uid182930	0.213606	1.0000	0.6234	0.6603	0.2310
uid58495	0.213822	1.0000	0.6453	0.7013	0.2392
uid165185	0.213878	1.0000	0.6536	0.7077	0.2698
uid162167	0.213927	1.0000	0.6800	0.7623	0.2335
uid41533	0.213945	1.0000	0.6930	0.7770	0.2779
uid46231	0.214070	1.0000	0.5817	0.6779	0.2092
uid167998	0.214125	1.0000	0.6230	0.7002	0.2013
uid84301	0.214139	1.0000	0.6840	0.7505	0.2393
uid59159	0.214141	1.0000	0.7059	0.7346	0.2686
uid58795	0.214192	1.0000	0.6743	0.7408	0.2715
uid84317	0.214192	1.0000	0.6819	0.7541	0.2409
uid62095	0.214309	1.0000	0.6264	0.7759	0.2644
uid49527	0.214373	1.0000	0.6089	0.7093	0.2380
uid197201	0.214377	1.0000	0.6355	0.7069	0.2352
uid57827	0.214412	1.0000	0.7004	0.8057	0.3097
uid62131	0.214458	1.0000	0.6900	0.7835	0.2804
uid177080	0.214459	1.0000	0.6940	0.7829	0.2677
uid159675	0.214658	1.0000	0.6778	0.7570	0.2346
uid58577	0.214668	1.0000	0.6504	0.7518	0.2482
uid158533	0.214752	1.0000	0.7437	0.8058	0.3223
uid176920	0.214776	1.0000	0.6611	0.7859	0.2620
uid58977	0.214776	1.0000	0.6570	0.7879	0.2620
uid57585	0.214776	1.0000	0.6639	0.7884	0.2614
uid83611	0.214876	1.0000	0.6705	0.7381	0.2759
uid68101	0.214920	1.0000	0.7241	0.8090	0.3236
uid57629	0.215044	1.0000	0.6417	0.7239	0.2541
uid58367	0.215071	1.0000	0.6723	0.7549	0.2742
uid193717	0.215098	1.0000	0.7211	0.7798	0.2771
uid49481	0.215162	1.0000	0.5964	0.7324	0.2586
uid197170	0.215221	1.0000	0.6674	0.7486	0.2167
uid58711	0.215270	1.0000	0.6051	0.7400	0.1825
uid58279	0.215330	1.0000	0.6969	0.7604	0.2691
uid57607	0.215513	1.0000	0.6362	0.7175	0.2673
uid58231	0.215648	1.0000	0.6683	0.7617	0.2831
uid158875	0.215712	1.0000	0.6798	0.7412	0.2772
uid195604	0.215766	1.0000	0.6309	0.6998	0.2510
uid81777	0.215788	1.0000	0.6708	0.7260	0.2573
uid58103	0.215832	1.0000	0.6724	0.7615	0.2748
uid70793	0.215857	1.0000	0.6857	0.7548	0.2888
uid58739	0.215882	1.0000	0.6656	0.7433	0.2878
uid182733	0.215884	1.0000	0.6547	0.7069	0.2751
uid173403	0.215939	1.0000	0.6993	0.7690	0.2875
uid55641	0.216010	1.0000	0.6434	0.7271	0.2689
uid58529	0.216035	1.0000	0.6877	0.7571	0.2865
uid82815	0.216038	1.0000	0.6764	0.7560	0.2865
uid58753	0.216038	1.0000	0.6781	0.7513	0.2884
uid59171	0.216043	1.0000	0.6480	0.7143	0.2491
uid57653	0.216063	1.0000	0.6274	0.7321	0.2669
uid57673	0.216072	1.0000	0.7013	0.7734	0.2790
uid58793	0.216080	1.0000	0.6914	0.7587	0.2784
uid58119	0.216110	1.0000	0.6264	0.7322	0.2161
uid77119	0.216143	1.0000	0.6210	0.6933	0.2790
uid167481	0.216147	1.0000	0.7194	0.8133	0.2642
uid58837	0.216147	1.0000	0.7219	0.8124	0.2650
uid59043	0.216176	1.0000	0.6110	0.7130	0.2092
uid58875	0.216206	1.0000	0.7070	0.7569	0.2342
uid49695	0.216229	1.0000	0.6696	0.7888	0.2410
uid188688	0.216279	1.0000	0.6702	0.7713	0.2543
uid61245	0.216378	1.0000	0.6685	0.7599	0.2939
uid43465	0.216435	1.0000	0.6774	0.7739	0.2717
uid58563	0.216443	1.0000	0.5730	0.6829	0.1878
uid55357	0.216595	1.0000	0.6810	0.7657	0.2431
uid59219	0.216690	1.0000	0.6886	0.7597	0.2364
uid65787	0.216708	1.0000	0.6204	0.7156	0.2063
uid71131	0.216843	1.0000	0.6736	0.7351	0.2753
uid203791	0.216983	1.0000	0.6754	0.7574	0.2574
uid86855	0.216994	1.0000	0.7186	0.7649	0.3078
uid54441	0.217000	1.0000	0.6819	0.7505	0.2753
uid168379	0.217014	1.0000	0.6349	0.7222	0.2769
uid158843	0.217018	1.0000	0.7363	0.7931	0.3185
uid58655	0.217029	1.0000	0.5766	0.7246	0.2188
uid168258	0.217131	1.0000	0.6719	0.7701	0.2278
uid161959	0.217187	1.0000	0.6240	0.6829	0.2333
uid59285	0.217213	1.0000	0.7368	0.7955	0.3219
uid158847	0.217228	1.0000	0.7490	0.8000	0.3306
uid58895	0.217245	1.0000	0.6448	0.7348	0.2530
uid59283	0.217272	1.0000	0.7328	0.7915	0.3239
uid158849	0.217272	1.0000	0.7421	0.7801	0.3256
uid46257	0.217291	1.0000	0.6941	0.7668	0.2757
uid67507	0.217298	1.0000	0.6464	0.7022	0.2400
uid57805	0.217305	1.0000	0.7427	0.8012	0.3236
uid173370	0.217359	1.0000	0.5705	0.6718	0.1872
uid158845	0.217387	1.0000	0.6981	0.7562	0.2438
uid173373	0.217413	1.0000	0.5860	0.6943	0.1762
uid57623	0.217432	1.0000	0.6752	0.7476	0.3163
uid184818	0.217606	1.0000	0.6676	0.7324	0.2566
uid46801	0.217643	1.0000	0.6746	0.7593	0.2614
uid173371	0.217718	1.0000	0.5768	0.6860	0.1693
uid58545	0.217733	1.0000	0.6676	0.7413	0.2587
uid165873	0.217755	1.0000	0.7183	0.7852	0.2711
uid57665	0.217790	1.0000	0.6887	0.7598	0.2598
uid58787	0.217817	1.0000	0.5502	0.7025	0.1677
uid57883	0.217836	1.0000	0.6359	0.7719	0.2375
uid55353	0.217851	1.0000	0.7161	0.8026	0.2508
uid58599	0.217862	1.0000	0.6714	0.7571	0.2500
uid173372	0.217867	1.0000	0.5835	0.7061	0.1818
uid59045	0.217917	1.0000	0.6766	0.7607	0.2673
uid158535	0.218048	1.0000	0.7302	0.8134	0.3124
uid205541	0.218050	1.0000	0.6517	0.7280	0.2627
uid162171	0.218054	1.0000	0.7033	0.7830	0.2418
uid205054	0.218057	1.0000	0.6707	0.7404	0.2143
uid58935	0.218091	1.0000	0.5781	0.7200	0.2271
uid57583	0.218130	1.0000	0.6581	0.7416	0.2629
uid87025	0.218137	1.0000	0.7169	0.7991	0.2511
uid87003	0.218256	1.0000	0.7907	0.8401	0.2442
uid197153	0.218355	1.0000	0.6527	0.6908	0.2023
uid58805	0.218474	1.0000	0.6890	0.7898	0.3142
uid66295	0.218525	1.0000	0.7488	0.7870	0.2413
uid188477	0.218528	1.0000	0.7100	0.7938	0.2492
uid176369	0.218529	1.0000	0.6713	0.7371	0.2778
uid162087	0.218547	1.0000	0.7681	0.8029	0.2464
uid59137	0.218581	1.0000	0.6180	0.7011	0.2330
uid162201	0.218589	1.0000	0.6171	0.7254	0.1980
uid66873	0.218593	1.0000	0.6394	0.7408	0.2523
uid181997	0.218635	1.0000	0.8040	0.8761	0.2478
uid62225	0.218738	1.0000	0.6600	0.7703	0.2397
uid172463	0.218743	1.0000	0.6785	0.7404	0.2896
uid51695	0.218763	1.0000	0.8256	0.8692	0.2529
uid59225	0.218827	1.0000	0.6935	0.7650	0.2673
uid159867	0.218873	1.0000	0.6821	0.7216	0.2552
uid57707	0.218980	1.0000	0.5917	0.7021	0.1833
uid58603	0.219020	1.0000	0.6323	0.7092	0.2570
uid58031	0.219068	1.0000	0.6494	0.6743	0.1992
uid47507	0.219076	1.0000	0.6250	0.6869	0.2196
uid68281	0.219150	1.0000	0.6138	0.7371	0.2100
uid63397	0.219193	1.0000	0.6764	0.7248	0.2727
uid58615	0.219245	1.0000	0.6419	0.7422	0.2648
uid58403	0.219320	1.0000	0.6403	0.7270	0.2763
uid157331	0.219359	1.0000	0.6432	0.7466	0.2443
uid57913	0.219365	1.0000	0.7231	0.7948	0.3108
uid58395	0.219419	1.0000	0.7384	0.7593	0.2871
uid58885	0.219455	1.0000	0.7144	0.7464	0.2619
uid58041	0.219481	1.0000	0.6177	0.7334	0.1660
uid54735	0.219563	1.0000	0.6114	0.7145	0.2085
uid59383	0.219568	1.0000	0.7352	0.7807	0.2912
uid185179	0.219597	1.0000	0.6689	0.7394	0.2879
uid58251	0.219606	1.0000	0.6455	0.6809	0.2629
uid189953	0.219623	1.0000	0.6735	0.7918	0.2463
uid57735	0.219629	1.0000	0.6788	0.7378	0.2953
uid171377	0.219655	1.0000	0.6157	0.7254	0.2193
uid60789	0.219762	1.0000	0.5912	0.6848	0.2547
uid83615	0.219785	1.0000	0.6820	0.7435	0.2888
uid41425	0.219793	1.0000	0.6700	0.7421	0.2637
uid158857	0.219801	1.0000	0.6753	0.7381	0.2876
uid162335	0.219844	1.0000	0.7130	0.7662	0.2662
uid42777	0.220010	1.0000	0.5869	0.7359	0.2288
uid66303	0.220033	1.0000	0.6418	0.7028	0.2820
uid58929	0.220039	1.0000	0.6583	0.7379	0.2715
uid159513	0.220039	1.0000	0.6399	0.7046	0.2709
uid59177	0.220058	1.0000	0.6261	0.7040	0.2095
uid58653	0.220120	1.0000	0.6868	0.7146	0.2529
uid58113	0.220151	1.0000	0.6822	0.7518	0.2904
uid159993	0.220185	1.0000	0.7238	0.7690	0.2347
uid59065	0.220266	1.0000	0.5902	0.7216	0.2448
uid58501	0.220266	1.0000	0.6369	0.7654	0.2335
uid159879	0.220334	1.0000	0.7163	0.7522	0.2334
uid159881	0.220334	1.0000	0.7163	0.7630	0.2334
uid58409	0.220355	1.0000	0.5463	0.7128	0.1465
uid158855	0.220467	1.0000	0.6808	0.7461	0.2912
uid58865	0.220490	1.0000	0.7377	0.8475	0.2377
uid193713	0.220517	1.0000	0.7222	0.7652	0.2348
uid161369	0.220517	1.0000	0.7171	0.7562	0.2331
uid193712	0.220517	1.0000	0.7204	0.7509	0.2348
uid196775	0.220517	1.0000	0.7173	0.7650	0.2314
uid203391	0.220546	1.0000	0.7489	0.8368	0.2580
uid59351	0.220578	1.0000	0.7023	0.7594	0.2335
uid53065	0.220600	1.0000	0.6757	0.7972	0.2516
uid43327	0.220638	1.0000	0.6401	0.7097	0.2674
uid46807	0.220673	1.0000	0.6805	0.7533	0.3053
uid59241	0.220703	1.0000	0.6797	0.7381	0.2853
uid73587	0.220730	1.0000	0.6429	0.7369	0.2305
uid158693	0.220746	1.0000	0.6491	0.7018	0.2799
uid158853	0.220752	1.0000	0.6774	0.7365	0.2905
uid58075	0.220759	1.0000	0.6999	0.7498	0.3200
uid202924	0.220768	1.0000	0.5725	0.7137	0.2226
uid57723	0.220768	1.0000	0.5714	0.7207	0.2207
uid58589	0.220768	1.0000	0.6761	0.7978	0.2533
uid196776	0.220784	1.0000	0.7173	0.7527	0.2314
uid196777	0.220795	1.0000	0.7140	0.7691	0.2274
uid167484	0.220795	1.0000	0.7168	0.7527	0.2348
uid196772	0.220795	1.0000	0.7138	0.7527	0.2314
uid161403	0.220795	1.0000	0.7171	0.7705	0.2331
uid167483	0.220795	1.0000	0.7168	0.7670	0.2348
uid196778	0.220795	1.0000	0.7138	0.7527	0.2314
uid161995	0.220795	1.0000	0.7168	0.7670	0.2348
uid62937	0.220828	1.0000	0.6825	0.7438	0.2939
uid167485	0.220855	1.0000	0.7186	0.7670	0.2348
uid58019	0.220913	1.0000	0.6763	0.7492	0.2905
uid58873	0.220913	1.0000	0.6806	0.7406	0.2905
uid59319	0.220966	1.0000	0.6791	0.7422	0.2878
uid196770	0.220980	1.0000	0.7222	0.7545	0.2366
uid159863	0.220980	1.0000	0.7256	0.7690	0.2365
uid196771	0.220980	1.0000	0.7204	0.7563	0.2366
uid196769	0.220980	1.0000	0.7204	0.7670	0.2366
uid58333	0.220990	1.0000	0.7196	0.7607	0.2375
uid59349	0.220990	1.0000	0.7251	0.7595	0.2351
uid83613	0.221046	1.0000	0.6778	0.7435	0.2888
uid51419	0.221047	1.0000	0.6471	0.6921	0.2597
uid45897	0.221074	1.0000	0.6730	0.7503	0.2978
uid59009	0.221137	1.0000	0.6783	0.7405	0.2859
uid196774	0.221160	1.0000	0.7166	0.7487	0.2353
uid196773	0.221160	1.0000	0.6720	0.7665	0.2353
uid196781	0.221160	1.0000	0.7194	0.7620	0.2345
uid196780	0.221160	1.0000	0.7194	0.7620	0.2345
uid196779	0.221160	1.0000	0.6767	0.7442	0.2345
uid57637	0.221160	1.0000	0.7145	0.7648	0.2370
uid161361	0.221160	1.0000	0.7230	0.7662	0.2374
uid57921	0.221167	1.0000	0.7002	0.7632	0.2932
uid196782	0.221180	1.0000	0.6774	0.7433	0.2353
uid46097	0.221208	1.0000	0.7377	0.8383	0.2587
uid161409	0.221238	1.0000	0.7153	0.7580	0.2349
uid161377	0.221238	1.0000	0.7153	0.7580	0.2349
uid161353	0.221238	1.0000	0.7153	0.7473	0.2349
uid161985	0.221243	1.0000	0.7553	0.8081	0.3061
uid83617	0.221249	1.0000	0.6776	0.7463	0.2844
uid159871	0.221249	1.0000	0.6776	0.7463	0.2844
uid57927	0.221249	1.0000	0.6776	0.7463	0.2844
uid58451	0.221288	1.0000	0.6387	0.7236	0.2827
uid59015	0.221571	1.0000	0.6841	0.7427	0.2751
uid55693	0.221573	1.0000	0.7135	0.7780	0.2727
uid68843	0.221574	1.0000	0.7176	0.7824	0.2356
uid176125	0.221576	1.0000	0.6474	0.7261	0.2440
uid68687	0.221643	1.0000	0.6114	0.7179	0.2485
uid188115	0.221751	1.0000	0.6889	0.7873	0.2777
uid51489	0.221756	1.0000	0.6862	0.7218	0.2437
uid72793	0.221824	1.0000	0.7115	0.7677	0.3166
uid175570	0.221861	1.0000	0.6980	0.7919	0.2852
uid176373	0.221861	1.0000	0.6571	0.7596	0.2692
uid173859	0.221861	1.0000	0.7023	0.7893	0.2876
uid176374	0.221861	1.0000	0.6902	0.7946	0.2795
uid55329	0.221909	1.0000	0.6541	0.7186	0.2547
uid175576	0.221950	1.0000	0.6826	0.7543	0.2457
uid57591	0.222139	1.0000	0.6380	0.6835	0.2786
uid196796	0.222144	1.0000	0.7250	0.7750	0.2339
uid61633	0.222144	1.0000	0.7174	0.7621	0.2326
uid196789	0.222144	1.0000	0.7125	0.7768	0.2339
uid196792	0.222144	1.0000	0.7250	0.7893	0.2339
uid196785	0.222144	1.0000	0.7166	0.7807	0.2335
uid196795	0.222144	1.0000	0.7250	0.7893	0.2339
uid196800	0.222144	1.0000	0.7214	0.7857	0.2339
uid196791	0.222144	1.0000	0.7250	0.7750	0.2339
uid196788	0.222144	1.0000	0.7250	0.7750	0.2339
uid196799	0.222144	1.0000	0.7250	0.7750	0.2339
uid196787	0.222144	1.0000	0.7250	0.7893	0.2339
uid61635	0.222144	1.0000	0.7263	0.7889	0.2326
uid196794	0.222144	1.0000	0.7263	0.7710	0.2343
uid198643	0.222144	1.0000	0.7143	0.7821	0.2339
uid196784	0.222144	1.0000	0.7148	0.7843	0.2335
uid196798	0.222144	1.0000	0.7232	0.7893	0.2339
uid196783	0.222144	1.0000	0.7179	0.7679	0.2339
uid196790	0.222144	1.0000	0.7125	0.7804	0.2339
uid198644	0.222144	1.0000	0.7143	0.7625	0.2339
uid196793	0.222144	1.0000	0.7250	0.7750	0.2339
uid196786	0.222144	1.0000	0.7125	0.7821	0.2339
uid58481	0.222189	1.0000	0.7111	0.7756	0.2044
uid196797	0.222208	1.0000	0.7214	0.7839	0.2339
uid40839	0.222233	1.0000	0.6727	0.7496	0.2340
uid58115	0.222266	1.0000	0.6010	0.7115	0.2516
uid52455	0.222359	1.0000	0.6876	0.7522	0.2816
uid159233	0.222407	1.0000	0.7168	0.7675	0.3056
uid202218	0.222569	1.0000	0.6455	0.7644	0.2307
uid89377	0.222681	1.0000	0.7052	0.7440	0.2639
uid65781	0.222694	1.0000	0.6212	0.6939	0.2500
uid59175	0.222716	1.0000	0.6693	0.7089	0.2700
uid15862	0.222852	1.0000	0.7050	0.7736	0.2752
uid42613	0.222962	1.0000	0.6162	0.7156	0.2486
uid74021	0.223141	1.0000	0.6750	0.7488	0.2552
uid50609	0.223143	1.0000	0.6698	0.7449	0.2387
uid59167	0.223319	1.0000	0.6593	0.7688	0.2718
uid58643	0.223338	1.0000	0.6572	0.7230	0.2531
uid59077	0.223409	1.0000	0.6695	0.7573	0.2787
uid182483	0.223431	1.0000	0.6717	0.7967	0.2767
uid59325	0.223455	1.0000	0.7951	0.8716	0.2538
uid61579	0.223519	1.0000	0.6773	0.7487	0.2716
uid58927	0.223519	1.0000	0.6763	0.7412	0.2748
uid46531	0.223628	1.0000	0.6537	0.7251	0.2352
uid162181	0.223681	1.0000	0.6786	0.7521	0.3044
uid197158	0.223758	1.0000	0.5983	0.7029	0.2497
uid58551	0.223763	1.0000	0.6234	0.7169	0.2568
uid58751	0.223768	1.0000	0.6739	0.7422	0.2794
uid59149	0.223795	1.0000	0.6825	0.7511	0.2690
uid58233	0.223886	1.0000	0.7252	0.8083	0.2895
uid58401	0.224031	1.0000	0.6592	0.7915	0.2775
uid59293	0.224035	1.0000	0.6549	0.7802	0.2255
uid57697	0.224035	1.0000	0.6538	0.7825	0.2244
uid197162	0.224100	1.0000	0.6562	0.7261	0.2273
uid162165	0.224131	1.0000	0.6798	0.7378	0.2552
uid59389	0.224135	1.0000	0.6116	0.7209	0.2186
uid58311	0.224143	1.0000	0.6818	0.7523	0.2591
uid177081	0.224149	1.0000	0.6752	0.7313	0.2477
uid59181	0.224193	1.0000	0.7673	0.8412	0.2642
uid201033	0.224218	1.0000	0.5945	0.7071	0.2115
uid58755	0.224241	1.0000	0.6848	0.7696	0.2507
uid59435	0.224322	1.0000	0.6250	0.6914	0.2430
uid175577	0.224374	1.0000	0.6877	0.7577	0.2440
uid195459	0.224409	1.0000	0.6495	0.7267	0.2910
uid58055	0.224437	1.0000	0.6527	0.7615	0.2118
uid58957	0.224471	1.0000	0.6750	0.7130	0.2917
uid175861	0.224477	1.0000	0.6911	0.7705	0.2686
uid57857	0.224514	1.0000	0.7570	0.8174	0.2660
uid197185	0.224533	1.0000	0.6780	0.7829	0.2646
uid80743	0.224553	1.0000	0.6774	0.7458	0.2787
uid159845	0.224588	1.0000	0.6843	0.7679	0.2338
uid189026	0.224588	1.0000	0.6894	0.7731	0.2426
uid59179	0.224633	1.0000	0.6469	0.7175	0.2559
uid58683	0.224676	1.0000	0.6201	0.7525	0.2096
uid175572	0.224706	1.0000	0.6827	0.7496	0.2436
uid63621	0.224847	1.0000	0.6877	0.7747	0.2474
uid159525	0.224847	1.0000	0.6848	0.7598	0.2453
uid162063	0.224847	1.0000	0.6882	0.7717	0.2368
uid159523	0.224847	1.0000	0.6854	0.7619	0.2449
uid159521	0.224847	1.0000	0.6890	0.7715	0.2474
uid159527	0.224847	1.0000	0.6884	0.7688	0.2483
uid66307	0.224860	1.0000	0.5966	0.6965	0.2778
uid175579	0.224887	1.0000	0.6809	0.7406	0.2440
uid162037	0.224893	1.0000	0.6744	0.7813	0.2625
uid197188	0.224893	1.0000	0.6748	0.7755	0.2621
uid197187	0.224893	1.0000	0.6748	0.7828	0.2621
uid197186	0.224893	1.0000	0.6744	0.7861	0.2625
uid179070	0.224908	1.0000	0.6814	0.7627	0.2356
uid175573	0.224908	1.0000	0.6906	0.7658	0.2444
uid71153	0.224908	1.0000	0.7088	0.7998	0.2703
uid66551	0.224944	1.0000	0.6125	0.7075	0.2150
uid40821	0.225022	1.0000	0.7046	0.7562	0.3155
uid58523	0.225079	1.0000	0.6651	0.7600	0.2628
uid74437	0.225099	1.0000	0.6376	0.6921	0.2151
uid81083	0.225147	1.0000	0.7019	0.7717	0.2604
uid50385	0.225152	1.0000	0.7286	0.8107	0.2178
uid57741	0.225192	1.0000	0.6940	0.7417	0.3216
uid41287	0.225192	1.0000	0.6930	0.7807	0.2789
uid58989	0.225265	1.0000	0.6535	0.7498	0.2429
uid59121	0.225294	1.0000	0.6753	0.7642	0.2617
uid58717	0.225318	1.0000	0.6115	0.7196	0.1847
uid162039	0.225335	1.0000	0.7756	0.8504	0.2654
uid58953	0.225356	1.0000	0.6584	0.7454	0.2473
uid49529	0.225412	1.0000	0.6741	0.7638	0.2347
uid162035	0.225426	1.0000	0.7759	0.8636	0.2716
uid63631	0.225434	1.0000	0.5737	0.6998	0.1540
uid198524	0.225488	1.0000	0.6395	0.7712	0.2341
uid63345	0.225499	1.0000	0.6611	0.7590	0.2659
uid59287	0.225544	1.0000	0.7831	0.8260	0.2721
uid59117	0.225585	1.0000	0.7839	0.8242	0.2650
uid46661	0.225602	1.0000	0.6131	0.7375	0.2537
uid52453	0.225623	1.0000	0.6936	0.7949	0.2666
uid58143	0.225640	1.0000	0.7209	0.7777	0.3232
uid50555	0.225641	1.0000	0.6620	0.7384	0.2294
uid59125	0.225641	1.0000	0.7902	0.8585	0.2634
uid65087	0.225668	1.0000	0.6552	0.7353	0.2612
uid86861	0.225791	1.0000	0.6772	0.7591	0.3042
uid51875	0.225818	1.0000	0.6347	0.7333	0.1764
uid58579	0.225849	1.0000	0.7469	0.8346	0.3158
uid58767	0.225860	1.0000	0.6603	0.7459	0.2188
uid158377	0.225872	1.0000	0.6138	0.7502	0.2450
uid48803	0.225879	1.0000	0.6250	0.7294	0.2126
uid81775	0.225883	1.0000	0.6825	0.7838	0.2929
uid61643	0.225959	1.0000	0.6510	0.7430	0.2674
uid162003	0.225973	1.0000	0.7770	0.8919	0.2716
uid58081	0.226023	1.0000	0.6804	0.7545	0.2842
uid86913	0.226031	1.0000	0.6702	0.7362	0.2533
uid58641	0.226185	1.0000	0.6488	0.7396	0.2868
uid197166	0.226191	1.0000	0.6584	0.7220	0.2356
uid59001	0.226216	1.0000	0.6064	0.7204	0.2232
uid62907	0.226294	1.0000	0.7228	0.7736	0.3056
uid59061	0.226301	1.0000	0.6607	0.7117	0.2783
uid58147	0.226308	1.0000	0.6410	0.6923	0.2615
uid195457	0.226355	1.0000	0.6599	0.7665	0.2826
uid195458	0.226355	1.0000	0.6623	0.7704	0.2825
uid58247	0.226374	1.0000	0.6774	0.7761	0.2813
uid62273	0.226410	1.0000	0.6317	0.7645	0.2473
uid58181	0.226528	1.0000	0.6568	0.6853	0.2168
uid58033	0.226672	1.0000	0.6224	0.7728	0.2525
uid176501	0.226693	1.0000	0.6369	0.7624	0.2313
uid201038	0.226703	1.0000	0.6826	0.7596	0.2549
uid58963	0.226730	1.0000	0.6526	0.7637	0.2381
uid58833	0.226731	1.0000	0.7166	0.8111	0.2378
uid198526	0.226749	1.0000	0.6112	0.7277	0.2351
uid158861	0.226814	1.0000	0.7166	0.8154	0.2432
uid61727	0.226819	1.0000	0.6250	0.7297	0.2350
uid43329	0.226861	1.0000	0.6760	0.7444	0.2463
uid58195	0.226886	1.0000	0.6867	0.7178	0.2622
uid66601	0.226898	1.0000	0.6243	0.6778	0.2018
uid58397	0.226900	1.0000	0.6869	0.7642	0.2485
uid58449	0.226911	1.0000	0.6308	0.7203	0.2616
uid58273	0.226983	1.0000	0.6173	0.7059	0.2799
uid84217	0.227135	1.0000	0.6925	0.7279	0.2666
uid58383	0.227144	1.0000	0.6807	0.7675	0.2825
uid58385	0.227144	1.0000	0.6696	0.7630	0.2749
uid182928	0.227183	1.0000	0.6287	0.6807	0.2287
uid58275	0.227188	1.0000	0.6495	0.7400	0.2495
uid198525	0.227216	1.0000	0.6765	0.7333	0.2020
uid57639	0.227286	1.0000	0.6823	0.7280	0.2653
uid40845	0.227303	1.0000	0.6622	0.7751	0.2536
uid58387	0.227349	1.0000	0.6726	0.7540	0.2800
uid54927	0.227359	1.0000	0.7152	0.7779	0.2550
uid58721	0.227476	1.0000	0.6547	0.6941	0.2809
uid174460	0.227505	1.0000	0.6850	0.7608	0.2762
uid51421	0.227569	1.0000	0.6294	0.7102	0.2425
uid59387	0.227596	1.0000	0.6729	0.7438	0.3052
uid81197	0.227630	1.0000	0.6363	0.7802	0.2527
uid195460	0.227697	1.0000	0.7080	0.8017	0.2645
uid57725	0.227714	1.0000	0.6819	0.7507	0.2863
uid58483	0.227752	1.0000	0.6759	0.7207	0.2707
uid62125	0.227894	1.0000	0.7310	0.8170	0.2400
uid57669	0.228007	1.0000	0.7247	0.7748	0.2508
uid66875	0.228129	1.0000	0.5968	0.7171	0.1901
uid162511	0.228190	1.0000	0.6916	0.7717	0.2851
uid183486	0.228318	1.0000	0.6411	0.7735	0.1646
uid162005	0.228345	1.0000	0.7162	0.7948	0.2654
uid190182	0.228415	1.0000	0.5732	0.6879	0.1900
uid58389	0.228450	1.0000	0.6786	0.7598	0.2821
uid68689	0.228473	1.0000	0.6324	0.7027	0.2751
uid58515	0.228484	1.0000	0.6847	0.7738	0.2776
uid193756	0.228506	1.0000	0.7661	0.8433	0.2704
uid193755	0.228506	1.0000	0.7672	0.8552	0.2704
uid193759	0.228506	1.0000	0.7672	0.8433	0.2704
uid193754	0.228506	1.0000	0.7672	0.8433	0.2704
uid193761	0.228506	1.0000	0.7682	0.8455	0.2704
uid193758	0.228506	1.0000	0.7682	0.8519	0.2693
uid193757	0.228506	1.0000	0.7672	0.8433	0.2704
uid193760	0.228506	1.0000	0.7682	0.8455	0.2704
uid58727	0.228529	1.0000	0.7063	0.7614	0.3053
uid53477	0.228604	1.0000	0.6765	0.7344	0.2665
uid185180	0.228650	1.0000	0.6822	0.7456	0.3085
uid58903	0.228659	1.0000	0.6663	0.7864	0.1869
uid58165	0.228733	1.0000	0.6373	0.7140	0.2611
uid203393	0.228768	1.0000	0.6510	0.6889	0.2756
uid198769	0.228814	1.0000	0.6663	0.7625	0.2850
uid82371	0.228829	1.0000	0.6959	0.7406	0.2657
uid57663	0.228861	1.0000	0.7609	0.8300	0.2421
uid58421	0.228894	1.0000	0.5576	0.7143	0.1667
uid161935	0.228913	1.0000	0.6541	0.7355	0.2491
uid58341	0.228915	1.0000	0.6657	0.7362	0.2911
uid41131	0.228948	1.0000	0.6169	0.7535	0.2048
uid58213	0.228964	1.0000	0.7152	0.7782	0.3021
uid57733	0.228981	1.0000	0.6902	0.7857	0.2900
uid58427	0.229010	1.0000	0.6192	0.7151	0.2888
uid58211	0.229021	1.0000	0.6957	0.7599	0.2648
uid176130	0.229024	1.0000	0.6360	0.7426	0.1949
uid57861	0.229107	1.0000	0.7034	0.7788	0.2460
uid58513	0.229126	1.0000	0.6377	0.7363	0.2373
uid168059	0.229151	1.0000	0.6328	0.6962	0.2796
uid86647	0.229196	1.0000	0.6539	0.7446	0.2721
uid58215	0.229256	1.0000	0.7110	0.7704	0.3031
uid201429	0.229260	1.0000	0.7108	0.8117	0.2539
uid73413	0.229313	1.0000	0.6548	0.7364	0.2506
uid183115	0.229419	1.0000	0.6217	0.6823	0.2272
uid61571	0.229420	1.0000	0.6167	0.6881	0.2095
uid178948	0.229507	1.0000	0.6193	0.7645	0.2450
uid57769	0.229543	1.0000	0.6198	0.6996	0.2098
uid174072	0.229567	1.0000	0.6286	0.7429	0.2533
uid61603	0.229593	1.0000	0.6985	0.7844	0.2882
uid57955	0.229606	1.0000	0.6546	0.7131	0.2860
uid159515	0.229610	1.0000	0.6820	0.7368	0.2536
uid68293	0.229720	1.0000	0.6811	0.7339	0.2536
uid57677	0.229726	1.0000	0.6808	0.7346	0.2529
uid60725	0.229953	1.0000	0.6696	0.6978	0.2457
uid58173	0.229973	1.0000	0.5992	0.6806	0.2232
uid184079	0.230011	1.0000	0.6508	0.7504	0.2857
uid62909	0.230318	1.0000	0.6543	0.7063	0.2900
uid197169	0.230370	1.0000	0.6592	0.7385	0.2142
uid10698	0.230424	1.0000	0.8650	0.8563	0.5529
uid58557	0.230441	1.0000	0.6398	0.7100	0.2640
uid176129	0.230488	1.0000	0.6641	0.7709	0.2008
uid59093	0.230540	1.0000	0.6397	0.7155	0.2620
uid52827	0.230562	1.0000	0.5599	0.6885	0.1547
uid183337	0.230580	1.0000	0.6187	0.6935	0.2185
uid59249	0.230590	1.0000	0.7078	0.7598	0.3098
uid57925	0.230618	1.0000	0.6850	0.7274	0.2327
uid58177	0.230677	1.0000	0.6826	0.7323	0.2488
uid58907	0.230743	1.0000	0.6185	0.7091	0.2775
uid51635	0.230805	1.0000	0.6637	0.7294	0.2529
uid57715	0.230810	1.0000	0.6777	0.7167	0.2312
uid159865	0.230822	1.0000	0.6699	0.7799	0.2460
uid58535	0.230824	1.0000	0.5706	0.7014	0.2219
uid59309	0.230841	1.0000	0.6551	0.7247	0.2535
uid84295	0.230940	1.0000	0.6765	0.7528	0.2391
uid84313	0.230942	1.0000	0.6798	0.7589	0.2401
uid84303	0.230990	1.0000	0.6724	0.7571	0.2419
uid183485	0.231000	1.0000	0.6483	0.7269	0.2407
uid84305	0.231016	1.0000	0.6758	0.7490	0.2368
uid52535	0.231023	1.0000	0.7000	0.8107	0.2714
uid59057	0.231034	1.0000	0.6693	0.7497	0.2864
uid59215	0.231054	1.0000	0.6268	0.7768	0.2266
uid184077	0.231177	1.0000	0.6579	0.7271	0.2341
uid82345	0.231229	1.0000	0.6799	0.7355	0.2548
uid59081	0.231247	1.0000	0.6360	0.7289	0.2805
uid59059	0.231270	1.0000	0.6792	0.7787	0.2590
uid196849	0.231330	1.0000	0.6755	0.7890	0.2642
uid46625	0.231356	1.0000	0.6841	0.7306	0.2440
uid77027	0.231385	1.0000	0.6976	0.7921	0.2423
uid58677	0.231399	1.0000	0.6695	0.7696	0.2465
uid57597	0.231403	1.0000	0.6654	0.7419	0.2940
uid198829	0.231403	1.0000	0.6645	0.7382	0.2940
uid198830	0.231403	1.0000	0.6651	0.7362	0.2943
uid66299	0.231429	1.0000	0.6479	0.7232	0.2813
uid46085	0.231793	1.0000	0.6429	0.7318	0.2850
uid184826	0.231803	1.0000	0.6701	0.7538	0.2615
uid177925	0.231850	1.0000	0.6786	0.7422	0.2486
uid59369	0.231975	1.0000	0.7152	0.7472	0.2611
uid59115	0.232003	1.0000	0.6271	0.7113	0.2796
uid174511	0.232013	1.0000	0.6917	0.7659	0.2752
uid58329	0.232054	1.0000	0.6965	0.7952	0.2924
uid50545	0.232124	1.0000	0.6759	0.7698	0.2818
uid82555	0.232345	1.0000	0.6392	0.7236	0.2605
uid45847	0.232404	1.0000	0.6688	0.7315	0.2482
uid59281	0.232447	1.0000	0.6583	0.7689	0.2359
uid57755	0.232459	1.0000	0.5994	0.7390	0.1958
uid58995	0.232467	1.0000	0.6384	0.7215	0.2721
uid58627	0.232482	1.0000	0.6619	0.7002	0.2914
uid49131	0.232502	1.0000	0.6811	0.7924	0.2530
uid58921	0.232505	1.0000	0.6733	0.7453	0.2967
uid58111	0.232539	1.0000	0.7384	0.7936	0.3203
uid62083	0.232586	1.0000	0.7143	0.8063	0.2975
uid57759	0.232659	1.0000	0.6739	0.8039	0.2373
uid58749	0.232677	1.0000	0.6695	0.7582	0.2999
uid59209	0.232736	1.0000	0.7023	0.7666	0.2707
uid58345	0.232741	1.0000	0.6543	0.7113	0.3067
uid167583	0.232885	1.0000	0.6842	0.7101	0.2864
uid58807	0.232941	1.0000	0.6566	0.7391	0.2107
uid48371	0.233048	1.0000	0.6981	0.7623	0.2644
uid158135	0.233119	1.0000	0.5788	0.6747	0.2432
uid175571	0.233237	1.0000	0.6903	0.7612	0.2474
uid50565	0.233245	1.0000	0.6493	0.7129	0.2463
uid171830	0.233245	1.0000	0.6479	0.7123	0.2461
uid86865	0.233293	1.0000	0.6413	0.7035	0.2890
uid61639	0.233308	1.0000	0.6774	0.7831	0.2553
uid58269	0.233340	1.0000	0.6830	0.7329	0.2939
uid168996	0.233349	1.0000	0.6507	0.6969	0.2842
uid59291	0.233369	1.0000	0.6499	0.7520	0.2467
uid58999	0.233403	1.0000	0.7223	0.7898	0.2675
uid181998	0.233403	1.0000	0.7155	0.7802	0.2686
uid183004	0.233458	1.0000	0.6442	0.6912	0.2286
uid171337	0.233463	1.0000	0.6198	0.6997	0.2194
uid68249	0.233687	1.0000	0.6478	0.7389	0.2241
uid57939	0.233724	1.0000	0.7107	0.8155	0.2445
uid162089	0.233755	1.0000	0.6605	0.7109	0.2950
uid58613	0.233895	1.0000	0.6539	0.7607	0.2629
uid197184	0.233941	1.0000	0.6650	0.7623	0.2303
uid58925	0.233949	1.0000	0.7349	0.8240	0.2487
uid57649	0.233955	1.0000	0.6584	0.7554	0.2683
uid159659	0.234011	1.0000	0.6999	0.7915	0.2238
uid59071	0.234017	1.0000	0.6931	0.8032	0.2370
uid61729	0.234046	1.0000	0.6920	0.8038	0.2469
uid58239	0.234202	1.0000	0.6731	0.7691	0.2589
uid162173	0.234207	1.0000	0.6625	0.7054	0.2863
uid68291	0.234264	1.0000	0.6985	0.7726	0.2234
uid48819	0.234281	1.0000	0.6525	0.7220	0.2407
uid59365	0.234302	1.0000	0.6452	0.7473	0.2720
uid61649	0.234320	1.0000	0.6791	0.7636	0.2992
uid158689	0.234394	1.0000	0.6479	0.7123	0.2461
uid57739	0.234417	1.0000	0.6681	0.7578	0.2650
uid196598	0.234438	1.0000	0.6625	0.7038	0.2880
uid58167	0.234476	1.0000	0.6550	0.6942	0.2356
uid58723	0.234603	1.0000	0.6642	0.7266	0.2853
uid184863	0.234676	1.0000	0.6930	0.7440	0.2196
uid83607	0.234683	1.0000	0.6763	0.7492	0.2354
uid84297	0.234683	1.0000	0.6742	0.7520	0.2346
uid58709	0.234702	1.0000	0.6461	0.7229	0.2435
uid57667	0.234827	1.0000	0.7589	0.8290	0.2672
uid84311	0.234846	1.0000	0.6694	0.7606	0.2394
uid60821	0.234854	1.0000	0.6695	0.7445	0.2690
uid66203	0.234870	1.0000	0.6707	0.7308	0.2524
uid89391	0.234910	1.0000	0.6645	0.7678	0.2427
uid58667	0.234966	1.0000	0.6338	0.7143	0.2677
uid63633	0.235015	1.0000	0.6475	0.7241	0.2720
uid194120	0.235015	1.0000	0.7003	0.7772	0.2984
uid58675	0.235052	1.0000	0.6123	0.7181	0.2681
uid49735	0.235058	1.0000	0.6914	0.7776	0.2685
uid57691	0.235075	1.0000	0.6738	0.7581	0.2337
uid58077	0.235083	1.0000	0.6943	0.7713	0.2065
uid176368	0.235180	1.0000	0.6506	0.7398	0.2539
uid65449	0.235242	1.0000	0.7617	0.8556	0.2732
uid84299	0.235329	1.0000	0.6819	0.7530	0.2398
uid58287	0.235409	1.0000	0.6902	0.7617	0.2612
uid62695	0.235445	1.0000	0.7116	0.8161	0.2405
uid57893	0.235450	1.0000	0.6648	0.7530	0.2690
uid67363	0.235451	1.0000	0.6419	0.6865	0.2716
uid60163	0.235455	1.0000	0.6975	0.8031	0.2464
uid58639	0.235493	1.0000	0.6757	0.7329	0.2838
uid46215	0.235499	1.0000	0.6753	0.7361	0.2719
uid162191	0.235543	1.0000	0.6961	0.7733	0.2708
uid58591	0.235571	1.0000	0.6803	0.7887	0.2958
uid70619	0.235590	1.0000	0.7163	0.7689	0.2453
uid59003	0.235596	1.0000	0.7223	0.7888	0.2482
uid59119	0.235629	1.0000	0.6973	0.7721	0.2721
uid58135	0.235643	1.0000	0.6630	0.7463	0.2473
uid47081	0.235646	1.0000	0.6794	0.7612	0.2676
uid60165	0.235650	1.0000	0.6639	0.7245	0.2399
uid62693	0.235652	1.0000	0.7183	0.8111	0.2424
uid187059	0.235663	1.0000	0.7675	0.8558	0.2609
uid189753	0.235670	1.0000	0.6539	0.7368	0.2494
uid201427	0.235779	1.0000	0.6861	0.7482	0.2901
uid59419	0.235860	1.0000	0.6599	0.7397	0.2920
uid59259	0.235898	1.0000	0.7059	0.8013	0.2431
uid51501	0.235992	1.0000	0.6613	0.7346	0.2368
uid41455	0.235998	1.0000	0.7490	0.8269	0.2581
uid59123	0.236046	1.0000	0.6923	0.7790	0.2723
uid161973	0.236051	1.0000	0.6918	0.7694	0.2676
uid59437	0.236055	1.0000	0.6363	0.7326	0.2786
uid57945	0.236067	1.0000	0.6612	0.7024	0.2877
uid57973	0.236073	1.0000	0.6858	0.7489	0.2922
uid57793	0.236184	1.0000	0.6871	0.7466	0.2919
uid169879	0.236213	1.0000	0.6812	0.7672	0.2227
uid59275	0.236258	1.0000	0.6623	0.7059	0.2867
uid57977	0.236312	1.0000	0.6603	0.7107	0.2926
uid65091	0.236318	1.0000	0.6587	0.7203	0.2727
uid58373	0.236538	1.0000	0.6566	0.7049	0.2749
uid58949	0.236582	1.0000	0.6041	0.7361	0.2147
uid52533	0.236598	1.0000	0.6828	0.7663	0.2736
uid57757	0.236640	1.0000	0.5945	0.7205	0.1890
uid57609	0.236679	1.0000	0.6637	0.7451	0.2588
uid73585	0.236723	1.0000	0.6989	0.7706	0.2958
uid57929	0.236749	1.0000	0.6822	0.7806	0.2846
uid190185	0.236920	1.0000	0.6729	0.7357	0.2328
uid67355	0.236955	1.0000	0.6595	0.7386	0.2302
uid89409	0.236955	1.0000	0.6542	0.7321	0.2500
uid80745	0.236981	1.0000	0.6406	0.7667	0.2313
uid62905	0.237098	1.0000	0.6829	0.7998	0.2498
uid58859	0.237187	1.0000	0.6465	0.7271	0.2720
uid72619	0.237212	NA	NA	NA	NA
uid49725	0.237261	1.0000	0.6216	0.7005	0.2160
uid57865	0.237282	1.0000	0.6429	0.7104	0.2819
uid58099	0.237291	1.0000	0.6423	0.7278	0.2776
uid60191	0.237293	1.0000	0.6239	0.7054	0.2500
uid58997	0.237327	1.0000	0.6709	0.7340	0.2883
uid58737	0.237338	1.0000	0.6489	0.7188	0.2748
uid47077	0.237340	1.0000	0.6728	0.7546	0.2982
uid177715	0.237452	1.0000	0.6545	0.7244	0.2626
uid46647	0.237453	1.0000	0.6472	0.7489	0.2556
uid59393	0.237659	1.0000	0.7626	0.8345	0.2806
uid89375	0.237683	1.0000	0.6683	0.7527	0.2750
uid176127	0.237708	1.0000	0.7452	0.7844	0.3044
uid175905	0.237708	1.0000	0.7490	0.7844	0.3034
uid176128	0.237708	1.0000	0.7459	0.7851	0.3037
uid162141	0.237737	1.0000	0.7591	0.8364	0.2591
uid58897	0.237763	1.0000	0.6924	0.7781	0.2448
uid47323	0.237765	1.0000	0.6262	0.7311	0.2272
uid68745	0.237807	1.0000	0.6398	0.7561	0.2582
uid68749	0.237813	1.0000	0.6437	0.7323	0.2874
uid59197	0.237841	1.0000	0.6671	0.7600	0.2581
uid58943	0.237848	1.0000	0.7649	0.8175	0.3053
uid57937	0.237884	1.0000	0.6346	0.6774	0.2716
uid58025	0.237953	1.0000	0.6295	0.7191	0.2626
uid57761	0.237957	1.0000	0.6493	0.7562	0.2595
uid62789	0.237982	1.0000	0.6743	0.7702	0.2593
uid58377	0.238075	1.0000	0.6350	0.7048	0.2849
uid159859	0.238078	1.0000	0.7460	0.8273	0.2600
uid57979	0.238264	1.0000	0.6818	0.7697	0.2898
uid58891	0.238293	1.0000	0.6984	0.7790	0.2894
uid61587	0.238347	1.0000	0.6581	0.7631	0.2805
uid57823	0.238357	1.0000	0.6603	0.7215	0.2926
uid59139	0.238398	1.0000	0.7010	0.7712	0.3144
uid48825	0.238447	1.0000	0.6442	0.7209	0.2935
uid68841	0.238528	1.0000	0.6274	0.7384	0.2471
uid58065	0.238536	1.0000	0.6464	0.7198	0.2497
uid184342	0.238575	1.0000	0.6327	0.7294	0.2804
uid48821	0.238632	1.0000	0.6523	0.7727	0.2455
uid162069	0.238687	1.0000	0.6900	0.7421	0.3258
uid193768	0.238736	1.0000	0.6748	0.7402	0.2693
uid57891	0.238800	1.0000	0.6788	0.7758	0.2638
uid47075	0.238841	1.0000	0.7872	0.8333	0.3014
uid162113	0.238877	1.0000	0.6415	0.7340	0.2874
uid62925	0.238924	1.0000	0.6450	0.7351	0.2866
uid159855	0.238976	1.0000	0.7528	0.8308	0.2634
uid58933	0.239049	1.0000	0.6395	0.7031	0.2691
uid59075	0.239115	1.0000	0.6815	0.7843	0.2823
uid67253	0.239163	1.0000	0.6387	0.7454	0.2609
uid57775	0.239164	1.0000	0.6586	0.7665	0.2383
uid88061	0.239184	1.0000	0.6359	0.7454	0.2450
uid74431	0.239242	1.0000	0.6422	0.7424	0.2728
uid57839	0.239389	1.0000	0.7393	0.8022	0.2567
uid58249	0.239453	1.0000	0.6347	0.7196	0.2860
uid57661	0.239481	1.0000	0.7103	0.7876	0.2629
uid158369	0.239482	1.0000	0.6552	0.7347	0.2586
uid159241	0.239554	1.0000	0.7490	0.8236	0.2591
uid58457	0.239599	1.0000	0.7480	0.8183	0.2590
uid58455	0.239599	1.0000	0.7480	0.8185	0.2601
uid59297	0.239667	1.0000	0.7157	0.7635	0.3299
uid58789	0.239716	1.0000	0.6930	0.7902	0.2902
uid159861	0.239735	1.0000	0.7520	0.8279	0.2621
uid57835	0.239799	1.0000	0.7495	0.8253	0.2606
uid58817	0.239799	1.0000	0.7503	0.8241	0.2609
uid58839	0.239808	1.0000	0.7533	0.8291	0.2568
uid57837	0.239817	1.0000	0.7492	0.8241	0.2609
uid88065	0.239838	1.0000	0.7528	0.8291	0.2594
uid57797	0.239893	1.0000	0.7764	0.8604	0.2838
uid59231	0.239905	1.0000	0.6920	0.7883	0.2913
uid57841	0.239930	1.0000	0.7515	0.8303	0.2586
uid57903	0.239936	1.0000	0.7523	0.8311	0.2578
uid176363	0.240005	1.0000	0.7129	0.8086	0.3074
uid161969	0.240052	1.0000	0.7492	0.8251	0.2609
uid175257	0.240054	1.0000	0.7520	0.8327	0.2611
uid159247	0.240054	1.0000	0.7530	0.8239	0.2632
uid159389	0.240060	1.0000	0.7475	0.8232	0.2586
uid159691	0.240100	1.0000	0.7470	0.8222	0.2581
uid57795	0.240127	1.0000	0.7487	0.8321	0.2564
uid171261	0.240146	1.0000	0.7124	0.7725	0.2521
uid197263	0.240229	1.0000	0.7510	0.8243	0.2540
uid58411	0.240231	1.0000	0.7153	0.8229	0.2446
uid58695	0.240253	1.0000	0.6563	0.7550	0.2532
uid162163	0.240299	1.0000	0.7048	0.7701	0.2550
uid50539	0.240308	1.0000	0.6572	0.7511	0.2844
uid159391	0.240314	1.0000	0.7617	0.8337	0.2596
uid82365	0.240341	1.0000	0.6638	0.7340	0.2845
uid58139	0.240365	1.0000	0.6541	0.6968	0.2236
uid183342	0.240367	1.0000	0.7179	0.7735	0.2500
uid58987	0.240400	1.0000	0.6454	0.7313	0.2798
uid58555	0.240436	1.0000	0.7528	0.8325	0.2553
uid159663	0.240467	NA	NA	NA	NA
uid159981	0.240494	1.0000	0.7457	0.8295	0.2563
uid41997	0.240525	1.0000	0.6338	0.7404	0.2330
uid59163	0.240569	1.0000	0.6381	0.7429	0.2365
uid58565	0.240576	1.0000	0.7287	0.7816	0.2488
uid89393	0.240617	1.0000	0.7472	0.8548	0.2599
uid67351	0.240660	1.0000	0.6303	0.7145	0.2757
uid159689	0.240681	1.0000	0.7561	0.8354	0.2602
uid58399	0.240790	1.0000	0.6909	0.7848	0.2373
uid58235	0.240808	1.0000	0.6041	0.6812	0.2365
uid61605	0.240902	1.0000	0.6873	0.7403	0.2807
uid61567	0.240926	1.0000	0.6833	0.7440	0.2819
uid58281	0.241096	1.0000	0.7239	0.8033	0.2464
uid67387	0.241168	1.0000	0.6522	0.7571	0.2759
uid88071	0.241218	1.0000	0.7485	0.8283	0.2556
uid193704	0.241261	1.0000	0.6701	0.7228	0.2594
uid46345	0.241344	1.0000	0.6517	0.7189	0.2892
uid57901	0.241405	1.0000	0.6874	0.7421	0.2459
uid58649	0.241441	1.0000	0.7191	0.7992	0.2394
uid59021	0.241495	1.0000	0.6932	0.7601	0.2596
uid58045	0.241527	1.0000	0.5966	0.6811	0.2384
uid58069	0.241550	1.0000	0.6884	0.7312	0.2739
uid58941	0.241658	1.0000	0.6594	0.7182	0.2800
uid45895	0.241737	1.0000	0.6701	0.7617	0.2677
uid59233	0.241738	1.0000	0.6171	0.7129	0.2891
uid162055	0.241858	1.0000	0.6865	0.7224	0.2758
uid71135	0.241880	1.0000	0.7044	0.7407	0.2484
uid73473	0.241942	1.0000	0.6724	0.7427	0.2824
uid57593	0.241942	1.0000	0.6825	0.7607	0.2840
uid51395	0.242031	1.0000	0.6481	0.7606	0.1772
uid159665	0.242040	1.0000	0.6674	0.7574	0.2256
uid54443	0.242044	1.0000	0.6839	0.7527	0.2812
uid161981	0.242085	1.0000	0.6551	0.7355	0.2781
uid182103	0.242233	1.0000	0.6905	0.7568	0.2884
uid197160	0.242255	1.0000	0.6621	0.7349	0.2500
uid177079	0.242282	1.0000	0.6751	0.7344	0.2675
uid172738	0.242297	1.0000	0.7169	0.7893	0.2707
uid179202	0.242372	1.0000	0.6767	0.7562	0.2541
uid58223	0.242472	1.0000	0.6223	0.7693	0.2521
uid161997	0.242489	1.0000	0.6563	0.7648	0.2372
uid58593	0.242498	1.0000	0.6768	0.7648	0.2973
uid46253	0.242535	1.0000	0.6645	0.7387	0.2910
uid59157	0.242567	1.0000	0.6945	0.7492	0.2797
uid175111	0.242588	1.0000	0.6819	0.7473	0.2805
uid58321	0.242622	1.0000	0.6009	0.7000	0.2478
uid189951	0.242638	1.0000	0.6841	0.7710	0.2799
uid162133	0.242653	1.0000	0.6767	0.7587	0.2780
uid174871	0.242671	1.0000	0.6893	0.7642	0.2827
uid57791	0.242679	1.0000	0.6747	0.7323	0.2677
uid82363	0.242738	1.0000	0.7194	0.8117	0.3183
uid62183	0.242738	1.0000	0.6581	0.7524	0.2894
uid66603	0.242741	1.0000	0.6785	0.7476	0.2637
uid54947	0.242807	1.0000	0.6566	0.7675	0.2364
uid83619	0.242807	1.0000	0.6563	0.7677	0.2372
uid59069	0.242807	1.0000	0.6534	0.7667	0.2391
uid57957	0.242898	1.0000	0.7061	0.7533	0.3240
uid175109	0.242913	1.0000	0.6833	0.7520	0.2839
uid58645	0.242970	1.0000	0.6725	0.7433	0.2473
uid59267	0.242978	1.0000	0.6919	0.7590	0.2949
uid57599	0.242981	1.0000	0.6238	0.6776	0.2704
uid51639	0.243008	1.0000	0.6350	0.7209	0.2376
uid57689	0.243037	1.0000	0.6873	0.7602	0.2797
uid175105	0.243037	1.0000	0.6866	0.7522	0.2806
uid175107	0.243053	1.0000	0.6856	0.7572	0.2806
uid43671	0.243060	1.0000	0.6823	0.7510	0.2829
uid43727	0.243060	1.0000	0.6826	0.7545	0.2834
uid193763	0.243079	1.0000	0.6561	0.7734	0.2416
uid162129	0.243093	1.0000	0.6103	0.7542	0.2479
uid175768	0.243130	1.0000	0.6823	0.7550	0.2809
uid59317	0.243130	1.0000	0.6833	0.7600	0.2779
uid162185	0.243130	1.0000	0.6843	0.7570	0.2769
uid197202	0.243131	1.0000	0.6836	0.7552	0.2977
uid58505	0.243227	1.0000	0.6639	0.7406	0.2895
uid167045	0.243289	1.0000	0.6948	0.7430	0.2978
uid175106	0.243305	1.0000	0.6871	0.7515	0.2802
uid54461	0.243360	1.0000	0.6833	0.7560	0.2789
uid175110	0.243360	1.0000	0.6839	0.7547	0.2812
uid197361	0.243385	1.0000	0.6523	0.7662	0.2441
uid176372	0.243420	1.0000	0.6304	0.6866	0.2756
uid192186	0.243434	1.0000	0.6684	0.7328	0.2861
uid73419	0.243489	1.0000	0.7090	0.7503	0.2554
uid193767	0.243496	1.0000	0.6937	0.7513	0.2657
uid197218	0.243533	1.0000	0.6479	0.7656	0.2324
uid61583	0.243577	1.0000	0.6803	0.7560	0.2779
uid54701	0.243608	1.0000	0.6537	0.7291	0.3143
uid174872	0.243614	1.0000	0.6806	0.7500	0.2798
uid175108	0.243614	1.0000	0.6826	0.7532	0.2806
uid57701	0.243652	1.0000	0.6591	0.7397	0.2664
uid64753	0.243698	1.0000	0.6365	0.6958	0.2731
uid54459	0.243780	1.0000	0.6809	0.7483	0.2755
uid203361	0.243790	1.0000	0.6915	0.8074	0.2210
uid58671	0.243836	1.0000	0.6292	0.7179	0.2552
uid58503	0.243951	1.0000	0.6390	0.7174	0.2611
uid162333	0.243954	1.0000	0.6802	0.7612	0.2612
uid162125	0.244011	1.0000	0.7084	0.7730	0.2630
uid168257	0.244016	1.0000	0.6251	0.6899	0.2343
uid158047	0.244029	1.0000	0.7475	0.7830	0.3116
uid51505	0.244145	1.0000	0.6562	0.7670	0.2748
uid57843	0.244171	1.0000	0.6732	0.7060	0.2798
uid57801	0.244203	1.0000	0.6709	0.7538	0.2638
uid58747	0.244207	1.0000	0.6567	0.7487	0.2422
uid58093	0.244233	1.0000	0.6997	0.7755	0.2924
uid162009	0.244237	1.0000	0.6447	0.7276	0.2686
uid58203	0.244239	1.0000	0.6821	0.7871	0.2536
uid67367	0.244248	1.0000	0.6148	0.6956	0.2365
uid58611	0.244296	1.0000	0.6295	0.7378	0.2803
uid159537	0.244319	1.0000	0.6235	0.7775	0.2481
uid57941	0.244331	1.0000	0.6181	0.6764	0.2452
uid52695	0.244336	1.0000	0.6233	0.7085	0.2120
uid161941	0.244424	1.0000	0.6604	0.7657	0.2441
uid201037	0.244485	1.0000	0.6782	0.7606	0.2931
uid189750	0.244521	1.0000	0.6902	0.7951	0.3213
uid58725	0.244542	1.0000	0.6792	0.7404	0.3071
uid162135	0.244626	1.0000	0.6794	0.7495	0.2972
uid72795	0.244626	1.0000	0.6787	0.7508	0.2969
uid58735	0.244737	1.0000	0.6988	0.7291	0.2807
uid164001	0.244771	1.0000	0.6819	0.7615	0.2610
uid58659	0.244790	1.0000	0.6770	0.7772	0.2565
uid46233	0.244821	1.0000	0.6703	0.7458	0.2463
uid62919	0.244871	1.0000	0.7441	0.8291	0.2529
uid159533	0.244897	1.0000	0.6190	0.7048	0.2515
uid57899	0.244897	1.0000	0.6197	0.7076	0.2561
uid177714	0.244928	1.0000	0.6619	0.7352	0.2637
uid168183	0.244970	1.0000	0.6714	0.7536	0.2388
uid57595	0.244978	1.0000	0.6527	0.7430	0.2672
uid57887	0.244978	1.0000	0.6567	0.7416	0.2668
uid158169	0.245026	1.0000	0.6945	0.7591	0.2732
uid184011	0.245056	1.0000	0.6549	0.7355	0.3099
uid57771	0.245195	1.0000	0.6899	0.7779	0.2904
uid65447	0.245199	1.0000	0.6592	0.7412	0.2982
uid58771	0.245258	1.0000	0.6383	0.7188	0.2614
uid159535	0.245447	1.0000	0.6334	0.7178	0.2592
uid161921	0.245563	1.0000	0.6869	0.7891	0.2924
uid49117	0.245573	1.0000	0.7011	0.7766	0.2511
uid58197	0.245632	1.0000	0.6578	0.7889	0.2807
uid61617	0.245635	1.0000	0.6353	0.6977	0.2679
uid197217	0.245669	1.0000	0.6878	0.7682	0.2489
uid58821	0.245778	1.0000	0.6299	0.7001	0.2625
uid59289	0.245848	1.0000	0.6824	0.7740	0.3131
uid162143	0.245947	1.0000	0.6726	0.7450	0.2450
uid43493	0.245963	1.0000	0.5855	0.7470	0.2180
uid42011	0.245980	1.0000	0.6421	0.7339	0.2198
uid161923	0.246123	1.0000	0.6875	0.7786	0.2917
uid202219	0.246236	1.0000	0.6743	0.7464	0.2561
uid61577	0.246269	1.0000	0.6828	0.7961	0.2355
uid58905	0.246334	1.0000	0.6490	0.7318	0.2775
uid157247	0.246435	1.0000	0.6853	0.7423	0.2555
uid76945	0.246448	1.0000	0.6316	0.6862	0.2460
uid52781	0.246486	1.0000	0.6764	0.7715	0.2836
uid81631	0.246625	1.0000	0.7225	0.7951	0.2635
uid187411	0.246650	1.0000	0.7099	0.7563	0.3188
uid58561	0.246689	1.0000	0.6386	0.7398	0.2398
uid58293	0.246717	1.0000	0.6701	0.7521	0.2749
uid58415	0.246723	1.0000	0.7131	0.7742	0.3072
uid61625	0.246753	1.0000	0.6832	0.8051	0.2515
uid159531	0.246791	1.0000	0.6256	0.7113	0.2632
uid58133	0.246839	1.0000	0.6366	0.7258	0.2453
uid73895	0.246896	1.0000	0.6491	0.7136	0.2453
uid89395	0.246972	1.0000	0.6780	0.7685	0.2598
uid59161	0.246972	1.0000	0.6517	0.7148	0.2597
uid57587	0.246981	1.0000	0.6362	0.7184	0.2618
uid174152	0.246981	1.0000	0.6316	0.7158	0.2632
uid57983	0.246985	1.0000	0.7246	0.8020	0.2555
uid195908	0.247076	1.0000	0.6750	0.7979	0.2447
uid59005	0.247101	1.0000	0.6912	0.7932	0.2663
uid58263	0.247148	1.0000	0.6386	0.6954	0.2942
uid57905	0.247160	1.0000	0.6949	0.7806	0.2454
uid193708	0.247160	1.0000	0.6949	0.7806	0.2454
uid61611	0.247173	1.0000	0.6939	0.7764	0.2476
uid59407	0.247231	1.0000	0.6884	0.7433	0.2797
uid58343	0.247246	1.0000	0.6651	0.7062	0.3022
uid61607	0.247249	1.0000	0.7049	0.8024	0.2866
uid46663	0.247336	1.0000	0.6939	0.7435	0.2617
uid176499	0.247366	1.0000	0.6360	0.7205	0.2583
uid59127	0.247480	1.0000	0.6654	0.7560	0.2574
uid57879	0.247620	1.0000	0.6803	0.7028	0.2298
uid58983	0.247690	1.0000	0.6675	0.7469	0.2473
uid58347	0.247750	1.0000	0.6744	0.7114	0.3053
uid62923	0.247786	1.0000	0.6357	0.7039	0.2747
uid57681	0.247971	1.0000	0.6872	0.7321	0.2455
uid46653	0.247978	1.0000	0.6505	0.7209	0.2573
uid82931	0.248036	1.0000	0.6869	0.7444	0.2620
uid67323	0.248142	1.0000	0.6619	0.6897	0.2701
uid175255	0.248448	1.0000	0.6644	0.7342	0.2397
uid175256	0.248651	1.0000	0.6558	0.7388	0.2408
uid82341	0.248695	1.0000	0.6380	0.7174	0.2616
uid58857	0.248701	1.0000	0.5847	0.6574	0.2155
uid58357	0.248731	1.0000	0.6622	0.7721	0.2721
uid73657	0.248828	1.0000	0.7197	0.7871	0.2297
uid178369	0.248832	1.0000	0.6677	0.7543	0.2966
uid58085	0.248856	1.0000	0.6263	0.7245	0.2698
uid161983	0.248939	1.0000	0.7040	0.8107	0.2535
uid59313	0.248939	1.0000	0.7034	0.8124	0.2574
uid59307	0.249053	1.0000	0.6785	0.7794	0.2601
uid83161	0.249100	1.0000	0.6923	0.7442	0.2943
uid59401	0.249244	1.0000	0.7671	0.8606	0.2583
uid81627	0.249326	1.0000	0.6631	0.7620	0.3124
uid67349	0.249373	1.0000	0.6450	0.6613	0.2748
uid46845	0.249526	1.0000	0.6639	0.7225	0.2157
uid57751	0.249613	1.0000	0.5770	0.7441	0.1623
uid57605	0.249700	1.0000	0.6560	0.7420	0.2966
uid55727	0.249733	1.0000	0.6353	0.7327	0.2819
uid57855	0.249745	1.0000	0.6320	0.7154	0.2783
uid68103	0.249845	1.0000	0.6912	0.7438	0.3134
uid61249	0.249872	1.0000	0.6516	0.7303	0.2697
uid59423	0.249892	1.0000	0.6789	0.7789	0.2596
uid176370	0.249893	1.0000	0.6588	0.7146	0.2811
uid50583	0.250093	1.0000	0.6627	0.7161	0.2621
uid59169	0.250117	1.0000	0.6547	0.7370	0.2375
uid41023	0.250125	1.0000	0.6852	0.7188	0.2857
uid54717	0.250127	1.0000	0.6604	0.7555	0.2865
uid47509	0.250161	1.0000	0.6487	0.7654	0.2885
uid48131	0.250166	1.0000	0.6076	0.7365	0.2252
uid77117	0.250205	1.0000	0.6644	0.7643	0.2502
uid59367	0.250221	1.0000	0.6402	0.6809	0.2428
uid52537	0.250339	1.0000	0.6958	0.7584	0.3241
uid162137	0.250526	1.0000	0.6333	0.7624	0.2293
uid58313	0.250583	1.0000	0.6508	0.7659	0.2685
uid65783	0.250636	1.0000	0.6190	0.7474	0.2350
uid83123	0.250686	1.0000	0.6657	0.7162	0.2980
uid41709	0.250779	1.0000	0.6392	0.7357	0.2543
uid41013	0.250836	1.0000	0.7306	0.7613	0.2820
uid58407	0.250866	1.0000	0.6859	0.7805	0.2236
uid58443	0.250931	1.0000	0.6602	0.7246	0.2793
uid58553	0.251018	1.0000	0.6910	0.7689	0.3054
uid170732	0.251042	1.0000	0.7118	0.7853	0.2338
uid63403	0.251089	1.0000	0.6483	0.7350	0.3133
uid54715	0.251125	1.0000	0.6560	0.7464	0.2845
uid188478	0.251225	1.0000	0.7249	0.7765	0.3183
uid58661	0.251233	1.0000	0.6530	0.7812	0.2829
uid58101	0.251356	1.0000	0.6383	0.7637	0.2301
uid158851	0.251401	1.0000	0.6131	0.6855	0.2762
uid184076	0.251416	1.0000	0.6765	0.7255	0.2735
uid58785	0.251442	1.0000	0.6547	0.7573	0.2507
uid162949	0.251451	1.0000	0.6041	0.7077	0.2654
uid62947	0.251496	1.0000	0.6678	0.7573	0.2636
uid68321	0.251505	1.0000	0.7211	0.7909	0.2731
uid59155	0.251508	1.0000	0.6734	0.7481	0.2871
uid162947	0.251574	1.0000	0.6066	0.6777	0.2678
uid60583	0.251637	1.0000	0.6732	0.7456	0.2495
uid58423	0.251649	1.0000	0.6822	0.7606	0.2753
uid86645	0.251668	1.0000	0.7466	0.7759	0.3121
uid86061	0.251668	1.0000	0.7512	0.7837	0.3137
uid59413	0.251683	1.0000	0.6683	0.7252	0.2857
uid58573	0.251758	1.0000	0.7224	0.7947	0.2447
uid84393	0.251778	1.0000	0.7461	0.7793	0.3145
uid86059	0.251778	1.0000	0.7483	0.7776	0.3141
uid58323	0.251830	1.0000	0.6869	0.7847	0.2871
uid176707	0.251883	1.0000	0.5691	0.7009	0.1890
uid41127	0.251908	1.0000	0.6637	0.7199	0.2899
uid62003	0.252000	1.0000	0.6651	0.7471	0.2452
uid58697	0.252039	1.0000	0.7186	0.8087	0.3160
uid60723	0.252155	1.0000	0.6344	0.6888	0.2487
uid59353	0.252327	1.0000	0.6405	0.7085	0.2848
uid61573	0.252332	1.0000	0.6142	0.7464	0.1695
uid58909	0.252495	1.0000	0.7199	0.8084	0.3139
uid58017	0.252495	1.0000	0.7493	0.7828	0.3149
uid58163	0.252514	1.0000	0.6251	0.7230	0.2859
uid62097	0.252581	1.0000	0.7580	0.8258	0.2952
uid198431	0.252612	1.0000	0.7021	0.7567	0.3164
uid58265	0.252735	1.0000	0.6676	0.7109	0.2928
uid41317	0.252804	1.0000	0.6110	0.7241	0.2716
uid59063	0.252811	1.0000	0.7507	0.7873	0.3195
uid175682	0.252812	1.0000	0.7179	0.8043	0.2253
uid57953	0.252852	1.0000	0.6954	0.7860	0.2959
uid58673	0.252875	1.0000	0.6161	0.7048	0.2089
uid58295	0.252989	1.0000	0.6699	0.7614	0.2691
uid198746	0.253004	1.0000	0.7476	0.7789	0.3141
uid84397	0.253004	1.0000	0.7527	0.7722	0.3187
uid57799	0.253004	1.0000	0.7471	0.7852	0.3164
uid87049	0.253004	1.0000	0.7498	0.7771	0.3128
uid75107	0.253038	1.0000	0.7118	0.7923	0.2543
uid58815	0.253135	1.0000	0.6740	0.7849	0.2338
uid178913	0.253187	1.0000	0.6738	0.7390	0.3017
uid58621	0.253220	1.0000	0.6766	0.7570	0.2448
uid80733	0.253227	1.0000	0.6420	0.7700	0.2362
uid162195	0.253310	1.0000	0.7473	0.7826	0.3105
uid62123	0.253312	1.0000	0.7527	0.8288	0.3098
uid84307	0.253336	1.0000	0.6588	0.7299	0.2526
uid58973	0.253343	1.0000	0.7458	0.7801	0.3148
uid59105	0.253382	1.0000	0.7073	0.7718	0.2768
uid58217	0.253451	1.0000	0.7685	0.8051	0.3076
uid59107	0.253464	1.0000	0.5933	0.6781	0.1937
uid162019	0.253473	1.0000	0.6130	0.7325	0.2154
uid84383	0.253561	1.0000	0.7663	0.8037	0.3047
uid53043	0.253577	1.0000	0.6185	0.7174	0.2747
uid59097	0.253578	1.0000	0.7136	0.7677	0.3091
uid58959	0.253637	1.0000	0.7033	0.7663	0.2946
uid58965	0.253644	1.0000	0.6602	0.7367	0.2507
uid58361	0.253718	1.0000	0.6776	0.7666	0.2773
uid58831	0.253753	1.0000	0.7430	0.7818	0.3123
uid173858	0.253833	1.0000	0.6931	0.7511	0.2997
uid72627	0.253877	1.0000	0.7150	0.8092	0.2565
uid57743	0.253877	1.0000	0.6696	0.7409	0.2909
uid42887	0.253914	1.0000	0.5934	0.6446	0.1910
uid58813	0.253923	1.0000	0.6628	0.7478	0.2589
uid59199	0.253955	1.0000	0.6927	0.7744	0.2566
uid58283	0.253974	1.0000	0.6840	0.7370	0.2733
uid52597	0.254120	1.0000	0.6972	0.7513	0.2966
uid57995	0.254237	1.0000	0.6815	0.7667	0.2896
uid165871	0.254266	1.0000	0.7192	0.7733	0.3209
uid58309	0.254317	1.0000	0.6742	0.7722	0.2914
uid175779	0.254327	1.0000	0.6794	0.7966	0.2641
uid58149	0.254356	1.0000	0.6541	0.7747	0.2413
uid59247	0.254383	1.0000	0.7175	0.7644	0.3167
uid58369	0.254465	1.0000	0.6924	0.7826	0.2990
uid49953	0.254506	1.0000	0.6025	0.6876	0.2795
uid158681	0.254509	1.0000	0.6839	0.7956	0.2636
uid46099	0.254548	1.0000	0.6606	0.7105	0.2598
uid163995	0.254551	1.0000	0.7249	0.7687	0.2843
uid164779	0.254581	1.0000	0.7139	0.7769	0.2861
uid82347	0.254683	1.0000	0.6418	0.7211	0.2981
uid59235	0.254696	1.0000	0.7274	0.7744	0.2882
uid59091	0.254696	1.0000	0.6789	0.7321	0.2862
uid58371	0.254700	1.0000	0.6926	0.7815	0.2988
uid59277	0.254711	1.0000	0.6337	0.7294	0.2747
uid66595	0.254772	1.0000	0.6716	0.7381	0.2610
uid74025	0.254795	1.0000	0.6152	0.7184	0.2719
uid57657	0.254802	1.0000	0.6664	0.7574	0.2435
uid59085	0.254802	1.0000	0.6682	0.7536	0.2382
uid162061	0.254808	1.0000	0.7118	0.7578	0.3010
uid41019	0.254870	1.0000	0.6910	0.7917	0.2407
uid161927	0.254893	1.0000	0.7024	0.7631	0.3162
uid190184	0.254920	1.0000	0.6133	0.7100	0.2432
uid58267	0.254922	1.0000	0.6899	0.7536	0.3234
uid197194	0.254938	1.0000	0.7258	0.8022	0.2933
uid58319	0.255042	1.0000	0.6728	0.7897	0.2645
uid42115	0.255086	1.0000	0.6273	0.7197	0.2379
uid59221	0.255090	1.0000	0.7166	0.8137	0.2709
uid59355	0.255115	1.0000	0.6740	0.7521	0.3125
uid58413	0.255149	1.0000	0.6185	0.7064	0.2370
uid190183	0.255207	1.0000	0.6180	0.7173	0.2376
uid58729	0.255207	1.0000	0.6667	0.7221	0.2763
uid59397	0.255215	1.0000	0.7116	0.7871	0.2830
uid59251	0.255224	1.0000	0.6292	0.7296	0.2853
uid168322	0.255255	1.0000	0.6767	0.7723	0.2505
uid193711	0.255319	1.0000	0.6339	0.6960	0.2791
uid57969	0.255335	1.0000	0.6728	0.7012	0.2970
uid159869	0.255346	1.0000	0.6761	0.7597	0.3145
uid168182	0.255362	1.0000	0.6351	0.7068	0.2521
uid184822	0.255417	1.0000	0.6593	0.6851	0.2872
uid191340	0.255483	1.0000	0.6300	0.7463	0.2674
uid80735	0.255514	1.0000	0.6414	0.7672	0.2297
uid58477	0.255520	1.0000	0.6208	0.7232	0.2324
uid58073	0.255626	1.0000	0.7064	0.7599	0.3040
uid158173	0.255663	1.0000	0.6956	0.7755	0.2126
uid58425	0.255837	1.0000	0.6750	0.7542	0.3104
uid52609	0.256031	1.0000	0.6637	0.7551	0.2645
uid59585	0.256068	1.0000	0.6534	0.7261	0.2557
uid182482	0.256088	1.0000	0.6311	0.7207	0.2484
uid179069	0.256125	1.0000	0.6924	0.7996	0.2455
uid68057	0.256126	1.0000	0.6941	0.7676	0.3124
uid190222	0.256137	1.0000	0.6683	0.7241	0.2898
uid58303	0.256198	1.0000	0.6817	0.7852	0.2971
uid58007	0.256222	1.0000	0.6442	0.6959	0.2876
uid58769	0.256230	1.0000	0.6958	0.7789	0.3008
uid57763	0.256259	1.0000	0.6088	0.7047	0.2359
uid50119	0.256292	1.0000	0.6650	0.7192	0.2839
uid59269	0.256306	1.0000	0.7198	0.7653	0.3129
uid58951	0.256355	1.0000	0.7030	0.7775	0.2727
uid58689	0.256449	1.0000	0.6733	0.7686	0.2988
uid58011	0.256503	1.0000	0.6125	0.6920	0.2241
uid48071	0.256607	1.0000	0.6465	0.7737	0.2419
uid59363	0.256661	1.0000	0.7275	0.7930	0.3361
uid62101	0.256671	1.0000	0.6568	0.7243	0.2709
uid197175	0.256703	1.0000	0.6451	0.7158	0.2194
uid78933	0.256710	1.0000	0.6715	0.7464	0.3108
uid89389	0.256710	1.0000	0.6750	0.7508	0.3105
uid59083	0.256731	1.0000	0.6600	0.7091	0.2879
uid72801	0.256734	1.0000	0.6896	0.7584	0.2766
uid68453	0.256774	1.0000	0.6237	0.6872	0.2539
uid162059	0.256787	1.0000	0.6422	0.7744	0.2392
uid58763	0.256810	1.0000	0.6750	0.7908	0.3026
uid86885	0.256827	1.0000	0.6644	0.7473	0.2606
uid158685	0.256915	1.0000	0.6650	0.7282	0.2889
uid61637	0.256960	1.0000	0.6677	0.7187	0.2893
uid58827	0.256968	1.0000	0.6804	0.7843	0.2370
uid42393	0.256974	1.0000	0.6265	0.7363	0.2439
uid73759	0.257050	1.0000	0.6374	0.6800	0.2766
uid61601	0.257171	1.0000	0.7107	0.7400	0.2914
uid57849	0.257207	1.0000	0.6736	0.7672	0.3091
uid51641	0.257278	1.0000	0.6460	0.7253	0.2519
uid160937	0.257379	1.0000	0.7257	0.8000	0.2656
uid62243	0.257389	1.0000	0.6451	0.6996	0.2856
uid189950	0.257404	1.0000	0.6860	0.7896	0.2790
uid58741	0.257453	1.0000	0.6542	0.7694	0.2056
uid58259	0.257545	1.0000	0.6688	0.7075	0.2953
uid58201	0.257759	1.0000	0.7161	0.7666	0.3126
uid57831	0.257761	1.0000	0.7235	0.7628	0.2847
uid58549	0.257763	1.0000	0.6630	0.7166	0.2944
uid58743	0.257763	1.0000	0.6916	0.7485	0.3174
uid162025	0.257764	1.0000	0.6688	0.7076	0.2961
uid168614	0.257768	1.0000	0.6747	0.7456	0.2519
uid58209	0.257783	1.0000	0.6959	0.7654	0.2659
uid158677	0.257808	1.0000	0.6657	0.7311	0.2900
uid162739	0.257817	1.0000	0.6881	0.7364	0.2968
uid72481	0.257820	1.0000	0.7150	0.8076	0.2494
uid58765	0.257894	1.0000	0.6747	0.7362	0.2920
uid58405	0.257931	1.0000	0.6572	0.7460	0.2629
uid158679	0.257996	1.0000	0.6811	0.7374	0.2877
uid58701	0.258013	1.0000	0.6596	0.7683	0.2903
uid176498	0.258105	1.0000	0.6667	0.7260	0.2904
uid58183	0.258174	1.0000	0.6601	0.7592	0.3081
uid52601	0.258228	1.0000	0.6636	0.7153	0.2967
uid42523	0.258238	1.0000	0.6596	0.7101	0.2744
uid87001	0.258302	1.0000	0.7156	0.7721	0.3132
uid58261	0.258323	1.0000	0.6933	0.7353	0.3177
uid50553	0.258323	1.0000	0.6964	0.7455	0.3186
uid58775	0.258405	1.0000	0.6934	0.7365	0.3216
uid75101	0.258414	1.0000	0.6650	0.7398	0.2796
uid62939	0.258456	1.0000	0.6776	0.7988	0.2522
uid57949	0.258658	1.0000	0.6459	0.6967	0.2975
uid170535	0.258705	1.0000	0.6416	0.7040	0.2545
uid68143	0.258707	1.0000	0.6584	0.7666	0.2363
uid168180	0.258744	1.0000	0.6658	0.7197	0.2461
uid162187	0.258756	1.0000	0.6878	0.7648	0.2506
uid57693	0.258999	1.0000	0.6679	0.7541	0.2574
uid66323	0.259032	1.0000	0.6922	0.7620	0.3078
uid197167	0.259049	1.0000	0.5859	0.6963	0.2285
uid195930	0.259132	1.0000	0.6183	0.7622	0.2031
uid43725	0.259149	1.0000	0.6517	0.7792	0.2278
uid61597	0.259182	1.0000	0.6650	0.7308	0.2794
uid43413	0.259222	1.0000	0.6368	0.6769	0.2530
uid59037	0.259275	1.0000	0.7033	0.7716	0.3074
uid72767	0.259279	1.0000	0.6401	0.7286	0.2389
uid175574	0.259294	1.0000	0.6914	0.7517	0.2431
uid58993	0.259328	1.0000	0.6214	0.6969	0.2704
uid58363	0.259354	1.0000	0.6867	0.7930	0.2975
uid58257	0.259366	1.0000	0.7003	0.7392	0.3239
uid59243	0.259379	1.0000	0.6864	0.7638	0.3220
uid58499	0.259399	1.0000	0.7051	0.7873	0.2714
uid205422	0.259413	1.0000	0.7155	0.7789	0.2453
uid58511	0.259448	1.0000	0.6200	0.6946	0.2676
uid74439	0.259458	1.0000	0.6284	0.6926	0.2053
uid197180	0.259461	1.0000	0.6424	0.7360	0.2017
uid162107	0.259464	1.0000	0.7184	0.7810	0.2851
uid162105	0.259472	1.0000	0.7009	0.7745	0.2710
uid58467	0.259493	1.0000	0.6464	0.7590	0.3041
uid46083	0.259494	1.0000	0.6761	0.7535	0.3192
uid58353	0.259549	1.0000	0.6604	0.7663	0.2980
uid41729	0.259633	1.0000	0.6538	0.7574	0.2426
uid158163	0.259659	1.0000	0.6872	0.7752	0.2743
uid61247	0.259690	1.0000	0.6528	0.6925	0.2723
uid14003	0.259738	1.0000	0.8768	0.8710	0.6134
uid162177	0.259786	1.0000	0.6489	0.7605	0.2293
uid49469	0.259796	1.0000	0.6134	0.7216	0.2660
uid199898	0.259809	1.0000	0.6908	0.7802	0.3140
uid61595	0.259842	1.0000	0.6466	0.7228	0.2741
uid58521	0.259991	1.0000	0.6623	0.7169	0.2969
uid87035	0.260023	1.0000	0.7363	0.7741	0.3194
uid59373	0.260139	1.0000	0.6266	0.6957	0.2532
uid59377	0.260169	1.0000	0.7657	0.8015	0.3049
uid68279	0.260186	1.0000	0.6631	0.7630	0.2870
uid59431	0.260206	1.0000	0.7179	0.7692	0.3176
uid58023	0.260218	1.0000	0.6502	0.7328	0.2537
uid58845	0.260244	1.0000	0.6407	0.7186	0.2733
uid175778	0.260284	1.0000	0.6597	0.7409	0.2661
uid58691	0.260315	1.0000	0.6603	0.7542	0.2890
uid197157	0.260333	1.0000	0.6370	0.7397	0.2428
uid58191	0.260340	1.0000	0.7176	0.7638	0.3126
uid59883	0.260356	1.0000	0.6869	0.7755	0.2357
uid68445	0.260441	1.0000	0.6919	0.8194	0.2420
uid80739	0.260462	1.0000	0.6906	0.7547	0.3066
uid170612	0.260472	1.0000	0.6787	0.8080	0.2452
uid58349	0.260526	1.0000	0.6859	0.7473	0.3093
uid206041	0.260561	1.0000	0.7470	0.8269	0.2421
uid58095	0.260564	1.0000	0.6974	0.8002	0.2459
uid176366	0.260710	1.0000	0.6344	0.6900	0.2742
uid176367	0.260721	1.0000	0.6421	0.6847	0.2700
uid48363	0.260777	1.0000	0.6786	0.7392	0.2994
uid59969	0.260812	1.0000	0.7376	0.7920	0.3207
uid165043	0.260876	1.0000	0.7126	0.7740	0.3191
uid65267	0.260900	1.0000	0.6190	0.7072	0.2393
uid62981	0.260910	1.0000	0.7703	0.8021	0.3108
uid58917	0.260910	1.0000	0.7428	0.7794	0.3106
uid68317	0.261018	1.0000	0.6160	0.6722	0.2661
uid55253	0.261049	1.0000	0.6498	0.6940	0.2744
uid62961	0.261173	1.0000	0.6324	0.6878	0.2737
uid46251	0.261174	1.0000	0.6213	0.6650	0.2323
uid190882	0.261174	1.0000	0.6213	0.6701	0.2298
uid176365	0.261219	1.0000	0.6355	0.6889	0.2736
uid168320	0.261226	1.0000	0.6150	0.6540	0.2246
uid58365	0.261246	1.0000	0.6173	0.7578	0.2182
uid55403	0.261295	1.0000	0.6881	0.7940	0.2476
uid184078	0.261323	1.0000	0.6858	0.7212	0.2814
uid178722	0.261489	1.0000	0.7218	0.7721	0.2451
uid58915	0.261567	1.0000	0.7560	0.8065	0.3194
uid53371	0.261644	1.0000	0.6701	0.7180	0.2801
uid59341	0.261686	1.0000	0.6538	0.7786	0.2505
uid190101	0.261728	1.0000	0.7200	0.7646	0.3168
uid43091	0.261744	1.0000	0.6987	0.8024	0.2424
uid68747	0.261854	1.0000	0.6799	0.7282	0.2762
uid42519	0.261969	1.0000	0.6906	0.7760	0.3330
uid58569	0.262045	1.0000	0.7204	0.7906	0.2419
uid167315	0.262057	1.0000	0.6959	0.7691	0.2299
uid46181	0.262111	1.0000	0.6400	0.7589	0.2551
uid59047	0.262119	1.0000	0.6331	0.7722	0.2544
uid83159	0.262213	1.0000	0.7505	0.7588	0.3182
uid161991	0.262261	1.0000	0.7103	0.7536	0.3003
uid48815	0.262268	1.0000	0.6687	0.7526	0.2945
uid158039	0.262296	1.0000	0.6654	0.7902	0.2741
uid43467	0.262340	1.0000	0.6810	0.7419	0.2590
uid83157	0.262378	1.0000	0.6364	0.6526	0.2005
uid58899	0.262420	1.0000	0.6726	0.7880	0.2505
uid58169	0.262564	1.0000	0.6410	0.7292	0.2779
uid170256	0.262575	1.0000	0.7356	0.7705	0.3220
uid68753	0.262653	1.0000	0.6545	0.7239	0.2902
uid174335	0.262856	1.0000	0.6951	0.7441	0.2940
uid184828	0.263054	1.0000	0.6540	0.7651	0.2359
uid197179	0.263191	1.0000	0.6749	0.7205	0.2713
uid58439	0.263192	1.0000	0.6687	0.7538	0.2993
uid58193	0.263294	1.0000	0.6569	0.7262	0.2760
uid49531	0.263321	1.0000	0.6488	0.7368	0.2535
uid49331	0.263344	1.0000	0.6804	0.7943	0.2648
uid178014	0.263355	NA	NA	NA	NA
uid42113	0.263424	1.0000	0.7074	0.7651	0.3169
uid58337	0.263431	1.0000	0.7195	0.7909	0.2429
uid59145	0.263487	1.0000	0.7135	0.7594	0.3202
uid185181	0.263640	1.0000	0.7237	0.7546	0.3159
uid54919	0.263646	1.0000	0.6628	0.7309	0.2314
uid68705	0.263871	1.0000	0.6761	0.7491	0.2627
uid171260	0.263882	1.0000	0.6847	0.7043	0.2824
uid58021	0.263933	1.0000	0.6599	0.7160	0.2907
uid59409	0.263960	1.0000	0.7275	0.8067	0.2270
uid51637	0.263988	1.0000	0.6577	0.7503	0.2162
uid57703	0.264035	1.0000	0.6573	0.7824	0.2344
uid58651	0.264335	1.0000	0.6687	0.7152	0.2866
uid189751	0.264423	1.0000	0.7025	0.7866	0.3261
uid41863	0.264433	1.0000	0.6819	0.7614	0.2623
uid62107	0.264560	1.0000	0.6586	0.7421	0.2812
uid80859	0.264852	1.0000	0.6598	0.7356	0.2563
uid174812	0.264896	1.0000	0.6586	0.7496	0.2558
uid58473	0.264943	1.0000	0.6618	0.7633	0.3031
uid58155	0.265066	1.0000	0.6017	0.7058	0.2479
uid178106	0.265113	1.0000	0.7169	0.7870	0.2416
uid62921	0.265309	1.0000	0.6673	0.7527	0.2810
uid59129	0.265329	1.0000	0.7358	0.7896	0.2845
uid66327	0.265396	1.0000	0.7069	0.7783	0.2635
uid58855	0.265399	1.0000	0.6215	0.7546	0.2357
uid66305	0.265413	1.0000	0.6918	0.7713	0.2699
uid74393	0.265420	1.0000	0.6480	0.7449	0.2960
uid57717	0.265456	1.0000	0.5860	0.7007	0.2032
uid197156	0.265463	1.0000	0.6651	0.7470	0.2423
uid50305	0.265508	1.0000	0.6268	0.7400	0.2086
uid51175	0.265570	1.0000	0.6174	0.6970	0.2424
uid197183	0.265620	1.0000	0.6469	0.7307	0.2448
uid43089	0.265632	1.0000	0.7119	0.7807	0.3137
uid58291	0.265674	1.0000	0.6379	0.7213	0.2787
uid60171	0.265674	1.0000	0.6673	0.7489	0.2653
uid68141	0.265716	1.0000	0.6928	0.7539	0.2680
uid158871	0.265736	1.0000	0.6563	0.7637	0.2434
uid158869	0.265736	1.0000	0.6603	0.7667	0.2428
uid58681	0.265810	1.0000	0.6721	0.7482	0.2591
uid52607	0.265852	1.0000	0.6846	0.7265	0.2854
uid176126	0.265891	1.0000	0.6457	0.7141	0.2545
uid58331	0.265957	1.0000	0.6637	0.7741	0.2627
uid42975	0.266045	1.0000	0.6587	0.7241	0.2844
uid58835	0.266051	1.0000	0.6562	0.6894	0.2829
uid58703	0.266062	1.0000	0.6437	0.7090	0.2804
uid40863	0.266116	1.0000	0.5945	0.7380	0.2204
uid59405	0.266230	1.0000	0.7006	0.7892	0.2834
uid49049	0.266244	1.0000	0.6673	0.7636	0.2364
uid171995	0.266325	1.0000	0.6593	0.7384	0.2901
uid73353	0.266412	1.0000	0.6124	0.6938	0.2797
uid159685	0.266509	1.0000	0.6587	0.7163	0.2986
uid61593	0.266542	1.0000	0.6964	0.7605	0.3256
uid58911	0.266597	1.0000	0.6560	0.7766	0.2506
uid58109	0.266665	1.0000	0.6912	0.7756	0.2756
uid43163	0.266693	1.0000	0.6491	0.7536	0.2785
uid202215	0.266719	1.0000	0.7262	0.7700	0.2400
uid161929	0.266749	1.0000	0.7653	0.8227	0.2653
uid161919	0.266780	1.0000	0.6756	0.7503	0.2205
uid64755	0.266811	1.0000	0.6502	0.6817	0.2680
uid41169	0.267008	1.0000	0.6711	0.7394	0.2349
uid59131	0.267051	1.0000	0.6185	0.7036	0.2562
uid162193	0.267155	1.0000	0.6954	0.7569	0.3036
uid54411	0.267331	1.0000	0.6063	0.7103	0.2609
uid59357	0.267421	1.0000	0.6538	0.7735	0.2500
uid163693	0.267421	1.0000	0.6561	0.7735	0.2523
uid158865	0.267421	1.0000	0.6530	0.7761	0.2497
uid59359	0.267421	1.0000	0.6538	0.7735	0.2500
uid163691	0.267421	1.0000	0.6549	0.7746	0.2523
uid162161	0.267456	1.0000	0.6495	0.7119	0.2725
uid193772	0.267490	1.0000	0.6556	0.7130	0.2870
uid57603	0.267490	1.0000	0.6547	0.7130	0.2909
uid59271	0.267506	1.0000	0.6673	0.7188	0.2913
uid57651	0.267591	1.0000	0.6677	0.7095	0.2732
uid197177	0.267605	1.0000	0.6245	0.6916	0.2778
uid58713	0.267717	1.0000	0.6860	0.7258	0.2783
uid63663	0.267730	1.0000	0.6909	0.7439	0.3268
uid58699	0.267811	1.0000	0.6485	0.7022	0.2920
uid202426	0.267821	1.0000	0.6715	0.7658	0.2604
uid48999	0.267915	1.0000	0.6261	0.7541	0.2495
uid83605	0.267924	1.0000	0.6781	0.7500	0.2379
uid84309	0.267935	1.0000	0.6758	0.7545	0.2404
uid184823	0.267950	1.0000	0.6588	0.7204	0.2923
uid58301	0.267993	1.0000	0.6474	0.6867	0.2368
uid156845	0.268080	1.0000	0.6655	0.7649	0.2604
uid52605	0.268129	1.0000	0.6861	0.7167	0.2932
uid194444	0.268312	1.0000	0.6111	0.7083	0.2640
uid58547	0.268425	1.0000	0.6109	0.7109	0.2432
uid57965	0.268507	1.0000	0.6596	0.7404	0.2942
uid73179	0.268967	1.0000	0.6019	0.7087	0.2568
uid18881	0.269033	1.0000	0.9084	0.9184	0.7151
uid58447	0.269176	1.0000	0.6478	0.7627	0.2646
uid58583	0.269267	1.0000	0.7179	0.7685	0.3074
uid189752	0.269306	1.0000	0.6876	0.7669	0.3190
uid58305	0.269325	1.0000	0.6999	0.8141	0.2661
uid59375	0.269468	1.0000	0.7223	0.7577	0.2908
uid162169	0.269579	1.0000	0.7124	0.8134	0.2613
uid57699	0.269626	1.0000	0.6721	0.7680	0.2589
uid57773	0.269647	1.0000	0.7221	0.7881	0.2716
uid158867	0.269674	1.0000	0.6534	0.7717	0.2518
uid57889	0.269693	1.0000	0.6128	0.7034	0.2611
uid42521	0.269741	1.0000	0.6472	0.7602	0.2569
uid60161	0.269773	1.0000	0.6465	0.6911	0.2749
uid83125	0.269773	1.0000	0.6475	0.6955	0.2504
uid58823	0.269861	1.0000	0.6530	0.7731	0.2167
uid197168	0.269915	1.0000	0.7230	0.7347	0.2512
uid40861	0.269945	1.0000	0.6560	0.7173	0.2653
uid81199	0.270041	1.0000	0.6122	0.6961	0.2063
uid59055	0.270147	1.0000	0.6378	0.7624	0.2709
uid59315	0.270148	1.0000	0.7137	0.8106	0.2588
uid193774	0.270214	1.0000	0.6088	0.7055	0.2614
uid41601	0.270291	1.0000	0.6533	0.6924	0.2898
uid183629	0.270305	1.0000	0.6898	0.7640	0.3185
uid58431	0.270367	1.0000	0.6778	0.7455	0.3121
uid89371	0.270487	1.0000	0.6528	0.7459	0.2629
uid46061	0.270489	1.0000	0.7323	0.7935	0.2720
uid162103	0.270548	1.0000	0.7341	0.7869	0.2734
uid162513	0.270580	1.0000	0.6481	0.7662	0.2465
uid58777	0.270610	1.0000	0.6325	0.7252	0.2362
uid159003	0.270630	1.0000	0.6848	0.7685	0.3030
uid58559	0.270684	1.0000	0.6961	0.7922	0.2536
uid68283	0.270722	1.0000	0.6457	0.7101	0.2395
uid42117	0.270734	1.0000	0.6306	0.7298	0.2611
uid63617	0.270752	1.0000	0.7304	0.7927	0.2760
uid43247	0.270927	1.0000	0.6503	0.7380	0.2684
uid51377	0.271016	1.0000	0.6384	0.7060	0.2556
uid50551	0.271122	1.0000	0.6815	0.7500	0.2463
uid61581	0.271181	1.0000	0.6823	0.7911	0.2744
uid57619	0.271315	1.0000	0.7573	0.7838	0.3239
uid54719	0.271330	1.0000	0.6074	0.6914	0.2725
uid59217	0.271335	1.0000	0.6193	0.6877	0.2567
uid193703	0.271354	1.0000	0.6893	0.7702	0.2594
uid178352	0.271437	1.0000	0.6575	0.7224	0.2509
uid158037	0.271449	1.0000	0.7575	0.8087	0.2438
uid158061	0.271449	1.0000	0.7562	0.8165	0.2438
uid161197	0.271518	1.0000	0.7130	0.7523	0.2569
uid59073	0.271521	1.0000	0.7088	0.7730	0.3237
uid66331	0.271643	1.0000	0.6883	0.7545	0.2924
uid59189	0.271690	1.0000	0.6291	0.7012	0.2116
uid67319	0.271696	1.0000	0.6444	0.7129	0.2669
uid47085	0.271896	1.0000	0.6548	0.6876	0.2871
uid59427	0.271940	1.0000	0.6564	0.7402	0.2500
uid48829	0.272036	1.0000	0.6836	0.7945	0.2573
uid161241	0.272056	1.0000	0.7384	0.7407	0.2569
uid84387	0.272216	1.0000	0.7142	0.7768	0.3229
uid162147	0.272280	1.0000	0.6871	0.7493	0.3102
uid174151	0.272290	1.0000	0.7112	0.7789	0.3264
uid57781	0.272323	1.0000	0.7600	0.8008	0.3032
uid71231	0.272381	1.0000	0.7090	0.7367	0.2517
uid197155	0.272383	1.0000	0.7228	0.8101	0.2316
uid184819	0.272396	1.0000	0.6228	0.7207	0.2130
uid57601	0.272457	1.0000	0.6381	0.7030	0.2511
uid59019	0.272521	1.0000	0.6737	0.7366	0.2634
uid58435	0.272754	1.0000	0.6249	0.7254	0.1989
uid58441	0.272902	1.0000	0.6644	0.7634	0.3059
uid158167	0.273115	1.0000	0.6274	0.6850	0.2871
uid73771	0.273123	1.0000	0.7253	0.7995	0.2912
uid58475	0.273264	1.0000	0.7077	0.7612	0.3119
uid63405	0.273270	1.0000	0.6446	0.7496	0.2633
uid68105	0.273286	1.0000	0.6414	0.7395	0.2257
uid63627	0.273315	1.0000	0.6873	0.7364	0.2850
uid58035	0.273419	1.0000	0.6311	0.7684	0.2067
uid58617	0.273804	1.0000	0.6717	0.7600	0.3065
uid205540	0.273869	1.0000	0.6753	0.7529	0.3103
uid58207	0.273944	1.0000	0.6440	0.7156	0.2954
uid159517	0.274018	1.0000	0.7435	0.7954	0.2244
uid70729	0.274172	1.0000	0.6422	0.7670	0.2039
uid58981	0.274475	1.0000	0.6600	0.7367	0.2700
uid58355	0.274546	1.0000	0.6798	0.7219	0.2825
uid67985	0.274580	1.0000	0.6969	0.8025	0.2435
uid197174	0.274637	1.0000	0.6982	0.7465	0.2362
uid179068	0.274673	1.0000	0.6574	0.7066	0.2710
uid58715	0.274902	1.0000	0.6407	0.6993	0.2680
uid182935	0.275000	1.0000	0.6768	0.7593	0.2323
uid189029	0.275155	1.0000	0.6583	0.7563	0.2408
uid161943	0.275216	1.0000	0.6634	0.7746	0.2421
uid65269	0.275382	1.0000	0.6095	0.7414	0.2361
uid57695	0.275397	1.0000	0.6589	0.7668	0.2371
uid57719	0.275423	1.0000	0.6088	0.6977	0.2155
uid68839	0.275469	1.0000	0.6544	0.7612	0.2369
uid187277	0.275591	1.0000	0.7531	0.7706	0.3030
uid41021	0.275620	1.0000	0.7643	0.7963	0.3065
uid162203	0.275691	1.0000	0.6414	0.7315	0.2848
uid167988	0.275748	1.0000	0.6784	0.7780	0.2322
uid193702	0.275753	1.0000	0.6714	0.7806	0.2467
uid162183	0.275756	1.0000	0.6566	0.7624	0.2367
uid58781	0.275777	1.0000	0.6592	0.7602	0.2379
uid86889	0.275777	1.0000	0.6576	0.7604	0.2376
uid59545	0.275852	1.0000	0.6851	0.7833	0.2302
uid58853	0.275898	1.0000	0.6560	0.7645	0.2393
uid57777	0.275898	1.0000	0.6579	0.7713	0.2393
uid170532	0.275898	1.0000	0.6589	0.7694	0.2393
uid203790	0.275930	1.0000	0.6560	0.7684	0.2393
uid185758	0.275974	1.0000	0.6529	0.7623	0.2387
uid58417	0.275982	1.0000	0.6573	0.7667	0.2372
uid73425	0.276002	1.0000	0.7430	0.8080	0.2446
uid184343	0.276003	1.0000	0.6016	0.7239	0.2909
uid58393	0.276065	1.0000	0.7546	0.7847	0.3036
uid184407	0.276106	1.0000	0.6340	0.7552	0.2204
uid59769	0.276122	1.0000	0.6867	0.7267	0.2709
uid89385	0.276203	1.0000	0.6760	0.7706	0.2594
uid58351	0.276272	1.0000	0.7252	0.8164	0.3074
uid86651	0.276291	1.0000	0.6952	0.7877	0.2634
uid89387	0.276352	1.0000	0.6815	0.7694	0.2628
uid72475	0.276401	1.0000	0.6043	0.7065	0.2156
uid58919	0.276446	1.0000	0.7359	0.7592	0.3107
uid176500	0.276561	1.0000	0.6581	0.7336	0.2820
uid71379	0.276572	1.0000	0.7465	0.7957	0.2227
uid175777	0.276694	1.0000	0.6706	0.7346	0.2820
uid171958	0.276794	1.0000	0.6585	0.7465	0.2648
uid58117	0.276815	1.0000	0.6899	0.7471	0.2494
uid58543	0.276906	1.0000	0.6781	0.7464	0.2933
uid180867	0.277056	1.0000	0.6953	0.7707	0.3195
uid59023	0.277131	1.0000	0.6444	0.7162	0.2726
uid58029	0.277195	1.0000	0.6750	0.7762	0.2288
uid58847	0.277202	1.0000	0.6657	0.7593	0.2063
uid13791	0.277218	1.0000	0.7014	0.7432	0.2833
uid159539	0.277226	1.0000	0.6603	0.7531	0.2766
uid58947	0.277396	1.0000	0.6446	0.7617	0.2011
uid58241	0.277424	1.0000	0.6633	0.7480	0.2754
uid53537	0.277521	1.0000	0.7469	0.8365	0.2687
uid42501	0.277755	1.0000	0.6761	0.7472	0.2519
uid59211	0.277791	1.0000	0.6827	0.7272	0.2658
uid66205	0.277848	1.0000	0.7182	0.7839	0.2267
uid184830	0.278063	1.0000	0.6625	0.7704	0.2461
uid197163	0.278110	1.0000	0.5765	0.6573	0.1934
uid184832	0.278204	1.0000	0.6634	0.7713	0.2424
uid162155	0.278274	1.0000	0.7175	0.8097	0.2885
uid43333	0.278297	1.0000	0.6119	0.7446	0.2238
uid59263	0.278340	1.0000	0.6909	0.7818	0.2390
uid167994	0.278342	1.0000	0.6846	0.7705	0.2682
uid202217	0.278465	1.0000	0.6249	0.7390	0.1955
[truncated: 515 more rows]
