# Supplementary material for: Quickly Finding Orthologs as Reciprocal Best Hits with BLAT, LAST, and UBLAST: How Much Do We Miss?
Source: PLoS One. 2014 Jul 11;9(7):e101850. doi: 10.1371/journal.pone.0101850 (PMC4094424; doi:10.1371/journal.pone.0101850)
Supplement: Table Set S1 — These tables contain counts for genes finding reciprocal best hits and genes finding homologs organized on a per query genome fashion. The directory contains the R-script used to run the t-tests comparing the results from each program, and a table with the results of these t-tests. (ZIP) [file pone.0101850.s001.zip › S1-Tables-Stats-Genes/uid128.RBH_hom_norm.tbl]

Genome	GSS	blastp	usearch7	last	blat
uid51607	0.102617	0.4680	0.4719	0.4516	0.0546
uid14005	0.114809	0.2756	0.3366	0.2948	0.0901
uid47087	0.116670	0.3059	0.3483	0.2770	0.0244
uid162029	0.120930	0.3978	0.4171	0.3614	0.0164
uid42831	0.132899	0.3664	0.3444	0.3401	0.0161
uid39575	0.134301	0.8392	0.8428	0.8480	0.2797
uid162197	0.135904	0.3750	0.3574	0.3470	0.0236
uid68451	0.139669	0.3363	0.3798	0.3670	0.0050
uid59087	0.141931	0.3746	0.3689	0.3268	0.0109
uid59133	0.142092	0.4451	0.4295	0.3909	0.0169
uid10623	0.145653	0.8301	0.8315	0.8316	0.2559
uid75119	0.146114	0.4333	0.4386	0.3868	0.0165
uid58005	0.147052	0.3075	0.3082	0.2614	0.0316
uid182933	0.148896	0.3917	0.4269	0.4158	0.0316
uid57643	0.149597	0.4176	0.4455	0.3988	0.0158
uid202216	0.149683	0.3674	0.4155	0.3702	0.0357
uid59201	0.152701	0.3934	0.4136	0.4128	0.0234
uid63163	0.153064	0.3756	0.4108	0.3612	0.0173
uid162179	0.153634	0.3904	0.4081	0.3943	0.0341
uid184862	0.155599	0.3746	0.4271	0.3835	0.0172
uid58277	0.156222	0.3801	0.4252	0.3864	0.0360
uid58015	0.158162	0.3728	0.3755	0.3273	0.0187
uid59395	0.158371	0.4251	0.4501	0.4444	0.0251
uid201478	0.159025	0.3992	0.4218	0.4079	0.0144
uid59013	0.160235	0.3929	0.4444	0.4105	0.0258
uid59777	0.160321	0.3947	0.4487	0.4051	0.0129
uid61641	0.160579	0.3567	0.3780	0.3143	0.0095
uid183114	0.160707	0.4024	0.4333	0.4164	0.0219
uid173926	0.160721	0.4120	0.4394	0.4273	0.0218
uid203392	0.160816	0.3666	0.3745	0.3145	0.0094
uid183109	0.160953	0.3929	0.4178	0.4172	0.0287
uid77129	0.163482	0.4261	0.4597	0.4161	0.0164
uid59025	0.163932	0.3876	0.4319	0.4259	0.0291
uid58601	0.164922	0.3914	0.4665	0.3862	0.0075
uid40921	0.166082	0.4025	0.4409	0.4103	0.0129
uid41017	0.166082	0.4038	0.4428	0.4096	0.0129
uid183340	0.166289	0.3784	0.4604	0.3883	0.0250
uid58009	0.166520	0.4066	0.4366	0.3545	0.0000
uid57659	0.166523	0.3757	0.4441	0.3956	0.0250
uid157913	0.166523	0.3764	0.4408	0.3902	0.0250
uid159873	0.166523	0.3764	0.4408	0.3902	0.0250
uid57679	0.166544	0.4052	0.4430	0.4075	0.0128
uid189748	0.166704	0.3784	0.4426	0.3943	0.0250
uid159835	0.166704	0.3764	0.4421	0.3920	0.0251
uid158059	0.166704	0.3764	0.4421	0.3923	0.0251
uid73417	0.167272	0.3612	0.3462	0.3594	0.0179
uid59109	0.167324	0.3907	0.4258	0.4197	0.0211
uid74443	0.167860	0.4038	0.4750	0.3993	0.0071
uid188479	0.168484	0.3942	0.4381	0.4083	0.0386
uid81841	0.168652	0.4159	0.4401	0.4310	0.0102
uid168323	0.169141	0.4239	0.4589	0.4097	0.0349
uid52599	0.169185	0.3649	0.4258	0.4057	0.0138
uid158363	0.169459	0.4027	0.4441	0.4124	0.0129
uid155	0.169909	0.4706	0.4748	0.4396	0.0549
uid57767	0.170015	0.4046	0.4341	0.4259	0.0294
uid61569	0.170238	0.2941	0.3443	0.2612	0.0204
uid189747	0.170279	0.4098	0.4406	0.4093	0.0139
uid52581	0.170837	0.3873	0.4669	0.3842	0.0218
uid60491	0.171138	0.3791	0.4103	0.3930	0.0182
uid68021	0.171545	0.3421	0.3662	0.3456	0.0173
uid1433	0.172107	0.6996	0.6658	0.6787	0.1154
uid58137	0.172330	0.3922	0.4201	0.3949	0.0200
uid58271	0.172396	0.3984	0.4391	0.4109	0.0210
uid68691	0.172591	0.3046	0.3378	0.3034	0.0225
uid158881	0.172758	0.4048	0.4411	0.4150	0.0180
uid158701	0.172760	0.4044	0.4478	0.4234	0.0214
uid59229	0.172882	0.3969	0.4351	0.3940	0.0115
uid50547	0.173212	0.4547	0.4486	0.4312	0.0151
uid168665	0.173222	0.3033	0.3355	0.3011	0.0225
uid52547	0.173386	0.3917	0.4241	0.4214	0.0179
uid75097	0.173545	0.3858	0.4204	0.4035	0.0151
uid51423	0.173936	0.3775	0.4226	0.3911	0.0199
uid60859	0.174353	0.2912	0.3170	0.3048	0.0225
uid59439	0.174437	0.3862	0.4167	0.3877	0.0171
uid197154	0.174534	0.3014	0.3487	0.2963	0.0238
uid58867	0.174672	0.3721	0.4032	0.3776	0.0244
uid158509	0.174733	0.4294	0.4449	0.4390	0.0136
uid58317	0.174961	0.4272	0.4584	0.4238	0.0137
uid53543	0.175104	0.3010	0.3366	0.3037	0.0217
uid167781	0.175157	0.3750	0.4199	0.3736	0.0172
uid58585	0.175755	0.3811	0.4385	0.3914	0.0191
uid58043	0.176003	0.3983	0.4301	0.4363	0.0295
uid176371	0.176077	0.3547	0.3715	0.3358	0.0149
uid183003	0.176153	0.3980	0.4452	0.4044	0.0352
uid62099	0.176316	0.3041	0.3377	0.3092	0.0230
uid63605	0.176829	0.3337	0.3403	0.3268	0.0152
uid62463	0.176973	0.4033	0.4316	0.4150	0.0208
uid57705	0.177328	0.3462	0.3627	0.3320	0.0217
uid162189	0.177332	0.4035	0.4330	0.4202	0.0214
uid51879	0.177364	0.3981	0.4342	0.4033	0.0325
uid183110	0.177505	0.4109	0.4178	0.4141	0.0288
uid57961	0.177588	0.3467	0.3725	0.3320	0.0221
uid160253	0.177694	0.3586	0.3439	0.3222	0.0159
uid58519	0.177767	0.3957	0.4159	0.4071	0.0210
uid183008	0.178007	0.3846	0.4448	0.3934	0.0118
uid55381	0.178868	0.3900	0.4332	0.4057	0.0319
uid41171	0.178868	0.3900	0.4332	0.4064	0.0319
uid162027	0.179054	0.2854	0.3284	0.2687	0.0208
uid85495	0.179054	0.2929	0.3442	0.2795	0.0206
uid54249	0.179183	0.4104	0.4523	0.4392	0.0152
uid57709	0.179417	0.2928	0.3513	0.2759	0.0206
uid185759	0.179417	0.2905	0.3453	0.2762	0.0204
uid183112	0.179893	0.4152	0.4612	0.4354	0.0156
uid49467	0.180081	0.3868	0.4332	0.4005	0.0316
uid57803	0.180116	0.3993	0.4501	0.4424	0.0289
uid49489	0.180258	0.3341	0.3596	0.3114	0.0115
uid58227	0.180315	0.3887	0.4398	0.4086	0.0352
uid58079	0.180521	0.3485	0.3786	0.3537	0.0199
uid193714	0.180669	0.3821	0.3928	0.3887	0.0294
uid46679	0.180692	0.3015	0.3205	0.3020	0.0233
uid61619	0.181150	0.3114	0.3208	0.2965	0.0233
uid43209	0.181158	0.3881	0.4003	0.3758	0.0157
uid168259	0.181737	0.4039	0.4707	0.4000	0.0340
uid183006	0.181802	0.3880	0.4385	0.4081	0.0218
uid58051	0.182001	0.3644	0.4190	0.3828	0.0234
uid54733	0.182393	0.4123	0.4895	0.3905	0.0250
uid45857	0.182592	0.3973	0.4338	0.3738	0.0000
uid157997	0.182901	0.4365	0.4459	0.4515	0.0199
uid158133	0.183097	0.4041	0.4428	0.4182	0.0181
uid70841	0.183103	0.4134	0.4673	0.3897	0.0373
uid53535	0.183124	0.4043	0.4413	0.4217	0.0211
uid165195	0.183191	0.3877	0.4349	0.4135	0.0254
uid60393	0.183394	0.3791	0.3888	0.3925	0.0191
uid184821	0.183580	0.3838	0.4168	0.3769	0.0167
uid55259	0.183816	0.4293	0.4449	0.4120	0.0252
uid190705	0.183968	0.4027	0.4409	0.4136	0.0208
uid46989	0.183981	0.4286	0.4564	0.4331	0.0288
uid189187	0.184034	0.3971	0.4215	0.4051	0.0211
uid183682	0.184047	0.4037	0.4302	0.4159	0.0246
uid159001	0.184255	0.3972	0.4360	0.4194	0.0208
uid68053	0.184580	0.3987	0.3882	0.3804	0.0201
uid74441	0.184663	0.3553	0.3662	0.3491	0.0171
uid58637	0.184964	0.3952	0.4413	0.4049	0.0146
uid183001	0.184970	0.3975	0.4331	0.4167	0.0247
uid66779	0.185048	0.4126	0.4305	0.4057	0.0167
uid82949	0.185124	0.3981	0.4290	0.4094	0.0350
uid81081	0.185147	0.4562	0.4577	0.4567	0.0381
uid184010	0.185189	0.3973	0.4288	0.4192	0.0214
uid55845	0.185219	0.4620	0.4782	0.4518	0.0198
uid49871	0.185353	0.4549	0.4750	0.4532	0.0206
uid67317	0.185423	0.3900	0.4407	0.3781	0.0320
uid195461	0.185497	0.4042	0.4313	0.4177	0.0245
uid58635	0.185657	0.4024	0.4871	0.4031	0.0147
uid48993	0.185827	0.4249	0.4341	0.3798	0.0163
uid197161	0.185934	0.3901	0.4116	0.3843	0.0206
uid68443	0.186019	0.4392	0.4545	0.4345	0.0179
uid57947	0.186070	0.3707	0.3670	0.3587	0.0236
uid50331	0.186102	0.4505	0.4816	0.4603	0.0117
uid55639	0.186481	0.3869	0.4103	0.3624	0.0216
uid58339	0.186560	0.3886	0.4136	0.3671	0.0215
uid84215	0.186602	0.4034	0.4493	0.4159	0.0211
uid65785	0.186638	0.3812	0.4186	0.4058	0.0149
uid58289	0.186723	0.3855	0.4105	0.3984	0.0245
uid48589	0.186756	0.3626	0.3746	0.3539	0.0191
uid181617	0.186777	0.4055	0.4475	0.4131	0.0211
uid59299	0.186894	0.4344	0.4575	0.4477	0.0096
uid41875	0.186922	0.3059	0.3452	0.2840	0.0345
uid179383	0.186926	0.3878	0.4158	0.3968	0.0288
uid68743	0.186999	0.3603	0.3783	0.3435	0.0189
uid58527	0.187009	0.4392	0.4851	0.4648	0.0431
uid57873	0.187451	0.4295	0.5119	0.4047	0.0682
uid57981	0.187475	0.3260	0.3190	0.2645	0.0146
uid169620	0.187554	0.4279	0.5119	0.4037	0.0706
uid59203	0.187777	0.3831	0.3939	0.3773	0.0282
uid162131	0.187777	0.3841	0.3962	0.3788	0.0282
uid161953	0.187777	0.3851	0.3953	0.3788	0.0278
uid59095	0.188050	0.4081	0.4437	0.4000	0.0182
uid61179	0.188055	0.3287	0.3422	0.3267	0.0157
uid160233	0.188194	0.3358	0.3370	0.3170	0.0157
uid58121	0.188286	0.4067	0.4236	0.3898	0.0168
uid58003	0.188390	0.4573	0.4396	0.4303	0.0176
uid193706	0.188607	0.4060	0.4343	0.4200	0.0244
uid62913	0.188612	0.3978	0.4224	0.4364	0.0222
uid57675	0.188626	0.4060	0.4320	0.4200	0.0244
uid183007	0.188891	0.3968	0.4221	0.3975	0.0116
uid41865	0.188960	0.3949	0.4512	0.4009	0.0173
uid66189	0.189026	0.3214	0.3243	0.2825	0.0174
uid81103	0.189027	0.3409	0.3222	0.3144	0.0049
uid184824	0.189067	0.3143	0.3512	0.2902	0.0211
uid167260	0.189226	0.3616	0.3724	0.3653	0.0318
uid41885	0.189322	0.4135	0.4045	0.4109	0.0176
uid60849	0.189328	0.3150	0.3428	0.2908	0.0177
uid59253	0.189345	0.4169	0.4654	0.3991	0.0073
uid162031	0.189391	0.3173	0.3468	0.3000	0.0180
uid58629	0.189404	0.3962	0.4414	0.4152	0.0096
uid57989	0.189665	0.3493	0.3418	0.2990	0.0101
uid58525	0.189889	0.3106	0.3324	0.2832	0.0183
uid48129	0.190028	0.4004	0.4345	0.4102	0.0403
uid57683	0.190078	0.3770	0.4082	0.3880	0.0138
uid57985	0.190171	0.3589	0.3661	0.3394	0.0253
uid58757	0.190507	0.4371	0.4562	0.4479	0.0156
uid177931	0.190566	0.4369	0.4606	0.4448	0.0154
uid190186	0.190566	0.4372	0.4439	0.4344	0.0155
uid49135	0.190572	0.4368	0.4608	0.4504	0.0187
uid55779	0.190619	0.4065	0.4320	0.4208	0.0404
uid195560	0.190676	0.3546	0.3434	0.3049	0.0100
uid84337	0.190746	0.3592	0.3485	0.3293	0.0132
uid54335	0.191058	0.4056	0.4072	0.3920	0.0190
uid48361	0.191146	0.3875	0.4296	0.3985	0.0149
uid58825	0.191333	0.3877	0.4264	0.3992	0.0335
uid58061	0.191488	0.3163	0.3345	0.2862	0.0247
uid54699	0.191675	0.4855	0.5034	0.5145	0.0179
uid183002	0.191704	0.3973	0.4317	0.4280	0.0179
uid68449	0.191860	0.4351	0.4978	0.4346	0.0235
uid58877	0.191891	0.3812	0.4389	0.3940	0.0314
uid177811	0.192237	0.3684	0.4176	0.3667	0.0208
uid158151	0.192331	0.4400	0.4548	0.4371	0.0157
uid59205	0.192441	0.3486	0.4156	0.3632	0.0192
uid183338	0.192447	0.4106	0.4423	0.4013	0.0168
uid58829	0.192662	0.4000	0.4393	0.4138	0.0275
uid183339	0.192760	0.4101	0.4343	0.4355	0.0265
uid61629	0.192833	0.4219	0.4177	0.4085	0.0122
uid62227	0.192839	0.4167	0.3972	0.3735	0.0183
uid46241	0.192861	0.3904	0.4427	0.3851	0.0205
uid57951	0.193179	0.4432	0.4643	0.4324	0.0310
uid197165	0.193408	0.4020	0.4388	0.4188	0.0317
uid183111	0.193472	0.3927	0.4353	0.4392	0.0295
uid57919	0.193522	0.3561	0.3501	0.3329	0.0133
uid169223	0.193761	0.3733	0.3675	0.3624	0.0234
uid162071	0.193792	0.4244	0.4637	0.4215	0.0341
uid167488	0.193931	0.4324	0.4312	0.4255	0.0145
uid58225	0.194116	0.4603	0.4970	0.4653	0.0395
uid58253	0.194790	0.4222	0.4593	0.4482	0.0174
uid59027	0.194812	0.4025	0.4540	0.4124	0.0347
uid59143	0.194819	0.4030	0.4438	0.4054	0.0345
uid57765	0.195145	0.4007	0.4371	0.4257	0.0312
uid59207	0.195334	0.4108	0.4505	0.4247	0.0277
uid184864	0.195369	0.4194	0.4558	0.4129	0.0049
uid168256	0.195447	0.4388	0.4707	0.4187	0.0293
uid175575	0.195554	0.3591	0.3659	0.3471	0.0213
uid66917	0.195619	0.3888	0.4288	0.4065	0.0089
uid58471	0.195897	0.3378	0.3448	0.3187	0.0138
uid66777	0.195998	0.4273	0.4824	0.4681	0.0138
uid58391	0.196004	0.4461	0.4578	0.4360	0.0273
uid57729	0.196121	0.3212	0.3525	0.2817	0.0325
uid65789	0.196260	0.3757	0.4212	0.3784	0.0041
uid171259	0.196307	0.3787	0.3483	0.3015	0.0172
uid59135	0.196431	0.4032	0.4475	0.4171	0.0315
uid77127	0.196482	0.4329	0.4282	0.4005	0.0131
uid62245	0.196586	0.3901	0.4332	0.4104	0.0226
uid59273	0.196593	0.4356	0.4481	0.4140	0.0314
uid57959	0.196595	0.3645	0.3681	0.3479	0.0104
uid61411	0.196598	0.4672	0.4812	0.4275	0.0128
uid197195	0.196707	0.3667	0.3314	0.3005	0.0000
uid12410	0.196861	0.7610	0.7879	0.7747	0.1640
uid182929	0.196863	0.4159	0.4391	0.4398	0.0208
uid63269	0.197028	0.3908	0.4514	0.4099	0.0188
uid175578	0.197032	0.3608	0.3672	0.3508	0.0280
uid159841	0.197107	0.4079	0.4520	0.4120	0.0199
uid57721	0.197139	0.4221	0.4647	0.4311	0.0300
uid158165	0.197272	0.4211	0.4716	0.4446	0.0215
uid43211	0.197562	0.3365	0.3307	0.2998	0.0156
uid62207	0.197729	0.3758	0.3862	0.3958	0.0161
uid57885	0.197800	0.4069	0.4230	0.4131	0.0354
uid188480	0.197881	0.4260	0.4590	0.4625	0.0334
uid46523	0.197902	0.4669	0.4881	0.4608	0.0189
uid41925	0.198094	0.4147	0.4614	0.4095	0.0172
uid58107	0.198161	0.4029	0.4417	0.4060	0.0194
uid162057	0.198223	0.3317	0.3251	0.3121	0.0167
uid171829	0.198278	0.4297	0.4732	0.4154	0.0069
uid59371	0.198376	0.4071	0.3822	0.3629	0.0194
uid61589	0.198625	0.3753	0.3811	0.3593	0.0168
uid41735	0.198879	0.3270	0.3263	0.3205	0.0168
uid162091	0.199296	0.3934	0.4390	0.3909	0.0157
uid58057	0.199575	0.4042	0.4441	0.4143	0.0226
uid81629	0.199960	0.4219	0.4307	0.3974	0.0241
uid46943	0.199989	0.4536	0.4653	0.4440	0.0130
uid205053	0.200021	0.3282	0.3516	0.3091	0.0157
uid158171	0.200025	0.4164	0.4646	0.4353	0.0265
uid46839	0.200077	0.4531	0.4625	0.4413	0.0129
uid162073	0.200077	0.4259	0.4628	0.4267	0.0155
uid58237	0.200112	0.4210	0.4507	0.4330	0.0251
uid57875	0.200157	0.4727	0.4577	0.4517	0.0156
uid58537	0.200410	0.3965	0.4699	0.4117	0.0173
uid162033	0.200437	0.4002	0.4155	0.4097	0.0137
uid48823	0.200465	0.3758	0.4010	0.3694	0.0273
uid57621	0.200695	0.4727	0.4622	0.4498	0.0160
uid158119	0.200695	0.4734	0.4610	0.4506	0.0160
uid61645	0.200701	0.4017	0.4189	0.3861	0.0187
uid183005	0.200767	0.4082	0.4443	0.4173	0.0352
uid60575	0.200914	0.3855	0.3993	0.3876	0.0192
uid58189	0.200929	0.4175	0.4536	0.4065	0.0372
uid198767	0.201093	0.4215	0.3933	0.3676	0.0258
uid50427	0.201122	0.4643	0.5064	0.4594	0.0268
uid13961	0.201124	0.6815	0.6566	0.6550	0.1085
uid57967	0.201192	0.4463	0.4737	0.4668	0.0190
uid176453	0.201196	0.3857	0.4241	0.3836	0.0086
uid161989	0.201331	0.3773	0.4385	0.3899	0.0142
uid167261	0.201457	0.4869	0.5308	0.4549	0.0552
uid58887	0.201474	0.3273	0.3804	0.3579	0.0114
uid57711	0.201474	0.3247	0.3765	0.3579	0.0112
uid59583	0.201636	0.4055	0.4194	0.4075	0.0163
uid51721	0.201673	0.4022	0.4003	0.3928	0.0185
uid59011	0.201732	0.3325	0.3552	0.3516	0.0250
uid78143	0.201763	0.4169	0.4427	0.3966	0.0375
uid68311	0.201782	0.4221	0.4125	0.4139	0.0208
uid68837	0.201792	0.3164	0.2857	0.2511	0.0118
uid198768	0.201800	0.3973	0.3891	0.3675	0.0192
uid57975	0.201896	0.4350	0.4626	0.4431	0.0164
uid57671	0.201960	0.3637	0.3457	0.3221	0.0160
uid65089	0.201975	0.4014	0.4710	0.3928	0.0000
uid84411	0.201982	0.4110	0.4886	0.4360	0.0155
uid162117	0.202020	0.4298	0.4124	0.4216	0.0210
uid158879	0.202022	0.4018	0.4302	0.4120	0.0249
uid162159	0.202103	0.4067	0.4286	0.4051	0.0165
uid58053	0.202118	0.3969	0.4394	0.3910	0.0157
uid168516	0.202262	0.4074	0.4296	0.4191	0.0148
uid184827	0.202292	0.3542	0.4083	0.3574	0.0183
uid192185	0.202323	0.3585	0.3397	0.3146	0.0159
uid50615	0.202342	0.4379	0.4643	0.4508	0.0096
uid58097	0.202440	0.4095	0.4334	0.4043	0.0304
uid57851	0.202624	0.3924	0.3883	0.3564	0.0194
uid57907	0.202707	0.3913	0.4476	0.4034	0.0221
uid58297	0.202873	0.3673	0.4000	0.3185	0.0194
uid58849	0.202908	0.4298	0.4530	0.4158	0.0335
uid59173	0.202967	0.3937	0.4185	0.3890	0.0079
uid182932	0.203027	0.4034	0.4357	0.4147	0.0301
uid58851	0.203031	0.4247	0.4453	0.4119	0.0333
uid57991	0.203072	0.4757	0.4695	0.4522	0.0237
uid58923	0.203109	0.4178	0.4595	0.4178	0.0330
uid162067	0.203125	0.4211	0.4674	0.4237	0.0341
uid173860	0.203159	0.4418	0.4553	0.4299	0.0156
uid58433	0.203185	0.4498	0.4483	0.4353	0.0229
uid63665	0.203261	0.3870	0.3295	0.3196	0.0000
uid173374	0.203269	0.4365	0.4576	0.4451	0.0160
uid58687	0.203285	0.4295	0.4376	0.4148	0.0047
uid58759	0.203306	0.4373	0.4432	0.4442	0.0127
uid54341	0.203308	0.4353	0.4303	0.4126	0.0047
uid58595	0.203354	0.4303	0.4339	0.4140	0.0046
uid189188	0.203364	0.4360	0.4607	0.4591	0.0158
uid59017	0.203394	0.3965	0.4399	0.4046	0.0211
uid58939	0.203457	0.4232	0.4286	0.4115	0.0046
uid58419	0.203479	0.4274	0.4770	0.4283	0.0174
uid73967	0.203496	0.4023	0.4311	0.4170	0.0255
uid158699	0.203553	0.4090	0.4420	0.4228	0.0200
uid176921	0.203570	0.3407	0.3660	0.3412	0.0092
uid57753	0.203692	0.4671	0.4906	0.4182	0.0570
uid179370	0.203752	0.3861	0.3987	0.3766	0.0189
uid61897	0.203761	0.3740	0.3240	0.3161	0.0000
uid57859	0.203811	0.3814	0.3989	0.3666	0.0278
uid162021	0.203992	0.4374	0.4653	0.4484	0.0127
uid41333	0.204059	0.4462	0.4689	0.4405	0.0318
uid57589	0.204144	0.4201	0.4318	0.4116	0.0047
uid58693	0.204144	0.4194	0.4291	0.4151	0.0047
uid58315	0.204164	0.4292	0.4645	0.4312	0.0182
uid58581	0.204190	0.3825	0.4029	0.3684	0.0273
uid193770	0.204282	0.3501	0.3488	0.3264	0.0138
uid49485	0.204300	0.4080	0.4235	0.3992	0.0206
uid58811	0.204323	0.4340	0.4383	0.4259	0.0046
uid167487	0.204369	0.4254	0.4202	0.4191	0.0180
uid59303	0.204431	0.4360	0.4648	0.4494	0.0095
uid57909	0.204431	0.4354	0.4629	0.4461	0.0096
uid58083	0.204431	0.4363	0.4635	0.4464	0.0096
uid59385	0.204431	0.4345	0.4654	0.4488	0.0096
uid58091	0.204431	0.4342	0.4630	0.4473	0.0096
uid46803	0.204560	0.4235	0.4638	0.4225	0.0109
uid58381	0.204612	0.3884	0.3665	0.3700	0.0250
uid58379	0.204709	0.4301	0.4501	0.3908	0.0106
uid189027	0.204709	0.4326	0.4898	0.4143	0.0114
uid58161	0.204755	0.3978	0.4011	0.3890	0.0479
uid66803	0.204809	0.3437	0.3518	0.3289	0.0093
uid170731	0.204813	0.3740	0.3728	0.3016	0.0159
uid58179	0.204817	0.3804	0.4189	0.3942	0.0215
uid57931	0.204836	0.4552	0.4710	0.4622	0.0224
uid61409	0.204872	0.4000	0.3957	0.3833	0.0125
uid189028	0.204950	0.4314	0.4926	0.4090	0.0114
uid186819	0.204967	0.4053	0.4520	0.3871	0.0138
uid195569	0.204967	0.4048	0.4510	0.3860	0.0140
uid89379	0.204999	0.4187	0.4291	0.4135	0.0046
uid89373	0.204999	0.4187	0.4291	0.4110	0.0046
uid57633	0.205064	0.3996	0.4246	0.3966	0.0340
uid87037	0.205070	0.4374	0.4689	0.4744	0.0333
uid70727	0.205075	0.4352	0.4644	0.4261	0.0329
uid58719	0.205130	0.4280	0.4678	0.3910	0.0074
uid46353	0.205201	0.3740	0.3642	0.3554	0.0236
uid58799	0.205207	0.3989	0.4221	0.3957	0.0352
uid59301	0.205277	0.3993	0.4155	0.3995	0.0347
uid62903	0.205292	0.4575	0.5170	0.4355	0.0549
uid42155	0.205379	0.4477	0.4519	0.4209	0.0221
uid66207	0.205406	0.4249	0.4346	0.4295	0.0204
uid47079	0.205570	0.3989	0.4482	0.4225	0.0258
uid59887	0.205718	0.4087	0.4253	0.4180	0.0319
uid158159	0.205781	0.4079	0.4254	0.3981	0.0345
uid159955	0.205901	0.4573	0.4612	0.4427	0.0167
uid67365	0.205931	0.4329	0.4733	0.4221	0.0185
uid57713	0.206073	0.4664	0.5068	0.4436	0.0303
uid59029	0.206100	0.4627	0.4709	0.4456	0.0129
uid158537	0.206115	0.4702	0.4649	0.4503	0.0162
uid59101	0.206160	0.3866	0.4196	0.4190	0.0233
uid186549	0.206189	0.4535	0.4410	0.4221	0.0203
uid57813	0.206243	0.4038	0.4603	0.4057	0.0306
uid193766	0.206450	0.3583	0.3515	0.3339	0.0107
uid40659	0.206482	0.4552	0.4676	0.4400	0.0131
uid82369	0.206516	0.4042	0.4188	0.3928	0.0362
uid58609	0.206897	0.4711	0.4619	0.4527	0.0158
uid158071	0.206897	0.4732	0.4609	0.4473	0.0222
uid47317	0.206897	0.4723	0.4562	0.4503	0.0159
uid58445	0.206962	0.4627	0.5045	0.4766	0.0209
uid159693	0.206991	0.4507	0.4647	0.4391	0.0102
uid59399	0.207041	0.4607	0.4819	0.4192	0.0252
uid158073	0.207070	0.4690	0.4628	0.4519	0.0160
uid193657	0.207076	0.4225	0.4508	0.4184	0.0132
uid58625	0.207117	0.3936	0.4247	0.4102	0.0325
uid58607	0.207145	0.4739	0.4633	0.4545	0.0156
uid70839	0.207207	0.4015	0.4183	0.3919	0.0340
uid89383	0.207249	0.4070	0.4131	0.3948	0.0408
uid42499	0.207261	0.4661	0.5111	0.4356	0.0355
uid46245	0.207313	0.4538	0.4609	0.4123	0.0172
uid197171	0.207370	0.3864	0.4299	0.4275	0.0230
uid73963	0.207413	0.3996	0.4078	0.3966	0.0278
uid45893	0.207539	0.3855	0.4670	0.3414	0.0165
uid43679	0.207566	0.4209	0.4565	0.4163	0.0278
uid162509	0.207574	0.4166	0.4547	0.4145	0.0203
uid57685	0.207622	0.3329	0.3444	0.3223	0.0165
uid201479	0.207622	0.3350	0.3456	0.3239	0.0164
uid82379	0.207649	0.3986	0.4850	0.4161	0.0000
uid58733	0.207862	0.4197	0.4451	0.4168	0.0154
uid86659	0.207873	0.4078	0.4169	0.4010	0.0400
uid86653	0.207873	0.4060	0.4113	0.3962	0.0338
uid58961	0.207873	0.4056	0.4136	0.3943	0.0336
uid86657	0.207873	0.4060	0.4197	0.3962	0.0338
uid88069	0.207873	0.4060	0.4169	0.3962	0.0400
uid86655	0.207873	0.4060	0.4197	0.3972	0.0338
uid88067	0.207933	0.4041	0.4153	0.3948	0.0338
uid158043	0.207993	0.4007	0.4111	0.3925	0.0347
uid182934	0.208039	0.3959	0.4692	0.4201	0.0161
uid58027	0.208082	0.4049	0.4209	0.4019	0.0338
uid66329	0.208199	0.4214	0.4822	0.4136	0.0194
uid58871	0.208264	0.4225	0.4568	0.4165	0.0331
uid74445	0.208278	0.3816	0.4269	0.4043	0.0050
uid197182	0.208289	0.4004	0.4569	0.3675	0.0000
uid82367	0.208308	0.3993	0.3905	0.3349	0.0132
uid57727	0.208355	0.4225	0.4968	0.4293	0.0140
uid61623	0.208408	0.4345	0.4580	0.4238	0.0363
uid42497	0.208467	0.4257	0.4510	0.4340	0.0348
uid59147	0.208539	0.3926	0.4266	0.3938	0.0153
uid59311	0.208614	0.3776	0.4157	0.3306	0.0000
uid58669	0.208630	0.4515	0.4619	0.4362	0.0182
uid58971	0.208670	0.4072	0.4384	0.4263	0.0241
uid58913	0.208761	0.4076	0.4308	0.4258	0.0120
uid43471	0.208839	0.3852	0.4198	0.3990	0.0108
uid58945	0.208886	0.4092	0.4327	0.4229	0.0295
uid158375	0.208980	0.4165	0.4557	0.4487	0.0275
uid158383	0.208980	0.4165	0.4557	0.4487	0.0275
uid59279	0.208980	0.4165	0.4557	0.4492	0.0275
uid158379	0.208980	0.4165	0.4557	0.4487	0.0275
uid158373	0.208980	0.4165	0.4557	0.4481	0.0275
uid158531	0.208980	0.4165	0.4557	0.4487	0.0275
uid158381	0.208980	0.4165	0.4557	0.4481	0.0275
uid58145	0.209103	0.4547	0.4549	0.4348	0.0217
uid66607	0.209196	0.3629	0.3899	0.3616	0.0096
uid60855	0.209267	0.3959	0.4425	0.3858	0.0290
uid58893	0.209375	0.4010	0.4296	0.4039	0.0097
uid58037	0.209385	0.4718	0.4578	0.4545	0.0157
uid58171	0.209545	0.4235	0.4446	0.4096	0.0118
uid57631	0.209548	0.4007	0.4399	0.4114	0.0098
uid48643	0.209601	0.3810	0.3891	0.3793	0.0147
uid59237	0.209651	0.3662	0.3784	0.3595	0.0258
uid170534	0.209672	0.4071	0.4557	0.4264	0.0153
uid59151	0.209721	0.4739	0.4619	0.4534	0.0157
uid59153	0.209814	0.4776	0.4627	0.4567	0.0156
uid205051	0.209823	0.4167	0.4283	0.4089	0.0359
uid189241	0.209871	0.4619	0.4563	0.4411	0.0219
uid57853	0.209874	0.4115	0.4357	0.3971	0.0068
uid88073	0.209880	0.3935	0.4179	0.3954	0.0207
uid58991	0.209888	0.4743	0.5199	0.4954	0.0166
uid162045	0.209989	0.3316	0.3340	0.3089	0.0166
uid60157	0.209999	0.3942	0.4041	0.3951	0.0189
uid58089	0.210033	0.4335	0.4587	0.4493	0.0096
uid58619	0.210089	0.4747	0.4608	0.4516	0.0126
uid58507	0.210121	0.4277	0.4372	0.4108	0.0333
uid58487	0.210203	0.4678	0.4670	0.4536	0.0158
uid66301	0.210226	0.4404	0.4443	0.4344	0.0380
uid159875	0.210226	0.3866	0.4477	0.4129	0.0198
uid45927	0.210226	0.3844	0.4466	0.4119	0.0198
uid178736	0.210334	0.3607	0.3783	0.3524	0.0261
uid58485	0.210344	0.4691	0.4521	0.4449	0.0162
uid48809	0.210353	0.4687	0.4961	0.4513	0.0362
uid50585	0.210384	0.3701	0.3635	0.3745	0.0352
uid62461	0.210400	0.3883	0.4039	0.3519	0.0137
uid58509	0.210417	0.4253	0.4532	0.4087	0.0345
uid177713	0.210427	0.4264	0.4553	0.4230	0.0166
uid53037	0.210430	0.3949	0.4226	0.3718	0.0276
uid58157	0.210434	0.4739	0.4700	0.4560	0.0156
uid174986	0.210545	0.3774	0.3879	0.3609	0.0280
uid162109	0.210580	0.3920	0.3715	0.3413	0.0246
uid168321	0.210608	0.4577	0.4501	0.4363	0.0198
uid57807	0.210811	0.4129	0.5028	0.4252	0.0169
uid158049	0.210858	0.4705	0.4750	0.4600	0.0154
uid201428	0.210880	0.3402	0.3659	0.3360	0.0079
uid87069	0.210921	0.3444	0.3679	0.3342	0.0079
uid87065	0.210921	0.3410	0.3691	0.3307	0.0080
uid159543	0.210921	0.3412	0.3628	0.3333	0.0080
uid87067	0.210921	0.3423	0.3668	0.3298	0.0079
uid87051	0.210921	0.3423	0.3668	0.3333	0.0079
uid72937	0.210969	0.3857	0.3902	0.3651	0.0253
uid68447	0.211036	0.3458	0.3634	0.3281	0.0081
uid58429	0.211124	0.4236	0.4577	0.4298	0.0292
uid57625	0.211137	0.4435	0.4780	0.4379	0.0317
uid58931	0.211155	0.3968	0.4288	0.3911	0.0160
uid41927	0.211171	0.3792	0.4060	0.3546	0.0099
uid67357	0.211309	0.3771	0.4185	0.3835	0.0238
uid57867	0.211317	0.4121	0.4503	0.4230	0.0109
uid42615	0.211386	0.4124	0.4251	0.4339	0.0100
uid58841	0.211397	0.4329	0.4514	0.4135	0.0343
uid51503	0.211456	0.4074	0.4462	0.4031	0.0153
uid193710	0.211498	0.4249	0.4421	0.4158	0.0117
uid162041	0.211510	0.3981	0.4313	0.3884	0.0265
uid49001	0.211547	0.4130	0.4571	0.4621	0.0185
uid59433	0.211613	0.4263	0.5055	0.4661	0.0210
uid183113	0.211615	0.3813	0.4167	0.3969	0.0207
uid179384	0.211668	0.3718	0.3661	0.3434	0.0172
uid55487	0.211752	0.3395	0.3518	0.3203	0.0166
uid48801	0.211765	0.4147	0.4402	0.4166	0.0115
uid81779	0.211863	0.4044	0.4283	0.4000	0.0162
uid57881	0.211894	0.4187	0.4432	0.4182	0.0252
uid161957	0.211894	0.4193	0.4432	0.4167	0.0252
uid50673	0.211970	0.3665	0.3716	0.3440	0.0252
uid67501	0.212102	0.3952	0.4277	0.3897	0.0159
uid58937	0.212129	0.4583	0.4829	0.4688	0.0168
uid89381	0.212170	0.3621	0.3758	0.3709	0.0311
uid197216	0.212192	0.4267	0.4648	0.4232	0.0339
uid58985	0.212215	0.3810	0.3966	0.3925	0.0135
uid73415	0.212344	0.4352	0.5022	0.4358	0.0429
uid193709	0.212574	0.4614	0.4739	0.4264	0.0352
uid159667	0.212666	0.3711	0.3649	0.3774	0.0315
uid167486	0.212724	0.4783	0.4942	0.4918	0.0288
uid59227	0.212836	0.4388	0.4731	0.4406	0.0127
uid58199	0.212929	0.4099	0.4327	0.4050	0.0304
uid62715	0.212976	0.4713	0.4808	0.4647	0.0154
uid57917	0.212999	0.3859	0.4394	0.4006	0.0140
uid162119	0.213066	0.3636	0.3723	0.3561	0.0259
uid162121	0.213066	0.3658	0.3748	0.3547	0.0256
uid67321	0.213085	0.4052	0.4458	0.3774	0.0237
uid193764	0.213113	0.4384	0.4772	0.4394	0.0127
uid157909	0.213162	0.3643	0.3704	0.3785	0.0354
uid159677	0.213193	0.3690	0.3619	0.3772	0.0360
uid162175	0.213200	0.3697	0.3704	0.3823	0.0364
uid159673	0.213236	0.3686	0.3653	0.3753	0.0357
uid159671	0.213369	0.3726	0.3645	0.3795	0.0357
uid159669	0.213382	0.3648	0.3674	0.3747	0.0359
uid46255	0.213425	0.3736	0.3797	0.3640	0.0175
uid63399	0.213436	0.3975	0.4374	0.3932	0.0268
uid83609	0.213483	0.3717	0.3698	0.3765	0.0349
uid158863	0.213498	0.3465	0.3585	0.3102	0.0087
uid47083	0.213576	0.4329	0.4671	0.4425	0.0137
uid182930	0.213606	0.3900	0.4537	0.4170	0.0217
uid58495	0.213822	0.3687	0.4141	0.3827	0.0098
uid165185	0.213878	0.4380	0.4726	0.4741	0.0278
uid162167	0.213927	0.3632	0.3752	0.3738	0.0308
uid41533	0.213945	0.4408	0.4381	0.4194	0.0309
uid46231	0.214070	0.3781	0.4442	0.3977	0.0214
uid167998	0.214125	0.4318	0.4901	0.4521	0.0333
uid84301	0.214139	0.3783	0.3886	0.3692	0.0256
uid59159	0.214141	0.3938	0.4045	0.3728	0.0079
uid58795	0.214192	0.4317	0.4558	0.4433	0.0129
uid84317	0.214192	0.3791	0.3905	0.3706	0.0253
uid62095	0.214309	0.4569	0.4748	0.4315	0.0000
uid49527	0.214373	0.3911	0.4460	0.3963	0.0251
uid197201	0.214377	0.3473	0.3779	0.3693	0.0262
uid57827	0.214412	0.4211	0.4451	0.3894	0.0261
uid62131	0.214458	0.4190	0.4402	0.4155	0.0278
uid177080	0.214459	0.4350	0.4397	0.4254	0.0130
uid159675	0.214658	0.3670	0.3708	0.3774	0.0356
uid58577	0.214668	0.4348	0.4847	0.4458	0.0146
uid158533	0.214752	0.4485	0.4517	0.4337	0.0301
uid176920	0.214776	0.3410	0.3711	0.3333	0.0079
uid58977	0.214776	0.3430	0.3734	0.3325	0.0079
uid57585	0.214776	0.3423	0.3656	0.3289	0.0079
uid83611	0.214876	0.4402	0.4626	0.4524	0.0127
uid68101	0.214920	0.4164	0.4542	0.4197	0.0328
uid57629	0.215044	0.4442	0.4900	0.4646	0.0144
uid58367	0.215071	0.4047	0.4148	0.4192	0.0137
uid193717	0.215098	0.4245	0.4360	0.4055	0.0192
uid49481	0.215162	0.4002	0.4561	0.3957	0.0172
uid197170	0.215221	0.3372	0.3455	0.3158	0.0053
uid58711	0.215270	0.3938	0.4351	0.3797	0.0061
uid58279	0.215330	0.3840	0.4066	0.3928	0.0244
uid57607	0.215513	0.4278	0.4553	0.4391	0.0304
uid58231	0.215648	0.4309	0.4571	0.4342	0.0309
uid158875	0.215712	0.4298	0.4555	0.4402	0.0095
uid195604	0.215766	0.4301	0.4665	0.4740	0.0196
uid81777	0.215788	0.4219	0.4284	0.4143	0.0130
uid58103	0.215832	0.4287	0.4589	0.4291	0.0094
uid70793	0.215857	0.4405	0.4795	0.4489	0.0314
uid58739	0.215882	0.4803	0.4961	0.4805	0.0252
uid182733	0.215884	0.4516	0.4817	0.4727	0.0280
uid173403	0.215939	0.4339	0.4464	0.4255	0.0092
uid55641	0.216010	0.4353	0.4737	0.4521	0.0148
uid58529	0.216035	0.4377	0.4644	0.4501	0.0093
uid82815	0.216038	0.4350	0.4562	0.4480	0.0093
uid58753	0.216038	0.4347	0.4512	0.4484	0.0092
uid59171	0.216043	0.3771	0.4233	0.3920	0.0275
uid57653	0.216063	0.4592	0.5120	0.4828	0.0151
uid57673	0.216072	0.4223	0.4357	0.4140	0.0123
uid58793	0.216080	0.3968	0.4161	0.3700	0.0083
uid58119	0.216110	0.4149	0.4312	0.4129	0.0106
uid77119	0.216143	0.4333	0.4785	0.4602	0.0205
uid167481	0.216147	0.3734	0.3778	0.3450	0.0165
uid58837	0.216147	0.3740	0.3776	0.3450	0.0165
uid59043	0.216176	0.4477	0.5073	0.4293	0.0305
uid58875	0.216206	0.3441	0.3485	0.3328	0.0142
uid49695	0.216229	0.3615	0.3562	0.3370	0.0309
uid188688	0.216279	0.3777	0.3889	0.3614	0.0209
uid61245	0.216378	0.4480	0.4772	0.4458	0.0244
uid43465	0.216435	0.4379	0.4208	0.4226	0.0197
uid58563	0.216443	0.3936	0.4612	0.3971	0.0074
uid55357	0.216595	0.3454	0.3489	0.3190	0.0271
uid59219	0.216690	0.3501	0.3696	0.3384	0.0219
uid65787	0.216708	0.3307	0.3582	0.3327	0.0128
uid71131	0.216843	0.4505	0.4768	0.4610	0.0227
uid203791	0.216983	0.4262	0.4333	0.4113	0.0255
uid86855	0.216994	0.4778	0.4823	0.4654	0.0123
uid54441	0.217000	0.3857	0.4038	0.3788	0.0253
uid168379	0.217014	0.4462	0.4722	0.4579	0.0159
uid158843	0.217018	0.4483	0.4628	0.4425	0.0191
uid58655	0.217029	0.4247	0.4799	0.4192	0.0235
uid168258	0.217131	0.3605	0.3748	0.3677	0.0275
uid161959	0.217187	0.3692	0.4047	0.3632	0.0243
uid59285	0.217213	0.4534	0.4615	0.4377	0.0189
uid158847	0.217228	0.4531	0.4605	0.4362	0.0185
uid58895	0.217245	0.4039	0.4415	0.4139	0.0144
uid59283	0.217272	0.4514	0.4613	0.4399	0.0187
uid158849	0.217272	0.4482	0.4672	0.4472	0.0195
uid46257	0.217291	0.3805	0.3769	0.3682	0.0171
uid67507	0.217298	0.4054	0.4299	0.4099	0.0249
uid57805	0.217305	0.4464	0.4593	0.4355	0.0181
uid173370	0.217359	0.2841	0.3591	0.2918	0.0235
uid158845	0.217387	0.4626	0.4762	0.4689	0.0227
uid173373	0.217413	0.2760	0.3370	0.2752	0.0241
uid57623	0.217432	0.4824	0.5079	0.4801	0.0202
uid184818	0.217606	0.4372	0.4607	0.4407	0.0269
uid46801	0.217643	0.4153	0.4319	0.4054	0.0237
uid173371	0.217718	0.2739	0.3436	0.2727	0.0132
uid58545	0.217733	0.4256	0.4542	0.3977	0.0161
uid165873	0.217755	0.4349	0.4363	0.4148	0.0195
uid57665	0.217790	0.4124	0.4266	0.4233	0.0238
uid58787	0.217817	0.4120	0.4850	0.4252	0.0211
uid57883	0.217836	0.4859	0.4914	0.4575	0.0197
uid55353	0.217851	0.3554	0.3458	0.3285	0.0170
uid58599	0.217862	0.4011	0.4355	0.4037	0.0177
uid173372	0.217867	0.2791	0.3442	0.2754	0.0233
uid59045	0.217917	0.3907	0.4268	0.4029	0.0315
uid158535	0.218048	0.4320	0.4500	0.4165	0.0260
uid205541	0.218050	0.4551	0.5098	0.4552	0.0387
uid162171	0.218054	0.3660	0.3606	0.3456	0.0162
uid205054	0.218057	0.3258	0.3403	0.3082	0.0163
uid58935	0.218091	0.4297	0.4844	0.4229	0.0227
uid57583	0.218130	0.3875	0.4065	0.3709	0.0116
uid87025	0.218137	0.3504	0.3458	0.3222	0.0213
uid87003	0.218256	0.3953	0.3713	0.3391	0.0357
uid197153	0.218355	0.3149	0.3421	0.3149	0.0189
uid58805	0.218474	0.4756	0.4854	0.4852	0.0270
uid66295	0.218525	0.3511	0.3356	0.3404	0.0138
uid188477	0.218528	0.3459	0.3359	0.3126	0.0216
uid176369	0.218529	0.4373	0.4621	0.4459	0.0189
uid162087	0.218547	0.3971	0.3774	0.3466	0.0471
uid59137	0.218581	0.3992	0.4420	0.4033	0.0328
uid162201	0.218589	0.4234	0.4684	0.4143	0.0219
uid66873	0.218593	0.3560	0.4036	0.3577	0.0183
uid181997	0.218635	0.3977	0.3656	0.3158	0.0349
uid62225	0.218738	0.4142	0.4453	0.3997	0.0167
uid172463	0.218743	0.4536	0.4872	0.4502	0.0314
uid51695	0.218763	0.3837	0.3521	0.3311	0.0345
uid59225	0.218827	0.3940	0.3987	0.3825	0.0172
uid159867	0.218873	0.3921	0.4218	0.3987	0.0091
uid57707	0.218980	0.2812	0.3451	0.2760	0.0227
uid58603	0.219020	0.4278	0.4748	0.4577	0.0365
uid58031	0.219068	0.3123	0.3422	0.3210	0.0192
uid47507	0.219076	0.3925	0.4505	0.4082	0.0213
uid68281	0.219150	0.4526	0.5033	0.4228	0.0452
uid63397	0.219193	0.4279	0.4624	0.4498	0.0178
uid58615	0.219245	0.4112	0.4531	0.4230	0.0152
uid58403	0.219320	0.4605	0.4788	0.4605	0.0118
uid157331	0.219359	0.3977	0.4099	0.4094	0.0140
uid57913	0.219365	0.4283	0.4435	0.4236	0.0256
uid58395	0.219419	0.4494	0.4370	0.4466	0.0222
uid58885	0.219455	0.3907	0.4271	0.4033	0.0315
uid58041	0.219481	0.3592	0.4137	0.3278	0.0182
uid54735	0.219563	0.4111	0.4574	0.3930	0.0341
uid59383	0.219568	0.4504	0.4356	0.4359	0.0250
uid185179	0.219597	0.4911	0.5120	0.4962	0.0196
uid58251	0.219606	0.4279	0.4831	0.4434	0.0138
uid189953	0.219623	0.3930	0.4006	0.3802	0.0198
uid57735	0.219629	0.4570	0.4901	0.4733	0.0211
uid171377	0.219655	0.3810	0.4065	0.4000	0.0152
uid60789	0.219762	0.4123	0.4830	0.4308	0.0186
uid83615	0.219785	0.4567	0.4862	0.4656	0.0217
uid41425	0.219793	0.4163	0.4307	0.4168	0.0126
uid158857	0.219801	0.4526	0.4901	0.4651	0.0215
uid162335	0.219844	0.4074	0.4156	0.3656	0.0087
uid42777	0.220010	0.4314	0.4855	0.4121	0.0229
uid66303	0.220033	0.4496	0.4802	0.4795	0.0270
uid58929	0.220039	0.3931	0.4411	0.3935	0.0154
uid159513	0.220039	0.4025	0.4512	0.4066	0.0165
uid59177	0.220058	0.3776	0.4222	0.3962	0.0174
uid58653	0.220120	0.3944	0.4122	0.3994	0.0092
uid58113	0.220151	0.4572	0.4814	0.4551	0.0218
uid159993	0.220185	0.3484	0.3716	0.3239	0.0154
uid59065	0.220266	0.4317	0.4825	0.4339	0.0263
uid58501	0.220266	0.3896	0.4067	0.4022	0.0227
uid159879	0.220334	0.3465	0.3759	0.3341	0.0154
uid159881	0.220334	0.3465	0.3759	0.3294	0.0154
uid58409	0.220355	0.4150	0.4957	0.4260	0.0160
uid158855	0.220467	0.4539	0.4886	0.4625	0.0214
uid58865	0.220490	0.3520	0.3313	0.3082	0.0094
uid193713	0.220517	0.3441	0.3623	0.3185	0.0153
uid161369	0.220517	0.3452	0.3623	0.3247	0.0153
uid193712	0.220517	0.3441	0.3632	0.3246	0.0153
uid196775	0.220517	0.3445	0.3621	0.3233	0.0153
uid203391	0.220546	0.3710	0.3430	0.3233	0.0088
uid59351	0.220578	0.3494	0.3832	0.3286	0.0153
uid53065	0.220600	0.3915	0.4093	0.3741	0.0216
uid43327	0.220638	0.4377	0.4707	0.4645	0.0137
uid46807	0.220673	0.4509	0.4861	0.4592	0.0155
uid59241	0.220703	0.4517	0.4852	0.4670	0.0223
uid73587	0.220730	0.4075	0.4277	0.4081	0.0258
uid158693	0.220746	0.4595	0.4749	0.4940	0.0358
uid158853	0.220752	0.4512	0.4931	0.4634	0.0214
uid58075	0.220759	0.4769	0.4883	0.4716	0.0368
uid202924	0.220768	0.4288	0.4911	0.4225	0.0229
uid57723	0.220768	0.4273	0.4866	0.4195	0.0231
uid58589	0.220768	0.3913	0.4068	0.3719	0.0215
uid196776	0.220784	0.3445	0.3621	0.3263	0.0153
uid196777	0.220795	0.3410	0.3607	0.3187	0.0156
uid167484	0.220795	0.3441	0.3675	0.3238	0.0153
uid196772	0.220795	0.3445	0.3639	0.3263	0.0153
uid161403	0.220795	0.3452	0.3648	0.3187	0.0153
uid167483	0.220795	0.3441	0.3650	0.3178	0.0153
uid196778	0.220795	0.3445	0.3663	0.3263	0.0153
uid161995	0.220795	0.3441	0.3650	0.3178	0.0153
uid62937	0.220828	0.4532	0.4874	0.4631	0.0220
uid167485	0.220855	0.3441	0.3666	0.3178	0.0153
uid58019	0.220913	0.4534	0.4897	0.4564	0.0221
uid58873	0.220913	0.4609	0.4976	0.4761	0.0221
uid59319	0.220966	0.4576	0.4878	0.4644	0.0216
uid196770	0.220980	0.3495	0.3722	0.3302	0.0152
uid159863	0.220980	0.3502	0.3706	0.3216	0.0153
uid196771	0.220980	0.3495	0.3731	0.3294	0.0152
uid196769	0.220980	0.3495	0.3731	0.3248	0.0152
uid58333	0.220990	0.3446	0.3747	0.3263	0.0150
uid59349	0.220990	0.3490	0.3716	0.3286	0.0154
uid83613	0.221046	0.4599	0.4815	0.4712	0.0217
uid51419	0.221047	0.4000	0.4417	0.4251	0.0242
uid45897	0.221074	0.4563	0.4840	0.4493	0.0170
uid59009	0.221137	0.4620	0.4868	0.4772	0.0221
uid196774	0.221160	0.3476	0.3756	0.3357	0.0152
uid196773	0.221160	0.3494	0.3952	0.3279	0.0152
uid196781	0.221160	0.3481	0.3704	0.3263	0.0152
uid196780	0.221160	0.3481	0.3704	0.3263	0.0152
uid196779	0.221160	0.3499	0.3911	0.3365	0.0152
uid57637	0.221160	0.3501	0.3769	0.3286	0.0152
uid161361	0.221160	0.3507	0.3731	0.3263	0.0152
uid57921	0.221167	0.4239	0.4255	0.4064	0.0128
uid196782	0.221180	0.3494	0.3947	0.3381	0.0227
uid46097	0.221208	0.3677	0.3458	0.3400	0.0324
uid161409	0.221238	0.3470	0.3731	0.3286	0.0152
uid161377	0.221238	0.3470	0.3756	0.3286	0.0152
uid161353	0.221238	0.3470	0.3756	0.3333	0.0152
uid161985	0.221243	0.4702	0.4498	0.4382	0.0251
uid83617	0.221249	0.4619	0.4867	0.4688	0.0223
uid159871	0.221249	0.4619	0.4867	0.4688	0.0223
uid57927	0.221249	0.4619	0.4852	0.4688	0.0223
uid58451	0.221288	0.4702	0.4984	0.4920	0.0148
uid59015	0.221571	0.4540	0.4786	0.4648	0.0228
uid55693	0.221573	0.3827	0.4030	0.3845	0.0116
uid68843	0.221574	0.3453	0.3684	0.3195	0.0229
uid176125	0.221576	0.3964	0.4323	0.3992	0.0163
uid68687	0.221643	0.4063	0.4710	0.4066	0.0476
uid188115	0.221751	0.4271	0.4388	0.4152	0.0127
uid51489	0.221756	0.3805	0.3953	0.3901	0.0142
uid72793	0.221824	0.4782	0.4952	0.4615	0.0275
uid175570	0.221861	0.3691	0.4279	0.3644	0.0118
uid176373	0.221861	0.3429	0.4146	0.3460	0.0119
uid173859	0.221861	0.3679	0.4286	0.3686	0.0116
uid176374	0.221861	0.3636	0.4195	0.3517	0.0120
uid55329	0.221909	0.3648	0.4031	0.3746	0.0087
uid175576	0.221950	0.3532	0.3750	0.3507	0.0139
uid57591	0.222139	0.4520	0.4934	0.4865	0.0272
uid196796	0.222144	0.3464	0.3621	0.3226	0.0229
uid61633	0.222144	0.3453	0.3666	0.3263	0.0154
uid196789	0.222144	0.3464	0.3684	0.3218	0.0229
uid196792	0.222144	0.3464	0.3621	0.3167	0.0229
uid196785	0.222144	0.3476	0.3657	0.3196	0.0229
uid196795	0.222144	0.3464	0.3621	0.3167	0.0229
uid196800	0.222144	0.3464	0.3639	0.3205	0.0229
uid196791	0.222144	0.3464	0.3621	0.3226	0.0229
uid196788	0.222144	0.3464	0.3621	0.3226	0.0229
uid196799	0.222144	0.3464	0.3621	0.3226	0.0229
uid196787	0.222144	0.3464	0.3621	0.3167	0.0229
uid61635	0.222144	0.3453	0.3621	0.3152	0.0154
uid196794	0.222144	0.3470	0.3596	0.3248	0.0229
uid198643	0.222144	0.3464	0.3700	0.3196	0.0229
uid196784	0.222144	0.3476	0.3666	0.3205	0.0229
uid196798	0.222144	0.3464	0.3630	0.3167	0.0229
uid196783	0.222144	0.3464	0.3657	0.3279	0.0153
uid196790	0.222144	0.3464	0.3684	0.3204	0.0229
uid198644	0.222144	0.3464	0.3700	0.3279	0.0229
uid196793	0.222144	0.3464	0.3621	0.3226	0.0229
uid196786	0.222144	0.3464	0.3684	0.3196	0.0229
uid58481	0.222189	0.3400	0.3266	0.3195	0.0109
uid196797	0.222208	0.3464	0.3639	0.3212	0.0229
uid40839	0.222233	0.4124	0.4294	0.3996	0.0105
uid58115	0.222266	0.4247	0.4667	0.4414	0.0127
uid52455	0.222359	0.3791	0.3965	0.3796	0.0283
uid159233	0.222407	0.4721	0.4703	0.4577	0.0233
uid202218	0.222569	0.3941	0.4310	0.4093	0.0300
uid89377	0.222681	0.4139	0.4205	0.4164	0.0201
uid65781	0.222694	0.3686	0.4251	0.3897	0.0153
uid59175	0.222716	0.4327	0.4468	0.4392	0.0163
uid15862	0.222852	0.4174	0.4408	0.4092	0.0180
uid42613	0.222962	0.4358	0.4634	0.4410	0.0093
uid74021	0.223141	0.3988	0.4313	0.4115	0.0273
uid50609	0.223143	0.4297	0.4358	0.3993	0.0171
uid59167	0.223319	0.3911	0.4142	0.3840	0.0271
uid58643	0.223338	0.3825	0.4076	0.3956	0.0135
uid59077	0.223409	0.4276	0.4300	0.4287	0.0150
uid182483	0.223431	0.4400	0.4690	0.4351	0.0241
uid59325	0.223455	0.4006	0.3615	0.3228	0.0120
uid61579	0.223519	0.3983	0.4277	0.3898	0.0157
uid58927	0.223519	0.3972	0.4252	0.3908	0.0155
uid46531	0.223628	0.4250	0.4417	0.4362	0.0069
uid162181	0.223681	0.4562	0.4958	0.4586	0.0155
uid197158	0.223758	0.3877	0.4685	0.4028	0.0168
uid58551	0.223763	0.4410	0.4774	0.4671	0.0353
uid58751	0.223768	0.4360	0.4621	0.4452	0.0124
uid59149	0.223795	0.3850	0.4111	0.3834	0.0118
uid58233	0.223886	0.4035	0.3956	0.3665	0.0185
uid58401	0.224031	0.4620	0.4979	0.4342	0.0406
uid59293	0.224035	0.3827	0.4070	0.3781	0.0253
uid57697	0.224035	0.3815	0.4077	0.3770	0.0254
uid197162	0.224100	0.3939	0.4156	0.3900	0.0205
uid162165	0.224131	0.3875	0.4164	0.3805	0.0091
uid59389	0.224135	0.4186	0.4620	0.3952	0.0213
uid58311	0.224143	0.3864	0.3933	0.3807	0.0088
uid177081	0.224149	0.3808	0.4118	0.3770	0.0094
uid59181	0.224193	0.3855	0.3633	0.3487	0.0321
uid201033	0.224218	0.4393	0.5074	0.4354	0.0296
uid58755	0.224241	0.4249	0.4038	0.4024	0.0147
uid59435	0.224322	0.3925	0.4503	0.4071	0.0216
uid175577	0.224374	0.3584	0.3672	0.3514	0.0140
uid195459	0.224409	0.4561	0.4904	0.4664	0.0244
uid58055	0.224437	0.3168	0.3421	0.2882	0.0270
uid58957	0.224471	0.4676	0.4883	0.4753	0.0254
uid175861	0.224477	0.3834	0.3922	0.3756	0.0318
uid57857	0.224514	0.3761	0.3562	0.3536	0.0273
uid197185	0.224533	0.3866	0.3957	0.3738	0.0276
uid80743	0.224553	0.4413	0.4590	0.4325	0.0324
uid159845	0.224588	0.3618	0.3716	0.3422	0.0146
uid189026	0.224588	0.3525	0.3620	0.3363	0.0144
uid59179	0.224633	0.4268	0.4525	0.4280	0.0320
uid58683	0.224676	0.4207	0.4413	0.4081	0.0139
uid175572	0.224706	0.3602	0.3668	0.3455	0.0141
uid63621	0.224847	0.3618	0.3697	0.3414	0.0138
uid159525	0.224847	0.3578	0.3682	0.3475	0.0139
uid162063	0.224847	0.3612	0.3688	0.3400	0.0144
uid159523	0.224847	0.3605	0.3722	0.3460	0.0139
uid159521	0.224847	0.3608	0.3691	0.3430	0.0139
uid159527	0.224847	0.3613	0.3682	0.3452	0.0138
uid66307	0.224860	0.4310	0.4976	0.4617	0.0240
uid175579	0.224887	0.3652	0.3709	0.3525	0.0140
uid162037	0.224893	0.3840	0.3946	0.3686	0.0324
uid197188	0.224893	0.3847	0.3993	0.3725	0.0324
uid197187	0.224893	0.3847	0.3957	0.3690	0.0324
uid197186	0.224893	0.3852	0.3928	0.3679	0.0324
uid179070	0.224908	0.3627	0.3806	0.3467	0.0144
uid175573	0.224908	0.3607	0.3762	0.3482	0.0140
uid71153	0.224908	0.3808	0.3795	0.3518	0.0273
uid66551	0.224944	0.4600	0.5143	0.4417	0.0523
uid40821	0.225022	0.4685	0.4844	0.4627	0.0303
uid58523	0.225079	0.3823	0.4143	0.3914	0.0174
uid74437	0.225099	0.4640	0.4983	0.4479	0.0152
uid81083	0.225147	0.4302	0.4220	0.4034	0.0145
uid50385	0.225152	0.3444	0.3365	0.3108	0.0157
uid57741	0.225192	0.4717	0.4803	0.4625	0.0152
uid41287	0.225192	0.4316	0.4304	0.4180	0.0126
uid58989	0.225265	0.4143	0.4264	0.3912	0.0151
uid59121	0.225294	0.3901	0.4095	0.3829	0.0283
uid58717	0.225318	0.4403	0.4899	0.4116	0.0122
uid162039	0.225335	0.3788	0.3546	0.3418	0.0273
uid58953	0.225356	0.4103	0.4200	0.3931	0.0148
uid49529	0.225412	0.4619	0.4523	0.4247	0.0191
uid162035	0.225426	0.3812	0.3548	0.3399	0.0314
uid63631	0.225434	0.3940	0.4747	0.4051	0.0072
uid198524	0.225488	0.3877	0.3889	0.3672	0.0134
uid63345	0.225499	0.4275	0.4497	0.4416	0.0174
uid59287	0.225544	0.3824	0.3552	0.3576	0.0270
uid59117	0.225585	0.3761	0.3536	0.3467	0.0276
uid46661	0.225602	0.3928	0.4633	0.4143	0.0193
uid52453	0.225623	0.3836	0.3983	0.3687	0.0271
uid58143	0.225640	0.4819	0.4891	0.4597	0.0242
uid50555	0.225641	0.3793	0.3921	0.3774	0.0175
uid59125	0.225641	0.3854	0.3519	0.3409	0.0278
uid65087	0.225668	0.4186	0.4510	0.4270	0.0236
uid86861	0.225791	0.4512	0.4794	0.4485	0.0153
uid51875	0.225818	0.4250	0.4464	0.3939	0.0472
uid58579	0.225849	0.3960	0.4295	0.3724	0.0397
uid58767	0.225860	0.4592	0.4588	0.4208	0.0186
uid158377	0.225872	0.4140	0.4538	0.4443	0.0275
uid48803	0.225879	0.4124	0.4433	0.3993	0.0424
uid81775	0.225883	0.4389	0.4599	0.4377	0.0312
uid61643	0.225959	0.4531	0.4813	0.4407	0.0175
uid162003	0.225973	0.2986	0.2939	0.2636	0.0050
uid58081	0.226023	0.4488	0.4658	0.4498	0.0273
uid86913	0.226031	0.4259	0.4471	0.4447	0.0161
uid58641	0.226185	0.4401	0.4741	0.4564	0.0158
uid197166	0.226191	0.3887	0.4311	0.4029	0.0150
uid59001	0.226216	0.3751	0.4250	0.3690	0.0258
uid62907	0.226294	0.4741	0.4677	0.4541	0.0233
uid59061	0.226301	0.4314	0.4470	0.4360	0.0144
uid58147	0.226308	0.4523	0.4896	0.4815	0.0196
uid195457	0.226355	0.4575	0.4773	0.4484	0.0381
uid195458	0.226355	0.4591	0.4773	0.4446	0.0340
uid58247	0.226374	0.4328	0.4492	0.4112	0.0245
uid62273	0.226410	0.3940	0.4458	0.4048	0.0260
uid58181	0.226528	0.3947	0.4135	0.3932	0.0194
uid58033	0.226672	0.4083	0.4533	0.4020	0.0217
uid176501	0.226693	0.3890	0.3974	0.3755	0.0179
uid201038	0.226703	0.4226	0.4474	0.4234	0.0134
uid58963	0.226730	0.3245	0.3811	0.3233	0.0148
uid58833	0.226731	0.3637	0.3455	0.3213	0.0091
uid198526	0.226749	0.3928	0.4615	0.4159	0.0208
uid158861	0.226814	0.3594	0.3394	0.3182	0.0089
uid61727	0.226819	0.3782	0.4154	0.3763	0.0136
uid43329	0.226861	0.4176	0.4529	0.4164	0.0266
uid58195	0.226886	0.4200	0.4547	0.4505	0.0212
uid66601	0.226898	0.3634	0.4214	0.3734	0.0110
uid58397	0.226900	0.3943	0.3818	0.4033	0.0118
uid58449	0.226911	0.4598	0.5056	0.4874	0.0154
uid58273	0.226983	0.4449	0.4947	0.4673	0.0168
uid84217	0.227135	0.4226	0.4601	0.4514	0.0332
uid58383	0.227144	0.4377	0.4562	0.4354	0.0248
uid58385	0.227144	0.4370	0.4500	0.4353	0.0256
uid182928	0.227183	0.3901	0.4408	0.4177	0.0275
uid58275	0.227188	0.3819	0.4135	0.3938	0.0191
uid198525	0.227216	0.3078	0.3420	0.2968	0.0194
uid57639	0.227286	0.4181	0.4641	0.4518	0.0336
uid40845	0.227303	0.4010	0.3988	0.3938	0.0038
uid58387	0.227349	0.4374	0.4588	0.4508	0.0256
uid54927	0.227359	0.3624	0.3447	0.3347	0.0083
uid58721	0.227476	0.4633	0.5014	0.4845	0.0191
uid174460	0.227505	0.4458	0.4611	0.4400	0.0280
uid51421	0.227569	0.3856	0.4308	0.3783	0.0154
uid59387	0.227596	0.4802	0.5062	0.4762	0.0239
uid81197	0.227630	0.4066	0.4560	0.4070	0.0261
uid195460	0.227697	0.3361	0.3735	0.3162	0.0104
uid57725	0.227714	0.4414	0.4483	0.4484	0.0246
uid58483	0.227752	0.4431	0.4643	0.4629	0.0191
uid62125	0.227894	0.3880	0.3748	0.3488	0.0250
uid57669	0.228007	0.3703	0.3579	0.3402	0.0085
uid66875	0.228129	0.4227	0.4779	0.4233	0.0181
uid162511	0.228190	0.4470	0.4545	0.4319	0.0272
uid183486	0.228318	0.4282	0.4498	0.3664	0.0075
uid162005	0.228345	0.3366	0.3413	0.3091	0.0185
uid190182	0.228415	0.4183	0.4778	0.4198	0.0168
uid58389	0.228450	0.4453	0.4647	0.4443	0.0273
uid68689	0.228473	0.4593	0.4932	0.4756	0.0280
uid58515	0.228484	0.4447	0.4581	0.4330	0.0247
uid193756	0.228506	0.3820	0.3613	0.3410	0.0159
uid193755	0.228506	0.3820	0.3594	0.3363	0.0159
uid193759	0.228506	0.3820	0.3594	0.3410	0.0159
uid193754	0.228506	0.3820	0.3594	0.3410	0.0159
uid193761	0.228506	0.3820	0.3589	0.3401	0.0159
uid193758	0.228506	0.3830	0.3603	0.3388	0.0159
uid193757	0.228506	0.3820	0.3594	0.3410	0.0159
uid193760	0.228506	0.3820	0.3589	0.3401	0.0159
uid58727	0.228529	0.4676	0.4788	0.4530	0.0190
uid53477	0.228604	0.4109	0.4177	0.4017	0.0234
uid185180	0.228650	0.4744	0.4918	0.4713	0.0211
uid58903	0.228659	0.4357	0.4390	0.4012	0.0195
uid58165	0.228733	0.3927	0.4179	0.4006	0.0119
uid203393	0.228768	0.4464	0.4677	0.4707	0.0210
uid198769	0.228814	0.4561	0.4759	0.4470	0.0375
uid82371	0.228829	0.4159	0.4280	0.4094	0.0202
uid57663	0.228861	0.3883	0.3688	0.3560	0.0245
uid58421	0.228894	0.4060	0.4854	0.3877	0.0150
uid161935	0.228913	0.3506	0.3755	0.3258	0.0142
uid58341	0.228915	0.4545	0.4866	0.4554	0.0226
uid41131	0.228948	0.4058	0.4488	0.3725	0.0309
uid58213	0.228964	0.4649	0.4666	0.4523	0.0202
uid57733	0.228981	0.4492	0.4576	0.4272	0.0267
uid58427	0.229010	0.4421	0.4920	0.4620	0.0274
uid58211	0.229021	0.4160	0.4162	0.4005	0.0149
uid176130	0.229024	0.4338	0.4759	0.4158	0.0189
uid57861	0.229107	0.3978	0.4048	0.3822	0.0202
uid58513	0.229126	0.4111	0.4426	0.4125	0.0123
uid168059	0.229151	0.4697	0.5199	0.5154	0.0167
uid86647	0.229196	0.3986	0.4580	0.4199	0.0351
uid58215	0.229256	0.4753	0.4745	0.4601	0.0199
uid201429	0.229260	0.3609	0.3624	0.3458	0.0191
uid73413	0.229313	0.3522	0.3755	0.3258	0.0142
uid183115	0.229419	0.3886	0.4368	0.4230	0.0338
uid61571	0.229420	0.4548	0.4749	0.4446	0.0114
uid178948	0.229507	0.3912	0.4329	0.3961	0.0258
uid57769	0.229543	0.4482	0.4788	0.4395	0.0170
uid174072	0.229567	0.4114	0.4545	0.4359	0.0263
uid61603	0.229593	0.4332	0.4358	0.4173	0.0265
uid57955	0.229606	0.4884	0.5319	0.5091	0.0097
uid159515	0.229610	0.3890	0.4056	0.3859	0.0227
uid68293	0.229720	0.3890	0.4048	0.3861	0.0227
uid57677	0.229726	0.3894	0.4054	0.3874	0.0228
uid60725	0.229953	0.4054	0.4464	0.4408	0.0310
uid58173	0.229973	0.3651	0.4139	0.3950	0.0133
uid184079	0.230011	0.4416	0.5055	0.4462	0.0202
uid62909	0.230318	0.4563	0.4872	0.4789	0.0256
uid197169	0.230370	0.3700	0.3713	0.3653	0.0260
uid10698	0.230424	0.6563	0.6307	0.6390	0.1088
uid58557	0.230441	0.4330	0.4573	0.4304	0.0197
uid176129	0.230488	0.4389	0.4477	0.4124	0.0192
uid59093	0.230540	0.4012	0.4352	0.4263	0.0156
uid52827	0.230562	0.4096	0.4883	0.4288	0.0141
uid183337	0.230580	0.3879	0.4465	0.4038	0.0130
uid59249	0.230590	0.4706	0.4806	0.4594	0.0222
uid57925	0.230618	0.3850	0.4057	0.4136	0.0266
uid58177	0.230677	0.4199	0.4184	0.4171	0.0200
uid58907	0.230743	0.4605	0.4969	0.4633	0.0312
uid51635	0.230805	0.4216	0.4549	0.4328	0.0116
uid57715	0.230810	0.4244	0.4284	0.4036	0.0043
uid159865	0.230822	0.3679	0.3720	0.3306	0.0088
uid58535	0.230824	0.3773	0.4606	0.4067	0.0184
uid59309	0.230841	0.4070	0.4419	0.4234	0.0043
uid84295	0.230940	0.3764	0.3850	0.3716	0.0255
uid84313	0.230942	0.3810	0.3920	0.3658	0.0253
uid84303	0.230990	0.3790	0.3898	0.3688	0.0250
uid183485	0.231000	0.4096	0.4455	0.4284	0.0204
uid84305	0.231016	0.3811	0.3850	0.3691	0.0258
uid52535	0.231023	0.4071	0.4439	0.4273	0.0395
uid59057	0.231034	0.4613	0.4790	0.4692	0.0281
uid59215	0.231054	0.3506	0.3777	0.3237	0.0149
uid184077	0.231177	0.4252	0.4379	0.3924	0.0118
uid82345	0.231229	0.4026	0.4205	0.3828	0.0210
uid59081	0.231247	0.4700	0.5074	0.4955	0.0234
uid59059	0.231270	0.4117	0.4419	0.3965	0.0132
uid196849	0.231330	0.4291	0.4436	0.4157	0.0134
uid46625	0.231356	0.3625	0.3938	0.3591	0.0058
uid77027	0.231385	0.4107	0.4286	0.4035	0.0106
uid58677	0.231399	0.3681	0.3730	0.3357	0.0087
uid57597	0.231403	0.4562	0.4695	0.4646	0.0188
uid198829	0.231403	0.4562	0.4702	0.4669	0.0188
uid198830	0.231403	0.4557	0.4688	0.4687	0.0188
uid66299	0.231429	0.4546	0.4790	0.4580	0.0194
uid46085	0.231793	0.4468	0.4815	0.4760	0.0185
uid184826	0.231803	0.4282	0.4324	0.4297	0.0196
uid177925	0.231850	0.4532	0.4446	0.4252	0.0093
uid59369	0.231975	0.3911	0.4271	0.4047	0.0277
uid59115	0.232003	0.4516	0.5007	0.4733	0.0162
uid174511	0.232013	0.4147	0.4225	0.4107	0.0195
uid58329	0.232054	0.4320	0.4545	0.4192	0.0191
uid50545	0.232124	0.4540	0.4728	0.4474	0.0392
uid82555	0.232345	0.3924	0.4505	0.4038	0.0121
uid45847	0.232404	0.4151	0.4566	0.4212	0.0260
uid59281	0.232447	0.4019	0.4307	0.4078	0.0247
uid57755	0.232459	0.4492	0.5190	0.4394	0.0155
uid58995	0.232467	0.4484	0.4821	0.4709	0.0134
uid58627	0.232482	0.4480	0.4830	0.4839	0.0257
uid49131	0.232502	0.3557	0.3571	0.3247	0.0085
uid58921	0.232505	0.4765	0.5015	0.4853	0.0168
uid58111	0.232539	0.4075	0.4337	0.4036	0.0111
uid62083	0.232586	0.4442	0.4630	0.4199	0.0066
uid57759	0.232659	0.3640	0.3666	0.3396	0.0091
uid58749	0.232677	0.4530	0.4700	0.4749	0.0106
uid59209	0.232736	0.4263	0.4549	0.4141	0.0192
uid58345	0.232741	0.4748	0.5109	0.4873	0.0186
uid167583	0.232885	0.4648	0.4694	0.4874	0.0187
uid58807	0.232941	0.4760	0.4584	0.4434	0.0053
uid48371	0.233048	0.4162	0.4480	0.4147	0.0158
uid158135	0.233119	0.4110	0.4852	0.4365	0.0235
uid175571	0.233237	0.3599	0.3659	0.3455	0.0140
uid50565	0.233245	0.4160	0.4447	0.4268	0.0232
uid171830	0.233245	0.4165	0.4465	0.4256	0.0232
uid86865	0.233293	0.4703	0.5043	0.5007	0.0193
uid61639	0.233308	0.3782	0.3849	0.3615	0.0209
uid58269	0.233340	0.4928	0.5035	0.4980	0.0163
uid168996	0.233349	0.4514	0.4785	0.4764	0.0261
uid59291	0.233369	0.4125	0.4265	0.3898	0.0108
uid58999	0.233403	0.4420	0.4356	0.4145	0.0048
uid181998	0.233403	0.4335	0.4249	0.4085	0.0045
uid183004	0.233458	0.3788	0.4378	0.3973	0.0161
uid171337	0.233463	0.4547	0.4880	0.4414	0.0243
uid68249	0.233687	0.4446	0.4696	0.4300	0.0055
uid57939	0.233724	0.3635	0.3425	0.3133	0.0089
uid162089	0.233755	0.4580	0.4873	0.4835	0.0256
uid58613	0.233895	0.4315	0.4570	0.4505	0.0171
uid197184	0.233941	0.3424	0.3630	0.3296	0.0053
uid58925	0.233949	0.3961	0.3677	0.3491	0.0247
uid57649	0.233955	0.4374	0.4589	0.4567	0.0168
uid159659	0.234011	0.3774	0.3794	0.3612	0.0318
uid59071	0.234017	0.3746	0.3771	0.3781	0.0223
uid61729	0.234046	0.4131	0.4166	0.3879	0.0190
uid58239	0.234202	0.4498	0.4439	0.4614	0.0250
uid162173	0.234207	0.4488	0.4745	0.4772	0.0259
uid68291	0.234264	0.3726	0.3750	0.3693	0.0318
uid48819	0.234281	0.4170	0.4477	0.3993	0.0107
uid59365	0.234302	0.4581	0.4883	0.4705	0.0198
uid61649	0.234320	0.4355	0.4725	0.4518	0.0323
uid158689	0.234394	0.4165	0.4478	0.4291	0.0232
uid57739	0.234417	0.4395	0.4385	0.4279	0.0096
uid196598	0.234438	0.4505	0.4782	0.4795	0.0258
uid58167	0.234476	0.4252	0.4515	0.4332	0.0177
uid58723	0.234603	0.4615	0.4779	0.4672	0.0193
uid184863	0.234676	0.4662	0.4505	0.4350	0.0095
uid83607	0.234683	0.3823	0.3921	0.3690	0.0262
uid84297	0.234683	0.3842	0.3921	0.3678	0.0262
uid58709	0.234702	0.3874	0.4372	0.4012	0.0267
uid57667	0.234827	0.3907	0.3584	0.3639	0.0267
uid84311	0.234846	0.3813	0.3939	0.3720	0.0254
uid60821	0.234854	0.4214	0.4587	0.4191	0.0091
uid66203	0.234870	0.3762	0.4068	0.3832	0.0048
uid89391	0.234910	0.4104	0.4151	0.4062	0.0234
uid58667	0.234966	0.4433	0.4482	0.4529	0.0123
uid63633	0.235015	0.4368	0.4734	0.4286	0.0094
uid194120	0.235015	0.4416	0.4470	0.4300	0.0267
uid58675	0.235052	0.4352	0.4750	0.4421	0.0258
uid49735	0.235058	0.3827	0.3954	0.3656	0.0271
uid57691	0.235075	0.3791	0.3846	0.3660	0.0261
uid58077	0.235083	0.2895	0.3090	0.2677	0.0196
uid176368	0.235180	0.4260	0.4629	0.4241	0.0083
uid65449	0.235242	0.3730	0.3444	0.3249	0.0220
uid84299	0.235329	0.3791	0.3845	0.3711	0.0254
uid58287	0.235409	0.3859	0.3997	0.3923	0.0211
uid62695	0.235445	0.3634	0.3456	0.3173	0.0090
uid57893	0.235450	0.4366	0.4494	0.4158	0.0123
uid67363	0.235451	0.4223	0.4652	0.4390	0.0205
uid60163	0.235455	0.3608	0.3565	0.3233	0.0089
uid58639	0.235493	0.4499	0.4759	0.4724	0.0279
uid46215	0.235499	0.3795	0.3879	0.3857	0.0183
uid162191	0.235543	0.3811	0.3961	0.3708	0.0271
uid58591	0.235571	0.4437	0.4886	0.4411	0.0381
uid70619	0.235590	0.3614	0.3502	0.3362	0.0134
uid59003	0.235596	0.3749	0.3874	0.3494	0.0213
uid59119	0.235629	0.3787	0.3937	0.3698	0.0270
uid58135	0.235643	0.4093	0.4157	0.3890	0.0148
uid47081	0.235646	0.4752	0.4822	0.4712	0.0302
uid60165	0.235650	0.4002	0.4150	0.4066	0.0198
uid62693	0.235652	0.3646	0.3419	0.3217	0.0090
uid187059	0.235663	0.3980	0.3717	0.3559	0.0233
uid189753	0.235670	0.4200	0.4348	0.4289	0.0098
uid201427	0.235779	0.4370	0.4574	0.4341	0.0157
uid59419	0.235860	0.4467	0.4847	0.4532	0.0132
uid59259	0.235898	0.3556	0.3574	0.3377	0.0108
uid51501	0.235992	0.3913	0.4014	0.3879	0.0193
uid41455	0.235998	0.3957	0.3797	0.3562	0.0235
uid59123	0.236046	0.3785	0.3898	0.3730	0.0314
uid161973	0.236051	0.4182	0.4370	0.4130	0.0045
uid59437	0.236055	0.4366	0.4870	0.4609	0.0280
uid57945	0.236067	0.4509	0.4788	0.4789	0.0258
uid57973	0.236073	0.4347	0.4567	0.4341	0.0156
uid57793	0.236184	0.4373	0.4581	0.4363	0.0157
uid169879	0.236213	0.3725	0.3893	0.3747	0.0318
uid59275	0.236258	0.4514	0.4776	0.4702	0.0259
uid57977	0.236312	0.4512	0.4806	0.4767	0.0254
uid65091	0.236318	0.4252	0.4565	0.4252	0.0256
uid58373	0.236538	0.4391	0.4908	0.4614	0.0220
uid58949	0.236582	0.3247	0.3576	0.3199	0.0241
uid52533	0.236598	0.3862	0.3936	0.3791	0.0265
uid57757	0.236640	0.4548	0.5092	0.4468	0.0217
uid57609	0.236679	0.4176	0.4387	0.4066	0.0152
uid73585	0.236723	0.4496	0.4516	0.4337	0.0314
uid57929	0.236749	0.4441	0.4659	0.4191	0.0234
uid190185	0.236920	0.4296	0.4291	0.4082	0.0150
uid67355	0.236955	0.3681	0.3927	0.3685	0.0104
uid89409	0.236955	0.4196	0.4330	0.4324	0.0097
uid80745	0.236981	0.3896	0.3984	0.3736	0.0180
uid62905	0.237098	0.3925	0.3977	0.3767	0.0198
uid58859	0.237187	0.4515	0.4858	0.4610	0.0404
uid72619	0.237212	NA	NA	NA	NA
uid49725	0.237261	0.3840	0.4456	0.4035	0.0391
uid57865	0.237282	0.4817	0.5060	0.5082	0.0205
uid58099	0.237291	0.4573	0.4903	0.4707	0.0160
uid60191	0.237293	0.3848	0.4390	0.3960	0.0130
uid58997	0.237327	0.4922	0.5152	0.5093	0.0101
uid58737	0.237338	0.4531	0.4858	0.4642	0.0401
uid47077	0.237340	0.4618	0.4768	0.4693	0.0289
uid177715	0.237452	0.3800	0.4128	0.3774	0.0164
uid46647	0.237453	0.4051	0.4203	0.4052	0.0234
uid59393	0.237659	0.4281	0.4387	0.4009	0.0385
uid89375	0.237683	0.4475	0.4982	0.4407	0.0263
uid176127	0.237708	0.4733	0.4520	0.4538	0.0251
uid175905	0.237708	0.4733	0.4497	0.4538	0.0252
uid176128	0.237708	0.4737	0.4520	0.4538	0.0252
uid162141	0.237737	0.3974	0.3775	0.3584	0.0196
uid58897	0.237763	0.3886	0.4017	0.3831	0.0311
uid47323	0.237765	0.4136	0.4419	0.4090	0.0128
uid68745	0.237807	0.4122	0.4689	0.4278	0.0198
uid68749	0.237813	0.4360	0.4687	0.4560	0.0156
uid59197	0.237841	0.4232	0.4410	0.4007	0.0300
uid58943	0.237848	0.3649	0.3761	0.3648	0.0345
uid57937	0.237884	0.4444	0.4812	0.4848	0.0212
uid58025	0.237953	0.4081	0.4448	0.4275	0.0209
uid57761	0.237957	0.4211	0.4839	0.4069	0.0101
uid62789	0.237982	0.4065	0.3930	0.3810	0.0147
uid58377	0.238075	0.4600	0.5176	0.4888	0.0163
uid159859	0.238078	0.4016	0.3849	0.3568	0.0232
uid57979	0.238264	0.4360	0.4592	0.4269	0.0223
uid58891	0.238293	0.4567	0.4633	0.4357	0.0295
uid61587	0.238347	0.4559	0.4563	0.4481	0.0212
uid57823	0.238357	0.4554	0.5031	0.4639	0.0254
uid59139	0.238398	0.4077	0.4239	0.3815	0.0122
uid48825	0.238447	0.4305	0.5063	0.4723	0.0174
uid68841	0.238528	0.3774	0.4169	0.3778	0.0234
uid58065	0.238536	0.4155	0.4432	0.4184	0.0252
uid184342	0.238575	0.4374	0.4698	0.4526	0.0158
uid48821	0.238632	0.4002	0.4290	0.3931	0.0117
uid162069	0.238687	0.4705	0.4893	0.4562	0.0151
uid193768	0.238736	0.3812	0.4100	0.3795	0.0353
uid57891	0.238800	0.4672	0.4654	0.4583	0.0356
uid47075	0.238841	0.3688	0.3694	0.3702	0.0353
uid162113	0.238877	0.4386	0.4660	0.4558	0.0186
uid62925	0.238924	0.4580	0.4899	0.4664	0.0272
uid159855	0.238976	0.4012	0.3674	0.3500	0.0231
uid58933	0.239049	0.4404	0.4684	0.4719	0.0067
uid59075	0.239115	0.4637	0.4571	0.4537	0.0179
uid67253	0.239163	0.4179	0.4529	0.4174	0.0175
uid57775	0.239164	0.4018	0.4210	0.4074	0.0245
uid88061	0.239184	0.3775	0.4109	0.3802	0.0235
uid74431	0.239242	0.4204	0.4624	0.4120	0.0230
uid57839	0.239389	0.3966	0.3838	0.3599	0.0233
uid58249	0.239453	0.4659	0.5087	0.4731	0.0129
uid57661	0.239481	0.3938	0.4020	0.3770	0.0235
uid158369	0.239482	0.4151	0.4352	0.4007	0.0103
uid159241	0.239554	0.4012	0.3795	0.3537	0.0233
uid58457	0.239599	0.3976	0.3799	0.3607	0.0233
uid58455	0.239599	0.3992	0.3801	0.3608	0.0233
uid59297	0.239667	0.4985	0.4823	0.4867	0.0215
uid58789	0.239716	0.4520	0.4689	0.4294	0.0289
uid159861	0.239735	0.4059	0.3742	0.3521	0.0232
uid57835	0.239799	0.3990	0.3787	0.3586	0.0233
uid58817	0.239799	0.3994	0.3774	0.3595	0.0233
uid58839	0.239808	0.3984	0.3758	0.3524	0.0236
uid57837	0.239817	0.3994	0.3806	0.3571	0.0233
uid88065	0.239838	0.3988	0.3824	0.3583	0.0235
uid57797	0.239893	0.4438	0.4050	0.3799	0.0200
uid59231	0.239905	0.4542	0.4725	0.4389	0.0286
uid57841	0.239930	0.3990	0.3790	0.3540	0.0234
uid57903	0.239936	0.3994	0.3777	0.3528	0.0235
uid176363	0.240005	0.4677	0.4648	0.4334	0.0272
uid161969	0.240052	0.3974	0.3806	0.3578	0.0233
uid175257	0.240054	0.3992	0.3807	0.3559	0.0232
uid159247	0.240054	0.3988	0.3804	0.3587	0.0231
uid159389	0.240060	0.3960	0.3797	0.3571	0.0234
uid159691	0.240100	0.3994	0.3878	0.3535	0.0236
uid57795	0.240127	0.4018	0.3723	0.3521	0.0238
uid171261	0.240146	0.3702	0.3494	0.3389	0.0085
uid197263	0.240229	0.3956	0.3730	0.3520	0.0237
uid58411	0.240231	0.3992	0.4008	0.3662	0.0280
uid58695	0.240253	0.4022	0.4095	0.4019	0.0181
uid162163	0.240299	0.4016	0.4017	0.3794	0.0236
uid50539	0.240308	0.4448	0.4785	0.4490	0.0385
uid159391	0.240314	0.3935	0.3742	0.3540	0.0234
uid82365	0.240341	0.4347	0.4527	0.4128	0.0216
uid58139	0.240365	0.4129	0.4353	0.4363	0.0112
uid183342	0.240367	0.3632	0.3408	0.3370	0.0128
uid58987	0.240400	0.4174	0.4578	0.4280	0.0363
uid58555	0.240436	0.4026	0.3740	0.3515	0.0237
uid159663	0.240467	NA	NA	NA	NA
uid159981	0.240494	0.3996	0.3857	0.3528	0.0236
uid41997	0.240525	0.3889	0.4315	0.4027	0.0085
uid59163	0.240569	0.4048	0.4403	0.3932	0.0336
uid58565	0.240576	0.4319	0.4207	0.4173	0.0197
uid89393	0.240617	0.4020	0.3845	0.3504	0.0195
uid67351	0.240660	0.4353	0.4768	0.4529	0.0193
uid159689	0.240681	0.3994	0.3844	0.3564	0.0234
uid58399	0.240790	0.3829	0.3832	0.3629	0.0222
uid58235	0.240808	0.4173	0.4706	0.4352	0.0258
uid61605	0.240902	0.3876	0.3895	0.3887	0.0249
uid61567	0.240926	0.3865	0.3994	0.3922	0.0247
uid58281	0.241096	0.3424	0.3404	0.3097	0.0144
uid67387	0.241168	0.4447	0.4598	0.4563	0.0165
uid88071	0.241218	0.3970	0.3752	0.3524	0.0237
uid193704	0.241261	0.4022	0.4365	0.4059	0.0328
uid46345	0.241344	0.4470	0.5000	0.4788	0.0246
uid57901	0.241405	0.3792	0.3959	0.3888	0.0178
uid58649	0.241441	0.3917	0.3838	0.3564	0.0165
uid59021	0.241495	0.4199	0.4524	0.4160	0.0231
uid58045	0.241527	0.4175	0.4755	0.4328	0.0253
uid58069	0.241550	0.4664	0.4808	0.4944	0.0149
uid58941	0.241658	0.4607	0.4781	0.4893	0.0161
uid45895	0.241737	0.4188	0.4253	0.4036	0.0097
uid59233	0.241738	0.4407	0.5008	0.4657	0.0276
uid162055	0.241858	0.4580	0.4643	0.4703	0.0159
uid71135	0.241880	0.3802	0.3838	0.3843	0.0177
uid73473	0.241942	0.3839	0.3961	0.3802	0.0249
uid57593	0.241942	0.4507	0.4720	0.4468	0.0361
uid51395	0.242031	0.4140	0.4184	0.3983	0.0075
uid159665	0.242040	0.3581	0.3762	0.3776	0.0329
uid54443	0.242044	0.3858	0.3994	0.3801	0.0284
uid161981	0.242085	0.4450	0.4623	0.4605	0.0133
uid182103	0.242233	0.3779	0.3988	0.3772	0.0139
uid197160	0.242255	0.3791	0.3942	0.3607	0.0220
uid177079	0.242282	0.4368	0.4899	0.4464	0.0073
uid172738	0.242297	0.3967	0.4092	0.3639	0.0229
uid179202	0.242372	0.4525	0.4595	0.4713	0.0244
uid58223	0.242472	0.3970	0.4431	0.3933	0.0255
uid161997	0.242489	0.4017	0.4233	0.4051	0.0245
uid58593	0.242498	0.4401	0.4776	0.4377	0.0388
uid46253	0.242535	0.4320	0.4677	0.4520	0.0283
uid59157	0.242567	0.3976	0.4151	0.3748	0.0115
uid175111	0.242588	0.3806	0.3968	0.3793	0.0283
uid58321	0.242622	0.4200	0.4863	0.4335	0.0246
uid189951	0.242638	0.4237	0.4530	0.4291	0.0214
uid162133	0.242653	0.4430	0.4749	0.4447	0.0407
uid174871	0.242671	0.3776	0.3957	0.3739	0.0318
uid57791	0.242679	0.4266	0.4532	0.4454	0.0278
uid82363	0.242738	0.4200	0.4346	0.3782	0.0118
uid62183	0.242738	0.4522	0.4683	0.4275	0.0140
uid66603	0.242741	0.4357	0.4479	0.4409	0.0183
uid54947	0.242807	0.4018	0.4222	0.4030	0.0247
uid83619	0.242807	0.4027	0.4233	0.4035	0.0245
uid59069	0.242807	0.4027	0.4252	0.4053	0.0243
uid57957	0.242898	0.4985	0.5057	0.4887	0.0279
uid175109	0.242913	0.3805	0.4023	0.3815	0.0281
uid58645	0.242970	0.4104	0.4513	0.4065	0.0324
uid59267	0.242978	0.4386	0.4604	0.4247	0.0160
uid57599	0.242981	0.4551	0.5020	0.4981	0.0280
uid51639	0.243008	0.3771	0.4140	0.3759	0.0170
uid57689	0.243037	0.3796	0.3983	0.3745	0.0286
uid175105	0.243037	0.3811	0.4014	0.3796	0.0390
uid175107	0.243053	0.3831	0.3919	0.3771	0.0284
uid43671	0.243060	0.3835	0.3942	0.3820	0.0282
uid43727	0.243060	0.3842	0.3933	0.3796	0.0282
uid193763	0.243079	0.4076	0.4333	0.4100	0.0247
uid162129	0.243093	0.3939	0.4389	0.4025	0.0254
uid175768	0.243130	0.3805	0.4029	0.3773	0.0284
uid59317	0.243130	0.3825	0.4038	0.3761	0.0287
uid162185	0.243130	0.3805	0.4003	0.3776	0.0288
uid197202	0.243131	0.4429	0.4674	0.4505	0.0314
uid58505	0.243227	0.4648	0.4856	0.4908	0.0126
uid167045	0.243289	0.4406	0.4539	0.4395	0.0218
uid175106	0.243305	0.3782	0.3948	0.3768	0.0283
uid54461	0.243360	0.3795	0.3965	0.3794	0.0286
uid175110	0.243360	0.3799	0.3965	0.3791	0.0284
uid197361	0.243385	0.3826	0.3947	0.3802	0.0084
uid176372	0.243420	0.4618	0.5219	0.5154	0.0201
uid192186	0.243434	0.4450	0.4666	0.4631	0.0090
uid73419	0.243489	0.3918	0.4071	0.3786	0.0135
uid193767	0.243496	0.3831	0.4000	0.3736	0.0522
uid197218	0.243533	0.4075	0.4305	0.4109	0.0255
uid61583	0.243577	0.3845	0.4012	0.3768	0.0251
uid54701	0.243608	0.4949	0.5017	0.5266	0.0182
uid174872	0.243614	0.3839	0.4023	0.3810	0.0248
uid175108	0.243614	0.3851	0.4038	0.3804	0.0213
uid57701	0.243652	0.4426	0.4362	0.4277	0.0164
uid64753	0.243698	0.4470	0.4824	0.4763	0.0142
uid54459	0.243780	0.3796	0.3974	0.3801	0.0288
uid203361	0.243790	0.3545	0.3449	0.2981	0.0099
uid58671	0.243836	0.4485	0.4861	0.4614	0.0124
uid58503	0.243951	0.4516	0.4688	0.4604	0.0118
uid162333	0.243954	0.4216	0.4309	0.4224	0.0165
uid162125	0.244011	0.3635	0.3678	0.3724	0.0189
uid168257	0.244016	0.4048	0.4641	0.4263	0.0085
uid158047	0.244029	0.4793	0.4631	0.4534	0.0253
uid51505	0.244145	0.4263	0.4379	0.4019	0.0190
uid57843	0.244171	0.4627	0.4697	0.4868	0.0159
uid57801	0.244203	0.4112	0.4444	0.4256	0.0095
uid58747	0.244207	0.4158	0.4536	0.4014	0.0160
uid58093	0.244233	0.4308	0.4571	0.4259	0.0357
uid162009	0.244237	0.4618	0.4883	0.4598	0.0070
uid58203	0.244239	0.4393	0.4223	0.4200	0.0214
uid67367	0.244248	0.3817	0.4305	0.3990	0.0149
uid58611	0.244296	0.4246	0.4705	0.4173	0.0189
uid159537	0.244319	0.3989	0.4425	0.3920	0.0259
uid57941	0.244331	0.4356	0.4547	0.4520	0.0091
uid52695	0.244336	0.4067	0.4418	0.4130	0.0217
uid161941	0.244424	0.4016	0.4188	0.4036	0.0202
uid201037	0.244485	0.4501	0.4719	0.4401	0.0325
uid189750	0.244521	0.4361	0.4656	0.4103	0.0306
uid58725	0.244542	0.4689	0.4966	0.4802	0.0208
uid162135	0.244626	0.4586	0.4641	0.4603	0.0107
uid72795	0.244626	0.4602	0.4641	0.4590	0.0107
uid58735	0.244737	0.4608	0.4617	0.4743	0.0190
uid164001	0.244771	0.4219	0.4280	0.4177	0.0251
uid58659	0.244790	0.4378	0.4430	0.4181	0.0226
uid46233	0.244821	0.3784	0.4148	0.3901	0.0202
uid62919	0.244871	0.3848	0.3714	0.3557	0.0270
uid159533	0.244897	0.4398	0.4866	0.4530	0.0120
uid57899	0.244897	0.4409	0.4866	0.4540	0.0118
uid177714	0.244928	0.3807	0.4066	0.3720	0.0166
uid168183	0.244970	0.4002	0.4168	0.4005	0.0360
uid57595	0.244978	0.4544	0.4836	0.4461	0.0209
uid57887	0.244978	0.4543	0.4830	0.4465	0.0210
uid158169	0.245026	0.4366	0.4301	0.4316	0.0218
uid184011	0.245056	0.4642	0.4749	0.4630	0.0220
uid57771	0.245195	0.4350	0.4781	0.4375	0.0317
uid65447	0.245199	0.4920	0.5040	0.4856	0.0286
uid58771	0.245258	0.4468	0.4714	0.4503	0.0116
uid159535	0.245447	0.4417	0.4600	0.4466	0.0118
uid161921	0.245563	0.4347	0.4708	0.4246	0.0354
uid49117	0.245573	0.4032	0.3976	0.3918	0.0212
uid58197	0.245632	0.4362	0.4744	0.4221	0.0289
uid61617	0.245635	0.4416	0.4815	0.4682	0.0068
uid197217	0.245669	0.4260	0.4478	0.4065	0.0103
uid58821	0.245778	0.4385	0.4732	0.4661	0.0069
uid59289	0.245848	0.4077	0.4329	0.3912	0.0236
uid162143	0.245947	0.3819	0.4145	0.3875	0.0202
uid43493	0.245963	0.4563	0.5011	0.4162	0.0370
uid42011	0.245980	0.3831	0.4160	0.3929	0.0229
uid161923	0.246123	0.4310	0.4697	0.4331	0.0357
uid202219	0.246236	0.4215	0.4365	0.4250	0.0199
uid61577	0.246269	0.3793	0.3925	0.3626	0.0167
uid58905	0.246334	0.4311	0.4663	0.4542	0.0168
uid157247	0.246435	0.3854	0.4114	0.3940	0.0165
uid76945	0.246448	0.3816	0.4471	0.4100	0.0206
uid52781	0.246486	0.4810	0.5052	0.4753	0.0212
uid81631	0.246625	0.3735	0.3695	0.3638	0.0178
uid187411	0.246650	0.4736	0.4752	0.4669	0.0174
uid58561	0.246689	0.4068	0.4359	0.3932	0.0142
uid58293	0.246717	0.4595	0.4830	0.4538	0.0226
uid58415	0.246723	0.4669	0.4693	0.4586	0.0232
uid61625	0.246753	0.3821	0.3923	0.3644	0.0155
uid159531	0.246791	0.4436	0.4784	0.4524	0.0114
uid58133	0.246839	0.4136	0.4396	0.4270	0.0182
uid73895	0.246896	0.3967	0.4123	0.4079	0.0144
uid89395	0.246972	0.4263	0.4184	0.4250	0.0176
uid59161	0.246972	0.4393	0.4842	0.4414	0.0140
uid57587	0.246981	0.4399	0.4689	0.4513	0.0116
uid174152	0.246981	0.4361	0.4762	0.4475	0.0114
uid57983	0.246985	0.3695	0.3710	0.3421	0.0173
uid195908	0.247076	0.3781	0.3926	0.3612	0.0158
uid59005	0.247101	0.4287	0.4481	0.4214	0.0213
uid58263	0.247148	0.4551	0.5022	0.4680	0.0129
uid57905	0.247160	0.3927	0.4017	0.3896	0.0235
uid193708	0.247160	0.3927	0.4044	0.3909	0.0235
uid61611	0.247173	0.3906	0.3997	0.3931	0.0233
uid59407	0.247231	0.4483	0.4787	0.4519	0.0274
uid58343	0.247246	0.4627	0.4881	0.4703	0.0154
uid61607	0.247249	0.4476	0.4585	0.4210	0.0170
uid46663	0.247336	0.4130	0.3972	0.4035	0.0199
uid176499	0.247366	0.4471	0.4727	0.4528	0.0117
uid59127	0.247480	0.4071	0.4069	0.3947	0.0259
uid57879	0.247620	0.4311	0.4309	0.4302	0.0267
uid58983	0.247690	0.4152	0.4531	0.4139	0.0135
uid58347	0.247750	0.4635	0.4856	0.4746	0.0152
uid62923	0.247786	0.4369	0.5020	0.4606	0.0248
uid57681	0.247971	0.3834	0.3980	0.3951	0.0137
uid46653	0.247978	0.4175	0.4757	0.4394	0.0236
uid82931	0.248036	0.4161	0.4186	0.4174	0.0091
uid67323	0.248142	0.4557	0.4953	0.4843	0.0153
uid175255	0.248448	0.4288	0.4474	0.4067	0.0114
uid175256	0.248651	0.4272	0.4398	0.3996	0.0113
uid82341	0.248695	0.4117	0.4637	0.4292	0.0084
uid58857	0.248701	0.3850	0.4348	0.3904	0.0225
uid58357	0.248731	0.4410	0.4717	0.4167	0.0049
uid73657	0.248828	0.3667	0.3631	0.3427	0.0092
uid178369	0.248832	0.4414	0.5053	0.4622	0.0137
uid58085	0.248856	0.4404	0.4855	0.4447	0.0212
uid161983	0.248939	0.3645	0.3709	0.3302	0.0172
uid59313	0.248939	0.3653	0.3705	0.3302	0.0169
uid59307	0.249053	0.4662	0.4601	0.4566	0.0360
uid83161	0.249100	0.4696	0.4599	0.4663	0.0213
uid59401	0.249244	0.3889	0.3799	0.3375	0.0151
uid81627	0.249326	0.4697	0.5080	0.4937	0.0204
uid67349	0.249373	0.4405	0.4846	0.4782	0.0131
uid46845	0.249526	0.4545	0.4763	0.4333	0.0243
uid57751	0.249613	0.4159	0.4702	0.3726	0.0146
uid57605	0.249700	0.4715	0.4993	0.4701	0.0098
uid55727	0.249733	0.4519	0.4947	0.4718	0.0278
uid57855	0.249745	0.4300	0.5000	0.4417	0.0258
uid68103	0.249845	0.4700	0.4787	0.4672	0.0176
uid61249	0.249872	0.4657	0.4756	0.4656	0.0124
uid59423	0.249892	0.4105	0.4264	0.4088	0.0203
uid176370	0.249893	0.4445	0.4910	0.4787	0.0301
uid50583	0.250093	0.3699	0.4284	0.3826	0.0151
uid59169	0.250117	0.4056	0.4354	0.3962	0.0146
uid41023	0.250125	0.4486	0.4728	0.4709	0.0223
uid54717	0.250127	0.4856	0.5360	0.5051	0.0270
uid47509	0.250161	0.4615	0.4958	0.4791	0.0229
uid48131	0.250166	0.4008	0.4499	0.3885	0.0126
uid77117	0.250205	0.4278	0.4409	0.4313	0.0068
uid59367	0.250221	0.3935	0.4303	0.4338	0.0327
uid52537	0.250339	0.4831	0.4900	0.4823	0.0245
uid162137	0.250526	0.3905	0.3931	0.3753	0.0135
uid58313	0.250583	0.4325	0.4797	0.4041	0.0099
uid65783	0.250636	0.4017	0.4498	0.4100	0.0264
uid83123	0.250686	0.4667	0.4886	0.4725	0.0203
uid41709	0.250779	0.4613	0.4748	0.4658	0.0395
uid41013	0.250836	0.4450	0.4377	0.4426	0.0256
uid58407	0.250866	0.4609	0.4660	0.3972	0.0307
uid58443	0.250931	0.4551	0.4911	0.4825	0.0245
uid58553	0.251018	0.4387	0.4710	0.4187	0.0154
uid170732	0.251042	0.4151	0.3981	0.3864	0.0245
uid63403	0.251089	0.4788	0.5076	0.4920	0.0189
uid54715	0.251125	0.4862	0.5361	0.5081	0.0271
uid188478	0.251225	0.4826	0.4780	0.4643	0.0236
uid58661	0.251233	0.4519	0.4772	0.4455	0.0352
uid58101	0.251356	0.3917	0.3896	0.3772	0.0180
uid158851	0.251401	0.4409	0.5088	0.4915	0.0241
uid184076	0.251416	0.4461	0.4826	0.4622	0.0215
uid58785	0.251442	0.4360	0.4582	0.4190	0.0160
uid162949	0.251451	0.4207	0.4750	0.4329	0.0366
uid62947	0.251496	0.4377	0.4524	0.4243	0.0222
uid68321	0.251505	0.4297	0.4485	0.4364	0.0084
uid59155	0.251508	0.4578	0.4675	0.4636	0.0112
uid162947	0.251574	0.4212	0.4567	0.4453	0.0269
uid60583	0.251637	0.3992	0.4113	0.4108	0.0078
uid58423	0.251649	0.4428	0.4678	0.4353	0.0048
uid86645	0.251668	0.4795	0.4653	0.4590	0.0219
uid86061	0.251668	0.4798	0.4660	0.4555	0.0219
uid59413	0.251683	0.4419	0.4855	0.4374	0.0212
uid58573	0.251758	0.3684	0.3534	0.3411	0.0161
uid84393	0.251778	0.4785	0.4660	0.4561	0.0217
uid86059	0.251778	0.4771	0.4668	0.4567	0.0217
uid58323	0.251830	0.4455	0.4631	0.4132	0.0259
uid176707	0.251883	0.4112	0.4854	0.4296	0.0165
uid41127	0.251908	0.4157	0.4610	0.4486	0.0185
uid62003	0.252000	0.4015	0.3977	0.4005	0.0197
uid58697	0.252039	0.4845	0.4664	0.4414	0.0317
uid60723	0.252155	0.3958	0.4397	0.4386	0.0324
uid59353	0.252327	0.4660	0.4925	0.4763	0.0236
uid61573	0.252332	0.4099	0.4599	0.3591	0.0284
uid58909	0.252495	0.4836	0.4651	0.4413	0.0320
uid58017	0.252495	0.4709	0.4572	0.4489	0.0188
uid58163	0.252514	0.4560	0.5016	0.4651	0.0311
uid62097	0.252581	0.4309	0.4175	0.3977	0.0315
uid198431	0.252612	0.4699	0.4914	0.4682	0.0175
uid58265	0.252735	0.4448	0.4855	0.4754	0.0189
uid41317	0.252804	0.4073	0.4586	0.4152	0.0159
uid59063	0.252811	0.4748	0.4638	0.4523	0.0186
uid175682	0.252812	0.3481	0.3518	0.3168	0.0152
uid57953	0.252852	0.4694	0.4739	0.4270	0.0379
uid58673	0.252875	0.4457	0.4848	0.4305	0.0279
uid58295	0.252989	0.4466	0.4748	0.4564	0.0202
uid198746	0.253004	0.4775	0.4647	0.4560	0.0187
uid84397	0.253004	0.4770	0.4636	0.4582	0.0215
uid57799	0.253004	0.4766	0.4641	0.4515	0.0216
uid87049	0.253004	0.4770	0.4654	0.4579	0.0219
uid75107	0.253038	0.4419	0.4229	0.4042	0.0180
uid58815	0.253135	0.4007	0.3909	0.3678	0.0423
uid178913	0.253187	0.4873	0.4977	0.4869	0.0304
uid58621	0.253220	0.3731	0.4099	0.3878	0.0111
uid80733	0.253227	0.3902	0.3971	0.3703	0.0176
uid162195	0.253310	0.4770	0.4574	0.4543	0.0189
uid62123	0.253312	0.4416	0.4314	0.4016	0.0307
uid84307	0.253336	0.3814	0.4069	0.3969	0.0286
uid58973	0.253343	0.4770	0.4600	0.4561	0.0186
uid59105	0.253382	0.4395	0.4457	0.4436	0.0082
uid58217	0.253451	0.4837	0.4427	0.4484	0.0161
uid59107	0.253464	0.4248	0.4796	0.4405	0.0156
uid162019	0.253473	0.4497	0.4903	0.4313	0.0275
uid84383	0.253561	0.4763	0.4402	0.4515	0.0194
uid53043	0.253577	0.4362	0.4611	0.4374	0.0142
uid59097	0.253578	0.4764	0.4814	0.4654	0.0191
uid58959	0.253637	0.4792	0.4901	0.4680	0.0290
uid58965	0.253644	0.4046	0.4164	0.4008	0.0077
uid58361	0.253718	0.4656	0.4792	0.4574	0.0325
uid58831	0.253753	0.4772	0.4634	0.4566	0.0186
uid173858	0.253833	0.4710	0.4736	0.4584	0.0327
uid72627	0.253877	0.4206	0.4312	0.4088	0.0101
uid57743	0.253877	0.4610	0.4820	0.4652	0.0226
uid42887	0.253914	0.4055	0.4550	0.4172	0.0279
uid58813	0.253923	0.4174	0.4286	0.4160	0.0187
uid59199	0.253955	0.3938	0.4111	0.3981	0.0220
uid58283	0.253974	0.4313	0.4544	0.4380	0.0156
uid52597	0.254120	0.4651	0.4463	0.4640	0.0211
uid57995	0.254237	0.4377	0.4577	0.4137	0.0090
uid165871	0.254266	0.4804	0.4877	0.4632	0.0349
uid58309	0.254317	0.4344	0.4499	0.4305	0.0091
uid175779	0.254327	0.4703	0.4782	0.4468	0.0374
uid58149	0.254356	0.4270	0.4323	0.4148	0.0195
uid59247	0.254383	0.4770	0.4755	0.4629	0.0216
uid58369	0.254465	0.4648	0.4777	0.4369	0.0402
uid49953	0.254506	0.4313	0.4992	0.4726	0.0277
uid158681	0.254509	0.4021	0.4246	0.3914	0.0145
uid46099	0.254548	0.4171	0.4340	0.4359	0.0111
uid163995	0.254551	0.4470	0.4426	0.4411	0.0257
uid164779	0.254581	0.4265	0.4283	0.4426	0.0229
uid82347	0.254683	0.4421	0.5043	0.4614	0.0183
uid59235	0.254696	0.4484	0.4443	0.4423	0.0256
uid59091	0.254696	0.4486	0.4743	0.4649	0.0256
uid58371	0.254700	0.4577	0.4726	0.4309	0.0376
uid59277	0.254711	0.4691	0.5195	0.5007	0.0112
uid66595	0.254772	0.4365	0.4698	0.4274	0.0199
uid74025	0.254795	0.4069	0.4545	0.4201	0.0248
uid57657	0.254802	0.3877	0.4141	0.3762	0.0148
uid59085	0.254802	0.3873	0.4163	0.3800	0.0153
uid162061	0.254808	0.4725	0.4766	0.4735	0.0228
uid41019	0.254870	0.4201	0.4255	0.4079	0.0288
uid161927	0.254893	0.4974	0.4985	0.4737	0.0228
uid190184	0.254920	0.4094	0.4606	0.4064	0.0186
uid58267	0.254922	0.4979	0.5134	0.4768	0.0222
uid197194	0.254938	0.4270	0.4398	0.4235	0.0279
uid58319	0.255042	0.4539	0.4552	0.4174	0.0140
uid42115	0.255086	0.4045	0.4517	0.4021	0.0191
uid59221	0.255090	0.4153	0.4030	0.4020	0.0164
uid59355	0.255115	0.4740	0.5054	0.4695	0.0233
uid58413	0.255149	0.4039	0.4578	0.4072	0.0189
uid190183	0.255207	0.4045	0.4526	0.3941	0.0190
uid58729	0.255207	0.4541	0.5000	0.4754	0.0269
uid59397	0.255215	0.4813	0.4744	0.4382	0.0322
uid59251	0.255224	0.4354	0.4787	0.4414	0.0174
uid168322	0.255255	0.4390	0.4293	0.4175	0.0182
uid193711	0.255319	0.4376	0.5000	0.4777	0.0247
uid57969	0.255335	0.4665	0.4891	0.4797	0.0247
uid159869	0.255346	0.4754	0.5023	0.4691	0.0233
uid168182	0.255362	0.4241	0.4857	0.4608	0.0076
uid184822	0.255417	0.4515	0.4734	0.4730	0.0193
uid191340	0.255483	0.4133	0.4748	0.4150	0.0198
uid80735	0.255514	0.3877	0.3987	0.3753	0.0181
uid58477	0.255520	0.4083	0.4557	0.4038	0.0197
uid58073	0.255626	0.4715	0.4719	0.4432	0.0341
uid158173	0.255663	0.4133	0.4059	0.3838	0.0160
uid58425	0.255837	0.4740	0.5015	0.4696	0.0235
uid52609	0.256031	0.4302	0.4526	0.4205	0.0093
uid59585	0.256068	0.3807	0.4209	0.3740	0.0178
uid182482	0.256088	0.4009	0.4307	0.4098	0.0215
uid179069	0.256125	0.3848	0.3682	0.3659	0.0192
uid68057	0.256126	0.4865	0.5016	0.4690	0.0173
uid190222	0.256137	0.4691	0.4784	0.4553	0.0172
uid58303	0.256198	0.4550	0.4869	0.4270	0.0371
uid58007	0.256222	0.4525	0.4864	0.4781	0.0256
uid58769	0.256230	0.4644	0.4692	0.4323	0.0370
uid57763	0.256259	0.4033	0.4550	0.3996	0.0194
uid50119	0.256292	0.4734	0.4992	0.4756	0.0141
uid59269	0.256306	0.4713	0.4732	0.4592	0.0190
uid58951	0.256355	0.4147	0.4039	0.3909	0.0190
uid58689	0.256449	0.4872	0.5181	0.4917	0.0272
uid58011	0.256503	0.3848	0.4344	0.4181	0.0159
uid48071	0.256607	0.3889	0.3984	0.3693	0.0172
uid59363	0.256661	0.4898	0.4803	0.4612	0.0213
uid62101	0.256671	0.4705	0.5195	0.5039	0.0140
uid197175	0.256703	0.4109	0.4543	0.4177	0.0134
uid78933	0.256710	0.4761	0.5031	0.4749	0.0234
uid89389	0.256710	0.4766	0.5031	0.4758	0.0234
uid59083	0.256731	0.4704	0.4909	0.4668	0.0209
uid72801	0.256734	0.4506	0.4595	0.4486	0.0235
uid68453	0.256774	0.4269	0.4882	0.4672	0.0181
uid162059	0.256787	0.3924	0.4003	0.3726	0.0219
uid58763	0.256810	0.4483	0.4742	0.4220	0.0165
uid86885	0.256827	0.4186	0.4368	0.4042	0.0152
uid158685	0.256915	0.4654	0.4872	0.4559	0.0139
uid61637	0.256960	0.4695	0.4888	0.4624	0.0173
uid58827	0.256968	0.4354	0.4462	0.3786	0.0112
uid42393	0.256974	0.4101	0.4599	0.4037	0.0187
uid73759	0.257050	0.4229	0.4924	0.4602	0.0160
uid61601	0.257171	0.4550	0.4405	0.4407	0.0149
uid57849	0.257207	0.4544	0.4808	0.4350	0.0199
uid51641	0.257278	0.4289	0.4824	0.4536	0.0216
uid160937	0.257379	0.3749	0.3795	0.3470	0.0206
uid62243	0.257389	0.4593	0.4914	0.4808	0.0259
uid189950	0.257404	0.4177	0.4533	0.4344	0.0273
uid58741	0.257453	0.4611	0.4713	0.4224	0.0135
uid58259	0.257545	0.4572	0.4869	0.4785	0.0187
uid58201	0.257759	0.4718	0.4724	0.4594	0.0190
uid57831	0.257761	0.4443	0.4451	0.4450	0.0256
uid58549	0.257763	0.4945	0.5247	0.5131	0.0168
uid58743	0.257763	0.4960	0.5123	0.4893	0.0189
uid162025	0.257764	0.4557	0.4869	0.4746	0.0187
uid168614	0.257768	0.3380	0.3659	0.3480	0.0151
uid58209	0.257783	0.4230	0.4211	0.4066	0.0152
uid158677	0.257808	0.4673	0.4871	0.4545	0.0139
uid162739	0.257817	0.4688	0.4766	0.4508	0.0169
uid72481	0.257820	0.3729	0.3920	0.3235	0.0190
uid58765	0.257894	0.4703	0.4791	0.4514	0.0207
uid58405	0.257931	0.4014	0.4324	0.4048	0.0541
uid158679	0.257996	0.4678	0.4756	0.4516	0.0175
uid58701	0.258013	0.4525	0.4903	0.4365	0.0351
uid176498	0.258105	0.4611	0.4785	0.4535	0.0176
uid58183	0.258174	0.4499	0.4852	0.4477	0.0238
uid52601	0.258228	0.4538	0.4916	0.4716	0.0187
uid42523	0.258238	0.4300	0.4790	0.4610	0.0297
uid87001	0.258302	0.4757	0.4751	0.4570	0.0158
uid58261	0.258323	0.4935	0.5101	0.4959	0.0189
uid50553	0.258323	0.4950	0.5122	0.4933	0.0189
uid58775	0.258405	0.5020	0.5116	0.4952	0.0156
uid75101	0.258414	0.4786	0.5051	0.5052	0.0174
uid62939	0.258456	0.4158	0.4304	0.4084	0.0229
uid57949	0.258658	0.4645	0.5082	0.4835	0.0129
uid170535	0.258705	0.4158	0.4475	0.4248	0.0156
uid68143	0.258707	0.3952	0.4148	0.3808	0.0126
uid168180	0.258744	0.4329	0.4466	0.4296	0.0160
uid162187	0.258756	0.4320	0.4279	0.4251	0.0068
uid57693	0.258999	0.4144	0.4312	0.4175	0.0186
uid66323	0.259032	0.4801	0.4906	0.4758	0.0259
uid197167	0.259049	0.3113	0.3272	0.3084	0.0134
uid195930	0.259132	0.4165	0.4366	0.3845	0.0190
uid43725	0.259149	0.4019	0.4372	0.3995	0.0116
uid61597	0.259182	0.4706	0.4871	0.4681	0.0145
uid43413	0.259222	0.4188	0.4685	0.4419	0.0135
uid59037	0.259275	0.4557	0.4476	0.4689	0.0104
uid72767	0.259279	0.4208	0.4547	0.4413	0.0247
uid175574	0.259294	0.3552	0.3666	0.3532	0.0142
uid58993	0.259328	0.4337	0.4975	0.4510	0.0264
uid58363	0.259354	0.4593	0.4761	0.4394	0.0266
uid58257	0.259366	0.4858	0.5120	0.4922	0.0130
uid59243	0.259379	0.4778	0.4985	0.4743	0.0197
uid58499	0.259399	0.4371	0.4317	0.4254	0.0043
uid205422	0.259413	0.4244	0.4042	0.3952	0.0228
uid58511	0.259448	0.4311	0.4992	0.4515	0.0267
uid74439	0.259458	0.4442	0.4807	0.4453	0.0154
uid197180	0.259461	0.3119	0.3107	0.2994	0.0103
uid162107	0.259464	0.4287	0.4468	0.4273	0.0081
uid162105	0.259472	0.4311	0.4400	0.4253	0.0043
uid58467	0.259493	0.4752	0.4965	0.4570	0.0185
uid46083	0.259494	0.4660	0.4948	0.4564	0.0257
uid58353	0.259549	0.4503	0.4656	0.4481	0.0349
uid41729	0.259633	0.4270	0.4570	0.4388	0.0244
uid158163	0.259659	0.4339	0.4433	0.4130	0.0167
uid61247	0.259690	0.4310	0.4834	0.4622	0.0199
uid14003	0.259738	0.7051	0.6852	0.6928	0.1165
uid162177	0.259786	0.3920	0.3770	0.3728	0.0179
uid49469	0.259796	0.4165	0.5008	0.4486	0.0271
uid199898	0.259809	0.4601	0.4755	0.4551	0.0154
uid61595	0.259842	0.4138	0.4452	0.4202	0.0193
uid58521	0.259991	0.4496	0.4651	0.4516	0.0125
uid87035	0.260023	0.4716	0.4554	0.4524	0.0218
uid59373	0.260139	0.4170	0.4890	0.4419	0.0252
uid59377	0.260169	0.4734	0.4437	0.4481	0.0222
uid68279	0.260186	0.4417	0.4579	0.4416	0.0375
uid59431	0.260206	0.4803	0.4766	0.4564	0.0248
uid58023	0.260218	0.4532	0.4678	0.4420	0.0097
uid58845	0.260244	0.4471	0.4951	0.4726	0.0197
uid175778	0.260284	0.4664	0.5117	0.4820	0.0368
uid58691	0.260315	0.4726	0.5128	0.4825	0.0328
uid197157	0.260333	0.3655	0.3811	0.3604	0.0103
uid58191	0.260340	0.4724	0.4748	0.4592	0.0193
uid59883	0.260356	0.3569	0.3546	0.3285	0.0095
uid68445	0.260441	0.4238	0.4283	0.3948	0.0341
uid80739	0.260462	0.4651	0.4918	0.4700	0.0185
uid170612	0.260472	0.4324	0.4395	0.3976	0.0296
uid58349	0.260526	0.4800	0.4979	0.4739	0.0189
uid206041	0.260561	0.3644	0.3371	0.3192	0.0200
uid58095	0.260564	0.4279	0.4288	0.4092	0.0288
uid176366	0.260710	0.4391	0.4788	0.4455	0.0163
uid176367	0.260721	0.4361	0.4786	0.4565	0.0164
uid48363	0.260777	0.4665	0.4899	0.4609	0.0184
uid59969	0.260812	0.4772	0.4769	0.4564	0.0242
uid165043	0.260876	0.4777	0.4673	0.4673	0.0186
uid65267	0.260900	0.4118	0.4687	0.4272	0.0168
uid62981	0.260910	0.4788	0.4474	0.4573	0.0248
uid58917	0.260910	0.4777	0.4594	0.4530	0.0223
uid68317	0.261018	0.4282	0.4948	0.4562	0.0138
uid55253	0.261049	0.4368	0.4708	0.4577	0.0164
uid62961	0.261173	0.4365	0.4809	0.4564	0.0327
uid46251	0.261174	0.3979	0.4298	0.4035	0.0221
uid190882	0.261174	0.3979	0.4298	0.4023	0.0223
uid176365	0.261219	0.4296	0.4853	0.4450	0.0163
uid168320	0.261226	0.3940	0.4477	0.4321	0.0242
uid58365	0.261246	0.4634	0.5036	0.4418	0.0137
uid55403	0.261295	0.4298	0.4412	0.4123	0.0288
uid184078	0.261323	0.4602	0.4619	0.4712	0.0220
uid178722	0.261489	0.3652	0.3599	0.3571	0.0150
uid58915	0.261567	0.4792	0.4514	0.4465	0.0155
uid53371	0.261644	0.4464	0.4783	0.4660	0.0168
uid59341	0.261686	0.3805	0.4054	0.3685	0.0166
uid190101	0.261728	0.4796	0.4717	0.4610	0.0157
uid43091	0.261744	0.3614	0.3594	0.3333	0.0180
uid68747	0.261854	0.4582	0.4618	0.4662	0.0191
uid42519	0.261969	0.4813	0.4936	0.4823	0.0206
uid58569	0.262045	0.3667	0.3556	0.3388	0.0161
uid167315	0.262057	0.4577	0.4550	0.4253	0.0273
uid46181	0.262111	0.4303	0.4578	0.4131	0.0297
uid59047	0.262119	0.3955	0.4377	0.3844	0.0155
uid83159	0.262213	0.4824	0.4660	0.4768	0.0175
uid161991	0.262261	0.4793	0.4851	0.4815	0.0224
uid48815	0.262268	0.4888	0.4954	0.4783	0.0139
uid158039	0.262296	0.4064	0.4347	0.4019	0.0345
uid43467	0.262340	0.4124	0.4308	0.4095	0.0147
uid83157	0.262378	0.3748	0.4149	0.4237	0.0248
uid58899	0.262420	0.3955	0.4208	0.3930	0.0236
uid58169	0.262564	0.4595	0.5088	0.4698	0.0185
uid170256	0.262575	0.4844	0.4852	0.4779	0.0176
uid68753	0.262653	0.4207	0.4578	0.4351	0.0243
uid174335	0.262856	0.4501	0.4595	0.4451	0.0247
uid184828	0.263054	0.4064	0.4292	0.4166	0.0248
uid197179	0.263191	0.3930	0.4211	0.3977	0.0172
uid58439	0.263192	0.4725	0.5045	0.4754	0.0100
uid58193	0.263294	0.4827	0.5074	0.5127	0.0275
uid49531	0.263321	0.3620	0.3990	0.3688	0.0169
uid49331	0.263344	0.3555	0.3721	0.3466	0.0239
uid178014	0.263355	NA	NA	NA	NA
uid42113	0.263424	0.4874	0.4888	0.4714	0.0147
uid58337	0.263431	0.3649	0.3538	0.3399	0.0107
uid59145	0.263487	0.4813	0.4829	0.4710	0.0175
uid185181	0.263640	0.4715	0.4740	0.4712	0.0214
uid54919	0.263646	0.4555	0.4818	0.4527	0.0226
uid68705	0.263871	0.4016	0.4268	0.4009	0.0179
uid171260	0.263882	0.4698	0.4760	0.4956	0.0157
uid58021	0.263933	0.4568	0.5119	0.4702	0.0193
uid59409	0.263960	0.3786	0.3760	0.3624	0.0218
uid51637	0.263988	0.4427	0.4481	0.4117	0.0357
uid57703	0.264035	0.3828	0.4006	0.3783	0.0199
uid58651	0.264335	0.4575	0.4692	0.4853	0.0153
uid189751	0.264423	0.4370	0.4617	0.4316	0.0412
uid41863	0.264433	0.3959	0.4144	0.3689	0.0387
uid62107	0.264560	0.4528	0.4829	0.4673	0.0351
uid80859	0.264852	0.4506	0.4739	0.4484	0.0224
uid174812	0.264896	0.4216	0.4344	0.4293	0.0244
uid58473	0.264943	0.4758	0.4836	0.4636	0.0159
uid58155	0.265066	0.4238	0.4858	0.4316	0.0267
uid178106	0.265113	0.3636	0.3533	0.3399	0.0108
uid62921	0.265309	0.4578	0.4762	0.4565	0.0071
uid59129	0.265329	0.4180	0.4418	0.4118	0.0255
uid66327	0.265396	0.3633	0.3693	0.3671	0.0187
uid58855	0.265399	0.4042	0.4361	0.3948	0.0104
uid66305	0.265413	0.4602	0.4764	0.4420	0.0421
uid74393	0.265420	0.4693	0.4934	0.4971	0.0036
uid57717	0.265456	0.4613	0.5106	0.4359	0.0307
uid197156	0.265463	0.3872	0.4268	0.4006	0.0343
uid50305	0.265508	0.4560	0.4833	0.4363	0.0101
uid51175	0.265570	0.3949	0.4202	0.4062	0.0273
uid197183	0.265620	0.3711	0.3904	0.3686	0.0158
uid43089	0.265632	0.4710	0.4807	0.4610	0.0188
uid58291	0.265674	0.4259	0.4738	0.4313	0.0246
uid60171	0.265674	0.4197	0.4255	0.4254	0.0201
uid68141	0.265716	0.4169	0.4050	0.3888	0.0292
uid158871	0.265736	0.3496	0.3636	0.3406	0.0245
uid158869	0.265736	0.3493	0.3678	0.3401	0.0246
uid58681	0.265810	0.4004	0.4178	0.3995	0.0559
uid52607	0.265852	0.4940	0.5102	0.5192	0.0210
uid176126	0.265891	0.3789	0.4306	0.3956	0.0132
uid58331	0.265957	0.4028	0.4195	0.3959	0.0267
uid42975	0.266045	0.4406	0.4871	0.4619	0.0328
uid58835	0.266051	0.4525	0.4972	0.4786	0.0261
uid58703	0.266062	0.4339	0.4877	0.4552	0.0252
uid40863	0.266116	0.4635	0.5318	0.4369	0.0457
uid59405	0.266230	0.4288	0.4544	0.4236	0.0256
uid49049	0.266244	0.4084	0.4187	0.4062	0.0216
uid171995	0.266325	0.4884	0.5184	0.4829	0.0218
uid73353	0.266412	0.4200	0.4760	0.4668	0.0316
uid159685	0.266509	0.4960	0.5301	0.5249	0.0233
uid61593	0.266542	0.4853	0.5158	0.4807	0.0226
uid58911	0.266597	0.3605	0.3712	0.3394	0.0236
uid58109	0.266665	0.4201	0.4143	0.4039	0.0163
uid43163	0.266693	0.4524	0.4753	0.4423	0.0223
uid202215	0.266719	0.3575	0.3477	0.3506	0.0156
uid161929	0.266749	0.3278	0.3183	0.3054	0.0288
uid161919	0.266780	0.3617	0.3886	0.3484	0.0159
uid64755	0.266811	0.4164	0.4661	0.4591	0.0168
uid41169	0.267008	0.3669	0.3917	0.3495	0.0190
uid59131	0.267051	0.4331	0.4992	0.4497	0.0299
uid162193	0.267155	0.4762	0.4922	0.4718	0.0163
uid54411	0.267331	0.4345	0.4855	0.4392	0.0285
uid59357	0.267421	0.3545	0.3680	0.3384	0.0235
uid163693	0.267421	0.3568	0.3685	0.3429	0.0233
uid158865	0.267421	0.3564	0.3698	0.3399	0.0235
uid59359	0.267421	0.3556	0.3680	0.3399	0.0235
uid163691	0.267421	0.3556	0.3692	0.3409	0.0233
uid162161	0.267456	0.4578	0.4873	0.4871	0.0202
uid193772	0.267490	0.4844	0.5208	0.5157	0.0237
uid57603	0.267490	0.4844	0.5215	0.5157	0.0234
uid59271	0.267506	0.4667	0.4864	0.4628	0.0208
uid57651	0.267591	0.4465	0.4733	0.4540	0.0187
uid197177	0.267605	0.3602	0.4018	0.3629	0.0207
uid58713	0.267717	0.3965	0.4339	0.4157	0.0147
uid63663	0.267730	0.4730	0.4858	0.4538	0.0150
uid58699	0.267811	0.4367	0.4911	0.4900	0.0368
uid202426	0.267821	0.4276	0.4443	0.4264	0.0187
uid48999	0.267915	0.3793	0.4073	0.3915	0.0147
uid83605	0.267924	0.3846	0.3881	0.3711	0.0255
uid84309	0.267935	0.3818	0.3946	0.3695	0.0252
uid184823	0.267950	0.4936	0.5282	0.5224	0.0234
uid58301	0.267993	0.3971	0.4377	0.4383	0.0175
uid156845	0.268080	0.3906	0.4239	0.3995	0.0347
uid52605	0.268129	0.4936	0.5079	0.5248	0.0202
uid194444	0.268312	0.4282	0.4847	0.4345	0.0270
uid58547	0.268425	0.4312	0.4916	0.4368	0.0269
uid57965	0.268507	0.4154	0.4577	0.4234	0.0196
uid73179	0.268967	0.4254	0.4853	0.4346	0.0275
uid18881	0.269033	0.7595	0.7774	0.7749	0.1726
uid58447	0.269176	0.4313	0.4535	0.4346	0.0178
uid58583	0.269267	0.4783	0.4704	0.4553	0.0230
uid189752	0.269306	0.4347	0.4495	0.4353	0.0311
uid58305	0.269325	0.4362	0.4566	0.3940	0.0137
uid59375	0.269468	0.4529	0.4374	0.4514	0.0256
uid162169	0.269579	0.3655	0.3652	0.3279	0.0168
uid57699	0.269626	0.4219	0.4394	0.4195	0.0222
uid57773	0.269647	0.4391	0.4341	0.4203	0.0093
uid158867	0.269674	0.3583	0.3692	0.3414	0.0233
uid57889	0.269693	0.4325	0.4841	0.4394	0.0272
uid42521	0.269741	0.4041	0.4309	0.4246	0.0190
uid60161	0.269773	0.4554	0.4893	0.4731	0.0116
uid83125	0.269773	0.4180	0.4380	0.4492	0.0139
uid58823	0.269861	0.4700	0.4978	0.4223	0.0203
uid197168	0.269915	0.4319	0.4416	0.4473	0.0187
uid40861	0.269945	0.4520	0.4923	0.4974	0.0138
uid81199	0.270041	0.4127	0.4389	0.4088	0.0220
uid59055	0.270147	0.4249	0.4471	0.4277	0.0211
uid59315	0.270148	0.3678	0.3657	0.3288	0.0170
uid193774	0.270214	0.4351	0.4838	0.4378	0.0274
uid41601	0.270291	0.4533	0.4816	0.4737	0.0307
uid183629	0.270305	0.4340	0.4474	0.4320	0.0259
uid58431	0.270367	0.4778	0.5082	0.4729	0.0162
uid89371	0.270487	0.3484	0.3449	0.3339	0.0048
uid46061	0.270489	0.3720	0.3774	0.3631	0.0198
uid162103	0.270548	0.3735	0.3739	0.3666	0.0197
uid162513	0.270580	0.3495	0.3732	0.3384	0.0235
uid58777	0.270610	0.4062	0.4346	0.4094	0.0140
uid159003	0.270630	0.4642	0.4938	0.4621	0.0200
uid58559	0.270684	0.3475	0.3451	0.3357	0.0132
uid68283	0.270722	0.4188	0.4512	0.4300	0.0234
uid42117	0.270734	0.4231	0.4735	0.4646	0.0194
uid63617	0.270752	0.3749	0.3735	0.3659	0.0195
uid43247	0.270927	0.4449	0.4951	0.4826	0.0159
uid51377	0.271016	0.4146	0.4585	0.4371	0.0259
uid50551	0.271122	0.4046	0.4049	0.3901	0.0226
uid61581	0.271181	0.4524	0.4656	0.4250	0.0180
uid57619	0.271315	0.4712	0.4539	0.4627	0.0204
uid54719	0.271330	0.4414	0.4984	0.4845	0.0215
uid59217	0.271335	0.4128	0.4525	0.4323	0.0250
uid193703	0.271354	0.4320	0.4149	0.3956	0.0114
uid178352	0.271437	0.4048	0.4506	0.4187	0.0106
uid158037	0.271449	0.3670	0.3339	0.3290	0.0161
uid158061	0.271449	0.3670	0.3380	0.3323	0.0161
uid161197	0.271518	0.3935	0.4026	0.3754	0.0090
uid59073	0.271521	0.4763	0.4843	0.4681	0.0172
uid66331	0.271643	0.4207	0.4509	0.4040	0.0047
uid59189	0.271690	0.4674	0.4861	0.4544	0.0165
uid67319	0.271696	0.4346	0.4864	0.4495	0.0263
uid47085	0.271896	0.4606	0.4957	0.4816	0.0196
uid59427	0.271940	0.4148	0.4745	0.4113	0.0335
uid48829	0.272036	0.4136	0.4122	0.3982	0.0106
uid161241	0.272056	0.3889	0.3887	0.3812	0.0090
uid84387	0.272216	0.4758	0.4854	0.4694	0.0176
uid162147	0.272280	0.4635	0.4803	0.4705	0.0174
uid174151	0.272290	0.4732	0.4828	0.4638	0.0173
uid57781	0.272323	0.4742	0.4488	0.4539	0.0256
uid71231	0.272381	0.3972	0.4235	0.3981	0.0092
uid197155	0.272383	0.3911	0.3870	0.3578	0.0492
uid184819	0.272396	0.4359	0.4817	0.4193	0.0204
uid57601	0.272457	0.4450	0.4885	0.4901	0.0103
uid59019	0.272521	0.4169	0.4247	0.4248	0.0127
uid58435	0.272754	0.4599	0.5009	0.4424	0.0057
uid58441	0.272902	0.4614	0.5037	0.4578	0.0129
uid158167	0.273115	0.4494	0.4951	0.5019	0.0182
uid73771	0.273123	0.4286	0.4299	0.4261	0.0236
uid58475	0.273264	0.4766	0.4838	0.4799	0.0070
uid63405	0.273270	0.4432	0.4576	0.4338	0.0000
uid68105	0.273286	0.4557	0.4852	0.4280	0.0187
uid63627	0.273315	0.4300	0.4679	0.4315	0.0221
uid58035	0.273419	0.4660	0.4835	0.4134	0.0134
uid58617	0.273804	0.4687	0.4901	0.4782	0.0186
uid205540	0.273869	0.4751	0.4936	0.4771	0.0185
uid58207	0.273944	0.4394	0.4715	0.4692	0.0311
uid159517	0.274018	0.3252	0.3244	0.2937	0.0204
uid70729	0.274172	0.4535	0.4730	0.4141	0.0136
uid58981	0.274475	0.4533	0.4899	0.4729	0.0247
uid58355	0.274546	0.4614	0.4632	0.4714	0.0155
uid67985	0.274580	0.3304	0.3351	0.3173	0.0153
uid197174	0.274637	0.3779	0.3861	0.3642	0.0098
uid179068	0.274673	0.4374	0.4871	0.4456	0.0132
uid58715	0.274902	0.4573	0.5067	0.4849	0.0179
uid182935	0.275000	0.3990	0.3682	0.3947	0.0435
uid189029	0.275155	0.4010	0.4292	0.4134	0.0242
uid161943	0.275216	0.4035	0.4318	0.4015	0.0203
uid65269	0.275382	0.4433	0.4913	0.4235	0.0279
uid57695	0.275397	0.4043	0.4277	0.4081	0.0246
uid57719	0.275423	0.4311	0.4732	0.4378	0.0142
uid68839	0.275469	0.3971	0.4214	0.4082	0.0246
uid187277	0.275591	0.4792	0.4563	0.4711	0.0256
uid41021	0.275620	0.4791	0.4492	0.4555	0.0222
uid162203	0.275691	0.4430	0.4888	0.4561	0.0135
uid167988	0.275748	0.3533	0.3623	0.3304	0.0098
uid193702	0.275753	0.3493	0.3740	0.3273	0.0088
uid162183	0.275756	0.3977	0.4225	0.4033	0.0246
uid58781	0.275777	0.4019	0.4286	0.4112	0.0245
uid86889	0.275777	0.4035	0.4292	0.4120	0.0245
uid59545	0.275852	0.3533	0.3558	0.3256	0.0098
uid58853	0.275898	0.4012	0.4254	0.4068	0.0243
uid57777	0.275898	0.4012	0.4242	0.4045	0.0243
uid170532	0.275898	0.4012	0.4221	0.4043	0.0243
uid203790	0.275930	0.4002	0.4254	0.4073	0.0243
uid185758	0.275974	0.4073	0.4335	0.4191	0.0248
uid58417	0.275982	0.4037	0.4242	0.4053	0.0245
uid73425	0.276002	0.3235	0.3271	0.2912	0.0253
uid184343	0.276003	0.4172	0.4705	0.4346	0.0237
uid58393	0.276065	0.4791	0.4524	0.4623	0.0224
uid184407	0.276106	0.4240	0.4451	0.4044	0.0234
uid59769	0.276122	0.4441	0.4700	0.4360	0.0174
uid89385	0.276203	0.4139	0.4307	0.4143	0.0253
uid58351	0.276272	0.4809	0.4503	0.4579	0.0330
uid86651	0.276291	0.4317	0.4183	0.4195	0.0167
uid89387	0.276352	0.4206	0.4258	0.4177	0.0252
uid72475	0.276401	0.4241	0.4724	0.4355	0.0141
uid58919	0.276446	0.4748	0.4657	0.4668	0.0219
uid176500	0.276561	0.4313	0.4650	0.4460	0.0327
uid71379	0.276572	0.3226	0.3230	0.2934	0.0207
uid175777	0.276694	0.4502	0.4823	0.4790	0.0084
uid171958	0.276794	0.4434	0.4392	0.4236	0.0164
uid58117	0.276815	0.3844	0.3897	0.3890	0.0183
uid58543	0.276906	0.4542	0.4878	0.4579	0.0113
uid180867	0.277056	0.4777	0.5099	0.4711	0.0166
uid59023	0.277131	0.4385	0.4629	0.4630	0.0219
uid58029	0.277195	0.3287	0.3296	0.3043	0.0164
uid58847	0.277202	0.4635	0.4628	0.4167	0.0200
uid13791	0.277218	0.4343	0.4173	0.4432	0.0241
uid159539	0.277226	0.4565	0.4841	0.4435	0.0173
uid58947	0.277396	0.4559	0.4615	0.4069	0.0137
uid58241	0.277424	0.4716	0.4655	0.4471	0.0121
uid53537	0.277521	0.3635	0.3543	0.3275	0.0155
uid42501	0.277755	0.4173	0.4157	0.4128	0.0102
uid59211	0.277791	0.3876	0.4065	0.3704	0.0220
uid66205	0.277848	0.3623	0.3525	0.3446	0.0093
uid184830	0.278063	0.4027	0.4200	0.4066	0.0237
uid197163	0.278110	0.3574	0.4289	0.3818	0.0380
uid184832	0.278204	0.4082	0.4260	0.4084	0.0243
uid162155	0.278274	0.4063	0.4021	0.3843	0.0105
uid43333	0.278297	0.4185	0.4525	0.3973	0.0226
uid59263	0.278340	0.3519	0.3534	0.3372	0.0109
uid167994	0.278342	0.4183	0.4290	0.4118	0.0176
uid202217	0.278465	0.3740	0.4123	0.3945	0.0405
[truncated: 515 more rows]
