# Supplementary material for: Quickly Finding Orthologs as Reciprocal Best Hits with BLAT, LAST, and UBLAST: How Much Do We Miss?
Source: PLoS One. 2014 Jul 11;9(7):e101850. doi: 10.1371/journal.pone.0101850 (PMC4094424; doi:10.1371/journal.pone.0101850)
Supplement: Table Set S1 — These tables contain counts for genes finding reciprocal best hits and genes finding homologs organized on a per query genome fashion. The directory contains the R-script used to run the t-tests comparing the results from each program, and a table with the results of these t-tests. (ZIP) [file pone.0101850.s001.zip › S1-Tables-Stats-Genes/uid128.RBH_norm.tbl]

Genome	GSS	blastp	usearch7	last	blat
uid51607	0.102617	1.0000	0.7574	0.7362	0.0395
uid14005	0.114809	1.0000	0.9419	0.9380	0.1124
uid47087	0.116670	1.0000	0.6966	0.6552	0.0138
uid162029	0.120930	1.0000	0.7156	0.6697	0.0092
uid42831	0.132899	1.0000	0.7066	0.7692	0.0114
uid39575	0.134301	1.0000	0.9780	0.9822	0.2902
uid162197	0.135904	1.0000	0.6972	0.7492	0.0153
uid68451	0.139669	1.0000	0.7267	0.7867	0.0033
uid59087	0.141931	1.0000	0.7438	0.6942	0.0083
uid59133	0.142092	1.0000	0.6300	0.6867	0.0067
uid10623	0.145653	1.0000	0.9661	0.9632	0.2571
uid75119	0.146114	1.0000	0.6678	0.6920	0.0069
uid58005	0.147052	1.0000	0.6667	0.6815	0.0222
uid182933	0.148896	1.0000	0.7093	0.7180	0.0174
uid57643	0.149597	1.0000	0.6782	0.7093	0.0104
uid202216	0.149683	1.0000	0.7010	0.7595	0.0137
uid59201	0.152701	1.0000	0.6830	0.7637	0.0144
uid63163	0.153064	1.0000	0.6896	0.7005	0.0110
uid162179	0.153634	1.0000	0.6853	0.7676	0.0176
uid184862	0.155599	1.0000	0.7304	0.7159	0.0116
uid58277	0.156222	1.0000	0.7139	0.7460	0.0214
uid58015	0.158162	1.0000	0.7132	0.7054	0.0155
uid59395	0.158371	1.0000	0.6911	0.7506	0.0160
uid201478	0.159025	1.0000	0.7136	0.7257	0.0097
uid59013	0.160235	1.0000	0.7094	0.7158	0.0150
uid59777	0.160321	1.0000	0.7236	0.7344	0.0081
uid61641	0.160579	1.0000	0.7623	0.7213	0.0082
uid183114	0.160707	1.0000	0.7154	0.7234	0.0120
uid173926	0.160721	1.0000	0.7342	0.7495	0.0131
uid203392	0.160816	1.0000	0.7520	0.7120	0.0080
uid183109	0.160953	1.0000	0.6874	0.7206	0.0177
uid77129	0.163482	1.0000	0.6845	0.7350	0.0095
uid59025	0.163932	1.0000	0.7059	0.7311	0.0168
uid58601	0.164922	1.0000	0.6593	0.6530	0.0032
uid40921	0.166082	1.0000	0.6901	0.7266	0.0078
uid41017	0.166082	1.0000	0.6917	0.7280	0.0078
uid183340	0.166289	1.0000	0.7336	0.7103	0.0140
uid58009	0.166520	1.0000	0.5849	0.5975	0.0000
uid57659	0.166523	1.0000	0.7295	0.7367	0.0145
uid157913	0.166523	1.0000	0.7251	0.7397	0.0146
uid159873	0.166523	1.0000	0.7251	0.7397	0.0146
uid57679	0.166544	1.0000	0.6925	0.7287	0.0078
uid189748	0.166704	1.0000	0.7218	0.7338	0.0144
uid159835	0.166704	1.0000	0.7251	0.7421	0.0146
uid158059	0.166704	1.0000	0.7251	0.7397	0.0146
uid73417	0.167272	1.0000	0.6710	0.7622	0.0130
uid59109	0.167324	1.0000	0.7313	0.7673	0.0139
uid74443	0.167860	1.0000	0.6667	0.7135	0.0029
uid188479	0.168484	1.0000	0.7419	0.7742	0.0253
uid81841	0.168652	1.0000	0.7032	0.7621	0.0063
uid168323	0.169141	1.0000	0.6749	0.7090	0.0186
uid52599	0.169185	1.0000	0.6414	0.7072	0.0066
uid158363	0.169459	1.0000	0.6909	0.7273	0.0078
uid155	0.169909	1.0000	0.7642	0.7287	0.0398
uid57767	0.170015	1.0000	0.7025	0.7084	0.0176
uid61569	0.170238	1.0000	0.7500	0.6643	0.0143
uid189747	0.170279	1.0000	0.7225	0.7294	0.0092
uid52581	0.170837	1.0000	0.7185	0.7426	0.0134
uid60491	0.171138	1.0000	0.6899	0.7449	0.0116
uid68021	0.171545	1.0000	0.7137	0.7222	0.0128
uid1433	0.172107	1.0000	0.8320	0.8393	0.0993
uid58137	0.172330	1.0000	0.7382	0.7358	0.0142
uid58271	0.172396	1.0000	0.7395	0.7682	0.0132
uid68691	0.172591	1.0000	0.7319	0.7826	0.0145
uid158881	0.172758	1.0000	0.7319	0.7560	0.0110
uid158701	0.172760	1.0000	0.7354	0.7614	0.0130
uid59229	0.172882	1.0000	0.7335	0.7309	0.0079
uid50547	0.173212	1.0000	0.7140	0.7298	0.0099
uid168665	0.173222	1.0000	0.7319	0.7681	0.0145
uid52547	0.173386	1.0000	0.6870	0.7358	0.0102
uid75097	0.173545	1.0000	0.6957	0.7319	0.0097
uid51423	0.173936	1.0000	0.7168	0.7522	0.0118
uid60859	0.174353	1.0000	0.7132	0.7868	0.0147
uid59439	0.174437	1.0000	0.6847	0.7197	0.0096
uid197154	0.174534	1.0000	0.7162	0.7027	0.0135
uid58867	0.174672	1.0000	0.6911	0.7143	0.0154
uid158509	0.174733	1.0000	0.7000	0.7518	0.0089
uid58317	0.174961	1.0000	0.7336	0.7533	0.0087
uid53543	0.175104	1.0000	0.7055	0.7260	0.0137
uid167781	0.175157	1.0000	0.7080	0.7328	0.0110
uid58585	0.175755	1.0000	0.7208	0.7236	0.0114
uid58043	0.176003	1.0000	0.6975	0.7269	0.0168
uid176371	0.176077	1.0000	0.7344	0.7475	0.0098
uid183003	0.176153	1.0000	0.6772	0.7004	0.0190
uid62099	0.176316	1.0000	0.6913	0.7181	0.0134
uid63605	0.176829	1.0000	0.6667	0.7407	0.0111
uid62463	0.176973	1.0000	0.7429	0.7603	0.0131
uid57705	0.177328	1.0000	0.6884	0.7767	0.0140
uid162189	0.177332	1.0000	0.7338	0.7576	0.0130
uid51879	0.177364	1.0000	0.7539	0.7627	0.0200
uid183110	0.177505	1.0000	0.7012	0.7199	0.0166
uid57961	0.177588	1.0000	0.7037	0.7778	0.0139
uid160253	0.177694	1.0000	0.7302	0.7625	0.0117
uid58519	0.177767	1.0000	0.7295	0.7541	0.0137
uid183008	0.178007	1.0000	0.7358	0.7111	0.0074
uid55381	0.178868	1.0000	0.7413	0.7925	0.0210
uid41171	0.178868	1.0000	0.7413	0.7949	0.0210
uid162027	0.179054	1.0000	0.6519	0.6667	0.0148
uid85495	0.179054	1.0000	0.6786	0.6929	0.0143
uid54249	0.179183	1.0000	0.6980	0.7513	0.0102
uid57709	0.179417	1.0000	0.6901	0.6761	0.0141
uid185759	0.179417	1.0000	0.6957	0.6884	0.0145
uid183112	0.179893	1.0000	0.6866	0.7093	0.0082
uid49467	0.180081	1.0000	0.7536	0.7867	0.0213
uid57803	0.180116	1.0000	0.7017	0.7185	0.0168
uid49489	0.180258	1.0000	0.6679	0.7107	0.0071
uid58227	0.180315	1.0000	0.7593	0.8037	0.0234
uid58079	0.180521	1.0000	0.6996	0.7562	0.0141
uid193714	0.180669	1.0000	0.7018	0.7995	0.0180
uid46679	0.180692	1.0000	0.7194	0.7626	0.0144
uid61619	0.181150	1.0000	0.7183	0.7183	0.0141
uid43209	0.181158	1.0000	0.7028	0.7431	0.0101
uid168259	0.181737	1.0000	0.6563	0.6761	0.0141
uid183006	0.181802	1.0000	0.7257	0.7367	0.0133
uid58051	0.182001	1.0000	0.6919	0.7355	0.0145
uid54733	0.182393	1.0000	0.6938	0.6667	0.0108
uid45857	0.182592	1.0000	0.7316	0.6864	0.0000
uid157997	0.182901	1.0000	0.6854	0.7667	0.0127
uid158133	0.183097	1.0000	0.7351	0.7616	0.0110
uid70841	0.183103	1.0000	0.6501	0.6667	0.0165
uid53535	0.183124	1.0000	0.7412	0.7741	0.0132
uid165195	0.183191	1.0000	0.7660	0.7967	0.0165
uid60393	0.183394	1.0000	0.6795	0.7418	0.0119
uid184821	0.183580	1.0000	0.6958	0.7169	0.0106
uid55259	0.183816	1.0000	0.7201	0.7607	0.0158
uid190705	0.183968	1.0000	0.7417	0.7660	0.0132
uid46989	0.183981	1.0000	0.7173	0.7321	0.0179
uid189187	0.184034	1.0000	0.7466	0.7579	0.0136
uid183682	0.184047	1.0000	0.7221	0.7571	0.0153
uid159001	0.184255	1.0000	0.7422	0.7800	0.0133
uid68053	0.184580	1.0000	0.7169	0.7564	0.0139
uid74441	0.184663	1.0000	0.6991	0.7416	0.0122
uid58637	0.184964	1.0000	0.7182	0.7545	0.0091
uid183001	0.184970	1.0000	0.7522	0.7743	0.0155
uid66779	0.185048	1.0000	0.6973	0.7554	0.0097
uid82949	0.185124	1.0000	0.7372	0.7930	0.0233
uid81081	0.185147	1.0000	0.7065	0.7355	0.0236
uid184010	0.185189	1.0000	0.7506	0.7753	0.0135
uid55845	0.185219	1.0000	0.7299	0.7436	0.0137
uid49871	0.185353	1.0000	0.7105	0.7551	0.0142
uid67317	0.185423	1.0000	0.7180	0.7128	0.0183
uid195461	0.185497	1.0000	0.7467	0.7642	0.0153
uid58635	0.185657	1.0000	0.6766	0.7096	0.0060
uid48993	0.185827	1.0000	0.6464	0.7107	0.0071
uid197161	0.185934	1.0000	0.6932	0.7198	0.0118
uid68443	0.186019	1.0000	0.6926	0.7362	0.0114
uid57947	0.186070	1.0000	0.7009	0.7632	0.0156
uid50331	0.186102	1.0000	0.6957	0.7560	0.0072
uid55639	0.186481	1.0000	0.6880	0.7409	0.0139
uid58339	0.186560	1.0000	0.6898	0.7424	0.0139
uid84215	0.186602	1.0000	0.7528	0.7638	0.0132
uid65785	0.186638	1.0000	0.6735	0.7412	0.0088
uid58289	0.186723	1.0000	0.6686	0.7343	0.0143
uid48589	0.186756	1.0000	0.7233	0.7579	0.0126
uid181617	0.186777	1.0000	0.7462	0.7593	0.0131
uid59299	0.186894	1.0000	0.7042	0.7586	0.0060
uid41875	0.186922	1.0000	0.6692	0.7077	0.0231
uid179383	0.186926	1.0000	0.7200	0.7106	0.0165
uid68743	0.186999	1.0000	0.7184	0.7468	0.0127
uid58527	0.187009	1.0000	0.6837	0.7674	0.0256
uid57873	0.187451	1.0000	0.6719	0.6797	0.0312
uid57981	0.187475	1.0000	0.7402	0.7295	0.0107
uid169620	0.187554	1.0000	0.6762	0.6841	0.0313
uid59203	0.187777	1.0000	0.7039	0.7429	0.0208
uid162131	0.187777	1.0000	0.7073	0.7409	0.0207
uid161953	0.187777	1.0000	0.7028	0.7390	0.0207
uid59095	0.188050	1.0000	0.6770	0.7491	0.0103
uid61179	0.188055	1.0000	0.6870	0.7519	0.0115
uid160233	0.188194	1.0000	0.6816	0.7266	0.0112
uid58121	0.188286	1.0000	0.6404	0.7135	0.0088
uid58003	0.188390	1.0000	0.6721	0.7156	0.0109
uid193706	0.188607	1.0000	0.7446	0.7554	0.0152
uid62913	0.188612	1.0000	0.7093	0.7569	0.0125
uid57675	0.188626	1.0000	0.7424	0.7554	0.0152
uid183007	0.188891	1.0000	0.7108	0.7265	0.0067
uid41865	0.188960	1.0000	0.6962	0.7016	0.0108
uid66189	0.189026	1.0000	0.6959	0.6608	0.0117
uid81103	0.189027	1.0000	0.7098	0.7727	0.0035
uid184824	0.189067	1.0000	0.7343	0.7063	0.0140
uid167260	0.189226	1.0000	0.7006	0.7740	0.0198
uid41885	0.189322	1.0000	0.6616	0.7651	0.0108
uid60849	0.189328	1.0000	0.7289	0.6867	0.0120
uid59253	0.189345	1.0000	0.6836	0.7031	0.0039
uid162031	0.189391	1.0000	0.7273	0.6909	0.0121
uid58629	0.189404	1.0000	0.7130	0.7604	0.0059
uid57989	0.189665	1.0000	0.7036	0.7101	0.0065
uid58525	0.189889	1.0000	0.7378	0.6890	0.0122
uid48129	0.190028	1.0000	0.7124	0.7677	0.0265
uid57683	0.190078	1.0000	0.6943	0.7229	0.0096
uid57985	0.190171	1.0000	0.7289	0.7259	0.0181
uid58757	0.190507	1.0000	0.7080	0.7560	0.0100
uid177931	0.190566	1.0000	0.6992	0.7470	0.0100
uid190186	0.190566	1.0000	0.7050	0.7545	0.0099
uid49135	0.190572	1.0000	0.7088	0.7570	0.0120
uid55779	0.190619	1.0000	0.7102	0.7699	0.0265
uid195560	0.190676	1.0000	0.6977	0.7138	0.0064
uid84337	0.190746	1.0000	0.7204	0.7416	0.0091
uid54335	0.191058	1.0000	0.7528	0.7684	0.0134
uid48361	0.191146	1.0000	0.7211	0.7789	0.0101
uid58825	0.191333	1.0000	0.7143	0.7455	0.0156
uid58061	0.191488	1.0000	0.6549	0.6549	0.0141
uid54699	0.191675	1.0000	0.6766	0.7729	0.0115
uid183002	0.191704	1.0000	0.7131	0.7405	0.0105
uid68449	0.191860	1.0000	0.6867	0.7108	0.0120
uid58877	0.191891	1.0000	0.7126	0.7213	0.0201
uid177811	0.192237	1.0000	0.6925	0.7174	0.0124
uid158151	0.192331	1.0000	0.7012	0.7470	0.0100
uid59205	0.192441	1.0000	0.6459	0.6918	0.0098
uid183338	0.192447	1.0000	0.6871	0.6825	0.0091
uid58829	0.192662	1.0000	0.7258	0.7627	0.0184
uid183339	0.192760	1.0000	0.6798	0.6881	0.0146
uid61629	0.192833	1.0000	0.6832	0.7198	0.0092
uid62227	0.192839	1.0000	0.6415	0.7245	0.0075
uid46241	0.192861	1.0000	0.6948	0.7302	0.0136
uid57951	0.193179	1.0000	0.7101	0.7395	0.0168
uid197165	0.193408	1.0000	0.7362	0.7515	0.0184
uid183111	0.193472	1.0000	0.7055	0.7352	0.0169
uid57919	0.193522	1.0000	0.7386	0.7568	0.0091
uid169223	0.193761	1.0000	0.6975	0.7562	0.0154
uid162071	0.193792	1.0000	0.7051	0.7231	0.0154
uid167488	0.193931	1.0000	0.6460	0.7457	0.0069
uid58225	0.194116	1.0000	0.6767	0.7342	0.0192
uid58253	0.194790	1.0000	0.7285	0.7554	0.0108
uid59027	0.194812	1.0000	0.7181	0.7048	0.0198
uid59143	0.194819	1.0000	0.7002	0.6893	0.0197
uid57765	0.195145	1.0000	0.6628	0.7390	0.0176
uid59207	0.195334	1.0000	0.7052	0.7511	0.0175
uid184864	0.195369	1.0000	0.6844	0.6976	0.0027
uid168256	0.195447	1.0000	0.7147	0.7270	0.0184
uid175575	0.195554	1.0000	0.6986	0.7225	0.0144
uid66917	0.195619	1.0000	0.6925	0.7184	0.0057
uid58471	0.195897	1.0000	0.7246	0.7377	0.0098
uid66777	0.195998	1.0000	0.7052	0.7567	0.0082
uid58391	0.196004	1.0000	0.6967	0.7447	0.0173
uid57729	0.196121	1.0000	0.7330	0.7330	0.0227
uid65789	0.196260	1.0000	0.7235	0.7324	0.0029
uid171259	0.196307	1.0000	0.6019	0.5825	0.0097
uid59135	0.196431	1.0000	0.7190	0.7541	0.0187
uid77127	0.196482	1.0000	0.6900	0.7467	0.0087
uid62245	0.196586	1.0000	0.6819	0.7224	0.0135
uid59273	0.196593	1.0000	0.7160	0.7692	0.0207
uid57959	0.196595	1.0000	0.6883	0.7240	0.0065
uid61411	0.196598	1.0000	0.6218	0.6762	0.0057
uid197195	0.196707	1.0000	0.5758	0.6162	0.0000
uid12410	0.196861	1.0000	0.9454	0.9374	0.1545
uid182929	0.196863	1.0000	0.6809	0.6829	0.0117
uid63269	0.197028	1.0000	0.7123	0.7288	0.0110
uid175578	0.197032	1.0000	0.7048	0.7333	0.0190
uid159841	0.197107	1.0000	0.7567	0.7670	0.0124
uid57721	0.197139	1.0000	0.7201	0.7481	0.0153
uid158165	0.197272	1.0000	0.7031	0.7254	0.0134
uid43211	0.197562	1.0000	0.6640	0.7160	0.0120
uid62207	0.197729	1.0000	0.6757	0.7371	0.0098
uid57885	0.197800	1.0000	0.6983	0.7492	0.0237
uid188480	0.197881	1.0000	0.6885	0.7579	0.0218
uid46523	0.197902	1.0000	0.6899	0.7663	0.0112
uid41925	0.198094	1.0000	0.7191	0.7191	0.0100
uid58107	0.198161	1.0000	0.7277	0.7812	0.0134
uid162057	0.198223	1.0000	0.6515	0.7045	0.0114
uid171829	0.198278	1.0000	0.7227	0.7364	0.0045
uid59371	0.198376	1.0000	0.7137	0.7635	0.0124
uid61589	0.198625	1.0000	0.7405	0.7357	0.0119
uid41735	0.198879	1.0000	0.6654	0.7121	0.0117
uid162091	0.199296	1.0000	0.7507	0.7480	0.0108
uid58057	0.199575	1.0000	0.6634	0.7666	0.0123
uid81629	0.199960	1.0000	0.6633	0.7100	0.0133
uid46943	0.199989	1.0000	0.7298	0.7429	0.0087
uid205053	0.200021	1.0000	0.7105	0.6947	0.0105
uid158171	0.200025	1.0000	0.7341	0.7825	0.0181
uid46839	0.200077	1.0000	0.7255	0.7451	0.0087
uid162073	0.200077	1.0000	0.7205	0.7536	0.0104
uid58237	0.200112	1.0000	0.7263	0.7351	0.0155
uid57875	0.200157	1.0000	0.7066	0.7409	0.0107
uid58537	0.200410	1.0000	0.6632	0.7249	0.0103
uid162033	0.200437	1.0000	0.7329	0.7461	0.0088
uid48823	0.200465	1.0000	0.6988	0.7281	0.0175
uid57621	0.200695	1.0000	0.7066	0.7388	0.0107
uid158119	0.200695	1.0000	0.7028	0.7367	0.0106
uid61645	0.200701	1.0000	0.7119	0.7531	0.0123
uid183005	0.200767	1.0000	0.6745	0.6809	0.0193
uid60575	0.200914	1.0000	0.6806	0.7254	0.0119
uid58189	0.200929	1.0000	0.6735	0.7321	0.0230
uid198767	0.201093	1.0000	0.7166	0.7530	0.0162
uid50427	0.201122	1.0000	0.7351	0.7310	0.0164
uid13961	0.201124	1.0000	0.8363	0.8494	0.0973
uid57967	0.201192	1.0000	0.6763	0.7457	0.0116
uid176453	0.201196	1.0000	0.7537	0.7390	0.0059
uid161989	0.201331	1.0000	0.7249	0.7307	0.0086
uid167261	0.201457	1.0000	0.6702	0.6756	0.0241
uid58887	0.201474	1.0000	0.7698	0.7698	0.0079
uid57711	0.201474	1.0000	0.7680	0.7760	0.0080
uid59583	0.201636	1.0000	0.7081	0.7342	0.0109
uid51721	0.201673	1.0000	0.6877	0.6877	0.0120
uid59011	0.201732	1.0000	0.7077	0.7385	0.0154
uid78143	0.201763	1.0000	0.6545	0.6944	0.0199
uid68311	0.201782	1.0000	0.7093	0.7485	0.0144
uid68837	0.201792	1.0000	0.6751	0.7131	0.0084
uid198768	0.201800	1.0000	0.7227	0.7689	0.0126
uid57975	0.201896	1.0000	0.7033	0.7520	0.0102
uid57671	0.201960	1.0000	0.7347	0.7551	0.0117
uid65089	0.201975	1.0000	0.6412	0.6780	0.0000
uid84411	0.201982	1.0000	0.6695	0.7379	0.0057
uid162117	0.202020	1.0000	0.6976	0.7319	0.0141
uid158879	0.202022	1.0000	0.7500	0.7679	0.0156
uid162159	0.202103	1.0000	0.7205	0.7314	0.0109
uid58053	0.202118	1.0000	0.7005	0.7104	0.0099
uid168516	0.202262	1.0000	0.7179	0.7483	0.0093
uid184827	0.202292	1.0000	0.7418	0.7451	0.0131
uid192185	0.202323	1.0000	0.7310	0.7544	0.0117
uid50615	0.202342	1.0000	0.7062	0.7646	0.0060
uid58097	0.202440	1.0000	0.7155	0.7371	0.0194
uid57851	0.202624	1.0000	0.7257	0.7595	0.0127
uid57907	0.202707	1.0000	0.6915	0.7249	0.0129
uid58297	0.202873	1.0000	0.7778	0.7381	0.0159
uid58849	0.202908	1.0000	0.6962	0.7190	0.0152
uid59173	0.202967	1.0000	0.7273	0.7406	0.0053
uid182932	0.203027	1.0000	0.6975	0.7101	0.0168
uid58851	0.203031	1.0000	0.7066	0.7219	0.0153
uid57991	0.203072	1.0000	0.7058	0.7356	0.0149
uid58923	0.203109	1.0000	0.7147	0.7249	0.0154
uid162067	0.203125	1.0000	0.7143	0.7219	0.0153
uid173860	0.203159	1.0000	0.7168	0.7465	0.0099
uid58433	0.203185	1.0000	0.6734	0.7500	0.0135
uid63665	0.203261	1.0000	0.5644	0.6139	0.0000
uid173374	0.203269	1.0000	0.7149	0.7490	0.0100
uid58687	0.203285	1.0000	0.7097	0.7419	0.0029
uid58759	0.203306	1.0000	0.7034	0.7575	0.0080
uid54341	0.203308	1.0000	0.7114	0.7434	0.0029
uid58595	0.203354	1.0000	0.7211	0.7521	0.0028
uid189188	0.203364	1.0000	0.7247	0.7733	0.0101
uid59017	0.203394	1.0000	0.7423	0.7423	0.0132
uid58939	0.203457	1.0000	0.7257	0.7611	0.0029
uid58419	0.203479	1.0000	0.6900	0.7467	0.0100
uid73967	0.203496	1.0000	0.7363	0.7670	0.0154
uid158699	0.203553	1.0000	0.6677	0.7151	0.0119
uid176921	0.203570	1.0000	0.7226	0.7968	0.0065
uid57753	0.203692	1.0000	0.6921	0.6745	0.0264
uid179370	0.203752	1.0000	0.6846	0.7035	0.0135
uid61897	0.203761	1.0000	0.5918	0.6224	0.0000
uid57859	0.203811	1.0000	0.7147	0.7532	0.0192
uid162021	0.203992	1.0000	0.7157	0.7702	0.0081
uid41333	0.204059	1.0000	0.7088	0.7294	0.0206
uid57589	0.204144	1.0000	0.7118	0.7579	0.0029
uid58693	0.204144	1.0000	0.7081	0.7630	0.0029
uid58315	0.204164	1.0000	0.7278	0.7814	0.0124
uid58581	0.204190	1.0000	0.7197	0.7580	0.0191
uid193770	0.204282	1.0000	0.6813	0.7344	0.0094
uid49485	0.204300	1.0000	0.6611	0.7136	0.0119
uid58811	0.204323	1.0000	0.7099	0.7606	0.0028
uid167487	0.204369	1.0000	0.6796	0.7634	0.0108
uid59303	0.204431	1.0000	0.7227	0.7814	0.0061
uid57909	0.204431	1.0000	0.7236	0.7744	0.0061
uid58083	0.204431	1.0000	0.7221	0.7769	0.0061
uid59385	0.204431	1.0000	0.7251	0.7760	0.0061
uid58091	0.204431	1.0000	0.7256	0.7764	0.0061
uid46803	0.204560	1.0000	0.6674	0.7073	0.0067
uid58381	0.204612	1.0000	0.7395	0.7964	0.0180
uid58379	0.204709	1.0000	0.6751	0.6675	0.0051
uid189027	0.204709	1.0000	0.6684	0.6734	0.0051
uid58161	0.204755	1.0000	0.6916	0.7944	0.0327
uid66803	0.204809	1.0000	0.6667	0.7101	0.0072
uid170731	0.204813	1.0000	0.6429	0.5816	0.0102
uid58179	0.204817	1.0000	0.6873	0.7214	0.0124
uid57931	0.204836	1.0000	0.6737	0.7317	0.0135
uid61409	0.204872	1.0000	0.6575	0.7244	0.0079
uid189028	0.204950	1.0000	0.6717	0.6692	0.0051
uid186819	0.204967	1.0000	0.6980	0.6838	0.0085
uid195569	0.204967	1.0000	0.6952	0.6895	0.0085
uid89379	0.204999	1.0000	0.7101	0.7623	0.0029
uid89373	0.204999	1.0000	0.7101	0.7565	0.0029
uid57633	0.205064	1.0000	0.7005	0.7604	0.0230
uid87037	0.205070	1.0000	0.7002	0.7698	0.0213
uid70727	0.205075	1.0000	0.7393	0.7423	0.0215
uid58719	0.205130	1.0000	0.6599	0.7003	0.0034
uid46353	0.205201	1.0000	0.6892	0.7446	0.0154
uid58799	0.205207	1.0000	0.6995	0.7746	0.0235
uid59301	0.205277	1.0000	0.7009	0.7617	0.0234
uid62903	0.205292	1.0000	0.6845	0.6845	0.0254
uid42155	0.205379	1.0000	0.6926	0.7418	0.0123
uid66207	0.205406	1.0000	0.6574	0.7214	0.0111
uid47079	0.205570	1.0000	0.7309	0.7836	0.0158
uid59887	0.205718	1.0000	0.7223	0.7570	0.0195
uid158159	0.205781	1.0000	0.6959	0.7650	0.0230
uid159955	0.205901	1.0000	0.7093	0.7462	0.0108
uid67365	0.205931	1.0000	0.7331	0.7393	0.0123
uid57713	0.206073	1.0000	0.7022	0.7398	0.0157
uid59029	0.206100	1.0000	0.7203	0.7458	0.0085
uid158537	0.206115	1.0000	0.7103	0.7382	0.0107
uid59101	0.206160	1.0000	0.7230	0.7465	0.0141
uid186549	0.206189	1.0000	0.6850	0.7198	0.0128
uid57813	0.206243	1.0000	0.6822	0.7425	0.0192
uid193766	0.206450	1.0000	0.7070	0.7399	0.0073
uid40659	0.206482	1.0000	0.7265	0.7462	0.0088
uid82369	0.206516	1.0000	0.6967	0.7725	0.0237
uid58609	0.206897	1.0000	0.7055	0.7394	0.0106
uid158071	0.206897	1.0000	0.7066	0.7366	0.0150
uid47317	0.206897	1.0000	0.6994	0.7335	0.0107
uid58445	0.206962	1.0000	0.6981	0.7694	0.0126
uid159693	0.206991	1.0000	0.7263	0.7483	0.0066
uid59399	0.207041	1.0000	0.6676	0.6453	0.0112
uid158073	0.207070	1.0000	0.7143	0.7424	0.0108
uid193657	0.207076	1.0000	0.6922	0.7304	0.0076
uid58625	0.207117	1.0000	0.6619	0.7473	0.0178
uid58607	0.207145	1.0000	0.7082	0.7400	0.0106
uid70839	0.207207	1.0000	0.7056	0.7710	0.0234
uid89383	0.207249	1.0000	0.6561	0.7557	0.0271
uid42499	0.207261	1.0000	0.7152	0.7121	0.0186
uid46245	0.207313	1.0000	0.7049	0.6932	0.0094
uid197171	0.207370	1.0000	0.7198	0.7722	0.0137
uid73963	0.207413	1.0000	0.6854	0.7746	0.0188
uid45893	0.207539	1.0000	0.6632	0.6840	0.0069
uid43679	0.207566	1.0000	0.7128	0.7337	0.0131
uid162509	0.207574	1.0000	0.6942	0.7476	0.0121
uid57685	0.207622	1.0000	0.7057	0.7321	0.0113
uid201479	0.207622	1.0000	0.7041	0.7266	0.0112
uid82379	0.207649	1.0000	0.6599	0.7064	0.0000
uid58733	0.207862	1.0000	0.6948	0.7230	0.0094
uid86659	0.207873	1.0000	0.6758	0.7671	0.0274
uid86653	0.207873	1.0000	0.6697	0.7706	0.0229
uid58961	0.207873	1.0000	0.6728	0.7650	0.0230
uid86657	0.207873	1.0000	0.6835	0.7706	0.0229
uid88069	0.207873	1.0000	0.6789	0.7706	0.0275
uid86655	0.207873	1.0000	0.6835	0.7706	0.0229
uid88067	0.207933	1.0000	0.6774	0.7696	0.0230
uid158043	0.207993	1.0000	0.6852	0.7778	0.0231
uid182934	0.208039	1.0000	0.7297	0.7101	0.0098
uid58027	0.208082	1.0000	0.6866	0.7742	0.0230
uid66329	0.208199	1.0000	0.6740	0.6878	0.0083
uid58871	0.208264	1.0000	0.7106	0.7287	0.0155
uid74445	0.208278	1.0000	0.7120	0.7690	0.0032
uid197182	0.208289	1.0000	0.6595	0.6595	0.0000
uid82367	0.208308	1.0000	0.7130	0.6348	0.0087
uid57727	0.208355	1.0000	0.6500	0.6917	0.0056
uid61623	0.208408	1.0000	0.6805	0.7221	0.0182
uid42497	0.208467	1.0000	0.6612	0.7556	0.0226
uid59147	0.208539	1.0000	0.7480	0.7534	0.0108
uid59311	0.208614	1.0000	0.6852	0.7407	0.0000
uid58669	0.208630	1.0000	0.6620	0.7218	0.0106
uid58971	0.208670	1.0000	0.6968	0.7462	0.0151
uid58913	0.208761	1.0000	0.6683	0.7488	0.0073
uid43471	0.208839	1.0000	0.7126	0.7395	0.0060
uid58945	0.208886	1.0000	0.7172	0.7379	0.0184
uid158375	0.208980	1.0000	0.6751	0.8065	0.0161
uid158383	0.208980	1.0000	0.6751	0.8065	0.0161
uid59279	0.208980	1.0000	0.6751	0.8041	0.0161
uid158379	0.208980	1.0000	0.6751	0.8065	0.0161
uid158373	0.208980	1.0000	0.6751	0.8065	0.0161
uid158531	0.208980	1.0000	0.6751	0.8065	0.0161
uid158381	0.208980	1.0000	0.6751	0.8065	0.0161
uid58145	0.209103	1.0000	0.7086	0.7338	0.0147
uid66607	0.209196	1.0000	0.6898	0.6898	0.0066
uid60855	0.209267	1.0000	0.6887	0.7355	0.0165
uid58893	0.209375	1.0000	0.6946	0.7485	0.0060
uid58037	0.209385	1.0000	0.7073	0.7479	0.0107
uid58171	0.209545	1.0000	0.6955	0.7005	0.0074
uid57631	0.209548	1.0000	0.7147	0.7598	0.0060
uid48643	0.209601	1.0000	0.7062	0.7333	0.0099
uid59237	0.209651	1.0000	0.7281	0.7368	0.0175
uid170534	0.209672	1.0000	0.7077	0.7415	0.0097
uid59151	0.209721	1.0000	0.6923	0.7277	0.0104
uid59153	0.209814	1.0000	0.6979	0.7354	0.0104
uid205051	0.209823	1.0000	0.6983	0.7458	0.0237
uid189241	0.209871	1.0000	0.6990	0.7340	0.0144
uid57853	0.209874	1.0000	0.7511	0.7511	0.0045
uid88073	0.209880	1.0000	0.7294	0.7321	0.0133
uid58991	0.209888	1.0000	0.6958	0.7224	0.0095
uid162045	0.209989	1.0000	0.6667	0.7269	0.0120
uid60157	0.209999	1.0000	0.6648	0.7330	0.0114
uid58089	0.210033	1.0000	0.7215	0.7663	0.0061
uid58619	0.210089	1.0000	0.7008	0.7322	0.0084
uid58507	0.210121	1.0000	0.6892	0.6867	0.0201
uid58487	0.210203	1.0000	0.6952	0.7349	0.0104
uid66301	0.210226	1.0000	0.7075	0.7623	0.0238
uid159875	0.210226	1.0000	0.6774	0.7507	0.0117
uid45927	0.210226	1.0000	0.6785	0.7581	0.0118
uid178736	0.210334	1.0000	0.7395	0.7365	0.0180
uid58485	0.210344	1.0000	0.7041	0.7322	0.0108
uid48809	0.210353	1.0000	0.7003	0.7193	0.0218
uid50585	0.210384	1.0000	0.6825	0.7772	0.0223
uid62461	0.210400	1.0000	0.7257	0.6726	0.0088
uid58509	0.210417	1.0000	0.6970	0.6843	0.0202
uid177713	0.210427	1.0000	0.7055	0.7429	0.0110
uid53037	0.210430	1.0000	0.6784	0.6871	0.0146
uid58157	0.210434	1.0000	0.7006	0.7318	0.0104
uid174986	0.210545	1.0000	0.7010	0.7428	0.0193
uid162109	0.210580	1.0000	0.7117	0.7321	0.0153
uid168321	0.210608	1.0000	0.6811	0.6978	0.0120
uid57807	0.210811	1.0000	0.7285	0.7177	0.0081
uid158049	0.210858	1.0000	0.7191	0.7450	0.0100
uid201428	0.210880	1.0000	0.7073	0.7683	0.0061
uid87069	0.210921	1.0000	0.7048	0.7590	0.0060
uid87065	0.210921	1.0000	0.7134	0.7622	0.0061
uid159543	0.210921	1.0000	0.7188	0.7750	0.0063
uid87067	0.210921	1.0000	0.7091	0.7636	0.0061
uid87051	0.210921	1.0000	0.7091	0.7636	0.0061
uid72937	0.210969	1.0000	0.6822	0.7132	0.0155
uid68447	0.211036	1.0000	0.7006	0.7485	0.0060
uid58429	0.211124	1.0000	0.6773	0.7601	0.0191
uid57625	0.211137	1.0000	0.7232	0.7675	0.0221
uid58931	0.211155	1.0000	0.7185	0.7265	0.0107
uid41927	0.211171	1.0000	0.7108	0.7169	0.0062
uid67357	0.211309	1.0000	0.6797	0.7242	0.0139
uid57867	0.211317	1.0000	0.7388	0.7478	0.0067
uid42615	0.211386	1.0000	0.6724	0.7780	0.0065
uid58841	0.211397	1.0000	0.6902	0.7103	0.0151
uid51503	0.211456	1.0000	0.7408	0.7066	0.0098
uid193710	0.211498	1.0000	0.6885	0.7166	0.0070
uid162041	0.211510	1.0000	0.6696	0.6871	0.0146
uid49001	0.211547	1.0000	0.6832	0.7173	0.0105
uid59433	0.211613	1.0000	0.7162	0.7627	0.0133
uid183113	0.211615	1.0000	0.7158	0.7267	0.0108
uid179384	0.211668	1.0000	0.7289	0.7530	0.0120
uid55487	0.211752	1.0000	0.6926	0.7354	0.0117
uid48801	0.211765	1.0000	0.6879	0.7258	0.0071
uid81779	0.211863	1.0000	0.7065	0.7391	0.0109
uid57881	0.211894	1.0000	0.6842	0.7243	0.0150
uid161957	0.211894	1.0000	0.6825	0.7250	0.0150
uid50673	0.211970	1.0000	0.7172	0.7230	0.0175
uid67501	0.212102	1.0000	0.6910	0.7348	0.0097
uid58937	0.212129	1.0000	0.6871	0.7611	0.0106
uid89381	0.212170	1.0000	0.6947	0.7843	0.0196
uid197216	0.212192	1.0000	0.7103	0.7205	0.0154
uid58985	0.212215	1.0000	0.6905	0.7768	0.0089
uid73415	0.212344	1.0000	0.6902	0.7178	0.0184
uid193709	0.212574	1.0000	0.7120	0.7277	0.0209
uid159667	0.212666	1.0000	0.7003	0.7896	0.0202
uid167486	0.212724	1.0000	0.6975	0.7449	0.0185
uid59227	0.212836	1.0000	0.7012	0.7689	0.0080
uid58199	0.212929	1.0000	0.7134	0.7392	0.0194
uid62715	0.212976	1.0000	0.7260	0.7500	0.0100
uid57917	0.212999	1.0000	0.7257	0.7429	0.0086
uid162119	0.213066	1.0000	0.7206	0.7353	0.0176
uid162121	0.213066	1.0000	0.7222	0.7281	0.0175
uid67321	0.213085	1.0000	0.6789	0.7156	0.0122
uid193764	0.213113	1.0000	0.7149	0.7711	0.0080
uid157909	0.213162	1.0000	0.6877	0.7851	0.0229
uid159677	0.213193	1.0000	0.6789	0.7831	0.0225
uid162175	0.213200	1.0000	0.6826	0.7753	0.0225
uid159673	0.213236	1.0000	0.6932	0.7784	0.0227
uid159671	0.213369	1.0000	0.6723	0.7825	0.0226
uid159669	0.213382	1.0000	0.6810	0.7902	0.0230
uid46255	0.213425	1.0000	0.7275	0.7455	0.0120
uid63399	0.213436	1.0000	0.6931	0.7354	0.0159
uid83609	0.213483	1.0000	0.6761	0.7775	0.0225
uid158863	0.213498	1.0000	0.7215	0.7215	0.0063
uid47083	0.213576	1.0000	0.6934	0.7909	0.0070
uid182930	0.213606	1.0000	0.7253	0.7060	0.0129
uid58495	0.213822	1.0000	0.7247	0.7278	0.0063
uid165185	0.213878	1.0000	0.7053	0.7662	0.0171
uid162167	0.213927	1.0000	0.7025	0.7847	0.0198
uid41533	0.213945	1.0000	0.6887	0.7393	0.0195
uid46231	0.214070	1.0000	0.6834	0.7130	0.0118
uid167998	0.214125	1.0000	0.7073	0.7332	0.0155
uid84301	0.214139	1.0000	0.7027	0.7324	0.0162
uid59159	0.214141	1.0000	0.7251	0.6954	0.0054
uid58795	0.214192	1.0000	0.7120	0.7606	0.0081
uid84317	0.214192	1.0000	0.7024	0.7373	0.0161
uid62095	0.214309	1.0000	0.6509	0.7327	0.0000
uid49527	0.214373	1.0000	0.6942	0.7187	0.0153
uid197201	0.214377	1.0000	0.6915	0.7518	0.0177
uid57827	0.214412	1.0000	0.7404	0.7452	0.0192
uid62131	0.214458	1.0000	0.7249	0.7770	0.0186
uid177080	0.214459	1.0000	0.7014	0.7655	0.0080
uid159675	0.214658	1.0000	0.6847	0.7784	0.0227
uid58577	0.214668	1.0000	0.7250	0.7708	0.0083
uid158533	0.214752	1.0000	0.7489	0.7792	0.0216
uid176920	0.214776	1.0000	0.7195	0.7683	0.0061
uid58977	0.214776	1.0000	0.7152	0.7636	0.0061
uid57585	0.214776	1.0000	0.7091	0.7576	0.0061
uid83611	0.214876	1.0000	0.7046	0.7585	0.0080
uid68101	0.214920	1.0000	0.7898	0.8153	0.0255
uid57629	0.215044	1.0000	0.7078	0.7572	0.0082
uid58367	0.215071	1.0000	0.6891	0.7819	0.0093
uid193717	0.215098	1.0000	0.7406	0.7448	0.0126
uid49481	0.215162	1.0000	0.6797	0.7242	0.0111
uid197170	0.215221	1.0000	0.6838	0.7010	0.0034
uid58711	0.215270	1.0000	0.6685	0.7135	0.0028
uid58279	0.215330	1.0000	0.7379	0.7778	0.0171
uid57607	0.215513	1.0000	0.6770	0.7363	0.0190
uid58231	0.215648	1.0000	0.7088	0.7675	0.0203
uid158875	0.215712	1.0000	0.7204	0.7592	0.0061
uid195604	0.215766	1.0000	0.6842	0.7712	0.0114
uid81777	0.215788	1.0000	0.6812	0.7129	0.0079
uid58103	0.215832	1.0000	0.7198	0.7621	0.0060
uid70793	0.215857	1.0000	0.7464	0.7691	0.0206
uid58739	0.215882	1.0000	0.6875	0.7435	0.0151
uid182733	0.215884	1.0000	0.6983	0.7400	0.0171
uid173403	0.215939	1.0000	0.7195	0.7541	0.0061
uid55641	0.216010	1.0000	0.7002	0.7551	0.0092
uid58529	0.216035	1.0000	0.7297	0.7785	0.0061
uid82815	0.216038	1.0000	0.7093	0.7785	0.0061
uid58753	0.216038	1.0000	0.7039	0.7748	0.0061
uid59171	0.216043	1.0000	0.7273	0.7424	0.0182
uid57653	0.216063	1.0000	0.6996	0.7697	0.0088
uid57673	0.216072	1.0000	0.7236	0.7581	0.0081
uid58793	0.216080	1.0000	0.7251	0.7076	0.0058
uid58119	0.216110	1.0000	0.6510	0.7285	0.0055
uid77119	0.216143	1.0000	0.6857	0.7363	0.0132
uid167481	0.216147	1.0000	0.7281	0.7515	0.0117
uid58837	0.216147	1.0000	0.7289	0.7493	0.0117
uid59043	0.216176	1.0000	0.6923	0.6838	0.0142
uid58875	0.216206	1.0000	0.7161	0.7323	0.0097
uid49695	0.216229	1.0000	0.6598	0.7354	0.0206
uid188688	0.216279	1.0000	0.6901	0.7380	0.0141
uid61245	0.216378	1.0000	0.7120	0.7560	0.0160
uid43465	0.216435	1.0000	0.6510	0.7469	0.0122
uid58563	0.216443	1.0000	0.6714	0.6890	0.0035
uid55357	0.216595	1.0000	0.6879	0.7070	0.0191
uid59219	0.216690	1.0000	0.7269	0.7343	0.0148
uid65787	0.216708	1.0000	0.6720	0.7200	0.0080
uid71131	0.216843	1.0000	0.7130	0.7523	0.0139
uid203791	0.216983	1.0000	0.6865	0.7308	0.0154
uid86855	0.216994	1.0000	0.7253	0.7451	0.0079
uid54441	0.217000	1.0000	0.7139	0.7371	0.0180
uid168379	0.217014	1.0000	0.6719	0.7411	0.0099
uid158843	0.217018	1.0000	0.7602	0.7828	0.0136
uid58655	0.217029	1.0000	0.6515	0.7152	0.0121
uid168258	0.217131	1.0000	0.6986	0.7855	0.0174
uid161959	0.217187	1.0000	0.6840	0.6718	0.0153
uid59285	0.217213	1.0000	0.7500	0.7679	0.0134
uid158847	0.217228	1.0000	0.7613	0.7703	0.0135
uid58895	0.217245	1.0000	0.7048	0.7530	0.0090
uid59283	0.217272	1.0000	0.7489	0.7713	0.0135
uid158849	0.217272	1.0000	0.7736	0.7783	0.0142
uid46257	0.217291	1.0000	0.6873	0.7419	0.0124
uid67507	0.217298	1.0000	0.6855	0.7101	0.0147
uid57805	0.217305	1.0000	0.7642	0.7817	0.0131
uid173370	0.217359	1.0000	0.7209	0.6899	0.0155
uid158845	0.217387	1.0000	0.7186	0.7665	0.0120
uid173373	0.217413	1.0000	0.7154	0.6923	0.0154
uid57623	0.217432	1.0000	0.7108	0.7439	0.0132
uid184818	0.217606	1.0000	0.7035	0.7382	0.0158
uid46801	0.217643	1.0000	0.7015	0.7413	0.0149
uid173371	0.217718	1.0000	0.7236	0.6829	0.0081
uid58545	0.217733	1.0000	0.7124	0.6928	0.0098
uid165873	0.217755	1.0000	0.7206	0.7490	0.0121
uid57665	0.217790	1.0000	0.7125	0.7800	0.0150
uid58787	0.217817	1.0000	0.6476	0.7249	0.0086
uid57883	0.217836	1.0000	0.6431	0.7267	0.0096
uid55353	0.217851	1.0000	0.6967	0.7417	0.0120
uid58599	0.217862	1.0000	0.7291	0.7621	0.0110
uid173372	0.217867	1.0000	0.7197	0.6970	0.0152
uid59045	0.217917	1.0000	0.7392	0.7847	0.0215
uid158535	0.218048	1.0000	0.7606	0.7840	0.0188
uid205541	0.218050	1.0000	0.7300	0.7281	0.0223
uid162171	0.218054	1.0000	0.6929	0.7393	0.0107
uid205054	0.218057	1.0000	0.7005	0.7005	0.0107
uid58935	0.218091	1.0000	0.6517	0.7087	0.0120
uid57583	0.218130	1.0000	0.6902	0.7098	0.0078
uid87025	0.218137	1.0000	0.7073	0.7348	0.0152
uid87003	0.218256	1.0000	0.7426	0.7206	0.0221
uid197153	0.218355	1.0000	0.7091	0.6909	0.0121
uid58805	0.218474	1.0000	0.7031	0.8058	0.0179
uid66295	0.218525	1.0000	0.7156	0.7630	0.0095
uid188477	0.218528	1.0000	0.6894	0.7174	0.0155
uid176369	0.218529	1.0000	0.7094	0.7515	0.0120
uid162087	0.218547	1.0000	0.7299	0.7007	0.0292
uid59137	0.218581	1.0000	0.6842	0.7081	0.0191
uid162201	0.218589	1.0000	0.6826	0.7099	0.0102
uid66873	0.218593	1.0000	0.7249	0.7443	0.0129
uid181997	0.218635	1.0000	0.7391	0.6957	0.0217
uid62225	0.218738	1.0000	0.7094	0.7433	0.0097
uid172463	0.218743	1.0000	0.7289	0.7349	0.0201
uid51695	0.218763	1.0000	0.7576	0.7500	0.0227
uid59225	0.218827	1.0000	0.7018	0.7427	0.0117
uid159867	0.218873	1.0000	0.7337	0.7337	0.0059
uid57707	0.218980	1.0000	0.7259	0.6889	0.0148
uid58603	0.219020	1.0000	0.7018	0.7588	0.0219
uid58031	0.219068	1.0000	0.7117	0.6933	0.0123
uid47507	0.219076	1.0000	0.7173	0.7143	0.0119
uid68281	0.219150	1.0000	0.6826	0.6886	0.0210
uid63397	0.219193	1.0000	0.7309	0.7620	0.0113
uid58615	0.219245	1.0000	0.7073	0.7634	0.0098
uid58403	0.219320	1.0000	0.6659	0.7271	0.0071
uid157331	0.219359	1.0000	0.6629	0.7686	0.0086
uid57913	0.219365	1.0000	0.7488	0.7860	0.0186
uid58395	0.219419	1.0000	0.7181	0.7546	0.0142
uid58885	0.219455	1.0000	0.7810	0.7704	0.0211
uid58041	0.219481	1.0000	0.7115	0.6695	0.0084
uid54735	0.219563	1.0000	0.6801	0.6830	0.0173
uid59383	0.219568	1.0000	0.7111	0.7556	0.0162
uid185179	0.219597	1.0000	0.6973	0.7471	0.0115
uid58251	0.219606	1.0000	0.7288	0.7055	0.0085
uid189953	0.219623	1.0000	0.6866	0.7662	0.0124
uid57735	0.219629	1.0000	0.7279	0.7642	0.0136
uid171377	0.219655	1.0000	0.6570	0.7616	0.0087
uid60789	0.219762	1.0000	0.6925	0.7155	0.0115
uid83615	0.219785	1.0000	0.7260	0.7580	0.0137
uid41425	0.219793	1.0000	0.6932	0.7430	0.0080
uid158857	0.219801	1.0000	0.7312	0.7585	0.0137
uid162335	0.219844	1.0000	0.7273	0.6875	0.0057
uid42777	0.220010	1.0000	0.6606	0.7030	0.0121
uid66303	0.220033	1.0000	0.6855	0.7495	0.0169
uid58929	0.220039	1.0000	0.7387	0.7387	0.0107
uid159513	0.220039	1.0000	0.7175	0.7119	0.0111
uid59177	0.220058	1.0000	0.7000	0.7387	0.0097
uid58653	0.220120	1.0000	0.7176	0.7235	0.0059
uid58113	0.220151	1.0000	0.7182	0.7483	0.0139
uid159993	0.220185	1.0000	0.7720	0.7150	0.0104
uid59065	0.220266	1.0000	0.6597	0.7254	0.0149
uid58501	0.220266	1.0000	0.6649	0.7902	0.0136
uid159879	0.220334	1.0000	0.7772	0.7254	0.0104
uid159881	0.220334	1.0000	0.7772	0.7254	0.0104
uid58409	0.220355	1.0000	0.6525	0.7316	0.0056
uid158855	0.220467	1.0000	0.7329	0.7603	0.0137
uid58865	0.220490	1.0000	0.6943	0.7420	0.0064
uid193713	0.220517	1.0000	0.7604	0.7083	0.0104
uid161369	0.220517	1.0000	0.7526	0.7113	0.0103
uid193712	0.220517	1.0000	0.7604	0.7083	0.0104
uid196775	0.220517	1.0000	0.7538	0.7179	0.0103
uid203391	0.220546	1.0000	0.6923	0.7292	0.0062
uid59351	0.220578	1.0000	0.7704	0.7143	0.0102
uid53065	0.220600	1.0000	0.7064	0.7618	0.0139
uid43327	0.220638	1.0000	0.6883	0.7531	0.0084
uid46807	0.220673	1.0000	0.7338	0.7673	0.0105
uid59241	0.220703	1.0000	0.7300	0.7629	0.0141
uid73587	0.220730	1.0000	0.6748	0.7379	0.0146
uid158693	0.220746	1.0000	0.6709	0.7545	0.0218
uid158853	0.220752	1.0000	0.7402	0.7563	0.0138
uid58075	0.220759	1.0000	0.7167	0.7414	0.0247
uid202924	0.220768	1.0000	0.6558	0.7033	0.0119
uid57723	0.220768	1.0000	0.6507	0.7075	0.0119
uid58589	0.220768	1.0000	0.7028	0.7583	0.0139
uid196776	0.220784	1.0000	0.7538	0.7128	0.0103
uid196777	0.220795	1.0000	0.7552	0.7188	0.0104
uid167484	0.220795	1.0000	0.7656	0.7083	0.0104
uid196772	0.220795	1.0000	0.7538	0.7128	0.0103
uid161403	0.220795	1.0000	0.7577	0.7113	0.0103
uid167483	0.220795	1.0000	0.7604	0.7083	0.0104
uid196778	0.220795	1.0000	0.7590	0.7128	0.0103
uid161995	0.220795	1.0000	0.7604	0.7083	0.0104
uid62937	0.220828	1.0000	0.7340	0.7601	0.0143
uid167485	0.220855	1.0000	0.7656	0.7083	0.0104
uid58019	0.220913	1.0000	0.7305	0.7541	0.0142
uid58873	0.220913	1.0000	0.7349	0.7651	0.0140
uid59319	0.220966	1.0000	0.7240	0.7534	0.0136
uid196770	0.220980	1.0000	0.7692	0.7128	0.0103
uid159863	0.220980	1.0000	0.7680	0.7062	0.0103
uid196771	0.220980	1.0000	0.7692	0.7128	0.0103
uid196769	0.220980	1.0000	0.7692	0.7128	0.0103
uid58333	0.220990	1.0000	0.7824	0.7202	0.0104
uid59349	0.220990	1.0000	0.7720	0.7150	0.0104
uid83613	0.221046	1.0000	0.7098	0.7619	0.0136
uid51419	0.221047	1.0000	0.7147	0.7356	0.0157
uid45897	0.221074	1.0000	0.7139	0.7389	0.0111
uid59009	0.221137	1.0000	0.7146	0.7648	0.0137
uid196774	0.221160	1.0000	0.7744	0.7231	0.0103
uid196773	0.221160	1.0000	0.7602	0.7194	0.0102
uid196781	0.221160	1.0000	0.7653	0.7143	0.0102
uid196780	0.221160	1.0000	0.7653	0.7143	0.0102
uid196779	0.221160	1.0000	0.7563	0.7157	0.0102
uid57637	0.221160	1.0000	0.7692	0.7179	0.0103
uid161361	0.221160	1.0000	0.7692	0.7128	0.0103
uid57921	0.221167	1.0000	0.7029	0.7317	0.0089
uid196782	0.221180	1.0000	0.7653	0.7194	0.0153
uid46097	0.221208	1.0000	0.6938	0.7752	0.0228
uid161409	0.221238	1.0000	0.7692	0.7179	0.0103
uid161377	0.221238	1.0000	0.7744	0.7179	0.0103
uid161353	0.221238	1.0000	0.7744	0.7179	0.0103
uid161985	0.221243	1.0000	0.7224	0.7531	0.0163
uid83617	0.221249	1.0000	0.7140	0.7574	0.0137
uid159871	0.221249	1.0000	0.7140	0.7574	0.0137
uid57927	0.221249	1.0000	0.7117	0.7574	0.0137
uid58451	0.221288	1.0000	0.6771	0.7572	0.0089
uid59015	0.221571	1.0000	0.7212	0.7604	0.0138
uid55693	0.221573	1.0000	0.7514	0.7818	0.0083
uid68843	0.221574	1.0000	0.7656	0.7240	0.0156
uid176125	0.221576	1.0000	0.7060	0.7312	0.0101
uid68687	0.221643	1.0000	0.7087	0.7184	0.0291
uid188115	0.221751	1.0000	0.7078	0.7654	0.0082
uid51489	0.221756	1.0000	0.7130	0.7402	0.0091
uid72793	0.221824	1.0000	0.7368	0.7409	0.0182
uid175570	0.221861	1.0000	0.8091	0.7818	0.0091
uid176373	0.221861	1.0000	0.7944	0.7664	0.0093
uid173859	0.221861	1.0000	0.8182	0.7909	0.0091
uid176374	0.221861	1.0000	0.7963	0.7685	0.0093
uid55329	0.221909	1.0000	0.7226	0.7378	0.0061
uid175576	0.221950	1.0000	0.7246	0.7488	0.0097
uid57591	0.222139	1.0000	0.6965	0.7356	0.0168
uid196796	0.222144	1.0000	0.7577	0.7216	0.0155
uid61633	0.222144	1.0000	0.7617	0.7202	0.0104
uid196789	0.222144	1.0000	0.7577	0.7216	0.0155
uid196792	0.222144	1.0000	0.7577	0.7216	0.0155
uid196785	0.222144	1.0000	0.7538	0.7179	0.0154
uid196795	0.222144	1.0000	0.7577	0.7216	0.0155
uid196800	0.222144	1.0000	0.7577	0.7268	0.0155
uid196791	0.222144	1.0000	0.7577	0.7216	0.0155
uid196788	0.222144	1.0000	0.7577	0.7216	0.0155
uid196799	0.222144	1.0000	0.7577	0.7216	0.0155
uid196787	0.222144	1.0000	0.7577	0.7216	0.0155
uid61635	0.222144	1.0000	0.7617	0.7202	0.0104
uid196794	0.222144	1.0000	0.7526	0.7216	0.0155
uid198643	0.222144	1.0000	0.7629	0.7216	0.0155
uid196784	0.222144	1.0000	0.7538	0.7231	0.0154
uid196798	0.222144	1.0000	0.7577	0.7216	0.0155
uid196783	0.222144	1.0000	0.7577	0.7268	0.0103
uid196790	0.222144	1.0000	0.7577	0.7216	0.0155
uid198644	0.222144	1.0000	0.7629	0.7216	0.0155
uid196793	0.222144	1.0000	0.7577	0.7216	0.0155
uid196786	0.222144	1.0000	0.7577	0.7216	0.0155
uid58481	0.222189	1.0000	0.6830	0.7288	0.0065
uid196797	0.222208	1.0000	0.7577	0.7268	0.0155
uid40839	0.222233	1.0000	0.7004	0.7262	0.0060
uid58115	0.222266	1.0000	0.6604	0.7396	0.0075
uid52455	0.222359	1.0000	0.7192	0.7533	0.0210
uid159233	0.222407	1.0000	0.7140	0.7441	0.0151
uid202218	0.222569	1.0000	0.7060	0.7940	0.0176
uid89377	0.222681	1.0000	0.7164	0.7484	0.0128
uid65781	0.222694	1.0000	0.7163	0.7336	0.0104
uid59175	0.222716	1.0000	0.6911	0.7195	0.0102
uid15862	0.222852	1.0000	0.7446	0.7584	0.0119
uid42613	0.222962	1.0000	0.6552	0.7241	0.0053
uid74021	0.223141	1.0000	0.7300	0.7725	0.0175
uid50609	0.223143	1.0000	0.6794	0.6921	0.0095
uid59167	0.223319	1.0000	0.6981	0.7547	0.0189
uid58643	0.223338	1.0000	0.7003	0.7478	0.0089
uid59077	0.223409	1.0000	0.6732	0.7593	0.0098
uid182483	0.223431	1.0000	0.7159	0.7879	0.0152
uid59325	0.223455	1.0000	0.7176	0.7023	0.0076
uid61579	0.223519	1.0000	0.7273	0.7326	0.0107
uid58927	0.223519	1.0000	0.7239	0.7292	0.0107
uid46531	0.223628	1.0000	0.6794	0.7443	0.0038
uid162181	0.223681	1.0000	0.7376	0.7562	0.0103
uid197158	0.223758	1.0000	0.7230	0.7302	0.0108
uid58551	0.223763	1.0000	0.6749	0.7593	0.0206
uid58751	0.223768	1.0000	0.7143	0.7579	0.0079
uid59149	0.223795	1.0000	0.7288	0.7479	0.0082
uid58233	0.223886	1.0000	0.7110	0.7342	0.0133
uid58401	0.224031	1.0000	0.7104	0.7439	0.0244
uid59293	0.224035	1.0000	0.6964	0.7708	0.0149
uid57697	0.224035	1.0000	0.6985	0.7731	0.0149
uid197162	0.224100	1.0000	0.6923	0.7189	0.0118
uid162165	0.224131	1.0000	0.7305	0.7246	0.0060
uid59389	0.224135	1.0000	0.6750	0.6806	0.0111
uid58311	0.224143	1.0000	0.6941	0.7412	0.0059
uid177081	0.224149	1.0000	0.7301	0.7239	0.0061
uid59181	0.224193	1.0000	0.7233	0.7610	0.0220
uid201033	0.224218	1.0000	0.6866	0.7009	0.0142
uid58755	0.224241	1.0000	0.6508	0.7289	0.0087
uid59435	0.224322	1.0000	0.7171	0.7171	0.0134
uid175577	0.224374	1.0000	0.7048	0.7429	0.0095
uid195459	0.224409	1.0000	0.6984	0.7432	0.0156
uid58055	0.224437	1.0000	0.7048	0.6928	0.0181
uid58957	0.224471	1.0000	0.7050	0.7248	0.0158
uid175861	0.224477	1.0000	0.7070	0.7548	0.0223
uid57857	0.224514	1.0000	0.7170	0.7685	0.0193
uid197185	0.224533	1.0000	0.6940	0.7571	0.0189
uid80743	0.224553	1.0000	0.7047	0.7310	0.0205
uid159845	0.224588	1.0000	0.7028	0.7264	0.0094
uid189026	0.224588	1.0000	0.7079	0.7376	0.0099
uid59179	0.224633	1.0000	0.6859	0.7194	0.0192
uid58683	0.224676	1.0000	0.6505	0.7301	0.0069
uid175572	0.224706	1.0000	0.6952	0.7190	0.0095
uid63621	0.224847	1.0000	0.7028	0.7311	0.0094
uid159525	0.224847	1.0000	0.7048	0.7381	0.0095
uid162063	0.224847	1.0000	0.7028	0.7264	0.0094
uid159523	0.224847	1.0000	0.7075	0.7311	0.0094
uid159521	0.224847	1.0000	0.7048	0.7333	0.0095
uid159527	0.224847	1.0000	0.7014	0.7346	0.0095
uid66307	0.224860	1.0000	0.6887	0.7461	0.0155
uid175579	0.224887	1.0000	0.6916	0.7150	0.0093
uid162037	0.224893	1.0000	0.6930	0.7500	0.0222
uid197188	0.224893	1.0000	0.7003	0.7508	0.0221
uid197187	0.224893	1.0000	0.6940	0.7508	0.0221
uid197186	0.224893	1.0000	0.6877	0.7508	0.0221
uid179070	0.224908	1.0000	0.7150	0.7290	0.0093
uid175573	0.224908	1.0000	0.7204	0.7393	0.0095
uid71153	0.224908	1.0000	0.7065	0.7387	0.0194
uid66551	0.224944	1.0000	0.6848	0.6793	0.0245
uid40821	0.225022	1.0000	0.7286	0.7469	0.0204
uid58523	0.225079	1.0000	0.7208	0.7780	0.0119
uid74437	0.225099	1.0000	0.6847	0.6682	0.0071
uid81083	0.225147	1.0000	0.6886	0.7237	0.0088
uid50385	0.225152	1.0000	0.7119	0.7318	0.0099
uid57741	0.225192	1.0000	0.7066	0.7273	0.0103
uid41287	0.225192	1.0000	0.6911	0.7561	0.0081
uid58989	0.225265	1.0000	0.6726	0.7080	0.0088
uid59121	0.225294	1.0000	0.7089	0.7500	0.0190
uid58717	0.225318	1.0000	0.6803	0.6726	0.0051
uid162039	0.225335	1.0000	0.7261	0.7675	0.0191
uid58953	0.225356	1.0000	0.6741	0.7143	0.0089
uid49529	0.225412	1.0000	0.6602	0.7023	0.0097
uid162035	0.225426	1.0000	0.7220	0.7700	0.0224
uid63631	0.225434	1.0000	0.6912	0.7195	0.0028
uid198524	0.225488	1.0000	0.6415	0.7305	0.0081
uid63345	0.225499	1.0000	0.6955	0.7840	0.0108
uid59287	0.225544	1.0000	0.7276	0.7724	0.0192
uid59117	0.225585	1.0000	0.7370	0.7597	0.0195
uid46661	0.225602	1.0000	0.7232	0.7781	0.0125
uid52453	0.225623	1.0000	0.7201	0.7642	0.0189
uid58143	0.225640	1.0000	0.7317	0.7419	0.0163
uid50555	0.225641	1.0000	0.6844	0.7347	0.0106
uid59125	0.225641	1.0000	0.7215	0.7595	0.0190
uid65087	0.225668	1.0000	0.7059	0.7500	0.0147
uid86861	0.225791	1.0000	0.7196	0.7546	0.0103
uid51875	0.225818	1.0000	0.6667	0.6797	0.0196
uid58579	0.225849	1.0000	0.8101	0.7848	0.0316
uid58767	0.225860	1.0000	0.6598	0.6834	0.0089
uid158377	0.225872	1.0000	0.6729	0.8051	0.0162
uid48803	0.225879	1.0000	0.6719	0.7063	0.0219
uid81775	0.225883	1.0000	0.7152	0.7817	0.0208
uid61643	0.225959	1.0000	0.6915	0.7226	0.0104
uid162003	0.225973	1.0000	0.7647	0.7873	0.0045
uid58081	0.226023	1.0000	0.7063	0.7562	0.0173
uid86913	0.226031	1.0000	0.7036	0.7686	0.0096
uid58641	0.226185	1.0000	0.6990	0.7670	0.0103
uid197166	0.226191	1.0000	0.7303	0.7485	0.0091
uid59001	0.226216	1.0000	0.6871	0.7086	0.0153
uid62907	0.226294	1.0000	0.7131	0.7409	0.0150
uid59061	0.226301	1.0000	0.6845	0.7193	0.0093
uid58147	0.226308	1.0000	0.6939	0.7370	0.0113
uid195457	0.226355	1.0000	0.6885	0.7513	0.0236
uid195458	0.226355	1.0000	0.6885	0.7461	0.0209
uid58247	0.226374	1.0000	0.7029	0.7374	0.0159
uid62273	0.226410	1.0000	0.7147	0.7853	0.0163
uid58181	0.226528	1.0000	0.6880	0.6827	0.0107
uid58033	0.226672	1.0000	0.6909	0.7608	0.0134
uid176501	0.226693	1.0000	0.6507	0.7360	0.0107
uid201038	0.226703	1.0000	0.7227	0.7611	0.0081
uid58963	0.226730	1.0000	0.7663	0.7609	0.0109
uid58833	0.226731	1.0000	0.6806	0.7164	0.0060
uid198526	0.226749	1.0000	0.7182	0.7706	0.0125
uid158861	0.226814	1.0000	0.6767	0.7221	0.0060
uid61727	0.226819	1.0000	0.6864	0.7260	0.0085
uid43329	0.226861	1.0000	0.7332	0.7422	0.0157
uid58195	0.226886	1.0000	0.7434	0.7698	0.0132
uid66601	0.226898	1.0000	0.7239	0.6963	0.0061
uid58397	0.226900	1.0000	0.6650	0.7816	0.0074
uid58449	0.226911	1.0000	0.6937	0.7637	0.0088
uid58273	0.226983	1.0000	0.6864	0.7415	0.0106
uid84217	0.227135	1.0000	0.7539	0.7775	0.0209
uid58383	0.227144	1.0000	0.7094	0.7635	0.0160
uid58385	0.227144	1.0000	0.6895	0.7601	0.0161
uid182928	0.227183	1.0000	0.7103	0.7287	0.0161
uid58275	0.227188	1.0000	0.7032	0.7631	0.0125
uid198525	0.227216	1.0000	0.7516	0.7070	0.0127
uid57639	0.227286	1.0000	0.7573	0.7867	0.0213
uid40845	0.227303	1.0000	0.6587	0.7613	0.0024
uid58387	0.227349	1.0000	0.7055	0.7771	0.0164
uid54927	0.227359	1.0000	0.6804	0.7185	0.0059
uid58721	0.227476	1.0000	0.7085	0.7259	0.0116
uid174460	0.227505	1.0000	0.7085	0.7510	0.0174
uid51421	0.227569	1.0000	0.7032	0.6968	0.0097
uid59387	0.227596	1.0000	0.7093	0.7375	0.0152
uid81197	0.227630	1.0000	0.7135	0.7811	0.0162
uid195460	0.227697	1.0000	0.7869	0.7541	0.0082
uid57725	0.227714	1.0000	0.6926	0.7625	0.0160
uid58483	0.227752	1.0000	0.7082	0.7529	0.0117
uid62125	0.227894	1.0000	0.7062	0.7345	0.0155
uid57669	0.228007	1.0000	0.7003	0.7118	0.0058
uid66875	0.228129	1.0000	0.6748	0.7182	0.0081
uid162511	0.228190	1.0000	0.7033	0.7457	0.0173
uid183486	0.228318	1.0000	0.6734	0.6618	0.0029
uid162005	0.228345	1.0000	0.7263	0.7299	0.0146
uid190182	0.228415	1.0000	0.6548	0.6904	0.0076
uid58389	0.228450	1.0000	0.7083	0.7582	0.0173
uid68689	0.228473	1.0000	0.6791	0.7276	0.0168
uid58515	0.228484	1.0000	0.7052	0.7534	0.0154
uid193756	0.228506	1.0000	0.7247	0.7528	0.0112
uid193755	0.228506	1.0000	0.7219	0.7528	0.0112
uid193759	0.228506	1.0000	0.7219	0.7528	0.0112
uid193754	0.228506	1.0000	0.7219	0.7528	0.0112
uid193761	0.228506	1.0000	0.7219	0.7528	0.0112
uid193758	0.228506	1.0000	0.7227	0.7535	0.0112
uid193757	0.228506	1.0000	0.7219	0.7528	0.0112
uid193760	0.228506	1.0000	0.7219	0.7528	0.0112
uid58727	0.228529	1.0000	0.7231	0.7376	0.0124
uid53477	0.228604	1.0000	0.6876	0.7180	0.0152
uid185180	0.228650	1.0000	0.7073	0.7407	0.0138
uid58903	0.228659	1.0000	0.6713	0.7242	0.0084
uid58165	0.228733	1.0000	0.6781	0.7282	0.0079
uid203393	0.228768	1.0000	0.6821	0.7264	0.0129
uid198769	0.228814	1.0000	0.6953	0.7474	0.0234
uid82371	0.228829	1.0000	0.7161	0.7290	0.0129
uid57663	0.228861	1.0000	0.7226	0.7608	0.0153
uid58421	0.228894	1.0000	0.6667	0.6821	0.0062
uid161935	0.228913	1.0000	0.7003	0.6835	0.0101
uid58341	0.228915	1.0000	0.7128	0.7376	0.0145
uid41131	0.228948	1.0000	0.6822	0.6916	0.0156
uid58213	0.228964	1.0000	0.7177	0.7571	0.0131
uid57733	0.228981	1.0000	0.7031	0.7471	0.0172
uid58427	0.229010	1.0000	0.6890	0.7472	0.0179
uid58211	0.229021	1.0000	0.6960	0.7316	0.0095
uid176130	0.229024	1.0000	0.6977	0.7119	0.0085
uid57861	0.229107	1.0000	0.7157	0.7481	0.0125
uid58513	0.229126	1.0000	0.6865	0.7387	0.0071
uid168059	0.229151	1.0000	0.7004	0.7639	0.0099
uid86647	0.229196	1.0000	0.7515	0.7844	0.0240
uid58215	0.229256	1.0000	0.7097	0.7458	0.0127
uid201429	0.229260	1.0000	0.7138	0.7778	0.0135
uid73413	0.229313	1.0000	0.6980	0.6812	0.0101
uid183115	0.229419	1.0000	0.6989	0.7429	0.0198
uid61571	0.229420	1.0000	0.6440	0.6728	0.0052
uid178948	0.229507	1.0000	0.6855	0.7742	0.0161
uid57769	0.229543	1.0000	0.6622	0.6862	0.0080
uid174072	0.229567	1.0000	0.6944	0.7870	0.0162
uid61603	0.229593	1.0000	0.7026	0.7555	0.0176
uid57955	0.229606	1.0000	0.7129	0.7433	0.0057
uid159515	0.229610	1.0000	0.7111	0.7309	0.0148
uid68293	0.229720	1.0000	0.7086	0.7284	0.0148
uid57677	0.229726	1.0000	0.7086	0.7309	0.0148
uid60725	0.229953	1.0000	0.7373	0.7587	0.0188
uid58173	0.229973	1.0000	0.6793	0.7364	0.0082
uid184079	0.230011	1.0000	0.7451	0.7582	0.0131
uid62909	0.230318	1.0000	0.6986	0.7413	0.0163
uid197169	0.230370	1.0000	0.6617	0.7293	0.0150
uid10698	0.230424	1.0000	0.8313	0.8337	0.0916
uid58557	0.230441	1.0000	0.6757	0.7057	0.0120
uid176129	0.230488	1.0000	0.6774	0.7243	0.0088
uid59093	0.230540	1.0000	0.6939	0.7602	0.0102
uid52827	0.230562	1.0000	0.6676	0.7207	0.0053
uid183337	0.230580	1.0000	0.7122	0.7220	0.0073
uid59249	0.230590	1.0000	0.7229	0.7417	0.0146
uid57925	0.230618	1.0000	0.7218	0.7816	0.0161
uid58177	0.230677	1.0000	0.6801	0.7275	0.0118
uid58907	0.230743	1.0000	0.6674	0.7134	0.0188
uid51635	0.230805	1.0000	0.7163	0.7488	0.0070
uid57715	0.230810	1.0000	0.6840	0.6816	0.0024
uid159865	0.230822	1.0000	0.6774	0.7009	0.0059
uid58535	0.230824	1.0000	0.6965	0.7561	0.0108
uid59309	0.230841	1.0000	0.7112	0.7540	0.0027
uid84295	0.230940	1.0000	0.6919	0.7432	0.0162
uid84313	0.230942	1.0000	0.6995	0.7287	0.0160
uid84303	0.230990	1.0000	0.6915	0.7367	0.0160
uid183485	0.231000	1.0000	0.7050	0.7602	0.0120
uid84305	0.231016	1.0000	0.6827	0.7253	0.0160
uid52535	0.231023	1.0000	0.7632	0.8509	0.0263
uid59057	0.231034	1.0000	0.6950	0.7625	0.0174
uid59215	0.231054	1.0000	0.6752	0.7170	0.0096
uid184077	0.231177	1.0000	0.6775	0.6710	0.0065
uid82345	0.231229	1.0000	0.7101	0.6995	0.0133
uid59081	0.231247	1.0000	0.6866	0.7685	0.0140
uid59059	0.231270	1.0000	0.7292	0.7500	0.0083
uid196849	0.231330	1.0000	0.6983	0.7645	0.0083
uid46625	0.231356	1.0000	0.7432	0.7237	0.0039
uid77027	0.231385	1.0000	0.7280	0.7782	0.0063
uid58677	0.231399	1.0000	0.6784	0.7018	0.0058
uid57597	0.231403	1.0000	0.6848	0.7556	0.0121
uid198829	0.231403	1.0000	0.6848	0.7556	0.0121
uid198830	0.231403	1.0000	0.6842	0.7571	0.0121
uid66299	0.231429	1.0000	0.6826	0.7285	0.0120
uid46085	0.231793	1.0000	0.6929	0.7795	0.0118
uid184826	0.231803	1.0000	0.6766	0.7565	0.0120
uid177925	0.231850	1.0000	0.6658	0.6964	0.0051
uid59369	0.231975	1.0000	0.7810	0.7731	0.0185
uid59115	0.232003	1.0000	0.6954	0.7455	0.0100
uid174511	0.232013	1.0000	0.7047	0.7586	0.0129
uid58329	0.232054	1.0000	0.7328	0.7716	0.0129
uid50545	0.232124	1.0000	0.7039	0.7586	0.0243
uid82555	0.232345	1.0000	0.7339	0.7446	0.0081
uid45847	0.232404	1.0000	0.7356	0.7422	0.0156
uid59281	0.232447	1.0000	0.7053	0.7802	0.0145
uid57755	0.232459	1.0000	0.6926	0.7230	0.0068
uid58995	0.232467	1.0000	0.6864	0.7576	0.0081
uid58627	0.232482	1.0000	0.7138	0.7565	0.0167
uid49131	0.232502	1.0000	0.6839	0.7234	0.0061
uid58921	0.232505	1.0000	0.7086	0.7589	0.0105
uid58111	0.232539	1.0000	0.7860	0.7860	0.0087
uid62083	0.232586	1.0000	0.7445	0.7621	0.0044
uid57759	0.232659	1.0000	0.6786	0.7500	0.0060
uid58749	0.232677	1.0000	0.6946	0.7949	0.0070
uid59209	0.232736	1.0000	0.7494	0.7445	0.0122
uid58345	0.232741	1.0000	0.7040	0.7300	0.0120
uid167583	0.232885	1.0000	0.6910	0.7447	0.0115
uid58807	0.232941	1.0000	0.6323	0.6885	0.0023
uid48371	0.233048	1.0000	0.7515	0.7595	0.0100
uid158135	0.233119	1.0000	0.6833	0.7167	0.0139
uid175571	0.233237	1.0000	0.7019	0.7308	0.0096
uid50565	0.233245	1.0000	0.6941	0.7314	0.0137
uid171830	0.233245	1.0000	0.6947	0.7280	0.0137
uid86865	0.233293	1.0000	0.6877	0.7490	0.0119
uid61639	0.233308	1.0000	0.6893	0.7486	0.0141
uid58269	0.233340	1.0000	0.6979	0.7407	0.0097
uid168996	0.233349	1.0000	0.6898	0.7354	0.0164
uid59291	0.233369	1.0000	0.6720	0.7106	0.0064
uid58999	0.233403	1.0000	0.7118	0.7406	0.0029
uid181998	0.233403	1.0000	0.7014	0.7352	0.0028
uid183004	0.233458	1.0000	0.7445	0.7251	0.0097
uid171337	0.233463	1.0000	0.6651	0.6792	0.0117
uid68249	0.233687	1.0000	0.6842	0.7147	0.0028
uid57939	0.233724	1.0000	0.6697	0.7027	0.0060
uid162089	0.233755	1.0000	0.7028	0.7505	0.0165
uid58613	0.233895	1.0000	0.6927	0.7943	0.0104
uid197184	0.233941	1.0000	0.7050	0.7338	0.0036
uid58925	0.233949	1.0000	0.6822	0.7261	0.0155
uid57649	0.233955	1.0000	0.6907	0.7887	0.0103
uid159659	0.234011	1.0000	0.7035	0.7574	0.0189
uid59071	0.234017	1.0000	0.6977	0.8107	0.0141
uid61729	0.234046	1.0000	0.6977	0.7545	0.0114
uid58239	0.234202	1.0000	0.6643	0.7890	0.0144
uid162173	0.234207	1.0000	0.7004	0.7500	0.0165
uid68291	0.234264	1.0000	0.7030	0.7657	0.0191
uid48819	0.234281	1.0000	0.7006	0.6914	0.0062
uid59365	0.234302	1.0000	0.6878	0.7676	0.0117
uid61649	0.234320	1.0000	0.7368	0.7922	0.0222
uid158689	0.234394	1.0000	0.6967	0.7339	0.0137
uid57739	0.234417	1.0000	0.6667	0.7380	0.0058
uid196598	0.234438	1.0000	0.7033	0.7491	0.0165
uid58167	0.234476	1.0000	0.6955	0.7073	0.0098
uid58723	0.234603	1.0000	0.6879	0.7356	0.0119
uid184863	0.234676	1.0000	0.6696	0.6942	0.0045
uid83607	0.234683	1.0000	0.6935	0.7231	0.0161
uid84297	0.234683	1.0000	0.6880	0.7200	0.0160
uid58709	0.234702	1.0000	0.7291	0.7486	0.0168
uid57667	0.234827	1.0000	0.6960	0.7720	0.0182
uid84311	0.234846	1.0000	0.6915	0.7420	0.0160
uid60821	0.234854	1.0000	0.7289	0.7405	0.0058
uid66203	0.234870	1.0000	0.7252	0.7444	0.0032
uid89391	0.234910	1.0000	0.6721	0.7598	0.0139
uid58667	0.234966	1.0000	0.6407	0.7296	0.0074
uid63633	0.235015	1.0000	0.7018	0.7105	0.0058
uid194120	0.235015	1.0000	0.7087	0.7568	0.0180
uid58675	0.235052	1.0000	0.6682	0.7295	0.0159
uid49735	0.235058	1.0000	0.7143	0.7429	0.0190
uid57691	0.235075	1.0000	0.6836	0.7319	0.0161
uid58077	0.235083	1.0000	0.7413	0.7133	0.0140
uid176368	0.235180	1.0000	0.7069	0.7365	0.0049
uid65449	0.235242	1.0000	0.7032	0.7452	0.0161
uid84299	0.235329	1.0000	0.6917	0.7373	0.0161
uid58287	0.235409	1.0000	0.7150	0.7743	0.0143
uid62695	0.235445	1.0000	0.6766	0.7126	0.0060
uid57893	0.235450	1.0000	0.6843	0.7172	0.0076
uid67363	0.235451	1.0000	0.7070	0.7137	0.0132
uid60163	0.235455	1.0000	0.6890	0.7195	0.0061
uid58639	0.235493	1.0000	0.7148	0.7695	0.0176
uid46215	0.235499	1.0000	0.6903	0.7480	0.0131
uid162191	0.235543	1.0000	0.7235	0.7524	0.0193
uid58591	0.235571	1.0000	0.7492	0.7841	0.0254
uid70619	0.235590	1.0000	0.6939	0.7152	0.0091
uid59003	0.235596	1.0000	0.7465	0.7352	0.0141
uid59119	0.235629	1.0000	0.7249	0.7540	0.0194
uid58135	0.235643	1.0000	0.6734	0.7092	0.0089
uid47081	0.235646	1.0000	0.6893	0.7549	0.0170
uid60165	0.235650	1.0000	0.6884	0.7359	0.0119
uid62693	0.235652	1.0000	0.6737	0.7156	0.0060
uid187059	0.235663	1.0000	0.7168	0.7653	0.0153
uid189753	0.235670	1.0000	0.6770	0.7524	0.0058
uid201427	0.235779	1.0000	0.7182	0.7432	0.0104
uid59419	0.235860	1.0000	0.7161	0.7505	0.0086
uid59259	0.235898	1.0000	0.7096	0.7610	0.0074
uid51501	0.235992	1.0000	0.6784	0.7281	0.0117
uid41455	0.235998	1.0000	0.7187	0.7442	0.0153
uid59123	0.236046	1.0000	0.7129	0.7677	0.0226
uid161973	0.236051	1.0000	0.7229	0.7600	0.0029
uid59437	0.236055	1.0000	0.7097	0.7734	0.0179
uid57945	0.236067	1.0000	0.7020	0.7459	0.0165
uid57973	0.236073	1.0000	0.7206	0.7479	0.0105
uid57793	0.236184	1.0000	0.7197	0.7448	0.0105
uid169879	0.236213	1.0000	0.7120	0.7717	0.0190
uid59275	0.236258	1.0000	0.7007	0.7354	0.0164
uid57977	0.236312	1.0000	0.7033	0.7509	0.0165
uid65091	0.236318	1.0000	0.7072	0.7204	0.0164
uid58373	0.236538	1.0000	0.7339	0.7408	0.0138
uid58949	0.236582	1.0000	0.6653	0.7251	0.0159
uid52533	0.236598	1.0000	0.6959	0.7524	0.0188
uid57757	0.236640	1.0000	0.6657	0.7078	0.0090
uid57609	0.236679	1.0000	0.6972	0.7254	0.0094
uid73585	0.236723	1.0000	0.7021	0.7434	0.0206
uid57929	0.236749	1.0000	0.7156	0.7365	0.0150
uid190185	0.236920	1.0000	0.6721	0.6992	0.0081
uid67355	0.236955	1.0000	0.7036	0.7394	0.0065
uid89409	0.236955	1.0000	0.6750	0.7544	0.0058
uid80745	0.236981	1.0000	0.6551	0.7353	0.0107
uid62905	0.237098	1.0000	0.6919	0.7677	0.0126
uid58859	0.237187	1.0000	0.6957	0.7424	0.0243
uid72619	0.237212	NA	NA	NA	NA
uid49725	0.237261	1.0000	0.7213	0.7359	0.0220
uid57865	0.237282	1.0000	0.6754	0.7495	0.0120
uid58099	0.237291	1.0000	0.6887	0.7490	0.0097
uid60191	0.237293	1.0000	0.7119	0.7260	0.0085
uid58997	0.237327	1.0000	0.7022	0.7594	0.0059
uid58737	0.237338	1.0000	0.6957	0.7363	0.0243
uid47077	0.237340	1.0000	0.6946	0.7669	0.0186
uid177715	0.237452	1.0000	0.7110	0.7195	0.0113
uid46647	0.237453	1.0000	0.6716	0.7491	0.0148
uid59393	0.237659	1.0000	0.7815	0.7815	0.0252
uid89375	0.237683	1.0000	0.7439	0.7412	0.0162
uid176127	0.237708	1.0000	0.7117	0.7520	0.0161
uid175905	0.237708	1.0000	0.7117	0.7520	0.0161
uid176128	0.237708	1.0000	0.7117	0.7520	0.0161
uid162141	0.237737	1.0000	0.7212	0.7545	0.0128
uid58897	0.237763	1.0000	0.7157	0.7672	0.0196
uid47323	0.237765	1.0000	0.6690	0.7230	0.0070
uid68745	0.237807	1.0000	0.7277	0.7847	0.0124
uid68749	0.237813	1.0000	0.6920	0.7659	0.0103
uid59197	0.237841	1.0000	0.6951	0.7195	0.0183
uid58943	0.237848	1.0000	0.7885	0.8173	0.0288
uid57937	0.237884	1.0000	0.6870	0.7389	0.0130
uid58025	0.237953	1.0000	0.6861	0.7534	0.0135
uid57761	0.237957	1.0000	0.7461	0.7307	0.0062
uid62789	0.237982	1.0000	0.6519	0.7220	0.0093
uid58377	0.238075	1.0000	0.7146	0.7490	0.0101
uid159859	0.238078	1.0000	0.7150	0.7350	0.0150
uid57979	0.238264	1.0000	0.7181	0.7537	0.0148
uid58891	0.238293	1.0000	0.7086	0.7433	0.0187
uid61587	0.238347	1.0000	0.6587	0.7500	0.0130
uid57823	0.238357	1.0000	0.7296	0.7350	0.0163
uid59139	0.238398	1.0000	0.7288	0.7217	0.0094
uid48825	0.238447	1.0000	0.7577	0.7910	0.0119
uid68841	0.238528	1.0000	0.6931	0.7391	0.0153
uid58065	0.238536	1.0000	0.6894	0.7247	0.0152
uid184342	0.238575	1.0000	0.6795	0.7546	0.0101
uid48821	0.238632	1.0000	0.6993	0.7589	0.0072
uid162069	0.238687	1.0000	0.7176	0.7197	0.0105
uid193768	0.238736	1.0000	0.7258	0.7368	0.0249
uid57891	0.238800	1.0000	0.6763	0.7612	0.0201
uid47075	0.238841	1.0000	0.7885	0.8365	0.0288
uid162113	0.238877	1.0000	0.6815	0.7627	0.0122
uid62925	0.238924	1.0000	0.6900	0.7486	0.0170
uid159855	0.238976	1.0000	0.6894	0.7247	0.0152
uid58933	0.239049	1.0000	0.6802	0.7536	0.0041
uid59075	0.239115	1.0000	0.6717	0.7674	0.0109
uid67253	0.239163	1.0000	0.6921	0.7445	0.0109
uid57775	0.239164	1.0000	0.6901	0.7772	0.0145
uid88061	0.239184	1.0000	0.6921	0.7506	0.0153
uid74431	0.239242	1.0000	0.7064	0.7277	0.0149
uid57839	0.239389	1.0000	0.7154	0.7280	0.0151
uid58249	0.239453	1.0000	0.6931	0.7307	0.0079
uid57661	0.239481	1.0000	0.7251	0.7539	0.0157
uid158369	0.239482	1.0000	0.6869	0.7093	0.0064
uid159241	0.239554	1.0000	0.7085	0.7261	0.0151
uid58457	0.239599	1.0000	0.7146	0.7424	0.0152
uid58455	0.239599	1.0000	0.7121	0.7399	0.0152
uid59297	0.239667	1.0000	0.6925	0.7454	0.0143
uid58789	0.239716	1.0000	0.7188	0.7507	0.0186
uid159861	0.239735	1.0000	0.6933	0.7182	0.0150
uid57835	0.239799	1.0000	0.7114	0.7418	0.0152
uid58817	0.239799	1.0000	0.7089	0.7418	0.0152
uid58839	0.239808	1.0000	0.7107	0.7335	0.0152
uid57837	0.239817	1.0000	0.7139	0.7367	0.0152
uid88065	0.239838	1.0000	0.7219	0.7449	0.0153
uid57797	0.239893	1.0000	0.7084	0.7366	0.0128
uid59231	0.239905	1.0000	0.7199	0.7618	0.0183
uid57841	0.239930	1.0000	0.7139	0.7367	0.0152
uid57903	0.239936	1.0000	0.7114	0.7342	0.0152
uid176363	0.240005	1.0000	0.7084	0.7494	0.0179
uid161969	0.240052	1.0000	0.7176	0.7430	0.0153
uid175257	0.240054	1.0000	0.7172	0.7424	0.0152
uid159247	0.240054	1.0000	0.7183	0.7411	0.0152
uid159389	0.240060	1.0000	0.7168	0.7423	0.0153
uid159691	0.240100	1.0000	0.7252	0.7277	0.0153
uid57795	0.240127	1.0000	0.6937	0.7291	0.0152
uid171261	0.240146	1.0000	0.6725	0.7072	0.0058
uid197263	0.240229	1.0000	0.7081	0.7335	0.0152
uid58411	0.240231	1.0000	0.7181	0.7549	0.0172
uid58695	0.240253	1.0000	0.6682	0.7545	0.0114
uid162163	0.240299	1.0000	0.7050	0.7275	0.0150
uid50539	0.240308	1.0000	0.7070	0.7582	0.0246
uid159391	0.240314	1.0000	0.7242	0.7500	0.0155
uid82365	0.240341	1.0000	0.6912	0.6969	0.0142
uid58139	0.240365	1.0000	0.6897	0.7363	0.0061
uid183342	0.240367	1.0000	0.6735	0.7176	0.0088
uid58987	0.240400	1.0000	0.7080	0.7500	0.0243
uid58555	0.240436	1.0000	0.6992	0.7268	0.0150
uid159663	0.240467	NA	NA	NA	NA
uid159981	0.240494	1.0000	0.7197	0.7323	0.0152
uid41997	0.240525	1.0000	0.7030	0.7665	0.0051
uid59163	0.240569	1.0000	0.6941	0.7216	0.0196
uid58565	0.240576	1.0000	0.7098	0.7551	0.0113
uid89393	0.240617	1.0000	0.7146	0.7449	0.0126
uid67351	0.240660	1.0000	0.6904	0.7434	0.0122
uid159689	0.240681	1.0000	0.7277	0.7455	0.0153
uid58399	0.240790	1.0000	0.6915	0.7438	0.0138
uid58235	0.240808	1.0000	0.6813	0.7105	0.0146
uid61605	0.240902	1.0000	0.6907	0.7423	0.0180
uid61567	0.240926	1.0000	0.7062	0.7552	0.0180
uid58281	0.241096	1.0000	0.7197	0.7266	0.0104
uid67387	0.241168	1.0000	0.6744	0.7769	0.0103
uid88071	0.241218	1.0000	0.7074	0.7354	0.0153
uid193704	0.241261	1.0000	0.7273	0.7294	0.0211
uid46345	0.241344	1.0000	0.7289	0.7699	0.0159
uid57901	0.241405	1.0000	0.7176	0.7608	0.0115
uid58649	0.241441	1.0000	0.7045	0.7273	0.0101
uid59021	0.241495	1.0000	0.7469	0.7531	0.0143
uid58045	0.241527	1.0000	0.6795	0.7060	0.0145
uid58069	0.241550	1.0000	0.7096	0.7751	0.0087
uid58941	0.241658	1.0000	0.6843	0.7627	0.0098
uid45895	0.241737	1.0000	0.6804	0.7340	0.0062
uid59233	0.241738	1.0000	0.7014	0.7534	0.0181
uid162055	0.241858	1.0000	0.6960	0.7419	0.0096
uid71135	0.241880	1.0000	0.7110	0.7486	0.0116
uid73473	0.241942	1.0000	0.6937	0.7356	0.0183
uid57593	0.241942	1.0000	0.7149	0.7541	0.0227
uid51395	0.242031	1.0000	0.6550	0.7316	0.0032
uid159665	0.242040	1.0000	0.7012	0.7988	0.0207
uid54443	0.242044	1.0000	0.7080	0.7416	0.0207
uid161981	0.242085	1.0000	0.6806	0.7611	0.0083
uid182103	0.242233	1.0000	0.7287	0.7553	0.0106
uid197160	0.242255	1.0000	0.6884	0.6993	0.0145
uid177079	0.242282	1.0000	0.7572	0.7506	0.0045
uid172738	0.242297	1.0000	0.7396	0.7240	0.0156
uid179202	0.242372	1.0000	0.6872	0.7877	0.0137
uid58223	0.242472	1.0000	0.6946	0.7622	0.0162
uid161997	0.242489	1.0000	0.6916	0.7711	0.0145
uid58593	0.242498	1.0000	0.7344	0.7607	0.0262
uid46253	0.242535	1.0000	0.7195	0.7729	0.0191
uid59157	0.242567	1.0000	0.7251	0.7062	0.0081
uid175111	0.242588	1.0000	0.7109	0.7448	0.0208
uid58321	0.242622	1.0000	0.6957	0.7226	0.0145
uid189951	0.242638	1.0000	0.7314	0.7809	0.0141
uid162133	0.242653	1.0000	0.7255	0.7617	0.0255
uid174871	0.242671	1.0000	0.7222	0.7566	0.0238
uid57791	0.242679	1.0000	0.7168	0.7647	0.0174
uid82363	0.242738	1.0000	0.7444	0.7309	0.0090
uid62183	0.242738	1.0000	0.6815	0.7113	0.0089
uid66603	0.242741	1.0000	0.6974	0.7565	0.0111
uid54947	0.242807	1.0000	0.6901	0.7700	0.0145
uid83619	0.242807	1.0000	0.6899	0.7692	0.0144
uid59069	0.242807	1.0000	0.6899	0.7716	0.0144
uid57957	0.242898	1.0000	0.7163	0.7384	0.0181
uid175109	0.242913	1.0000	0.7225	0.7539	0.0209
uid58645	0.242970	1.0000	0.7394	0.7362	0.0195
uid59267	0.242978	1.0000	0.7263	0.7349	0.0108
uid57599	0.242981	1.0000	0.6882	0.7417	0.0166
uid51639	0.243008	1.0000	0.6971	0.7185	0.0107
uid57689	0.243037	1.0000	0.7211	0.7500	0.0211
uid175105	0.243037	1.0000	0.7232	0.7493	0.0287
uid175107	0.243053	1.0000	0.7013	0.7455	0.0208
uid43671	0.243060	1.0000	0.7013	0.7481	0.0208
uid43727	0.243060	1.0000	0.6987	0.7455	0.0208
uid193763	0.243079	1.0000	0.6976	0.7780	0.0146
uid162129	0.243093	1.0000	0.6800	0.7707	0.0160
uid175768	0.243130	1.0000	0.7225	0.7487	0.0209
uid59317	0.243130	1.0000	0.7214	0.7474	0.0208
uid162185	0.243130	1.0000	0.7199	0.7513	0.0209
uid197202	0.243131	1.0000	0.7213	0.7681	0.0211
uid58505	0.243227	1.0000	0.6935	0.7819	0.0079
uid167045	0.243289	1.0000	0.7158	0.7411	0.0147
uid175106	0.243305	1.0000	0.7173	0.7487	0.0209
uid54461	0.243360	1.0000	0.7139	0.7559	0.0210
uid175110	0.243360	1.0000	0.7139	0.7533	0.0210
uid197361	0.243385	1.0000	0.6729	0.7614	0.0054
uid176372	0.243420	1.0000	0.7126	0.7665	0.0120
uid192186	0.243434	1.0000	0.7008	0.7625	0.0058
uid73419	0.243489	1.0000	0.7368	0.7251	0.0088
uid193767	0.243496	1.0000	0.7242	0.7326	0.0362
uid197218	0.243533	1.0000	0.6845	0.7718	0.0146
uid61583	0.243577	1.0000	0.7098	0.7409	0.0181
uid54701	0.243608	1.0000	0.6628	0.7760	0.0115
uid174872	0.243614	1.0000	0.7132	0.7442	0.0181
uid175108	0.243614	1.0000	0.7158	0.7442	0.0155
uid57701	0.243652	1.0000	0.6495	0.7149	0.0099
uid64753	0.243698	1.0000	0.6870	0.7413	0.0087
uid54459	0.243780	1.0000	0.7128	0.7493	0.0209
uid203361	0.243790	1.0000	0.6728	0.6790	0.0062
uid58671	0.243836	1.0000	0.6820	0.7385	0.0071
uid58503	0.243951	1.0000	0.6633	0.7313	0.0068
uid162333	0.243954	1.0000	0.6953	0.7628	0.0102
uid162125	0.244011	1.0000	0.7167	0.7918	0.0137
uid168257	0.244016	1.0000	0.7167	0.7266	0.0049
uid158047	0.244029	1.0000	0.7222	0.7407	0.0165
uid51505	0.244145	1.0000	0.6740	0.7230	0.0123
uid57843	0.244171	1.0000	0.6833	0.7428	0.0096
uid57801	0.244203	1.0000	0.7251	0.7800	0.0061
uid58747	0.244207	1.0000	0.7165	0.7227	0.0093
uid58093	0.244233	1.0000	0.7424	0.7667	0.0242
uid162009	0.244237	1.0000	0.6816	0.7245	0.0041
uid58203	0.244239	1.0000	0.6557	0.7526	0.0124
uid67367	0.244248	1.0000	0.6933	0.7270	0.0092
uid58611	0.244296	1.0000	0.6975	0.7250	0.0125
uid159537	0.244319	1.0000	0.6917	0.7641	0.0161
uid57941	0.244331	1.0000	0.6452	0.7018	0.0051
uid52695	0.244336	1.0000	0.6771	0.7195	0.0113
uid161941	0.244424	1.0000	0.6887	0.7696	0.0123
uid201037	0.244485	1.0000	0.7110	0.7437	0.0212
uid189750	0.244521	1.0000	0.7368	0.7481	0.0226
uid58725	0.244542	1.0000	0.7193	0.7583	0.0136
uid162135	0.244626	1.0000	0.6875	0.7523	0.0069
uid72795	0.244626	1.0000	0.6843	0.7488	0.0069
uid58735	0.244737	1.0000	0.7002	0.7505	0.0116
uid164001	0.244771	1.0000	0.6918	0.7539	0.0155
uid58659	0.244790	1.0000	0.6850	0.7423	0.0132
uid46233	0.244821	1.0000	0.7349	0.7690	0.0131
uid62919	0.244871	1.0000	0.7183	0.7665	0.0178
uid159533	0.244897	1.0000	0.6849	0.7260	0.0068
uid57899	0.244897	1.0000	0.6838	0.7285	0.0069
uid177714	0.244928	1.0000	0.7069	0.7184	0.0115
uid168183	0.244970	1.0000	0.6993	0.7542	0.0215
uid57595	0.244978	1.0000	0.6947	0.7295	0.0123
uid57887	0.244978	1.0000	0.6982	0.7290	0.0123
uid158169	0.245026	1.0000	0.6842	0.7505	0.0136
uid184011	0.245056	1.0000	0.6699	0.7335	0.0147
uid57771	0.245195	1.0000	0.7583	0.7825	0.0211
uid65447	0.245199	1.0000	0.6753	0.7316	0.0173
uid58771	0.245258	1.0000	0.6735	0.7245	0.0068
uid159535	0.245447	1.0000	0.6597	0.7257	0.0069
uid161921	0.245563	1.0000	0.7440	0.7708	0.0238
uid49117	0.245573	1.0000	0.6913	0.7546	0.0132
uid58197	0.245632	1.0000	0.7154	0.7633	0.0186
uid61617	0.245635	1.0000	0.6926	0.7398	0.0041
uid197217	0.245669	1.0000	0.7229	0.7329	0.0060
uid58821	0.245778	1.0000	0.6798	0.7443	0.0042
uid59289	0.245848	1.0000	0.7246	0.7428	0.0181
uid162143	0.245947	1.0000	0.7299	0.7558	0.0130
uid43493	0.245963	1.0000	0.6431	0.6814	0.0177
uid42011	0.245980	1.0000	0.6974	0.7526	0.0132
uid161923	0.246123	1.0000	0.7492	0.7825	0.0242
uid202219	0.246236	1.0000	0.6982	0.7525	0.0121
uid61577	0.246269	1.0000	0.7065	0.7610	0.0104
uid58905	0.246334	1.0000	0.7019	0.7711	0.0108
uid157247	0.246435	1.0000	0.7315	0.7589	0.0110
uid76945	0.246448	1.0000	0.7401	0.7374	0.0133
uid52781	0.246486	1.0000	0.7104	0.7625	0.0125
uid81631	0.246625	1.0000	0.7147	0.7743	0.0125
uid187411	0.246650	1.0000	0.7123	0.7456	0.0117
uid58561	0.246689	1.0000	0.6844	0.7151	0.0084
uid58293	0.246717	1.0000	0.7043	0.7427	0.0135
uid58415	0.246723	1.0000	0.7168	0.7603	0.0153
uid61625	0.246753	1.0000	0.7015	0.7679	0.0102
uid159531	0.246791	1.0000	0.6746	0.7254	0.0068
uid58133	0.246839	1.0000	0.6765	0.7493	0.0108
uid73895	0.246896	1.0000	0.6746	0.7337	0.0089
uid89395	0.246972	1.0000	0.6652	0.7661	0.0107
uid59161	0.246972	1.0000	0.7182	0.7182	0.0083
uid57587	0.246981	1.0000	0.6782	0.7370	0.0069
uid174152	0.246981	1.0000	0.6897	0.7345	0.0069
uid57983	0.246985	1.0000	0.7275	0.7425	0.0120
uid195908	0.247076	1.0000	0.7008	0.7621	0.0102
uid59005	0.247101	1.0000	0.7225	0.7797	0.0132
uid58263	0.247148	1.0000	0.7048	0.7152	0.0083
uid57905	0.247160	1.0000	0.7108	0.7745	0.0147
uid193708	0.247160	1.0000	0.7157	0.7770	0.0147
uid61611	0.247173	1.0000	0.7101	0.7813	0.0147
uid59407	0.247231	1.0000	0.7350	0.7493	0.0171
uid58343	0.247246	1.0000	0.7016	0.7177	0.0101
uid61607	0.247249	1.0000	0.7221	0.7548	0.0109
uid46663	0.247336	1.0000	0.6674	0.7263	0.0126
uid176499	0.247366	1.0000	0.6723	0.7297	0.0068
uid59127	0.247480	1.0000	0.6651	0.7330	0.0164
uid57879	0.247620	1.0000	0.6801	0.7014	0.0142
uid58983	0.247690	1.0000	0.7284	0.7445	0.0080
uid58347	0.247750	1.0000	0.7066	0.7285	0.0100
uid62923	0.247786	1.0000	0.7305	0.7422	0.0156
uid57681	0.247971	1.0000	0.7135	0.7544	0.0088
uid46653	0.247978	1.0000	0.7413	0.7587	0.0145
uid82931	0.248036	1.0000	0.6910	0.7466	0.0058
uid67323	0.248142	1.0000	0.7195	0.7330	0.0090
uid175255	0.248448	1.0000	0.6933	0.6965	0.0064
uid175256	0.248651	1.0000	0.6752	0.6911	0.0064
uid82341	0.248695	1.0000	0.7185	0.7480	0.0054
uid58857	0.248701	1.0000	0.6604	0.6667	0.0126
uid58357	0.248731	1.0000	0.7082	0.7295	0.0030
uid73657	0.248828	1.0000	0.7126	0.7356	0.0057
uid178369	0.248832	1.0000	0.7644	0.7898	0.0092
uid58085	0.248856	1.0000	0.6905	0.7316	0.0130
uid161983	0.248939	1.0000	0.7164	0.7343	0.0119
uid59313	0.248939	1.0000	0.7134	0.7343	0.0119
uid59307	0.249053	1.0000	0.6696	0.7634	0.0201
uid83161	0.249100	1.0000	0.6781	0.7390	0.0133
uid59401	0.249244	1.0000	0.7494	0.7469	0.0100
uid81627	0.249326	1.0000	0.7172	0.8009	0.0136
uid67349	0.249373	1.0000	0.7096	0.7178	0.0082
uid46845	0.249526	1.0000	0.6959	0.6889	0.0115
uid57751	0.249613	1.0000	0.6524	0.6667	0.0057
uid57605	0.249700	1.0000	0.6947	0.7398	0.0061
uid55727	0.249733	1.0000	0.6955	0.7649	0.0173
uid57855	0.249745	1.0000	0.7349	0.7349	0.0167
uid68103	0.249845	1.0000	0.7039	0.7392	0.0118
uid61249	0.249872	1.0000	0.6655	0.7302	0.0072
uid59423	0.249892	1.0000	0.7051	0.7756	0.0128
uid176370	0.249893	1.0000	0.7276	0.7695	0.0190
uid50583	0.250093	1.0000	0.7674	0.7406	0.0107
uid59169	0.250117	1.0000	0.7029	0.7200	0.0086
uid41023	0.250125	1.0000	0.7221	0.7546	0.0142
uid54717	0.250127	1.0000	0.7289	0.7859	0.0159
uid47509	0.250161	1.0000	0.6969	0.7947	0.0143
uid48131	0.250166	1.0000	0.6820	0.7138	0.0071
uid77117	0.250205	1.0000	0.6846	0.7705	0.0040
uid59367	0.250221	1.0000	0.7003	0.7506	0.0202
uid52537	0.250339	1.0000	0.7058	0.7572	0.0165
uid162137	0.250526	1.0000	0.6376	0.7328	0.0079
uid58313	0.250583	1.0000	0.7217	0.7156	0.0061
uid65783	0.250636	1.0000	0.6933	0.7629	0.0155
uid83123	0.250686	1.0000	0.6970	0.7251	0.0130
uid41709	0.250779	1.0000	0.6580	0.7429	0.0218
uid41013	0.250836	1.0000	0.7186	0.7571	0.0162
uid58407	0.250866	1.0000	0.6935	0.6726	0.0149
uid58443	0.250931	1.0000	0.7124	0.7682	0.0150
uid58553	0.251018	1.0000	0.7419	0.7339	0.0108
uid170732	0.251042	1.0000	0.6828	0.7310	0.0138
uid63403	0.251089	1.0000	0.6872	0.7551	0.0123
uid54715	0.251125	1.0000	0.7234	0.7800	0.0159
uid188478	0.251225	1.0000	0.7179	0.7471	0.0156
uid58661	0.251233	1.0000	0.6895	0.7702	0.0220
uid58101	0.251356	1.0000	0.6349	0.7354	0.0106
uid158851	0.251401	1.0000	0.7075	0.7642	0.0151
uid184076	0.251416	1.0000	0.7319	0.7516	0.0132
uid58785	0.251442	1.0000	0.6881	0.7278	0.0092
uid162949	0.251451	1.0000	0.6821	0.7282	0.0231
uid62947	0.251496	1.0000	0.6902	0.7342	0.0134
uid68321	0.251505	1.0000	0.7527	0.8032	0.0053
uid59155	0.251508	1.0000	0.6876	0.7576	0.0070
uid162947	0.251574	1.0000	0.6577	0.7164	0.0171
uid60583	0.251637	1.0000	0.6936	0.7672	0.0049
uid58423	0.251649	1.0000	0.7207	0.7477	0.0030
uid86645	0.251668	1.0000	0.7245	0.7429	0.0143
uid86061	0.251668	1.0000	0.7295	0.7439	0.0143
uid59413	0.251683	1.0000	0.7342	0.7178	0.0137
uid58573	0.251758	1.0000	0.6929	0.7357	0.0107
uid84393	0.251778	1.0000	0.7265	0.7429	0.0143
uid86059	0.251778	1.0000	0.7321	0.7444	0.0143
uid58323	0.251830	1.0000	0.7139	0.7278	0.0167
uid176707	0.251883	1.0000	0.6717	0.7323	0.0076
uid41127	0.251908	1.0000	0.7361	0.7768	0.0129
uid62003	0.252000	1.0000	0.6587	0.7452	0.0120
uid58697	0.252039	1.0000	0.6917	0.7368	0.0207
uid60723	0.252155	1.0000	0.7048	0.7634	0.0204
uid59353	0.252327	1.0000	0.6770	0.7243	0.0144
uid61573	0.252332	1.0000	0.6891	0.6540	0.0117
uid58909	0.252495	1.0000	0.6925	0.7377	0.0208
uid58017	0.252495	1.0000	0.7275	0.7463	0.0126
uid58163	0.252514	1.0000	0.6876	0.7375	0.0195
uid62097	0.252581	1.0000	0.7346	0.7623	0.0216
uid198431	0.252612	1.0000	0.7343	0.7539	0.0118
uid58265	0.252735	1.0000	0.7288	0.7598	0.0124
uid41317	0.252804	1.0000	0.6878	0.7381	0.0106
uid59063	0.252811	1.0000	0.7333	0.7500	0.0125
uid175682	0.252812	1.0000	0.7255	0.7320	0.0098
uid57953	0.252852	1.0000	0.7022	0.7151	0.0239
uid58673	0.252875	1.0000	0.6702	0.6806	0.0131
uid58295	0.252989	1.0000	0.7122	0.7780	0.0122
uid198746	0.253004	1.0000	0.7275	0.7439	0.0123
uid84397	0.253004	1.0000	0.7316	0.7418	0.0143
uid57799	0.253004	1.0000	0.7275	0.7439	0.0143
uid87049	0.253004	1.0000	0.7316	0.7459	0.0143
uid75107	0.253038	1.0000	0.6812	0.7246	0.0104
uid58815	0.253135	1.0000	0.6575	0.7205	0.0247
uid178913	0.253187	1.0000	0.6883	0.7385	0.0188
uid58621	0.253220	1.0000	0.7433	0.7869	0.0073
uid80733	0.253227	1.0000	0.6533	0.7307	0.0107
uid162195	0.253310	1.0000	0.7166	0.7454	0.0123
uid62123	0.253312	1.0000	0.7354	0.7538	0.0215
uid84307	0.253336	1.0000	0.7027	0.7595	0.0189
uid58973	0.253343	1.0000	0.7193	0.7459	0.0123
uid59105	0.253382	1.0000	0.7172	0.7789	0.0051
uid58217	0.253451	1.0000	0.7035	0.7464	0.0102
uid59107	0.253464	1.0000	0.6698	0.7031	0.0071
uid162019	0.253473	1.0000	0.6684	0.7026	0.0132
uid84383	0.253561	1.0000	0.7081	0.7619	0.0124
uid53043	0.253577	1.0000	0.6537	0.7194	0.0090
uid59097	0.253578	1.0000	0.7211	0.7500	0.0124
uid58959	0.253637	1.0000	0.7194	0.7483	0.0178
uid58965	0.253644	1.0000	0.6794	0.7297	0.0048
uid58361	0.253718	1.0000	0.6973	0.7530	0.0194
uid58831	0.253753	1.0000	0.7215	0.7480	0.0122
uid173858	0.253833	1.0000	0.6970	0.7311	0.0208
uid72627	0.253877	1.0000	0.7331	0.7864	0.0062
uid57743	0.253877	1.0000	0.7000	0.7476	0.0143
uid42887	0.253914	1.0000	0.6658	0.6632	0.0132
uid58813	0.253923	1.0000	0.6806	0.7454	0.0116
uid59199	0.253955	1.0000	0.7232	0.7828	0.0143
uid58283	0.253974	1.0000	0.7208	0.7485	0.0099
uid52597	0.254120	1.0000	0.6689	0.7494	0.0134
uid57995	0.254237	1.0000	0.7126	0.7246	0.0060
uid165871	0.254266	1.0000	0.7301	0.7456	0.0233
uid58309	0.254317	1.0000	0.6982	0.7652	0.0061
uid175779	0.254327	1.0000	0.6907	0.7568	0.0210
uid58149	0.254356	1.0000	0.6623	0.7528	0.0110
uid59247	0.254383	1.0000	0.7152	0.7418	0.0143
uid58369	0.254465	1.0000	0.7116	0.7357	0.0259
uid49953	0.254506	1.0000	0.6973	0.7534	0.0179
uid158681	0.254509	1.0000	0.7221	0.7743	0.0095
uid46099	0.254548	1.0000	0.6874	0.7425	0.0069
uid163995	0.254551	1.0000	0.7178	0.7587	0.0164
uid164779	0.254581	1.0000	0.7169	0.8062	0.0154
uid82347	0.254683	1.0000	0.7320	0.7526	0.0124
uid59235	0.254696	1.0000	0.7207	0.7639	0.0164
uid59091	0.254696	1.0000	0.7178	0.7587	0.0164
uid58371	0.254700	1.0000	0.7151	0.7358	0.0245
uid59277	0.254711	1.0000	0.7018	0.7785	0.0066
uid66595	0.254772	1.0000	0.7228	0.7228	0.0119
uid74025	0.254795	1.0000	0.6872	0.7417	0.0166
uid57657	0.254802	1.0000	0.7116	0.7349	0.0093
uid59085	0.254802	1.0000	0.7183	0.7394	0.0094
uid162061	0.254808	1.0000	0.7178	0.7593	0.0145
uid41019	0.254870	1.0000	0.6997	0.7686	0.0165
uid161927	0.254893	1.0000	0.7039	0.7267	0.0145
uid190184	0.254920	1.0000	0.6900	0.7048	0.0111
uid58267	0.254922	1.0000	0.7113	0.7216	0.0144
uid197194	0.254938	1.0000	0.7476	0.7955	0.0192
uid58319	0.255042	1.0000	0.6748	0.7263	0.0081
uid42115	0.255086	1.0000	0.7004	0.7154	0.0112
uid59221	0.255090	1.0000	0.6953	0.7876	0.0107
uid59355	0.255115	1.0000	0.7187	0.7451	0.0154
uid58413	0.255149	1.0000	0.7011	0.7122	0.0111
uid190183	0.255207	1.0000	0.6914	0.6989	0.0112
uid58729	0.255207	1.0000	0.7341	0.7559	0.0164
uid59397	0.255215	1.0000	0.7013	0.7164	0.0189
uid59251	0.255224	1.0000	0.6918	0.7397	0.0114
uid168322	0.255255	1.0000	0.6618	0.7344	0.0104
uid193711	0.255319	1.0000	0.7244	0.7598	0.0157
uid57969	0.255335	1.0000	0.7053	0.7210	0.0157
uid159869	0.255346	1.0000	0.7143	0.7495	0.0154
uid168182	0.255362	1.0000	0.7275	0.7680	0.0045
uid184822	0.255417	1.0000	0.6912	0.7178	0.0123
uid191340	0.255483	1.0000	0.7238	0.7494	0.0128
uid80735	0.255514	1.0000	0.6595	0.7426	0.0107
uid58477	0.255520	1.0000	0.6929	0.7154	0.0112
uid58073	0.255626	1.0000	0.7070	0.7143	0.0220
uid158173	0.255663	1.0000	0.6831	0.7202	0.0082
uid58425	0.255837	1.0000	0.7143	0.7473	0.0154
uid52609	0.256031	1.0000	0.6983	0.7381	0.0057
uid59585	0.256068	1.0000	0.7224	0.7134	0.0119
uid182482	0.256088	1.0000	0.6782	0.7367	0.0133
uid179069	0.256125	1.0000	0.6626	0.7604	0.0122
uid68057	0.256126	1.0000	0.7156	0.7400	0.0111
uid190222	0.256137	1.0000	0.6815	0.7028	0.0106
uid58303	0.256198	1.0000	0.7295	0.7369	0.0243
uid58007	0.256222	1.0000	0.6925	0.7352	0.0163
uid58769	0.256230	1.0000	0.7030	0.7251	0.0240
uid57763	0.256259	1.0000	0.6868	0.6981	0.0113
uid50119	0.256292	1.0000	0.7013	0.7225	0.0085
uid59269	0.256306	1.0000	0.7227	0.7458	0.0126
uid58951	0.256355	1.0000	0.6848	0.7328	0.0125
uid58689	0.256449	1.0000	0.7160	0.7757	0.0167
uid58011	0.256503	1.0000	0.6914	0.7517	0.0093
uid48071	0.256607	1.0000	0.6622	0.7346	0.0107
uid59363	0.256661	1.0000	0.7134	0.7469	0.0146
uid62101	0.256671	1.0000	0.7253	0.7758	0.0081
uid197175	0.256703	1.0000	0.7133	0.7276	0.0072
uid78933	0.256710	1.0000	0.7096	0.7445	0.0153
uid89389	0.256710	1.0000	0.7124	0.7495	0.0153
uid59083	0.256731	1.0000	0.6887	0.7036	0.0128
uid72801	0.256734	1.0000	0.7032	0.7550	0.0144
uid68453	0.256774	1.0000	0.7134	0.7522	0.0108
uid162059	0.256787	1.0000	0.6551	0.7353	0.0134
uid58763	0.256810	1.0000	0.7139	0.7444	0.0111
uid86885	0.256827	1.0000	0.6934	0.7217	0.0094
uid158685	0.256915	1.0000	0.6961	0.7134	0.0086
uid61637	0.256960	1.0000	0.6951	0.7079	0.0107
uid58827	0.256968	1.0000	0.6972	0.6820	0.0061
uid42393	0.256974	1.0000	0.7026	0.7249	0.0112
uid73759	0.257050	1.0000	0.7421	0.7400	0.0105
uid61601	0.257171	1.0000	0.6881	0.7167	0.0095
uid57849	0.257207	1.0000	0.7127	0.7344	0.0136
uid51641	0.257278	1.0000	0.7266	0.7671	0.0127
uid160937	0.257379	1.0000	0.7347	0.7405	0.0146
uid62243	0.257389	1.0000	0.6901	0.7324	0.0161
uid189950	0.257404	1.0000	0.7445	0.8212	0.0182
uid58741	0.257453	1.0000	0.6687	0.7048	0.0060
uid58259	0.257545	1.0000	0.7123	0.7404	0.0121
uid58201	0.257759	1.0000	0.7170	0.7463	0.0126
uid57831	0.257761	1.0000	0.7248	0.7639	0.0164
uid58549	0.257763	1.0000	0.7034	0.7435	0.0100
uid58743	0.257763	1.0000	0.7143	0.7384	0.0121
uid162025	0.257764	1.0000	0.7146	0.7368	0.0121
uid168614	0.257768	1.0000	0.7303	0.7678	0.0112
uid58209	0.257783	1.0000	0.6929	0.7357	0.0095
uid158677	0.257808	1.0000	0.6940	0.7112	0.0086
uid162739	0.257817	1.0000	0.6996	0.7082	0.0107
uid72481	0.257820	1.0000	0.7516	0.7006	0.0127
uid58765	0.257894	1.0000	0.6874	0.7066	0.0128
uid58405	0.257931	1.0000	0.7080	0.7522	0.0354
uid158679	0.257996	1.0000	0.6925	0.7118	0.0108
uid58701	0.258013	1.0000	0.7148	0.7411	0.0225
uid176498	0.258105	1.0000	0.6918	0.7140	0.0111
uid58183	0.258174	1.0000	0.7120	0.7554	0.0163
uid52601	0.258228	1.0000	0.7189	0.7434	0.0122
uid42523	0.258238	1.0000	0.7348	0.7614	0.0189
uid87001	0.258302	1.0000	0.7146	0.7417	0.0104
uid58261	0.258323	1.0000	0.7166	0.7389	0.0121
uid50553	0.258323	1.0000	0.7206	0.7429	0.0121
uid58775	0.258405	1.0000	0.7066	0.7265	0.0100
uid75101	0.258414	1.0000	0.7018	0.7809	0.0101
uid62939	0.258456	1.0000	0.7014	0.7847	0.0139
uid57949	0.258658	1.0000	0.7066	0.7252	0.0083
uid170535	0.258705	1.0000	0.6905	0.7190	0.0095
uid68143	0.258707	1.0000	0.6910	0.7387	0.0075
uid168180	0.258744	1.0000	0.6869	0.7143	0.0091
uid162187	0.258756	1.0000	0.6812	0.7525	0.0040
uid57693	0.258999	1.0000	0.6952	0.7598	0.0115
uid66323	0.259032	1.0000	0.7075	0.7552	0.0166
uid197167	0.259049	1.0000	0.6158	0.6897	0.0099
uid195930	0.259132	1.0000	0.6481	0.7037	0.0093
uid43725	0.259149	1.0000	0.7090	0.7746	0.0066
uid61597	0.259182	1.0000	0.6882	0.7269	0.0086
uid43413	0.259222	1.0000	0.7122	0.7143	0.0082
uid59037	0.259275	1.0000	0.6909	0.7939	0.0070
uid72767	0.259279	1.0000	0.6916	0.7640	0.0140
uid175574	0.259294	1.0000	0.7136	0.7476	0.0097
uid58993	0.259328	1.0000	0.7129	0.7247	0.0165
uid58363	0.259354	1.0000	0.7118	0.7586	0.0172
uid58257	0.259366	1.0000	0.7381	0.7489	0.0087
uid59243	0.259379	1.0000	0.7162	0.7583	0.0133
uid58499	0.259399	1.0000	0.6962	0.7661	0.0027
uid205422	0.259413	1.0000	0.6813	0.7253	0.0132
uid58511	0.259448	1.0000	0.7180	0.7275	0.0166
uid74439	0.259458	1.0000	0.6801	0.6943	0.0071
uid197180	0.259461	1.0000	0.6400	0.7067	0.0067
uid162107	0.259464	1.0000	0.7486	0.7784	0.0054
uid162105	0.259472	1.0000	0.7154	0.7642	0.0027
uid58467	0.259493	1.0000	0.6754	0.7299	0.0118
uid46083	0.259494	1.0000	0.7179	0.7380	0.0176
uid58353	0.259549	1.0000	0.6828	0.7626	0.0231
uid41729	0.259633	1.0000	0.6998	0.7783	0.0139
uid158163	0.259659	1.0000	0.7019	0.7378	0.0106
uid61247	0.259690	1.0000	0.7322	0.7427	0.0126
uid14003	0.259738	1.0000	0.8521	0.8558	0.1014
uid162177	0.259786	1.0000	0.6240	0.7232	0.0104
uid49469	0.259796	1.0000	0.7376	0.7772	0.0173
uid199898	0.259809	1.0000	0.7139	0.7717	0.0105
uid61595	0.259842	1.0000	0.6957	0.7340	0.0128
uid58521	0.259991	1.0000	0.6852	0.7202	0.0082
uid87035	0.260023	1.0000	0.7110	0.7426	0.0148
uid59373	0.260139	1.0000	0.7347	0.7372	0.0153
uid59377	0.260169	1.0000	0.7178	0.7587	0.0143
uid68279	0.260186	1.0000	0.6874	0.7627	0.0244
uid59431	0.260206	1.0000	0.7125	0.7310	0.0164
uid58023	0.260218	1.0000	0.6712	0.7147	0.0054
uid58845	0.260244	1.0000	0.7094	0.7595	0.0120
uid175778	0.260284	1.0000	0.7237	0.7658	0.0210
uid58691	0.260315	1.0000	0.7165	0.7701	0.0201
uid197157	0.260333	1.0000	0.6644	0.7295	0.0068
uid58191	0.260340	1.0000	0.7213	0.7426	0.0128
uid59883	0.260356	1.0000	0.6824	0.7138	0.0063
uid68445	0.260441	1.0000	0.6992	0.7632	0.0195
uid80739	0.260462	1.0000	0.7302	0.7627	0.0122
uid170612	0.260472	1.0000	0.6899	0.7430	0.0168
uid58349	0.260526	1.0000	0.7114	0.7378	0.0122
uid206041	0.260561	1.0000	0.6910	0.7243	0.0133
uid58095	0.260564	1.0000	0.6989	0.7652	0.0166
uid176366	0.260710	1.0000	0.6918	0.7000	0.0102
uid176367	0.260721	1.0000	0.7047	0.7169	0.0102
uid48363	0.260777	1.0000	0.7126	0.7303	0.0118
uid59969	0.260812	1.0000	0.7373	0.7576	0.0163
uid165043	0.260876	1.0000	0.6971	0.7573	0.0124
uid65267	0.260900	1.0000	0.7045	0.7338	0.0097
uid62981	0.260910	1.0000	0.7198	0.7661	0.0161
uid58917	0.260910	1.0000	0.7143	0.7391	0.0145
uid68317	0.261018	1.0000	0.7118	0.7161	0.0086
uid55253	0.261049	1.0000	0.7004	0.7273	0.0103
uid62961	0.261173	1.0000	0.6967	0.7193	0.0205
uid46251	0.261174	1.0000	0.6710	0.6742	0.0129
uid190882	0.261174	1.0000	0.6710	0.6774	0.0129
uid176365	0.261219	1.0000	0.7178	0.7137	0.0104
uid168320	0.261226	1.0000	0.6989	0.7172	0.0138
uid58365	0.261246	1.0000	0.6710	0.7226	0.0065
uid55403	0.261295	1.0000	0.7064	0.7618	0.0166
uid184078	0.261323	1.0000	0.6885	0.7385	0.0135
uid178722	0.261489	1.0000	0.7114	0.7550	0.0101
uid58915	0.261567	1.0000	0.7122	0.7516	0.0104
uid53371	0.261644	1.0000	0.7179	0.7495	0.0105
uid59341	0.261686	1.0000	0.6967	0.7541	0.0109
uid190101	0.261728	1.0000	0.7081	0.7350	0.0104
uid43091	0.261744	1.0000	0.6949	0.7402	0.0121
uid68747	0.261854	1.0000	0.6852	0.7409	0.0115
uid42519	0.261969	1.0000	0.7082	0.7776	0.0143
uid58569	0.262045	1.0000	0.6986	0.7305	0.0106
uid167315	0.262057	1.0000	0.6918	0.7146	0.0137
uid46181	0.262111	1.0000	0.6809	0.7286	0.0176
uid59047	0.262119	1.0000	0.7007	0.7506	0.0100
uid83159	0.262213	1.0000	0.7250	0.7500	0.0115
uid161991	0.262261	1.0000	0.7189	0.7570	0.0141
uid48815	0.262268	1.0000	0.6778	0.7364	0.0084
uid158039	0.262296	1.0000	0.7116	0.7814	0.0233
uid43467	0.262340	1.0000	0.7113	0.7367	0.0092
uid83157	0.262378	1.0000	0.7043	0.7375	0.0133
uid58899	0.262420	1.0000	0.7157	0.7830	0.0150
uid58169	0.262564	1.0000	0.7098	0.7455	0.0112
uid170256	0.262575	1.0000	0.7368	0.7602	0.0117
uid68753	0.262653	1.0000	0.7123	0.7486	0.0168
uid174335	0.262856	1.0000	0.7097	0.7359	0.0161
uid184828	0.263054	1.0000	0.6906	0.7842	0.0144
uid197179	0.263191	1.0000	0.7232	0.7292	0.0119
uid58439	0.263192	1.0000	0.7140	0.7585	0.0064
uid58193	0.263294	1.0000	0.6906	0.7713	0.0157
uid49531	0.263321	1.0000	0.7151	0.7507	0.0119
uid49331	0.263344	1.0000	0.7122	0.7745	0.0178
uid178014	0.263355	NA	NA	NA	NA
uid42113	0.263424	1.0000	0.7094	0.7400	0.0096
uid58337	0.263431	1.0000	0.6975	0.7367	0.0071
uid59145	0.263487	1.0000	0.7160	0.7432	0.0117
uid185181	0.263640	1.0000	0.7275	0.7541	0.0143
uid54919	0.263646	1.0000	0.7011	0.7264	0.0115
uid68705	0.263871	1.0000	0.7185	0.7478	0.0117
uid171260	0.263882	1.0000	0.6938	0.7429	0.0095
uid58021	0.263933	1.0000	0.7396	0.7371	0.0123
uid59409	0.263960	1.0000	0.7225	0.7723	0.0131
uid51637	0.263988	1.0000	0.6657	0.6977	0.0174
uid57703	0.264035	1.0000	0.6878	0.7732	0.0122
uid58651	0.264335	1.0000	0.6858	0.7586	0.0096
uid189751	0.264423	1.0000	0.7423	0.7769	0.0308
uid41863	0.264433	1.0000	0.7137	0.7094	0.0256
uid62107	0.264560	1.0000	0.7024	0.7659	0.0218
uid80859	0.264852	1.0000	0.6939	0.7321	0.0128
uid174812	0.264896	1.0000	0.6786	0.7632	0.0148
uid58473	0.264943	1.0000	0.6726	0.7437	0.0102
uid58155	0.265066	1.0000	0.6897	0.7188	0.0156
uid178106	0.265113	1.0000	0.6964	0.7357	0.0071
uid62921	0.265309	1.0000	0.6941	0.7505	0.0043
uid59129	0.265329	1.0000	0.7778	0.7778	0.0174
uid66327	0.265396	1.0000	0.7186	0.7864	0.0136
uid58855	0.265399	1.0000	0.6707	0.7372	0.0060
uid66305	0.265413	1.0000	0.7160	0.7407	0.0247
uid74393	0.265420	1.0000	0.6812	0.7890	0.0023
uid57717	0.265456	1.0000	0.6486	0.6622	0.0135
uid197156	0.265463	1.0000	0.7331	0.7730	0.0215
uid50305	0.265508	1.0000	0.6644	0.7080	0.0046
uid51175	0.265570	1.0000	0.6571	0.7170	0.0168
uid197183	0.265620	1.0000	0.6806	0.7257	0.0104
uid43089	0.265632	1.0000	0.7265	0.7641	0.0125
uid58291	0.265674	1.0000	0.7097	0.7304	0.0161
uid60171	0.265674	1.0000	0.6765	0.7590	0.0127
uid68141	0.265716	1.0000	0.6729	0.7030	0.0188
uid158871	0.265736	1.0000	0.6826	0.7440	0.0171
uid158869	0.265736	1.0000	0.6952	0.7466	0.0171
uid58681	0.265810	1.0000	0.7014	0.7466	0.0362
uid52607	0.265852	1.0000	0.7071	0.7636	0.0121
uid176126	0.265891	1.0000	0.7337	0.7456	0.0089
uid58331	0.265957	1.0000	0.6913	0.7609	0.0174
uid42975	0.266045	1.0000	0.7283	0.7592	0.0212
uid58835	0.266051	1.0000	0.7210	0.7291	0.0163
uid58703	0.266062	1.0000	0.7236	0.7439	0.0163
uid40863	0.266116	1.0000	0.6821	0.6957	0.0217
uid59405	0.266230	1.0000	0.7424	0.7797	0.0169
uid49049	0.266244	1.0000	0.6842	0.7594	0.0125
uid171995	0.266325	1.0000	0.6998	0.7300	0.0130
uid73353	0.266412	1.0000	0.6939	0.7710	0.0210
uid159685	0.266509	1.0000	0.7040	0.7580	0.0140
uid61593	0.266542	1.0000	0.7403	0.7532	0.0152
uid58911	0.266597	1.0000	0.6754	0.7311	0.0164
uid58109	0.266665	1.0000	0.6816	0.7457	0.0107
uid43163	0.266693	1.0000	0.6819	0.7368	0.0137
uid202215	0.266719	1.0000	0.7063	0.7552	0.0105
uid161929	0.266749	1.0000	0.7432	0.7665	0.0233
uid161919	0.266780	1.0000	0.7258	0.7226	0.0097
uid64755	0.266811	1.0000	0.7279	0.7516	0.0108
uid41169	0.267008	1.0000	0.7165	0.7043	0.0122
uid59131	0.267051	1.0000	0.7130	0.7307	0.0177
uid162193	0.267155	1.0000	0.7188	0.7500	0.0104
uid54411	0.267331	1.0000	0.6774	0.7179	0.0171
uid59357	0.267421	1.0000	0.6788	0.7384	0.0166
uid163693	0.267421	1.0000	0.6776	0.7434	0.0164
uid158865	0.267421	1.0000	0.6776	0.7401	0.0164
uid59359	0.267421	1.0000	0.6766	0.7393	0.0165
uid163691	0.267421	1.0000	0.6799	0.7426	0.0165
uid162161	0.267456	1.0000	0.6914	0.7575	0.0120
uid193772	0.267490	1.0000	0.7048	0.7590	0.0141
uid57603	0.267490	1.0000	0.7048	0.7590	0.0141
uid59271	0.267506	1.0000	0.6955	0.7127	0.0130
uid57651	0.267591	1.0000	0.7078	0.7215	0.0114
uid197177	0.267605	1.0000	0.6968	0.6968	0.0160
uid58713	0.267717	1.0000	0.7506	0.7609	0.0103
uid63663	0.267730	1.0000	0.7095	0.7137	0.0104
uid58699	0.267811	1.0000	0.7292	0.7879	0.0246
uid202426	0.267821	1.0000	0.6977	0.7636	0.0114
uid48999	0.267915	1.0000	0.6723	0.7783	0.0096
uid83605	0.267924	1.0000	0.6842	0.7237	0.0158
uid84309	0.267935	1.0000	0.6984	0.7302	0.0159
uid184823	0.267950	1.0000	0.7050	0.7624	0.0139
uid58301	0.267993	1.0000	0.7135	0.7578	0.0104
uid156845	0.268080	1.0000	0.7222	0.7824	0.0231
uid52605	0.268129	1.0000	0.7060	0.7620	0.0120
uid194444	0.268312	1.0000	0.6917	0.7188	0.0167
uid58547	0.268425	1.0000	0.6963	0.7202	0.0152
uid57965	0.268507	1.0000	0.7269	0.7546	0.0139
uid73179	0.268967	1.0000	0.6867	0.7241	0.0166
uid18881	0.269033	1.0000	0.9298	0.9370	0.1625
uid58447	0.269176	1.0000	0.6812	0.7686	0.0109
uid58583	0.269267	1.0000	0.7061	0.7315	0.0148
uid189752	0.269306	1.0000	0.7110	0.7681	0.0228
uid58305	0.269325	1.0000	0.7326	0.7354	0.0084
uid59375	0.269468	1.0000	0.6975	0.7551	0.0165
uid162169	0.269579	1.0000	0.7117	0.7297	0.0120
uid57699	0.269626	1.0000	0.7000	0.7636	0.0136
uid57773	0.269647	1.0000	0.7139	0.7543	0.0058
uid158867	0.269674	1.0000	0.6732	0.7353	0.0163
uid57889	0.269693	1.0000	0.6858	0.7146	0.0164
uid42521	0.269741	1.0000	0.6901	0.7988	0.0121
uid60161	0.269773	1.0000	0.6946	0.7179	0.0070
uid83125	0.269773	1.0000	0.6785	0.7474	0.0084
uid58823	0.269861	1.0000	0.6916	0.6947	0.0093
uid197168	0.269915	1.0000	0.7391	0.7609	0.0109
uid40861	0.269945	1.0000	0.7146	0.7895	0.0081
uid81199	0.270041	1.0000	0.6511	0.6896	0.0110
uid59055	0.270147	1.0000	0.6711	0.7673	0.0134
uid59315	0.270148	1.0000	0.7096	0.7246	0.0120
uid193774	0.270214	1.0000	0.6770	0.7099	0.0165
uid41601	0.270291	1.0000	0.6941	0.7235	0.0196
uid183629	0.270305	1.0000	0.7110	0.7605	0.0190
uid58431	0.270367	1.0000	0.7209	0.7378	0.0106
uid89371	0.270487	1.0000	0.6462	0.7148	0.0036
uid46061	0.270489	1.0000	0.7428	0.7746	0.0145
uid162103	0.270548	1.0000	0.7349	0.7723	0.0144
uid162513	0.270580	1.0000	0.6921	0.7417	0.0166
uid58777	0.270610	1.0000	0.6766	0.7310	0.0082
uid159003	0.270630	1.0000	0.7285	0.7650	0.0131
uid58559	0.270684	1.0000	0.6913	0.7653	0.0096
uid68283	0.270722	1.0000	0.6957	0.7291	0.0134
uid42117	0.270734	1.0000	0.7057	0.8014	0.0120
uid63617	0.270752	1.0000	0.7278	0.7736	0.0143
uid43247	0.270927	1.0000	0.7236	0.8005	0.0096
uid51377	0.271016	1.0000	0.7061	0.7444	0.0160
uid50551	0.271122	1.0000	0.6819	0.7231	0.0137
uid61581	0.271181	1.0000	0.7022	0.7432	0.0109
uid57619	0.271315	1.0000	0.7295	0.7695	0.0140
uid54719	0.271330	1.0000	0.6858	0.7588	0.0133
uid59217	0.271335	1.0000	0.6788	0.7202	0.0155
uid193703	0.271354	1.0000	0.6621	0.7055	0.0068
uid178352	0.271437	1.0000	0.7319	0.7473	0.0066
uid158037	0.271449	1.0000	0.6893	0.7250	0.0107
uid158061	0.271449	1.0000	0.6964	0.7393	0.0107
uid161197	0.271518	1.0000	0.7294	0.7176	0.0059
uid59073	0.271521	1.0000	0.7207	0.7598	0.0117
uid66331	0.271643	1.0000	0.7377	0.7246	0.0033
uid59189	0.271690	1.0000	0.6542	0.6816	0.0075
uid67319	0.271696	1.0000	0.7212	0.7374	0.0162
uid47085	0.271896	1.0000	0.7047	0.7189	0.0122
uid59427	0.271940	1.0000	0.7508	0.7340	0.0202
uid48829	0.272036	1.0000	0.6813	0.7648	0.0066
uid161241	0.272056	1.0000	0.7381	0.7262	0.0060
uid84387	0.272216	1.0000	0.7285	0.7665	0.0120
uid162147	0.272280	1.0000	0.7121	0.7607	0.0117
uid174151	0.272290	1.0000	0.7256	0.7634	0.0119
uid57781	0.272323	1.0000	0.7193	0.7664	0.0164
uid71231	0.272381	1.0000	0.7558	0.7384	0.0058
uid197155	0.272383	1.0000	0.7152	0.7411	0.0291
uid184819	0.272396	1.0000	0.6883	0.6933	0.0100
uid57601	0.272457	1.0000	0.7004	0.7743	0.0058
uid59019	0.272521	1.0000	0.6861	0.7505	0.0080
uid58435	0.272754	1.0000	0.6806	0.6978	0.0025
uid58441	0.272902	1.0000	0.7253	0.7575	0.0086
uid158167	0.273115	1.0000	0.6913	0.7650	0.0117
uid73771	0.273123	1.0000	0.7276	0.7949	0.0160
uid58475	0.273264	1.0000	0.7185	0.7666	0.0046
uid63405	0.273270	1.0000	0.6656	0.7338	0.0000
uid68105	0.273286	1.0000	0.6829	0.6944	0.0093
uid63627	0.273315	1.0000	0.7478	0.7390	0.0147
uid58035	0.273419	1.0000	0.6548	0.6815	0.0060
uid58617	0.273804	1.0000	0.7024	0.7753	0.0121
uid205540	0.273869	1.0000	0.7016	0.7560	0.0121
uid58207	0.273944	1.0000	0.6910	0.7641	0.0209
uid159517	0.274018	1.0000	0.7418	0.7183	0.0141
uid70729	0.274172	1.0000	0.6697	0.7003	0.0061
uid58981	0.274475	1.0000	0.7132	0.7684	0.0147
uid58355	0.274546	1.0000	0.6825	0.7376	0.0095
uid67985	0.274580	1.0000	0.7068	0.7707	0.0113
uid197174	0.274637	1.0000	0.7134	0.7195	0.0061
uid179068	0.274673	1.0000	0.7321	0.7198	0.0082
uid58715	0.274902	1.0000	0.7101	0.7416	0.0105
uid182935	0.275000	1.0000	0.6245	0.7511	0.0253
uid189029	0.275155	1.0000	0.7046	0.7797	0.0145
uid161943	0.275216	1.0000	0.7098	0.7707	0.0122
uid65269	0.275382	1.0000	0.6756	0.7083	0.0149
uid57695	0.275397	1.0000	0.6971	0.7740	0.0144
uid57719	0.275423	1.0000	0.6682	0.7085	0.0071
uid68839	0.275469	1.0000	0.6944	0.7824	0.0147
uid187277	0.275591	1.0000	0.7172	0.7576	0.0162
uid41021	0.275620	1.0000	0.7166	0.7571	0.0142
uid162203	0.275691	1.0000	0.7078	0.7532	0.0087
uid167988	0.275748	1.0000	0.6955	0.7276	0.0064
uid193702	0.275753	1.0000	0.7188	0.7312	0.0063
uid162183	0.275756	1.0000	0.6976	0.7732	0.0146
uid58781	0.275777	1.0000	0.7029	0.7778	0.0145
uid86889	0.275777	1.0000	0.6995	0.7764	0.0144
uid59545	0.275852	1.0000	0.6901	0.7220	0.0064
uid58853	0.275898	1.0000	0.6957	0.7754	0.0145
uid57777	0.275898	1.0000	0.6957	0.7778	0.0145
uid170532	0.275898	1.0000	0.6932	0.7754	0.0145
uid203790	0.275930	1.0000	0.6973	0.7821	0.0145
uid185758	0.275974	1.0000	0.6949	0.7845	0.0145
uid58417	0.275982	1.0000	0.6906	0.7698	0.0144
uid73425	0.276002	1.0000	0.7512	0.7273	0.0191
uid184343	0.276003	1.0000	0.6785	0.7541	0.0165
uid58393	0.276065	1.0000	0.7126	0.7571	0.0142
uid184407	0.276106	1.0000	0.6657	0.7204	0.0122
uid59769	0.276122	1.0000	0.7268	0.7135	0.0106
uid89385	0.276203	1.0000	0.7036	0.7715	0.0158
uid58351	0.276272	1.0000	0.6792	0.7775	0.0211
uid86651	0.276291	1.0000	0.6735	0.7653	0.0102
uid89387	0.276352	1.0000	0.6899	0.7640	0.0157
uid72475	0.276401	1.0000	0.6730	0.7255	0.0072
uid58919	0.276446	1.0000	0.7219	0.7464	0.0143
uid176500	0.276561	1.0000	0.7094	0.7585	0.0214
uid71379	0.276572	1.0000	0.7476	0.7238	0.0143
uid175777	0.276694	1.0000	0.7184	0.7816	0.0053
uid171958	0.276794	1.0000	0.6523	0.7132	0.0098
uid58117	0.276815	1.0000	0.6994	0.7560	0.0119
uid58543	0.276906	1.0000	0.7282	0.7524	0.0073
uid180867	0.277056	1.0000	0.7422	0.7600	0.0111
uid59023	0.277131	1.0000	0.6803	0.7563	0.0136
uid58029	0.277195	1.0000	0.6768	0.7186	0.0114
uid58847	0.277202	1.0000	0.6647	0.6825	0.0089
uid13791	0.277218	1.0000	0.6739	0.7583	0.0157
uid159539	0.277226	1.0000	0.7002	0.7317	0.0105
uid58947	0.277396	1.0000	0.6526	0.6798	0.0060
uid58241	0.277424	1.0000	0.6548	0.7092	0.0071
uid53537	0.277521	1.0000	0.7278	0.7536	0.0115
uid42501	0.277755	1.0000	0.6735	0.7392	0.0062
uid59211	0.277791	1.0000	0.7160	0.6949	0.0151
uid66205	0.277848	1.0000	0.6988	0.7456	0.0058
uid184830	0.278063	1.0000	0.6908	0.7778	0.0145
uid197163	0.278110	1.0000	0.6918	0.7021	0.0205
uid184832	0.278204	1.0000	0.6923	0.7716	0.0144
uid162155	0.278274	1.0000	0.7100	0.7658	0.0074
uid43333	0.278297	1.0000	0.6616	0.7069	0.0121
uid59263	0.278340	1.0000	0.6937	0.7491	0.0074
uid167994	0.278342	1.0000	0.7020	0.7585	0.0113
uid202217	0.278465	1.0000	0.6888	0.7795	0.0211
[truncated: 515 more rows]
