# Supplementary material for: Quickly Finding Orthologs as Reciprocal Best Hits with BLAT, LAST, and UBLAST: How Much Do We Miss?
Source: PLoS One. 2014 Jul 11;9(7):e101850. doi: 10.1371/journal.pone.0101850 (PMC4094424; doi:10.1371/journal.pone.0101850)
Supplement: Table Set S1 — These tables contain counts for genes finding reciprocal best hits and genes finding homologs organized on a per query genome fashion. The directory contains the R-script used to run the t-tests comparing the results from each program, and a table with the results of these t-tests. (ZIP) [file pone.0101850.s001.zip › S1-Tables-Stats-Genes/uid128.t-test]

statistic.t	parameter.df	p.value	conf.int1	conf.int2	estimate.mean.of.the.differences	null.value.difference.in.means	alternative	method	data.name
unlist.t.test.blat.last.	-214.133093986209	2509	0	-439.493289752375	-431.517068813362	-435.505179282869	0	two.sided	Paired t-test	homologs$blat and homologs$last
unlist.t.test.blat.usearch7.	-197.449437217142	2509	0	-370.574337031521	-363.286220737403	-366.930278884462	0	two.sided	Paired t-test	homologs$blat and homologs$usearch7
unlist.t.test.blat.blastp.	-209.854730418529	2509	0	-664.606864928868	-652.301501604997	-658.454183266932	0	two.sided	Paired t-test	homologs$blat and homologs$blastp
unlist.t.test.last.usearch7.	130.020007852842	2509	0	67.5406810817673	69.6091197150454	68.5749003984064	0	two.sided	Paired t-test	homologs$last and homologs$usearch7
unlist.t.test.last.blastp.	-162.711276711548	2509	0	-225.635867035955	-220.262140932173	-222.949003984064	0	two.sided	Paired t-test	homologs$last and homologs$blastp
unlist.t.test.usearch7.blastp.	-185.877883650064	2509	0	-294.599322016713	-288.448486748227	-291.52390438247	0	two.sided	Paired t-test	homologs$usearch7 and homologs$blastp
unlist.t.test.blat.last.	-78.5806938305472	2496	0	-289.622408154376	-275.519762450349	-282.571085302363	0	two.sided	Paired t-test	rbh$blat and rbh$last
unlist.t.test.blat.usearch7.	-75.1308446547587	2496	0	-275.173966202859	-261.175252860017	-268.174609531438	0	two.sided	Paired t-test	rbh$blat and rbh$usearch7
unlist.t.test.blat.blastp.	-94.940838151915	2496	0	-386.895745982105	-371.237213569356	-379.066479775731	0	two.sided	Paired t-test	rbh$blat and rbh$blastp
unlist.t.test.last.usearch7.	60.561899031227	2509	0	13.899823482132	14.8300569959556	14.3649402390438	0	two.sided	Paired t-test	rbh$last and rbh$usearch7
unlist.t.test.last.blastp.	-158.867412834611	2509	0	-97.5543784352928	-95.1755020427948	-96.3649402390438	0	two.sided	Paired t-test	rbh$last and rbh$blastp
unlist.t.test.usearch7.blastp.	-158.207340611798	2509	0	-112.102328318971	-109.357432637204	-110.729880478088	0	two.sided	Paired t-test	rbh$usearch7 and rbh$blastp
unlist.t.test.blat.last.	-382.611271283235	2509	0	-0.391122717092424	-0.38713409565658	-0.389128406374502	0	two.sided	Paired t-test	rbh_hom_norm$blat and rbh_hom_norm$last
unlist.t.test.blat.usearch7.	-428.373478748726	2509	0	-0.416017344595747	-0.412226002017799	-0.414121673306773	0	two.sided	Paired t-test	rbh_hom_norm$blat and rbh_hom_norm$usearch7
unlist.t.test.blat.blastp.	-451.971700969625	2509	0	-0.395728842329242	-0.39230988277036	-0.394019362549801	0	two.sided	Paired t-test	rbh_hom_norm$blat and rbh_hom_norm$blastp
unlist.t.test.last.usearch7.	-66.5280645308362	2509	0	-0.0257299416852458	-0.024256592179296	-0.0249932669322709	0	two.sided	Paired t-test	rbh_hom_norm$last and rbh_hom_norm$usearch7
unlist.t.test.last.blastp.	-12.1346754071105	2509	5.69466299803652e-33	-0.00568131308617166	-0.00410059926442595	-0.0048909561752988	0	two.sided	Paired t-test	rbh_hom_norm$last and rbh_hom_norm$blastp
unlist.t.test.usearch7.blastp.	43.8865770355006	2509	1.05847079501986e-312	0.0192041130938676	0.0210005084200766	0.0201023107569721	0	two.sided	Paired t-test	rbh_hom_norm$usearch7 and rbh_hom_norm$blastp
