# Supplementary material for: Quickly Finding Orthologs as Reciprocal Best Hits with BLAT, LAST, and UBLAST: How Much Do We Miss?
Source: PLoS One. 2014 Jul 11;9(7):e101850. doi: 10.1371/journal.pone.0101850 (PMC4094424; doi:10.1371/journal.pone.0101850)
Supplement: Table Set S1 — These tables contain counts for genes finding reciprocal best hits and genes finding homologs organized on a per query genome fashion. The directory contains the R-script used to run the t-tests comparing the results from each program, and a table with the results of these t-tests. (ZIP) [file pone.0101850.s001.zip › S1-Tables-Stats-Genes/uid57675.Homologs.tbl]

Genome	GSS	blastp	usearch7	last	blat
uid13961	0.131461	1103	787	787	350
uid51607	0.136969	372	213	251	53
uid1433	0.141390	1116	775	765	344
uid155	0.146550	362	205	249	57
uid39575	0.161141	942	639	641	249
uid58009	0.163153	288	161	202	34
uid12410	0.172078	1003	689	694	257
uid10623	0.183432	882	595	608	231
uid14003	0.183733	1152	814	805	353
uid39439	0.183870	931	641	644	249
uid18881	0.184192	972	652	668	255
uid39573	0.186643	916	615	649	227
uid128	0.188626	935	625	627	253
uid14005	0.192459	269	116	168	25
uid38659	0.198754	968	649	677	267
uid48993	0.200447	671	427	475	120
uid57755	0.201128	689	448	495	130
uid45893	0.201823	698	438	485	122
uid167488	0.202074	661	423	460	120
uid10698	0.202703	985	686	694	293
uid58365	0.203478	695	430	498	136
uid62227	0.203806	673	430	486	123
uid58421	0.205515	795	520	595	147
uid75119	0.206202	705	475	510	128
uid58719	0.206570	721	464	505	131
uid59133	0.206713	685	454	499	122
uid51395	0.207477	774	518	574	142
uid74443	0.208456	891	557	641	159
uid51875	0.208486	779	505	534	148
uid58635	0.209053	853	551	629	163
uid65089	0.209736	887	592	650	174
uid73415	0.210371	767	503	568	145
uid58563	0.210674	805	497	570	143
uid162201	0.210842	724	496	530	147
uid183486	0.213282	843	555	639	151
uid58711	0.213968	910	614	681	172
uid12377	0.214518	933	644	653	250
uid58787	0.215268	865	577	651	184
uid82379	0.215397	903	596	654	184
uid58601	0.216556	814	532	588	152
uid57757	0.216623	829	547	628	172
uid63631	0.216974	934	642	666	175
uid57727	0.218184	921	590	665	177
uid84411	0.218538	902	590	656	188
uid58409	0.219310	898	607	659	180
uid66329	0.222183	928	625	688	190
uid57883	0.222251	696	412	475	126
uid66875	0.222257	933	620	669	188
uid59389	0.223963	1026	651	702	214
uid189028	0.224285	959	651	692	192
uid58379	0.224323	955	649	687	191
uid189027	0.224546	956	648	694	193
uid59311	0.224668	123	75	97	27
uid57753	0.224698	914	606	652	205
uid57807	0.224762	982	666	708	227
uid52827	0.224766	958	663	696	185
uid58825	0.224976	1010	698	734	225
uid58923	0.225183	1006	697	742	225
uid58717	0.225878	949	652	710	220
uid162067	0.225934	1012	700	747	227
uid57721	0.226061	995	709	740	224
uid43679	0.226383	1000	697	732	233
uid58041	0.226687	966	664	725	196
uid58871	0.226695	1011	701	748	233
uid58841	0.226793	1007	698	743	225
uid167998	0.228019	977	696	729	217
uid197216	0.228273	1002	700	741	218
uid184407	0.228470	869	558	585	158
uid162071	0.228913	999	692	740	219
uid57751	0.228955	919	628	708	175
uid58849	0.229438	1012	707	745	227
uid54735	0.229581	960	606	658	199
uid54733	0.229664	983	634	703	207
uid58225	0.229700	1020	683	730	221
uid58851	0.229794	1011	712	747	229
uid49529	0.230209	889	591	627	169
uid70841	0.230483	923	597	652	205
uid61573	0.230794	944	636	704	189
uid59043	0.230896	981	639	687	213
uid168259	0.231764	924	606	662	198
uid68281	0.234218	925	615	679	211
uid184406	0.234356	1031	710	744	244
uid57713	0.234627	765	514	570	186
uid57717	0.235025	1087	697	752	237
uid62903	0.235592	997	663	718	247
uid41131	0.235735	803	539	588	200
uid43333	0.235971	862	553	607	173
uid58673	0.236059	1109	743	782	258
uid195930	0.236250	829	531	591	170
uid162019	0.236350	1105	750	784	262
uid58181	0.236704	1099	794	810	275
uid176129	0.236710	851	577	623	157
uid61411	0.237007	715	476	505	152
uid59399	0.237333	950	656	695	203
uid66207	0.237482	1050	695	738	244
uid43493	0.237650	890	573	625	185
uid52695	0.238123	1087	734	764	246
uid167261	0.238127	978	653	722	239
uid42499	0.238141	804	506	570	179
uid59347	0.238758	853	562	629	181
uid171377	0.239001	1074	739	779	257
uid65269	0.239096	1020	622	698	215
uid176707	0.239251	1000	670	709	213
uid57769	0.239556	1107	752	803	269
uid81199	0.239560	1005	638	705	220
uid61571	0.239727	1119	773	810	271
uid190182	0.239751	1123	765	810	265
uid201033	0.240067	1032	669	709	214
uid57877	0.240093	872	605	620	169
uid58815	0.240496	1019	681	737	238
uid57873	0.240767	998	693	743	244
uid169620	0.240966	999	695	743	239
uid67321	0.240997	785	523	566	180
uid58823	0.241057	787	511	578	166
uid176130	0.241312	895	612	650	175
uid66551	0.241439	984	656	702	239
uid59193	0.241817	1095	757	782	241
uid51535	0.242012	826	540	604	181
uid72619	0.242206	NA	NA	NA	NA
uid58903	0.242453	911	616	644	175
uid40863	0.242846	1054	680	725	233
uid58561	0.243393	1114	770	790	249
uid184819	0.243420	1196	813	846	305
uid48803	0.243492	818	545	603	185
uid72475	0.243579	1303	924	975	363
uid46245	0.243994	1296	905	922	354
uid58469	0.244127	891	572	625	201
uid74437	0.244209	1278	934	916	317
uid45857	0.244232	978	670	701	229
uid58807	0.244432	1232	861	910	325
uid63623	0.244515	1022	706	733	231
uid59189	0.244551	1166	804	828	277
uid60167	0.244633	774	507	578	159
uid51637	0.244911	889	609	617	180
uid58785	0.245151	938	606	683	211
uid57719	0.245716	1292	910	948	348
uid58407	0.246127	799	536	597	168
uid59107	0.246134	1261	881	937	320
uid171337	0.247036	1298	919	926	330
uid172732	0.247296	174	119	147	32
uid68105	0.247365	1368	955	986	356
uid74439	0.247773	1235	843	900	308
uid172733	0.247882	181	115	141	35
uid172735	0.247959	163	120	138	44
uid196597	0.248059	811	545	586	192
uid42887	0.248092	1112	755	776	278
uid58435	0.248214	1143	806	837	281
uid50305	0.248868	1326	929	976	350
uid172736	0.248873	161	121	137	41
uid67359	0.248899	1003	695	702	237
uid54919	0.248971	1330	942	961	353
uid58773	0.249180	157	117	134	38
uid43501	0.249430	1424	1036	1049	408
uid172734	0.249455	178	128	146	41
uid184863	0.250231	1298	937	974	358
uid58827	0.250474	879	626	651	195
uid58847	0.251105	980	685	707	220
uid202216	0.251200	1320	956	983	376
uid157911	0.251505	1005	677	731	248
uid167315	0.252165	1333	930	988	360
uid57879	0.252803	1257	869	870	330
uid58035	0.252970	992	713	702	217
uid58767	0.253043	941	662	697	209
uid70729	0.253291	960	691	688	218
uid58741	0.253444	969	676	707	218
uid58947	0.254765	965	684	703	221
uid46845	0.255366	1329	935	983	384
uid184864	0.256715	1117	775	788	270
uid58023	0.256917	984	679	725	266
uid61623	0.257219	1136	778	789	280
uid57715	0.257574	1220	821	857	321
uid68249	0.257840	1007	701	745	251
uid57893	0.258327	1226	849	844	310
uid49857	0.259058	1005	672	746	244
uid171259	0.260660	355	277	301	104
uid177925	0.260768	1137	774	794	278
uid190185	0.261150	1166	804	805	292
uid170731	0.261470	353	279	300	98
uid197195	0.261481	349	277	295	97
uid202217	0.262719	1429	1018	1037	439
uid63665	0.263344	354	284	300	98
uid61897	0.263379	355	281	299	101
uid47313	0.265057	959	648	691	235
uid157331	0.271795	1461	1090	1139	476
uid162179	0.272325	1429	1026	1045	430
uid65091	0.273189	1268	928	973	358
uid184818	0.274255	1324	996	1032	403
uid202219	0.274291	2061	1596	1592	750
uid82341	0.274542	1461	1093	1143	470
uid168321	0.274620	1596	1124	1185	491
uid51377	0.274709	1273	947	977	363
uid41169	0.275745	1389	1046	1071	440
uid42615	0.276160	1844	1432	1391	669
uid58695	0.276407	1793	1353	1350	650
uid161919	0.276453	1355	1014	1040	420
uid192186	0.276926	1908	1466	1453	720
uid66777	0.276944	1774	1361	1331	601
uid58367	0.276964	1816	1395	1356	646
uid68055	0.277201	1881	1428	1444	666
uid47507	0.277225	1415	1059	1103	434
uid184826	0.277589	1998	1576	1541	720
uid178352	0.277668	1812	1413	1399	637
uid158689	0.278024	2052	1620	1583	758
uid66603	0.278042	1113	799	855	354
uid50565	0.278073	2050	1621	1583	760
uid171830	0.278138	2051	1620	1584	760
uid193703	0.278164	1726	1285	1301	566
uid86913	0.278342	1995	1538	1519	720
uid59267	0.278562	1697	1310	1294	582
uid46257	0.278585	1648	1257	1268	555
uid157907	0.278790	1456	1068	1096	478
uid163151	0.278860	1187	877	911	356
uid41425	0.278967	1830	1430	1368	674
uid49695	0.279093	1366	981	1060	419
uid197184	0.279455	1224	911	973	390
uid174812	0.279471	1840	1411	1391	624
uid61621	0.279636	725	512	572	190
uid62003	0.279721	1684	1255	1264	586
uid170533	0.279751	1636	1218	1251	516
uid61589	0.279832	1621	1207	1168	546
uid66607	0.279950	1495	1143	1189	493
uid59423	0.280058	1757	1305	1264	607
uid184820	0.280215	1880	1417	1388	638
uid162333	0.280228	2066	1590	1548	715
uid58397	0.280247	1693	1276	1298	571
uid58505	0.280391	1911	1483	1470	730
uid58977	0.280460	808	597	648	258
uid57863	0.280567	1698	1309	1276	586
uid58195	0.280632	1616	1239	1210	527
uid186549	0.280670	1980	1580	1503	738
uid164001	0.280723	1728	1299	1267	606
uid65781	0.280846	1374	1005	1053	408
uid82365	0.280860	1613	1222	1237	525
uid77027	0.280959	1991	1576	1567	740
uid43465	0.281043	2024	1602	1563	706
uid68143	0.281053	1761	1294	1358	569
uid58565	0.281087	1828	1393	1414	606
uid89385	0.281121	1720	1296	1272	602
uid57739	0.281128	2046	1628	1608	752
uid66297	0.281367	1947	1505	1506	675
uid57585	0.281409	810	596	648	257
uid59005	0.281489	1710	1266	1251	583
uid67367	0.281508	1592	1204	1198	502
uid201428	0.281536	813	603	650	263
uid57639	0.281591	1605	1250	1225	528
uid203361	0.281631	719	505	541	212
uid62207	0.281693	1509	1131	1155	541
uid58941	0.281737	1889	1465	1453	702
uid55487	0.281745	1133	786	890	359
uid83157	0.281751	1327	973	1013	408
uid59113	0.281824	1894	1501	1463	696
uid48643	0.281855	1565	1172	1168	527
uid58965	0.282023	1776	1363	1337	605
uid59365	0.282056	1638	1220	1257	544
uid89387	0.282108	1723	1298	1271	604
uid58659	0.282172	1855	1420	1431	622
uid87051	0.282282	812	604	653	263
uid58149	0.282380	1894	1448	1430	626
uid63633	0.282463	1570	1184	1221	500
uid87067	0.282467	812	604	653	263
uid87069	0.282470	811	604	650	263
uid68447	0.282496	819	602	654	258
uid168180	0.282497	1387	1030	1090	407
uid158869	0.282568	1266	901	972	391
uid161943	0.282583	1577	1172	1165	530
uid61613	0.282596	1780	1339	1344	621
uid87065	0.282597	813	602	653	262
uid62913	0.282610	1642	1265	1222	534
uid159865	0.282629	1373	1007	1071	444
uid63269	0.282690	1469	1107	1112	488
uid177930	0.282697	784	566	626	236
uid48821	0.282709	1798	1346	1376	594
uid84217	0.282734	1612	1249	1215	527
uid158871	0.282753	1264	904	971	395
uid62135	0.282770	1501	1128	1151	484
uid62905	0.282790	1717	1289	1332	572
uid43327	0.282811	1835	1412	1387	655
uid193702	0.282812	1391	1032	1080	443
uid167988	0.282834	1339	977	1050	419
uid158167	0.282867	1894	1488	1485	711
uid62939	0.282894	1626	1202	1177	545
uid68279	0.282895	1723	1318	1322	566
uid83125	0.282913	1857	1467	1453	657
uid43091	0.282969	1434	1053	1120	465
uid61729	0.283017	1816	1372	1393	593
uid197168	0.283059	1578	1201	1167	485
uid58463	0.283081	1881	1430	1406	642
uid167994	0.283098	1718	1302	1271	604
uid67383	0.283151	1727	1309	1291	586
uid59545	0.283155	1337	971	1043	420
uid176920	0.283156	807	598	647	256
uid58677	0.283184	1377	1008	1072	444
uid203791	0.283194	2054	1638	1610	750
uid58067	0.283259	1929	1511	1514	669
uid86651	0.283311	1861	1435	1420	654
uid162335	0.283328	811	585	638	250
uid58101	0.283328	1588	1161	1244	494
uid162219	0.283358	1224	894	983	415
uid57599	0.283362	1966	1559	1515	745
uid182935	0.283369	1031	749	828	327
uid49489	0.283431	1361	980	1083	409
uid52459	0.283440	204	163	190	56
uid59883	0.283490	1345	977	1056	419
uid89375	0.283498	1441	1071	1103	443
uid58995	0.283524	1848	1415	1415	678
uid168322	0.283575	1855	1413	1373	653
uid49331	0.283601	1533	1166	1214	511
uid202218	0.283683	1608	1190	1195	534
uid58489	0.283726	1859	1429	1410	635
uid205422	0.283845	1777	1329	1332	612
uid201038	0.283867	2032	1616	1628	752
uid58207	0.283883	1794	1401	1395	627
uid193765	0.283906	1225	891	972	414
uid40845	0.283937	1833	1421	1423	658
uid197175	0.283940	1238	899	972	363
uid60725	0.283979	1596	1189	1217	504
uid58491	0.284001	1865	1424	1401	635
uid175523	0.284024	1724	1302	1261	604
uid59225	0.284035	809	590	646	250
uid42501	0.284055	1976	1568	1541	715
uid58869	0.284068	739	522	582	191
uid49001	0.284083	1671	1232	1262	545
uid58465	0.284142	1863	1417	1400	630
uid58147	0.284169	1721	1306	1298	586
uid158863	0.284227	1395	1036	1096	439
uid57693	0.284290	1686	1261	1264	595
uid41403	0.284318	1855	1414	1407	637
uid196849	0.284380	2013	1565	1571	724
uid54717	0.284381	1739	1335	1338	615
uid75107	0.284543	1853	1399	1384	646
uid60789	0.284545	1389	1036	1081	454
uid58899	0.284627	1704	1285	1337	589
uid61625	0.284656	1719	1310	1353	577
uid47509	0.284659	1673	1279	1277	557
uid62789	0.284684	1773	1359	1419	614
uid61577	0.284725	1698	1281	1325	553
uid43211	0.284764	1072	748	825	348
uid62901	0.284825	1828	1409	1391	664
uid158851	0.284840	1948	1536	1501	728
uid58951	0.284861	2025	1579	1570	741
uid159543	0.284891	786	586	636	252
uid162045	0.284905	1132	781	877	349
uid52609	0.284923	2062	1643	1626	799
uid58115	0.284926	1214	886	962	367
uid167487	0.284998	1939	1497	1509	691
uid46531	0.285031	2082	1644	1613	770
uid63397	0.285042	1502	1106	1108	486
uid54715	0.285059	1757	1343	1337	616
uid65271	0.285077	1515	1125	1138	482
uid57747	0.285091	1670	1244	1262	565
uid66779	0.285103	1847	1406	1414	628
uid58433	0.285104	1635	1224	1272	573
uid158861	0.285118	1366	1016	1077	439
uid59349	0.285154	809	590	673	244
uid58193	0.285182	1739	1327	1365	614
uid43413	0.285183	1831	1435	1411	650
uid65087	0.285198	1886	1460	1429	662
uid61403	0.285224	1842	1396	1375	636
uid162137	0.285322	1590	1166	1248	496
uid62695	0.285341	1382	1030	1098	441
uid57939	0.285344	1389	1030	1103	433
uid58493	0.285361	1803	1406	1392	602
uid51641	0.285382	1442	1087	1126	519
uid61629	0.285388	1948	1513	1479	752
uid176367	0.285455	1834	1433	1422	630
uid159879	0.285458	814	591	674	242
uid159881	0.285458	814	591	674	242
uid59047	0.285497	1797	1371	1414	613
uid193658	0.285502	1335	987	1039	447
uid54719	0.285516	1748	1338	1313	591
uid197218	0.285558	1626	1199	1206	541
uid60163	0.285562	1373	1021	1090	429
uid158169	0.285568	2101	1626	1614	778
uid159993	0.285575	812	587	673	243
uid54701	0.285618	1635	1261	1289	548
uid59421	0.285668	1842	1405	1376	637
uid59139	0.285698	1699	1273	1297	611
uid57829	0.285720	847	628	702	257
uid177079	0.285737	1752	1349	1348	570
uid43093	0.285749	1432	1058	1128	495
uid162063	0.285777	838	622	689	246
uid40839	0.285780	2061	1633	1639	754
uid58983	0.285804	2051	1646	1635	761
uid175575	0.285814	835	619	689	244
uid57921	0.285840	1688	1314	1310	601
uid159863	0.285855	809	590	673	244
uid177080	0.285891	2073	1635	1625	761
uid159529	0.285894	843	623	695	258
uid57809	0.285913	846	625	699	259
uid175574	0.285918	829	616	690	248
uid58551	0.285928	1809	1354	1374	626
uid60583	0.285930	1640	1245	1229	567
uid193657	0.285932	2088	1660	1635	788
uid68839	0.285973	1619	1206	1196	542
uid186842	0.285977	1514	1141	1164	470
uid184830	0.285983	1630	1204	1214	546
uid61587	0.285986	1692	1298	1315	576
uid57801	0.286029	2085	1673	1633	778
uid48829	0.286036	1828	1390	1391	635
uid196798	0.286046	817	592	681	252
uid57963	0.286050	834	625	690	241
uid58691	0.286080	1735	1324	1315	616
uid193712	0.286088	816	593	679	246
uid193713	0.286095	816	593	679	246
uid167483	0.286096	816	592	680	246
uid161995	0.286096	816	592	679	246
uid57997	0.286123	849	627	701	261
uid167485	0.286135	813	592	678	245
uid162059	0.286145	1570	1162	1241	491
uid59111	0.286152	1742	1354	1354	593
uid57583	0.286165	1318	940	989	442
uid175576	0.286168	824	616	690	240
uid55253	0.286173	1827	1425	1413	628
uid57601	0.286198	1914	1524	1478	722
uid197217	0.286206	2065	1635	1641	760
uid46663	0.286208	1960	1542	1521	695
uid175579	0.286222	831	623	700	244
uid184832	0.286223	1630	1206	1208	547
uid189026	0.286246	826	619	681	248
uid62101	0.286299	1907	1518	1499	711
uid196782	0.286302	819	594	680	247
uid57811	0.286354	848	626	702	258
uid161361	0.286362	816	592	681	242
uid59069	0.286370	1630	1207	1210	548
uid59019	0.286378	1972	1535	1528	712
uid61633	0.286381	816	590	676	248
uid40861	0.286385	1890	1487	1464	689
uid161403	0.286393	818	595	682	245
uid70731	0.286394	1623	1211	1209	544
uid161369	0.286417	818	594	683	245
uid193770	0.286425	1343	966	1059	445
uid45895	0.286479	1963	1581	1543	715
uid58453	0.286492	1763	1336	1340	637
uid168117	0.286521	1481	1121	1170	490
uid167484	0.286527	813	594	679	245
uid196779	0.286527	817	593	679	247
uid196774	0.286534	818	593	682	247
uid162177	0.286539	1590	1176	1241	485
uid196777	0.286542	814	591	679	244
uid57695	0.286554	1627	1210	1201	547
uid58311	0.286557	799	576	640	248
uid62693	0.286557	1376	1028	1081	442
uid58745	0.286575	1819	1405	1418	624
uid175577	0.286582	834	619	687	244
uid57785	0.286591	807	606	681	249
uid58675	0.286592	1643	1295	1290	617
uid175578	0.286594	831	616	691	241
uid52597	0.286629	1655	1265	1256	586
uid184828	0.286629	1644	1205	1219	546
uid177081	0.286632	778	566	623	244
uid163693	0.286632	1287	918	984	407
uid68317	0.286639	1771	1349	1343	605
uid175571	0.286649	825	614	688	245
uid58325	0.286651	2005	1563	1546	752
uid196789	0.286670	817	592	681	252
uid196792	0.286672	817	592	682	252
uid57737	0.286682	1236	899	983	396
uid195908	0.286691	1716	1303	1355	570
uid196796	0.286699	817	592	682	252
uid196795	0.286699	817	592	681	252
uid196791	0.286699	817	592	682	252
uid196788	0.286699	817	592	681	252
uid196799	0.286699	817	592	682	252
uid196787	0.286699	817	592	682	252
uid196784	0.286710	817	592	682	252
uid57637	0.286710	814	593	678	245
uid196797	0.286713	816	592	682	252
uid196786	0.286714	817	592	681	252
uid196790	0.286715	817	592	684	252
uid198643	0.286727	818	593	683	250
uid198644	0.286727	818	593	681	250
uid67407	0.286744	1198	883	922	377
uid196794	0.286745	817	592	682	252
uid196800	0.286747	817	591	682	252
uid196770	0.286770	817	594	678	248
uid196783	0.286774	817	593	680	252
uid57783	0.286784	842	627	691	255
uid59281	0.286798	1625	1212	1204	546
uid58791	0.286812	810	585	634	250
uid196773	0.286813	817	594	680	247
uid58559	0.286848	1341	957	1043	425
uid196793	0.286849	817	593	681	252
uid196781	0.286852	817	594	679	248
uid196780	0.286853	817	594	677	248
uid59221	0.286860	1899	1493	1477	664
uid196776	0.286887	818	595	684	249
uid196785	0.286889	817	592	683	252
uid196772	0.286910	815	596	682	248
uid196775	0.286910	818	595	683	249
uid58253	0.286913	1580	1207	1204	526
uid189029	0.286942	1624	1207	1204	547
uid196778	0.286951	815	594	680	248
uid163691	0.286975	1289	923	988	404
uid158867	0.286978	1287	924	992	403
uid162183	0.286998	1621	1206	1205	544
uid58781	0.287014	1624	1210	1203	547
uid196769	0.287021	817	594	678	248
uid168257	0.287029	1490	1134	1151	504
uid58649	0.287031	1737	1327	1367	572
uid54205	0.287044	1571	1174	1194	502
uid58597	0.287064	1735	1323	1323	580
uid59077	0.287079	2001	1608	1559	762
uid196771	0.287096	817	594	678	248
uid58251	0.287101	1751	1371	1364	593
uid59359	0.287114	1287	926	992	407
uid58439	0.287157	1773	1377	1367	634
uid176366	0.287166	1803	1425	1394	615
uid58333	0.287173	818	594	678	246
uid162167	0.287180	1523	1125	1205	497
uid86889	0.287191	1625	1209	1202	547
uid48071	0.287206	1582	1170	1251	490
uid185758	0.287219	1632	1208	1207	545
uid176365	0.287220	1822	1426	1412	624
uid49049	0.287233	1540	1141	1189	520
uid49535	0.287242	1570	1126	1218	475
uid158135	0.287243	1552	1162	1162	492
uid174511	0.287266	1933	1494	1530	727
uid158865	0.287275	1285	925	991	407
uid203027	0.287284	1091	807	887	346
uid80733	0.287304	1582	1171	1252	491
uid68843	0.287306	808	582	673	249
uid58429	0.287330	1801	1410	1400	646
uid179070	0.287340	841	628	693	244
uid59075	0.287356	1700	1302	1325	579
uid50325	0.287358	1599	1207	1225	542
uid58879	0.287371	1203	882	916	374
uid58293	0.287377	1631	1255	1243	559
uid193711	0.287409	1815	1398	1393	607
uid54947	0.287419	1623	1201	1204	545
uid57855	0.287423	1809	1387	1377	646
uid47077	0.287438	1642	1257	1258	559
uid175572	0.287439	832	619	685	242
uid57777	0.287448	1633	1211	1212	546
uid58853	0.287461	1633	1210	1210	546
uid67349	0.287469	1799	1405	1378	612
uid83619	0.287471	1633	1208	1212	549
uid66295	0.287490	840	613	691	243
uid47081	0.287496	1523	1140	1185	483
uid58445	0.287515	1726	1343	1320	594
uid59357	0.287528	1286	924	991	406
uid58443	0.287528	1779	1382	1348	649
uid53541	0.287536	1118	816	897	352
uid58417	0.287538	1632	1210	1212	549
uid57641	0.287546	1193	872	911	369
uid80731	0.287571	1468	1061	1082	436
uid161997	0.287575	1630	1207	1209	544
uid175573	0.287622	834	620	688	243
uid159845	0.287627	834	624	691	247
uid61635	0.287644	815	589	677	248
uid161941	0.287648	1585	1177	1174	528
uid13791	0.287664	1997	1555	1545	749
uid159525	0.287697	836	626	688	244
uid59327	0.287704	1109	805	889	344
uid58833	0.287725	1389	1035	1087	440
uid58793	0.287732	804	587	633	247
uid161409	0.287752	818	593	679	244
uid188688	0.287752	1475	1112	1145	489
uid161353	0.287764	818	593	677	244
uid161377	0.287771	818	593	679	244
uid159523	0.287773	838	627	692	245
uid58969	0.287779	1941	1512	1535	718
uid53043	0.287800	1319	974	1043	439
uid170532	0.287810	1632	1208	1208	544
uid59351	0.287811	814	591	675	248
uid159527	0.287830	837	625	691	244
uid58721	0.287831	1896	1446	1424	676
uid162211	0.287852	1096	807	882	345
uid58703	0.287859	1904	1507	1461	678
uid58993	0.287863	1584	1184	1193	534
uid159493	0.287921	1093	801	866	346
uid68335	0.287938	1361	1044	1048	442
uid184829	0.287972	1628	1209	1208	544
uid75101	0.288016	1900	1497	1470	689
uid197361	0.288033	1590	1171	1246	500
uid73353	0.288036	1674	1271	1257	563
uid179069	0.288043	1727	1304	1332	559
uid81777	0.288046	1842	1423	1364	659
uid58511	0.288073	1582	1184	1191	536
uid61591	0.288105	1357	994	1064	444
uid65447	0.288111	1736	1332	1338	607
uid71231	0.288116	797	585	633	248
uid159521	0.288134	836	626	688	244
uid58843	0.288187	1888	1449	1473	692
uid59305	0.288191	1105	804	884	347
uid50555	0.288193	1518	1122	1176	525
uid42497	0.288208	1832	1457	1438	677
uid58863	0.288210	1346	988	1069	439
uid203790	0.288214	1631	1213	1206	551
uid58911	0.288237	1283	917	986	399
uid54699	0.288247	1614	1249	1249	533
uid55641	0.288255	1695	1261	1269	539
uid162217	0.288257	1079	804	863	356
uid57775	0.288263	1620	1198	1204	543
uid83605	0.288273	1565	1152	1212	512
uid57789	0.288274	1091	814	875	347
uid61611	0.288296	1734	1316	1366	589
uid176501	0.288309	1578	1170	1247	495
uid57705	0.288311	877	604	701	253
uid51877	0.288318	1625	1230	1228	500
uid158157	0.288326	1107	806	885	341
uid179068	0.288340	1802	1422	1389	631
uid58301	0.288354	1611	1241	1225	509
uid57965	0.288361	728	532	606	199
uid58889	0.288397	738	530	602	190
uid68451	0.288412	1251	893	933	379
uid58285	0.288416	1560	1187	1195	490
uid63621	0.288421	833	622	689	244
uid193763	0.288432	1604	1191	1188	540
uid159659	0.288446	1571	1173	1234	519
uid84299	0.288450	1579	1156	1217	513
uid58185	0.288471	1318	966	1032	439
uid67365	0.288498	1501	1153	1195	494
uid58273	0.288570	1745	1320	1341	608
uid58835	0.288589	1815	1407	1405	668
uid57905	0.288597	1734	1315	1369	590
uid49483	0.288607	1986	1573	1582	732
uid162513	0.288618	1288	924	976	410
uid58109	0.288635	1925	1490	1526	742
uid58441	0.288640	1747	1348	1338	621
uid80745	0.288642	1578	1167	1245	487
uid198524	0.288655	1575	1149	1230	490
uid58351	0.288682	1612	1237	1236	552
uid49131	0.288691	1389	1010	1073	452
uid89395	0.288693	1864	1426	1423	651
uid57699	0.288697	1699	1272	1271	595
uid84317	0.288708	1577	1145	1198	507
uid80735	0.288741	1576	1172	1249	494
uid171958	0.288747	1946	1535	1503	715
uid68291	0.288748	1571	1179	1239	517
uid59115	0.288758	1947	1533	1525	686
uid67319	0.288765	1915	1511	1464	679
uid49873	0.288809	1114	805	891	345
uid57701	0.288830	1936	1524	1497	707
uid162215	0.288849	1077	791	864	350
uid80859	0.288857	1613	1230	1237	504
uid67253	0.288863	1843	1428	1423	635
uid169879	0.288918	1566	1173	1235	518
uid81779	0.288931	1557	1204	1229	504
uid59409	0.288949	1638	1223	1271	547
uid168181	0.288952	1542	1157	1171	496
uid63629	0.288961	1898	1471	1493	673
uid84313	0.288976	1580	1159	1210	515
uid51369	0.288995	1784	1392	1385	627
uid189953	0.289077	1737	1298	1360	584
uid57971	0.289083	840	625	698	241
uid193708	0.289095	1732	1316	1367	590
uid170732	0.289101	1660	1258	1302	592
uid174334	0.289118	1942	1532	1549	695
uid161159	0.289129	1083	798	870	341
uid62183	0.289164	1329	967	1038	430
uid84301	0.289172	1568	1151	1203	509
uid54207	0.289216	1539	1135	1185	473
uid61639	0.289217	1477	1114	1145	491
uid41709	0.289222	1750	1333	1352	615
uid82373	0.289222	1894	1488	1469	702
uid58299	0.289245	1523	1147	1165	519
uid162207	0.289245	1103	813	884	349
uid193774	0.289255	1819	1395	1383	659
uid66595	0.289256	1852	1450	1413	631
uid162213	0.289262	1113	813	891	348
uid82951	0.289265	1557	1160	1167	506
uid89391	0.289292	1854	1406	1417	627
uid59053	0.289315	1686	1237	1289	559
uid162165	0.289336	795	576	644	255
uid47085	0.289378	1778	1381	1384	630
uid179904	0.289394	1579	1196	1228	510
uid73421	0.289403	1527	1133	1157	485
uid62159	0.289420	1685	1277	1292	569
uid194444	0.289426	1823	1405	1390	662
uid202426	0.289428	1699	1261	1255	594
uid161153	0.289443	1102	807	883	345
uid59023	0.289450	1911	1479	1506	725
uid52601	0.289451	1850	1441	1435	657
uid57691	0.289521	1567	1146	1198	505
uid58669	0.289527	1296	945	1020	415
uid42117	0.289536	1584	1191	1212	528
uid61409	0.289540	1080	790	869	344
uid161139	0.289543	1107	812	888	352
uid58399	0.289566	1487	1103	1154	521
uid59415	0.289574	1120	822	903	348
uid53509	0.289594	1832	1383	1436	640
uid70621	0.289612	1728	1317	1319	583
uid59413	0.289671	1475	1099	1139	459
uid59071	0.289689	1630	1242	1293	548
uid68067	0.289693	1562	1187	1227	517
uid62107	0.289706	1885	1483	1472	706
uid162209	0.289739	1110	808	886	344
uid158163	0.289764	1846	1448	1468	660
uid159987	0.289782	1110	815	891	353
uid57581	0.289785	788	579	624	241
uid47323	0.289791	1624	1244	1274	539
uid162205	0.289803	1086	806	873	350
uid193716	0.289807	1105	809	884	347
uid58483	0.289814	1966	1529	1516	692
uid58065	0.289822	1489	1103	1142	507
uid184823	0.289834	1956	1551	1533	737
uid58997	0.289837	1961	1560	1542	729
uid161957	0.289849	1503	1114	1149	509
uid61249	0.289857	1211	887	981	384
uid58971	0.289864	1754	1359	1366	622
uid59437	0.289865	1894	1487	1472	705
uid48073	0.289891	1771	1367	1374	596
uid168059	0.289893	1934	1510	1509	736
uid57881	0.289911	1501	1113	1143	509
uid175778	0.289922	1208	885	977	349
uid59165	0.289945	1089	801	877	352
uid58353	0.289997	1803	1391	1391	625
uid157999	0.290020	1506	1107	1153	457
uid161157	0.290022	1113	820	898	346
uid159985	0.290046	1080	797	865	342
uid58003	0.290059	1941	1550	1515	732
uid195604	0.290065	1619	1226	1220	556
uid176921	0.290109	1370	990	1050	413
uid159491	0.290154	1095	799	888	343
uid72627	0.290172	2034	1612	1608	751
uid182202	0.290173	1087	800	881	341
uid159467	0.290176	1091	808	884	350
uid57961	0.290197	876	606	699	255
uid58653	0.290199	809	581	636	254
uid41861	0.290239	1411	1090	1111	464
uid182482	0.290245	1537	1161	1188	529
uid58203	0.290268	1885	1409	1440	667
uid84305	0.290272	1575	1156	1214	510
uid161161	0.290320	1561	1174	1207	523
uid179202	0.290326	1674	1290	1294	558
uid57889	0.290362	1825	1406	1397	659
uid159991	0.290385	1108	810	887	348
uid159639	0.290393	1085	806	881	351
uid182201	0.290400	1088	811	878	353
uid50553	0.290424	1846	1433	1428	668
uid178201	0.290427	1106	815	890	351
uid68453	0.290432	1733	1315	1312	631
uid161241	0.290434	797	588	632	246
uid203025	0.290438	1009	731	803	309
uid57651	0.290454	1642	1249	1260	524
uid57955	0.290475	1954	1541	1512	724
uid159867	0.290482	800	577	626	252
uid43247	0.290490	1573	1180	1193	550
uid58897	0.290500	1747	1331	1388	603
uid58451	0.290514	1741	1310	1347	617
uid59309	0.290536	1677	1266	1276	619
uid189753	0.290566	2061	1678	1618	787
uid89409	0.290575	2065	1683	1621	793
uid57653	0.290576	1765	1376	1379	628
uid178203	0.290579	1107	814	890	351
uid58261	0.290583	1849	1435	1430	671
uid84309	0.290596	1571	1151	1210	514
uid176500	0.290602	1792	1386	1373	610
uid178202	0.290610	1107	815	890	351
uid58377	0.290617	1931	1521	1521	704
uid73759	0.290620	1680	1293	1320	606
uid58517	0.290645	1107	818	892	349
uid57949	0.290660	1783	1360	1373	646
uid161149	0.290660	1103	806	888	351
uid58259	0.290670	1841	1434	1429	664
uid161151	0.290684	1083	799	873	342
uid58347	0.290709	1848	1445	1431	660
uid58577	0.290760	823	622	677	230
uid58685	0.290774	1086	792	883	336
uid74431	0.290776	1716	1306	1334	577
uid84297	0.290816	1554	1138	1199	501
uid203026	0.290861	1094	810	876	352
uid57787	0.290891	1103	810	888	349
uid193715	0.290891	1107	806	888	344
uid59197	0.290917	1319	965	1020	387
uid203028	0.290938	1082	799	870	347
uid159677	0.290948	1537	1136	1211	496
uid157997	0.290954	1940	1540	1502	749
uid159611	0.290966	1089	810	880	343
uid50585	0.290974	1543	1148	1211	508
uid161145	0.290994	1108	808	884	349
uid58125	0.291083	795	576	636	252
uid161925	0.291091	1099	806	888	347
uid183005	0.291094	1745	1349	1341	638
uid159615	0.291101	1096	809	883	354
uid61627	0.291195	1436	1053	1086	440
uid58263	0.291212	1709	1323	1330	636
uid193714	0.291216	1679	1275	1303	567
uid66593	0.291225	1581	1173	1207	505
uid57613	0.291231	1810	1416	1409	650
uid67369	0.291247	1614	1229	1222	559
uid162025	0.291319	1840	1433	1420	662
uid167260	0.291320	1528	1139	1218	495
uid57603	0.291322	1952	1546	1531	731
uid83607	0.291357	1553	1137	1199	503
uid53539	0.291368	1107	813	891	347
uid49903	0.291385	1094	810	887	354
uid58881	0.291404	1643	1241	1279	534
uid58707	0.291443	1710	1314	1304	553
uid58343	0.291447	1831	1421	1427	651
uid59099	0.291471	1670	1266	1306	593
uid58345	0.291476	1836	1422	1433	653
uid174072	0.291480	1558	1164	1189	531
uid159669	0.291480	1531	1134	1204	495
uid159983	0.291509	1093	800	873	345
uid182931	0.291524	1448	1092	1128	495
uid84295	0.291535	1560	1149	1200	511
uid83609	0.291544	1531	1135	1209	491
uid176372	0.291546	1951	1548	1531	740
uid57629	0.291559	817	619	671	228
uid157909	0.291567	1532	1125	1196	493
uid59277	0.291570	1786	1395	1402	634
uid193772	0.291571	1953	1546	1531	733
uid193771	0.291599	1669	1282	1287	601
uid58557	0.291604	1451	1067	1115	455
uid159675	0.291612	1532	1127	1208	487
uid49661	0.291629	1530	1149	1169	477
uid58503	0.291644	1307	962	1057	412
uid159989	0.291664	1095	811	876	349
uid59081	0.291688	1938	1528	1511	714
uid162175	0.291719	1531	1134	1209	500
uid47079	0.291733	1529	1173	1191	518
uid58985	0.291778	1414	1051	1089	450
uid84303	0.291794	1564	1143	1211	504
uid59899	0.291811	1941	1534	1504	724
uid67501	0.291818	1741	1329	1369	595
uid68141	0.291820	1092	798	878	361
uid158509	0.291824	2004	1584	1529	805
uid58449	0.291825	1768	1377	1383	626
uid43163	0.291831	1614	1242	1275	579
uid159667	0.291863	1517	1121	1208	494
uid84311	0.291871	1573	1156	1217	504
uid58283	0.291876	1832	1444	1405	641
uid58549	0.291879	1953	1552	1533	738
uid46099	0.291895	1563	1218	1209	535
uid58265	0.291911	1796	1395	1393	641
uid58257	0.291920	1762	1373	1368	650
uid58153	0.291949	1629	1238	1247	575
uid58239	0.291951	1541	1170	1196	511
uid54411	0.291965	1740	1337	1338	620
uid161197	0.292056	791	585	628	246
uid182929	0.292081	1859	1483	1440	698
uid178913	0.292089	1812	1416	1420	646
uid58743	0.292102	1840	1432	1413	660
uid52605	0.292156	1954	1544	1524	726
uid57605	0.292164	1792	1355	1357	654
uid165869	0.292172	994	728	799	316
uid161143	0.292193	1104	812	884	348
uid43209	0.292247	1585	1177	1168	534
uid58775	0.292265	1842	1444	1418	665
uid46523	0.292299	1595	1207	1251	531
uid58905	0.292307	1820	1412	1423	688
uid86865	0.292316	1957	1557	1515	729
uid159673	0.292338	1533	1131	1207	495
uid50427	0.292350	1881	1463	1496	706
uid48825	0.292367	1643	1308	1315	601
uid58391	0.292399	1957	1558	1582	771
uid58155	0.292409	1668	1260	1306	573
uid58069	0.292413	1820	1411	1417	672
uid68753	0.292437	1600	1230	1256	550
uid183004	0.292458	1606	1194	1247	575
uid58321	0.292466	1818	1410	1394	648
uid62961	0.292485	1825	1417	1389	638
uid59307	0.292517	1690	1269	1291	604
uid59207	0.292519	1679	1303	1305	593
uid58249	0.292521	1883	1465	1450	683
uid59055	0.292530	1857	1470	1464	652
uid185179	0.292673	1966	1534	1521	698
uid59089	0.292679	1600	1259	1270	556
uid70727	0.292702	1333	976	1027	419
uid159671	0.292702	1526	1125	1206	490
uid67363	0.292777	1612	1234	1247	596
uid182933	0.292782	1801	1388	1366	671
uid57891	0.292803	1681	1262	1288	593
uid58141	0.292809	1919	1505	1514	721
uid59049	0.292834	1795	1416	1389	636
uid63401	0.292839	1631	1217	1247	536
uid52607	0.292865	1941	1547	1510	725
uid59215	0.292872	1398	1013	1096	429
uid58085	0.292883	1712	1308	1317	584
uid54249	0.292898	1645	1270	1296	554
uid58527	0.292898	1577	1194	1208	566
uid59057	0.292914	1734	1280	1314	609
uid59411	0.292980	1570	1154	1195	533
uid190704	0.292986	1665	1297	1296	591
uid159531	0.293004	1309	963	1056	417
uid59429	0.293016	783	569	619	245
uid57887	0.293069	1822	1415	1420	659
uid158699	0.293152	1424	1055	1091	437
uid59435	0.293153	1753	1327	1346	654
uid41935	0.293193	1714	1288	1327	582
uid62959	0.293218	1186	859	927	373
uid68445	0.293369	1381	1043	1099	442
uid58509	0.293386	1446	1075	1113	473
uid89381	0.293420	1523	1130	1206	507
uid42521	0.293427	2111	1704	1654	788
uid177516	0.293488	1767	1367	1354	614
uid58991	0.293497	1937	1538	1517	715
uid58427	0.293505	1717	1343	1342	603
uid61349	0.293509	1692	1304	1292	544
uid162187	0.293537	1982	1563	1560	742
uid159003	0.293569	1529	1159	1197	540
uid162133	0.293585	1873	1486	1487	720
uid77117	0.293645	1980	1562	1553	735
uid58705	0.293735	1835	1414	1424	636
uid168258	0.293741	1509	1119	1201	485
uid177517	0.293762	1811	1417	1407	648
uid162135	0.293773	1640	1238	1269	548
uid59033	0.293796	1576	1181	1224	566
uid61595	0.293849	1530	1159	1176	546
uid43725	0.293855	1925	1478	1502	659
uid58547	0.293860	1717	1310	1338	591
uid177713	0.293891	1714	1336	1322	597
uid58689	0.293897	1583	1185	1213	548
uid59433	0.293901	1680	1259	1294	607
uid58949	0.293968	1219	866	929	342
uid68745	0.293992	1463	1114	1164	525
uid71485	0.294010	1749	1340	1330	581
uid58269	0.294013	1949	1550	1521	726
uid82343	0.294028	1941	1505	1506	728
uid61643	0.294040	1819	1408	1401	661
uid58507	0.294053	1446	1086	1115	477
uid59253	0.294177	1348	973	1035	393
uid58021	0.294224	1469	1099	1151	487
uid75113	0.294268	1619	1266	1292	581
uid59131	0.294289	1708	1299	1332	582
uid61647	0.294291	1831	1406	1432	669
uid58913	0.294303	1719	1353	1294	614
uid183114	0.294319	1842	1424	1418	693
uid64753	0.294326	1853	1414	1430	654
uid63403	0.294335	1911	1483	1477	704
uid59007	0.294357	1827	1410	1417	641
uid58349	0.294400	1784	1399	1381	661
uid57665	0.294455	1838	1425	1477	653
uid42155	0.294457	828	626	681	242
uid81783	0.294457	1768	1353	1360	574
uid73179	0.294467	1799	1396	1393	648
uid162199	0.294535	1821	1400	1421	660
uid41885	0.294559	1865	1447	1443	654
uid59293	0.294560	1255	929	991	408
uid178369	0.294563	1680	1324	1342	604
uid182928	0.294565	1636	1229	1248	596
uid52599	0.294566	1492	1100	1152	484
uid61603	0.294574	1734	1358	1362	622
uid58513	0.294593	1617	1250	1280	550
uid159685	0.294629	1962	1554	1529	742
uid59581	0.294635	1574	1204	1234	541
uid162027	0.294660	521	403	434	159
uid58187	0.294681	1836	1402	1410	671
uid174152	0.294721	1307	961	1053	417
uid57697	0.294726	1259	932	994	407
uid183339	0.294745	1747	1356	1342	666
uid58545	0.294753	1320	986	1054	428
uid72795	0.294755	1644	1240	1276	552
uid58657	0.294795	1822	1404	1416	667
uid60161	0.294820	1652	1274	1285	561
uid57587	0.294822	1302	956	1051	413
uid57595	0.294851	1823	1411	1415	659
uid59345	0.294861	1279	930	1005	417
uid161927	0.294864	1815	1382	1370	645
uid158377	0.294888	1519	1141	1181	528
uid58459	0.294901	1574	1207	1226	544
uid58959	0.294951	1691	1283	1292	583
uid184076	0.294980	1766	1398	1364	630
uid58671	0.294993	1232	914	998	391
uid58681	0.295029	953	681	764	250
uid183111	0.295036	1797	1415	1395	691
uid48815	0.295100	1782	1353	1378	634
uid57703	0.295100	1758	1357	1392	607
uid59155	0.295101	1637	1233	1269	548
uid60171	0.295152	1848	1417	1423	670
uid42613	0.295173	1602	1244	1231	556
uid64755	0.295196	1859	1490	1480	675
uid159665	0.295216	1511	1111	1186	476
uid58331	0.295247	945	684	763	266
uid183110	0.295261	1749	1348	1351	660
uid168182	0.295305	1658	1277	1276	553
uid67323	0.295321	1788	1411	1429	647
uid158379	0.295371	1528	1154	1186	532
uid158381	0.295371	1528	1154	1181	532
uid158375	0.295376	1529	1154	1181	532
uid158383	0.295376	1529	1154	1186	532
uid158373	0.295381	1529	1154	1188	532
uid158531	0.295381	1529	1154	1186	532
uid176499	0.295409	1307	966	1061	417
uid59397	0.295424	1963	1579	1571	733
uid59279	0.295426	1528	1154	1181	532
uid179383	0.295501	1561	1204	1221	580
uid72473	0.295524	1833	1402	1424	663
uid46085	0.295554	1958	1553	1525	766
uid58231	0.295571	1648	1291	1291	616
uid61617	0.295581	1802	1362	1370	662
uid48801	0.295606	1531	1199	1194	509
uid183109	0.295685	1697	1311	1320	649
uid58373	0.295704	1597	1225	1248	559
uid58845	0.295727	1857	1408	1445	692
uid175569	0.295732	1687	1284	1316	570
uid159539	0.295735	1804	1400	1401	659
uid196851	0.295737	878	654	713	237
uid58405	0.295793	960	688	774	261
uid61631	0.295867	1831	1432	1422	656
uid57709	0.295902	538	415	444	173
uid82931	0.295912	2079	1678	1628	811
uid63159	0.295938	1737	1340	1347	586
uid57941	0.296025	1639	1290	1316	587
uid57865	0.296049	1920	1494	1485	702
uid59213	0.296050	1509	1142	1196	552
uid85495	0.296051	537	415	441	173
uid167486	0.296081	1832	1428	1430	707
uid58771	0.296095	1333	980	1079	412
uid159533	0.296111	1298	964	1058	412
uid50539	0.296149	1894	1499	1496	727
uid57925	0.296171	1581	1193	1215	565
uid58739	0.296181	1680	1246	1269	582
uid70793	0.296197	1855	1467	1460	691
uid57767	0.296206	1854	1466	1445	703
uid58079	0.296212	1177	876	933	369
uid58981	0.296241	1102	808	882	365
uid58661	0.296245	1542	1169	1192	529
uid57759	0.296255	1446	1054	1130	458
uid174460	0.296283	1975	1569	1599	762
uid185759	0.296285	528	408	437	171
uid58341	0.296288	1816	1396	1386	648
uid46647	0.296289	1164	845	926	388
uid49957	0.296319	1827	1452	1421	652
uid66301	0.296350	2012	1612	1582	797
uid58821	0.296360	1786	1341	1379	650
uid58267	0.296381	1803	1385	1375	648
uid61615	0.296398	1903	1503	1525	724
uid58515	0.296433	1979	1573	1602	770
uid58933	0.296478	1825	1380	1386	666
uid59233	0.296482	1709	1323	1331	601
uid49133	0.296509	1787	1388	1387	661
uid159535	0.296527	1310	976	1070	413
uid52547	0.296546	1765	1347	1358	666
uid41317	0.296565	1510	1144	1184	529
uid61565	0.296584	873	653	712	234
uid58095	0.296597	1413	1068	1117	443
uid57899	0.296646	1288	954	1043	412
uid57615	0.296650	1765	1368	1364	628
uid60837	0.296653	1665	1267	1256	555
uid159857	0.296672	1282	932	1015	407
uid58389	0.296674	1978	1573	1599	774
uid58043	0.296678	1791	1395	1377	688
uid162029	0.296687	365	292	323	127
uid161945	0.296712	877	652	715	234
uid196850	0.296716	873	650	714	237
uid57617	0.296719	1695	1296	1329	579
uid59013	0.296751	1681	1316	1304	633
uid58715	0.296770	1889	1476	1494	680
uid58387	0.296782	1890	1493	1518	718
uid197171	0.296795	1630	1243	1263	607
uid55403	0.296842	1403	1064	1102	448
uid158859	0.296868	1699	1296	1326	583
uid57609	0.296886	1533	1210	1207	524
uid158055	0.296939	876	653	714	238
uid156977	0.296963	887	649	721	244
uid186548	0.296975	1315	958	1031	425
uid72479	0.296977	1622	1246	1252	529
uid60487	0.297087	1567	1229	1258	589
uid58295	0.297119	1524	1157	1182	530
uid158065	0.297136	878	654	713	238
uid58805	0.297144	1688	1314	1292	629
uid66307	0.297181	1766	1357	1365	639
uid158063	0.297241	878	654	715	239
uid43467	0.297265	1939	1525	1513	714
uid86885	0.297347	1537	1207	1214	521
uid158053	0.297353	877	652	714	239
uid193710	0.297427	1533	1203	1198	514
uid58733	0.297469	1522	1192	1194	511
uid59223	0.297473	1785	1397	1384	613
uid162511	0.297473	1961	1563	1585	767
uid194120	0.297473	1299	989	1018	461
uid66331	0.297512	1340	1063	1095	451
uid58087	0.297518	1565	1206	1233	547
uid158051	0.297565	870	646	706	236
uid57655	0.297569	1759	1353	1360	641
uid58447	0.297573	1669	1292	1312	607
uid183002	0.297593	1899	1457	1459	697
uid58385	0.297621	1893	1503	1534	728
uid83613	0.297636	1731	1351	1363	590
uid205541	0.297640	1980	1588	1576	775
uid51635	0.297697	1588	1213	1218	576
uid173371	0.297764	487	374	402	154
uid61563	0.297764	1735	1338	1374	609
uid184831	0.297770	NA	NA	NA	NA
uid162161	0.297800	1923	1507	1477	741
uid57735	0.297831	1731	1347	1373	607
uid57633	0.297847	919	673	747	257
uid205256	0.297888	1565	1203	1233	547
uid170535	0.297918	1546	1210	1190	512
uid62461	0.297955	373	298	329	131
uid49531	0.297963	1306	952	1016	428
uid62947	0.297974	2040	1650	1620	764
uid63345	0.298022	1683	1316	1308	613
uid50551	0.298030	1802	1394	1391	651
uid74393	0.298036	1765	1327	1341	612
uid58861	0.298046	1316	961	1023	453
uid58667	0.298074	1187	881	945	403
uid57931	0.298123	1959	1570	1526	755
uid58731	0.298168	1662	1321	1340	594
uid58209	0.298179	1517	1188	1201	509
uid68689	0.298270	1936	1541	1530	751
uid68321	0.298319	1339	1044	1092	444
uid62243	0.298342	1893	1498	1452	716
uid168183	0.298355	1750	1344	1336	602
uid57815	0.298362	1888	1516	1472	719
uid66391	0.298369	1730	1349	1339	650
uid58007	0.298370	1902	1507	1459	726
uid58161	0.298378	899	665	741	241
uid58937	0.298435	1795	1366	1366	645
uid66299	0.298436	1923	1496	1495	707
uid82369	0.298455	892	651	724	238
uid158045	0.298502	902	659	737	248
uid41019	0.298524	1408	1078	1118	450
uid68443	0.298557	1939	1543	1480	740
uid49953	0.298561	1752	1352	1360	634
uid162149	0.298565	1759	1347	1361	641
uid162013	0.298644	1307	949	1024	416
uid58801	0.298699	897	658	721	248
uid62925	0.298700	1933	1544	1539	756
uid170534	0.298705	1537	1207	1206	520
uid89383	0.298709	911	664	745	245
uid58063	0.298715	870	644	718	234
uid62923	0.298731	1967	1541	1534	747
uid83615	0.298797	1728	1353	1381	600
uid168256	0.298824	1309	981	998	405
uid66847	0.298828	1708	1321	1302	586
uid58813	0.298842	1752	1351	1341	622
uid58211	0.298854	1548	1211	1214	515
uid86653	0.298893	912	658	746	247
uid86659	0.298905	912	660	750	248
uid86655	0.298906	912	659	749	248
uid86657	0.298907	912	658	749	247
uid58737	0.299007	1884	1489	1491	676
uid58641	0.299019	1882	1481	1458	679
uid158057	0.299036	873	648	710	237
uid73963	0.299045	902	663	741	244
uid88067	0.299046	909	662	746	247
uid59137	0.299110	1582	1178	1241	579
uid62105	0.299115	1693	1309	1368	593
uid197180	0.299156	1111	806	844	312
uid197182	0.299164	1054	776	826	344
uid175469	0.299196	1308	970	1029	423
uid57851	0.299209	862	637	702	257
uid55259	0.299227	1755	1388	1405	614
uid59009	0.299233	1721	1338	1364	595
uid158161	0.299234	870	643	715	235
uid158357	0.299248	870	644	715	235
uid42523	0.299256	1976	1592	1567	782
uid165871	0.299271	1962	1547	1574	741
uid58961	0.299277	908	658	751	246
uid194119	0.299327	1378	1036	1057	501
uid158159	0.299327	907	659	738	250
uid189952	0.299385	1584	1234	1242	605
uid201037	0.299403	1970	1574	1600	770
uid159541	0.299416	1763	1377	1374	632
uid70839	0.299425	910	668	747	245
uid183003	0.299434	1708	1312	1329	653
uid164779	0.299434	1193	918	966	368
uid88063	0.299440	885	644	722	244
uid183006	0.299443	1725	1311	1361	645
uid158043	0.299513	919	669	748	255
uid198768	0.299535	884	650	712	253
uid58099	0.299565	1930	1535	1507	735
uid59353	0.299579	1888	1451	1458	683
uid58167	0.299586	1775	1357	1353	648
uid162509	0.299600	1889	1519	1519	687
uid81083	0.299623	766	566	660	206
uid170612	0.299623	1383	1047	1102	443
uid63399	0.299629	1777	1370	1425	641
uid58383	0.299670	1905	1512	1538	729
uid58921	0.299678	1879	1469	1467	671
uid168379	0.299732	1921	1493	1472	686
uid158855	0.299740	1730	1347	1367	604
uid62909	0.299770	1886	1493	1453	714
uid60727	0.299778	1321	960	1039	424
uid81081	0.299795	1994	1619	1578	800
uid58027	0.299803	907	651	746	241
uid86751	0.299822	888	655	719	244
uid59301	0.299845	901	657	738	243
uid58047	0.299867	1938	1545	1521	729
uid176364	0.299880	1764	1389	1362	644
uid58159	0.299887	871	627	703	245
uid59217	0.299890	1662	1273	1288	596
uid57733	0.299898	1971	1577	1596	772
uid57967	0.299907	1945	1551	1525	760
uid158857	0.299916	1732	1350	1371	601
uid58859	0.299945	1892	1493	1488	675
uid59387	0.299949	1819	1435	1421	676
uid88069	0.299983	911	659	746	249
uid182930	0.299999	1813	1429	1400	669
uid58305	0.300003	1318	991	1044	458
uid182932	0.300017	1795	1405	1380	680
uid58431	0.300023	1682	1337	1329	614
uid57823	0.300049	1993	1618	1591	787
uid82367	0.300058	375	298	326	129
uid77119	0.300063	1597	1230	1255	590
uid184011	0.300069	1529	1164	1206	540
uid57707	0.300092	513	399	428	163
uid175779	0.300122	1207	888	972	338
uid73585	0.300158	1287	979	1015	457
uid183113	0.300200	1680	1301	1298	658
uid161961	0.300227	1609	1233	1281	573
uid183112	0.300281	1861	1460	1455	706
uid59251	0.300312	1774	1369	1380	626
uid156845	0.300343	917	667	746	254
uid58639	0.300345	1940	1549	1522	746
uid59419	0.300387	1783	1362	1366	636
uid171995	0.300400	1722	1347	1349	637
uid173372	0.300418	514	397	428	162
uid58799	0.300455	907	664	748	248
uid74025	0.300455	1575	1196	1221	572
uid58183	0.300472	1440	1087	1146	512
uid57951	0.300493	773	600	636	227
uid58363	0.300518	1460	1099	1146	530
uid58873	0.300528	1701	1326	1356	588
uid78933	0.300540	1829	1438	1413	675
uid162009	0.300547	1810	1393	1393	641
uid57645	0.300564	1605	1236	1280	573
uid183008	0.300567	1585	1186	1207	555
uid59061	0.300617	1802	1366	1368	652
uid81775	0.300681	1688	1313	1328	621
uid42975	0.300693	1972	1590	1575	769
uid81627	0.300724	1753	1386	1381	630
uid53037	0.300741	1509	1130	1169	510
uid59161	0.300746	1388	1026	1079	437
uid162203	0.300754	1786	1364	1383	632
uid59371	0.300756	882	648	716	254
uid58425	0.300774	1831	1434	1417	679
uid59187	0.300775	1534	1168	1190	529
uid193704	0.300794	1831	1436	1418	685
uid48809	0.300820	1294	969	1031	432
uid46181	0.300842	1475	1148	1160	512
uid89389	0.300862	1832	1441	1411	674
uid203393	0.300899	2015	1640	1604	799
uid58123	0.300938	1396	1041	1120	460
uid58615	0.300953	1879	1473	1509	676
uid46253	0.300958	1983	1606	1594	781
uid158039	0.300981	900	658	737	250
uid162107	0.301003	1304	990	1064	423
uid57849	0.301014	1333	1033	1072	461
uid58679	0.301022	1598	1238	1272	583
uid159869	0.301044	1833	1435	1416	675
uid158853	0.301057	1729	1347	1369	597
uid53371	0.301104	1782	1388	1389	643
uid176370	0.301107	1984	1605	1582	764
uid59025	0.301154	1751	1328	1347	676
uid57623	0.301250	1824	1436	1412	672
uid61575	0.301256	1144	862	909	384
uid159519	0.301268	120	89	105	33
uid58075	0.301272	1984	1564	1576	758
uid58025	0.301273	1690	1310	1326	610
uid57593	0.301295	1890	1496	1484	715
uid58011	0.301353	1702	1326	1310	612
uid59355	0.301363	1830	1444	1423	677
uid173373	0.301376	502	389	419	159
uid198767	0.301377	860	633	699	252
uid46943	0.301379	1844	1438	1515	729
uid62265	0.301384	1605	1252	1263	598
uid46839	0.301385	1844	1437	1512	727
uid78143	0.301418	1475	1127	1146	516
uid57803	0.301434	1766	1398	1364	693
uid183115	0.301441	1724	1336	1359	634
uid58521	0.301459	1783	1407	1407	648
uid53251	0.301472	1767	1374	1370	618
uid67351	0.301479	1955	1544	1516	698
uid61645	0.301481	855	634	694	249
uid61247	0.301495	1727	1362	1351	624
uid61601	0.301497	1592	1215	1261	552
uid58081	0.301501	1971	1580	1587	765
uid68687	0.301510	861	634	706	250
uid59241	0.301532	1705	1319	1350	585
uid165873	0.301599	784	597	679	240
uid59015	0.301601	1708	1322	1356	593
uid159871	0.301625	1722	1346	1360	595
uid57927	0.301625	1722	1346	1360	595
uid183485	0.301626	1890	1499	1501	700
uid83617	0.301633	1722	1347	1360	595
uid193717	0.301650	780	600	663	239
uid48999	0.301653	1858	1435	1435	650
uid58133	0.301739	1461	1110	1151	513
uid71131	0.301779	1728	1342	1370	597
uid57937	0.301795	2030	1640	1611	802
uid162105	0.301814	1309	998	1050	426
uid46083	0.301875	1497	1134	1182	563
uid58729	0.301876	2011	1622	1587	777
uid58355	0.301883	1944	1548	1509	754
uid175777	0.301922	1615	1226	1185	596
uid77127	0.301931	767	577	660	225
uid59183	0.301958	1571	1212	1232	534
uid58243	0.301992	818	627	662	254
uid183341	0.302000	1519	1161	1188	557
uid162041	0.302017	1513	1129	1156	500
uid61597	0.302077	1719	1336	1355	626
uid162023	0.302092	1265	980	1021	435
uid63627	0.302122	1419	1046	1078	452
uid58611	0.302171	1431	1086	1160	484
uid176498	0.302173	1739	1360	1403	616
uid193764	0.302174	919	681	744	273
uid58763	0.302174	1289	1007	1059	458
uid186598	0.302183	1157	882	921	389
uid58019	0.302191	1700	1318	1359	584
uid58163	0.302212	1804	1408	1421	648
uid191340	0.302280	1406	1065	1127	468
uid58699	0.302289	2006	1610	1588	801
uid171260	0.302340	1947	1552	1509	753
uid158171	0.302354	1351	1006	1079	469
uid55727	0.302371	1446	1125	1177	503
uid58857	0.302374	1290	977	1039	402
uid57773	0.302387	1290	959	1034	448
uid58603	0.302443	1724	1339	1345	605
uid59319	0.302473	1723	1348	1367	601
uid58501	0.302493	1581	1216	1265	556
uid41601	0.302629	1944	1530	1505	736
uid58173	0.302629	1392	1080	1101	490
uid171829	0.302631	750	567	619	213
uid57725	0.302634	1901	1507	1539	731
uid57969	0.302649	1916	1499	1489	733
uid58723	0.302671	1924	1493	1484	725
uid68749	0.302676	1883	1481	1460	683
uid173370	0.302684	498	386	414	159
uid61607	0.302692	1382	1038	1092	455
uid184079	0.302694	1146	857	934	370
uid58013	0.302752	819	628	663	258
uid58401	0.302774	1159	838	932	330
uid59105	0.302844	1349	1052	1089	445
uid51367	0.302863	1368	1030	1100	474
uid59143	0.302870	1645	1277	1294	601
uid59209	0.302895	1524	1167	1199	528
uid182483	0.302897	875	658	741	302
uid58765	0.302926	1755	1389	1411	624
uid58651	0.302941	1928	1520	1500	724
uid66305	0.302941	1123	822	892	338
uid46345	0.302959	1807	1416	1420	652
uid188480	0.302976	1944	1524	1528	754
uid58371	0.303009	2024	1608	1606	792
uid82347	0.303021	1954	1553	1532	745
uid59051	0.303022	1523	1164	1175	508
uid183337	0.303041	1528	1171	1220	579
uid58907	0.303090	1799	1398	1401	643
uid184342	0.303100	1915	1511	1480	692
uid167583	0.303112	1946	1559	1509	752
uid59127	0.303113	1739	1356	1376	641
uid68057	0.303126	1769	1406	1404	661
uid41533	0.303148	800	608	689	257
uid57953	0.303167	2022	1616	1602	793
uid57869	0.303171	1299	1012	1059	447
uid170940	0.303193	1877	1464	1472	699
uid198526	0.303229	1810	1408	1452	663
uid173858	0.303238	1968	1551	1564	766
uid62937	0.303246	1699	1319	1361	584
uid58205	0.303258	546	418	470	176
uid184343	0.303399	1567	1213	1239	577
uid58499	0.303423	1318	1000	1061	424
uid162113	0.303434	1909	1510	1486	703
uid58245	0.303491	817	624	660	256
uid62225	0.303550	1901	1525	1522	693
uid158679	0.303555	1754	1384	1415	634
uid58809	0.303561	1298	1013	1055	453
uid58073	0.303567	2033	1636	1617	814
uid46661	0.303580	1808	1410	1455	666
uid58169	0.303590	1579	1223	1231	554
uid190222	0.303600	1749	1379	1415	625
uid183007	0.303646	1690	1302	1319	618
uid57647	0.303716	1434	1075	1115	521
uid87037	0.303726	2001	1600	1584	797
uid184822	0.303781	1908	1475	1474	715
uid162739	0.303793	1751	1384	1415	632
uid58987	0.303808	1711	1346	1337	616
uid205052	0.303823	547	417	462	175
uid51505	0.303851	1418	1074	1121	501
uid59027	0.303878	1640	1281	1291	607
uid50545	0.303882	1881	1487	1500	716
uid175904	0.303956	1340	1006	1077	432
uid59079	0.304049	1602	1233	1253	577
uid58735	0.304053	1923	1535	1497	758
uid57843	0.304069	1934	1542	1488	753
uid61245	0.304097	916	698	755	272
uid68707	0.304100	1514	1152	1191	552
uid182934	0.304117	1564	1163	1228	550
uid58107	0.304117	814	607	671	227
uid46803	0.304232	1665	1265	1283	595
uid49485	0.304304	1827	1456	1480	673
uid158685	0.304310	1741	1374	1407	641
uid158677	0.304322	1744	1381	1401	628
uid162055	0.304326	1935	1543	1519	746
uid57591	0.304326	2001	1617	1586	783
uid58769	0.304337	2029	1626	1610	805
uid161973	0.304344	1257	945	1010	396
uid58113	0.304393	1697	1308	1337	586
uid162053	0.304442	547	417	460	172
uid59227	0.304462	911	674	738	272
uid58189	0.304482	1517	1165	1199	549
uid58275	0.304493	1852	1479	1508	694
uid182733	0.304496	1972	1593	1557	779
uid61593	0.304504	1877	1473	1476	724
uid61581	0.304600	1329	1018	1086	464
uid58957	0.304635	1939	1519	1485	728
uid58697	0.304652	1967	1572	1571	775
uid58291	0.304712	1637	1261	1308	576
uid61637	0.304715	1743	1381	1394	636
uid46801	0.304723	1503	1129	1169	506
uid162089	0.304736	2022	1633	1610	800
uid58967	0.304752	1151	881	937	377
uid58369	0.304755	2035	1616	1610	801
uid58701	0.304779	2003	1583	1589	785
uid59265	0.304787	1644	1267	1304	593
uid49725	0.304789	1518	1166	1201	553
uid58071	0.304798	806	629	654	245
uid58361	0.304805	1523	1170	1207	570
uid59129	0.304852	1191	880	949	382
uid68741	0.304869	114	86	102	32
uid162001	0.304903	575	444	476	204
uid66303	0.304913	2009	1618	1600	807
uid196598	0.304945	2024	1633	1604	800
uid59403	0.304972	1780	1390	1410	658
uid188115	0.304995	791	600	687	237
uid58595	0.305013	1244	930	998	396
uid58375	0.305017	1329	1009	1055	447
uid41287	0.305071	804	603	685	238
uid58319	0.305084	1344	985	1064	464
uid49469	0.305181	1578	1204	1248	555
uid58419	0.305226	1522	1156	1204	507
uid58625	0.305293	1438	1069	1100	489
uid58323	0.305438	1329	989	1071	463
uid58599	0.305455	1962	1577	1525	793
uid58177	0.305465	1694	1310	1318	617
uid57977	0.305480	2017	1633	1599	794
uid59101	0.305492	1530	1181	1200	590
uid181998	0.305554	1229	929	988	393
uid57643	0.305621	1142	841	897	388
uid58909	0.305679	1971	1569	1576	771
uid159693	0.305716	1814	1418	1484	733
uid58139	0.305723	1936	1520	1502	747
uid59271	0.305723	1739	1366	1388	618
uid161999	0.305773	569	428	466	204
uid47087	0.305773	625	466	529	216
uid168320	0.305780	1763	1355	1335	649
uid58059	0.305805	548	419	469	173
uid58811	0.305851	1258	940	1002	390
uid83161	0.305854	2001	1603	1576	794
uid83123	0.305859	1758	1377	1397	628
uid89379	0.305876	1238	924	999	384
uid68747	0.305879	1926	1526	1516	761
uid89373	0.305912	1240	924	998	384
uid58467	0.305940	1594	1242	1265	588
uid57945	0.305955	2014	1636	1612	793
uid198830	0.305963	1854	1454	1450	709
uid59367	0.305964	1581	1222	1280	546
uid57597	0.306029	1856	1454	1451	709
uid57993	0.306057	569	431	466	205
uid174512	0.306060	1126	831	905	367
uid198829	0.306077	1855	1453	1450	709
uid58039	0.306107	551	422	467	173
uid58175	0.306117	1403	1056	1102	487
uid46679	0.306140	583	427	470	203
uid62921	0.306148	1845	1453	1476	675
uid57853	0.306263	799	617	673	228
uid57933	0.306305	818	629	655	241
uid41333	0.306343	1486	1117	1184	519
uid58617	0.306345	1970	1540	1570	760
uid58303	0.306350	1999	1591	1591	795
uid159955	0.306360	1814	1418	1482	735
uid59405	0.306399	1179	874	932	381
uid58127	0.306399	1436	1090	1139	489
uid59041	0.306478	1309	990	1050	438
uid59083	0.306482	1739	1370	1388	615
uid162173	0.306522	2017	1638	1598	800
uid58777	0.306531	1473	1112	1130	523
uid195459	0.306651	1922	1502	1506	728
uid59291	0.306654	1500	1142	1186	500
uid57745	0.306655	1163	869	937	376
uid58129	0.306658	1342	1020	1054	465
uid50119	0.306670	1769	1386	1402	640
uid59185	0.306694	1444	1111	1144	507
uid183338	0.306742	1617	1220	1249	594
uid58479	0.306745	1841	1447	1415	684
uid58627	0.306763	2023	1620	1593	790
uid58631	0.306787	1910	1495	1505	747
uid62131	0.306850	1128	846	905	367
uid190882	0.306870	1251	942	994	378
uid46251	0.306889	1258	951	1002	386
uid70791	0.306899	1433	1122	1160	507
uid197202	0.306950	1898	1474	1523	688
uid40659	0.306988	1814	1420	1483	729
uid57833	0.307038	1453	1108	1153	541
uid58473	0.307063	1456	1135	1156	529
uid184078	0.307067	1925	1529	1514	758
uid205540	0.307125	1963	1533	1558	763
uid46989	0.307135	1487	1128	1180	516
uid58999	0.307146	1207	911	978	384
uid66323	0.307158	1878	1472	1482	726
uid189950	0.307171	1128	838	898	351
uid59275	0.307192	2020	1637	1605	797
uid189951	0.307246	1149	855	920	368
uid168996	0.307260	2023	1646	1604	786
uid183340	0.307283	1593	1210	1259	585
uid158693	0.307285	1994	1606	1595	793
uid62245	0.307343	1683	1309	1321	592
uid59231	0.307362	1618	1207	1272	550
uid59243	0.307430	1863	1456	1467	723
uid57589	0.307443	1233	918	996	385
uid66601	0.307444	1501	1158	1218	478
uid58693	0.307446	1231	916	992	385
uid162087	0.307465	549	442	478	194
uid60723	0.307485	1580	1212	1282	540
uid68691	0.307505	570	425	462	200
uid168665	0.307508	575	430	468	200
uid41819	0.307553	1801	1418	1439	663
uid81439	0.307597	1629	1256	1282	581
uid197154	0.307605	641	485	529	217
uid159657	0.307626	1806	1421	1444	670
uid59179	0.307691	1598	1221	1235	548
uid158173	0.307742	1298	990	1036	397
uid170255	0.307758	1205	909	981	413
uid162097	0.307766	1644	1298	1296	603
uid46841	0.307770	647	492	552	171
uid180867	0.307793	1866	1460	1488	706
uid60859	0.307855	575	423	464	199
uid59029	0.307901	1885	1476	1540	759
uid165185	0.307903	1996	1589	1568	764
uid57635	0.307914	1125	832	908	365
uid158369	0.307956	1530	1166	1215	518
uid49533	0.307960	1760	1398	1384	654
uid58131	0.307992	1375	1058	1101	496
uid61599	0.307993	1890	1479	1496	712
uid57607	0.308082	1508	1167	1193	571
uid62103	0.308091	1197	904	978	410
uid81629	0.308103	1454	1084	1141	512
uid161097	0.308122	1349	1007	1059	459
uid58553	0.308175	1526	1192	1230	548
uid61609	0.308182	1349	1009	1071	458
uid52781	0.308225	1890	1486	1490	685
uid49487	0.308230	1427	1104	1121	517
uid58989	0.308269	1773	1392	1407	647
uid45927	0.308284	1389	1031	1091	430
uid58213	0.308376	1887	1496	1531	715
uid58135	0.308378	1742	1384	1385	636
uid57915	0.308380	1968	1590	1602	793
uid58891	0.308450	1568	1185	1245	541
uid50331	0.308510	1591	1185	1240	570
uid158071	0.308512	1844	1482	1497	721
uid58939	0.308518	1219	914	976	383
uid42519	0.308534	1972	1592	1602	802
uid59163	0.308555	904	672	745	277
uid41729	0.308557	1716	1320	1369	629
uid159875	0.308719	1383	1031	1090	429
uid59195	0.308755	1233	939	983	430
uid197193	0.308901	1225	913	995	415
uid57897	0.308918	1365	1051	1106	493
uid172628	0.308953	564	434	464	206
uid59095	0.308964	1409	1082	1107	489
uid58831	0.308970	1993	1594	1631	794
uid46231	0.309039	1355	997	1080	436
uid73771	0.309076	1196	921	975	417
uid58917	0.309082	1963	1574	1599	780
uid67387	0.309093	1489	1158	1180	540
uid58061	0.309111	549	430	460	208
uid59249	0.309179	1963	1564	1611	773
uid58755	0.309189	1749	1393	1376	658
uid181997	0.309202	551	443	477	193
uid162193	0.309206	1930	1525	1543	723
uid58535	0.309214	1489	1132	1200	508
uid58541	0.309277	2004	1604	1623	809
uid197194	0.309292	1200	915	967	415
uid175256	0.309373	1509	1147	1194	498
uid87001	0.309424	1971	1574	1604	772
uid158047	0.309471	1983	1590	1621	803
uid59063	0.309476	1965	1579	1608	783
uid158073	0.309492	1842	1475	1491	704
uid58687	0.309554	1216	904	976	386
uid51695	0.309555	549	433	475	191
uid58001	0.309589	1940	1538	1534	712
uid59363	0.309610	1941	1563	1575	800
uid59373	0.309612	1513	1158	1204	510
uid172631	0.309619	562	431	461	204
uid162047	0.309630	1978	1592	1610	802
uid162049	0.309630	1978	1592	1610	802
uid58789	0.309640	1579	1190	1247	543
uid58201	0.309647	1948	1551	1591	764
uid172629	0.309662	562	430	462	204
uid172624	0.309687	565	433	462	206
uid172626	0.309702	565	433	463	206
uid175255	0.309712	1495	1138	1189	495
uid172625	0.309723	565	433	464	206
uid172627	0.309727	565	432	462	206
uid87003	0.309782	542	437	471	191
uid58403	0.309802	1574	1180	1221	576
uid58537	0.309832	1497	1144	1209	527
uid58915	0.309889	1983	1588	1615	784
uid58523	0.309894	1759	1443	1444	707
uid189748	0.309907	1619	1213	1243	592
uid172630	0.309972	564	432	462	206
uid201427	0.309988	1971	1579	1609	778
uid62097	0.309995	1387	1029	1108	463
uid176368	0.310034	1461	1137	1166	510
uid57793	0.310057	1971	1571	1605	774
uid57659	0.310080	1621	1214	1245	594
uid73423	0.310156	1862	1484	1464	695
uid58953	0.310206	1757	1376	1402	652
uid58017	0.310240	1971	1578	1620	784
uid80743	0.310242	1495	1126	1196	522
uid58973	0.310256	1994	1605	1632	795
uid193773	0.310280	1832	1446	1467	687
uid58683	0.310301	1414	1084	1112	495
uid59269	0.310336	1947	1553	1589	758
uid86059	0.310365	1993	1600	1626	803
uid59191	0.310387	1369	1028	1071	471
uid48819	0.310468	1543	1194	1225	503
uid59273	0.310496	1435	1080	1158	490
uid58215	0.310550	1892	1504	1533	747
uid162949	0.310568	1477	1137	1186	550
uid53543	0.310570	633	482	526	211
uid50609	0.310592	1500	1135	1188	497
uid162195	0.310594	1974	1597	1617	793
uid184077	0.310612	1454	1091	1139	470
uid84397	0.310640	2004	1608	1628	806
uid176363	0.310666	1630	1229	1295	583
uid57973	0.310754	1969	1575	1612	780
uid61619	0.310783	575	420	458	204
uid72767	0.310797	1704	1328	1372	634
uid62099	0.310814	640	484	526	215
uid84393	0.310834	1996	1603	1624	803
uid58415	0.310850	1897	1517	1528	737
uid86647	0.310886	1433	1080	1142	490
uid162947	0.310895	1572	1203	1247	568
uid47317	0.310964	1841	1478	1499	714
uid58531	0.310978	1982	1599	1617	802
uid58309	0.311017	1185	883	950	425
uid58533	0.311020	1127	832	901	372
uid161975	0.311032	1979	1601	1617	805
uid87035	0.311080	1942	1552	1583	774
uid197167	0.311155	1138	829	846	358
uid51721	0.311190	1645	1260	1262	609
uid51371	0.311215	1596	1216	1231	578
uid54341	0.311238	1203	898	972	383
uid58049	0.311268	1600	1221	1252	540
uid57765	0.311299	1327	1010	1058	429
uid198746	0.311315	1997	1599	1628	802
uid57995	0.311335	1196	893	985	418
uid57875	0.311360	1862	1493	1519	720
uid59431	0.311368	1980	1590	1618	791
uid58287	0.311430	1784	1454	1451	712
uid184824	0.311466	561	433	469	207
uid86645	0.311475	1997	1600	1629	798
uid59247	0.311515	1984	1590	1621	791
uid58313	0.311560	1171	862	945	407
uid81197	0.311579	1605	1241	1302	594
uid162043	0.311586	2001	1598	1618	802
uid58151	0.311586	1439	1083	1142	499
uid87049	0.311588	1993	1599	1625	798
uid58583	0.311593	1903	1521	1552	753
uid57799	0.311648	1995	1599	1624	803
uid86061	0.311705	1990	1596	1627	800
uid162061	0.311749	1958	1588	1597	799
uid57627	0.311767	1573	1192	1244	561
uid55845	0.311768	2040	1654	1666	868
uid178014	0.311774	NA	NA	NA	NA
uid50547	0.311839	2039	1624	1645	804
uid58591	0.311850	1352	1008	1075	459
uid58539	0.311852	1551	1182	1191	570
uid62123	0.311874	1376	1027	1107	465
uid58197	0.311991	1636	1242	1301	589
uid57649	0.311995	1461	1153	1173	527
uid58887	0.312002	491	398	421	179
uid58623	0.312006	1963	1574	1595	796
uid58607	0.312051	1878	1512	1519	742
uid59325	0.312126	526	405	439	173
uid58979	0.312157	1968	1586	1606	779
uid159233	0.312184	1889	1510	1531	752
uid58191	0.312206	1938	1547	1573	773
uid67391	0.312333	1265	973	1031	437
uid57729	0.312390	706	528	558	250
uid59097	0.312399	1990	1599	1628	797
uid58587	0.312479	1383	1051	1090	482
uid58033	0.312502	1631	1245	1320	574
uid57625	0.312509	1201	891	968	427
uid59153	0.312532	1887	1522	1525	750
uid68283	0.312547	1282	981	1041	432
uid156881	0.312574	1539	1168	1219	567
uid65787	0.312580	1350	1031	1085	493
uid46807	0.312616	2020	1631	1646	801
uid158049	0.312617	2034	1613	1625	816
uid58613	0.312635	1459	1154	1170	527
uid195457	0.312721	1596	1205	1266	562
uid59205	0.312732	1456	1105	1149	491
uid58609	0.312776	1874	1503	1517	734
uid62907	0.312846	1884	1512	1541	746
uid58045	0.312852	1543	1144	1209	526
uid58077	0.312913	589	460	501	219
uid198769	0.312941	1607	1210	1272	564
uid58037	0.312957	1867	1495	1509	735
uid161923	0.312996	1419	1066	1122	481
uid58487	0.312997	1886	1520	1520	749
uid59297	0.313014	1966	1569	1571	791
uid157913	0.313020	1591	1197	1228	585
uid57711	0.313030	492	398	420	181
uid158059	0.313047	1591	1196	1228	586
uid159835	0.313048	1591	1196	1228	586
uid58357	0.313088	1188	871	951	397
uid159537	0.313103	1656	1279	1341	580
uid159873	0.313103	1591	1196	1224	586
uid88075	0.313109	803	620	673	237
uid58157	0.313123	1881	1520	1523	750
uid195458	0.313153	1594	1204	1264	564
uid161955	0.313159	1546	1176	1224	562
uid57631	0.313188	1280	986	1058	438
uid193709	0.313220	1617	1206	1256	554
uid59407	0.313233	1534	1143	1181	521
uid58893	0.313241	1278	982	1054	442
uid162073	0.313272	2017	1625	1637	798
uid190101	0.313302	1970	1581	1609	776
uid59011	0.313343	488	398	418	179
uid197178	0.313384	1420	1067	1111	486
uid161921	0.313400	1419	1060	1138	479
uid62715	0.313411	2027	1606	1625	825
uid57611	0.313424	1348	995	1069	458
uid58485	0.313542	1837	1468	1499	696
uid59151	0.313547	1883	1519	1531	745
uid161971	0.313580	1395	1049	1099	486
uid57827	0.313588	706	534	587	205
uid60855	0.313603	1633	1252	1288	570
uid58629	0.313605	1318	1006	1074	455
uid158537	0.313631	1850	1479	1498	712
uid61569	0.313670	591	479	507	201
uid57781	0.313677	1997	1603	1613	816
uid47083	0.313686	1415	1116	1158	511
uid49871	0.313773	2026	1619	1636	824
uid58235	0.313775	1524	1131	1192	524
uid57831	0.313779	2000	1602	1613	813
uid46657	0.313782	1658	1275	1260	571
uid57657	0.313787	1808	1433	1436	711
uid62083	0.313808	734	573	622	249
uid158119	0.313811	1868	1500	1521	731
uid58359	0.313841	1192	889	952	411
uid58005	0.313856	490	379	420	181
uid158165	0.313863	1775	1456	1412	688
uid162007	0.313864	1992	1602	1612	803
uid86887	0.313864	1569	1197	1242	567
uid59969	0.313884	2003	1609	1636	821
uid170941	0.313936	1719	1333	1339	605
uid58619	0.313945	1869	1503	1516	727
uid73587	0.313945	1544	1179	1217	595
uid163995	0.313971	1995	1603	1610	814
uid59391	0.313980	1987	1609	1624	798
uid62273	0.314006	1607	1271	1318	603
uid58217	0.314068	1950	1576	1599	785
uid58307	0.314071	1177	847	930	390
uid57957	0.314073	1991	1611	1607	829
uid84383	0.314091	1967	1589	1601	789
uid174335	0.314119	1997	1590	1593	822
uid72801	0.314121	1527	1143	1200	523
uid59425	0.314146	2003	1610	1628	815
uid57991	0.314176	1895	1519	1546	753
uid58437	0.314219	1172	850	934	395
uid162011	0.314331	1992	1602	1620	800
uid59091	0.314357	1995	1600	1613	813
uid162077	0.314388	1389	1044	1095	483
uid162129	0.314460	1653	1263	1336	584
uid58423	0.314465	1198	893	969	413
uid41023	0.314473	2003	1605	1619	810
uid162093	0.314515	1375	1038	1088	479
uid58819	0.314536	1161	842	934	395
uid59295	0.314545	1989	1588	1589	829
uid58963	0.314585	789	589	619	277
uid58093	0.314612	1405	1052	1120	486
uid161947	0.314612	1969	1596	1604	798
uid59395	0.314620	1773	1393	1417	645
uid59289	0.314630	1114	832	891	382
uid57621	0.314640	1866	1495	1516	729
uid62979	0.314640	1993	1604	1618	808
uid58223	0.314665	1620	1245	1316	583
uid58395	0.314707	1991	1608	1617	812
uid58593	0.314732	1334	990	1066	443
uid52593	0.314742	1992	1604	1622	801
uid188478	0.314779	2031	1628	1655	849
uid86861	0.314802	2029	1631	1645	806
uid162099	0.314885	1985	1600	1613	800
uid161985	0.314887	1984	1593	1600	812
uid189241	0.314891	2005	1611	1635	808
uid40821	0.314949	2013	1625	1653	819
uid58803	0.314956	1973	1598	1608	802
uid58637	0.315002	1277	981	1054	435
uid59235	0.315035	1995	1604	1611	814
uid59375	0.315053	1994	1611	1621	800
uid59383	0.315055	1991	1610	1613	817
uid162101	0.315063	1991	1604	1621	804
uid161949	0.315076	1969	1595	1603	800
uid162069	0.315099	1908	1526	1543	747
uid161987	0.315114	1988	1611	1622	809
uid70155	0.315149	1946	1563	1600	782
uid57825	0.315149	1389	1051	1100	488
uid161965	0.315179	1984	1609	1618	806
uid59085	0.315184	1803	1434	1427	713
uid58143	0.315217	1987	1606	1629	838
uid161939	0.315221	1994	1607	1624	812
uid175524	0.315315	636	499	548	232
uid58145	0.315325	2006	1605	1628	804
uid178948	0.315383	1641	1285	1325	593
uid189751	0.315390	893	670	738	295
uid176127	0.315466	2003	1612	1619	822
uid187277	0.315480	2000	1622	1628	818
uid162153	0.315489	1983	1602	1612	804
uid161951	0.315509	1990	1612	1629	810
uid46655	0.315534	1983	1597	1610	814
uid59377	0.315572	1995	1617	1626	811
uid57819	0.315578	1394	1051	1097	484
uid185180	0.315590	2009	1631	1670	826
uid199898	0.315597	1381	1053	1108	485
uid57761	0.315632	1176	865	945	399
uid162139	0.315663	1980	1599	1602	807
uid58783	0.315665	1996	1615	1626	813
uid161991	0.315670	2010	1620	1626	814
uid175905	0.315699	2002	1618	1619	821
uid176128	0.315728	2001	1616	1619	821
uid59245	0.315810	1990	1607	1620	808
uid162081	0.315847	1385	1045	1093	481
uid161993	0.315883	1988	1604	1617	812
uid59379	0.315896	1988	1603	1623	814
uid77129	0.315912	1502	1158	1224	534
uid58895	0.315986	1280	968	1046	446
uid68101	0.316029	449	317	377	143
uid41013	0.316032	2000	1614	1613	806
uid68449	0.316054	1549	1182	1234	532
uid162181	0.316093	2027	1632	1649	803
uid57771	0.316096	1420	1062	1132	486
uid187411	0.316101	2057	1659	1686	861
uid41297	0.316114	1984	1581	1588	812
uid162051	0.316122	1997	1615	1628	814
uid61649	0.316165	1395	1042	1093	479
uid172463	0.316182	2040	1646	1669	823
uid161931	0.316186	1996	1619	1629	814
uid41021	0.316233	2007	1608	1622	827
uid52537	0.316243	1958	1592	1592	791
uid183630	0.316304	888	666	732	296
uid162079	0.316337	1392	1044	1096	485
uid162075	0.316342	1382	1045	1096	484
uid58621	0.316356	1773	1412	1425	690
uid58725	0.316360	2042	1642	1653	855
uid162115	0.316361	2011	1618	1635	825
uid41925	0.316361	1472	1118	1180	534
uid57779	0.316408	1995	1618	1628	811
uid57907	0.316427	1419	1088	1140	502
uid57929	0.316499	1363	1040	1099	489
uid43089	0.316516	2006	1617	1652	813
uid59343	0.316553	1987	1600	1616	802
uid58393	0.316559	1982	1609	1604	806
uid167045	0.316596	1990	1591	1625	807
uid58247	0.316624	1617	1238	1302	565
uid158845	0.316647	591	447	508	152
uid59065	0.316671	1522	1187	1216	515
uid57979	0.316684	1406	1073	1122	504
uid162065	0.316720	2063	1656	1668	855
uid86855	0.316740	2033	1625	1639	823
uid57741	0.316743	1914	1532	1555	762
uid67315	0.316747	2063	1656	1668	855
uid58119	0.316766	1407	1085	1118	481
uid185181	0.316812	2020	1634	1660	804
uid183629	0.316828	860	659	731	309
uid67313	0.316860	2062	1655	1668	855
uid58919	0.316878	2008	1620	1641	814
uid59393	0.317003	387	262	303	106
uid63663	0.317012	1905	1530	1545	746
uid162085	0.317064	1395	1047	1095	477
uid189749	0.317184	896	675	737	294
uid59381	0.317207	1998	1614	1626	819
uid189752	0.317288	871	661	732	302
uid197183	0.317298	1542	1181	1240	553
uid162083	0.317348	1388	1050	1092	478
uid58747	0.317364	1497	1172	1219	543
uid193707	0.317387	2005	1596	1593	818
uid197160	0.317415	1424	1051	1088	479
uid51489	0.317529	1695	1374	1338	650
uid165043	0.317733	1898	1494	1533	755
uid189840	0.317754	875	659	733	289
uid62981	0.317759	2008	1618	1624	814
uid161967	0.317988	1388	1048	1093	485
uid80739	0.318010	2054	1658	1688	838
uid46219	0.318016	1251	928	1026	446
uid193705	0.318118	1926	1566	1575	783
uid58579	0.318418	508	370	430	158
uid57817	0.318426	1381	1046	1081	476
uid197157	0.318460	1550	1168	1235	546
uid68103	0.318654	2061	1672	1687	861
uid60851	0.318741	1369	1037	1075	465
uid66567	0.318890	1656	1270	1318	585
uid197169	0.318898	1394	1078	1102	519
uid59341	0.319129	1703	1346	1366	622
uid189750	0.319346	895	676	751	303
uid58727	0.319400	2003	1612	1630	809
uid58935	0.319430	1511	1161	1204	511
uid65267	0.319568	1330	1033	1095	497
uid57723	0.319572	1506	1154	1189	510
uid202924	0.319753	1514	1162	1198	512
uid73895	0.319782	1903	1487	1502	726
uid65785	0.320232	1444	1097	1122	524
uid185308	0.320362	758	596	652	257
uid174151	0.320612	2043	1653	1650	865
uid41875	0.320756	466	376	402	188
uid58655	0.320954	1494	1151	1201	510
uid170256	0.321106	2072	1675	1684	876
uid198431	0.321226	2051	1677	1678	864
uid168323	0.321461	1614	1231	1267	565
uid48363	0.321561	2069	1662	1666	842
uid168997	0.321666	2064	1653	1678	846
uid197162	0.321690	1698	1352	1362	660
uid84387	0.321700	2053	1662	1670	874
uid58329	0.321750	762	595	653	260
uid197176	0.321858	1437	1124	1163	511
uid197155	0.321891	1611	1263	1307	630
uid57913	0.321933	738	567	619	236
uid57619	0.321957	2051	1664	1662	854
uid158847	0.322398	721	556	617	228
uid72793	0.322710	2030	1644	1671	831
uid83159	0.322881	2056	1667	1684	870
uid68285	0.322914	1426	1099	1158	514
uid68147	0.323020	1538	1201	1233	549
uid59285	0.323092	729	550	618	230
uid59073	0.323213	2057	1664	1663	870
uid158533	0.323228	754	574	629	237
uid59283	0.323250	726	551	618	230
uid51175	0.323457	1631	1268	1278	637
uid42113	0.323655	2059	1672	1670	872
uid162147	0.323671	2055	1667	1669	870
uid57805	0.324006	744	574	633	236
uid158535	0.324075	718	553	609	232
uid58121	0.324205	1392	1083	1139	460
uid58057	0.324341	1876	1480	1512	702
uid59145	0.324450	2067	1676	1667	875
uid158849	0.324557	709	547	606	217
uid57999	0.324562	746	572	617	236
uid60821	0.324823	1524	1192	1240	545
uid45897	0.324945	1497	1172	1184	563
uid58855	0.325186	1384	1068	1103	464
uid41997	0.325264	1817	1457	1437	694
uid52535	0.325290	386	259	314	106
uid42777	0.325323	1497	1157	1197	515
uid58645	0.325487	977	758	809	331
uid43697	0.325541	1069	781	866	385
uid197161	0.325911	1707	1347	1356	650
uid42011	0.326470	1771	1385	1386	660
uid158843	0.326850	723	548	614	223
uid172738	0.326933	701	549	590	230
uid59257	0.327078	1379	1106	1116	525
uid59169	0.327351	1771	1416	1429	696
uid197159	0.327921	1652	1271	1313	635
uid65783	0.327975	1678	1318	1348	623
uid197177	0.328075	1133	845	909	363
uid186740	0.329052	373	262	288	105
uid197179	0.329510	1674	1360	1365	700
uid197166	0.330010	1688	1383	1372	668
uid197158	0.330381	1358	1030	1082	479
uid58713	0.330948	1689	1322	1335	658
uid197174	0.331389	1692	1335	1336	636
uid58475	0.331568	1746	1383	1362	711
uid59427	0.331595	930	740	789	328
uid46653	0.331616	1570	1245	1275	585
uid172737	0.331790	852	650	708	292
uid59219	0.332095	1507	1194	1228	511
uid58255	0.332270	1676	1312	1325	694
uid58543	0.332436	1698	1333	1311	685
uid197201	0.332487	1633	1263	1311	611
uid47075	0.332560	379	249	285	98
uid197165	0.332622	1677	1305	1323	618
uid68705	0.332688	1678	1309	1352	600
uid58749	0.332691	1767	1394	1397	702
uid197164	0.332712	1683	1346	1375	694
uid58943	0.332765	374	247	281	99
uid58241	0.333610	1674	1325	1305	659
uid58111	0.333915	824	626	690	283
uid62095	0.334417	1307	1011	1066	476
uid41863	0.334505	1215	926	988	437
uid55771	0.334583	1772	1398	1386	693
uid59037	0.334734	1750	1384	1387	690
uid57885	0.335669	1445	1116	1149	540
uid190183	0.336120	1196	863	924	388
uid162031	0.336336	702	542	575	262
uid73419	0.336508	1785	1453	1448	739
uid88073	0.336730	1872	1508	1484	758
uid58031	0.336815	677	522	555	246
uid197156	0.336884	1651	1289	1345	620
uid60849	0.337112	705	544	576	260
uid161977	0.337167	1691	1358	1357	669
uid59171	0.337255	1740	1382	1403	665
uid46255	0.337257	1843	1473	1525	766
uid59777	0.337318	1882	1488	1472	751
uid82363	0.337491	881	672	714	312
uid59177	0.337514	1432	1137	1162	536
uid48131	0.337820	1169	881	942	396
uid57763	0.337889	1159	854	905	374
uid58477	0.337958	1178	852	921	381
uid197153	0.338475	685	532	561	251
uid161981	0.338515	1477	1181	1215	608
uid58519	0.338628	1963	1593	1568	829
uid190184	0.338737	1189	860	918	385
uid58525	0.338970	677	523	560	256
uid205051	0.339050	1436	1097	1127	535
uid57743	0.339354	1700	1356	1355	673
uid175570	0.339873	367	282	327	118
uid63405	0.339898	1262	983	1027	474
uid58413	0.339933	1177	861	915	383
uid42393	0.340048	1176	866	910	379
uid58867	0.340365	1382	1057	1117	500
uid42115	0.340922	1160	846	910	381
uid176374	0.341143	365	279	326	120
uid59059	0.341193	892	698	769	315
uid57731	0.341299	1699	1333	1347	688
uid72481	0.341425	646	482	527	245
[truncated: 515 more rows]
