# Supplementary material for: Quickly Finding Orthologs as Reciprocal Best Hits with BLAT, LAST, and UBLAST: How Much Do We Miss?
Source: PLoS One. 2014 Jul 11;9(7):e101850. doi: 10.1371/journal.pone.0101850 (PMC4094424; doi:10.1371/journal.pone.0101850)
Supplement: Table Set S1 — These tables contain counts for genes finding reciprocal best hits and genes finding homologs organized on a per query genome fashion. The directory contains the R-script used to run the t-tests comparing the results from each program, and a table with the results of these t-tests. (ZIP) [file pone.0101850.s001.zip › S1-Tables-Stats-Genes/uid57675.Homologs_norm.tbl]

Genome	GSS	blastp	usearch7	last	blat
uid13961	0.131461	1.0000	0.7135	0.7135	0.3173
uid51607	0.136969	1.0000	0.5726	0.6747	0.1425
uid1433	0.141390	1.0000	0.6944	0.6855	0.3082
uid155	0.146550	1.0000	0.5663	0.6878	0.1575
uid39575	0.161141	1.0000	0.6783	0.6805	0.2643
uid58009	0.163153	1.0000	0.5590	0.7014	0.1181
uid12410	0.172078	1.0000	0.6869	0.6919	0.2562
uid10623	0.183432	1.0000	0.6746	0.6893	0.2619
uid14003	0.183733	1.0000	0.7066	0.6988	0.3064
uid39439	0.183870	1.0000	0.6885	0.6917	0.2675
uid18881	0.184192	1.0000	0.6708	0.6872	0.2623
uid39573	0.186643	1.0000	0.6714	0.7085	0.2478
uid128	0.188626	1.0000	0.6684	0.6706	0.2706
uid14005	0.192459	1.0000	0.4312	0.6245	0.0929
uid38659	0.198754	1.0000	0.6705	0.6994	0.2758
uid48993	0.200447	1.0000	0.6364	0.7079	0.1788
uid57755	0.201128	1.0000	0.6502	0.7184	0.1887
uid45893	0.201823	1.0000	0.6275	0.6948	0.1748
uid167488	0.202074	1.0000	0.6399	0.6959	0.1815
uid10698	0.202703	1.0000	0.6964	0.7046	0.2975
uid58365	0.203478	1.0000	0.6187	0.7165	0.1957
uid62227	0.203806	1.0000	0.6389	0.7221	0.1828
uid58421	0.205515	1.0000	0.6541	0.7484	0.1849
uid75119	0.206202	1.0000	0.6738	0.7234	0.1816
uid58719	0.206570	1.0000	0.6436	0.7004	0.1817
uid59133	0.206713	1.0000	0.6628	0.7285	0.1781
uid51395	0.207477	1.0000	0.6693	0.7416	0.1835
uid74443	0.208456	1.0000	0.6251	0.7194	0.1785
uid51875	0.208486	1.0000	0.6483	0.6855	0.1900
uid58635	0.209053	1.0000	0.6460	0.7374	0.1911
uid65089	0.209736	1.0000	0.6674	0.7328	0.1962
uid73415	0.210371	1.0000	0.6558	0.7405	0.1890
uid58563	0.210674	1.0000	0.6174	0.7081	0.1776
uid162201	0.210842	1.0000	0.6851	0.7320	0.2030
uid183486	0.213282	1.0000	0.6584	0.7580	0.1791
uid58711	0.213968	1.0000	0.6747	0.7484	0.1890
uid12377	0.214518	1.0000	0.6902	0.6999	0.2680
uid58787	0.215268	1.0000	0.6671	0.7526	0.2127
uid82379	0.215397	1.0000	0.6600	0.7243	0.2038
uid58601	0.216556	1.0000	0.6536	0.7224	0.1867
uid57757	0.216623	1.0000	0.6598	0.7575	0.2075
uid63631	0.216974	1.0000	0.6874	0.7131	0.1874
uid57727	0.218184	1.0000	0.6406	0.7220	0.1922
uid84411	0.218538	1.0000	0.6541	0.7273	0.2084
uid58409	0.219310	1.0000	0.6759	0.7339	0.2004
uid66329	0.222183	1.0000	0.6735	0.7414	0.2047
uid57883	0.222251	1.0000	0.5920	0.6825	0.1810
uid66875	0.222257	1.0000	0.6645	0.7170	0.2015
uid59389	0.223963	1.0000	0.6345	0.6842	0.2086
uid189028	0.224285	1.0000	0.6788	0.7216	0.2002
uid58379	0.224323	1.0000	0.6796	0.7194	0.2000
uid189027	0.224546	1.0000	0.6778	0.7259	0.2019
uid59311	0.224668	1.0000	0.6098	0.7886	0.2195
uid57753	0.224698	1.0000	0.6630	0.7133	0.2243
uid57807	0.224762	1.0000	0.6782	0.7210	0.2312
uid52827	0.224766	1.0000	0.6921	0.7265	0.1931
uid58825	0.224976	1.0000	0.6911	0.7267	0.2228
uid58923	0.225183	1.0000	0.6928	0.7376	0.2237
uid58717	0.225878	1.0000	0.6870	0.7482	0.2318
uid162067	0.225934	1.0000	0.6917	0.7381	0.2243
uid57721	0.226061	1.0000	0.7126	0.7437	0.2251
uid43679	0.226383	1.0000	0.6970	0.7320	0.2330
uid58041	0.226687	1.0000	0.6874	0.7505	0.2029
uid58871	0.226695	1.0000	0.6934	0.7399	0.2305
uid58841	0.226793	1.0000	0.6931	0.7378	0.2234
uid167998	0.228019	1.0000	0.7124	0.7462	0.2221
uid197216	0.228273	1.0000	0.6986	0.7395	0.2176
uid184407	0.228470	1.0000	0.6421	0.6732	0.1818
uid162071	0.228913	1.0000	0.6927	0.7407	0.2192
uid57751	0.228955	1.0000	0.6834	0.7704	0.1904
uid58849	0.229438	1.0000	0.6986	0.7362	0.2243
uid54735	0.229581	1.0000	0.6312	0.6854	0.2073
uid54733	0.229664	1.0000	0.6450	0.7152	0.2106
uid58225	0.229700	1.0000	0.6696	0.7157	0.2167
uid58851	0.229794	1.0000	0.7043	0.7389	0.2265
uid49529	0.230209	1.0000	0.6648	0.7053	0.1901
uid70841	0.230483	1.0000	0.6468	0.7064	0.2221
uid61573	0.230794	1.0000	0.6737	0.7458	0.2002
uid59043	0.230896	1.0000	0.6514	0.7003	0.2171
uid168259	0.231764	1.0000	0.6558	0.7165	0.2143
uid68281	0.234218	1.0000	0.6649	0.7341	0.2281
uid184406	0.234356	1.0000	0.6887	0.7216	0.2367
uid57713	0.234627	1.0000	0.6719	0.7451	0.2431
uid57717	0.235025	1.0000	0.6412	0.6918	0.2180
uid62903	0.235592	1.0000	0.6650	0.7202	0.2477
uid41131	0.235735	1.0000	0.6712	0.7323	0.2491
uid43333	0.235971	1.0000	0.6415	0.7042	0.2007
uid58673	0.236059	1.0000	0.6700	0.7051	0.2326
uid195930	0.236250	1.0000	0.6405	0.7129	0.2051
uid162019	0.236350	1.0000	0.6787	0.7095	0.2371
uid58181	0.236704	1.0000	0.7225	0.7370	0.2502
uid176129	0.236710	1.0000	0.6780	0.7321	0.1845
uid61411	0.237007	1.0000	0.6657	0.7063	0.2126
uid59399	0.237333	1.0000	0.6905	0.7316	0.2137
uid66207	0.237482	1.0000	0.6619	0.7029	0.2324
uid43493	0.237650	1.0000	0.6438	0.7022	0.2079
uid52695	0.238123	1.0000	0.6753	0.7029	0.2263
uid167261	0.238127	1.0000	0.6677	0.7382	0.2444
uid42499	0.238141	1.0000	0.6294	0.7090	0.2226
uid59347	0.238758	1.0000	0.6589	0.7374	0.2122
uid171377	0.239001	1.0000	0.6881	0.7253	0.2393
uid65269	0.239096	1.0000	0.6098	0.6843	0.2108
uid176707	0.239251	1.0000	0.6700	0.7090	0.2130
uid57769	0.239556	1.0000	0.6793	0.7254	0.2430
uid81199	0.239560	1.0000	0.6348	0.7015	0.2189
uid61571	0.239727	1.0000	0.6908	0.7239	0.2422
uid190182	0.239751	1.0000	0.6812	0.7213	0.2360
uid201033	0.240067	1.0000	0.6483	0.6870	0.2074
uid57877	0.240093	1.0000	0.6938	0.7110	0.1938
uid58815	0.240496	1.0000	0.6683	0.7233	0.2336
uid57873	0.240767	1.0000	0.6944	0.7445	0.2445
uid169620	0.240966	1.0000	0.6957	0.7437	0.2392
uid67321	0.240997	1.0000	0.6662	0.7210	0.2293
uid58823	0.241057	1.0000	0.6493	0.7344	0.2109
uid176130	0.241312	1.0000	0.6838	0.7263	0.1955
uid66551	0.241439	1.0000	0.6667	0.7134	0.2429
uid59193	0.241817	1.0000	0.6913	0.7142	0.2201
uid51535	0.242012	1.0000	0.6538	0.7312	0.2191
uid72619	0.242206	NA	NA	NA	NA
uid58903	0.242453	1.0000	0.6762	0.7069	0.1921
uid40863	0.242846	1.0000	0.6452	0.6879	0.2211
uid58561	0.243393	1.0000	0.6912	0.7092	0.2235
uid184819	0.243420	1.0000	0.6798	0.7074	0.2550
uid48803	0.243492	1.0000	0.6663	0.7372	0.2262
uid72475	0.243579	1.0000	0.7091	0.7483	0.2786
uid46245	0.243994	1.0000	0.6983	0.7114	0.2731
uid58469	0.244127	1.0000	0.6420	0.7015	0.2256
uid74437	0.244209	1.0000	0.7308	0.7167	0.2480
uid45857	0.244232	1.0000	0.6851	0.7168	0.2342
uid58807	0.244432	1.0000	0.6989	0.7386	0.2638
uid63623	0.244515	1.0000	0.6908	0.7172	0.2260
uid59189	0.244551	1.0000	0.6895	0.7101	0.2376
uid60167	0.244633	1.0000	0.6550	0.7468	0.2054
uid51637	0.244911	1.0000	0.6850	0.6940	0.2025
uid58785	0.245151	1.0000	0.6461	0.7281	0.2249
uid57719	0.245716	1.0000	0.7043	0.7337	0.2693
uid58407	0.246127	1.0000	0.6708	0.7472	0.2103
uid59107	0.246134	1.0000	0.6987	0.7431	0.2538
uid171337	0.247036	1.0000	0.7080	0.7134	0.2542
uid172732	0.247296	1.0000	0.6839	0.8448	0.1839
uid68105	0.247365	1.0000	0.6981	0.7208	0.2602
uid74439	0.247773	1.0000	0.6826	0.7287	0.2494
uid172733	0.247882	1.0000	0.6354	0.7790	0.1934
uid172735	0.247959	1.0000	0.7362	0.8466	0.2699
uid196597	0.248059	1.0000	0.6720	0.7226	0.2367
uid42887	0.248092	1.0000	0.6790	0.6978	0.2500
uid58435	0.248214	1.0000	0.7052	0.7323	0.2458
uid50305	0.248868	1.0000	0.7006	0.7360	0.2640
uid172736	0.248873	1.0000	0.7516	0.8509	0.2547
uid67359	0.248899	1.0000	0.6929	0.6999	0.2363
uid54919	0.248971	1.0000	0.7083	0.7226	0.2654
uid58773	0.249180	1.0000	0.7452	0.8535	0.2420
uid43501	0.249430	1.0000	0.7275	0.7367	0.2865
uid172734	0.249455	1.0000	0.7191	0.8202	0.2303
uid184863	0.250231	1.0000	0.7219	0.7504	0.2758
uid58827	0.250474	1.0000	0.7122	0.7406	0.2218
uid58847	0.251105	1.0000	0.6990	0.7214	0.2245
uid202216	0.251200	1.0000	0.7242	0.7447	0.2848
uid157911	0.251505	1.0000	0.6736	0.7274	0.2468
uid167315	0.252165	1.0000	0.6977	0.7412	0.2701
uid57879	0.252803	1.0000	0.6913	0.6921	0.2625
uid58035	0.252970	1.0000	0.7188	0.7077	0.2188
uid58767	0.253043	1.0000	0.7035	0.7407	0.2221
uid70729	0.253291	1.0000	0.7198	0.7167	0.2271
uid58741	0.253444	1.0000	0.6976	0.7296	0.2250
uid58947	0.254765	1.0000	0.7088	0.7285	0.2290
uid46845	0.255366	1.0000	0.7035	0.7397	0.2889
uid184864	0.256715	1.0000	0.6938	0.7055	0.2417
uid58023	0.256917	1.0000	0.6900	0.7368	0.2703
uid61623	0.257219	1.0000	0.6849	0.6945	0.2465
uid57715	0.257574	1.0000	0.6730	0.7025	0.2631
uid68249	0.257840	1.0000	0.6961	0.7398	0.2493
uid57893	0.258327	1.0000	0.6925	0.6884	0.2529
uid49857	0.259058	1.0000	0.6687	0.7423	0.2428
uid171259	0.260660	1.0000	0.7803	0.8479	0.2930
uid177925	0.260768	1.0000	0.6807	0.6983	0.2445
uid190185	0.261150	1.0000	0.6895	0.6904	0.2504
uid170731	0.261470	1.0000	0.7904	0.8499	0.2776
uid197195	0.261481	1.0000	0.7937	0.8453	0.2779
uid202217	0.262719	1.0000	0.7124	0.7257	0.3072
uid63665	0.263344	1.0000	0.8023	0.8475	0.2768
uid61897	0.263379	1.0000	0.7915	0.8423	0.2845
uid47313	0.265057	1.0000	0.6757	0.7205	0.2450
uid157331	0.271795	1.0000	0.7461	0.7796	0.3258
uid162179	0.272325	1.0000	0.7180	0.7313	0.3009
uid65091	0.273189	1.0000	0.7319	0.7674	0.2823
uid184818	0.274255	1.0000	0.7523	0.7795	0.3044
uid202219	0.274291	1.0000	0.7744	0.7724	0.3639
uid82341	0.274542	1.0000	0.7481	0.7823	0.3217
uid168321	0.274620	1.0000	0.7043	0.7425	0.3076
uid51377	0.274709	1.0000	0.7439	0.7675	0.2852
uid41169	0.275745	1.0000	0.7531	0.7711	0.3168
uid42615	0.276160	1.0000	0.7766	0.7543	0.3628
uid58695	0.276407	1.0000	0.7546	0.7529	0.3625
uid161919	0.276453	1.0000	0.7483	0.7675	0.3100
uid192186	0.276926	1.0000	0.7683	0.7615	0.3774
uid66777	0.276944	1.0000	0.7672	0.7503	0.3388
uid58367	0.276964	1.0000	0.7682	0.7467	0.3557
uid68055	0.277201	1.0000	0.7592	0.7677	0.3541
uid47507	0.277225	1.0000	0.7484	0.7795	0.3067
uid184826	0.277589	1.0000	0.7888	0.7713	0.3604
uid178352	0.277668	1.0000	0.7798	0.7721	0.3515
uid158689	0.278024	1.0000	0.7895	0.7714	0.3694
uid66603	0.278042	1.0000	0.7179	0.7682	0.3181
uid50565	0.278073	1.0000	0.7907	0.7722	0.3707
uid171830	0.278138	1.0000	0.7899	0.7723	0.3706
uid193703	0.278164	1.0000	0.7445	0.7538	0.3279
uid86913	0.278342	1.0000	0.7709	0.7614	0.3609
uid59267	0.278562	1.0000	0.7720	0.7625	0.3430
uid46257	0.278585	1.0000	0.7627	0.7694	0.3368
uid157907	0.278790	1.0000	0.7335	0.7527	0.3283
uid163151	0.278860	1.0000	0.7388	0.7675	0.2999
uid41425	0.278967	1.0000	0.7814	0.7475	0.3683
uid49695	0.279093	1.0000	0.7182	0.7760	0.3067
uid197184	0.279455	1.0000	0.7443	0.7949	0.3186
uid174812	0.279471	1.0000	0.7668	0.7560	0.3391
uid61621	0.279636	1.0000	0.7062	0.7890	0.2621
uid62003	0.279721	1.0000	0.7452	0.7506	0.3480
uid170533	0.279751	1.0000	0.7445	0.7647	0.3154
uid61589	0.279832	1.0000	0.7446	0.7205	0.3368
uid66607	0.279950	1.0000	0.7645	0.7953	0.3298
uid59423	0.280058	1.0000	0.7427	0.7194	0.3455
uid184820	0.280215	1.0000	0.7537	0.7383	0.3394
uid162333	0.280228	1.0000	0.7696	0.7493	0.3461
uid58397	0.280247	1.0000	0.7537	0.7667	0.3373
uid58505	0.280391	1.0000	0.7760	0.7692	0.3820
uid58977	0.280460	1.0000	0.7389	0.8020	0.3193
uid57863	0.280567	1.0000	0.7709	0.7515	0.3451
uid58195	0.280632	1.0000	0.7667	0.7488	0.3261
uid186549	0.280670	1.0000	0.7980	0.7591	0.3727
uid164001	0.280723	1.0000	0.7517	0.7332	0.3507
uid65781	0.280846	1.0000	0.7314	0.7664	0.2969
uid82365	0.280860	1.0000	0.7576	0.7669	0.3255
uid77027	0.280959	1.0000	0.7916	0.7870	0.3717
uid43465	0.281043	1.0000	0.7915	0.7722	0.3488
uid68143	0.281053	1.0000	0.7348	0.7712	0.3231
uid58565	0.281087	1.0000	0.7620	0.7735	0.3315
uid89385	0.281121	1.0000	0.7535	0.7395	0.3500
uid57739	0.281128	1.0000	0.7957	0.7859	0.3675
uid66297	0.281367	1.0000	0.7730	0.7735	0.3467
uid57585	0.281409	1.0000	0.7358	0.8000	0.3173
uid59005	0.281489	1.0000	0.7404	0.7316	0.3409
uid67367	0.281508	1.0000	0.7563	0.7525	0.3153
uid201428	0.281536	1.0000	0.7417	0.7995	0.3235
uid57639	0.281591	1.0000	0.7788	0.7632	0.3290
uid203361	0.281631	1.0000	0.7024	0.7524	0.2949
uid62207	0.281693	1.0000	0.7495	0.7654	0.3585
uid58941	0.281737	1.0000	0.7755	0.7692	0.3716
uid55487	0.281745	1.0000	0.6937	0.7855	0.3169
uid83157	0.281751	1.0000	0.7332	0.7634	0.3075
uid59113	0.281824	1.0000	0.7925	0.7724	0.3675
uid48643	0.281855	1.0000	0.7489	0.7463	0.3367
uid58965	0.282023	1.0000	0.7675	0.7528	0.3407
uid59365	0.282056	1.0000	0.7448	0.7674	0.3321
uid89387	0.282108	1.0000	0.7533	0.7377	0.3506
uid58659	0.282172	1.0000	0.7655	0.7714	0.3353
uid87051	0.282282	1.0000	0.7438	0.8042	0.3239
uid58149	0.282380	1.0000	0.7645	0.7550	0.3305
uid63633	0.282463	1.0000	0.7541	0.7777	0.3185
uid87067	0.282467	1.0000	0.7438	0.8042	0.3239
uid87069	0.282470	1.0000	0.7448	0.8015	0.3243
uid68447	0.282496	1.0000	0.7350	0.7985	0.3150
uid168180	0.282497	1.0000	0.7426	0.7859	0.2934
uid158869	0.282568	1.0000	0.7117	0.7678	0.3088
uid161943	0.282583	1.0000	0.7432	0.7387	0.3361
uid61613	0.282596	1.0000	0.7522	0.7551	0.3489
uid87065	0.282597	1.0000	0.7405	0.8032	0.3223
uid62913	0.282610	1.0000	0.7704	0.7442	0.3252
uid159865	0.282629	1.0000	0.7334	0.7800	0.3234
uid63269	0.282690	1.0000	0.7536	0.7570	0.3322
uid177930	0.282697	1.0000	0.7219	0.7985	0.3010
uid48821	0.282709	1.0000	0.7486	0.7653	0.3304
uid84217	0.282734	1.0000	0.7748	0.7537	0.3269
uid158871	0.282753	1.0000	0.7152	0.7682	0.3125
uid62135	0.282770	1.0000	0.7515	0.7668	0.3225
uid62905	0.282790	1.0000	0.7507	0.7758	0.3331
uid43327	0.282811	1.0000	0.7695	0.7559	0.3569
uid193702	0.282812	1.0000	0.7419	0.7764	0.3185
uid167988	0.282834	1.0000	0.7296	0.7842	0.3129
uid158167	0.282867	1.0000	0.7856	0.7841	0.3754
uid62939	0.282894	1.0000	0.7392	0.7239	0.3352
uid68279	0.282895	1.0000	0.7649	0.7673	0.3285
uid83125	0.282913	1.0000	0.7900	0.7824	0.3538
uid43091	0.282969	1.0000	0.7343	0.7810	0.3243
uid61729	0.283017	1.0000	0.7555	0.7671	0.3265
uid197168	0.283059	1.0000	0.7611	0.7395	0.3074
uid58463	0.283081	1.0000	0.7602	0.7475	0.3413
uid167994	0.283098	1.0000	0.7579	0.7398	0.3516
uid67383	0.283151	1.0000	0.7580	0.7475	0.3393
uid59545	0.283155	1.0000	0.7263	0.7801	0.3141
uid176920	0.283156	1.0000	0.7410	0.8017	0.3172
uid58677	0.283184	1.0000	0.7320	0.7785	0.3224
uid203791	0.283194	1.0000	0.7975	0.7838	0.3651
uid58067	0.283259	1.0000	0.7833	0.7849	0.3468
uid86651	0.283311	1.0000	0.7711	0.7630	0.3514
uid162335	0.283328	1.0000	0.7213	0.7867	0.3083
uid58101	0.283328	1.0000	0.7311	0.7834	0.3111
uid162219	0.283358	1.0000	0.7304	0.8031	0.3391
uid57599	0.283362	1.0000	0.7930	0.7706	0.3789
uid182935	0.283369	1.0000	0.7265	0.8031	0.3172
uid49489	0.283431	1.0000	0.7201	0.7957	0.3005
uid52459	0.283440	1.0000	0.7990	0.9314	0.2745
uid59883	0.283490	1.0000	0.7264	0.7851	0.3115
uid89375	0.283498	1.0000	0.7432	0.7654	0.3074
uid58995	0.283524	1.0000	0.7657	0.7657	0.3669
uid168322	0.283575	1.0000	0.7617	0.7402	0.3520
uid49331	0.283601	1.0000	0.7606	0.7919	0.3333
uid202218	0.283683	1.0000	0.7400	0.7432	0.3321
uid58489	0.283726	1.0000	0.7687	0.7585	0.3416
uid205422	0.283845	1.0000	0.7479	0.7496	0.3444
uid201038	0.283867	1.0000	0.7953	0.8012	0.3701
uid58207	0.283883	1.0000	0.7809	0.7776	0.3495
uid193765	0.283906	1.0000	0.7273	0.7935	0.3380
uid40845	0.283937	1.0000	0.7752	0.7763	0.3590
uid197175	0.283940	1.0000	0.7262	0.7851	0.2932
uid60725	0.283979	1.0000	0.7450	0.7625	0.3158
uid58491	0.284001	1.0000	0.7635	0.7512	0.3405
uid175523	0.284024	1.0000	0.7552	0.7314	0.3503
uid59225	0.284035	1.0000	0.7293	0.7985	0.3090
uid42501	0.284055	1.0000	0.7935	0.7799	0.3618
uid58869	0.284068	1.0000	0.7064	0.7876	0.2585
uid49001	0.284083	1.0000	0.7373	0.7552	0.3262
uid58465	0.284142	1.0000	0.7606	0.7515	0.3382
uid58147	0.284169	1.0000	0.7589	0.7542	0.3405
uid158863	0.284227	1.0000	0.7427	0.7857	0.3147
uid57693	0.284290	1.0000	0.7479	0.7497	0.3529
uid41403	0.284318	1.0000	0.7623	0.7585	0.3434
uid196849	0.284380	1.0000	0.7774	0.7804	0.3597
uid54717	0.284381	1.0000	0.7677	0.7694	0.3537
uid75107	0.284543	1.0000	0.7550	0.7469	0.3486
uid60789	0.284545	1.0000	0.7459	0.7783	0.3269
uid58899	0.284627	1.0000	0.7541	0.7846	0.3457
uid61625	0.284656	1.0000	0.7621	0.7871	0.3357
uid47509	0.284659	1.0000	0.7645	0.7633	0.3329
uid62789	0.284684	1.0000	0.7665	0.8003	0.3463
uid61577	0.284725	1.0000	0.7544	0.7803	0.3257
uid43211	0.284764	1.0000	0.6978	0.7696	0.3246
uid62901	0.284825	1.0000	0.7708	0.7609	0.3632
uid158851	0.284840	1.0000	0.7885	0.7705	0.3737
uid58951	0.284861	1.0000	0.7798	0.7753	0.3659
uid159543	0.284891	1.0000	0.7455	0.8092	0.3206
uid162045	0.284905	1.0000	0.6899	0.7747	0.3083
uid52609	0.284923	1.0000	0.7968	0.7886	0.3875
uid58115	0.284926	1.0000	0.7298	0.7924	0.3023
uid167487	0.284998	1.0000	0.7720	0.7782	0.3564
uid46531	0.285031	1.0000	0.7896	0.7747	0.3698
uid63397	0.285042	1.0000	0.7364	0.7377	0.3236
uid54715	0.285059	1.0000	0.7644	0.7610	0.3506
uid65271	0.285077	1.0000	0.7426	0.7512	0.3182
uid57747	0.285091	1.0000	0.7449	0.7557	0.3383
uid66779	0.285103	1.0000	0.7612	0.7656	0.3400
uid58433	0.285104	1.0000	0.7486	0.7780	0.3505
uid158861	0.285118	1.0000	0.7438	0.7884	0.3214
uid59349	0.285154	1.0000	0.7293	0.8319	0.3016
uid58193	0.285182	1.0000	0.7631	0.7849	0.3531
uid43413	0.285183	1.0000	0.7837	0.7706	0.3550
uid65087	0.285198	1.0000	0.7741	0.7577	0.3510
uid61403	0.285224	1.0000	0.7579	0.7465	0.3453
uid162137	0.285322	1.0000	0.7333	0.7849	0.3119
uid62695	0.285341	1.0000	0.7453	0.7945	0.3191
uid57939	0.285344	1.0000	0.7415	0.7941	0.3117
uid58493	0.285361	1.0000	0.7798	0.7720	0.3339
uid51641	0.285382	1.0000	0.7538	0.7809	0.3599
uid61629	0.285388	1.0000	0.7767	0.7592	0.3860
uid176367	0.285455	1.0000	0.7814	0.7754	0.3435
uid159879	0.285458	1.0000	0.7260	0.8280	0.2973
uid159881	0.285458	1.0000	0.7260	0.8280	0.2973
uid59047	0.285497	1.0000	0.7629	0.7869	0.3411
uid193658	0.285502	1.0000	0.7393	0.7783	0.3348
uid54719	0.285516	1.0000	0.7654	0.7511	0.3381
uid197218	0.285558	1.0000	0.7374	0.7417	0.3327
uid60163	0.285562	1.0000	0.7436	0.7939	0.3125
uid158169	0.285568	1.0000	0.7739	0.7682	0.3703
uid159993	0.285575	1.0000	0.7229	0.8288	0.2993
uid54701	0.285618	1.0000	0.7713	0.7884	0.3352
uid59421	0.285668	1.0000	0.7628	0.7470	0.3458
uid59139	0.285698	1.0000	0.7493	0.7634	0.3596
uid57829	0.285720	1.0000	0.7414	0.8288	0.3034
uid177079	0.285737	1.0000	0.7700	0.7694	0.3253
uid43093	0.285749	1.0000	0.7388	0.7877	0.3457
uid162063	0.285777	1.0000	0.7422	0.8222	0.2936
uid40839	0.285780	1.0000	0.7923	0.7952	0.3658
uid58983	0.285804	1.0000	0.8025	0.7972	0.3710
uid175575	0.285814	1.0000	0.7413	0.8251	0.2922
uid57921	0.285840	1.0000	0.7784	0.7761	0.3560
uid159863	0.285855	1.0000	0.7293	0.8319	0.3016
uid177080	0.285891	1.0000	0.7887	0.7839	0.3671
uid159529	0.285894	1.0000	0.7390	0.8244	0.3060
uid57809	0.285913	1.0000	0.7388	0.8262	0.3061
uid175574	0.285918	1.0000	0.7431	0.8323	0.2992
uid58551	0.285928	1.0000	0.7485	0.7595	0.3460
uid60583	0.285930	1.0000	0.7591	0.7494	0.3457
uid193657	0.285932	1.0000	0.7950	0.7830	0.3774
uid68839	0.285973	1.0000	0.7449	0.7387	0.3348
uid186842	0.285977	1.0000	0.7536	0.7688	0.3104
uid184830	0.285983	1.0000	0.7387	0.7448	0.3350
uid61587	0.285986	1.0000	0.7671	0.7772	0.3404
uid57801	0.286029	1.0000	0.8024	0.7832	0.3731
uid48829	0.286036	1.0000	0.7604	0.7609	0.3474
uid196798	0.286046	1.0000	0.7246	0.8335	0.3084
uid57963	0.286050	1.0000	0.7494	0.8273	0.2890
uid58691	0.286080	1.0000	0.7631	0.7579	0.3550
uid193712	0.286088	1.0000	0.7267	0.8321	0.3015
uid193713	0.286095	1.0000	0.7267	0.8321	0.3015
uid167483	0.286096	1.0000	0.7255	0.8333	0.3015
uid161995	0.286096	1.0000	0.7255	0.8321	0.3015
uid57997	0.286123	1.0000	0.7385	0.8257	0.3074
uid167485	0.286135	1.0000	0.7282	0.8339	0.3014
uid162059	0.286145	1.0000	0.7401	0.7904	0.3127
uid59111	0.286152	1.0000	0.7773	0.7773	0.3404
uid57583	0.286165	1.0000	0.7132	0.7504	0.3354
uid175576	0.286168	1.0000	0.7476	0.8374	0.2913
uid55253	0.286173	1.0000	0.7800	0.7734	0.3437
uid57601	0.286198	1.0000	0.7962	0.7722	0.3772
uid197217	0.286206	1.0000	0.7918	0.7947	0.3680
uid46663	0.286208	1.0000	0.7867	0.7760	0.3546
uid175579	0.286222	1.0000	0.7497	0.8424	0.2936
uid184832	0.286223	1.0000	0.7399	0.7411	0.3356
uid189026	0.286246	1.0000	0.7494	0.8245	0.3002
uid62101	0.286299	1.0000	0.7960	0.7861	0.3728
uid196782	0.286302	1.0000	0.7253	0.8303	0.3016
uid57811	0.286354	1.0000	0.7382	0.8278	0.3042
uid161361	0.286362	1.0000	0.7255	0.8346	0.2966
uid59069	0.286370	1.0000	0.7405	0.7423	0.3362
uid59019	0.286378	1.0000	0.7784	0.7748	0.3611
uid61633	0.286381	1.0000	0.7230	0.8284	0.3039
uid40861	0.286385	1.0000	0.7868	0.7746	0.3646
uid161403	0.286393	1.0000	0.7274	0.8337	0.2995
uid70731	0.286394	1.0000	0.7461	0.7449	0.3352
uid161369	0.286417	1.0000	0.7262	0.8350	0.2995
uid193770	0.286425	1.0000	0.7193	0.7885	0.3313
uid45895	0.286479	1.0000	0.8054	0.7860	0.3642
uid58453	0.286492	1.0000	0.7578	0.7601	0.3613
uid168117	0.286521	1.0000	0.7569	0.7900	0.3309
uid167484	0.286527	1.0000	0.7306	0.8352	0.3014
uid196779	0.286527	1.0000	0.7258	0.8311	0.3023
uid196774	0.286534	1.0000	0.7249	0.8337	0.3020
uid162177	0.286539	1.0000	0.7396	0.7805	0.3050
uid196777	0.286542	1.0000	0.7260	0.8342	0.2998
uid57695	0.286554	1.0000	0.7437	0.7382	0.3362
uid58311	0.286557	1.0000	0.7209	0.8010	0.3104
uid62693	0.286557	1.0000	0.7471	0.7856	0.3212
uid58745	0.286575	1.0000	0.7724	0.7795	0.3430
uid175577	0.286582	1.0000	0.7422	0.8237	0.2926
uid57785	0.286591	1.0000	0.7509	0.8439	0.3086
uid58675	0.286592	1.0000	0.7882	0.7851	0.3755
uid175578	0.286594	1.0000	0.7413	0.8315	0.2900
uid52597	0.286629	1.0000	0.7644	0.7589	0.3541
uid184828	0.286629	1.0000	0.7330	0.7415	0.3321
uid177081	0.286632	1.0000	0.7275	0.8008	0.3136
uid163693	0.286632	1.0000	0.7133	0.7646	0.3162
uid68317	0.286639	1.0000	0.7617	0.7583	0.3416
uid175571	0.286649	1.0000	0.7442	0.8339	0.2970
uid58325	0.286651	1.0000	0.7796	0.7711	0.3751
uid196789	0.286670	1.0000	0.7246	0.8335	0.3084
uid196792	0.286672	1.0000	0.7246	0.8348	0.3084
uid57737	0.286682	1.0000	0.7273	0.7953	0.3204
uid195908	0.286691	1.0000	0.7593	0.7896	0.3322
uid196796	0.286699	1.0000	0.7246	0.8348	0.3084
uid196795	0.286699	1.0000	0.7246	0.8335	0.3084
uid196791	0.286699	1.0000	0.7246	0.8348	0.3084
uid196788	0.286699	1.0000	0.7246	0.8335	0.3084
uid196799	0.286699	1.0000	0.7246	0.8348	0.3084
uid196787	0.286699	1.0000	0.7246	0.8348	0.3084
uid196784	0.286710	1.0000	0.7246	0.8348	0.3084
uid57637	0.286710	1.0000	0.7285	0.8329	0.3010
uid196797	0.286713	1.0000	0.7255	0.8358	0.3088
uid196786	0.286714	1.0000	0.7246	0.8335	0.3084
uid196790	0.286715	1.0000	0.7246	0.8372	0.3084
uid198643	0.286727	1.0000	0.7249	0.8350	0.3056
uid198644	0.286727	1.0000	0.7249	0.8325	0.3056
uid67407	0.286744	1.0000	0.7371	0.7696	0.3147
uid196794	0.286745	1.0000	0.7246	0.8348	0.3084
uid196800	0.286747	1.0000	0.7234	0.8348	0.3084
uid196770	0.286770	1.0000	0.7271	0.8299	0.3035
uid196783	0.286774	1.0000	0.7258	0.8323	0.3084
uid57783	0.286784	1.0000	0.7447	0.8207	0.3029
uid59281	0.286798	1.0000	0.7458	0.7409	0.3360
uid58791	0.286812	1.0000	0.7222	0.7827	0.3086
uid196773	0.286813	1.0000	0.7271	0.8323	0.3023
uid58559	0.286848	1.0000	0.7136	0.7778	0.3169
uid196793	0.286849	1.0000	0.7258	0.8335	0.3084
uid196781	0.286852	1.0000	0.7271	0.8311	0.3035
uid196780	0.286853	1.0000	0.7271	0.8286	0.3035
uid59221	0.286860	1.0000	0.7862	0.7778	0.3497
uid196776	0.286887	1.0000	0.7274	0.8362	0.3044
uid196785	0.286889	1.0000	0.7246	0.8360	0.3084
uid196772	0.286910	1.0000	0.7313	0.8368	0.3043
uid196775	0.286910	1.0000	0.7274	0.8350	0.3044
uid58253	0.286913	1.0000	0.7639	0.7620	0.3329
uid189029	0.286942	1.0000	0.7432	0.7414	0.3368
uid196778	0.286951	1.0000	0.7288	0.8344	0.3043
uid163691	0.286975	1.0000	0.7161	0.7665	0.3134
uid158867	0.286978	1.0000	0.7179	0.7708	0.3131
uid162183	0.286998	1.0000	0.7440	0.7434	0.3356
uid58781	0.287014	1.0000	0.7451	0.7408	0.3368
uid196769	0.287021	1.0000	0.7271	0.8299	0.3035
uid168257	0.287029	1.0000	0.7611	0.7725	0.3383
uid58649	0.287031	1.0000	0.7640	0.7870	0.3293
uid54205	0.287044	1.0000	0.7473	0.7600	0.3195
uid58597	0.287064	1.0000	0.7625	0.7625	0.3343
uid59077	0.287079	1.0000	0.8036	0.7791	0.3808
uid196771	0.287096	1.0000	0.7271	0.8299	0.3035
uid58251	0.287101	1.0000	0.7830	0.7790	0.3387
uid59359	0.287114	1.0000	0.7195	0.7708	0.3162
uid58439	0.287157	1.0000	0.7766	0.7710	0.3576
uid176366	0.287166	1.0000	0.7903	0.7732	0.3411
uid58333	0.287173	1.0000	0.7262	0.8289	0.3007
uid162167	0.287180	1.0000	0.7387	0.7912	0.3263
uid86889	0.287191	1.0000	0.7440	0.7397	0.3366
uid48071	0.287206	1.0000	0.7396	0.7908	0.3097
uid185758	0.287219	1.0000	0.7402	0.7396	0.3339
uid176365	0.287220	1.0000	0.7827	0.7750	0.3425
uid49049	0.287233	1.0000	0.7409	0.7721	0.3377
uid49535	0.287242	1.0000	0.7172	0.7758	0.3025
uid158135	0.287243	1.0000	0.7487	0.7487	0.3170
uid174511	0.287266	1.0000	0.7729	0.7915	0.3761
uid158865	0.287275	1.0000	0.7198	0.7712	0.3167
uid203027	0.287284	1.0000	0.7397	0.8130	0.3171
uid80733	0.287304	1.0000	0.7402	0.7914	0.3104
uid68843	0.287306	1.0000	0.7203	0.8329	0.3082
uid58429	0.287330	1.0000	0.7829	0.7773	0.3587
uid179070	0.287340	1.0000	0.7467	0.8240	0.2901
uid59075	0.287356	1.0000	0.7659	0.7794	0.3406
uid50325	0.287358	1.0000	0.7548	0.7661	0.3390
uid58879	0.287371	1.0000	0.7332	0.7614	0.3109
uid58293	0.287377	1.0000	0.7695	0.7621	0.3427
uid193711	0.287409	1.0000	0.7702	0.7675	0.3344
uid54947	0.287419	1.0000	0.7400	0.7418	0.3358
uid57855	0.287423	1.0000	0.7667	0.7612	0.3571
uid47077	0.287438	1.0000	0.7655	0.7661	0.3404
uid175572	0.287439	1.0000	0.7440	0.8233	0.2909
uid57777	0.287448	1.0000	0.7416	0.7422	0.3344
uid58853	0.287461	1.0000	0.7410	0.7410	0.3344
uid67349	0.287469	1.0000	0.7810	0.7660	0.3402
uid83619	0.287471	1.0000	0.7397	0.7422	0.3362
uid66295	0.287490	1.0000	0.7298	0.8226	0.2893
uid47081	0.287496	1.0000	0.7485	0.7781	0.3171
uid58445	0.287515	1.0000	0.7781	0.7648	0.3441
uid59357	0.287528	1.0000	0.7185	0.7706	0.3157
uid58443	0.287528	1.0000	0.7768	0.7577	0.3648
uid53541	0.287536	1.0000	0.7299	0.8023	0.3148
uid58417	0.287538	1.0000	0.7414	0.7426	0.3364
uid57641	0.287546	1.0000	0.7309	0.7636	0.3093
uid80731	0.287571	1.0000	0.7228	0.7371	0.2970
uid161997	0.287575	1.0000	0.7405	0.7417	0.3337
uid175573	0.287622	1.0000	0.7434	0.8249	0.2914
uid159845	0.287627	1.0000	0.7482	0.8285	0.2962
uid61635	0.287644	1.0000	0.7227	0.8307	0.3043
uid161941	0.287648	1.0000	0.7426	0.7407	0.3331
uid13791	0.287664	1.0000	0.7787	0.7737	0.3751
uid159525	0.287697	1.0000	0.7488	0.8230	0.2919
uid59327	0.287704	1.0000	0.7259	0.8016	0.3102
uid58833	0.287725	1.0000	0.7451	0.7826	0.3168
uid58793	0.287732	1.0000	0.7301	0.7873	0.3072
uid161409	0.287752	1.0000	0.7249	0.8301	0.2983
uid188688	0.287752	1.0000	0.7539	0.7763	0.3315
uid161353	0.287764	1.0000	0.7249	0.8276	0.2983
uid161377	0.287771	1.0000	0.7249	0.8301	0.2983
uid159523	0.287773	1.0000	0.7482	0.8258	0.2924
uid58969	0.287779	1.0000	0.7790	0.7908	0.3699
uid53043	0.287800	1.0000	0.7384	0.7908	0.3328
uid170532	0.287810	1.0000	0.7402	0.7402	0.3333
uid59351	0.287811	1.0000	0.7260	0.8292	0.3047
uid159527	0.287830	1.0000	0.7467	0.8256	0.2915
uid58721	0.287831	1.0000	0.7627	0.7511	0.3565
uid162211	0.287852	1.0000	0.7363	0.8047	0.3148
uid58703	0.287859	1.0000	0.7915	0.7673	0.3561
uid58993	0.287863	1.0000	0.7475	0.7532	0.3371
uid159493	0.287921	1.0000	0.7328	0.7923	0.3166
uid68335	0.287938	1.0000	0.7671	0.7700	0.3248
uid184829	0.287972	1.0000	0.7426	0.7420	0.3342
uid75101	0.288016	1.0000	0.7879	0.7737	0.3626
uid197361	0.288033	1.0000	0.7365	0.7836	0.3145
uid73353	0.288036	1.0000	0.7593	0.7509	0.3363
uid179069	0.288043	1.0000	0.7551	0.7713	0.3237
uid81777	0.288046	1.0000	0.7725	0.7405	0.3578
uid58511	0.288073	1.0000	0.7484	0.7528	0.3388
uid61591	0.288105	1.0000	0.7325	0.7841	0.3272
uid65447	0.288111	1.0000	0.7673	0.7707	0.3497
uid71231	0.288116	1.0000	0.7340	0.7942	0.3112
uid159521	0.288134	1.0000	0.7488	0.8230	0.2919
uid58843	0.288187	1.0000	0.7675	0.7802	0.3665
uid59305	0.288191	1.0000	0.7276	0.8000	0.3140
uid50555	0.288193	1.0000	0.7391	0.7747	0.3458
uid42497	0.288208	1.0000	0.7953	0.7849	0.3695
uid58863	0.288210	1.0000	0.7340	0.7942	0.3262
uid203790	0.288214	1.0000	0.7437	0.7394	0.3378
uid58911	0.288237	1.0000	0.7147	0.7685	0.3110
uid54699	0.288247	1.0000	0.7739	0.7739	0.3302
uid55641	0.288255	1.0000	0.7440	0.7487	0.3180
uid162217	0.288257	1.0000	0.7451	0.7998	0.3299
uid57775	0.288263	1.0000	0.7395	0.7432	0.3352
uid83605	0.288273	1.0000	0.7361	0.7744	0.3272
uid57789	0.288274	1.0000	0.7461	0.8020	0.3181
uid61611	0.288296	1.0000	0.7589	0.7878	0.3397
uid176501	0.288309	1.0000	0.7414	0.7902	0.3137
uid57705	0.288311	1.0000	0.6887	0.7993	0.2885
uid51877	0.288318	1.0000	0.7569	0.7557	0.3077
uid158157	0.288326	1.0000	0.7281	0.7995	0.3080
uid179068	0.288340	1.0000	0.7891	0.7708	0.3502
uid58301	0.288354	1.0000	0.7703	0.7604	0.3160
uid57965	0.288361	1.0000	0.7308	0.8324	0.2734
uid58889	0.288397	1.0000	0.7182	0.8157	0.2575
uid68451	0.288412	1.0000	0.7138	0.7458	0.3030
uid58285	0.288416	1.0000	0.7609	0.7660	0.3141
uid63621	0.288421	1.0000	0.7467	0.8271	0.2929
uid193763	0.288432	1.0000	0.7425	0.7406	0.3367
uid159659	0.288446	1.0000	0.7467	0.7855	0.3304
uid84299	0.288450	1.0000	0.7321	0.7707	0.3249
uid58185	0.288471	1.0000	0.7329	0.7830	0.3331
uid67365	0.288498	1.0000	0.7682	0.7961	0.3291
uid58273	0.288570	1.0000	0.7564	0.7685	0.3484
uid58835	0.288589	1.0000	0.7752	0.7741	0.3680
uid57905	0.288597	1.0000	0.7584	0.7895	0.3403
uid49483	0.288607	1.0000	0.7920	0.7966	0.3686
uid162513	0.288618	1.0000	0.7174	0.7578	0.3183
uid58109	0.288635	1.0000	0.7740	0.7927	0.3855
uid58441	0.288640	1.0000	0.7716	0.7659	0.3555
uid80745	0.288642	1.0000	0.7395	0.7890	0.3086
uid198524	0.288655	1.0000	0.7295	0.7810	0.3111
uid58351	0.288682	1.0000	0.7674	0.7667	0.3424
uid49131	0.288691	1.0000	0.7271	0.7725	0.3254
uid89395	0.288693	1.0000	0.7650	0.7634	0.3492
uid57699	0.288697	1.0000	0.7487	0.7481	0.3502
uid84317	0.288708	1.0000	0.7261	0.7597	0.3215
uid80735	0.288741	1.0000	0.7437	0.7925	0.3135
uid171958	0.288747	1.0000	0.7888	0.7724	0.3674
uid68291	0.288748	1.0000	0.7505	0.7887	0.3291
uid59115	0.288758	1.0000	0.7874	0.7833	0.3523
uid67319	0.288765	1.0000	0.7890	0.7645	0.3546
uid49873	0.288809	1.0000	0.7226	0.7998	0.3097
uid57701	0.288830	1.0000	0.7872	0.7732	0.3652
uid162215	0.288849	1.0000	0.7344	0.8022	0.3250
uid80859	0.288857	1.0000	0.7626	0.7669	0.3125
uid67253	0.288863	1.0000	0.7748	0.7721	0.3445
uid169879	0.288918	1.0000	0.7490	0.7886	0.3308
uid81779	0.288931	1.0000	0.7733	0.7893	0.3237
uid59409	0.288949	1.0000	0.7466	0.7759	0.3339
uid168181	0.288952	1.0000	0.7503	0.7594	0.3217
uid63629	0.288961	1.0000	0.7750	0.7866	0.3546
uid84313	0.288976	1.0000	0.7335	0.7658	0.3259
uid51369	0.288995	1.0000	0.7803	0.7763	0.3515
uid189953	0.289077	1.0000	0.7473	0.7830	0.3362
uid57971	0.289083	1.0000	0.7440	0.8310	0.2869
uid193708	0.289095	1.0000	0.7598	0.7893	0.3406
uid170732	0.289101	1.0000	0.7578	0.7843	0.3566
uid174334	0.289118	1.0000	0.7889	0.7976	0.3579
uid161159	0.289129	1.0000	0.7368	0.8033	0.3149
uid62183	0.289164	1.0000	0.7276	0.7810	0.3236
uid84301	0.289172	1.0000	0.7341	0.7672	0.3246
uid54207	0.289216	1.0000	0.7375	0.7700	0.3073
uid61639	0.289217	1.0000	0.7542	0.7752	0.3324
uid41709	0.289222	1.0000	0.7617	0.7726	0.3514
uid82373	0.289222	1.0000	0.7856	0.7756	0.3706
uid58299	0.289245	1.0000	0.7531	0.7649	0.3408
uid162207	0.289245	1.0000	0.7371	0.8015	0.3164
uid193774	0.289255	1.0000	0.7669	0.7603	0.3623
uid66595	0.289256	1.0000	0.7829	0.7630	0.3407
uid162213	0.289262	1.0000	0.7305	0.8005	0.3127
uid82951	0.289265	1.0000	0.7450	0.7495	0.3250
uid89391	0.289292	1.0000	0.7584	0.7643	0.3382
uid59053	0.289315	1.0000	0.7337	0.7645	0.3316
uid162165	0.289336	1.0000	0.7245	0.8101	0.3208
uid47085	0.289378	1.0000	0.7767	0.7784	0.3543
uid179904	0.289394	1.0000	0.7574	0.7777	0.3230
uid73421	0.289403	1.0000	0.7420	0.7577	0.3176
uid62159	0.289420	1.0000	0.7579	0.7668	0.3377
uid194444	0.289426	1.0000	0.7707	0.7625	0.3631
uid202426	0.289428	1.0000	0.7422	0.7387	0.3496
uid161153	0.289443	1.0000	0.7323	0.8013	0.3131
uid59023	0.289450	1.0000	0.7739	0.7881	0.3794
uid52601	0.289451	1.0000	0.7789	0.7757	0.3551
uid57691	0.289521	1.0000	0.7313	0.7645	0.3223
uid58669	0.289527	1.0000	0.7292	0.7870	0.3202
uid42117	0.289536	1.0000	0.7519	0.7652	0.3333
uid61409	0.289540	1.0000	0.7315	0.8046	0.3185
uid161139	0.289543	1.0000	0.7335	0.8022	0.3180
uid58399	0.289566	1.0000	0.7418	0.7761	0.3504
uid59415	0.289574	1.0000	0.7339	0.8063	0.3107
uid53509	0.289594	1.0000	0.7549	0.7838	0.3493
uid70621	0.289612	1.0000	0.7622	0.7633	0.3374
uid59413	0.289671	1.0000	0.7451	0.7722	0.3112
uid59071	0.289689	1.0000	0.7620	0.7933	0.3362
uid68067	0.289693	1.0000	0.7599	0.7855	0.3310
uid62107	0.289706	1.0000	0.7867	0.7809	0.3745
uid162209	0.289739	1.0000	0.7279	0.7982	0.3099
uid158163	0.289764	1.0000	0.7844	0.7952	0.3575
uid159987	0.289782	1.0000	0.7342	0.8027	0.3180
uid57581	0.289785	1.0000	0.7348	0.7919	0.3058
uid47323	0.289791	1.0000	0.7660	0.7845	0.3319
uid162205	0.289803	1.0000	0.7422	0.8039	0.3223
uid193716	0.289807	1.0000	0.7321	0.8000	0.3140
uid58483	0.289814	1.0000	0.7777	0.7711	0.3520
uid58065	0.289822	1.0000	0.7408	0.7670	0.3405
uid184823	0.289834	1.0000	0.7929	0.7837	0.3768
uid58997	0.289837	1.0000	0.7955	0.7863	0.3717
uid161957	0.289849	1.0000	0.7412	0.7645	0.3387
uid61249	0.289857	1.0000	0.7325	0.8101	0.3171
uid58971	0.289864	1.0000	0.7748	0.7788	0.3546
uid59437	0.289865	1.0000	0.7851	0.7772	0.3722
uid48073	0.289891	1.0000	0.7719	0.7758	0.3365
uid168059	0.289893	1.0000	0.7808	0.7802	0.3806
uid57881	0.289911	1.0000	0.7415	0.7615	0.3391
uid175778	0.289922	1.0000	0.7326	0.8088	0.2889
uid59165	0.289945	1.0000	0.7355	0.8053	0.3232
uid58353	0.289997	1.0000	0.7715	0.7715	0.3466
uid157999	0.290020	1.0000	0.7351	0.7656	0.3035
uid161157	0.290022	1.0000	0.7367	0.8068	0.3109
uid159985	0.290046	1.0000	0.7380	0.8009	0.3167
uid58003	0.290059	1.0000	0.7986	0.7805	0.3771
uid195604	0.290065	1.0000	0.7573	0.7536	0.3434
uid176921	0.290109	1.0000	0.7226	0.7664	0.3015
uid159491	0.290154	1.0000	0.7297	0.8110	0.3132
uid72627	0.290172	1.0000	0.7925	0.7906	0.3692
uid182202	0.290173	1.0000	0.7360	0.8105	0.3137
uid159467	0.290176	1.0000	0.7406	0.8103	0.3208
uid57961	0.290197	1.0000	0.6918	0.7979	0.2911
uid58653	0.290199	1.0000	0.7182	0.7862	0.3140
uid41861	0.290239	1.0000	0.7725	0.7874	0.3288
uid182482	0.290245	1.0000	0.7554	0.7729	0.3442
uid58203	0.290268	1.0000	0.7475	0.7639	0.3538
uid84305	0.290272	1.0000	0.7340	0.7708	0.3238
uid161161	0.290320	1.0000	0.7521	0.7732	0.3350
uid179202	0.290326	1.0000	0.7706	0.7730	0.3333
uid57889	0.290362	1.0000	0.7704	0.7655	0.3611
uid159991	0.290385	1.0000	0.7310	0.8005	0.3141
uid159639	0.290393	1.0000	0.7429	0.8120	0.3235
uid182201	0.290400	1.0000	0.7454	0.8070	0.3244
uid50553	0.290424	1.0000	0.7763	0.7736	0.3619
uid178201	0.290427	1.0000	0.7369	0.8047	0.3174
uid68453	0.290432	1.0000	0.7588	0.7571	0.3641
uid161241	0.290434	1.0000	0.7378	0.7930	0.3087
uid203025	0.290438	1.0000	0.7245	0.7958	0.3062
uid57651	0.290454	1.0000	0.7607	0.7674	0.3191
uid57955	0.290475	1.0000	0.7886	0.7738	0.3705
uid159867	0.290482	1.0000	0.7212	0.7825	0.3150
uid43247	0.290490	1.0000	0.7502	0.7584	0.3497
uid58897	0.290500	1.0000	0.7619	0.7945	0.3452
uid58451	0.290514	1.0000	0.7524	0.7737	0.3544
uid59309	0.290536	1.0000	0.7549	0.7609	0.3691
uid189753	0.290566	1.0000	0.8142	0.7851	0.3819
uid89409	0.290575	1.0000	0.8150	0.7850	0.3840
uid57653	0.290576	1.0000	0.7796	0.7813	0.3558
uid178203	0.290579	1.0000	0.7353	0.8040	0.3171
uid58261	0.290583	1.0000	0.7761	0.7734	0.3629
uid84309	0.290596	1.0000	0.7327	0.7702	0.3272
uid176500	0.290602	1.0000	0.7734	0.7662	0.3404
uid178202	0.290610	1.0000	0.7362	0.8040	0.3171
uid58377	0.290617	1.0000	0.7877	0.7877	0.3646
uid73759	0.290620	1.0000	0.7696	0.7857	0.3607
uid58517	0.290645	1.0000	0.7389	0.8058	0.3153
uid57949	0.290660	1.0000	0.7628	0.7701	0.3623
uid161149	0.290660	1.0000	0.7307	0.8051	0.3182
uid58259	0.290670	1.0000	0.7789	0.7762	0.3607
uid161151	0.290684	1.0000	0.7378	0.8061	0.3158
uid58347	0.290709	1.0000	0.7819	0.7744	0.3571
uid58577	0.290760	1.0000	0.7558	0.8226	0.2795
uid58685	0.290774	1.0000	0.7293	0.8131	0.3094
uid74431	0.290776	1.0000	0.7611	0.7774	0.3362
uid84297	0.290816	1.0000	0.7323	0.7716	0.3224
uid203026	0.290861	1.0000	0.7404	0.8007	0.3218
uid57787	0.290891	1.0000	0.7344	0.8051	0.3164
uid193715	0.290891	1.0000	0.7281	0.8022	0.3107
uid59197	0.290917	1.0000	0.7316	0.7733	0.2934
uid203028	0.290938	1.0000	0.7384	0.8041	0.3207
uid159677	0.290948	1.0000	0.7391	0.7879	0.3227
uid157997	0.290954	1.0000	0.7938	0.7742	0.3861
uid159611	0.290966	1.0000	0.7438	0.8081	0.3150
uid50585	0.290974	1.0000	0.7440	0.7848	0.3292
uid161145	0.290994	1.0000	0.7292	0.7978	0.3150
uid58125	0.291083	1.0000	0.7245	0.8000	0.3170
uid161925	0.291091	1.0000	0.7334	0.8080	0.3157
uid183005	0.291094	1.0000	0.7731	0.7685	0.3656
uid159615	0.291101	1.0000	0.7381	0.8057	0.3230
uid61627	0.291195	1.0000	0.7333	0.7563	0.3064
uid58263	0.291212	1.0000	0.7741	0.7782	0.3721
uid193714	0.291216	1.0000	0.7594	0.7761	0.3377
uid66593	0.291225	1.0000	0.7419	0.7634	0.3194
uid57613	0.291231	1.0000	0.7823	0.7785	0.3591
uid67369	0.291247	1.0000	0.7615	0.7571	0.3463
uid162025	0.291319	1.0000	0.7788	0.7717	0.3598
uid167260	0.291320	1.0000	0.7454	0.7971	0.3240
uid57603	0.291322	1.0000	0.7920	0.7843	0.3745
uid83607	0.291357	1.0000	0.7321	0.7721	0.3239
uid53539	0.291368	1.0000	0.7344	0.8049	0.3135
uid49903	0.291385	1.0000	0.7404	0.8108	0.3236
uid58881	0.291404	1.0000	0.7553	0.7785	0.3250
uid58707	0.291443	1.0000	0.7684	0.7626	0.3234
uid58343	0.291447	1.0000	0.7761	0.7794	0.3555
uid59099	0.291471	1.0000	0.7581	0.7820	0.3551
uid58345	0.291476	1.0000	0.7745	0.7805	0.3557
uid174072	0.291480	1.0000	0.7471	0.7632	0.3408
uid159669	0.291480	1.0000	0.7407	0.7864	0.3233
uid159983	0.291509	1.0000	0.7319	0.7987	0.3156
uid182931	0.291524	1.0000	0.7541	0.7790	0.3419
uid84295	0.291535	1.0000	0.7365	0.7692	0.3276
uid83609	0.291544	1.0000	0.7413	0.7897	0.3207
uid176372	0.291546	1.0000	0.7934	0.7847	0.3793
uid57629	0.291559	1.0000	0.7576	0.8213	0.2791
uid157909	0.291567	1.0000	0.7343	0.7807	0.3218
uid59277	0.291570	1.0000	0.7811	0.7850	0.3550
uid193772	0.291571	1.0000	0.7916	0.7839	0.3753
uid193771	0.291599	1.0000	0.7681	0.7711	0.3601
uid58557	0.291604	1.0000	0.7354	0.7684	0.3136
uid159675	0.291612	1.0000	0.7356	0.7885	0.3179
uid49661	0.291629	1.0000	0.7510	0.7641	0.3118
uid58503	0.291644	1.0000	0.7360	0.8087	0.3152
uid159989	0.291664	1.0000	0.7406	0.8000	0.3187
uid59081	0.291688	1.0000	0.7884	0.7797	0.3684
uid162175	0.291719	1.0000	0.7407	0.7897	0.3266
uid47079	0.291733	1.0000	0.7672	0.7789	0.3388
uid58985	0.291778	1.0000	0.7433	0.7702	0.3182
uid84303	0.291794	1.0000	0.7308	0.7743	0.3223
uid59899	0.291811	1.0000	0.7903	0.7749	0.3730
uid67501	0.291818	1.0000	0.7634	0.7863	0.3418
uid68141	0.291820	1.0000	0.7308	0.8040	0.3306
uid158509	0.291824	1.0000	0.7904	0.7630	0.4017
uid58449	0.291825	1.0000	0.7788	0.7822	0.3541
uid43163	0.291831	1.0000	0.7695	0.7900	0.3587
uid159667	0.291863	1.0000	0.7390	0.7963	0.3256
uid84311	0.291871	1.0000	0.7349	0.7737	0.3204
uid58283	0.291876	1.0000	0.7882	0.7669	0.3499
uid58549	0.291879	1.0000	0.7947	0.7849	0.3779
uid46099	0.291895	1.0000	0.7793	0.7735	0.3423
uid58265	0.291911	1.0000	0.7767	0.7756	0.3569
uid58257	0.291920	1.0000	0.7792	0.7764	0.3689
uid58153	0.291949	1.0000	0.7600	0.7655	0.3530
uid58239	0.291951	1.0000	0.7592	0.7761	0.3316
uid54411	0.291965	1.0000	0.7684	0.7690	0.3563
uid161197	0.292056	1.0000	0.7396	0.7939	0.3110
uid182929	0.292081	1.0000	0.7977	0.7746	0.3755
uid178913	0.292089	1.0000	0.7815	0.7837	0.3565
uid58743	0.292102	1.0000	0.7783	0.7679	0.3587
uid52605	0.292156	1.0000	0.7902	0.7799	0.3715
uid57605	0.292164	1.0000	0.7561	0.7573	0.3650
uid165869	0.292172	1.0000	0.7324	0.8038	0.3179
uid161143	0.292193	1.0000	0.7355	0.8007	0.3152
uid43209	0.292247	1.0000	0.7426	0.7369	0.3369
uid58775	0.292265	1.0000	0.7839	0.7698	0.3610
uid46523	0.292299	1.0000	0.7567	0.7843	0.3329
uid58905	0.292307	1.0000	0.7758	0.7819	0.3780
uid86865	0.292316	1.0000	0.7956	0.7741	0.3725
uid159673	0.292338	1.0000	0.7378	0.7873	0.3229
uid50427	0.292350	1.0000	0.7778	0.7953	0.3753
uid48825	0.292367	1.0000	0.7961	0.8004	0.3658
uid58391	0.292399	1.0000	0.7961	0.8084	0.3940
uid58155	0.292409	1.0000	0.7554	0.7830	0.3435
uid58069	0.292413	1.0000	0.7753	0.7786	0.3692
uid68753	0.292437	1.0000	0.7688	0.7850	0.3438
uid183004	0.292458	1.0000	0.7435	0.7765	0.3580
uid58321	0.292466	1.0000	0.7756	0.7668	0.3564
uid62961	0.292485	1.0000	0.7764	0.7611	0.3496
uid59307	0.292517	1.0000	0.7509	0.7639	0.3574
uid59207	0.292519	1.0000	0.7761	0.7772	0.3532
uid58249	0.292521	1.0000	0.7780	0.7700	0.3627
uid59055	0.292530	1.0000	0.7916	0.7884	0.3511
uid185179	0.292673	1.0000	0.7803	0.7737	0.3550
uid59089	0.292679	1.0000	0.7869	0.7937	0.3475
uid70727	0.292702	1.0000	0.7322	0.7704	0.3143
uid159671	0.292702	1.0000	0.7372	0.7903	0.3211
uid67363	0.292777	1.0000	0.7655	0.7736	0.3697
uid182933	0.292782	1.0000	0.7707	0.7585	0.3726
uid57891	0.292803	1.0000	0.7507	0.7662	0.3528
uid58141	0.292809	1.0000	0.7843	0.7890	0.3757
uid59049	0.292834	1.0000	0.7889	0.7738	0.3543
uid63401	0.292839	1.0000	0.7462	0.7646	0.3286
uid52607	0.292865	1.0000	0.7970	0.7779	0.3735
uid59215	0.292872	1.0000	0.7246	0.7840	0.3069
uid58085	0.292883	1.0000	0.7640	0.7693	0.3411
uid54249	0.292898	1.0000	0.7720	0.7878	0.3368
uid58527	0.292898	1.0000	0.7571	0.7660	0.3589
uid59057	0.292914	1.0000	0.7382	0.7578	0.3512
uid59411	0.292980	1.0000	0.7350	0.7611	0.3395
uid190704	0.292986	1.0000	0.7790	0.7784	0.3550
uid159531	0.293004	1.0000	0.7357	0.8067	0.3186
uid59429	0.293016	1.0000	0.7267	0.7905	0.3129
uid57887	0.293069	1.0000	0.7766	0.7794	0.3617
uid158699	0.293152	1.0000	0.7409	0.7662	0.3069
uid59435	0.293153	1.0000	0.7570	0.7678	0.3731
uid41935	0.293193	1.0000	0.7515	0.7742	0.3396
uid62959	0.293218	1.0000	0.7243	0.7816	0.3145
uid68445	0.293369	1.0000	0.7552	0.7958	0.3201
uid58509	0.293386	1.0000	0.7434	0.7697	0.3271
uid89381	0.293420	1.0000	0.7420	0.7919	0.3329
uid42521	0.293427	1.0000	0.8072	0.7835	0.3733
uid177516	0.293488	1.0000	0.7736	0.7663	0.3475
uid58991	0.293497	1.0000	0.7940	0.7832	0.3691
uid58427	0.293505	1.0000	0.7822	0.7816	0.3512
uid61349	0.293509	1.0000	0.7707	0.7636	0.3215
uid162187	0.293537	1.0000	0.7886	0.7871	0.3744
uid159003	0.293569	1.0000	0.7580	0.7829	0.3532
uid162133	0.293585	1.0000	0.7934	0.7939	0.3844
uid77117	0.293645	1.0000	0.7889	0.7843	0.3712
uid58705	0.293735	1.0000	0.7706	0.7760	0.3466
uid168258	0.293741	1.0000	0.7416	0.7959	0.3214
uid177517	0.293762	1.0000	0.7824	0.7769	0.3578
uid162135	0.293773	1.0000	0.7549	0.7738	0.3341
uid59033	0.293796	1.0000	0.7494	0.7766	0.3591
uid61595	0.293849	1.0000	0.7575	0.7686	0.3569
uid43725	0.293855	1.0000	0.7678	0.7803	0.3423
uid58547	0.293860	1.0000	0.7630	0.7793	0.3442
uid177713	0.293891	1.0000	0.7795	0.7713	0.3483
uid58689	0.293897	1.0000	0.7486	0.7663	0.3462
uid59433	0.293901	1.0000	0.7494	0.7702	0.3613
uid58949	0.293968	1.0000	0.7104	0.7621	0.2806
uid68745	0.293992	1.0000	0.7614	0.7956	0.3589
uid71485	0.294010	1.0000	0.7662	0.7604	0.3322
uid58269	0.294013	1.0000	0.7953	0.7804	0.3725
uid82343	0.294028	1.0000	0.7754	0.7759	0.3751
uid61643	0.294040	1.0000	0.7741	0.7702	0.3634
uid58507	0.294053	1.0000	0.7510	0.7711	0.3299
uid59253	0.294177	1.0000	0.7218	0.7678	0.2915
uid58021	0.294224	1.0000	0.7481	0.7835	0.3315
uid75113	0.294268	1.0000	0.7820	0.7980	0.3589
uid59131	0.294289	1.0000	0.7605	0.7799	0.3407
uid61647	0.294291	1.0000	0.7679	0.7821	0.3654
uid58913	0.294303	1.0000	0.7871	0.7528	0.3572
uid183114	0.294319	1.0000	0.7731	0.7698	0.3762
uid64753	0.294326	1.0000	0.7631	0.7717	0.3529
uid63403	0.294335	1.0000	0.7760	0.7729	0.3684
uid59007	0.294357	1.0000	0.7718	0.7756	0.3508
uid58349	0.294400	1.0000	0.7842	0.7741	0.3705
uid57665	0.294455	1.0000	0.7753	0.8036	0.3553
uid42155	0.294457	1.0000	0.7560	0.8225	0.2923
uid81783	0.294457	1.0000	0.7653	0.7692	0.3247
uid73179	0.294467	1.0000	0.7760	0.7743	0.3602
uid162199	0.294535	1.0000	0.7688	0.7803	0.3624
uid41885	0.294559	1.0000	0.7759	0.7737	0.3507
uid59293	0.294560	1.0000	0.7402	0.7896	0.3251
uid178369	0.294563	1.0000	0.7881	0.7988	0.3595
uid182928	0.294565	1.0000	0.7512	0.7628	0.3643
uid52599	0.294566	1.0000	0.7373	0.7721	0.3244
uid61603	0.294574	1.0000	0.7832	0.7855	0.3587
uid58513	0.294593	1.0000	0.7730	0.7916	0.3401
uid159685	0.294629	1.0000	0.7920	0.7793	0.3782
uid59581	0.294635	1.0000	0.7649	0.7840	0.3437
uid162027	0.294660	1.0000	0.7735	0.8330	0.3052
uid58187	0.294681	1.0000	0.7636	0.7680	0.3655
uid174152	0.294721	1.0000	0.7353	0.8057	0.3191
uid57697	0.294726	1.0000	0.7403	0.7895	0.3233
uid183339	0.294745	1.0000	0.7762	0.7682	0.3812
uid58545	0.294753	1.0000	0.7470	0.7985	0.3242
uid72795	0.294755	1.0000	0.7543	0.7762	0.3358
uid58657	0.294795	1.0000	0.7706	0.7772	0.3661
uid60161	0.294820	1.0000	0.7712	0.7778	0.3396
uid57587	0.294822	1.0000	0.7343	0.8072	0.3172
uid57595	0.294851	1.0000	0.7740	0.7762	0.3615
uid59345	0.294861	1.0000	0.7271	0.7858	0.3260
uid161927	0.294864	1.0000	0.7614	0.7548	0.3554
uid158377	0.294888	1.0000	0.7512	0.7775	0.3476
uid58459	0.294901	1.0000	0.7668	0.7789	0.3456
uid58959	0.294951	1.0000	0.7587	0.7640	0.3448
uid184076	0.294980	1.0000	0.7916	0.7724	0.3567
uid58671	0.294993	1.0000	0.7419	0.8101	0.3174
uid58681	0.295029	1.0000	0.7146	0.8017	0.2623
uid183111	0.295036	1.0000	0.7874	0.7763	0.3845
uid48815	0.295100	1.0000	0.7593	0.7733	0.3558
uid57703	0.295100	1.0000	0.7719	0.7918	0.3453
uid59155	0.295101	1.0000	0.7532	0.7752	0.3348
uid60171	0.295152	1.0000	0.7668	0.7700	0.3626
uid42613	0.295173	1.0000	0.7765	0.7684	0.3471
uid64755	0.295196	1.0000	0.8015	0.7961	0.3631
uid159665	0.295216	1.0000	0.7353	0.7849	0.3150
uid58331	0.295247	1.0000	0.7238	0.8074	0.2815
uid183110	0.295261	1.0000	0.7707	0.7724	0.3774
uid168182	0.295305	1.0000	0.7702	0.7696	0.3335
uid67323	0.295321	1.0000	0.7891	0.7992	0.3619
uid158379	0.295371	1.0000	0.7552	0.7762	0.3482
uid158381	0.295371	1.0000	0.7552	0.7729	0.3482
uid158375	0.295376	1.0000	0.7547	0.7724	0.3479
uid158383	0.295376	1.0000	0.7547	0.7757	0.3479
uid158373	0.295381	1.0000	0.7547	0.7770	0.3479
uid158531	0.295381	1.0000	0.7547	0.7757	0.3479
uid176499	0.295409	1.0000	0.7391	0.8118	0.3191
uid59397	0.295424	1.0000	0.8044	0.8003	0.3734
uid59279	0.295426	1.0000	0.7552	0.7729	0.3482
uid179383	0.295501	1.0000	0.7713	0.7822	0.3716
uid72473	0.295524	1.0000	0.7649	0.7769	0.3617
uid46085	0.295554	1.0000	0.7932	0.7789	0.3912
uid58231	0.295571	1.0000	0.7834	0.7834	0.3738
uid61617	0.295581	1.0000	0.7558	0.7603	0.3674
uid48801	0.295606	1.0000	0.7831	0.7799	0.3325
uid183109	0.295685	1.0000	0.7725	0.7778	0.3824
uid58373	0.295704	1.0000	0.7671	0.7815	0.3500
uid58845	0.295727	1.0000	0.7582	0.7781	0.3726
uid175569	0.295732	1.0000	0.7611	0.7801	0.3379
uid159539	0.295735	1.0000	0.7761	0.7766	0.3653
uid196851	0.295737	1.0000	0.7449	0.8121	0.2699
uid58405	0.295793	1.0000	0.7167	0.8063	0.2719
uid61631	0.295867	1.0000	0.7821	0.7766	0.3583
uid57709	0.295902	1.0000	0.7714	0.8253	0.3216
uid82931	0.295912	1.0000	0.8071	0.7831	0.3901
uid63159	0.295938	1.0000	0.7714	0.7755	0.3374
uid57941	0.296025	1.0000	0.7871	0.8029	0.3581
uid57865	0.296049	1.0000	0.7781	0.7734	0.3656
uid59213	0.296050	1.0000	0.7568	0.7926	0.3658
uid85495	0.296051	1.0000	0.7728	0.8212	0.3222
uid167486	0.296081	1.0000	0.7795	0.7806	0.3859
uid58771	0.296095	1.0000	0.7352	0.8095	0.3091
uid159533	0.296111	1.0000	0.7427	0.8151	0.3174
uid50539	0.296149	1.0000	0.7914	0.7899	0.3838
uid57925	0.296171	1.0000	0.7546	0.7685	0.3574
uid58739	0.296181	1.0000	0.7417	0.7554	0.3464
uid70793	0.296197	1.0000	0.7908	0.7871	0.3725
uid57767	0.296206	1.0000	0.7907	0.7794	0.3792
uid58079	0.296212	1.0000	0.7443	0.7927	0.3135
uid58981	0.296241	1.0000	0.7332	0.8004	0.3312
uid58661	0.296245	1.0000	0.7581	0.7730	0.3431
uid57759	0.296255	1.0000	0.7289	0.7815	0.3167
uid174460	0.296283	1.0000	0.7944	0.8096	0.3858
uid185759	0.296285	1.0000	0.7727	0.8277	0.3239
uid58341	0.296288	1.0000	0.7687	0.7632	0.3568
uid46647	0.296289	1.0000	0.7259	0.7955	0.3333
uid49957	0.296319	1.0000	0.7947	0.7778	0.3569
uid66301	0.296350	1.0000	0.8012	0.7863	0.3961
uid58821	0.296360	1.0000	0.7508	0.7721	0.3639
uid58267	0.296381	1.0000	0.7682	0.7626	0.3594
uid61615	0.296398	1.0000	0.7898	0.8014	0.3805
uid58515	0.296433	1.0000	0.7948	0.8095	0.3891
uid58933	0.296478	1.0000	0.7562	0.7595	0.3649
uid59233	0.296482	1.0000	0.7741	0.7788	0.3517
uid49133	0.296509	1.0000	0.7767	0.7762	0.3699
uid159535	0.296527	1.0000	0.7450	0.8168	0.3153
uid52547	0.296546	1.0000	0.7632	0.7694	0.3773
uid41317	0.296565	1.0000	0.7576	0.7841	0.3503
uid61565	0.296584	1.0000	0.7480	0.8156	0.2680
uid58095	0.296597	1.0000	0.7558	0.7905	0.3135
uid57899	0.296646	1.0000	0.7407	0.8098	0.3199
uid57615	0.296650	1.0000	0.7751	0.7728	0.3558
uid60837	0.296653	1.0000	0.7610	0.7544	0.3333
uid159857	0.296672	1.0000	0.7270	0.7917	0.3175
uid58389	0.296674	1.0000	0.7952	0.8084	0.3913
uid58043	0.296678	1.0000	0.7789	0.7688	0.3841
uid162029	0.296687	1.0000	0.8000	0.8849	0.3479
uid161945	0.296712	1.0000	0.7434	0.8153	0.2668
uid196850	0.296716	1.0000	0.7446	0.8179	0.2715
uid57617	0.296719	1.0000	0.7646	0.7841	0.3416
uid59013	0.296751	1.0000	0.7829	0.7757	0.3766
uid58715	0.296770	1.0000	0.7814	0.7909	0.3600
uid58387	0.296782	1.0000	0.7899	0.8032	0.3799
uid197171	0.296795	1.0000	0.7626	0.7748	0.3724
uid55403	0.296842	1.0000	0.7584	0.7855	0.3193
uid158859	0.296868	1.0000	0.7628	0.7805	0.3431
uid57609	0.296886	1.0000	0.7893	0.7873	0.3418
uid158055	0.296939	1.0000	0.7454	0.8151	0.2717
uid156977	0.296963	1.0000	0.7317	0.8129	0.2751
uid186548	0.296975	1.0000	0.7285	0.7840	0.3232
uid72479	0.296977	1.0000	0.7682	0.7719	0.3261
uid60487	0.297087	1.0000	0.7843	0.8028	0.3759
uid58295	0.297119	1.0000	0.7592	0.7756	0.3478
uid158065	0.297136	1.0000	0.7449	0.8121	0.2711
uid58805	0.297144	1.0000	0.7784	0.7654	0.3726
uid66307	0.297181	1.0000	0.7684	0.7729	0.3618
uid158063	0.297241	1.0000	0.7449	0.8144	0.2722
uid43467	0.297265	1.0000	0.7865	0.7803	0.3682
uid86885	0.297347	1.0000	0.7853	0.7899	0.3390
uid158053	0.297353	1.0000	0.7434	0.8141	0.2725
uid193710	0.297427	1.0000	0.7847	0.7815	0.3353
uid58733	0.297469	1.0000	0.7832	0.7845	0.3357
uid59223	0.297473	1.0000	0.7826	0.7754	0.3434
uid162511	0.297473	1.0000	0.7970	0.8083	0.3911
uid194120	0.297473	1.0000	0.7614	0.7837	0.3549
uid66331	0.297512	1.0000	0.7933	0.8172	0.3366
uid58087	0.297518	1.0000	0.7706	0.7879	0.3495
uid158051	0.297565	1.0000	0.7425	0.8115	0.2713
uid57655	0.297569	1.0000	0.7692	0.7732	0.3644
uid58447	0.297573	1.0000	0.7741	0.7861	0.3637
uid183002	0.297593	1.0000	0.7672	0.7683	0.3670
uid58385	0.297621	1.0000	0.7940	0.8104	0.3846
uid83613	0.297636	1.0000	0.7805	0.7874	0.3408
uid205541	0.297640	1.0000	0.8020	0.7960	0.3914
uid51635	0.297697	1.0000	0.7639	0.7670	0.3627
uid173371	0.297764	1.0000	0.7680	0.8255	0.3162
uid61563	0.297764	1.0000	0.7712	0.7919	0.3510
uid184831	0.297770	NA	NA	NA	NA
uid162161	0.297800	1.0000	0.7837	0.7681	0.3853
uid57735	0.297831	1.0000	0.7782	0.7932	0.3507
uid57633	0.297847	1.0000	0.7323	0.8128	0.2797
uid205256	0.297888	1.0000	0.7687	0.7879	0.3495
uid170535	0.297918	1.0000	0.7827	0.7697	0.3312
uid62461	0.297955	1.0000	0.7989	0.8820	0.3512
uid49531	0.297963	1.0000	0.7289	0.7779	0.3277
uid62947	0.297974	1.0000	0.8088	0.7941	0.3745
uid63345	0.298022	1.0000	0.7819	0.7772	0.3642
uid50551	0.298030	1.0000	0.7736	0.7719	0.3613
uid74393	0.298036	1.0000	0.7518	0.7598	0.3467
uid58861	0.298046	1.0000	0.7302	0.7774	0.3442
uid58667	0.298074	1.0000	0.7422	0.7961	0.3395
uid57931	0.298123	1.0000	0.8014	0.7790	0.3854
uid58731	0.298168	1.0000	0.7948	0.8063	0.3574
uid58209	0.298179	1.0000	0.7831	0.7917	0.3355
uid68689	0.298270	1.0000	0.7960	0.7903	0.3879
uid68321	0.298319	1.0000	0.7797	0.8155	0.3316
uid62243	0.298342	1.0000	0.7913	0.7670	0.3782
uid168183	0.298355	1.0000	0.7680	0.7634	0.3440
uid57815	0.298362	1.0000	0.8030	0.7797	0.3808
uid66391	0.298369	1.0000	0.7798	0.7740	0.3757
uid58007	0.298370	1.0000	0.7923	0.7671	0.3817
uid58161	0.298378	1.0000	0.7397	0.8242	0.2681
uid58937	0.298435	1.0000	0.7610	0.7610	0.3593
uid66299	0.298436	1.0000	0.7780	0.7774	0.3677
uid82369	0.298455	1.0000	0.7298	0.8117	0.2668
uid158045	0.298502	1.0000	0.7306	0.8171	0.2749
uid41019	0.298524	1.0000	0.7656	0.7940	0.3196
uid68443	0.298557	1.0000	0.7958	0.7633	0.3816
uid49953	0.298561	1.0000	0.7717	0.7763	0.3619
uid162149	0.298565	1.0000	0.7658	0.7737	0.3644
uid162013	0.298644	1.0000	0.7261	0.7835	0.3183
uid58801	0.298699	1.0000	0.7336	0.8038	0.2765
uid62925	0.298700	1.0000	0.7988	0.7962	0.3911
uid170534	0.298705	1.0000	0.7853	0.7846	0.3383
uid89383	0.298709	1.0000	0.7289	0.8178	0.2689
uid58063	0.298715	1.0000	0.7402	0.8253	0.2690
uid62923	0.298731	1.0000	0.7834	0.7799	0.3798
uid83615	0.298797	1.0000	0.7830	0.7992	0.3472
uid168256	0.298824	1.0000	0.7494	0.7624	0.3094
uid66847	0.298828	1.0000	0.7734	0.7623	0.3431
uid58813	0.298842	1.0000	0.7711	0.7654	0.3550
uid58211	0.298854	1.0000	0.7823	0.7842	0.3327
uid86653	0.298893	1.0000	0.7215	0.8180	0.2708
uid86659	0.298905	1.0000	0.7237	0.8224	0.2719
uid86655	0.298906	1.0000	0.7226	0.8213	0.2719
uid86657	0.298907	1.0000	0.7215	0.8213	0.2708
uid58737	0.299007	1.0000	0.7903	0.7914	0.3588
uid58641	0.299019	1.0000	0.7869	0.7747	0.3608
uid158057	0.299036	1.0000	0.7423	0.8133	0.2715
uid73963	0.299045	1.0000	0.7350	0.8215	0.2705
uid88067	0.299046	1.0000	0.7283	0.8207	0.2717
uid59137	0.299110	1.0000	0.7446	0.7845	0.3660
uid62105	0.299115	1.0000	0.7732	0.8080	0.3503
uid197180	0.299156	1.0000	0.7255	0.7597	0.2808
uid197182	0.299164	1.0000	0.7362	0.7837	0.3264
uid175469	0.299196	1.0000	0.7416	0.7867	0.3234
uid57851	0.299209	1.0000	0.7390	0.8144	0.2981
uid55259	0.299227	1.0000	0.7909	0.8006	0.3499
uid59009	0.299233	1.0000	0.7775	0.7926	0.3457
uid158161	0.299234	1.0000	0.7391	0.8218	0.2701
uid158357	0.299248	1.0000	0.7402	0.8218	0.2701
uid42523	0.299256	1.0000	0.8057	0.7930	0.3957
uid165871	0.299271	1.0000	0.7885	0.8022	0.3777
uid58961	0.299277	1.0000	0.7247	0.8271	0.2709
uid194119	0.299327	1.0000	0.7518	0.7671	0.3636
uid158159	0.299327	1.0000	0.7266	0.8137	0.2756
uid189952	0.299385	1.0000	0.7790	0.7841	0.3819
uid201037	0.299403	1.0000	0.7990	0.8122	0.3909
uid159541	0.299416	1.0000	0.7811	0.7794	0.3585
uid70839	0.299425	1.0000	0.7341	0.8209	0.2692
uid183003	0.299434	1.0000	0.7681	0.7781	0.3823
uid164779	0.299434	1.0000	0.7695	0.8097	0.3085
uid88063	0.299440	1.0000	0.7277	0.8158	0.2757
uid183006	0.299443	1.0000	0.7600	0.7890	0.3739
uid158043	0.299513	1.0000	0.7280	0.8139	0.2775
uid198768	0.299535	1.0000	0.7353	0.8054	0.2862
uid58099	0.299565	1.0000	0.7953	0.7808	0.3808
uid59353	0.299579	1.0000	0.7685	0.7722	0.3618
uid58167	0.299586	1.0000	0.7645	0.7623	0.3651
uid162509	0.299600	1.0000	0.8041	0.8041	0.3637
uid81083	0.299623	1.0000	0.7389	0.8616	0.2689
uid170612	0.299623	1.0000	0.7570	0.7968	0.3203
uid63399	0.299629	1.0000	0.7710	0.8019	0.3607
uid58383	0.299670	1.0000	0.7937	0.8073	0.3827
uid58921	0.299678	1.0000	0.7818	0.7807	0.3571
uid168379	0.299732	1.0000	0.7772	0.7663	0.3571
uid158855	0.299740	1.0000	0.7786	0.7902	0.3491
uid62909	0.299770	1.0000	0.7916	0.7704	0.3786
uid60727	0.299778	1.0000	0.7267	0.7865	0.3210
uid81081	0.299795	1.0000	0.8119	0.7914	0.4012
uid58027	0.299803	1.0000	0.7178	0.8225	0.2657
uid86751	0.299822	1.0000	0.7376	0.8097	0.2748
uid59301	0.299845	1.0000	0.7292	0.8191	0.2697
uid58047	0.299867	1.0000	0.7972	0.7848	0.3762
uid176364	0.299880	1.0000	0.7874	0.7721	0.3651
uid58159	0.299887	1.0000	0.7199	0.8071	0.2813
uid59217	0.299890	1.0000	0.7659	0.7750	0.3586
uid57733	0.299898	1.0000	0.8001	0.8097	0.3917
uid57967	0.299907	1.0000	0.7974	0.7841	0.3907
uid158857	0.299916	1.0000	0.7794	0.7916	0.3470
uid58859	0.299945	1.0000	0.7891	0.7865	0.3568
uid59387	0.299949	1.0000	0.7889	0.7812	0.3716
uid88069	0.299983	1.0000	0.7234	0.8189	0.2733
uid182930	0.299999	1.0000	0.7882	0.7722	0.3690
uid58305	0.300003	1.0000	0.7519	0.7921	0.3475
uid182932	0.300017	1.0000	0.7827	0.7688	0.3788
uid58431	0.300023	1.0000	0.7949	0.7901	0.3650
uid57823	0.300049	1.0000	0.8118	0.7983	0.3949
uid82367	0.300058	1.0000	0.7947	0.8693	0.3440
uid77119	0.300063	1.0000	0.7702	0.7858	0.3694
uid184011	0.300069	1.0000	0.7613	0.7888	0.3532
uid57707	0.300092	1.0000	0.7778	0.8343	0.3177
uid175779	0.300122	1.0000	0.7357	0.8053	0.2800
uid73585	0.300158	1.0000	0.7607	0.7887	0.3551
uid183113	0.300200	1.0000	0.7744	0.7726	0.3917
uid161961	0.300227	1.0000	0.7663	0.7961	0.3561
uid183112	0.300281	1.0000	0.7845	0.7818	0.3794
uid59251	0.300312	1.0000	0.7717	0.7779	0.3529
uid156845	0.300343	1.0000	0.7274	0.8135	0.2770
uid58639	0.300345	1.0000	0.7985	0.7845	0.3845
uid59419	0.300387	1.0000	0.7639	0.7661	0.3567
uid171995	0.300400	1.0000	0.7822	0.7834	0.3699
uid173372	0.300418	1.0000	0.7724	0.8327	0.3152
uid58799	0.300455	1.0000	0.7321	0.8247	0.2734
uid74025	0.300455	1.0000	0.7594	0.7752	0.3632
uid58183	0.300472	1.0000	0.7549	0.7958	0.3556
uid57951	0.300493	1.0000	0.7762	0.8228	0.2937
uid58363	0.300518	1.0000	0.7527	0.7849	0.3630
uid58873	0.300528	1.0000	0.7795	0.7972	0.3457
uid78933	0.300540	1.0000	0.7862	0.7726	0.3691
uid162009	0.300547	1.0000	0.7696	0.7696	0.3541
uid57645	0.300564	1.0000	0.7701	0.7975	0.3570
uid183008	0.300567	1.0000	0.7483	0.7615	0.3502
uid59061	0.300617	1.0000	0.7580	0.7592	0.3618
uid81775	0.300681	1.0000	0.7778	0.7867	0.3679
uid42975	0.300693	1.0000	0.8063	0.7987	0.3900
uid81627	0.300724	1.0000	0.7906	0.7878	0.3594
uid53037	0.300741	1.0000	0.7488	0.7747	0.3380
uid59161	0.300746	1.0000	0.7392	0.7774	0.3148
uid162203	0.300754	1.0000	0.7637	0.7744	0.3539
uid59371	0.300756	1.0000	0.7347	0.8118	0.2880
uid58425	0.300774	1.0000	0.7832	0.7739	0.3708
uid59187	0.300775	1.0000	0.7614	0.7757	0.3449
uid193704	0.300794	1.0000	0.7843	0.7744	0.3741
uid48809	0.300820	1.0000	0.7488	0.7968	0.3338
uid46181	0.300842	1.0000	0.7783	0.7864	0.3471
uid89389	0.300862	1.0000	0.7866	0.7702	0.3679
uid203393	0.300899	1.0000	0.8139	0.7960	0.3965
uid58123	0.300938	1.0000	0.7457	0.8023	0.3295
uid58615	0.300953	1.0000	0.7839	0.8031	0.3598
uid46253	0.300958	1.0000	0.8099	0.8038	0.3938
uid158039	0.300981	1.0000	0.7311	0.8189	0.2778
uid162107	0.301003	1.0000	0.7592	0.8160	0.3244
uid57849	0.301014	1.0000	0.7749	0.8042	0.3458
uid58679	0.301022	1.0000	0.7747	0.7960	0.3648
uid159869	0.301044	1.0000	0.7829	0.7725	0.3682
uid158853	0.301057	1.0000	0.7791	0.7918	0.3453
uid53371	0.301104	1.0000	0.7789	0.7795	0.3608
uid176370	0.301107	1.0000	0.8090	0.7974	0.3851
uid59025	0.301154	1.0000	0.7584	0.7693	0.3861
uid57623	0.301250	1.0000	0.7873	0.7741	0.3684
uid61575	0.301256	1.0000	0.7535	0.7946	0.3357
uid159519	0.301268	1.0000	0.7417	0.8750	0.2750
uid58075	0.301272	1.0000	0.7883	0.7944	0.3821
uid58025	0.301273	1.0000	0.7751	0.7846	0.3609
uid57593	0.301295	1.0000	0.7915	0.7852	0.3783
uid58011	0.301353	1.0000	0.7791	0.7697	0.3596
uid59355	0.301363	1.0000	0.7891	0.7776	0.3699
uid173373	0.301376	1.0000	0.7749	0.8347	0.3167
uid198767	0.301377	1.0000	0.7360	0.8128	0.2930
uid46943	0.301379	1.0000	0.7798	0.8216	0.3953
uid62265	0.301384	1.0000	0.7801	0.7869	0.3726
uid46839	0.301385	1.0000	0.7793	0.8200	0.3943
uid78143	0.301418	1.0000	0.7641	0.7769	0.3498
uid57803	0.301434	1.0000	0.7916	0.7724	0.3924
uid183115	0.301441	1.0000	0.7749	0.7883	0.3677
uid58521	0.301459	1.0000	0.7891	0.7891	0.3634
uid53251	0.301472	1.0000	0.7776	0.7753	0.3497
uid67351	0.301479	1.0000	0.7898	0.7754	0.3570
uid61645	0.301481	1.0000	0.7415	0.8117	0.2912
uid61247	0.301495	1.0000	0.7887	0.7823	0.3613
uid61601	0.301497	1.0000	0.7632	0.7921	0.3467
uid58081	0.301501	1.0000	0.8016	0.8052	0.3881
uid68687	0.301510	1.0000	0.7364	0.8200	0.2904
uid59241	0.301532	1.0000	0.7736	0.7918	0.3431
uid165873	0.301599	1.0000	0.7615	0.8661	0.3061
uid59015	0.301601	1.0000	0.7740	0.7939	0.3472
uid159871	0.301625	1.0000	0.7816	0.7898	0.3455
uid57927	0.301625	1.0000	0.7816	0.7898	0.3455
uid183485	0.301626	1.0000	0.7931	0.7942	0.3704
uid83617	0.301633	1.0000	0.7822	0.7898	0.3455
uid193717	0.301650	1.0000	0.7692	0.8500	0.3064
uid48999	0.301653	1.0000	0.7723	0.7723	0.3498
uid58133	0.301739	1.0000	0.7598	0.7878	0.3511
uid71131	0.301779	1.0000	0.7766	0.7928	0.3455
uid57937	0.301795	1.0000	0.8079	0.7936	0.3951
uid162105	0.301814	1.0000	0.7624	0.8021	0.3254
uid46083	0.301875	1.0000	0.7575	0.7896	0.3761
uid58729	0.301876	1.0000	0.8066	0.7892	0.3864
uid58355	0.301883	1.0000	0.7963	0.7762	0.3879
uid175777	0.301922	1.0000	0.7591	0.7337	0.3690
uid77127	0.301931	1.0000	0.7523	0.8605	0.2934
uid59183	0.301958	1.0000	0.7715	0.7842	0.3399
uid58243	0.301992	1.0000	0.7665	0.8093	0.3105
uid183341	0.302000	1.0000	0.7643	0.7821	0.3667
uid162041	0.302017	1.0000	0.7462	0.7640	0.3305
uid61597	0.302077	1.0000	0.7772	0.7882	0.3642
uid162023	0.302092	1.0000	0.7747	0.8071	0.3439
uid63627	0.302122	1.0000	0.7371	0.7597	0.3185
uid58611	0.302171	1.0000	0.7589	0.8106	0.3382
uid176498	0.302173	1.0000	0.7821	0.8068	0.3542
uid193764	0.302174	1.0000	0.7410	0.8096	0.2971
uid58763	0.302174	1.0000	0.7812	0.8216	0.3553
uid186598	0.302183	1.0000	0.7623	0.7960	0.3362
uid58019	0.302191	1.0000	0.7753	0.7994	0.3435
uid58163	0.302212	1.0000	0.7805	0.7877	0.3592
uid191340	0.302280	1.0000	0.7575	0.8016	0.3329
uid58699	0.302289	1.0000	0.8026	0.7916	0.3993
uid171260	0.302340	1.0000	0.7971	0.7750	0.3867
uid158171	0.302354	1.0000	0.7446	0.7987	0.3472
uid55727	0.302371	1.0000	0.7780	0.8140	0.3479
uid58857	0.302374	1.0000	0.7574	0.8054	0.3116
uid57773	0.302387	1.0000	0.7434	0.8016	0.3473
uid58603	0.302443	1.0000	0.7767	0.7802	0.3509
uid59319	0.302473	1.0000	0.7824	0.7934	0.3488
uid58501	0.302493	1.0000	0.7691	0.8001	0.3517
uid41601	0.302629	1.0000	0.7870	0.7742	0.3786
uid58173	0.302629	1.0000	0.7759	0.7909	0.3520
uid171829	0.302631	1.0000	0.7560	0.8253	0.2840
uid57725	0.302634	1.0000	0.7927	0.8096	0.3845
uid57969	0.302649	1.0000	0.7824	0.7771	0.3826
uid58723	0.302671	1.0000	0.7760	0.7713	0.3768
uid68749	0.302676	1.0000	0.7865	0.7754	0.3627
uid173370	0.302684	1.0000	0.7751	0.8313	0.3193
uid61607	0.302692	1.0000	0.7511	0.7902	0.3292
uid184079	0.302694	1.0000	0.7478	0.8150	0.3229
uid58013	0.302752	1.0000	0.7668	0.8095	0.3150
uid58401	0.302774	1.0000	0.7230	0.8041	0.2847
uid59105	0.302844	1.0000	0.7798	0.8073	0.3299
uid51367	0.302863	1.0000	0.7529	0.8041	0.3465
uid59143	0.302870	1.0000	0.7763	0.7866	0.3653
uid59209	0.302895	1.0000	0.7657	0.7867	0.3465
uid182483	0.302897	1.0000	0.7520	0.8469	0.3451
uid58765	0.302926	1.0000	0.7915	0.8040	0.3556
uid58651	0.302941	1.0000	0.7884	0.7780	0.3755
uid66305	0.302941	1.0000	0.7320	0.7943	0.3010
uid46345	0.302959	1.0000	0.7836	0.7858	0.3608
uid188480	0.302976	1.0000	0.7840	0.7860	0.3879
uid58371	0.303009	1.0000	0.7945	0.7935	0.3913
uid82347	0.303021	1.0000	0.7948	0.7840	0.3813
uid59051	0.303022	1.0000	0.7643	0.7715	0.3336
uid183337	0.303041	1.0000	0.7664	0.7984	0.3789
uid58907	0.303090	1.0000	0.7771	0.7788	0.3574
uid184342	0.303100	1.0000	0.7890	0.7728	0.3614
uid167583	0.303112	1.0000	0.8011	0.7754	0.3864
uid59127	0.303113	1.0000	0.7798	0.7913	0.3686
uid68057	0.303126	1.0000	0.7948	0.7937	0.3737
uid41533	0.303148	1.0000	0.7600	0.8612	0.3212
uid57953	0.303167	1.0000	0.7992	0.7923	0.3922
uid57869	0.303171	1.0000	0.7791	0.8152	0.3441
uid170940	0.303193	1.0000	0.7800	0.7842	0.3724
uid198526	0.303229	1.0000	0.7779	0.8022	0.3663
uid173858	0.303238	1.0000	0.7881	0.7947	0.3892
uid62937	0.303246	1.0000	0.7763	0.8011	0.3437
uid58205	0.303258	1.0000	0.7656	0.8608	0.3223
uid184343	0.303399	1.0000	0.7741	0.7907	0.3682
uid58499	0.303423	1.0000	0.7587	0.8050	0.3217
uid162113	0.303434	1.0000	0.7910	0.7784	0.3683
uid58245	0.303491	1.0000	0.7638	0.8078	0.3133
uid62225	0.303550	1.0000	0.8022	0.8006	0.3645
uid158679	0.303555	1.0000	0.7891	0.8067	0.3615
uid58809	0.303561	1.0000	0.7804	0.8128	0.3490
uid58073	0.303567	1.0000	0.8047	0.7954	0.4004
uid46661	0.303580	1.0000	0.7799	0.8048	0.3684
uid58169	0.303590	1.0000	0.7745	0.7796	0.3509
uid190222	0.303600	1.0000	0.7885	0.8090	0.3573
uid183007	0.303646	1.0000	0.7704	0.7805	0.3657
uid57647	0.303716	1.0000	0.7497	0.7775	0.3633
uid87037	0.303726	1.0000	0.7996	0.7916	0.3983
uid184822	0.303781	1.0000	0.7731	0.7725	0.3747
uid162739	0.303793	1.0000	0.7904	0.8081	0.3609
uid58987	0.303808	1.0000	0.7867	0.7814	0.3600
uid205052	0.303823	1.0000	0.7623	0.8446	0.3199
uid51505	0.303851	1.0000	0.7574	0.7906	0.3533
uid59027	0.303878	1.0000	0.7811	0.7872	0.3701
uid50545	0.303882	1.0000	0.7905	0.7974	0.3806
uid175904	0.303956	1.0000	0.7507	0.8037	0.3224
uid59079	0.304049	1.0000	0.7697	0.7821	0.3602
uid58735	0.304053	1.0000	0.7982	0.7785	0.3942
uid57843	0.304069	1.0000	0.7973	0.7694	0.3893
uid61245	0.304097	1.0000	0.7620	0.8242	0.2969
uid68707	0.304100	1.0000	0.7609	0.7867	0.3646
uid182934	0.304117	1.0000	0.7436	0.7852	0.3517
uid58107	0.304117	1.0000	0.7457	0.8243	0.2789
uid46803	0.304232	1.0000	0.7598	0.7706	0.3574
uid49485	0.304304	1.0000	0.7969	0.8101	0.3684
uid158685	0.304310	1.0000	0.7892	0.8082	0.3682
uid158677	0.304322	1.0000	0.7919	0.8033	0.3601
uid162055	0.304326	1.0000	0.7974	0.7850	0.3855
uid57591	0.304326	1.0000	0.8081	0.7926	0.3913
uid58769	0.304337	1.0000	0.8014	0.7935	0.3967
uid161973	0.304344	1.0000	0.7518	0.8035	0.3150
uid58113	0.304393	1.0000	0.7708	0.7879	0.3453
uid162053	0.304442	1.0000	0.7623	0.8410	0.3144
uid59227	0.304462	1.0000	0.7398	0.8101	0.2986
uid58189	0.304482	1.0000	0.7680	0.7904	0.3619
uid58275	0.304493	1.0000	0.7986	0.8143	0.3747
uid182733	0.304496	1.0000	0.8078	0.7896	0.3950
uid61593	0.304504	1.0000	0.7848	0.7864	0.3857
uid61581	0.304600	1.0000	0.7660	0.8172	0.3491
uid58957	0.304635	1.0000	0.7834	0.7659	0.3755
uid58697	0.304652	1.0000	0.7992	0.7987	0.3940
uid58291	0.304712	1.0000	0.7703	0.7990	0.3519
uid61637	0.304715	1.0000	0.7923	0.7998	0.3649
uid46801	0.304723	1.0000	0.7512	0.7778	0.3367
uid162089	0.304736	1.0000	0.8076	0.7962	0.3956
uid58967	0.304752	1.0000	0.7654	0.8141	0.3275
uid58369	0.304755	1.0000	0.7941	0.7912	0.3936
uid58701	0.304779	1.0000	0.7903	0.7933	0.3919
uid59265	0.304787	1.0000	0.7707	0.7932	0.3607
uid49725	0.304789	1.0000	0.7681	0.7912	0.3643
uid58071	0.304798	1.0000	0.7804	0.8114	0.3040
uid58361	0.304805	1.0000	0.7682	0.7925	0.3743
uid59129	0.304852	1.0000	0.7389	0.7968	0.3207
uid68741	0.304869	1.0000	0.7544	0.8947	0.2807
uid162001	0.304903	1.0000	0.7722	0.8278	0.3548
uid66303	0.304913	1.0000	0.8054	0.7964	0.4017
uid196598	0.304945	1.0000	0.8068	0.7925	0.3953
uid59403	0.304972	1.0000	0.7809	0.7921	0.3697
uid188115	0.304995	1.0000	0.7585	0.8685	0.2996
uid58595	0.305013	1.0000	0.7476	0.8023	0.3183
uid58375	0.305017	1.0000	0.7592	0.7938	0.3363
uid41287	0.305071	1.0000	0.7500	0.8520	0.2960
uid58319	0.305084	1.0000	0.7329	0.7917	0.3452
uid49469	0.305181	1.0000	0.7630	0.7909	0.3517
uid58419	0.305226	1.0000	0.7595	0.7911	0.3331
uid58625	0.305293	1.0000	0.7434	0.7650	0.3401
uid58323	0.305438	1.0000	0.7442	0.8059	0.3484
uid58599	0.305455	1.0000	0.8038	0.7773	0.4042
uid58177	0.305465	1.0000	0.7733	0.7780	0.3642
uid57977	0.305480	1.0000	0.8096	0.7928	0.3937
uid59101	0.305492	1.0000	0.7719	0.7843	0.3856
uid181998	0.305554	1.0000	0.7559	0.8039	0.3198
uid57643	0.305621	1.0000	0.7364	0.7855	0.3398
uid58909	0.305679	1.0000	0.7960	0.7996	0.3912
uid159693	0.305716	1.0000	0.7817	0.8181	0.4041
uid58139	0.305723	1.0000	0.7851	0.7758	0.3858
uid59271	0.305723	1.0000	0.7855	0.7982	0.3554
uid161999	0.305773	1.0000	0.7522	0.8190	0.3585
uid47087	0.305773	1.0000	0.7456	0.8464	0.3456
uid168320	0.305780	1.0000	0.7686	0.7572	0.3681
uid58059	0.305805	1.0000	0.7646	0.8558	0.3157
uid58811	0.305851	1.0000	0.7472	0.7965	0.3100
uid83161	0.305854	1.0000	0.8011	0.7876	0.3968
uid83123	0.305859	1.0000	0.7833	0.7947	0.3572
uid89379	0.305876	1.0000	0.7464	0.8069	0.3102
uid68747	0.305879	1.0000	0.7923	0.7871	0.3951
uid89373	0.305912	1.0000	0.7452	0.8048	0.3097
uid58467	0.305940	1.0000	0.7792	0.7936	0.3689
uid57945	0.305955	1.0000	0.8123	0.8004	0.3937
uid198830	0.305963	1.0000	0.7843	0.7821	0.3824
uid59367	0.305964	1.0000	0.7729	0.8096	0.3454
uid57597	0.306029	1.0000	0.7834	0.7818	0.3820
uid57993	0.306057	1.0000	0.7575	0.8190	0.3603
uid174512	0.306060	1.0000	0.7380	0.8037	0.3259
uid198829	0.306077	1.0000	0.7833	0.7817	0.3822
uid58039	0.306107	1.0000	0.7659	0.8475	0.3140
uid58175	0.306117	1.0000	0.7527	0.7855	0.3471
uid46679	0.306140	1.0000	0.7324	0.8062	0.3482
uid62921	0.306148	1.0000	0.7875	0.8000	0.3659
uid57853	0.306263	1.0000	0.7722	0.8423	0.2854
uid57933	0.306305	1.0000	0.7689	0.8007	0.2946
uid41333	0.306343	1.0000	0.7517	0.7968	0.3493
uid58617	0.306345	1.0000	0.7817	0.7970	0.3858
uid58303	0.306350	1.0000	0.7959	0.7959	0.3977
uid159955	0.306360	1.0000	0.7817	0.8170	0.4052
uid59405	0.306399	1.0000	0.7413	0.7905	0.3232
uid58127	0.306399	1.0000	0.7591	0.7932	0.3405
uid59041	0.306478	1.0000	0.7563	0.8021	0.3346
uid59083	0.306482	1.0000	0.7878	0.7982	0.3537
uid162173	0.306522	1.0000	0.8121	0.7923	0.3966
uid58777	0.306531	1.0000	0.7549	0.7671	0.3551
uid195459	0.306651	1.0000	0.7815	0.7836	0.3788
uid59291	0.306654	1.0000	0.7613	0.7907	0.3333
uid57745	0.306655	1.0000	0.7472	0.8057	0.3233
uid58129	0.306658	1.0000	0.7601	0.7854	0.3465
uid50119	0.306670	1.0000	0.7835	0.7925	0.3618
uid59185	0.306694	1.0000	0.7694	0.7922	0.3511
uid183338	0.306742	1.0000	0.7545	0.7724	0.3673
uid58479	0.306745	1.0000	0.7860	0.7686	0.3715
uid58627	0.306763	1.0000	0.8008	0.7874	0.3905
uid58631	0.306787	1.0000	0.7827	0.7880	0.3911
uid62131	0.306850	1.0000	0.7500	0.8023	0.3254
uid190882	0.306870	1.0000	0.7530	0.7946	0.3022
uid46251	0.306889	1.0000	0.7560	0.7965	0.3068
uid70791	0.306899	1.0000	0.7830	0.8095	0.3538
uid197202	0.306950	1.0000	0.7766	0.8024	0.3625
uid40659	0.306988	1.0000	0.7828	0.8175	0.4019
uid57833	0.307038	1.0000	0.7626	0.7935	0.3723
uid58473	0.307063	1.0000	0.7795	0.7940	0.3633
uid184078	0.307067	1.0000	0.7943	0.7865	0.3938
uid205540	0.307125	1.0000	0.7809	0.7937	0.3887
uid46989	0.307135	1.0000	0.7586	0.7935	0.3470
uid58999	0.307146	1.0000	0.7548	0.8103	0.3181
uid66323	0.307158	1.0000	0.7838	0.7891	0.3866
uid189950	0.307171	1.0000	0.7429	0.7961	0.3112
uid59275	0.307192	1.0000	0.8104	0.7946	0.3946
uid189951	0.307246	1.0000	0.7441	0.8007	0.3203
uid168996	0.307260	1.0000	0.8136	0.7929	0.3885
uid183340	0.307283	1.0000	0.7596	0.7903	0.3672
uid158693	0.307285	1.0000	0.8054	0.7999	0.3977
uid62245	0.307343	1.0000	0.7778	0.7849	0.3518
uid59231	0.307362	1.0000	0.7460	0.7862	0.3399
uid59243	0.307430	1.0000	0.7815	0.7874	0.3881
uid57589	0.307443	1.0000	0.7445	0.8078	0.3122
uid66601	0.307444	1.0000	0.7715	0.8115	0.3185
uid58693	0.307446	1.0000	0.7441	0.8058	0.3128
uid162087	0.307465	1.0000	0.8051	0.8707	0.3534
uid60723	0.307485	1.0000	0.7671	0.8114	0.3418
uid68691	0.307505	1.0000	0.7456	0.8105	0.3509
uid168665	0.307508	1.0000	0.7478	0.8139	0.3478
uid41819	0.307553	1.0000	0.7873	0.7990	0.3681
uid81439	0.307597	1.0000	0.7710	0.7870	0.3567
uid197154	0.307605	1.0000	0.7566	0.8253	0.3385
uid159657	0.307626	1.0000	0.7868	0.7996	0.3710
uid59179	0.307691	1.0000	0.7641	0.7728	0.3429
uid158173	0.307742	1.0000	0.7627	0.7982	0.3059
uid170255	0.307758	1.0000	0.7544	0.8141	0.3427
uid162097	0.307766	1.0000	0.7895	0.7883	0.3668
uid46841	0.307770	1.0000	0.7604	0.8532	0.2643
uid180867	0.307793	1.0000	0.7824	0.7974	0.3783
uid60859	0.307855	1.0000	0.7357	0.8070	0.3461
uid59029	0.307901	1.0000	0.7830	0.8170	0.4027
uid165185	0.307903	1.0000	0.7961	0.7856	0.3828
uid57635	0.307914	1.0000	0.7396	0.8071	0.3244
uid158369	0.307956	1.0000	0.7621	0.7941	0.3386
uid49533	0.307960	1.0000	0.7943	0.7864	0.3716
uid58131	0.307992	1.0000	0.7695	0.8007	0.3607
uid61599	0.307993	1.0000	0.7825	0.7915	0.3767
uid57607	0.308082	1.0000	0.7739	0.7911	0.3786
uid62103	0.308091	1.0000	0.7552	0.8170	0.3425
uid81629	0.308103	1.0000	0.7455	0.7847	0.3521
uid161097	0.308122	1.0000	0.7465	0.7850	0.3403
uid58553	0.308175	1.0000	0.7811	0.8060	0.3591
uid61609	0.308182	1.0000	0.7480	0.7939	0.3395
uid52781	0.308225	1.0000	0.7862	0.7884	0.3624
uid49487	0.308230	1.0000	0.7737	0.7856	0.3623
uid58989	0.308269	1.0000	0.7851	0.7936	0.3649
uid45927	0.308284	1.0000	0.7423	0.7855	0.3096
uid58213	0.308376	1.0000	0.7928	0.8113	0.3789
uid58135	0.308378	1.0000	0.7945	0.7951	0.3651
uid57915	0.308380	1.0000	0.8079	0.8140	0.4029
uid58891	0.308450	1.0000	0.7557	0.7940	0.3450
uid50331	0.308510	1.0000	0.7448	0.7794	0.3583
uid158071	0.308512	1.0000	0.8037	0.8118	0.3910
uid58939	0.308518	1.0000	0.7498	0.8007	0.3142
uid42519	0.308534	1.0000	0.8073	0.8124	0.4067
uid59163	0.308555	1.0000	0.7434	0.8241	0.3064
uid41729	0.308557	1.0000	0.7692	0.7978	0.3666
uid159875	0.308719	1.0000	0.7455	0.7881	0.3102
uid59195	0.308755	1.0000	0.7616	0.7972	0.3487
uid197193	0.308901	1.0000	0.7453	0.8122	0.3388
uid57897	0.308918	1.0000	0.7700	0.8103	0.3612
uid172628	0.308953	1.0000	0.7695	0.8227	0.3652
uid59095	0.308964	1.0000	0.7679	0.7857	0.3471
uid58831	0.308970	1.0000	0.7998	0.8184	0.3984
uid46231	0.309039	1.0000	0.7358	0.7970	0.3218
uid73771	0.309076	1.0000	0.7701	0.8152	0.3487
uid58917	0.309082	1.0000	0.8018	0.8146	0.3974
uid67387	0.309093	1.0000	0.7777	0.7925	0.3627
uid58061	0.309111	1.0000	0.7832	0.8379	0.3789
uid59249	0.309179	1.0000	0.7967	0.8207	0.3938
uid58755	0.309189	1.0000	0.7965	0.7867	0.3762
uid181997	0.309202	1.0000	0.8040	0.8657	0.3503
uid162193	0.309206	1.0000	0.7902	0.7995	0.3746
uid58535	0.309214	1.0000	0.7602	0.8059	0.3412
uid58541	0.309277	1.0000	0.8004	0.8099	0.4037
uid197194	0.309292	1.0000	0.7625	0.8058	0.3458
uid175256	0.309373	1.0000	0.7601	0.7913	0.3300
uid87001	0.309424	1.0000	0.7986	0.8138	0.3917
uid158047	0.309471	1.0000	0.8018	0.8174	0.4049
uid59063	0.309476	1.0000	0.8036	0.8183	0.3985
uid158073	0.309492	1.0000	0.8008	0.8094	0.3822
uid58687	0.309554	1.0000	0.7434	0.8026	0.3174
uid51695	0.309555	1.0000	0.7887	0.8652	0.3479
uid58001	0.309589	1.0000	0.7928	0.7907	0.3670
uid59363	0.309610	1.0000	0.8053	0.8114	0.4122
uid59373	0.309612	1.0000	0.7654	0.7958	0.3371
uid172631	0.309619	1.0000	0.7669	0.8203	0.3630
uid162047	0.309630	1.0000	0.8049	0.8140	0.4055
uid162049	0.309630	1.0000	0.8049	0.8140	0.4055
uid58789	0.309640	1.0000	0.7536	0.7897	0.3439
uid58201	0.309647	1.0000	0.7962	0.8167	0.3922
uid172629	0.309662	1.0000	0.7651	0.8221	0.3630
uid172624	0.309687	1.0000	0.7664	0.8177	0.3646
uid172626	0.309702	1.0000	0.7664	0.8195	0.3646
uid175255	0.309712	1.0000	0.7612	0.7953	0.3311
uid172625	0.309723	1.0000	0.7664	0.8212	0.3646
uid172627	0.309727	1.0000	0.7646	0.8177	0.3646
uid87003	0.309782	1.0000	0.8063	0.8690	0.3524
uid58403	0.309802	1.0000	0.7497	0.7757	0.3659
uid58537	0.309832	1.0000	0.7642	0.8076	0.3520
uid58915	0.309889	1.0000	0.8008	0.8144	0.3954
uid58523	0.309894	1.0000	0.8204	0.8209	0.4019
uid189748	0.309907	1.0000	0.7492	0.7678	0.3657
uid172630	0.309972	1.0000	0.7660	0.8191	0.3652
uid201427	0.309988	1.0000	0.8011	0.8163	0.3947
uid62097	0.309995	1.0000	0.7419	0.7988	0.3338
uid176368	0.310034	1.0000	0.7782	0.7981	0.3491
uid57793	0.310057	1.0000	0.7971	0.8143	0.3927
uid57659	0.310080	1.0000	0.7489	0.7680	0.3664
uid73423	0.310156	1.0000	0.7970	0.7863	0.3733
uid58953	0.310206	1.0000	0.7832	0.7980	0.3711
uid58017	0.310240	1.0000	0.8006	0.8219	0.3978
uid80743	0.310242	1.0000	0.7532	0.8000	0.3492
uid58973	0.310256	1.0000	0.8049	0.8185	0.3987
uid193773	0.310280	1.0000	0.7893	0.8008	0.3750
uid58683	0.310301	1.0000	0.7666	0.7864	0.3501
uid59269	0.310336	1.0000	0.7976	0.8161	0.3893
uid86059	0.310365	1.0000	0.8028	0.8159	0.4029
uid59191	0.310387	1.0000	0.7509	0.7823	0.3440
uid48819	0.310468	1.0000	0.7738	0.7939	0.3260
uid59273	0.310496	1.0000	0.7526	0.8070	0.3415
uid58215	0.310550	1.0000	0.7949	0.8103	0.3948
uid162949	0.310568	1.0000	0.7698	0.8030	0.3724
uid53543	0.310570	1.0000	0.7615	0.8310	0.3333
uid50609	0.310592	1.0000	0.7567	0.7920	0.3313
uid162195	0.310594	1.0000	0.8090	0.8191	0.4017
uid184077	0.310612	1.0000	0.7503	0.7834	0.3232
uid84397	0.310640	1.0000	0.8024	0.8124	0.4022
uid176363	0.310666	1.0000	0.7540	0.7945	0.3577
uid57973	0.310754	1.0000	0.7999	0.8187	0.3961
uid61619	0.310783	1.0000	0.7304	0.7965	0.3548
uid72767	0.310797	1.0000	0.7793	0.8052	0.3721
uid62099	0.310814	1.0000	0.7562	0.8219	0.3359
uid84393	0.310834	1.0000	0.8031	0.8136	0.4023
uid58415	0.310850	1.0000	0.7997	0.8055	0.3885
uid86647	0.310886	1.0000	0.7537	0.7969	0.3419
uid162947	0.310895	1.0000	0.7653	0.7933	0.3613
uid47317	0.310964	1.0000	0.8028	0.8142	0.3878
uid58531	0.310978	1.0000	0.8068	0.8158	0.4046
uid58309	0.311017	1.0000	0.7451	0.8017	0.3586
uid58533	0.311020	1.0000	0.7382	0.7995	0.3301
uid161975	0.311032	1.0000	0.8090	0.8171	0.4068
uid87035	0.311080	1.0000	0.7992	0.8151	0.3986
uid197167	0.311155	1.0000	0.7285	0.7434	0.3146
uid51721	0.311190	1.0000	0.7660	0.7672	0.3702
uid51371	0.311215	1.0000	0.7619	0.7713	0.3622
uid54341	0.311238	1.0000	0.7465	0.8080	0.3184
uid58049	0.311268	1.0000	0.7631	0.7825	0.3375
uid57765	0.311299	1.0000	0.7611	0.7973	0.3233
uid198746	0.311315	1.0000	0.8007	0.8152	0.4016
uid57995	0.311335	1.0000	0.7467	0.8236	0.3495
uid57875	0.311360	1.0000	0.8018	0.8158	0.3867
uid59431	0.311368	1.0000	0.8030	0.8172	0.3995
uid58287	0.311430	1.0000	0.8150	0.8133	0.3991
uid184824	0.311466	1.0000	0.7718	0.8360	0.3690
uid86645	0.311475	1.0000	0.8012	0.8157	0.3996
uid59247	0.311515	1.0000	0.8014	0.8170	0.3987
uid58313	0.311560	1.0000	0.7361	0.8070	0.3476
uid81197	0.311579	1.0000	0.7732	0.8112	0.3701
uid162043	0.311586	1.0000	0.7986	0.8086	0.4008
uid58151	0.311586	1.0000	0.7526	0.7936	0.3468
uid87049	0.311588	1.0000	0.8023	0.8154	0.4004
uid58583	0.311593	1.0000	0.7993	0.8156	0.3957
uid57799	0.311648	1.0000	0.8015	0.8140	0.4025
uid86061	0.311705	1.0000	0.8020	0.8176	0.4020
uid162061	0.311749	1.0000	0.8110	0.8156	0.4081
uid57627	0.311767	1.0000	0.7578	0.7908	0.3566
uid55845	0.311768	1.0000	0.8108	0.8167	0.4255
uid178014	0.311774	NA	NA	NA	NA
uid50547	0.311839	1.0000	0.7965	0.8068	0.3943
uid58591	0.311850	1.0000	0.7456	0.7951	0.3395
uid58539	0.311852	1.0000	0.7621	0.7679	0.3675
uid62123	0.311874	1.0000	0.7464	0.8045	0.3379
uid58197	0.311991	1.0000	0.7592	0.7952	0.3600
uid57649	0.311995	1.0000	0.7892	0.8029	0.3607
uid58887	0.312002	1.0000	0.8106	0.8574	0.3646
uid58623	0.312006	1.0000	0.8018	0.8125	0.4055
uid58607	0.312051	1.0000	0.8051	0.8088	0.3951
uid59325	0.312126	1.0000	0.7700	0.8346	0.3289
uid58979	0.312157	1.0000	0.8059	0.8161	0.3958
uid159233	0.312184	1.0000	0.7994	0.8105	0.3981
uid58191	0.312206	1.0000	0.7982	0.8117	0.3989
uid67391	0.312333	1.0000	0.7692	0.8150	0.3455
uid57729	0.312390	1.0000	0.7479	0.7904	0.3541
uid59097	0.312399	1.0000	0.8035	0.8181	0.4005
uid58587	0.312479	1.0000	0.7599	0.7881	0.3485
uid58033	0.312502	1.0000	0.7633	0.8093	0.3519
uid57625	0.312509	1.0000	0.7419	0.8060	0.3555
uid59153	0.312532	1.0000	0.8066	0.8082	0.3975
uid68283	0.312547	1.0000	0.7652	0.8120	0.3370
uid156881	0.312574	1.0000	0.7589	0.7921	0.3684
uid65787	0.312580	1.0000	0.7637	0.8037	0.3652
uid46807	0.312616	1.0000	0.8074	0.8149	0.3965
uid158049	0.312617	1.0000	0.7930	0.7989	0.4012
uid58613	0.312635	1.0000	0.7910	0.8019	0.3612
uid195457	0.312721	1.0000	0.7550	0.7932	0.3521
uid59205	0.312732	1.0000	0.7589	0.7891	0.3372
uid58609	0.312776	1.0000	0.8020	0.8095	0.3917
uid62907	0.312846	1.0000	0.8025	0.8179	0.3960
uid58045	0.312852	1.0000	0.7414	0.7835	0.3409
uid58077	0.312913	1.0000	0.7810	0.8506	0.3718
uid198769	0.312941	1.0000	0.7530	0.7915	0.3510
uid58037	0.312957	1.0000	0.8007	0.8082	0.3937
uid161923	0.312996	1.0000	0.7512	0.7907	0.3390
uid58487	0.312997	1.0000	0.8059	0.8059	0.3971
uid59297	0.313014	1.0000	0.7981	0.7991	0.4023
uid157913	0.313020	1.0000	0.7524	0.7718	0.3677
uid57711	0.313030	1.0000	0.8089	0.8537	0.3679
uid158059	0.313047	1.0000	0.7517	0.7718	0.3683
uid159835	0.313048	1.0000	0.7517	0.7718	0.3683
uid58357	0.313088	1.0000	0.7332	0.8005	0.3342
uid159537	0.313103	1.0000	0.7723	0.8098	0.3502
uid159873	0.313103	1.0000	0.7517	0.7693	0.3683
uid88075	0.313109	1.0000	0.7721	0.8381	0.2951
uid58157	0.313123	1.0000	0.8081	0.8097	0.3987
uid195458	0.313153	1.0000	0.7553	0.7930	0.3538
uid161955	0.313159	1.0000	0.7607	0.7917	0.3635
uid57631	0.313188	1.0000	0.7703	0.8266	0.3422
uid193709	0.313220	1.0000	0.7458	0.7767	0.3426
uid59407	0.313233	1.0000	0.7451	0.7699	0.3396
uid58893	0.313241	1.0000	0.7684	0.8247	0.3459
uid162073	0.313272	1.0000	0.8057	0.8116	0.3956
uid190101	0.313302	1.0000	0.8025	0.8168	0.3939
uid59011	0.313343	1.0000	0.8156	0.8566	0.3668
uid197178	0.313384	1.0000	0.7514	0.7824	0.3423
uid161921	0.313400	1.0000	0.7470	0.8020	0.3376
uid62715	0.313411	1.0000	0.7923	0.8017	0.4070
uid57611	0.313424	1.0000	0.7381	0.7930	0.3398
uid58485	0.313542	1.0000	0.7991	0.8160	0.3789
uid59151	0.313547	1.0000	0.8067	0.8131	0.3956
uid161971	0.313580	1.0000	0.7520	0.7878	0.3484
uid57827	0.313588	1.0000	0.7564	0.8314	0.2904
uid60855	0.313603	1.0000	0.7667	0.7887	0.3491
uid58629	0.313605	1.0000	0.7633	0.8149	0.3452
uid158537	0.313631	1.0000	0.7995	0.8097	0.3849
uid61569	0.313670	1.0000	0.8105	0.8579	0.3401
uid57781	0.313677	1.0000	0.8027	0.8077	0.4086
uid47083	0.313686	1.0000	0.7887	0.8184	0.3611
uid49871	0.313773	1.0000	0.7991	0.8075	0.4067
uid58235	0.313775	1.0000	0.7421	0.7822	0.3438
uid57831	0.313779	1.0000	0.8010	0.8065	0.4065
uid46657	0.313782	1.0000	0.7690	0.7600	0.3444
uid57657	0.313787	1.0000	0.7926	0.7942	0.3933
uid62083	0.313808	1.0000	0.7807	0.8474	0.3392
uid158119	0.313811	1.0000	0.8030	0.8142	0.3913
uid58359	0.313841	1.0000	0.7458	0.7987	0.3448
uid58005	0.313856	1.0000	0.7735	0.8571	0.3694
uid158165	0.313863	1.0000	0.8203	0.7955	0.3876
uid162007	0.313864	1.0000	0.8042	0.8092	0.4031
uid86887	0.313864	1.0000	0.7629	0.7916	0.3614
uid59969	0.313884	1.0000	0.8033	0.8168	0.4099
uid170941	0.313936	1.0000	0.7755	0.7789	0.3519
uid58619	0.313945	1.0000	0.8042	0.8111	0.3890
uid73587	0.313945	1.0000	0.7636	0.7882	0.3854
uid163995	0.313971	1.0000	0.8035	0.8070	0.4080
uid59391	0.313980	1.0000	0.8098	0.8173	0.4016
uid62273	0.314006	1.0000	0.7909	0.8202	0.3752
uid58217	0.314068	1.0000	0.8082	0.8200	0.4026
uid58307	0.314071	1.0000	0.7196	0.7901	0.3314
uid57957	0.314073	1.0000	0.8091	0.8071	0.4164
uid84383	0.314091	1.0000	0.8078	0.8139	0.4011
uid174335	0.314119	1.0000	0.7962	0.7977	0.4116
uid72801	0.314121	1.0000	0.7485	0.7859	0.3425
uid59425	0.314146	1.0000	0.8038	0.8128	0.4069
uid57991	0.314176	1.0000	0.8016	0.8158	0.3974
uid58437	0.314219	1.0000	0.7253	0.7969	0.3370
uid162011	0.314331	1.0000	0.8042	0.8133	0.4016
uid59091	0.314357	1.0000	0.8020	0.8085	0.4075
uid162077	0.314388	1.0000	0.7516	0.7883	0.3477
uid162129	0.314460	1.0000	0.7641	0.8082	0.3533
uid58423	0.314465	1.0000	0.7454	0.8088	0.3447
uid41023	0.314473	1.0000	0.8013	0.8083	0.4044
uid162093	0.314515	1.0000	0.7549	0.7913	0.3484
uid58819	0.314536	1.0000	0.7252	0.8045	0.3402
uid59295	0.314545	1.0000	0.7984	0.7989	0.4168
uid58963	0.314585	1.0000	0.7465	0.7845	0.3511
uid58093	0.314612	1.0000	0.7488	0.7972	0.3459
uid161947	0.314612	1.0000	0.8106	0.8146	0.4053
uid59395	0.314620	1.0000	0.7857	0.7992	0.3638
uid59289	0.314630	1.0000	0.7469	0.7998	0.3429
uid57621	0.314640	1.0000	0.8012	0.8124	0.3907
uid62979	0.314640	1.0000	0.8048	0.8118	0.4054
uid58223	0.314665	1.0000	0.7685	0.8123	0.3599
uid58395	0.314707	1.0000	0.8076	0.8122	0.4078
uid58593	0.314732	1.0000	0.7421	0.7991	0.3321
uid52593	0.314742	1.0000	0.8052	0.8143	0.4021
uid188478	0.314779	1.0000	0.8016	0.8149	0.4180
uid86861	0.314802	1.0000	0.8038	0.8107	0.3972
uid162099	0.314885	1.0000	0.8060	0.8126	0.4030
uid161985	0.314887	1.0000	0.8029	0.8065	0.4093
uid189241	0.314891	1.0000	0.8035	0.8155	0.4030
uid40821	0.314949	1.0000	0.8073	0.8212	0.4069
uid58803	0.314956	1.0000	0.8099	0.8150	0.4065
uid58637	0.315002	1.0000	0.7682	0.8254	0.3406
uid59235	0.315035	1.0000	0.8040	0.8075	0.4080
uid59375	0.315053	1.0000	0.8079	0.8129	0.4012
uid59383	0.315055	1.0000	0.8086	0.8101	0.4103
uid162101	0.315063	1.0000	0.8056	0.8142	0.4038
uid161949	0.315076	1.0000	0.8101	0.8141	0.4063
uid162069	0.315099	1.0000	0.7998	0.8087	0.3915
uid161987	0.315114	1.0000	0.8104	0.8159	0.4069
uid70155	0.315149	1.0000	0.8032	0.8222	0.4018
uid57825	0.315149	1.0000	0.7567	0.7919	0.3513
uid161965	0.315179	1.0000	0.8110	0.8155	0.4062
uid59085	0.315184	1.0000	0.7953	0.7915	0.3955
uid58143	0.315217	1.0000	0.8083	0.8198	0.4217
uid161939	0.315221	1.0000	0.8059	0.8144	0.4072
uid175524	0.315315	1.0000	0.7846	0.8616	0.3648
uid58145	0.315325	1.0000	0.8001	0.8116	0.4008
uid178948	0.315383	1.0000	0.7831	0.8074	0.3614
uid189751	0.315390	1.0000	0.7503	0.8264	0.3303
uid176127	0.315466	1.0000	0.8048	0.8083	0.4104
uid187277	0.315480	1.0000	0.8110	0.8140	0.4090
uid162153	0.315489	1.0000	0.8079	0.8129	0.4054
uid161951	0.315509	1.0000	0.8101	0.8186	0.4070
uid46655	0.315534	1.0000	0.8053	0.8119	0.4105
uid59377	0.315572	1.0000	0.8105	0.8150	0.4065
uid57819	0.315578	1.0000	0.7539	0.7869	0.3472
uid185180	0.315590	1.0000	0.8118	0.8313	0.4111
uid199898	0.315597	1.0000	0.7625	0.8023	0.3512
uid57761	0.315632	1.0000	0.7355	0.8036	0.3393
uid162139	0.315663	1.0000	0.8076	0.8091	0.4076
uid58783	0.315665	1.0000	0.8091	0.8146	0.4073
uid161991	0.315670	1.0000	0.8060	0.8090	0.4050
uid175905	0.315699	1.0000	0.8082	0.8087	0.4101
uid176128	0.315728	1.0000	0.8076	0.8091	0.4103
uid59245	0.315810	1.0000	0.8075	0.8141	0.4060
uid162081	0.315847	1.0000	0.7545	0.7892	0.3473
uid161993	0.315883	1.0000	0.8068	0.8134	0.4085
uid59379	0.315896	1.0000	0.8063	0.8164	0.4095
uid77129	0.315912	1.0000	0.7710	0.8149	0.3555
uid58895	0.315986	1.0000	0.7562	0.8172	0.3484
uid68101	0.316029	1.0000	0.7060	0.8396	0.3185
uid41013	0.316032	1.0000	0.8070	0.8065	0.4030
uid68449	0.316054	1.0000	0.7631	0.7966	0.3434
uid162181	0.316093	1.0000	0.8051	0.8135	0.3962
uid57771	0.316096	1.0000	0.7479	0.7972	0.3423
uid187411	0.316101	1.0000	0.8065	0.8196	0.4186
uid41297	0.316114	1.0000	0.7969	0.8004	0.4093
uid162051	0.316122	1.0000	0.8087	0.8152	0.4076
uid61649	0.316165	1.0000	0.7470	0.7835	0.3434
uid172463	0.316182	1.0000	0.8069	0.8181	0.4034
uid161931	0.316186	1.0000	0.8111	0.8161	0.4078
uid41021	0.316233	1.0000	0.8012	0.8082	0.4121
uid52537	0.316243	1.0000	0.8131	0.8131	0.4040
uid183630	0.316304	1.0000	0.7500	0.8243	0.3333
uid162079	0.316337	1.0000	0.7500	0.7874	0.3484
uid162075	0.316342	1.0000	0.7562	0.7931	0.3502
uid58621	0.316356	1.0000	0.7964	0.8037	0.3892
uid58725	0.316360	1.0000	0.8041	0.8095	0.4187
uid162115	0.316361	1.0000	0.8046	0.8130	0.4102
uid41925	0.316361	1.0000	0.7595	0.8016	0.3628
uid57779	0.316408	1.0000	0.8110	0.8160	0.4065
uid57907	0.316427	1.0000	0.7667	0.8034	0.3538
uid57929	0.316499	1.0000	0.7630	0.8063	0.3588
uid43089	0.316516	1.0000	0.8061	0.8235	0.4053
uid59343	0.316553	1.0000	0.8052	0.8133	0.4036
uid58393	0.316559	1.0000	0.8118	0.8093	0.4067
uid167045	0.316596	1.0000	0.7995	0.8166	0.4055
uid58247	0.316624	1.0000	0.7656	0.8052	0.3494
uid158845	0.316647	1.0000	0.7563	0.8596	0.2572
uid59065	0.316671	1.0000	0.7799	0.7989	0.3384
uid57979	0.316684	1.0000	0.7632	0.7980	0.3585
uid162065	0.316720	1.0000	0.8027	0.8085	0.4144
uid86855	0.316740	1.0000	0.7993	0.8062	0.4048
uid57741	0.316743	1.0000	0.8004	0.8124	0.3981
uid67315	0.316747	1.0000	0.8027	0.8085	0.4144
uid58119	0.316766	1.0000	0.7711	0.7946	0.3419
uid185181	0.316812	1.0000	0.8089	0.8218	0.3980
uid183629	0.316828	1.0000	0.7663	0.8500	0.3593
uid67313	0.316860	1.0000	0.8026	0.8089	0.4146
uid58919	0.316878	1.0000	0.8068	0.8172	0.4054
uid59393	0.317003	1.0000	0.6770	0.7829	0.2739
uid63663	0.317012	1.0000	0.8031	0.8110	0.3916
uid162085	0.317064	1.0000	0.7505	0.7849	0.3419
uid189749	0.317184	1.0000	0.7533	0.8225	0.3281
uid59381	0.317207	1.0000	0.8078	0.8138	0.4099
uid189752	0.317288	1.0000	0.7589	0.8404	0.3467
uid197183	0.317298	1.0000	0.7659	0.8042	0.3586
uid162083	0.317348	1.0000	0.7565	0.7867	0.3444
uid58747	0.317364	1.0000	0.7829	0.8143	0.3627
uid193707	0.317387	1.0000	0.7960	0.7945	0.4080
uid197160	0.317415	1.0000	0.7381	0.7640	0.3364
uid51489	0.317529	1.0000	0.8106	0.7894	0.3835
uid165043	0.317733	1.0000	0.7871	0.8077	0.3978
uid189840	0.317754	1.0000	0.7531	0.8377	0.3303
uid62981	0.317759	1.0000	0.8058	0.8088	0.4054
uid161967	0.317988	1.0000	0.7550	0.7875	0.3494
uid80739	0.318010	1.0000	0.8072	0.8218	0.4080
uid46219	0.318016	1.0000	0.7418	0.8201	0.3565
uid193705	0.318118	1.0000	0.8131	0.8178	0.4065
uid58579	0.318418	1.0000	0.7283	0.8465	0.3110
uid57817	0.318426	1.0000	0.7574	0.7828	0.3447
uid197157	0.318460	1.0000	0.7535	0.7968	0.3523
uid68103	0.318654	1.0000	0.8113	0.8185	0.4178
uid60851	0.318741	1.0000	0.7575	0.7852	0.3397
uid66567	0.318890	1.0000	0.7669	0.7959	0.3533
uid197169	0.318898	1.0000	0.7733	0.7905	0.3723
uid59341	0.319129	1.0000	0.7904	0.8021	0.3652
uid189750	0.319346	1.0000	0.7553	0.8391	0.3385
uid58727	0.319400	1.0000	0.8048	0.8138	0.4039
uid58935	0.319430	1.0000	0.7684	0.7968	0.3382
uid65267	0.319568	1.0000	0.7767	0.8233	0.3737
uid57723	0.319572	1.0000	0.7663	0.7895	0.3386
uid202924	0.319753	1.0000	0.7675	0.7913	0.3382
uid73895	0.319782	1.0000	0.7814	0.7893	0.3815
uid65785	0.320232	1.0000	0.7597	0.7770	0.3629
uid185308	0.320362	1.0000	0.7863	0.8602	0.3391
uid174151	0.320612	1.0000	0.8091	0.8076	0.4234
uid41875	0.320756	1.0000	0.8069	0.8627	0.4034
uid58655	0.320954	1.0000	0.7704	0.8039	0.3414
uid170256	0.321106	1.0000	0.8084	0.8127	0.4228
uid198431	0.321226	1.0000	0.8176	0.8181	0.4213
uid168323	0.321461	1.0000	0.7627	0.7850	0.3501
uid48363	0.321561	1.0000	0.8033	0.8052	0.4070
uid168997	0.321666	1.0000	0.8009	0.8130	0.4099
uid197162	0.321690	1.0000	0.7962	0.8021	0.3887
uid84387	0.321700	1.0000	0.8095	0.8134	0.4257
uid58329	0.321750	1.0000	0.7808	0.8570	0.3412
uid197176	0.321858	1.0000	0.7822	0.8093	0.3556
uid197155	0.321891	1.0000	0.7840	0.8113	0.3911
uid57913	0.321933	1.0000	0.7683	0.8388	0.3198
uid57619	0.321957	1.0000	0.8113	0.8103	0.4164
uid158847	0.322398	1.0000	0.7712	0.8558	0.3162
uid72793	0.322710	1.0000	0.8099	0.8232	0.4094
uid83159	0.322881	1.0000	0.8108	0.8191	0.4232
uid68285	0.322914	1.0000	0.7707	0.8121	0.3604
uid68147	0.323020	1.0000	0.7809	0.8017	0.3570
uid59285	0.323092	1.0000	0.7545	0.8477	0.3155
uid59073	0.323213	1.0000	0.8089	0.8085	0.4229
uid158533	0.323228	1.0000	0.7613	0.8342	0.3143
uid59283	0.323250	1.0000	0.7590	0.8512	0.3168
uid51175	0.323457	1.0000	0.7774	0.7836	0.3906
uid42113	0.323655	1.0000	0.8120	0.8111	0.4235
uid162147	0.323671	1.0000	0.8112	0.8122	0.4234
uid57805	0.324006	1.0000	0.7715	0.8508	0.3172
uid158535	0.324075	1.0000	0.7702	0.8482	0.3231
uid58121	0.324205	1.0000	0.7780	0.8182	0.3305
uid58057	0.324341	1.0000	0.7889	0.8060	0.3742
uid59145	0.324450	1.0000	0.8108	0.8065	0.4233
uid158849	0.324557	1.0000	0.7715	0.8547	0.3061
uid57999	0.324562	1.0000	0.7668	0.8271	0.3164
uid60821	0.324823	1.0000	0.7822	0.8136	0.3576
uid45897	0.324945	1.0000	0.7829	0.7909	0.3761
uid58855	0.325186	1.0000	0.7717	0.7970	0.3353
uid41997	0.325264	1.0000	0.8019	0.7909	0.3819
uid52535	0.325290	1.0000	0.6710	0.8135	0.2746
uid42777	0.325323	1.0000	0.7729	0.7996	0.3440
uid58645	0.325487	1.0000	0.7758	0.8280	0.3388
uid43697	0.325541	1.0000	0.7306	0.8101	0.3601
uid197161	0.325911	1.0000	0.7891	0.7944	0.3808
uid42011	0.326470	1.0000	0.7820	0.7826	0.3727
uid158843	0.326850	1.0000	0.7580	0.8492	0.3084
uid172738	0.326933	1.0000	0.7832	0.8417	0.3281
uid59257	0.327078	1.0000	0.8020	0.8093	0.3807
uid59169	0.327351	1.0000	0.7995	0.8069	0.3930
uid197159	0.327921	1.0000	0.7694	0.7948	0.3844
uid65783	0.327975	1.0000	0.7855	0.8033	0.3713
uid197177	0.328075	1.0000	0.7458	0.8023	0.3204
uid186740	0.329052	1.0000	0.7024	0.7721	0.2815
uid197179	0.329510	1.0000	0.8124	0.8154	0.4182
uid197166	0.330010	1.0000	0.8193	0.8128	0.3957
uid197158	0.330381	1.0000	0.7585	0.7968	0.3527
uid58713	0.330948	1.0000	0.7827	0.7904	0.3896
uid197174	0.331389	1.0000	0.7890	0.7896	0.3759
uid58475	0.331568	1.0000	0.7921	0.7801	0.4072
uid59427	0.331595	1.0000	0.7957	0.8484	0.3527
uid46653	0.331616	1.0000	0.7930	0.8121	0.3726
uid172737	0.331790	1.0000	0.7629	0.8310	0.3427
uid59219	0.332095	1.0000	0.7923	0.8149	0.3391
uid58255	0.332270	1.0000	0.7828	0.7906	0.4141
uid58543	0.332436	1.0000	0.7850	0.7721	0.4034
uid197201	0.332487	1.0000	0.7734	0.8028	0.3742
uid47075	0.332560	1.0000	0.6570	0.7520	0.2586
uid197165	0.332622	1.0000	0.7782	0.7889	0.3685
uid68705	0.332688	1.0000	0.7801	0.8057	0.3576
uid58749	0.332691	1.0000	0.7889	0.7906	0.3973
uid197164	0.332712	1.0000	0.7998	0.8170	0.4124
uid58943	0.332765	1.0000	0.6604	0.7513	0.2647
uid58241	0.333610	1.0000	0.7915	0.7796	0.3937
uid58111	0.333915	1.0000	0.7597	0.8374	0.3434
uid62095	0.334417	1.0000	0.7735	0.8156	0.3642
uid41863	0.334505	1.0000	0.7621	0.8132	0.3597
uid55771	0.334583	1.0000	0.7889	0.7822	0.3911
uid59037	0.334734	1.0000	0.7909	0.7926	0.3943
uid57885	0.335669	1.0000	0.7723	0.7952	0.3737
uid190183	0.336120	1.0000	0.7216	0.7726	0.3244
uid162031	0.336336	1.0000	0.7721	0.8191	0.3732
uid73419	0.336508	1.0000	0.8140	0.8112	0.4140
uid88073	0.336730	1.0000	0.8056	0.7927	0.4049
uid58031	0.336815	1.0000	0.7710	0.8198	0.3634
uid197156	0.336884	1.0000	0.7807	0.8147	0.3755
uid60849	0.337112	1.0000	0.7716	0.8170	0.3688
uid161977	0.337167	1.0000	0.8031	0.8025	0.3956
uid59171	0.337255	1.0000	0.7943	0.8063	0.3822
uid46255	0.337257	1.0000	0.7992	0.8275	0.4156
uid59777	0.337318	1.0000	0.7906	0.7821	0.3990
uid82363	0.337491	1.0000	0.7628	0.8104	0.3541
uid59177	0.337514	1.0000	0.7940	0.8115	0.3743
uid48131	0.337820	1.0000	0.7536	0.8058	0.3388
uid57763	0.337889	1.0000	0.7368	0.7808	0.3227
uid58477	0.337958	1.0000	0.7233	0.7818	0.3234
uid197153	0.338475	1.0000	0.7766	0.8190	0.3664
uid161981	0.338515	1.0000	0.7996	0.8226	0.4116
uid58519	0.338628	1.0000	0.8115	0.7988	0.4223
uid190184	0.338737	1.0000	0.7233	0.7721	0.3238
uid58525	0.338970	1.0000	0.7725	0.8272	0.3781
uid205051	0.339050	1.0000	0.7639	0.7848	0.3726
uid57743	0.339354	1.0000	0.7976	0.7971	0.3959
uid175570	0.339873	1.0000	0.7684	0.8910	0.3215
uid63405	0.339898	1.0000	0.7789	0.8138	0.3756
uid58413	0.339933	1.0000	0.7315	0.7774	0.3254
uid42393	0.340048	1.0000	0.7364	0.7738	0.3223
uid58867	0.340365	1.0000	0.7648	0.8082	0.3618
uid42115	0.340922	1.0000	0.7293	0.7845	0.3284
uid176374	0.341143	1.0000	0.7644	0.8932	0.3288
uid59059	0.341193	1.0000	0.7825	0.8621	0.3531
uid57731	0.341299	1.0000	0.7846	0.7928	0.4049
uid72481	0.341425	1.0000	0.7461	0.8158	0.3793
[truncated: 515 more rows]
