# Supplementary material for: Quickly Finding Orthologs as Reciprocal Best Hits with BLAT, LAST, and UBLAST: How Much Do We Miss?
Source: PLoS One. 2014 Jul 11;9(7):e101850. doi: 10.1371/journal.pone.0101850 (PMC4094424; doi:10.1371/journal.pone.0101850)
Supplement: Table Set S1 — These tables contain counts for genes finding reciprocal best hits and genes finding homologs organized on a per query genome fashion. The directory contains the R-script used to run the t-tests comparing the results from each program, and a table with the results of these t-tests. (ZIP) [file pone.0101850.s001.zip › S1-Tables-Stats-Genes/uid57675.RBH.tbl]

Genome	GSS	blastp	usearch7	last	blat
uid13961	0.131461	614	458	461	5
uid51607	0.136969	162	96	106	NA
uid1433	0.141390	618	442	449	8
uid155	0.146550	158	90	114	NA
uid39575	0.161141	480	347	370	8
uid58009	0.163153	101	62	69	NA
uid12410	0.172078	521	394	390	3
uid10623	0.183432	451	323	339	6
uid14003	0.183733	640	483	466	8
uid39439	0.183870	490	357	360	7
uid18881	0.184192	501	365	371	6
uid39573	0.186643	469	341	368	6
uid128	0.188626	477	357	363	7
uid14005	0.192459	62	37	44	NA
uid38659	0.198754	501	367	373	5
uid48993	0.200447	294	200	214	1
uid57755	0.201128	323	215	236	2
uid45893	0.201823	317	216	209	1
uid167488	0.202074	308	204	219	NA
uid10698	0.202703	515	368	389	6
uid58365	0.203478	328	214	237	2
uid62227	0.203806	294	212	220	NA
uid58421	0.205515	361	261	285	2
uid75119	0.206202	312	223	233	1
uid58719	0.206570	321	223	223	2
uid59133	0.206713	306	215	225	1
uid51395	0.207477	334	235	245	NA
uid74443	0.208456	419	278	313	2
uid51875	0.208486	351	254	257	1
uid58635	0.209053	392	274	292	2
uid65089	0.209736	397	290	293	1
uid73415	0.210371	358	248	279	3
uid58563	0.210674	320	233	237	NA
uid162201	0.210842	312	213	226	1
uid183486	0.213282	362	253	282	NA
uid58711	0.213968	416	301	329	3
uid12377	0.214518	476	355	367	5
uid58787	0.215268	396	291	318	3
uid82379	0.215397	413	300	321	1
uid58601	0.216556	366	254	268	1
uid57757	0.216623	380	266	284	3
uid63631	0.216974	413	316	318	3
uid57727	0.218184	423	296	321	3
uid84411	0.218538	422	307	325	4
uid58409	0.219310	419	308	314	3
uid66329	0.222183	428	311	331	2
uid57883	0.222251	335	214	251	2
uid66875	0.222257	419	319	328	3
uid59389	0.223963	447	333	352	5
uid189028	0.224285	462	323	344	2
uid58379	0.224323	457	319	341	2
uid189027	0.224546	459	322	342	2
uid59311	0.224668	79	52	60	1
uid57753	0.224698	408	312	326	6
uid57807	0.224762	461	328	359	6
uid52827	0.224766	435	330	338	4
uid58825	0.224976	488	353	376	4
uid58923	0.225183	472	348	366	3
uid58717	0.225878	443	317	362	2
uid162067	0.225934	483	349	372	3
uid57721	0.226061	475	346	373	4
uid43679	0.226383	469	345	361	3
uid58041	0.226687	444	327	338	7
uid58871	0.226695	483	348	371	3
uid58841	0.226793	478	347	371	4
uid167998	0.228019	463	332	355	4
uid197216	0.228273	467	349	371	2
uid184407	0.228470	382	281	283	3
uid162071	0.228913	470	348	367	2
uid57751	0.228955	401	301	315	2
uid58849	0.229438	481	349	372	4
uid54735	0.229581	420	309	327	4
uid54733	0.229664	448	342	370	4
uid58225	0.229700	471	359	367	6
uid58851	0.229794	483	353	374	4
uid49529	0.230209	395	291	299	5
uid70841	0.230483	414	307	335	4
uid61573	0.230794	414	301	319	5
uid59043	0.230896	426	325	336	3
uid168259	0.231764	411	309	327	3
uid68281	0.234218	401	304	323	5
uid184406	0.234356	491	357	382	8
uid57713	0.234627	375	276	298	6
uid57717	0.235025	477	359	372	11
uid62903	0.235592	443	327	361	10
uid41131	0.235735	375	280	300	4
uid43333	0.235971	386	295	300	4
uid58673	0.236059	549	405	429	1
uid195930	0.236250	384	272	281	2
uid162019	0.236350	550	405	430	1
uid58181	0.236704	529	402	419	8
uid176129	0.236710	385	290	290	5
uid61411	0.237007	362	264	273	9
uid59399	0.237333	420	328	341	4
uid66207	0.237482	498	366	381	4
uid43493	0.237650	386	292	307	6
uid52695	0.238123	521	389	421	7
uid167261	0.238127	445	347	361	8
uid42499	0.238141	369	272	287	4
uid59347	0.238758	373	276	298	5
uid171377	0.239001	509	386	388	8
uid65269	0.239096	445	318	340	9
uid176707	0.239251	462	349	350	7
uid57769	0.239556	541	396	410	1
uid81199	0.239560	465	327	353	10
uid61571	0.239727	546	399	416	1
uid190182	0.239751	574	422	431	4
uid201033	0.240067	454	341	340	5
uid57877	0.240093	414	309	311	6
uid58815	0.240496	489	352	375	11
uid57873	0.240767	458	368	383	7
uid169620	0.240966	460	373	380	6
uid67321	0.240997	385	280	296	5
uid58823	0.241057	382	274	298	6
uid176130	0.241312	414	310	317	5
uid66551	0.241439	451	341	361	8
uid59193	0.241817	524	395	409	9
uid51535	0.242012	362	270	294	4
uid72619	0.242206	NA	NA	NA	NA
uid58903	0.242453	425	314	317	5
uid40863	0.242846	477	333	366	7
uid58561	0.243393	522	396	396	11
uid184819	0.243420	594	432	448	3
uid48803	0.243492	368	271	289	3
uid72475	0.243579	678	515	532	9
uid46245	0.243994	661	513	524	6
uid58469	0.244127	401	295	307	2
uid74437	0.244209	664	519	512	3
uid45857	0.244232	466	348	358	5
uid58807	0.244432	633	492	518	8
uid63623	0.244515	502	366	387	7
uid59189	0.244551	571	454	451	5
uid60167	0.244633	360	263	277	6
uid51637	0.244911	411	313	314	9
uid58785	0.245151	450	317	352	8
uid57719	0.245716	664	499	523	7
uid58407	0.246127	382	293	294	9
uid59107	0.246134	643	487	507	3
uid171337	0.247036	664	506	523	7
uid172732	0.247296	102	76	84	1
uid68105	0.247365	702	541	546	4
uid74439	0.247773	624	472	494	5
uid172733	0.247882	105	70	87	1
uid172735	0.247959	99	77	80	1
uid196597	0.248059	400	289	304	7
uid42887	0.248092	535	402	415	12
uid58435	0.248214	563	432	459	3
uid50305	0.248868	681	537	544	6
uid172736	0.248873	102	73	79	1
uid67359	0.248899	479	362	352	7
uid54919	0.248971	677	514	531	6
uid58773	0.249180	99	77	77	2
uid43501	0.249430	744	585	586	8
uid172734	0.249455	110	79	87	1
uid184863	0.250231	687	533	556	6
uid58827	0.250474	427	323	327	7
uid58847	0.251105	435	346	344	10
uid202216	0.251200	675	530	539	35
uid157911	0.251505	482	360	378	7
uid167315	0.252165	678	529	564	6
uid57879	0.252803	625	486	480	16
uid58035	0.252970	447	355	342	9
uid58767	0.253043	430	343	342	10
uid70729	0.253291	441	346	341	8
uid58741	0.253444	437	343	346	9
uid58947	0.254765	440	341	340	9
uid46845	0.255366	688	546	567	9
uid184864	0.256715	533	399	410	16
uid58023	0.256917	496	377	392	11
uid61623	0.257219	546	419	432	16
uid57715	0.257574	611	461	470	19
uid68249	0.257840	474	361	368	8
uid57893	0.258327	584	455	450	16
uid49857	0.259058	477	348	376	7
uid171259	0.260660	181	151	151	7
uid177925	0.260768	548	406	420	11
uid190185	0.261150	534	423	407	14
uid170731	0.261470	182	150	148	6
uid197195	0.261481	182	154	152	6
uid202217	0.262719	744	581	589	36
uid63665	0.263344	179	150	145	7
uid61897	0.263379	183	151	150	7
uid47313	0.265057	468	360	379	7
uid157331	0.271795	816	685	695	17
uid162179	0.272325	763	610	626	33
uid65091	0.273189	678	565	577	28
uid184818	0.274255	718	595	610	23
uid202219	0.274291	1304	1040	1044	52
uid82341	0.274542	831	687	697	41
uid168321	0.274620	904	703	722	40
uid51377	0.274709	692	575	582	26
uid41169	0.275745	760	634	634	34
uid42615	0.276160	1096	894	871	50
uid58695	0.276407	1061	842	845	40
uid161919	0.276453	723	605	607	31
uid192186	0.276926	1156	945	948	49
uid66777	0.276944	1061	881	859	39
uid58367	0.276964	1060	862	854	50
uid68055	0.277201	1158	920	923	47
uid47507	0.277225	769	653	653	35
uid184826	0.277589	1236	1021	984	47
uid178352	0.277668	1053	886	878	34
uid158689	0.278024	1310	1070	1048	54
uid66603	0.278042	605	497	504	32
uid50565	0.278073	1304	1072	1048	53
uid171830	0.278138	1305	1071	1048	53
uid193703	0.278164	1028	813	826	41
uid86913	0.278342	1251	1005	995	47
uid59267	0.278562	999	828	821	41
uid46257	0.278585	935	760	773	46
uid157907	0.278790	789	644	645	33
uid163151	0.278860	630	522	533	22
uid41425	0.278967	1090	910	891	42
uid49695	0.279093	739	593	627	33
uid197184	0.279455	620	518	532	29
uid174812	0.279471	1079	872	866	49
uid61621	0.279636	339	285	281	9
uid62003	0.279721	950	756	760	38
uid170533	0.279751	913	736	752	37
uid61589	0.279832	918	762	751	30
uid66607	0.279950	818	684	688	30
uid59423	0.280058	1030	812	793	38
uid184820	0.280215	1132	904	899	41
uid162333	0.280228	1286	1042	1037	45
uid58397	0.280247	975	773	795	42
uid58505	0.280391	1163	972	943	45
uid58977	0.280460	444	359	383	15
uid57863	0.280567	1021	841	827	41
uid58195	0.280632	901	758	747	39
uid186549	0.280670	1219	1017	986	58
uid164001	0.280723	1008	813	790	38
uid65781	0.280846	751	613	621	27
uid82365	0.280860	925	764	789	32
uid77027	0.280959	1207	993	1004	45
uid43465	0.281043	1252	1041	1013	53
uid68143	0.281053	1016	820	833	42
uid58565	0.281087	1076	866	879	40
uid89385	0.281121	1003	804	791	38
uid57739	0.281128	1287	1036	1038	53
uid66297	0.281367	1194	993	974	45
uid57585	0.281409	444	356	382	15
uid59005	0.281489	990	778	779	35
uid67367	0.281508	877	718	716	33
uid201428	0.281536	443	358	385	15
uid57639	0.281591	893	765	750	40
uid203361	0.281631	350	278	277	7
uid62207	0.281693	851	702	704	31
uid58941	0.281737	1128	948	938	44
uid55487	0.281745	567	470	493	28
uid83157	0.281751	707	597	608	28
uid59113	0.281824	1153	965	951	54
uid48643	0.281855	897	742	718	30
uid58965	0.282023	1045	849	859	30
uid59365	0.282056	932	766	776	38
uid89387	0.282108	995	805	788	41
uid58659	0.282172	1101	907	890	40
uid87051	0.282282	443	359	386	15
uid58149	0.282380	1113	925	905	45
uid63633	0.282463	894	749	756	26
uid87067	0.282467	444	358	386	15
uid87069	0.282470	442	359	385	15
uid68447	0.282496	443	359	385	14
uid168180	0.282497	733	600	628	29
uid158869	0.282568	657	538	561	26
uid161943	0.282583	895	715	713	30
uid61613	0.282596	1052	827	833	41
uid87065	0.282597	442	358	386	15
uid62913	0.282610	910	767	750	41
uid159865	0.282629	741	611	628	35
uid63269	0.282690	813	676	683	37
uid177930	0.282697	402	338	336	23
uid48821	0.282709	1046	859	851	43
uid84217	0.282734	893	770	746	39
uid158871	0.282753	655	535	558	26
uid62135	0.282770	829	699	715	38
uid62905	0.282790	956	788	790	44
uid43327	0.282811	1073	893	872	40
uid193702	0.282812	730	610	623	30
uid167988	0.282834	695	577	581	27
uid158167	0.282867	1132	951	948	50
uid62939	0.282894	932	746	734	35
uid68279	0.282895	1010	824	825	33
uid83125	0.282913	1121	940	932	43
uid43091	0.282969	748	608	641	32
uid61729	0.283017	1044	867	872	42
uid197168	0.283059	843	733	710	38
uid58463	0.283081	1133	917	903	42
uid167994	0.283098	991	804	789	38
uid67383	0.283151	1011	830	822	37
uid59545	0.283155	696	568	583	28
uid176920	0.283156	442	356	382	15
uid58677	0.283184	743	608	626	34
uid203791	0.283194	1260	1067	1028	50
uid58067	0.283259	1162	965	948	43
uid86651	0.283311	1114	924	910	42
uid162335	0.283328	421	361	363	21
uid58101	0.283328	870	724	736	39
uid162219	0.283358	676	563	570	28
uid57599	0.283362	1194	999	997	51
uid182935	0.283369	553	440	468	33
uid49489	0.283431	721	597	614	34
uid52459	0.283440	138	120	118	2
uid59883	0.283490	692	575	584	27
uid89375	0.283498	771	651	641	29
uid58995	0.283524	1075	893	889	39
uid168322	0.283575	1097	898	876	43
uid49331	0.283601	817	665	695	35
uid202218	0.283683	917	731	739	34
uid58489	0.283726	1101	899	886	42
uid205422	0.283845	1045	824	830	39
uid201038	0.283867	1256	1032	1041	53
uid58207	0.283883	1044	884	871	34
uid193765	0.283906	671	565	567	28
uid40845	0.283937	1092	905	897	38
uid197175	0.283940	612	492	520	23
uid60725	0.283979	869	739	738	31
uid58491	0.284001	1108	892	875	41
uid175523	0.284024	998	811	786	38
uid59225	0.284035	416	358	355	21
uid42501	0.284055	1202	1006	989	49
uid58869	0.284068	351	297	290	8
uid49001	0.284083	915	761	762	35
uid58465	0.284142	1108	892	873	41
uid58147	0.284169	1002	823	802	37
uid158863	0.284227	727	604	622	30
uid57693	0.284290	962	776	783	40
uid41403	0.284318	1075	891	883	48
uid196849	0.284380	1217	999	1004	49
uid54717	0.284381	1020	833	833	43
uid75107	0.284543	1106	884	889	38
uid60789	0.284545	775	654	656	34
uid58899	0.284627	994	784	832	51
uid61625	0.284656	989	808	826	39
uid47509	0.284659	957	803	794	38
uid62789	0.284684	1045	857	884	41
uid61577	0.284725	962	790	808	38
uid43211	0.284764	554	458	475	26
uid62901	0.284825	1063	884	873	39
uid158851	0.284840	1191	1002	971	56
uid58951	0.284861	1258	1027	1006	46
uid159543	0.284891	422	345	370	14
uid162045	0.284905	562	468	485	23
uid52609	0.284923	1320	1072	1090	53
uid58115	0.284926	667	547	556	30
uid167487	0.284998	1168	974	962	50
uid46531	0.285031	1306	1076	1047	58
uid63397	0.285042	825	675	677	38
uid54715	0.285059	1025	836	830	43
uid65271	0.285077	853	725	724	37
uid57747	0.285091	955	779	781	32
uid66779	0.285103	1073	889	888	41
uid58433	0.285104	922	749	782	38
uid158861	0.285118	719	597	619	33
uid59349	0.285154	423	361	369	12
uid58193	0.285182	1019	845	859	47
uid43413	0.285183	1100	910	898	43
uid65087	0.285198	1154	954	917	52
uid61403	0.285224	1087	879	872	43
uid162137	0.285322	869	724	735	40
uid62695	0.285341	719	600	623	33
uid57939	0.285344	717	598	617	33
uid58493	0.285361	1050	887	883	43
uid51641	0.285382	798	654	674	36
uid61629	0.285388	1191	973	970	61
uid176367	0.285455	1072	897	887	58
uid159879	0.285458	423	362	368	12
uid159881	0.285458	423	362	368	12
uid59047	0.285497	1063	866	891	42
uid193658	0.285502	754	626	636	36
uid54719	0.285516	1020	846	824	47
uid197218	0.285558	927	739	744	31
uid60163	0.285562	724	605	623	32
uid158169	0.285568	1343	1084	1083	46
uid159993	0.285575	423	361	368	12
uid54701	0.285618	953	788	794	33
uid59421	0.285668	1096	879	876	39
uid59139	0.285698	970	806	811	41
uid57829	0.285720	444	386	391	11
uid177079	0.285737	1000	850	849	34
uid43093	0.285749	752	615	644	38
uid162063	0.285777	439	381	378	12
uid40839	0.285780	1271	1037	1050	48
uid58983	0.285804	1264	1060	1035	53
uid175575	0.285814	437	378	375	13
uid57921	0.285840	979	845	837	49
uid159863	0.285855	424	362	369	12
uid177080	0.285891	1309	1048	1044	50
uid159529	0.285894	440	383	381	12
uid57809	0.285913	441	382	387	11
uid175574	0.285918	436	378	377	16
uid58551	0.285928	1038	849	852	35
uid60583	0.285930	937	789	778	39
uid193657	0.285932	1313	1084	1069	58
uid68839	0.285973	929	744	744	32
uid186842	0.285977	835	714	716	36
uid184830	0.285983	928	744	746	32
uid61587	0.285986	972	801	811	29
uid57801	0.286029	1306	1103	1067	54
uid48829	0.286036	1066	861	871	45
uid196798	0.286046	428	365	376	12
uid57963	0.286050	438	383	375	12
uid58691	0.286080	1019	847	808	37
uid193712	0.286088	426	363	373	12
uid193713	0.286095	426	363	373	12
uid167483	0.286096	426	363	374	12
uid161995	0.286096	426	363	373	12
uid57997	0.286123	444	384	390	13
uid167485	0.286135	425	363	372	12
uid162059	0.286145	859	713	726	39
uid59111	0.286152	1002	862	856	46
uid57583	0.286165	711	590	605	26
uid175576	0.286168	435	381	378	13
uid55253	0.286173	1067	892	886	60
uid57601	0.286198	1164	983	965	44
uid197217	0.286206	1259	1038	1054	49
uid46663	0.286208	1210	1000	986	34
uid175579	0.286222	443	383	380	12
uid184832	0.286223	930	745	746	33
uid189026	0.286246	435	376	370	12
uid62101	0.286299	1169	977	976	40
uid196782	0.286302	428	366	372	12
uid57811	0.286354	443	385	389	12
uid161361	0.286362	426	364	372	12
uid59069	0.286370	930	746	748	33
uid59019	0.286378	1209	1004	989	56
uid61633	0.286381	426	365	375	12
uid40861	0.286385	1157	957	961	43
uid161403	0.286393	428	363	375	12
uid70731	0.286394	929	743	748	33
uid161369	0.286417	428	363	376	12
uid193770	0.286425	705	579	618	32
uid45895	0.286479	1205	1016	993	48
uid58453	0.286492	999	842	851	46
uid168117	0.286521	821	691	701	41
uid167484	0.286527	425	364	372	12
uid196779	0.286527	426	365	371	12
uid196774	0.286534	427	365	372	12
uid162177	0.286539	862	725	730	43
uid196777	0.286542	425	361	372	14
uid57695	0.286554	931	748	745	34
uid58311	0.286557	412	351	351	22
uid62693	0.286557	720	608	628	33
uid58745	0.286575	1074	901	909	49
uid175577	0.286582	436	379	377	13
uid57785	0.286591	427	372	368	12
uid58675	0.286592	966	814	808	30
uid175578	0.286594	438	375	375	15
uid52597	0.286629	961	810	789	35
uid184828	0.286629	934	743	749	32
uid177081	0.286632	397	340	337	21
uid163693	0.286632	674	547	572	25
uid68317	0.286639	1042	875	862	40
uid175571	0.286649	434	378	380	13
uid58325	0.286651	1260	1036	1012	54
uid196789	0.286670	427	365	377	12
uid196792	0.286672	427	365	377	12
uid57737	0.286682	681	571	565	26
uid195908	0.286691	975	802	831	39
uid196796	0.286699	427	365	377	12
uid196795	0.286699	427	365	377	12
uid196791	0.286699	427	365	377	12
uid196788	0.286699	427	365	377	12
uid196799	0.286699	427	365	377	12
uid196787	0.286699	427	365	377	12
uid196784	0.286710	427	366	377	12
uid57637	0.286710	426	364	371	12
uid196797	0.286713	427	366	377	12
uid196786	0.286714	427	366	377	12
uid196790	0.286715	427	365	377	12
uid198643	0.286727	428	366	378	12
uid198644	0.286727	428	366	378	12
uid67407	0.286744	639	544	552	25
uid196794	0.286745	427	365	377	12
uid196800	0.286747	427	366	377	12
uid196770	0.286770	428	365	372	12
uid196783	0.286774	427	366	376	12
uid57783	0.286784	443	387	387	12
uid59281	0.286798	929	747	746	34
uid58791	0.286812	421	365	363	18
uid196773	0.286813	427	366	372	12
uid58559	0.286848	699	558	591	31
uid196793	0.286849	426	365	377	12
uid196781	0.286852	427	366	373	12
uid196780	0.286853	427	366	372	12
uid59221	0.286860	1136	950	926	40
uid196776	0.286887	428	365	376	13
uid196785	0.286889	426	366	377	12
uid196772	0.286910	427	366	374	13
uid196775	0.286910	428	365	375	13
uid58253	0.286913	867	746	733	37
uid189029	0.286942	928	748	745	34
uid196778	0.286951	427	365	372	13
uid163691	0.286975	676	550	574	25
uid158867	0.286978	677	552	577	25
uid162183	0.286998	927	746	747	33
uid58781	0.287014	929	749	747	34
uid196769	0.287021	428	365	372	12
uid168257	0.287029	859	731	734	28
uid58649	0.287031	1012	836	864	40
uid54205	0.287044	888	748	738	31
uid58597	0.287064	1006	832	815	46
uid59077	0.287079	1276	1051	1018	58
uid196771	0.287096	428	365	372	12
uid58251	0.287101	1009	854	848	57
uid59359	0.287114	675	552	575	26
uid58439	0.287157	1030	863	851	37
uid176366	0.287166	1048	884	871	58
uid58333	0.287173	427	366	374	12
uid162167	0.287180	819	681	691	36
uid86889	0.287191	929	747	745	34
uid48071	0.287206	871	722	730	39
uid185758	0.287219	929	743	746	33
uid176365	0.287220	1056	893	874	60
uid49049	0.287233	863	700	701	35
uid49535	0.287242	842	677	705	28
uid158135	0.287243	848	721	706	33
uid174511	0.287266	1163	982	987	51
uid158865	0.287275	675	552	576	26
uid203027	0.287284	578	491	486	25
uid80733	0.287304	865	722	729	39
uid68843	0.287306	422	358	373	12
uid58429	0.287330	1057	890	875	34
uid179070	0.287340	446	383	383	12
uid59075	0.287356	977	806	808	30
uid50325	0.287358	913	756	746	30
uid58879	0.287371	637	542	548	24
uid58293	0.287377	933	789	776	34
uid193711	0.287409	1037	877	877	57
uid54947	0.287419	923	739	742	33
uid57855	0.287423	1067	901	898	49
uid47077	0.287438	932	774	781	35
uid175572	0.287439	437	380	375	12
uid57777	0.287448	930	746	752	33
uid58853	0.287461	930	746	748	33
uid67349	0.287469	1047	878	872	58
uid83619	0.287471	931	746	750	33
uid66295	0.287490	435	377	379	12
uid47081	0.287496	872	723	713	30
uid58445	0.287515	1014	847	836	40
uid59357	0.287528	675	551	576	26
uid58443	0.287528	1023	855	851	40
uid53541	0.287536	591	495	495	27
uid58417	0.287538	931	745	751	32
uid57641	0.287546	627	533	536	25
uid80731	0.287571	784	645	652	30
uid161997	0.287575	928	744	747	33
uid175573	0.287622	440	377	379	12
uid159845	0.287627	441	383	380	12
uid61635	0.287644	424	363	375	12
uid161941	0.287648	895	715	720	28
uid13791	0.287664	1242	1027	1015	57
uid159525	0.287697	440	384	377	12
uid59327	0.287704	584	495	491	24
uid58833	0.287725	717	601	621	33
uid58793	0.287732	417	358	355	17
uid161409	0.287752	427	365	372	12
uid188688	0.287752	797	677	670	38
uid161353	0.287764	427	365	371	12
uid161377	0.287771	427	365	372	12
uid159523	0.287773	442	384	380	12
uid58969	0.287779	1168	962	981	55
uid53043	0.287800	745	631	630	30
uid170532	0.287810	929	745	748	33
uid59351	0.287811	423	363	371	12
uid159527	0.287830	440	384	379	12
uid58721	0.287831	1118	933	920	47
uid162211	0.287852	584	489	495	26
uid58703	0.287859	1143	964	944	39
uid58993	0.287863	886	747	746	42
uid159493	0.287921	592	491	490	26
uid68335	0.287938	727	623	610	18
uid184829	0.287972	927	741	746	33
uid75101	0.288016	1144	966	949	44
uid197361	0.288033	877	724	735	37
uid73353	0.288036	939	782	764	32
uid179069	0.288043	1011	821	828	44
uid81777	0.288046	1079	905	866	34
uid58511	0.288073	887	752	749	43
uid61591	0.288105	748	632	636	23
uid65447	0.288111	1017	844	840	45
uid71231	0.288116	407	350	345	24
uid159521	0.288134	439	383	376	12
uid58843	0.288187	1112	928	925	46
uid59305	0.288191	581	488	486	26
uid50555	0.288193	813	670	689	31
uid42497	0.288208	1108	923	917	34
uid58863	0.288210	746	629	641	37
uid203790	0.288214	931	745	748	33
uid58911	0.288237	666	547	573	23
uid54699	0.288247	948	790	786	40
uid55641	0.288255	930	786	786	36
uid162217	0.288257	589	493	496	26
uid57775	0.288263	918	738	741	33
uid83605	0.288273	836	693	710	35
uid57789	0.288274	590	495	500	26
uid61611	0.288296	971	804	824	42
uid176501	0.288309	860	719	730	40
uid57705	0.288311	457	364	382	24
uid51877	0.288318	918	765	761	33
uid158157	0.288326	582	492	493	25
uid179068	0.288340	1046	890	874	57
uid58301	0.288354	872	753	743	36
uid57965	0.288361	378	310	323	6
uid58889	0.288397	374	308	328	5
uid68451	0.288412	645	541	525	20
uid58285	0.288416	894	752	744	33
uid63621	0.288421	435	382	377	12
uid193763	0.288432	919	733	734	33
uid159659	0.288446	851	711	718	35
uid84299	0.288450	833	689	716	34
uid58185	0.288471	743	617	614	33
uid67365	0.288498	862	728	726	33
uid58273	0.288570	1013	827	829	39
uid58835	0.288589	1093	893	896	50
uid57905	0.288597	970	802	825	41
uid49483	0.288607	1215	993	1013	55
uid162513	0.288618	672	544	575	25
uid58109	0.288635	1166	976	984	55
uid58441	0.288640	1006	838	840	39
uid80745	0.288642	860	718	731	40
uid198524	0.288655	858	714	720	39
uid58351	0.288682	914	755	759	37
uid49131	0.288691	734	610	625	34
uid89395	0.288693	1084	883	869	41
uid57699	0.288697	956	782	788	40
uid84317	0.288708	833	676	701	33
uid80735	0.288741	860	716	729	41
uid171958	0.288747	1200	1006	981	42
uid68291	0.288748	855	713	721	37
uid59115	0.288758	1178	999	996	43
uid67319	0.288765	1147	967	937	39
uid49873	0.288809	586	491	491	25
uid57701	0.288830	1193	992	969	43
uid162215	0.288849	586	488	489	24
uid80859	0.288857	878	740	732	57
uid67253	0.288863	1110	905	892	36
uid169879	0.288918	850	709	713	35
uid81779	0.288931	860	734	721	34
uid59409	0.288949	894	721	744	39
uid168181	0.288952	861	731	722	36
uid63629	0.288961	1130	939	945	54
uid84313	0.288976	838	691	710	36
uid51369	0.288995	1039	880	880	46
uid189953	0.289077	989	789	835	39
uid57971	0.289083	449	385	385	14
uid193708	0.289095	967	802	823	41
uid170732	0.289101	944	769	786	32
uid174334	0.289118	1186	992	986	50
uid161159	0.289129	582	489	488	27
uid62183	0.289164	727	602	614	30
uid84301	0.289172	827	684	698	34
uid54207	0.289216	852	697	708	36
uid61639	0.289217	796	672	680	37
uid41709	0.289222	989	812	818	41
uid82373	0.289222	1135	964	958	56
uid58299	0.289245	852	708	718	39
uid162207	0.289245	584	489	494	26
uid193774	0.289255	1061	865	855	36
uid66595	0.289256	1083	924	897	51
uid162213	0.289262	589	488	495	25
uid82951	0.289265	878	741	730	33
uid89391	0.289292	1082	892	897	45
uid59053	0.289315	956	789	805	38
uid162165	0.289336	408	348	347	26
uid47085	0.289378	1045	884	876	48
uid179904	0.289394	895	758	750	27
uid73421	0.289403	830	696	704	30
uid62159	0.289420	967	802	802	38
uid194444	0.289426	1070	872	865	36
uid202426	0.289428	948	780	780	39
uid161153	0.289443	588	490	490	25
uid59023	0.289450	1146	962	961	44
uid52601	0.289451	1083	918	919	49
uid57691	0.289521	830	688	705	33
uid58669	0.289527	690	566	563	34
uid42117	0.289536	889	721	723	35
uid61409	0.289540	576	486	497	27
uid161139	0.289543	589	491	494	25
uid58399	0.289566	808	666	678	33
uid59415	0.289574	594	496	495	25
uid53509	0.289594	1055	871	905	41
uid70621	0.289612	979	831	817	38
uid59413	0.289671	800	667	689	28
uid59071	0.289689	897	748	767	39
uid68067	0.289693	883	739	747	39
uid62107	0.289706	1137	958	929	39
uid162209	0.289739	579	489	495	27
uid158163	0.289764	1089	926	925	45
uid159987	0.289782	590	494	498	25
uid57581	0.289785	407	344	341	25
uid47323	0.289791	901	772	756	42
uid162205	0.289803	583	490	495	24
uid193716	0.289807	585	490	491	25
uid58483	0.289814	1193	1009	973	55
uid58065	0.289822	828	690	708	44
uid184823	0.289834	1182	1015	1010	46
uid58997	0.289837	1206	1025	1007	43
uid161957	0.289849	839	704	713	44
uid61249	0.289857	653	547	559	21
uid58971	0.289864	1005	858	850	37
uid59437	0.289865	1145	967	938	45
uid48073	0.289891	1015	869	855	38
uid168059	0.289893	1160	968	993	47
uid57881	0.289911	839	703	711	44
uid175778	0.289922	631	520	550	18
uid59165	0.289945	585	488	497	26
uid58353	0.289997	1052	893	897	37
uid157999	0.290020	794	670	673	38
uid161157	0.290022	588	501	497	25
uid159985	0.290046	581	486	482	27
uid58003	0.290059	1193	1014	994	69
uid195604	0.290065	941	806	779	43
uid176921	0.290109	709	597	602	30
uid159491	0.290154	589	491	490	25
uid72627	0.290172	1267	1042	1059	47
uid182202	0.290173	571	481	490	25
uid159467	0.290176	584	490	497	25
uid57961	0.290197	457	360	380	25
uid58653	0.290199	413	353	347	23
uid41861	0.290239	788	665	664	34
uid182482	0.290245	855	717	722	43
uid58203	0.290268	1100	899	912	46
uid84305	0.290272	830	689	706	35
uid161161	0.290320	862	706	717	37
uid179202	0.290326	932	784	779	33
uid57889	0.290362	1071	875	869	36
uid159991	0.290385	591	489	496	26
uid159639	0.290393	577	489	488	23
uid182201	0.290400	583	491	498	25
uid50553	0.290424	1081	910	910	46
uid178201	0.290427	586	496	496	27
uid68453	0.290432	990	820	820	35
uid161241	0.290434	410	350	346	25
uid203025	0.290438	513	432	435	25
uid57651	0.290454	926	785	787	41
uid57955	0.290475	1223	1027	1003	41
uid159867	0.290482	408	349	342	22
uid43247	0.290490	903	740	750	35
uid58897	0.290500	994	812	839	43
uid58451	0.290514	992	832	833	40
uid59309	0.290536	967	808	791	44
uid189753	0.290566	1322	1097	1055	55
uid89409	0.290575	1326	1102	1059	55
uid57653	0.290576	1046	876	873	38
uid178203	0.290579	586	495	496	27
uid58261	0.290583	1083	910	912	47
uid84309	0.290596	838	690	707	35
uid176500	0.290602	1074	890	898	34
uid178202	0.290610	586	495	496	27
uid58377	0.290617	1183	1001	999	45
uid73759	0.290620	986	816	833	54
uid58517	0.290645	581	496	491	29
uid57949	0.290660	1034	865	873	53
uid161149	0.290660	586	488	497	24
uid58259	0.290670	1078	913	911	47
uid161151	0.290684	579	488	487	26
uid58347	0.290709	1087	912	906	50
uid58577	0.290760	440	363	374	7
uid58685	0.290774	571	471	483	23
uid74431	0.290776	1004	806	821	37
uid84297	0.290816	823	682	705	33
uid203026	0.290861	581	488	490	24
uid57787	0.290891	583	491	492	26
uid193715	0.290891	586	486	494	25
uid59197	0.290917	692	599	593	29
uid203028	0.290938	573	484	482	28
uid159677	0.290948	825	688	698	33
uid157997	0.290954	1183	1004	985	61
uid159611	0.290966	578	491	490	25
uid50585	0.290974	834	697	702	34
uid161145	0.290994	588	491	495	26
uid58125	0.291083	409	346	344	24
uid161925	0.291091	584	485	488	26
uid183005	0.291094	1010	850	836	50
uid159615	0.291101	583	492	494	24
uid61627	0.291195	763	646	643	30
uid58263	0.291212	996	847	829	44
uid193714	0.291216	935	769	773	43
uid66593	0.291225	881	731	743	41
uid57613	0.291231	1061	878	897	41
uid67369	0.291247	912	745	765	36
uid162025	0.291319	1077	911	909	46
uid167260	0.291320	821	694	698	33
uid57603	0.291322	1176	1012	1005	47
uid83607	0.291357	823	682	705	33
uid53539	0.291368	580	493	495	25
uid49903	0.291385	583	488	491	26
uid58881	0.291404	937	774	791	37
uid58707	0.291443	978	814	807	43
uid58343	0.291447	1081	902	908	50
uid59099	0.291471	952	781	801	42
uid58345	0.291476	1072	902	911	49
uid174072	0.291480	872	716	721	27
uid159669	0.291480	821	685	695	33
uid159983	0.291509	577	482	483	25
uid182931	0.291524	811	676	686	34
uid84295	0.291535	829	689	705	35
uid83609	0.291544	825	686	699	34
uid176372	0.291546	1193	1019	1008	50
uid57629	0.291559	439	363	370	7
uid157909	0.291567	820	682	696	33
uid59277	0.291570	1060	886	878	41
uid193772	0.291571	1174	1014	1005	47
uid193771	0.291599	967	791	801	39
uid58557	0.291604	792	661	664	29
uid159675	0.291612	818	684	694	33
uid49661	0.291629	836	719	710	35
uid58503	0.291644	724	602	613	28
uid159989	0.291664	584	490	496	25
uid59081	0.291688	1157	981	992	48
uid162175	0.291719	826	689	696	33
uid47079	0.291733	851	731	715	34
uid58985	0.291778	734	632	622	28
uid84303	0.291794	832	682	703	36
uid59899	0.291811	1174	982	969	45
uid67501	0.291818	992	812	828	41
uid68141	0.291820	588	491	499	37
uid158509	0.291824	1233	1036	1012	57
uid58449	0.291825	1037	882	867	38
uid43163	0.291831	920	748	780	32
uid159667	0.291863	814	688	696	32
uid84311	0.291871	834	691	711	36
uid58283	0.291876	1070	906	889	53
uid58549	0.291879	1168	1009	1012	44
uid46099	0.291895	866	747	744	34
uid58265	0.291911	1057	887	880	44
uid58257	0.291920	1040	874	879	47
uid58153	0.291949	935	775	780	59
uid58239	0.291951	848	708	702	27
uid54411	0.291965	994	814	817	34
uid161197	0.292056	409	350	343	25
uid182929	0.292081	1068	949	912	58
uid178913	0.292089	1056	880	904	43
uid58743	0.292102	1084	910	910	49
uid52605	0.292156	1177	1016	1001	46
uid57605	0.292164	1045	867	870	39
uid165869	0.292172	529	437	446	25
uid161143	0.292193	588	486	496	25
uid43209	0.292247	926	767	752	28
uid58775	0.292265	1085	908	914	48
uid46523	0.292299	883	744	770	27
uid58905	0.292307	1051	890	908	44
uid86865	0.292316	1166	994	981	48
uid159673	0.292338	820	685	694	33
uid50427	0.292350	1122	933	956	54
uid48825	0.292367	937	816	802	30
uid58391	0.292399	1189	1002	1000	54
uid58155	0.292409	938	770	778	31
uid58069	0.292413	1079	885	909	45
uid68753	0.292437	893	755	747	30
uid183004	0.292458	888	751	763	49
uid58321	0.292466	1056	875	866	37
uid62961	0.292485	1061	905	884	33
uid59307	0.292517	960	791	802	36
uid59207	0.292519	982	837	839	46
uid58249	0.292521	1140	965	957	51
uid59055	0.292530	1080	917	908	47
uid185179	0.292673	1193	1001	1010	44
uid59089	0.292679	912	768	772	42
uid70727	0.292702	728	614	626	37
uid159671	0.292702	815	681	692	33
uid67363	0.292777	947	806	791	45
uid182933	0.292782	999	861	856	47
uid57891	0.292803	953	782	796	36
uid58141	0.292809	1178	985	995	55
uid59049	0.292834	1034	899	906	48
uid63401	0.292839	916	758	764	37
uid52607	0.292865	1173	1001	997	44
uid59215	0.292872	738	601	615	34
uid58085	0.292883	976	820	819	38
uid54249	0.292898	910	785	776	42
uid58527	0.292898	908	764	764	31
uid59057	0.292914	966	793	799	38
uid59411	0.292980	820	681	698	35
uid190704	0.292986	939	804	790	45
uid159531	0.293004	706	598	607	28
uid59429	0.293016	397	339	335	25
uid57887	0.293069	1061	877	865	39
uid158699	0.293152	778	654	646	28
uid59435	0.293153	987	839	840	51
uid41935	0.293193	1000	810	818	40
uid62959	0.293218	629	534	543	33
uid68445	0.293369	729	626	624	28
uid58509	0.293386	814	672	677	46
uid89381	0.293420	819	692	698	33
uid42521	0.293427	1356	1123	1085	53
uid177516	0.293488	1012	848	859	42
uid58991	0.293497	1201	1022	997	38
uid58427	0.293505	994	849	835	31
uid61349	0.293509	958	825	809	38
uid162187	0.293537	1226	1019	1011	46
uid159003	0.293569	849	710	739	39
uid162133	0.293585	1102	931	939	44
uid77117	0.293645	1227	1021	1010	46
uid58705	0.293735	1049	904	892	50
uid168258	0.293741	805	678	689	34
uid177517	0.293762	1050	870	894	42
uid162135	0.293773	928	769	782	32
uid59033	0.293796	879	727	752	35
uid61595	0.293849	859	733	720	47
uid43725	0.293855	1157	942	939	51
uid58547	0.293860	979	808	812	33
uid177713	0.293891	987	848	827	44
uid58689	0.293897	888	736	743	37
uid59433	0.293901	961	796	801	40
uid58949	0.293968	600	499	501	18
uid68745	0.293992	831	707	708	40
uid71485	0.294010	1006	848	833	42
uid58269	0.294013	1204	1007	1006	44
uid82343	0.294028	1171	976	971	52
uid61643	0.294040	1054	871	856	40
uid58507	0.294053	816	675	676	47
uid59253	0.294177	692	584	574	28
uid58021	0.294224	796	675	672	37
uid75113	0.294268	922	781	781	34
uid59131	0.294289	972	800	801	35
uid61647	0.294291	1057	869	882	37
uid58913	0.294303	1005	850	825	63
uid183114	0.294319	1049	896	878	50
uid64753	0.294326	1086	900	917	51
uid63403	0.294335	1157	973	972	44
uid59007	0.294357	1069	906	896	51
uid58349	0.294400	1051	881	893	43
uid57665	0.294455	1045	887	894	41
uid42155	0.294457	438	364	375	7
uid81783	0.294457	1021	848	857	47
uid73179	0.294467	1044	868	859	36
uid162199	0.294535	1041	868	866	35
uid41885	0.294559	1067	885	880	48
uid59293	0.294560	668	562	565	29
uid178369	0.294563	957	838	812	34
uid182928	0.294565	919	776	773	40
uid52599	0.294566	828	689	693	40
uid61603	0.294574	1019	860	853	36
uid58513	0.294593	889	767	767	43
uid159685	0.294629	1178	1016	1002	49
uid59581	0.294635	888	734	748	45
uid162027	0.294660	284	244	248	11
uid58187	0.294681	1105	910	921	45
uid174152	0.294721	708	596	607	28
uid57697	0.294726	669	563	568	29
uid183339	0.294745	958	836	830	54
uid58545	0.294753	719	595	596	29
uid72795	0.294755	934	771	787	32
uid58657	0.294795	1047	863	880	39
uid60161	0.294820	932	812	802	32
uid57587	0.294822	707	594	606	28
uid57595	0.294851	1062	874	863	39
uid59345	0.294861	684	571	588	29
uid161927	0.294864	1055	887	870	42
uid158377	0.294888	838	709	715	30
uid58459	0.294901	869	735	734	38
uid58959	0.294951	982	794	802	40
uid184076	0.294980	1025	888	859	49
uid58671	0.294993	678	567	569	27
uid58681	0.295029	457	377	379	17
uid183111	0.295036	1021	889	876	53
uid48815	0.295100	1033	861	871	48
uid57703	0.295100	1013	827	842	44
uid59155	0.295101	928	770	786	32
uid60171	0.295152	1111	914	909	48
uid42613	0.295173	899	776	761	47
uid64755	0.295196	1090	958	934	48
uid159665	0.295216	797	663	673	34
uid58331	0.295247	461	387	385	22
uid183110	0.295261	987	839	838	49
uid168182	0.295305	951	806	806	42
uid67323	0.295321	1076	911	912	47
uid158379	0.295371	847	716	723	31
uid158381	0.295371	847	716	720	31
uid158375	0.295376	847	716	720	31
uid158383	0.295376	847	716	723	31
uid158373	0.295381	847	716	723	31
uid158531	0.295381	847	716	723	31
uid176499	0.295409	708	597	607	28
uid59397	0.295424	1158	982	973	44
uid59279	0.295426	847	716	720	31
uid179383	0.295501	872	746	747	44
uid72473	0.295524	1050	863	869	37
uid46085	0.295554	1197	999	984	58
uid58231	0.295571	943	791	789	41
uid61617	0.295581	1043	877	871	38
uid48801	0.295606	859	727	725	35
uid183109	0.295685	968	837	839	51
uid58373	0.295704	878	751	735	39
uid58845	0.295727	1092	892	911	44
uid175569	0.295732	958	801	832	38
uid159539	0.295735	1052	869	864	40
uid196851	0.295737	420	364	363	16
uid58405	0.295793	468	385	388	19
uid61631	0.295867	1069	891	887	44
uid57709	0.295902	298	257	260	11
uid82931	0.295912	1318	1092	1067	56
uid63159	0.295938	974	841	825	52
uid57941	0.296025	930	792	804	54
uid57865	0.296049	1171	984	978	43
uid59213	0.296050	819	701	710	42
uid85495	0.296051	298	261	259	11
uid167486	0.296081	1107	934	929	52
uid58771	0.296095	719	599	613	30
uid159533	0.296111	707	599	608	30
uid50539	0.296149	1117	937	950	40
uid57925	0.296171	885	747	739	42
uid58739	0.296181	954	775	797	38
uid70793	0.296197	1102	945	930	53
uid57767	0.296206	1071	917	909	57
uid58079	0.296212	612	528	530	19
uid58981	0.296241	600	509	515	33
uid58661	0.296245	840	707	717	28
uid57759	0.296255	790	661	670	29
uid174460	0.296283	1199	1014	1014	55
uid185759	0.296285	293	255	258	11
uid58341	0.296288	1055	900	882	45
uid46647	0.296289	631	518	538	28
uid49957	0.296319	1063	893	901	54
uid66301	0.296350	1233	1043	1018	52
uid58821	0.296360	1026	862	867	38
uid58267	0.296381	1055	894	876	45
uid61615	0.296398	1166	973	971	47
uid58515	0.296433	1202	1010	1015	54
uid58933	0.296478	1049	882	888	37
uid59233	0.296482	985	839	827	30
uid49133	0.296509	1022	866	859	53
uid159535	0.296527	710	595	607	31
uid52547	0.296546	1010	852	856	52
uid41317	0.296565	857	727	720	32
uid61565	0.296584	418	362	359	17
uid58095	0.296597	731	621	624	29
uid57899	0.296646	704	590	603	29
uid57615	0.296650	1020	847	866	40
uid60837	0.296653	930	808	788	43
uid159857	0.296672	672	565	581	40
uid58389	0.296674	1198	1017	1012	54
uid58043	0.296678	1010	871	876	53
uid162029	0.296687	197	164	173	7
uid161945	0.296712	419	361	359	16
uid196850	0.296716	421	363	362	18
uid57617	0.296719	961	811	837	39
uid59013	0.296751	959	820	818	43
uid58715	0.296770	1131	956	963	54
uid58387	0.296782	1105	936	944	51
uid197171	0.296795	909	778	767	46
uid55403	0.296842	731	621	624	29
uid158859	0.296868	963	809	836	39
uid57609	0.296886	862	737	732	34
uid158055	0.296939	420	363	361	16
uid156977	0.296963	427	358	365	16
uid186548	0.296975	704	590	611	41
uid72479	0.296977	908	777	775	38
uid60487	0.297087	880	752	767	37
uid58295	0.297119	866	720	729	38
uid158065	0.297136	423	365	362	16
uid58805	0.297144	996	826	824	43
uid66307	0.297181	1043	864	860	33
uid158063	0.297241	421	364	362	16
uid43467	0.297265	1181	994	991	52
uid86885	0.297347	862	737	736	33
uid158053	0.297353	420	363	361	16
uid193710	0.297427	868	737	727	33
uid58733	0.297469	854	724	724	35
uid59223	0.297473	994	877	848	53
uid162511	0.297473	1189	1000	1011	54
uid194120	0.297473	699	602	598	22
uid66331	0.297512	727	635	642	27
uid58087	0.297518	889	763	758	42
uid158051	0.297565	420	362	359	16
uid57655	0.297569	1005	839	836	49
uid58447	0.297573	968	815	821	39
uid183002	0.297593	1086	917	920	56
uid58385	0.297621	1115	948	955	52
uid83613	0.297636	978	841	842	39
uid205541	0.297640	1217	1033	1025	53
uid51635	0.297697	919	774	779	39
uid173371	0.297764	263	233	230	10
uid61563	0.297764	983	839	848	37
uid184831	0.297770	NA	NA	NA	NA
uid162161	0.297800	1156	990	955	57
uid57735	0.297831	982	849	851	42
uid57633	0.297847	435	378	373	19
uid205256	0.297888	887	760	756	43
uid170535	0.297918	869	738	723	34
uid62461	0.297955	201	168	175	7
uid49531	0.297963	686	586	599	20
uid62947	0.297974	1288	1103	1047	60
uid63345	0.298022	983	839	825	40
uid50551	0.298030	1038	863	861	40
uid74393	0.298036	1049	866	853	46
uid58861	0.298046	721	609	611	32
uid58667	0.298074	642	530	547	29
uid57931	0.298123	1181	1016	976	48
uid58731	0.298168	949	820	807	59
uid58209	0.298179	849	726	723	34
uid68689	0.298270	1187	1017	990	51
uid68321	0.298319	743	636	645	40
uid62243	0.298342	1140	973	956	58
uid168183	0.298355	1003	848	833	42
uid57815	0.298362	1134	962	939	53
uid66391	0.298369	1002	857	836	40
uid58007	0.298370	1153	976	958	61
uid58161	0.298378	423	360	366	18
uid58937	0.298435	1018	855	865	38
uid66299	0.298436	1143	970	959	51
uid82369	0.298455	419	362	359	16
uid158045	0.298502	433	371	369	18
uid41019	0.298524	740	625	635	29
uid68443	0.298557	1171	1004	966	66
uid49953	0.298561	1029	862	855	33
uid162149	0.298565	1000	834	834	49
uid162013	0.298644	688	579	602	42
uid58801	0.298699	418	358	362	16
uid62925	0.298700	1182	999	981	55
uid170534	0.298705	862	735	732	34
uid89383	0.298709	433	368	369	19
uid58063	0.298715	415	359	358	17
uid62923	0.298731	1175	1000	1006	57
uid83615	0.298797	981	842	851	42
uid168256	0.298824	698	597	602	34
uid66847	0.298828	966	822	806	50
uid58813	0.298842	1008	861	847	37
uid58211	0.298854	868	736	738	34
uid86653	0.298893	433	364	368	19
uid86659	0.298905	433	367	369	20
uid86655	0.298906	433	366	369	19
uid86657	0.298907	433	364	369	19
uid58737	0.299007	1117	943	950	38
uid58641	0.299019	1105	946	927	55
uid158057	0.299036	417	359	358	16
uid73963	0.299045	426	362	363	15
uid88067	0.299046	435	367	370	18
uid59137	0.299110	874	735	754	45
uid62105	0.299115	959	781	812	39
uid197180	0.299156	489	419	414	44
uid197182	0.299164	496	429	417	39
uid175469	0.299196	701	593	614	37
uid57851	0.299209	427	353	371	10
uid55259	0.299227	1001	853	848	44
uid59009	0.299233	978	836	842	38
uid158161	0.299234	414	360	358	18
uid158357	0.299248	414	360	358	18
uid42523	0.299256	1212	1038	1026	56
uid165871	0.299271	1174	986	1009	47
uid58961	0.299277	430	366	368	19
uid194119	0.299327	750	636	635	39
uid158159	0.299327	432	371	367	18
uid189952	0.299385	906	777	777	59
uid201037	0.299403	1185	1017	1009	53
uid159541	0.299416	993	848	862	51
uid70839	0.299425	431	368	372	18
uid183003	0.299434	976	815	804	52
uid164779	0.299434	650	552	561	34
uid88063	0.299440	414	356	356	18
uid183006	0.299443	949	809	826	53
uid158043	0.299513	432	369	372	19
uid198768	0.299535	431	363	379	9
uid58099	0.299565	1143	991	970	48
uid59353	0.299579	1117	945	929	59
uid58167	0.299586	1018	861	848	54
uid162509	0.299600	1095	955	950	39
uid81083	0.299623	393	341	347	18
uid170612	0.299623	718	614	618	29
uid63399	0.299629	986	844	859	43
uid58383	0.299670	1120	952	955	50
uid58921	0.299678	1118	953	945	46
uid168379	0.299732	1131	950	939	52
uid158855	0.299740	975	843	855	44
uid62909	0.299770	1133	963	952	58
uid60727	0.299778	700	587	608	40
uid81081	0.299795	1242	1062	1028	55
uid58027	0.299803	430	362	367	18
uid86751	0.299822	426	362	364	18
uid59301	0.299845	420	358	358	17
uid58047	0.299867	1184	1003	992	50
uid176364	0.299880	1048	894	868	49
uid58159	0.299887	409	352	351	18
uid59217	0.299890	948	814	801	38
uid57733	0.299898	1201	1015	1013	55
uid57967	0.299907	1165	995	966	50
uid158857	0.299916	979	848	857	43
uid58859	0.299945	1123	939	947	37
uid59387	0.299949	1051	896	915	49
uid88069	0.299983	431	365	368	20
uid182930	0.299999	1000	882	855	51
uid58305	0.300003	728	596	631	27
uid182932	0.300017	1003	852	851	49
uid58431	0.300023	985	856	848	54
uid57823	0.300049	1218	1049	1031	56
uid82367	0.300058	203	173	174	6
uid77119	0.300063	922	785	787	49
uid184011	0.300069	890	740	748	35
uid57707	0.300092	284	252	248	10
uid175779	0.300122	630	533	535	16
uid73585	0.300158	682	589	588	22
uid183113	0.300200	948	813	796	47
uid161961	0.300227	921	767	775	49
uid183112	0.300281	1063	932	917	55
uid59251	0.300312	1006	853	854	47
uid156845	0.300343	431	369	368	16
uid58639	0.300345	1155	987	973	54
uid59419	0.300387	1047	872	860	42
uid171995	0.300400	1010	867	848	45
uid173372	0.300418	285	252	248	10
uid58799	0.300455	428	372	369	17
uid74025	0.300455	920	781	775	38
uid58183	0.300472	812	686	696	42
uid57951	0.300493	409	352	346	10
uid58363	0.300518	820	697	704	41
uid58873	0.300528	973	833	841	40
uid78933	0.300540	1055	894	910	51
uid162009	0.300547	1057	887	871	42
uid57645	0.300564	918	770	775	49
uid183008	0.300567	871	733	729	46
uid59061	0.300617	1032	874	870	58
uid81775	0.300681	962	806	814	33
uid42975	0.300693	1201	1015	1013	55
uid81627	0.300724	1035	884	883	48
uid53037	0.300741	818	687	700	37
uid59161	0.300746	733	628	617	23
uid162203	0.300754	1040	867	862	42
uid59371	0.300756	429	360	376	10
uid58425	0.300774	1054	903	905	52
uid59187	0.300775	858	743	732	43
uid193704	0.300794	1073	923	908	50
uid48809	0.300820	703	583	597	38
uid46181	0.300842	855	725	711	36
uid89389	0.300862	1059	903	909	51
uid203393	0.300899	1239	1080	1036	54
uid58123	0.300938	756	639	657	26
uid58615	0.300953	1089	923	934	46
uid46253	0.300958	1207	1034	1017	55
uid158039	0.300981	428	371	369	17
uid162107	0.301003	726	600	609	31
uid57849	0.301014	733	632	636	32
uid58679	0.301022	916	770	771	50
uid159869	0.301044	1052	900	905	51
uid158853	0.301057	983	843	852	42
uid53371	0.301104	1039	877	886	47
uid176370	0.301107	1219	1027	1024	58
uid59025	0.301154	987	842	842	53
uid57623	0.301250	1053	897	904	51
uid61575	0.301256	614	523	520	25
uid159519	0.301268	82	68	69	5
uid58075	0.301272	1213	1005	1015	48
uid58025	0.301273	988	828	828	47
uid57593	0.301295	1114	931	945	42
uid58011	0.301353	957	805	808	48
uid59355	0.301363	1054	901	913	50
uid173373	0.301376	275	241	241	10
uid198767	0.301377	415	350	366	6
uid46943	0.301379	1095	907	943	49
uid62265	0.301384	916	787	788	53
uid46839	0.301385	1092	906	942	50
uid78143	0.301418	802	679	678	53
uid57803	0.301434	1003	877	860	52
uid183115	0.301441	985	842	851	53
uid58521	0.301459	1036	891	897	50
uid53251	0.301472	1014	852	842	46
uid67351	0.301479	1146	995	969	51
uid61645	0.301481	413	350	367	6
uid61247	0.301495	997	872	868	52
uid61601	0.301497	876	744	755	40
uid58081	0.301501	1175	1017	1005	56
uid68687	0.301510	419	365	375	17
uid59241	0.301532	959	826	831	39
uid165873	0.301599	423	363	376	15
uid59015	0.301601	963	828	828	39
uid159871	0.301625	972	838	836	39
uid57927	0.301625	972	837	836	39
uid183485	0.301626	1112	967	948	45
uid83617	0.301633	972	838	836	39
uid193717	0.301650	416	356	373	15
uid48999	0.301653	1063	897	887	46
uid58133	0.301739	794	691	703	41
uid71131	0.301779	982	839	841	39
uid57937	0.301795	1249	1084	1049	56
uid162105	0.301814	717	600	601	31
uid46083	0.301875	885	737	747	36
uid58729	0.301876	1247	1059	1038	57
uid58355	0.301883	1169	1006	984	59
uid175777	0.301922	920	789	760	49
uid77127	0.301931	399	340	358	15
uid59183	0.301958	883	745	746	41
uid58243	0.301992	421	358	357	12
uid183341	0.302000	839	717	735	46
uid162041	0.302017	832	692	694	39
uid61597	0.302077	986	842	837	46
uid162023	0.302092	693	597	596	29
uid63627	0.302122	759	644	640	29
uid58611	0.302171	786	673	682	36
uid176498	0.302173	985	839	848	48
uid193764	0.302174	488	423	418	15
uid58763	0.302174	718	615	620	32
uid186598	0.302183	623	537	532	27
uid58019	0.302191	956	819	828	39
uid58163	0.302212	1055	884	893	50
uid191340	0.302280	766	645	663	31
uid58699	0.302289	1226	1041	1033	59
uid171260	0.302340	1169	1018	989	62
uid158171	0.302354	771	642	646	39
uid55727	0.302371	821	715	712	41
uid58857	0.302374	698	596	586	28
uid57773	0.302387	720	601	626	26
uid58603	0.302443	983	838	832	43
uid59319	0.302473	979	841	838	39
uid58501	0.302493	893	741	761	37
uid41601	0.302629	1159	1003	987	61
uid58173	0.302629	770	679	664	39
uid171829	0.302631	360	310	330	5
uid57725	0.302634	1116	956	962	53
uid57969	0.302649	1156	994	979	66
uid58723	0.302671	1144	962	959	53
uid68749	0.302676	1097	944	931	57
uid173370	0.302684	277	246	242	11
uid61607	0.302692	760	632	648	33
uid184079	0.302694	595	516	527	15
uid58013	0.302752	421	359	357	11
uid58401	0.302774	605	506	516	19
uid59105	0.302844	746	635	646	35
uid51367	0.302863	739	628	637	35
uid59143	0.302870	935	791	797	41
uid59209	0.302895	858	719	726	40
uid182483	0.302897	468	407	417	19
uid58765	0.302926	1003	854	854	53
uid58651	0.302941	1167	990	975	52
uid66305	0.302941	606	495	497	18
uid46345	0.302959	1029	883	875	60
uid188480	0.302976	1162	983	974	46
uid58371	0.303009	1235	1044	1038	51
uid82347	0.303021	1175	991	979	62
uid59051	0.303022	827	725	718	54
uid183337	0.303041	834	708	722	46
uid58907	0.303090	1055	888	893	49
uid184342	0.303100	1114	955	939	54
uid167583	0.303112	1183	1018	986	62
uid59127	0.303113	988	845	854	45
uid68057	0.303126	1052	897	889	52
uid41533	0.303148	433	371	378	16
uid57953	0.303167	1242	1042	1029	50
uid57869	0.303171	718	619	619	30
uid170940	0.303193	1078	920	922	51
uid198526	0.303229	1013	875	876	34
uid173858	0.303238	1182	995	995	47
uid62937	0.303246	955	816	826	39
uid58205	0.303258	307	267	268	14
uid184343	0.303399	908	786	759	38
uid58499	0.303423	724	603	602	33
uid162113	0.303434	1117	962	954	60
uid58245	0.303491	421	361	358	11
uid62225	0.303550	1093	948	927	56
uid158679	0.303555	1008	855	864	49
uid58809	0.303561	718	622	618	29
uid58073	0.303567	1260	1063	1055	51
uid46661	0.303580	1010	881	878	35
uid58169	0.303590	913	784	762	47
uid190222	0.303600	994	852	861	51
uid183007	0.303646	939	816	800	49
uid57647	0.303716	805	687	689	37
uid87037	0.303726	1213	1023	1020	57
uid184822	0.303781	1129	959	950	60
uid162739	0.303793	1010	855	860	50
uid58987	0.303808	1003	852	821	37
uid205052	0.303823	303	259	263	12
uid51505	0.303851	813	688	697	31
uid59027	0.303878	925	789	795	41
uid50545	0.303882	1110	926	942	44
uid175904	0.303956	725	605	612	30
uid59079	0.304049	895	756	763	52
uid58735	0.304053	1161	1001	977	55
uid57843	0.304069	1154	992	971	59
uid61245	0.304097	495	431	429	17
uid68707	0.304100	818	700	714	50
uid182934	0.304117	853	725	732	43
uid58107	0.304117	390	335	355	7
uid46803	0.304232	953	811	813	39
uid49485	0.304304	1037	924	903	49
uid158685	0.304310	994	843	854	52
uid158677	0.304322	998	849	853	50
uid162055	0.304326	1157	1001	976	61
uid57591	0.304326	1203	1044	1025	56
uid58769	0.304337	1250	1061	1044	54
uid161973	0.304344	678	568	573	31
uid58113	0.304393	948	818	814	37
uid162053	0.304442	302	258	264	12
uid59227	0.304462	483	417	413	15
uid58189	0.304482	869	743	742	31
uid58275	0.304493	1057	917	926	54
uid182733	0.304496	1189	1019	996	56
uid61593	0.304504	1085	923	931	54
uid61581	0.304600	749	633	656	32
uid58957	0.304635	1139	959	956	60
uid58697	0.304652	1185	1015	1009	51
uid58291	0.304712	930	803	803	41
uid61637	0.304715	998	856	857	52
uid46801	0.304723	858	721	735	34
uid162089	0.304736	1222	1065	1050	64
uid58967	0.304752	622	541	552	32
uid58369	0.304755	1249	1057	1044	52
uid58701	0.304779	1223	1023	1014	48
uid59265	0.304787	925	796	792	38
uid49725	0.304789	819	725	721	47
uid58071	0.304798	422	364	362	13
uid58361	0.304805	848	719	737	46
uid59129	0.304852	608	525	542	29
uid68741	0.304869	79	64	64	5
uid162001	0.304903	335	282	286	16
uid66303	0.304913	1223	1033	1032	59
uid196598	0.304945	1218	1064	1054	63
uid59403	0.304972	1016	878	879	44
uid188115	0.304995	423	362	379	16
uid58595	0.305013	678	567	569	32
uid58375	0.305017	721	632	635	34
uid41287	0.305071	433	363	380	18
uid58319	0.305084	748	629	639	36
uid49469	0.305181	882	764	775	31
uid58419	0.305226	834	727	718	47
uid58625	0.305293	776	647	634	53
uid58323	0.305438	739	622	640	32
uid58599	0.305455	1156	990	958	69
uid58177	0.305465	951	812	814	59
uid57977	0.305480	1219	1063	1050	62
uid59101	0.305492	871	743	745	46
uid181998	0.305554	675	559	563	31
uid57643	0.305621	580	505	506	29
uid58909	0.305679	1187	1013	1012	49
uid159693	0.305716	1074	904	937	49
uid58139	0.305723	1182	991	973	52
uid59271	0.305723	989	843	844	51
uid161999	0.305773	330	277	276	17
uid47087	0.305773	347	285	302	17
uid168320	0.305780	996	841	829	47
uid58059	0.305805	307	270	272	13
uid58811	0.305851	679	570	566	30
uid83161	0.305854	1230	1045	1028	62
uid83123	0.305859	994	858	860	50
uid89379	0.305876	662	560	561	29
uid68747	0.305879	1159	998	985	61
uid89373	0.305912	664	560	560	29
uid58467	0.305940	932	797	793	43
uid57945	0.305955	1218	1067	1062	63
uid198830	0.305963	1103	939	936	61
uid59367	0.305964	878	761	757	39
uid57597	0.306029	1103	938	936	61
uid57993	0.306057	329	277	276	17
uid174512	0.306060	572	496	505	28
uid198829	0.306077	1102	937	935	61
uid58039	0.306107	309	271	272	13
uid58175	0.306117	761	654	660	40
uid46679	0.306140	334	274	283	15
uid62921	0.306148	1090	932	929	50
uid57853	0.306263	422	363	370	17
uid57933	0.306305	428	359	354	11
uid41333	0.306343	776	667	668	42
uid58617	0.306345	1176	972	1003	55
uid58303	0.306350	1214	1024	1019	49
uid159955	0.306360	1073	905	934	54
uid59405	0.306399	610	516	537	29
uid58127	0.306399	793	685	692	41
uid59041	0.306478	691	592	596	41
uid59083	0.306482	992	845	844	51
uid162173	0.306522	1213	1064	1048	63
uid58777	0.306531	820	701	702	47
uid195459	0.306651	1146	968	971	62
uid59291	0.306654	823	694	703	32
uid57745	0.306655	588	513	527	27
uid58129	0.306658	742	623	640	34
uid50119	0.306670	1003	863	860	48
uid59185	0.306694	783	687	675	33
uid183338	0.306742	898	767	760	43
uid58479	0.306745	1084	913	915	62
uid58627	0.306763	1222	1049	1031	57
uid58631	0.306787	1133	943	964	58
uid62131	0.306850	573	495	506	25
uid190882	0.306870	682	581	576	25
uid46251	0.306889	682	582	575	24
uid70791	0.306899	805	697	723	31
uid197202	0.306950	1104	946	925	54
uid40659	0.306988	1078	907	939	47
uid57833	0.307038	851	722	724	42
uid58473	0.307063	831	718	711	41
uid184078	0.307067	1146	988	972	61
uid205540	0.307125	1174	969	995	58
uid46989	0.307135	770	670	663	41
uid58999	0.307146	663	551	554	31
uid66323	0.307158	1113	935	943	52
uid189950	0.307171	566	497	500	27
uid59275	0.307192	1221	1065	1052	62
uid189951	0.307246	587	508	523	25
uid168996	0.307260	1215	1062	1041	61
uid183340	0.307283	870	748	750	46
uid158693	0.307285	1205	1036	1028	59
uid62245	0.307343	907	785	776	40
uid59231	0.307362	874	745	745	55
uid59243	0.307430	1078	921	919	58
uid57589	0.307443	660	555	560	30
uid66601	0.307444	806	702	700	42
uid58693	0.307446	659	553	558	30
uid162087	0.307465	329	284	287	17
uid60723	0.307485	868	752	752	37
uid68691	0.307505	324	272	281	12
uid168665	0.307508	328	276	285	13
uid41819	0.307553	1029	882	893	46
uid81439	0.307597	932	787	798	45
uid197154	0.307605	347	292	301	13
uid159657	0.307626	1032	886	895	49
uid59179	0.307691	918	785	780	45
uid158173	0.307742	660	584	569	34
uid170255	0.307758	641	556	554	35
uid162097	0.307766	915	798	792	62
uid46841	0.307770	348	289	295	14
uid180867	0.307793	1078	928	936	57
uid60859	0.307855	329	276	283	13
uid59029	0.307901	1118	939	972	50
uid165185	0.307903	1201	1023	1004	57
uid57635	0.307914	569	500	510	29
uid158369	0.307956	841	706	715	33
uid49533	0.307960	1019	893	879	48
uid58131	0.307992	769	670	670	45
uid61599	0.307993	1083	929	927	53
uid57607	0.308082	861	729	718	37
uid62103	0.308091	640	557	552	34
uid81629	0.308103	805	691	678	55
uid161097	0.308122	722	621	628	36
uid58553	0.308175	862	717	728	42
uid61609	0.308182	750	629	648	33
uid52781	0.308225	1114	962	949	48
uid49487	0.308230	799	686	689	48
uid58989	0.308269	1038	882	886	54
uid45927	0.308284	735	613	623	33
uid58213	0.308376	1107	939	939	52
uid58135	0.308378	1025	876	884	58
uid57915	0.308380	1188	1029	1025	59
uid58891	0.308450	846	729	729	56
uid50331	0.308510	886	749	774	39
uid158071	0.308512	1074	948	945	47
uid58939	0.308518	649	545	548	29
uid42519	0.308534	1220	1047	1045	61
uid59163	0.308555	489	425	429	20
uid41729	0.308557	964	821	833	54
uid159875	0.308719	729	610	621	33
uid59195	0.308755	673	585	585	35
uid197193	0.308901	647	559	557	36
uid57897	0.308918	743	658	646	33
uid172628	0.308953	329	275	274	17
uid59095	0.308964	777	666	660	42
uid58831	0.308970	1222	1035	1044	59
uid46231	0.309039	728	617	623	28
uid73771	0.309076	635	556	551	32
uid58917	0.309082	1186	1010	1018	58
uid67387	0.309093	831	719	720	37
uid58061	0.309111	319	271	276	18
uid59249	0.309179	1178	1007	1012	58
uid58755	0.309189	1031	884	871	61
uid181997	0.309202	330	284	289	17
uid162193	0.309206	1140	976	978	56
uid58535	0.309214	798	681	698	50
uid58541	0.309277	1212	1046	1044	60
uid197194	0.309292	632	549	550	34
uid175256	0.309373	822	691	690	32
uid87001	0.309424	1195	1017	1013	59
uid158047	0.309471	1218	1035	1038	63
uid59063	0.309476	1192	1015	1019	59
uid158073	0.309492	1068	936	933	45
uid58687	0.309554	659	549	551	31
uid51695	0.309555	324	277	285	16
uid58001	0.309589	1127	955	953	51
uid59363	0.309610	1200	1024	1018	64
uid59373	0.309612	839	718	722	36
uid172631	0.309619	329	274	273	17
uid162047	0.309630	1198	1037	1034	57
uid162049	0.309630	1198	1037	1034	57
uid58789	0.309640	847	730	730	52
uid58201	0.309647	1186	1006	1012	57
uid172629	0.309662	329	275	273	17
uid172624	0.309687	329	275	273	17
uid172626	0.309702	330	275	274	17
uid175255	0.309712	814	693	692	33
uid172625	0.309723	330	275	274	17
uid172627	0.309727	330	275	274	17
uid87003	0.309782	326	279	285	16
uid58403	0.309802	893	753	773	36
uid58537	0.309832	806	703	700	51
uid58915	0.309889	1213	1035	1031	58
uid58523	0.309894	1033	904	910	62
uid189748	0.309907	890	746	750	45
uid172630	0.309972	329	275	274	17
uid201427	0.309988	1190	1020	1014	56
uid62097	0.309995	740	622	626	46
uid176368	0.310034	835	720	731	40
uid57793	0.310057	1195	1022	1014	56
uid57659	0.310080	890	746	751	45
uid73423	0.310156	1071	919	922	46
uid58953	0.310206	1040	875	891	52
uid58017	0.310240	1197	1016	1020	58
uid80743	0.310242	777	668	665	41
uid58973	0.310256	1214	1040	1041	59
uid193773	0.310280	1035	901	905	49
uid58683	0.310301	788	672	669	43
uid59269	0.310336	1181	1005	1009	56
uid86059	0.310365	1221	1043	1043	61
uid59191	0.310387	736	636	639	40
uid48819	0.310468	822	722	714	32
uid59273	0.310496	773	667	670	41
uid58215	0.310550	1133	971	964	56
uid162949	0.310568	852	733	735	42
uid53543	0.310570	339	290	301	11
uid50609	0.310592	795	670	674	34
uid162195	0.310594	1202	1034	1032	58
uid184077	0.310612	752	636	642	32
uid84397	0.310640	1229	1051	1048	60
uid176363	0.310666	882	754	758	51
uid57973	0.310754	1190	1021	1014	56
uid61619	0.310783	328	268	276	15
uid72767	0.310797	960	830	824	53
uid62099	0.310814	346	292	302	13
uid84393	0.310834	1225	1044	1045	60
uid58415	0.310850	1116	965	955	58
uid86647	0.310886	778	658	653	46
uid162947	0.310895	903	783	782	42
uid47317	0.310964	1067	938	937	48
uid58531	0.310978	1198	1036	1038	59
uid58309	0.311017	651	563	567	31
uid58533	0.311020	577	493	507	29
uid161975	0.311032	1196	1043	1040	53
uid87035	0.311080	1171	995	998	59
uid197167	0.311155	536	444	443	40
uid51721	0.311190	964	834	821	90
uid51371	0.311215	902	768	758	44
uid54341	0.311238	650	547	549	32
uid58049	0.311268	879	758	750	39
uid57765	0.311299	722	619	627	39
uid198746	0.311315	1225	1043	1045	59
uid57995	0.311335	654	563	575	27
uid57875	0.311360	1092	958	956	55
uid59431	0.311368	1209	1040	1044	59
uid58287	0.311430	1025	895	911	58
uid184824	0.311466	321	279	282	16
uid86645	0.311475	1226	1045	1046	60
uid59247	0.311515	1205	1030	1034	59
uid58313	0.311560	645	546	555	27
uid81197	0.311579	895	774	786	40
uid162043	0.311586	1210	1046	1041	61
uid58151	0.311586	787	684	683	36
uid87049	0.311588	1222	1042	1044	60
uid58583	0.311593	1143	973	987	55
uid57799	0.311648	1220	1039	1040	60
uid86061	0.311705	1220	1039	1046	60
uid162061	0.311749	1173	1014	1009	56
uid57627	0.311767	852	726	728	52
uid55845	0.311768	1271	1112	1085	71
uid178014	0.311774	NA	NA	NA	NA
uid50547	0.311839	1246	1068	1059	70
uid58591	0.311850	719	616	612	45
uid58539	0.311852	875	751	746	51
uid62123	0.311874	737	628	624	44
uid58197	0.311991	878	760	753	52
uid57649	0.311995	801	698	702	40
uid58887	0.312002	303	261	250	14
uid58623	0.312006	1176	1015	1019	51
uid58607	0.312051	1105	969	963	55
uid59325	0.312126	297	257	255	19
uid58979	0.312157	1178	1014	1014	54
uid159233	0.312184	1133	969	967	57
uid58191	0.312206	1149	1002	1002	62
uid67391	0.312333	696	609	623	34
uid57729	0.312390	402	338	347	19
uid59097	0.312399	1220	1039	1039	61
uid58587	0.312479	752	647	647	47
uid58033	0.312502	896	767	790	43
uid57625	0.312509	642	564	553	38
uid59153	0.312532	1119	982	973	55
uid68283	0.312547	690	601	603	40
uid156881	0.312574	838	730	728	52
uid65787	0.312580	737	646	630	35
uid46807	0.312616	1246	1063	1050	59
uid158049	0.312617	1254	1061	1058	63
uid58613	0.312635	800	700	702	41
uid195457	0.312721	876	760	758	52
uid59205	0.312732	767	669	675	38
uid58609	0.312776	1104	968	961	57
uid62907	0.312846	1134	962	969	56
uid58045	0.312852	838	703	712	46
uid58077	0.312913	347	297	306	12
uid198769	0.312941	880	762	759	51
uid58037	0.312957	1098	963	952	57
uid161923	0.312996	764	652	647	42
uid58487	0.312997	1121	977	965	54
uid59297	0.313014	1198	1002	1013	64
uid157913	0.313020	877	738	743	45
uid57711	0.313030	304	261	249	14
uid158059	0.313047	877	738	743	45
uid159835	0.313048	877	738	743	45
uid58357	0.313088	651	546	564	24
uid159537	0.313103	908	789	813	42
uid159873	0.313103	876	738	743	45
uid88075	0.313109	424	366	367	19
uid58157	0.313123	1117	980	976	54
uid195458	0.313153	872	760	757	51
uid161955	0.313159	842	730	727	51
uid57631	0.313188	671	588	589	24
uid193709	0.313220	866	750	740	50
uid59407	0.313233	799	691	682	40
uid58893	0.313241	666	580	583	24
uid162073	0.313272	1233	1055	1048	61
uid190101	0.313302	1194	1026	1024	59
uid59011	0.313343	301	261	249	14
uid197178	0.313384	768	663	656	59
uid161921	0.313400	761	645	645	43
uid62715	0.313411	1249	1062	1063	62
uid57611	0.313424	718	618	625	40
uid58485	0.313542	1067	936	940	54
uid59151	0.313547	1121	978	970	55
uid161971	0.313580	749	645	649	48
uid57827	0.313588	378	323	325	18
uid60855	0.313603	916	779	793	50
uid58629	0.313605	696	604	602	26
uid158537	0.313631	1082	948	944	53
uid61569	0.313670	349	307	304	20
uid57781	0.313677	1219	1047	1038	61
uid47083	0.313686	795	691	685	55
uid49871	0.313773	1237	1052	1070	65
uid58235	0.313775	827	699	707	44
uid57831	0.313779	1220	1048	1041	62
uid46657	0.313782	930	806	786	53
uid57657	0.313787	1040	896	894	63
uid62083	0.313808	401	348	359	22
uid158119	0.313811	1103	964	958	56
uid58359	0.313841	656	560	568	29
uid58005	0.313856	291	256	258	19
uid158165	0.313863	1029	907	872	58
uid162007	0.313864	1208	1038	1034	60
uid86887	0.313864	854	738	732	52
uid59969	0.313884	1251	1068	1055	59
uid170941	0.313936	941	824	813	60
uid58619	0.313945	1103	972	960	55
uid73587	0.313945	848	723	726	41
uid163995	0.313971	1215	1044	1037	62
uid59391	0.313980	1205	1038	1038	57
uid62273	0.314006	909	787	796	43
uid58217	0.314068	1178	1010	1012	57
uid58307	0.314071	646	541	556	23
uid57957	0.314073	1224	1053	1035	61
uid84383	0.314091	1188	1018	1017	60
uid174335	0.314119	1226	1044	1043	59
uid72801	0.314121	807	687	683	44
uid59425	0.314146	1223	1047	1050	61
uid57991	0.314176	1146	974	976	56
uid58437	0.314219	651	542	561	24
uid162011	0.314331	1205	1036	1035	57
uid59091	0.314357	1211	1039	1034	61
uid162077	0.314388	755	646	647	45
uid162129	0.314460	911	782	806	43
uid58423	0.314465	655	565	576	30
uid41023	0.314473	1211	1035	1042	62
uid162093	0.314515	745	644	647	43
uid58819	0.314536	646	540	561	24
uid59295	0.314545	1222	1039	1041	60
uid58963	0.314585	401	347	347	28
uid58093	0.314612	761	651	647	46
uid161947	0.314612	1192	1030	1026	57
uid59395	0.314620	1028	889	897	62
uid59289	0.314630	584	502	512	32
uid57621	0.314640	1098	963	957	54
uid62979	0.314640	1207	1045	1041	60
uid58223	0.314665	881	769	783	42
uid58395	0.314707	1211	1045	1040	62
uid58593	0.314732	694	597	586	41
uid52593	0.314742	1209	1035	1042	58
uid188478	0.314779	1255	1059	1081	61
uid86861	0.314802	1243	1058	1049	62
uid162099	0.314885	1204	1037	1033	60
uid161985	0.314887	1206	1031	1036	58
uid189241	0.314891	1234	1058	1053	69
uid40821	0.314949	1244	1071	1071	69
uid58803	0.314956	1199	1036	1032	58
uid58637	0.315002	658	580	584	23
uid59235	0.315035	1217	1044	1036	62
uid59375	0.315053	1197	1027	1022	61
uid59383	0.315055	1216	1043	1042	59
uid162101	0.315063	1210	1040	1043	60
uid161949	0.315076	1190	1029	1024	57
uid162069	0.315099	1141	994	987	57
uid161987	0.315114	1203	1051	1042	59
uid70155	0.315149	1177	1014	1017	59
uid57825	0.315149	758	653	654	43
uid161965	0.315179	1200	1047	1038	59
uid59085	0.315184	1036	896	890	61
uid58143	0.315217	1216	1061	1052	60
uid161939	0.315221	1209	1049	1050	61
uid175524	0.315315	332	292	287	19
uid58145	0.315325	1228	1048	1047	64
uid178948	0.315383	915	797	800	43
uid189751	0.315390	491	428	430	27
uid176127	0.315466	1223	1052	1048	62
uid187277	0.315480	1213	1046	1042	62
uid162153	0.315489	1212	1047	1041	60
uid161951	0.315509	1209	1046	1046	59
uid46655	0.315534	1209	1040	1041	59
uid59377	0.315572	1211	1046	1043	61
uid57819	0.315578	750	648	652	43
uid185180	0.315590	1221	1070	1080	57
uid199898	0.315597	779	661	646	37
uid57761	0.315632	643	548	548	26
uid162139	0.315663	1200	1041	1030	61
uid58783	0.315665	1206	1054	1040	60
uid161991	0.315670	1227	1059	1053	63
uid175905	0.315699	1222	1054	1048	62
uid176128	0.315728	1220	1051	1046	62
uid59245	0.315810	1206	1044	1036	59
uid162081	0.315847	756	643	651	46
uid161993	0.315883	1212	1046	1044	58
uid59379	0.315896	1200	1040	1048	60
uid77129	0.315912	825	726	715	58
uid58895	0.315986	671	581	582	23
uid68101	0.316029	279	238	237	17
uid41013	0.316032	1213	1043	1037	63
uid68449	0.316054	856	729	730	47
uid162181	0.316093	1246	1068	1052	61
uid57771	0.316096	755	647	638	46
uid187411	0.316101	1293	1111	1107	68
uid41297	0.316114	1218	1050	1028	63
uid162051	0.316122	1215	1052	1051	64
uid61649	0.316165	751	648	646	46
uid172463	0.316182	1256	1097	1082	62
uid161931	0.316186	1215	1054	1050	62
uid41021	0.316233	1215	1041	1048	63
uid52537	0.316243	1198	1034	1025	62
uid183630	0.316304	481	421	430	25
uid162079	0.316337	756	648	649	45
uid162075	0.316342	749	652	649	45
uid58621	0.316356	1014	879	903	64
uid58725	0.316360	1264	1072	1090	63
uid162115	0.316361	1230	1054	1057	62
uid41925	0.316361	819	688	710	53
uid57779	0.316408	1212	1048	1045	58
uid57907	0.316427	775	676	676	38
uid57929	0.316499	731	646	645	48
uid43089	0.316516	1226	1048	1060	66
uid59343	0.316553	1197	1041	1034	58
uid58393	0.316559	1200	1040	1033	60
uid167045	0.316596	1217	1046	1046	65
uid58247	0.316624	869	754	758	53
uid158845	0.316647	302	261	262	17
uid59065	0.316671	825	732	718	56
uid57979	0.316684	755	661	662	49
uid162065	0.316720	1281	1083	1091	65
uid86855	0.316740	1240	1054	1052	67
uid57741	0.316743	1139	989	992	54
uid67315	0.316747	1281	1084	1091	65
uid58119	0.316766	769	670	672	48
uid185181	0.316812	1232	1073	1077	68
uid183629	0.316828	478	431	421	29
uid67313	0.316860	1281	1084	1091	65
uid58919	0.316878	1222	1052	1056	62
uid59393	0.317003	190	162	162	5
uid63663	0.317012	1130	997	987	55
uid162085	0.317064	751	652	652	46
uid189749	0.317184	489	427	436	20
uid59381	0.317207	1215	1048	1049	61
uid189752	0.317288	479	432	422	27
uid197183	0.317298	854	737	744	61
uid162083	0.317348	751	647	648	45
uid58747	0.317364	837	742	739	36
uid193707	0.317387	1227	1058	1036	65
uid197160	0.317415	771	657	644	55
uid51489	0.317529	1011	891	846	73
uid165043	0.317733	1131	958	984	59
uid189840	0.317754	481	424	424	22
uid62981	0.317759	1219	1050	1052	60
uid161967	0.317988	751	642	648	45
uid80739	0.318010	1264	1097	1092	71
uid46219	0.318016	664	579	584	53
uid193705	0.318118	1153	1003	997	57
uid58579	0.318418	274	241	236	13
uid57817	0.318426	746	643	640	44
uid197157	0.318460	838	729	717	59
uid68103	0.318654	1296	1117	1110	68
uid60851	0.318741	740	633	633	42
uid66567	0.318890	892	779	781	47
uid197169	0.318898	779	666	685	62
uid59341	0.319129	933	825	818	51
uid189750	0.319346	491	438	430	21
uid58727	0.319400	1215	1035	1038	64
uid58935	0.319430	829	725	713	53
uid65267	0.319568	746	636	645	44
uid57723	0.319572	817	725	713	57
uid202924	0.319753	826	730	719	57
uid73895	0.319782	1134	984	964	80
uid65785	0.320232	778	671	681	45
uid185308	0.320362	427	364	367	20
uid174151	0.320612	1277	1097	1080	72
uid41875	0.320756	283	251	250	20
uid58655	0.320954	822	716	717	56
uid170256	0.321106	1311	1135	1120	81
uid198431	0.321226	1283	1123	1107	63
uid168323	0.321461	863	752	750	62
uid48363	0.321561	1271	1105	1092	75
uid168997	0.321666	1259	1097	1098	75
uid197162	0.321690	963	856	841	79
uid84387	0.321700	1285	1100	1084	75
uid58329	0.321750	428	363	370	19
uid197176	0.321858	778	682	658	63
uid197155	0.321891	907	795	786	77
uid57913	0.321933	403	348	350	19
uid57619	0.321957	1293	1114	1099	73
uid158847	0.322398	397	345	350	20
uid72793	0.322710	1249	1092	1092	69
uid83159	0.322881	1296	1127	1117	80
uid68285	0.322914	791	688	691	51
uid68147	0.323020	865	751	762	62
uid59285	0.323092	402	346	354	20
uid59073	0.323213	1290	1114	1099	72
uid158533	0.323228	413	357	362	19
uid59283	0.323250	400	348	354	20
uid51175	0.323457	915	797	795	52
uid42113	0.323655	1304	1121	1101	76
uid162147	0.323671	1296	1114	1105	75
uid57805	0.324006	412	358	363	20
uid158535	0.324075	398	336	353	22
uid58121	0.324205	748	654	654	45
uid58057	0.324341	1051	913	915	59
uid59145	0.324450	1301	1125	1107	77
uid158849	0.324557	386	337	338	20
uid57999	0.324562	400	344	351	21
uid60821	0.324823	860	756	751	56
uid45897	0.324945	875	762	746	41
uid58855	0.325186	737	648	648	42
uid41997	0.325264	1050	923	903	72
uid52535	0.325290	193	162	172	11
uid42777	0.325323	810	717	708	54
uid58645	0.325487	541	478	481	22
uid43697	0.325541	527	456	460	32
uid197161	0.325911	961	855	838	77
uid42011	0.326470	957	855	839	69
uid158843	0.326850	388	339	345	20
uid172738	0.326933	387	341	338	24
uid59257	0.327078	768	684	656	52
uid59169	0.327351	1023	915	889	85
uid197159	0.327921	961	814	827	76
uid65783	0.327975	940	819	821	49
uid197177	0.328075	557	495	487	64
uid186740	0.329052	196	175	174	11
uid197179	0.329510	1020	913	873	86
uid197166	0.330010	960	863	830	76
uid197158	0.330381	751	663	634	52
uid58713	0.330948	981	841	847	71
uid197174	0.331389	952	836	817	84
uid58475	0.331568	1017	889	868	74
uid59427	0.331595	529	469	473	24
uid46653	0.331616	876	779	782	66
uid172737	0.331790	449	383	389	26
uid59219	0.332095	842	752	751	61
uid58255	0.332270	945	834	830	67
uid58543	0.332436	971	857	834	68
uid197201	0.332487	891	781	794	81
uid47075	0.332560	174	150	157	8
uid197165	0.332622	934	818	801	80
uid68705	0.332688	919	811	802	75
uid58749	0.332691	1046	894	889	83
uid197164	0.332712	1005	909	873	88
uid58943	0.332765	174	150	154	7
uid58241	0.333610	962	849	823	68
uid58111	0.333915	429	379	376	28
uid62095	0.334417	708	637	635	54
uid41863	0.334505	636	566	552	43
uid55771	0.334583	1036	906	894	79
uid59037	0.334734	1014	884	885	85
uid57885	0.335669	788	709	684	45
uid190183	0.336120	595	501	503	39
uid162031	0.336336	389	340	334	23
uid73419	0.336508	1058	948	904	97
uid88073	0.336730	1092	966	935	91
uid58031	0.336815	372	333	326	21
uid197156	0.336884	924	809	808	78
uid60849	0.337112	389	339	335	23
uid161977	0.337167	988	868	862	74
uid59171	0.337255	997	897	859	87
uid46255	0.337257	1046	925	920	100
uid59777	0.337318	1093	956	951	88
uid82363	0.337491	434	380	383	30
uid59177	0.337514	797	705	685	60
uid48131	0.337820	612	518	526	28
uid57763	0.337889	585	504	491	34
uid58477	0.337958	584	495	493	38
uid197153	0.338475	377	335	330	24
uid161981	0.338515	846	731	737	59
uid58519	0.338628	1216	1100	1060	98
uid190184	0.338737	592	498	495	39
uid58525	0.338970	377	335	328	24
uid205051	0.339050	770	689	671	54
uid57743	0.339354	987	862	851	74
uid175570	0.339873	185	167	174	11
uid63405	0.339898	693	617	614	57
uid58413	0.339933	581	496	499	38
uid42393	0.340048	581	494	490	32
uid58867	0.340365	780	701	698	72
uid42115	0.340922	574	487	488	37
uid176374	0.341143	183	165	171	11
uid59059	0.341193	501	445	452	28
uid57731	0.341299	981	850	849	72
uid72481	0.341425	368	317	319	28
[truncated: 515 more rows]
