# Supplementary material for: Quickly Finding Orthologs as Reciprocal Best Hits with BLAT, LAST, and UBLAST: How Much Do We Miss?
Source: PLoS One. 2014 Jul 11;9(7):e101850. doi: 10.1371/journal.pone.0101850 (PMC4094424; doi:10.1371/journal.pone.0101850)
Supplement: Table Set S1 — These tables contain counts for genes finding reciprocal best hits and genes finding homologs organized on a per query genome fashion. The directory contains the R-script used to run the t-tests comparing the results from each program, and a table with the results of these t-tests. (ZIP) [file pone.0101850.s001.zip › S1-Tables-Stats-Genes/uid57675.RBH_hom_norm.tbl]

Genome	GSS	blastp	usearch7	last	blat
uid13961	0.131461	0.5567	0.5820	0.5858	0.0143
uid51607	0.136969	0.4355	0.4507	0.4223	0.0000
uid1433	0.141390	0.5538	0.5703	0.5869	0.0233
uid155	0.146550	0.4365	0.4390	0.4578	0.0000
uid39575	0.161141	0.5096	0.5430	0.5772	0.0321
uid58009	0.163153	0.3507	0.3851	0.3416	0.0000
uid12410	0.172078	0.5194	0.5718	0.5620	0.0117
uid10623	0.183432	0.5113	0.5429	0.5576	0.0260
uid14003	0.183733	0.5556	0.5934	0.5789	0.0227
uid39439	0.183870	0.5263	0.5569	0.5590	0.0281
uid18881	0.184192	0.5154	0.5598	0.5554	0.0235
uid39573	0.186643	0.5120	0.5545	0.5670	0.0264
uid128	0.188626	0.5102	0.5712	0.5789	0.0277
uid14005	0.192459	0.2305	0.3190	0.2619	0.0000
uid38659	0.198754	0.5176	0.5655	0.5510	0.0187
uid48993	0.200447	0.4382	0.4684	0.4505	0.0083
uid57755	0.201128	0.4688	0.4799	0.4768	0.0154
uid45893	0.201823	0.4542	0.4932	0.4309	0.0082
uid167488	0.202074	0.4660	0.4823	0.4761	0.0000
uid10698	0.202703	0.5228	0.5364	0.5605	0.0205
uid58365	0.203478	0.4719	0.4977	0.4759	0.0147
uid62227	0.203806	0.4368	0.4930	0.4527	0.0000
uid58421	0.205515	0.4541	0.5019	0.4790	0.0136
uid75119	0.206202	0.4426	0.4695	0.4569	0.0078
uid58719	0.206570	0.4452	0.4806	0.4416	0.0153
uid59133	0.206713	0.4467	0.4736	0.4509	0.0082
uid51395	0.207477	0.4315	0.4537	0.4268	0.0000
uid74443	0.208456	0.4703	0.4991	0.4883	0.0126
uid51875	0.208486	0.4506	0.5030	0.4813	0.0068
uid58635	0.209053	0.4596	0.4973	0.4642	0.0123
uid65089	0.209736	0.4476	0.4899	0.4508	0.0057
uid73415	0.210371	0.4668	0.4930	0.4912	0.0207
uid58563	0.210674	0.3975	0.4688	0.4158	0.0000
uid162201	0.210842	0.4309	0.4294	0.4264	0.0068
uid183486	0.213282	0.4294	0.4559	0.4413	0.0000
uid58711	0.213968	0.4571	0.4902	0.4831	0.0174
uid12377	0.214518	0.5102	0.5512	0.5620	0.0200
uid58787	0.215268	0.4578	0.5043	0.4885	0.0163
uid82379	0.215397	0.4574	0.5034	0.4908	0.0054
uid58601	0.216556	0.4496	0.4774	0.4558	0.0066
uid57757	0.216623	0.4584	0.4863	0.4522	0.0174
uid63631	0.216974	0.4422	0.4922	0.4775	0.0171
uid57727	0.218184	0.4593	0.5017	0.4827	0.0169
uid84411	0.218538	0.4678	0.5203	0.4954	0.0213
uid58409	0.219310	0.4666	0.5074	0.4765	0.0167
uid66329	0.222183	0.4612	0.4976	0.4811	0.0105
uid57883	0.222251	0.4813	0.5194	0.5284	0.0159
uid66875	0.222257	0.4491	0.5145	0.4903	0.0160
uid59389	0.223963	0.4357	0.5115	0.5014	0.0234
uid189028	0.224285	0.4818	0.4962	0.4971	0.0104
uid58379	0.224323	0.4785	0.4915	0.4964	0.0105
uid189027	0.224546	0.4801	0.4969	0.4928	0.0104
uid59311	0.224668	0.6423	0.6933	0.6186	0.0370
uid57753	0.224698	0.4464	0.5149	0.5000	0.0293
uid57807	0.224762	0.4695	0.4925	0.5071	0.0264
uid52827	0.224766	0.4541	0.4977	0.4856	0.0216
uid58825	0.224976	0.4832	0.5057	0.5123	0.0178
uid58923	0.225183	0.4692	0.4993	0.4933	0.0133
uid58717	0.225878	0.4668	0.4862	0.5099	0.0091
uid162067	0.225934	0.4773	0.4986	0.4980	0.0132
uid57721	0.226061	0.4774	0.4880	0.5041	0.0179
uid43679	0.226383	0.4690	0.4950	0.4932	0.0129
uid58041	0.226687	0.4596	0.4925	0.4662	0.0357
uid58871	0.226695	0.4777	0.4964	0.4960	0.0129
uid58841	0.226793	0.4747	0.4971	0.4993	0.0178
uid167998	0.228019	0.4739	0.4770	0.4870	0.0184
uid197216	0.228273	0.4661	0.4986	0.5007	0.0092
uid184407	0.228470	0.4396	0.5036	0.4838	0.0190
uid162071	0.228913	0.4705	0.5029	0.4959	0.0091
uid57751	0.228955	0.4363	0.4793	0.4449	0.0114
uid58849	0.229438	0.4753	0.4936	0.4993	0.0176
uid54735	0.229581	0.4375	0.5099	0.4970	0.0201
uid54733	0.229664	0.4557	0.5394	0.5263	0.0193
uid58225	0.229700	0.4618	0.5256	0.5027	0.0271
uid58851	0.229794	0.4777	0.4958	0.5007	0.0175
uid49529	0.230209	0.4443	0.4924	0.4769	0.0296
uid70841	0.230483	0.4485	0.5142	0.5138	0.0195
uid61573	0.230794	0.4386	0.4733	0.4531	0.0265
uid59043	0.230896	0.4343	0.5086	0.4891	0.0141
uid168259	0.231764	0.4448	0.5099	0.4940	0.0152
uid68281	0.234218	0.4335	0.4943	0.4757	0.0237
uid184406	0.234356	0.4762	0.5028	0.5134	0.0328
uid57713	0.234627	0.4902	0.5370	0.5228	0.0323
uid57717	0.235025	0.4388	0.5151	0.4947	0.0464
uid62903	0.235592	0.4443	0.4932	0.5028	0.0405
uid41131	0.235735	0.4670	0.5195	0.5102	0.0200
uid43333	0.235971	0.4478	0.5335	0.4942	0.0231
uid58673	0.236059	0.4950	0.5451	0.5486	0.0039
uid195930	0.236250	0.4632	0.5122	0.4755	0.0118
uid162019	0.236350	0.4977	0.5400	0.5485	0.0038
uid58181	0.236704	0.4813	0.5063	0.5173	0.0291
uid176129	0.236710	0.4524	0.5026	0.4655	0.0318
uid61411	0.237007	0.5063	0.5546	0.5406	0.0592
uid59399	0.237333	0.4421	0.5000	0.4906	0.0197
uid66207	0.237482	0.4743	0.5266	0.5163	0.0164
uid43493	0.237650	0.4337	0.5096	0.4912	0.0324
uid52695	0.238123	0.4793	0.5300	0.5510	0.0285
uid167261	0.238127	0.4550	0.5314	0.5000	0.0335
uid42499	0.238141	0.4590	0.5375	0.5035	0.0223
uid59347	0.238758	0.4373	0.4911	0.4738	0.0276
uid171377	0.239001	0.4739	0.5223	0.4981	0.0311
uid65269	0.239096	0.4363	0.5113	0.4871	0.0419
uid176707	0.239251	0.4620	0.5209	0.4937	0.0329
uid57769	0.239556	0.4887	0.5266	0.5106	0.0037
uid81199	0.239560	0.4627	0.5125	0.5007	0.0455
uid61571	0.239727	0.4879	0.5162	0.5136	0.0037
uid190182	0.239751	0.5111	0.5516	0.5321	0.0151
uid201033	0.240067	0.4399	0.5097	0.4795	0.0234
uid57877	0.240093	0.4748	0.5107	0.5016	0.0355
uid58815	0.240496	0.4799	0.5169	0.5088	0.0462
uid57873	0.240767	0.4589	0.5310	0.5155	0.0287
uid169620	0.240966	0.4605	0.5367	0.5114	0.0251
uid67321	0.240997	0.4904	0.5354	0.5230	0.0278
uid58823	0.241057	0.4854	0.5362	0.5156	0.0361
uid176130	0.241312	0.4626	0.5065	0.4877	0.0286
uid66551	0.241439	0.4583	0.5198	0.5142	0.0335
uid59193	0.241817	0.4785	0.5218	0.5230	0.0373
uid51535	0.242012	0.4383	0.5000	0.4868	0.0221
uid72619	0.242206	NA	NA	NA	NA
uid58903	0.242453	0.4665	0.5097	0.4922	0.0286
uid40863	0.242846	0.4526	0.4897	0.5048	0.0300
uid58561	0.243393	0.4686	0.5143	0.5013	0.0442
uid184819	0.243420	0.4967	0.5314	0.5296	0.0098
uid48803	0.243492	0.4499	0.4972	0.4793	0.0162
uid72475	0.243579	0.5203	0.5574	0.5456	0.0248
uid46245	0.243994	0.5100	0.5669	0.5683	0.0169
uid58469	0.244127	0.4501	0.5157	0.4912	0.0100
uid74437	0.244209	0.5196	0.5557	0.5590	0.0095
uid45857	0.244232	0.4765	0.5194	0.5107	0.0218
uid58807	0.244432	0.5138	0.5714	0.5692	0.0246
uid63623	0.244515	0.4912	0.5184	0.5280	0.0303
uid59189	0.244551	0.4897	0.5647	0.5447	0.0181
uid60167	0.244633	0.4651	0.5187	0.4792	0.0377
uid51637	0.244911	0.4623	0.5140	0.5089	0.0500
uid58785	0.245151	0.4797	0.5231	0.5154	0.0379
uid57719	0.245716	0.5139	0.5484	0.5517	0.0201
uid58407	0.246127	0.4781	0.5466	0.4925	0.0536
uid59107	0.246134	0.5099	0.5528	0.5411	0.0094
uid171337	0.247036	0.5116	0.5506	0.5648	0.0212
uid172732	0.247296	0.5862	0.6387	0.5714	0.0312
uid68105	0.247365	0.5132	0.5665	0.5538	0.0112
uid74439	0.247773	0.5053	0.5599	0.5489	0.0162
uid172733	0.247882	0.5801	0.6087	0.6170	0.0286
uid172735	0.247959	0.6074	0.6417	0.5797	0.0227
uid196597	0.248059	0.4932	0.5303	0.5188	0.0365
uid42887	0.248092	0.4811	0.5325	0.5348	0.0432
uid58435	0.248214	0.4926	0.5360	0.5484	0.0107
uid50305	0.248868	0.5136	0.5780	0.5574	0.0171
uid172736	0.248873	0.6335	0.6033	0.5766	0.0244
uid67359	0.248899	0.4776	0.5209	0.5014	0.0295
uid54919	0.248971	0.5090	0.5456	0.5525	0.0170
uid58773	0.249180	0.6306	0.6581	0.5746	0.0526
uid43501	0.249430	0.5225	0.5647	0.5586	0.0196
uid172734	0.249455	0.6180	0.6172	0.5959	0.0244
uid184863	0.250231	0.5293	0.5688	0.5708	0.0168
uid58827	0.250474	0.4858	0.5160	0.5023	0.0359
uid58847	0.251105	0.4439	0.5051	0.4866	0.0455
uid202216	0.251200	0.5114	0.5544	0.5483	0.0931
uid157911	0.251505	0.4796	0.5318	0.5171	0.0282
uid167315	0.252165	0.5086	0.5688	0.5709	0.0167
uid57879	0.252803	0.4972	0.5593	0.5517	0.0485
uid58035	0.252970	0.4506	0.4979	0.4872	0.0415
uid58767	0.253043	0.4570	0.5181	0.4907	0.0478
uid70729	0.253291	0.4594	0.5007	0.4956	0.0367
uid58741	0.253444	0.4510	0.5074	0.4894	0.0413
uid58947	0.254765	0.4560	0.4985	0.4836	0.0407
uid46845	0.255366	0.5177	0.5840	0.5768	0.0234
uid184864	0.256715	0.4772	0.5148	0.5203	0.0593
uid58023	0.256917	0.5041	0.5552	0.5407	0.0414
uid61623	0.257219	0.4806	0.5386	0.5475	0.0571
uid57715	0.257574	0.5008	0.5615	0.5484	0.0592
uid68249	0.257840	0.4707	0.5150	0.4940	0.0319
uid57893	0.258327	0.4763	0.5359	0.5332	0.0516
uid49857	0.259058	0.4746	0.5179	0.5040	0.0287
uid171259	0.260660	0.5099	0.5451	0.5017	0.0673
uid177925	0.260768	0.4820	0.5245	0.5290	0.0396
uid190185	0.261150	0.4580	0.5261	0.5056	0.0479
uid170731	0.261470	0.5156	0.5376	0.4933	0.0612
uid197195	0.261481	0.5215	0.5560	0.5153	0.0619
uid202217	0.262719	0.5206	0.5707	0.5680	0.0820
uid63665	0.263344	0.5056	0.5282	0.4833	0.0714
uid61897	0.263379	0.5155	0.5374	0.5017	0.0693
uid47313	0.265057	0.4880	0.5556	0.5485	0.0298
uid157331	0.271795	0.5585	0.6284	0.6102	0.0357
uid162179	0.272325	0.5339	0.5945	0.5990	0.0767
uid65091	0.273189	0.5347	0.6088	0.5930	0.0782
uid184818	0.274255	0.5423	0.5974	0.5911	0.0571
uid202219	0.274291	0.6327	0.6516	0.6558	0.0693
uid82341	0.274542	0.5688	0.6285	0.6098	0.0872
uid168321	0.274620	0.5664	0.6254	0.6093	0.0815
uid51377	0.274709	0.5436	0.6072	0.5957	0.0716
uid41169	0.275745	0.5472	0.6061	0.5920	0.0773
uid42615	0.276160	0.5944	0.6243	0.6262	0.0747
uid58695	0.276407	0.5917	0.6223	0.6259	0.0615
uid161919	0.276453	0.5336	0.5966	0.5837	0.0738
uid192186	0.276926	0.6059	0.6446	0.6524	0.0681
uid66777	0.276944	0.5981	0.6473	0.6454	0.0649
uid58367	0.276964	0.5837	0.6179	0.6298	0.0774
uid68055	0.277201	0.6156	0.6443	0.6392	0.0706
uid47507	0.277225	0.5435	0.6166	0.5920	0.0806
uid184826	0.277589	0.6186	0.6478	0.6385	0.0653
uid178352	0.277668	0.5811	0.6270	0.6276	0.0534
uid158689	0.278024	0.6384	0.6605	0.6620	0.0712
uid66603	0.278042	0.5436	0.6220	0.5895	0.0904
uid50565	0.278073	0.6361	0.6613	0.6620	0.0697
uid171830	0.278138	0.6363	0.6611	0.6616	0.0697
uid193703	0.278164	0.5956	0.6327	0.6349	0.0724
uid86913	0.278342	0.6271	0.6534	0.6550	0.0653
uid59267	0.278562	0.5887	0.6321	0.6345	0.0704
uid46257	0.278585	0.5674	0.6046	0.6096	0.0829
uid157907	0.278790	0.5419	0.6030	0.5885	0.0690
uid163151	0.278860	0.5307	0.5952	0.5851	0.0618
uid41425	0.278967	0.5956	0.6364	0.6513	0.0623
uid49695	0.279093	0.5410	0.6045	0.5915	0.0788
uid197184	0.279455	0.5065	0.5686	0.5468	0.0744
uid174812	0.279471	0.5864	0.6180	0.6226	0.0785
uid61621	0.279636	0.4676	0.5566	0.4913	0.0474
uid62003	0.279721	0.5641	0.6024	0.6013	0.0648
uid170533	0.279751	0.5581	0.6043	0.6011	0.0717
uid61589	0.279832	0.5663	0.6313	0.6430	0.0549
uid66607	0.279950	0.5472	0.5984	0.5786	0.0609
uid59423	0.280058	0.5862	0.6222	0.6274	0.0626
uid184820	0.280215	0.6021	0.6380	0.6477	0.0643
uid162333	0.280228	0.6225	0.6553	0.6699	0.0629
uid58397	0.280247	0.5759	0.6058	0.6125	0.0736
uid58505	0.280391	0.6086	0.6554	0.6415	0.0616
uid58977	0.280460	0.5495	0.6013	0.5910	0.0581
uid57863	0.280567	0.6013	0.6425	0.6481	0.0700
uid58195	0.280632	0.5575	0.6118	0.6174	0.0740
uid186549	0.280670	0.6157	0.6437	0.6560	0.0786
uid164001	0.280723	0.5833	0.6259	0.6235	0.0627
uid65781	0.280846	0.5466	0.6100	0.5897	0.0662
uid82365	0.280860	0.5735	0.6252	0.6378	0.0610
uid77027	0.280959	0.6062	0.6301	0.6407	0.0608
uid43465	0.281043	0.6186	0.6498	0.6481	0.0751
uid68143	0.281053	0.5769	0.6337	0.6134	0.0738
uid58565	0.281087	0.5886	0.6217	0.6216	0.0660
uid89385	0.281121	0.5831	0.6204	0.6219	0.0631
uid57739	0.281128	0.6290	0.6364	0.6455	0.0705
uid66297	0.281367	0.6133	0.6598	0.6467	0.0667
uid57585	0.281409	0.5481	0.5973	0.5895	0.0584
uid59005	0.281489	0.5789	0.6145	0.6227	0.0600
uid67367	0.281508	0.5509	0.5963	0.5977	0.0657
uid201428	0.281536	0.5449	0.5937	0.5923	0.0570
uid57639	0.281591	0.5564	0.6120	0.6122	0.0758
uid203361	0.281631	0.4868	0.5505	0.5120	0.0330
uid62207	0.281693	0.5639	0.6207	0.6095	0.0573
uid58941	0.281737	0.5971	0.6471	0.6456	0.0627
uid55487	0.281745	0.5004	0.5980	0.5539	0.0780
uid83157	0.281751	0.5328	0.6136	0.6002	0.0686
uid59113	0.281824	0.6088	0.6429	0.6500	0.0776
uid48643	0.281855	0.5732	0.6331	0.6147	0.0569
uid58965	0.282023	0.5884	0.6229	0.6425	0.0496
uid59365	0.282056	0.5690	0.6279	0.6173	0.0699
uid89387	0.282108	0.5775	0.6202	0.6200	0.0679
uid58659	0.282172	0.5935	0.6387	0.6219	0.0643
uid87051	0.282282	0.5456	0.5944	0.5911	0.0570
uid58149	0.282380	0.5876	0.6388	0.6329	0.0719
uid63633	0.282463	0.5694	0.6326	0.6192	0.0520
uid87067	0.282467	0.5468	0.5927	0.5911	0.0570
uid87069	0.282470	0.5450	0.5944	0.5923	0.0570
uid68447	0.282496	0.5409	0.5963	0.5887	0.0543
uid168180	0.282497	0.5285	0.5825	0.5761	0.0713
uid158869	0.282568	0.5190	0.5971	0.5772	0.0665
uid161943	0.282583	0.5675	0.6101	0.6120	0.0566
uid61613	0.282596	0.5910	0.6176	0.6198	0.0660
uid87065	0.282597	0.5437	0.5947	0.5911	0.0573
uid62913	0.282610	0.5542	0.6063	0.6137	0.0768
uid159865	0.282629	0.5397	0.6068	0.5864	0.0788
uid63269	0.282690	0.5534	0.6107	0.6142	0.0758
uid177930	0.282697	0.5128	0.5972	0.5367	0.0975
uid48821	0.282709	0.5818	0.6382	0.6185	0.0724
uid84217	0.282734	0.5540	0.6165	0.6140	0.0740
uid158871	0.282753	0.5182	0.5918	0.5747	0.0658
uid62135	0.282770	0.5523	0.6197	0.6212	0.0785
uid62905	0.282790	0.5568	0.6113	0.5931	0.0769
uid43327	0.282811	0.5847	0.6324	0.6287	0.0611
uid193702	0.282812	0.5248	0.5911	0.5769	0.0677
uid167988	0.282834	0.5190	0.5906	0.5533	0.0644
uid158167	0.282867	0.5977	0.6391	0.6384	0.0703
uid62939	0.282894	0.5732	0.6206	0.6236	0.0642
uid68279	0.282895	0.5862	0.6252	0.6241	0.0583
uid83125	0.282913	0.6037	0.6408	0.6414	0.0654
uid43091	0.282969	0.5216	0.5774	0.5723	0.0688
uid61729	0.283017	0.5749	0.6319	0.6260	0.0708
uid197168	0.283059	0.5342	0.6103	0.6084	0.0784
uid58463	0.283081	0.6023	0.6413	0.6422	0.0654
uid167994	0.283098	0.5768	0.6175	0.6208	0.0629
uid67383	0.283151	0.5854	0.6341	0.6367	0.0631
uid59545	0.283155	0.5206	0.5850	0.5590	0.0667
uid176920	0.283156	0.5477	0.5953	0.5904	0.0586
uid58677	0.283184	0.5396	0.6032	0.5840	0.0766
uid203791	0.283194	0.6134	0.6514	0.6385	0.0667
uid58067	0.283259	0.6024	0.6386	0.6262	0.0643
uid86651	0.283311	0.5986	0.6439	0.6408	0.0642
uid162335	0.283328	0.5191	0.6171	0.5690	0.0840
uid58101	0.283328	0.5479	0.6236	0.5916	0.0789
uid162219	0.283358	0.5523	0.6298	0.5799	0.0675
uid57599	0.283362	0.6073	0.6408	0.6581	0.0685
uid182935	0.283369	0.5364	0.5874	0.5652	0.1009
uid49489	0.283431	0.5298	0.6092	0.5669	0.0831
uid52459	0.283440	0.6765	0.7362	0.6211	0.0357
uid59883	0.283490	0.5145	0.5885	0.5530	0.0644
uid89375	0.283498	0.5350	0.6078	0.5811	0.0655
uid58995	0.283524	0.5817	0.6311	0.6283	0.0575
uid168322	0.283575	0.5914	0.6355	0.6380	0.0658
uid49331	0.283601	0.5329	0.5703	0.5725	0.0685
uid202218	0.283683	0.5703	0.6143	0.6184	0.0637
uid58489	0.283726	0.5923	0.6291	0.6284	0.0661
uid205422	0.283845	0.5881	0.6200	0.6231	0.0637
uid201038	0.283867	0.6181	0.6386	0.6394	0.0705
uid58207	0.283883	0.5819	0.6310	0.6244	0.0542
uid193765	0.283906	0.5478	0.6341	0.5833	0.0676
uid40845	0.283937	0.5957	0.6369	0.6304	0.0578
uid197175	0.283940	0.4943	0.5473	0.5350	0.0634
uid60725	0.283979	0.5445	0.6215	0.6064	0.0615
uid58491	0.284001	0.5941	0.6264	0.6246	0.0646
uid175523	0.284024	0.5789	0.6229	0.6233	0.0629
uid59225	0.284035	0.5142	0.6068	0.5495	0.0840
uid42501	0.284055	0.6083	0.6416	0.6418	0.0685
uid58869	0.284068	0.4750	0.5690	0.4983	0.0419
uid49001	0.284083	0.5476	0.6177	0.6038	0.0642
uid58465	0.284142	0.5947	0.6295	0.6236	0.0651
uid58147	0.284169	0.5822	0.6302	0.6179	0.0631
uid158863	0.284227	0.5211	0.5830	0.5675	0.0683
uid57693	0.284290	0.5706	0.6154	0.6195	0.0672
uid41403	0.284318	0.5795	0.6301	0.6276	0.0754
uid196849	0.284380	0.6046	0.6383	0.6391	0.0677
uid54717	0.284381	0.5865	0.6240	0.6226	0.0699
uid75107	0.284543	0.5969	0.6319	0.6423	0.0588
uid60789	0.284545	0.5580	0.6313	0.6068	0.0749
uid58899	0.284627	0.5833	0.6101	0.6223	0.0866
uid61625	0.284656	0.5753	0.6168	0.6105	0.0676
uid47509	0.284659	0.5720	0.6278	0.6218	0.0682
uid62789	0.284684	0.5894	0.6306	0.6230	0.0668
uid61577	0.284725	0.5665	0.6167	0.6098	0.0687
uid43211	0.284764	0.5168	0.6123	0.5758	0.0747
uid62901	0.284825	0.5815	0.6274	0.6276	0.0587
uid158851	0.284840	0.6114	0.6523	0.6469	0.0769
uid58951	0.284861	0.6212	0.6504	0.6408	0.0621
uid159543	0.284891	0.5369	0.5887	0.5818	0.0556
uid162045	0.284905	0.4965	0.5992	0.5530	0.0659
uid52609	0.284923	0.6402	0.6525	0.6704	0.0663
uid58115	0.284926	0.5494	0.6174	0.5780	0.0817
uid167487	0.284998	0.6024	0.6506	0.6375	0.0724
uid46531	0.285031	0.6273	0.6545	0.6491	0.0753
uid63397	0.285042	0.5493	0.6103	0.6110	0.0782
uid54715	0.285059	0.5834	0.6225	0.6208	0.0698
uid65271	0.285077	0.5630	0.6444	0.6362	0.0768
uid57747	0.285091	0.5719	0.6262	0.6189	0.0566
uid66779	0.285103	0.5809	0.6323	0.6280	0.0653
uid58433	0.285104	0.5639	0.6119	0.6148	0.0663
uid158861	0.285118	0.5264	0.5876	0.5747	0.0752
uid59349	0.285154	0.5229	0.6119	0.5483	0.0492
uid58193	0.285182	0.5860	0.6368	0.6293	0.0765
uid43413	0.285183	0.6008	0.6341	0.6364	0.0662
uid65087	0.285198	0.6119	0.6534	0.6417	0.0785
uid61403	0.285224	0.5901	0.6297	0.6342	0.0676
uid162137	0.285322	0.5465	0.6209	0.5889	0.0806
uid62695	0.285341	0.5203	0.5825	0.5674	0.0748
uid57939	0.285344	0.5162	0.5806	0.5594	0.0762
uid58493	0.285361	0.5824	0.6309	0.6343	0.0714
uid51641	0.285382	0.5534	0.6017	0.5986	0.0694
uid61629	0.285388	0.6114	0.6431	0.6558	0.0811
uid176367	0.285455	0.5845	0.6260	0.6238	0.0921
uid159879	0.285458	0.5197	0.6125	0.5460	0.0496
uid159881	0.285458	0.5197	0.6125	0.5460	0.0496
uid59047	0.285497	0.5915	0.6317	0.6301	0.0685
uid193658	0.285502	0.5648	0.6342	0.6121	0.0805
uid54719	0.285516	0.5835	0.6323	0.6276	0.0795
uid197218	0.285558	0.5701	0.6163	0.6169	0.0573
uid60163	0.285562	0.5273	0.5926	0.5716	0.0746
uid158169	0.285568	0.6392	0.6667	0.6710	0.0591
uid159993	0.285575	0.5209	0.6150	0.5468	0.0494
uid54701	0.285618	0.5829	0.6249	0.6160	0.0602
uid59421	0.285668	0.5950	0.6256	0.6366	0.0612
uid59139	0.285698	0.5709	0.6332	0.6253	0.0671
uid57829	0.285720	0.5242	0.6146	0.5570	0.0428
uid177079	0.285737	0.5708	0.6301	0.6298	0.0596
uid43093	0.285749	0.5251	0.5813	0.5709	0.0768
uid162063	0.285777	0.5239	0.6125	0.5486	0.0488
uid40839	0.285780	0.6167	0.6350	0.6406	0.0637
uid58983	0.285804	0.6163	0.6440	0.6330	0.0696
uid175575	0.285814	0.5234	0.6107	0.5443	0.0533
uid57921	0.285840	0.5800	0.6431	0.6389	0.0815
uid159863	0.285855	0.5241	0.6136	0.5483	0.0492
uid177080	0.285891	0.6315	0.6410	0.6425	0.0657
uid159529	0.285894	0.5219	0.6148	0.5482	0.0465
uid57809	0.285913	0.5213	0.6112	0.5536	0.0425
uid175574	0.285918	0.5259	0.6136	0.5464	0.0645
uid58551	0.285928	0.5738	0.6270	0.6201	0.0559
uid60583	0.285930	0.5713	0.6337	0.6330	0.0688
uid193657	0.285932	0.6288	0.6530	0.6538	0.0736
uid68839	0.285973	0.5738	0.6169	0.6221	0.0590
uid186842	0.285977	0.5515	0.6258	0.6151	0.0766
uid184830	0.285983	0.5693	0.6179	0.6145	0.0586
uid61587	0.285986	0.5745	0.6171	0.6167	0.0503
uid57801	0.286029	0.6264	0.6593	0.6534	0.0694
uid48829	0.286036	0.5832	0.6194	0.6262	0.0709
uid196798	0.286046	0.5239	0.6166	0.5521	0.0476
uid57963	0.286050	0.5252	0.6128	0.5435	0.0498
uid58691	0.286080	0.5873	0.6397	0.6144	0.0601
uid193712	0.286088	0.5221	0.6121	0.5493	0.0488
uid193713	0.286095	0.5221	0.6121	0.5493	0.0488
uid167483	0.286096	0.5221	0.6132	0.5500	0.0488
uid161995	0.286096	0.5221	0.6132	0.5493	0.0488
uid57997	0.286123	0.5230	0.6124	0.5563	0.0498
uid167485	0.286135	0.5228	0.6132	0.5487	0.0490
uid162059	0.286145	0.5471	0.6136	0.5850	0.0794
uid59111	0.286152	0.5752	0.6366	0.6322	0.0776
uid57583	0.286165	0.5395	0.6277	0.6117	0.0588
uid175576	0.286168	0.5279	0.6185	0.5478	0.0542
uid55253	0.286173	0.5840	0.6260	0.6270	0.0955
uid57601	0.286198	0.6082	0.6450	0.6529	0.0609
uid197217	0.286206	0.6097	0.6349	0.6423	0.0645
uid46663	0.286208	0.6173	0.6485	0.6483	0.0489
uid175579	0.286222	0.5331	0.6148	0.5429	0.0492
uid184832	0.286223	0.5706	0.6177	0.6175	0.0603
uid189026	0.286246	0.5266	0.6074	0.5433	0.0484
uid62101	0.286299	0.6130	0.6436	0.6511	0.0563
uid196782	0.286302	0.5226	0.6162	0.5471	0.0486
uid57811	0.286354	0.5224	0.6150	0.5541	0.0465
uid161361	0.286362	0.5221	0.6149	0.5463	0.0496
uid59069	0.286370	0.5706	0.6181	0.6182	0.0602
uid59019	0.286378	0.6131	0.6541	0.6473	0.0787
uid61633	0.286381	0.5221	0.6186	0.5547	0.0484
uid40861	0.286385	0.6122	0.6436	0.6564	0.0624
uid161403	0.286393	0.5232	0.6101	0.5499	0.0490
uid70731	0.286394	0.5724	0.6135	0.6187	0.0607
uid161369	0.286417	0.5232	0.6111	0.5505	0.0490
uid193770	0.286425	0.5249	0.5994	0.5836	0.0719
uid45895	0.286479	0.6139	0.6426	0.6436	0.0671
uid58453	0.286492	0.5666	0.6302	0.6351	0.0722
uid168117	0.286521	0.5544	0.6164	0.5991	0.0837
uid167484	0.286527	0.5228	0.6128	0.5479	0.0490
uid196779	0.286527	0.5214	0.6155	0.5464	0.0486
uid196774	0.286534	0.5220	0.6155	0.5455	0.0486
uid162177	0.286539	0.5421	0.6165	0.5882	0.0887
uid196777	0.286542	0.5221	0.6108	0.5479	0.0574
uid57695	0.286554	0.5722	0.6182	0.6203	0.0622
uid58311	0.286557	0.5156	0.6094	0.5484	0.0887
uid62693	0.286557	0.5233	0.5914	0.5809	0.0747
uid58745	0.286575	0.5904	0.6413	0.6410	0.0785
uid175577	0.286582	0.5228	0.6123	0.5488	0.0533
uid57785	0.286591	0.5291	0.6139	0.5404	0.0482
uid58675	0.286592	0.5879	0.6286	0.6264	0.0486
uid175578	0.286594	0.5271	0.6088	0.5427	0.0622
uid52597	0.286629	0.5807	0.6403	0.6282	0.0597
uid184828	0.286629	0.5681	0.6166	0.6144	0.0586
uid177081	0.286632	0.5103	0.6007	0.5409	0.0861
uid163693	0.286632	0.5237	0.5959	0.5813	0.0614
uid68317	0.286639	0.5884	0.6486	0.6418	0.0661
uid175571	0.286649	0.5261	0.6156	0.5523	0.0531
uid58325	0.286651	0.6284	0.6628	0.6546	0.0718
uid196789	0.286670	0.5226	0.6166	0.5536	0.0476
uid196792	0.286672	0.5226	0.6166	0.5528	0.0476
uid57737	0.286682	0.5510	0.6352	0.5748	0.0657
uid195908	0.286691	0.5682	0.6155	0.6133	0.0684
uid196796	0.286699	0.5226	0.6166	0.5528	0.0476
uid196795	0.286699	0.5226	0.6166	0.5536	0.0476
uid196791	0.286699	0.5226	0.6166	0.5528	0.0476
uid196788	0.286699	0.5226	0.6166	0.5536	0.0476
uid196799	0.286699	0.5226	0.6166	0.5528	0.0476
uid196787	0.286699	0.5226	0.6166	0.5528	0.0476
uid196784	0.286710	0.5226	0.6182	0.5528	0.0476
uid57637	0.286710	0.5233	0.6138	0.5472	0.0490
uid196797	0.286713	0.5233	0.6182	0.5528	0.0476
uid196786	0.286714	0.5226	0.6182	0.5536	0.0476
uid196790	0.286715	0.5226	0.6166	0.5512	0.0476
uid198643	0.286727	0.5232	0.6172	0.5534	0.0480
uid198644	0.286727	0.5232	0.6172	0.5551	0.0480
uid67407	0.286744	0.5334	0.6161	0.5987	0.0663
uid196794	0.286745	0.5226	0.6166	0.5528	0.0476
uid196800	0.286747	0.5226	0.6193	0.5528	0.0476
uid196770	0.286770	0.5239	0.6145	0.5487	0.0484
uid196783	0.286774	0.5226	0.6172	0.5529	0.0476
uid57783	0.286784	0.5261	0.6172	0.5601	0.0471
uid59281	0.286798	0.5717	0.6163	0.6196	0.0623
uid58791	0.286812	0.5198	0.6239	0.5726	0.0720
uid196773	0.286813	0.5226	0.6162	0.5471	0.0486
uid58559	0.286848	0.5213	0.5831	0.5666	0.0729
uid196793	0.286849	0.5214	0.6155	0.5536	0.0476
uid196781	0.286852	0.5226	0.6162	0.5493	0.0484
uid196780	0.286853	0.5226	0.6162	0.5495	0.0484
uid59221	0.286860	0.5982	0.6363	0.6269	0.0602
uid196776	0.286887	0.5232	0.6134	0.5497	0.0522
uid196785	0.286889	0.5214	0.6182	0.5520	0.0476
uid196772	0.286910	0.5239	0.6141	0.5484	0.0524
uid196775	0.286910	0.5232	0.6134	0.5490	0.0522
uid58253	0.286913	0.5487	0.6181	0.6088	0.0703
uid189029	0.286942	0.5714	0.6197	0.6188	0.0622
uid196778	0.286951	0.5239	0.6145	0.5471	0.0524
uid163691	0.286975	0.5244	0.5959	0.5810	0.0619
uid158867	0.286978	0.5260	0.5974	0.5817	0.0620
uid162183	0.286998	0.5719	0.6186	0.6199	0.0607
uid58781	0.287014	0.5720	0.6190	0.6209	0.0622
uid196769	0.287021	0.5239	0.6145	0.5487	0.0484
uid168257	0.287029	0.5765	0.6446	0.6377	0.0556
uid58649	0.287031	0.5826	0.6300	0.6320	0.0699
uid54205	0.287044	0.5652	0.6371	0.6181	0.0618
uid58597	0.287064	0.5798	0.6289	0.6160	0.0793
uid59077	0.287079	0.6377	0.6536	0.6530	0.0761
uid196771	0.287096	0.5239	0.6145	0.5487	0.0484
uid58251	0.287101	0.5762	0.6229	0.6217	0.0961
uid59359	0.287114	0.5245	0.5961	0.5796	0.0639
uid58439	0.287157	0.5809	0.6267	0.6225	0.0584
uid176366	0.287166	0.5813	0.6204	0.6248	0.0943
uid58333	0.287173	0.5220	0.6162	0.5516	0.0488
uid162167	0.287180	0.5378	0.6053	0.5734	0.0724
uid86889	0.287191	0.5717	0.6179	0.6198	0.0622
uid48071	0.287206	0.5506	0.6171	0.5835	0.0796
uid185758	0.287219	0.5692	0.6151	0.6181	0.0606
uid176365	0.287220	0.5796	0.6262	0.6190	0.0962
uid49049	0.287233	0.5604	0.6135	0.5896	0.0673
uid49535	0.287242	0.5363	0.6012	0.5788	0.0589
uid158135	0.287243	0.5464	0.6205	0.6076	0.0671
uid174511	0.287266	0.6017	0.6573	0.6451	0.0702
uid158865	0.287275	0.5253	0.5968	0.5812	0.0639
uid203027	0.287284	0.5298	0.6084	0.5479	0.0723
uid80733	0.287304	0.5468	0.6166	0.5823	0.0794
uid68843	0.287306	0.5223	0.6151	0.5542	0.0482
uid58429	0.287330	0.5869	0.6312	0.6250	0.0526
uid179070	0.287340	0.5303	0.6099	0.5527	0.0492
uid59075	0.287356	0.5747	0.6190	0.6098	0.0518
uid50325	0.287358	0.5710	0.6263	0.6090	0.0554
uid58879	0.287371	0.5295	0.6145	0.5983	0.0642
uid58293	0.287377	0.5720	0.6287	0.6243	0.0608
uid193711	0.287409	0.5713	0.6273	0.6296	0.0939
uid54947	0.287419	0.5687	0.6153	0.6163	0.0606
uid57855	0.287423	0.5898	0.6496	0.6521	0.0759
uid47077	0.287438	0.5676	0.6158	0.6208	0.0626
uid175572	0.287439	0.5252	0.6139	0.5474	0.0496
uid57777	0.287448	0.5695	0.6160	0.6205	0.0604
uid58853	0.287461	0.5695	0.6165	0.6182	0.0604
uid67349	0.287469	0.5820	0.6249	0.6328	0.0948
uid83619	0.287471	0.5701	0.6175	0.6188	0.0601
uid66295	0.287490	0.5179	0.6150	0.5485	0.0494
uid47081	0.287496	0.5726	0.6342	0.6017	0.0621
uid58445	0.287515	0.5875	0.6307	0.6333	0.0673
uid59357	0.287528	0.5249	0.5963	0.5812	0.0640
uid58443	0.287528	0.5750	0.6187	0.6313	0.0616
uid53541	0.287536	0.5286	0.6066	0.5518	0.0767
uid58417	0.287538	0.5705	0.6157	0.6196	0.0583
uid57641	0.287546	0.5256	0.6112	0.5884	0.0678
uid80731	0.287571	0.5341	0.6079	0.6026	0.0688
uid161997	0.287575	0.5693	0.6164	0.6179	0.0607
uid175573	0.287622	0.5276	0.6081	0.5509	0.0494
uid159845	0.287627	0.5288	0.6138	0.5499	0.0486
uid61635	0.287644	0.5202	0.6163	0.5539	0.0484
uid161941	0.287648	0.5647	0.6075	0.6133	0.0530
uid13791	0.287664	0.6219	0.6605	0.6570	0.0761
uid159525	0.287697	0.5263	0.6134	0.5480	0.0492
uid59327	0.287704	0.5266	0.6149	0.5523	0.0698
uid58833	0.287725	0.5162	0.5807	0.5713	0.0750
uid58793	0.287732	0.5187	0.6099	0.5608	0.0688
uid161409	0.287752	0.5220	0.6155	0.5479	0.0492
uid188688	0.287752	0.5403	0.6088	0.5852	0.0777
uid161353	0.287764	0.5220	0.6155	0.5480	0.0492
uid161377	0.287771	0.5220	0.6155	0.5479	0.0492
uid159523	0.287773	0.5274	0.6124	0.5491	0.0490
uid58969	0.287779	0.6018	0.6362	0.6391	0.0766
uid53043	0.287800	0.5648	0.6478	0.6040	0.0683
uid170532	0.287810	0.5692	0.6167	0.6192	0.0607
uid59351	0.287811	0.5197	0.6142	0.5496	0.0484
uid159527	0.287830	0.5257	0.6144	0.5485	0.0492
uid58721	0.287831	0.5897	0.6452	0.6461	0.0695
uid162211	0.287852	0.5328	0.6059	0.5612	0.0754
uid58703	0.287859	0.6003	0.6397	0.6461	0.0575
uid58993	0.287863	0.5593	0.6309	0.6253	0.0787
uid159493	0.287921	0.5416	0.6130	0.5658	0.0751
uid68335	0.287938	0.5342	0.5967	0.5821	0.0407
uid184829	0.287972	0.5694	0.6129	0.6175	0.0607
uid75101	0.288016	0.6021	0.6453	0.6456	0.0639
uid197361	0.288033	0.5516	0.6183	0.5899	0.0740
uid73353	0.288036	0.5609	0.6153	0.6078	0.0568
uid179069	0.288043	0.5854	0.6296	0.6216	0.0787
uid81777	0.288046	0.5858	0.6360	0.6349	0.0516
uid58511	0.288073	0.5607	0.6351	0.6289	0.0802
uid61591	0.288105	0.5512	0.6358	0.5977	0.0518
uid65447	0.288111	0.5858	0.6336	0.6278	0.0741
uid71231	0.288116	0.5107	0.5983	0.5450	0.0968
uid159521	0.288134	0.5251	0.6118	0.5465	0.0492
uid58843	0.288187	0.5890	0.6404	0.6280	0.0665
uid59305	0.288191	0.5258	0.6070	0.5498	0.0749
uid50555	0.288193	0.5356	0.5971	0.5859	0.0590
uid42497	0.288208	0.6048	0.6335	0.6377	0.0502
uid58863	0.288210	0.5542	0.6366	0.5996	0.0843
uid203790	0.288214	0.5708	0.6142	0.6202	0.0599
uid58911	0.288237	0.5191	0.5965	0.5811	0.0576
uid54699	0.288247	0.5874	0.6325	0.6293	0.0750
uid55641	0.288255	0.5487	0.6233	0.6194	0.0668
uid162217	0.288257	0.5459	0.6132	0.5747	0.0730
uid57775	0.288263	0.5667	0.6160	0.6154	0.0608
uid83605	0.288273	0.5342	0.6016	0.5858	0.0684
uid57789	0.288274	0.5408	0.6081	0.5714	0.0749
uid61611	0.288296	0.5600	0.6109	0.6032	0.0713
uid176501	0.288309	0.5450	0.6145	0.5854	0.0808
uid57705	0.288311	0.5211	0.6026	0.5449	0.0949
uid51877	0.288318	0.5649	0.6220	0.6197	0.0660
uid158157	0.288326	0.5257	0.6104	0.5571	0.0733
uid179068	0.288340	0.5805	0.6259	0.6292	0.0903
uid58301	0.288354	0.5413	0.6068	0.6065	0.0707
uid57965	0.288361	0.5192	0.5827	0.5330	0.0302
uid58889	0.288397	0.5068	0.5811	0.5449	0.0263
uid68451	0.288412	0.5156	0.6058	0.5627	0.0528
uid58285	0.288416	0.5731	0.6335	0.6226	0.0673
uid63621	0.288421	0.5222	0.6141	0.5472	0.0492
uid193763	0.288432	0.5729	0.6154	0.6178	0.0611
uid159659	0.288446	0.5417	0.6061	0.5818	0.0674
uid84299	0.288450	0.5275	0.5960	0.5883	0.0663
uid58185	0.288471	0.5637	0.6387	0.5950	0.0752
uid67365	0.288498	0.5743	0.6314	0.6075	0.0668
uid58273	0.288570	0.5805	0.6265	0.6182	0.0641
uid58835	0.288589	0.6022	0.6347	0.6377	0.0749
uid57905	0.288597	0.5594	0.6099	0.6026	0.0695
uid49483	0.288607	0.6118	0.6313	0.6403	0.0751
uid162513	0.288618	0.5217	0.5887	0.5891	0.0610
uid58109	0.288635	0.6057	0.6550	0.6448	0.0741
uid58441	0.288640	0.5758	0.6217	0.6278	0.0628
uid80745	0.288642	0.5450	0.6153	0.5871	0.0821
uid198524	0.288655	0.5448	0.6214	0.5854	0.0796
uid58351	0.288682	0.5670	0.6103	0.6141	0.0670
uid49131	0.288691	0.5284	0.6040	0.5825	0.0752
uid89395	0.288693	0.5815	0.6192	0.6107	0.0630
uid57699	0.288697	0.5627	0.6148	0.6200	0.0672
uid84317	0.288708	0.5282	0.5904	0.5851	0.0651
uid80735	0.288741	0.5457	0.6109	0.5837	0.0830
uid171958	0.288747	0.6166	0.6554	0.6527	0.0587
uid68291	0.288748	0.5442	0.6047	0.5819	0.0716
uid59115	0.288758	0.6050	0.6517	0.6531	0.0627
uid67319	0.288765	0.5990	0.6400	0.6400	0.0574
uid49873	0.288809	0.5260	0.6099	0.5511	0.0725
uid57701	0.288830	0.6162	0.6509	0.6473	0.0608
uid162215	0.288849	0.5441	0.6169	0.5660	0.0686
uid80859	0.288857	0.5443	0.6016	0.5918	0.1131
uid67253	0.288863	0.6023	0.6338	0.6268	0.0567
uid169879	0.288918	0.5428	0.6044	0.5773	0.0676
uid81779	0.288931	0.5523	0.6096	0.5867	0.0675
uid59409	0.288949	0.5458	0.5895	0.5854	0.0713
uid168181	0.288952	0.5584	0.6318	0.6166	0.0726
uid63629	0.288961	0.5954	0.6383	0.6330	0.0802
uid84313	0.288976	0.5304	0.5962	0.5868	0.0699
uid51369	0.288995	0.5824	0.6322	0.6354	0.0734
uid189953	0.289077	0.5694	0.6079	0.6140	0.0668
uid57971	0.289083	0.5345	0.6160	0.5516	0.0581
uid193708	0.289095	0.5583	0.6094	0.6020	0.0695
uid170732	0.289101	0.5687	0.6113	0.6037	0.0541
uid174334	0.289118	0.6107	0.6475	0.6365	0.0719
uid161159	0.289129	0.5374	0.6128	0.5609	0.0792
uid62183	0.289164	0.5470	0.6225	0.5915	0.0698
uid84301	0.289172	0.5274	0.5943	0.5802	0.0668
uid54207	0.289216	0.5536	0.6141	0.5975	0.0761
uid61639	0.289217	0.5389	0.6032	0.5939	0.0754
uid41709	0.289222	0.5651	0.6092	0.6050	0.0667
uid82373	0.289222	0.5993	0.6478	0.6521	0.0798
uid58299	0.289245	0.5594	0.6173	0.6163	0.0751
uid162207	0.289245	0.5295	0.6015	0.5588	0.0745
uid193774	0.289255	0.5833	0.6201	0.6182	0.0546
uid66595	0.289256	0.5848	0.6372	0.6348	0.0808
uid162213	0.289262	0.5292	0.6002	0.5556	0.0718
uid82951	0.289265	0.5639	0.6388	0.6255	0.0652
uid89391	0.289292	0.5836	0.6344	0.6330	0.0718
uid59053	0.289315	0.5670	0.6378	0.6245	0.0680
uid162165	0.289336	0.5132	0.6042	0.5388	0.1020
uid47085	0.289378	0.5877	0.6401	0.6329	0.0762
uid179904	0.289394	0.5668	0.6338	0.6107	0.0529
uid73421	0.289403	0.5435	0.6143	0.6085	0.0619
uid62159	0.289420	0.5739	0.6280	0.6207	0.0668
uid194444	0.289426	0.5869	0.6206	0.6223	0.0544
uid202426	0.289428	0.5580	0.6186	0.6215	0.0657
uid161153	0.289443	0.5336	0.6072	0.5549	0.0725
uid59023	0.289450	0.5997	0.6504	0.6381	0.0607
uid52601	0.289451	0.5854	0.6371	0.6404	0.0746
uid57691	0.289521	0.5297	0.6003	0.5885	0.0653
uid58669	0.289527	0.5324	0.5989	0.5520	0.0819
uid42117	0.289536	0.5612	0.6054	0.5965	0.0663
uid61409	0.289540	0.5333	0.6152	0.5719	0.0785
uid161139	0.289543	0.5321	0.6047	0.5563	0.0710
uid58399	0.289566	0.5434	0.6038	0.5875	0.0633
uid59415	0.289574	0.5304	0.6034	0.5482	0.0718
uid53509	0.289594	0.5759	0.6298	0.6302	0.0641
uid70621	0.289612	0.5666	0.6310	0.6194	0.0652
uid59413	0.289671	0.5424	0.6069	0.6049	0.0610
uid59071	0.289689	0.5503	0.6023	0.5932	0.0712
uid68067	0.289693	0.5653	0.6226	0.6088	0.0754
uid62107	0.289706	0.6032	0.6460	0.6311	0.0552
uid162209	0.289739	0.5216	0.6052	0.5587	0.0785
uid158163	0.289764	0.5899	0.6395	0.6301	0.0682
uid159987	0.289782	0.5315	0.6061	0.5589	0.0708
uid57581	0.289785	0.5165	0.5941	0.5465	0.1037
uid47323	0.289791	0.5548	0.6206	0.5934	0.0779
uid162205	0.289803	0.5368	0.6079	0.5670	0.0686
uid193716	0.289807	0.5294	0.6057	0.5554	0.0720
uid58483	0.289814	0.6068	0.6599	0.6418	0.0795
uid58065	0.289822	0.5561	0.6256	0.6200	0.0868
uid184823	0.289834	0.6043	0.6544	0.6588	0.0624
uid58997	0.289837	0.6150	0.6571	0.6530	0.0590
uid161957	0.289849	0.5582	0.6320	0.6205	0.0864
uid61249	0.289857	0.5392	0.6167	0.5698	0.0547
uid58971	0.289864	0.5730	0.6313	0.6223	0.0595
uid59437	0.289865	0.6045	0.6503	0.6372	0.0638
uid48073	0.289891	0.5731	0.6357	0.6223	0.0638
uid168059	0.289893	0.5998	0.6411	0.6581	0.0639
uid57881	0.289911	0.5590	0.6316	0.6220	0.0864
uid175778	0.289922	0.5224	0.5876	0.5629	0.0516
uid59165	0.289945	0.5372	0.6092	0.5667	0.0739
uid58353	0.289997	0.5835	0.6420	0.6449	0.0592
uid157999	0.290020	0.5272	0.6052	0.5837	0.0832
uid161157	0.290022	0.5283	0.6110	0.5535	0.0723
uid159985	0.290046	0.5380	0.6098	0.5572	0.0789
uid58003	0.290059	0.6146	0.6542	0.6561	0.0943
uid195604	0.290065	0.5812	0.6574	0.6385	0.0773
uid176921	0.290109	0.5175	0.6030	0.5733	0.0726
uid159491	0.290154	0.5379	0.6145	0.5518	0.0729
uid72627	0.290172	0.6229	0.6464	0.6586	0.0626
uid182202	0.290173	0.5253	0.6012	0.5562	0.0733
uid159467	0.290176	0.5353	0.6064	0.5622	0.0714
uid57961	0.290197	0.5217	0.5941	0.5436	0.0980
uid58653	0.290199	0.5105	0.6076	0.5456	0.0906
uid41861	0.290239	0.5585	0.6101	0.5977	0.0733
uid182482	0.290245	0.5563	0.6176	0.6077	0.0813
uid58203	0.290268	0.5836	0.6380	0.6333	0.0690
uid84305	0.290272	0.5270	0.5960	0.5815	0.0686
uid161161	0.290320	0.5522	0.6014	0.5940	0.0707
uid179202	0.290326	0.5568	0.6078	0.6020	0.0591
uid57889	0.290362	0.5868	0.6223	0.6220	0.0546
uid159991	0.290385	0.5334	0.6037	0.5592	0.0747
uid159639	0.290393	0.5318	0.6067	0.5539	0.0655
uid182201	0.290400	0.5358	0.6054	0.5672	0.0708
uid50553	0.290424	0.5856	0.6350	0.6373	0.0689
uid178201	0.290427	0.5298	0.6086	0.5573	0.0769
uid68453	0.290432	0.5713	0.6236	0.6250	0.0555
uid161241	0.290434	0.5144	0.5952	0.5475	0.1016
uid203025	0.290438	0.5084	0.5910	0.5417	0.0809
uid57651	0.290454	0.5639	0.6285	0.6246	0.0782
uid57955	0.290475	0.6259	0.6665	0.6634	0.0566
uid159867	0.290482	0.5100	0.6049	0.5463	0.0873
uid43247	0.290490	0.5741	0.6271	0.6287	0.0636
uid58897	0.290500	0.5690	0.6101	0.6045	0.0713
uid58451	0.290514	0.5698	0.6351	0.6184	0.0648
uid59309	0.290536	0.5766	0.6382	0.6199	0.0711
uid189753	0.290566	0.6414	0.6538	0.6520	0.0699
uid89409	0.290575	0.6421	0.6548	0.6533	0.0694
uid57653	0.290576	0.5926	0.6366	0.6331	0.0605
uid178203	0.290579	0.5294	0.6081	0.5573	0.0769
uid58261	0.290583	0.5857	0.6341	0.6378	0.0700
uid84309	0.290596	0.5334	0.5995	0.5843	0.0681
uid176500	0.290602	0.5993	0.6421	0.6540	0.0557
uid178202	0.290610	0.5294	0.6074	0.5573	0.0769
uid58377	0.290617	0.6126	0.6581	0.6568	0.0639
uid73759	0.290620	0.5869	0.6311	0.6311	0.0891
uid58517	0.290645	0.5248	0.6064	0.5504	0.0831
uid57949	0.290660	0.5799	0.6360	0.6358	0.0820
uid161149	0.290660	0.5313	0.6055	0.5597	0.0684
uid58259	0.290670	0.5856	0.6367	0.6375	0.0708
uid161151	0.290684	0.5346	0.6108	0.5578	0.0760
uid58347	0.290709	0.5882	0.6311	0.6331	0.0758
uid58577	0.290760	0.5346	0.5836	0.5524	0.0304
uid58685	0.290774	0.5258	0.5947	0.5470	0.0685
uid74431	0.290776	0.5851	0.6172	0.6154	0.0641
uid84297	0.290816	0.5296	0.5993	0.5880	0.0659
uid203026	0.290861	0.5311	0.6025	0.5594	0.0682
uid57787	0.290891	0.5286	0.6062	0.5541	0.0745
uid193715	0.290891	0.5294	0.6030	0.5563	0.0727
uid59197	0.290917	0.5246	0.6207	0.5814	0.0749
uid203028	0.290938	0.5296	0.6058	0.5540	0.0807
uid159677	0.290948	0.5368	0.6056	0.5764	0.0665
uid157997	0.290954	0.6098	0.6519	0.6558	0.0814
uid159611	0.290966	0.5308	0.6062	0.5568	0.0729
uid50585	0.290974	0.5405	0.6071	0.5797	0.0669
uid161145	0.290994	0.5307	0.6077	0.5600	0.0745
uid58125	0.291083	0.5145	0.6007	0.5409	0.0952
uid161925	0.291091	0.5314	0.6017	0.5495	0.0749
uid183005	0.291094	0.5788	0.6301	0.6234	0.0784
uid159615	0.291101	0.5319	0.6082	0.5595	0.0678
uid61627	0.291195	0.5313	0.6135	0.5921	0.0682
uid58263	0.291212	0.5828	0.6402	0.6233	0.0692
uid193714	0.291216	0.5569	0.6031	0.5932	0.0758
uid66593	0.291225	0.5572	0.6232	0.6156	0.0812
uid57613	0.291231	0.5862	0.6201	0.6366	0.0631
uid67369	0.291247	0.5651	0.6062	0.6260	0.0644
uid162025	0.291319	0.5853	0.6357	0.6401	0.0695
uid167260	0.291320	0.5373	0.6093	0.5731	0.0667
uid57603	0.291322	0.6025	0.6546	0.6564	0.0643
uid83607	0.291357	0.5299	0.5998	0.5880	0.0656
uid53539	0.291368	0.5239	0.6064	0.5556	0.0720
uid49903	0.291385	0.5329	0.6025	0.5536	0.0734
uid58881	0.291404	0.5703	0.6237	0.6185	0.0693
uid58707	0.291443	0.5719	0.6195	0.6189	0.0778
uid58343	0.291447	0.5904	0.6348	0.6363	0.0768
uid59099	0.291471	0.5701	0.6169	0.6133	0.0708
uid58345	0.291476	0.5839	0.6343	0.6357	0.0750
uid174072	0.291480	0.5597	0.6151	0.6064	0.0508
uid159669	0.291480	0.5363	0.6041	0.5772	0.0667
uid159983	0.291509	0.5279	0.6025	0.5533	0.0725
uid182931	0.291524	0.5601	0.6190	0.6082	0.0687
uid84295	0.291535	0.5314	0.5997	0.5875	0.0685
uid83609	0.291544	0.5389	0.6044	0.5782	0.0692
uid176372	0.291546	0.6115	0.6583	0.6584	0.0676
uid57629	0.291559	0.5373	0.5864	0.5514	0.0307
uid157909	0.291567	0.5352	0.6062	0.5819	0.0669
uid59277	0.291570	0.5935	0.6351	0.6262	0.0647
uid193772	0.291571	0.6011	0.6559	0.6564	0.0641
uid193771	0.291599	0.5794	0.6170	0.6224	0.0649
uid58557	0.291604	0.5458	0.6195	0.5955	0.0637
uid159675	0.291612	0.5339	0.6069	0.5745	0.0678
uid49661	0.291629	0.5464	0.6258	0.6074	0.0734
uid58503	0.291644	0.5539	0.6258	0.5799	0.0680
uid159989	0.291664	0.5333	0.6042	0.5662	0.0716
uid59081	0.291688	0.5970	0.6420	0.6565	0.0672
uid162175	0.291719	0.5395	0.6076	0.5757	0.0660
uid47079	0.291733	0.5566	0.6232	0.6003	0.0656
uid58985	0.291778	0.5191	0.6013	0.5712	0.0622
uid84303	0.291794	0.5320	0.5967	0.5805	0.0714
uid59899	0.291811	0.6048	0.6402	0.6443	0.0622
uid67501	0.291818	0.5698	0.6110	0.6048	0.0689
uid68141	0.291820	0.5385	0.6153	0.5683	0.1025
uid158509	0.291824	0.6153	0.6540	0.6619	0.0708
uid58449	0.291825	0.5865	0.6405	0.6269	0.0607
uid43163	0.291831	0.5700	0.6023	0.6118	0.0553
uid159667	0.291863	0.5366	0.6137	0.5762	0.0648
uid84311	0.291871	0.5302	0.5978	0.5842	0.0714
uid58283	0.291876	0.5841	0.6274	0.6327	0.0827
uid58549	0.291879	0.5981	0.6501	0.6601	0.0596
uid46099	0.291895	0.5541	0.6133	0.6154	0.0636
uid58265	0.291911	0.5885	0.6358	0.6317	0.0686
uid58257	0.291920	0.5902	0.6366	0.6425	0.0723
uid58153	0.291949	0.5740	0.6260	0.6255	0.1026
uid58239	0.291951	0.5503	0.6051	0.5870	0.0528
uid54411	0.291965	0.5713	0.6088	0.6106	0.0548
uid161197	0.292056	0.5171	0.5983	0.5462	0.1016
uid182929	0.292081	0.5745	0.6399	0.6333	0.0831
uid178913	0.292089	0.5828	0.6215	0.6366	0.0666
uid58743	0.292102	0.5891	0.6355	0.6440	0.0742
uid52605	0.292156	0.6024	0.6580	0.6568	0.0634
uid57605	0.292164	0.5831	0.6399	0.6411	0.0596
uid165869	0.292172	0.5322	0.6003	0.5582	0.0791
uid161143	0.292193	0.5326	0.5985	0.5611	0.0718
uid43209	0.292247	0.5842	0.6517	0.6438	0.0524
uid58775	0.292265	0.5890	0.6288	0.6446	0.0722
uid46523	0.292299	0.5536	0.6164	0.6155	0.0508
uid58905	0.292307	0.5775	0.6303	0.6381	0.0640
uid86865	0.292316	0.5958	0.6384	0.6475	0.0658
uid159673	0.292338	0.5349	0.6057	0.5750	0.0667
uid50427	0.292350	0.5965	0.6377	0.6390	0.0765
uid48825	0.292367	0.5703	0.6239	0.6099	0.0499
uid58391	0.292399	0.6076	0.6431	0.6321	0.0700
uid58155	0.292409	0.5624	0.6111	0.5957	0.0541
uid58069	0.292413	0.5929	0.6272	0.6415	0.0670
uid68753	0.292437	0.5581	0.6138	0.5947	0.0545
uid183004	0.292458	0.5529	0.6290	0.6119	0.0852
uid58321	0.292466	0.5809	0.6206	0.6212	0.0571
uid62961	0.292485	0.5814	0.6387	0.6364	0.0517
uid59307	0.292517	0.5680	0.6233	0.6212	0.0596
uid59207	0.292519	0.5849	0.6424	0.6429	0.0776
uid58249	0.292521	0.6054	0.6587	0.6600	0.0747
uid59055	0.292530	0.5816	0.6238	0.6202	0.0721
uid185179	0.292673	0.6068	0.6525	0.6640	0.0630
uid59089	0.292679	0.5700	0.6100	0.6079	0.0755
uid70727	0.292702	0.5461	0.6291	0.6095	0.0883
uid159671	0.292702	0.5341	0.6053	0.5738	0.0673
uid67363	0.292777	0.5875	0.6532	0.6343	0.0755
uid182933	0.292782	0.5547	0.6203	0.6266	0.0700
uid57891	0.292803	0.5669	0.6197	0.6180	0.0607
uid58141	0.292809	0.6139	0.6545	0.6572	0.0763
uid59049	0.292834	0.5760	0.6349	0.6523	0.0755
uid63401	0.292839	0.5616	0.6228	0.6127	0.0690
uid52607	0.292865	0.6043	0.6471	0.6603	0.0607
uid59215	0.292872	0.5279	0.5933	0.5611	0.0793
uid58085	0.292883	0.5701	0.6269	0.6219	0.0651
uid54249	0.292898	0.5532	0.6181	0.5988	0.0758
uid58527	0.292898	0.5758	0.6399	0.6325	0.0548
uid59057	0.292914	0.5571	0.6195	0.6081	0.0624
uid59411	0.292980	0.5223	0.5901	0.5841	0.0657
uid190704	0.292986	0.5640	0.6199	0.6096	0.0761
uid159531	0.293004	0.5393	0.6210	0.5748	0.0671
uid59429	0.293016	0.5070	0.5958	0.5412	0.1020
uid57887	0.293069	0.5823	0.6198	0.6092	0.0592
uid158699	0.293152	0.5463	0.6199	0.5921	0.0641
uid59435	0.293153	0.5630	0.6323	0.6241	0.0780
uid41935	0.293193	0.5834	0.6289	0.6164	0.0687
uid62959	0.293218	0.5304	0.6217	0.5858	0.0885
uid68445	0.293369	0.5279	0.6002	0.5678	0.0633
uid58509	0.293386	0.5629	0.6251	0.6083	0.0973
uid89381	0.293420	0.5378	0.6124	0.5788	0.0651
uid42521	0.293427	0.6423	0.6590	0.6560	0.0673
uid177516	0.293488	0.5727	0.6203	0.6344	0.0684
uid58991	0.293497	0.6200	0.6645	0.6572	0.0531
uid58427	0.293505	0.5789	0.6322	0.6222	0.0514
uid61349	0.293509	0.5662	0.6327	0.6262	0.0699
uid162187	0.293537	0.6186	0.6520	0.6481	0.0620
uid159003	0.293569	0.5553	0.6126	0.6174	0.0722
uid162133	0.293585	0.5884	0.6265	0.6315	0.0611
uid77117	0.293645	0.6197	0.6536	0.6504	0.0626
uid58705	0.293735	0.5717	0.6393	0.6264	0.0786
uid168258	0.293741	0.5335	0.6059	0.5737	0.0701
uid177517	0.293762	0.5798	0.6140	0.6354	0.0648
uid162135	0.293773	0.5659	0.6212	0.6162	0.0584
uid59033	0.293796	0.5577	0.6156	0.6144	0.0618
uid61595	0.293849	0.5614	0.6324	0.6122	0.0861
uid43725	0.293855	0.6010	0.6373	0.6252	0.0774
uid58547	0.293860	0.5702	0.6168	0.6069	0.0558
uid177713	0.293891	0.5758	0.6347	0.6256	0.0737
uid58689	0.293897	0.5610	0.6211	0.6125	0.0675
uid59433	0.293901	0.5720	0.6322	0.6190	0.0659
uid58949	0.293968	0.4922	0.5762	0.5393	0.0526
uid68745	0.293992	0.5680	0.6346	0.6082	0.0762
uid71485	0.294010	0.5752	0.6328	0.6263	0.0723
uid58269	0.294013	0.6178	0.6497	0.6614	0.0606
uid82343	0.294028	0.6033	0.6485	0.6448	0.0714
uid61643	0.294040	0.5794	0.6186	0.6110	0.0605
uid58507	0.294053	0.5643	0.6215	0.6063	0.0985
uid59253	0.294177	0.5134	0.6002	0.5546	0.0712
uid58021	0.294224	0.5419	0.6142	0.5838	0.0760
uid75113	0.294268	0.5695	0.6169	0.6045	0.0585
uid59131	0.294289	0.5691	0.6159	0.6014	0.0601
uid61647	0.294291	0.5773	0.6181	0.6159	0.0553
uid58913	0.294303	0.5846	0.6282	0.6376	0.1026
uid183114	0.294319	0.5695	0.6292	0.6192	0.0722
uid64753	0.294326	0.5861	0.6365	0.6413	0.0780
uid63403	0.294335	0.6054	0.6561	0.6581	0.0625
uid59007	0.294357	0.5851	0.6426	0.6323	0.0796
uid58349	0.294400	0.5891	0.6297	0.6466	0.0651
uid57665	0.294455	0.5686	0.6225	0.6053	0.0628
uid42155	0.294457	0.5290	0.5815	0.5507	0.0289
uid81783	0.294457	0.5775	0.6268	0.6301	0.0819
uid73179	0.294467	0.5803	0.6218	0.6167	0.0556
uid162199	0.294535	0.5717	0.6200	0.6094	0.0530
uid41885	0.294559	0.5721	0.6116	0.6098	0.0734
uid59293	0.294560	0.5323	0.6050	0.5701	0.0711
uid178369	0.294563	0.5696	0.6329	0.6051	0.0563
uid182928	0.294565	0.5617	0.6314	0.6194	0.0671
uid52599	0.294566	0.5550	0.6264	0.6016	0.0826
uid61603	0.294574	0.5877	0.6333	0.6263	0.0579
uid58513	0.294593	0.5498	0.6136	0.5992	0.0782
uid159685	0.294629	0.6004	0.6538	0.6553	0.0660
uid59581	0.294635	0.5642	0.6096	0.6062	0.0832
uid162027	0.294660	0.5451	0.6055	0.5714	0.0692
uid58187	0.294681	0.6019	0.6491	0.6532	0.0671
uid174152	0.294721	0.5417	0.6202	0.5764	0.0671
uid57697	0.294726	0.5314	0.6041	0.5714	0.0713
uid183339	0.294745	0.5484	0.6165	0.6185	0.0811
uid58545	0.294753	0.5447	0.6034	0.5655	0.0678
uid72795	0.294755	0.5681	0.6218	0.6168	0.0580
uid58657	0.294795	0.5746	0.6147	0.6215	0.0585
uid60161	0.294820	0.5642	0.6374	0.6241	0.0570
uid57587	0.294822	0.5430	0.6213	0.5766	0.0678
uid57595	0.294851	0.5826	0.6194	0.6099	0.0592
uid59345	0.294861	0.5348	0.6140	0.5851	0.0695
uid161927	0.294864	0.5813	0.6418	0.6350	0.0651
uid158377	0.294888	0.5517	0.6214	0.6054	0.0568
uid58459	0.294901	0.5521	0.6089	0.5987	0.0699
uid58959	0.294951	0.5807	0.6189	0.6207	0.0686
uid184076	0.294980	0.5804	0.6352	0.6298	0.0778
uid58671	0.294993	0.5503	0.6204	0.5701	0.0691
uid58681	0.295029	0.4795	0.5536	0.4961	0.0680
uid183111	0.295036	0.5682	0.6283	0.6280	0.0767
uid48815	0.295100	0.5797	0.6364	0.6321	0.0757
uid57703	0.295100	0.5762	0.6094	0.6049	0.0725
uid59155	0.295101	0.5669	0.6245	0.6194	0.0584
uid60171	0.295152	0.6012	0.6450	0.6388	0.0716
uid42613	0.295173	0.5612	0.6238	0.6182	0.0845
uid64755	0.295196	0.5863	0.6430	0.6311	0.0711
uid159665	0.295216	0.5275	0.5968	0.5675	0.0714
uid58331	0.295247	0.4878	0.5658	0.5046	0.0827
uid183110	0.295261	0.5643	0.6224	0.6203	0.0742
uid168182	0.295305	0.5736	0.6312	0.6317	0.0759
uid67323	0.295321	0.6018	0.6456	0.6382	0.0726
uid158379	0.295371	0.5543	0.6205	0.6096	0.0583
uid158381	0.295371	0.5543	0.6205	0.6097	0.0583
uid158375	0.295376	0.5540	0.6205	0.6097	0.0583
uid158383	0.295376	0.5540	0.6205	0.6096	0.0583
uid158373	0.295381	0.5540	0.6205	0.6086	0.0583
uid158531	0.295381	0.5540	0.6205	0.6096	0.0583
uid176499	0.295409	0.5417	0.6180	0.5721	0.0671
uid59397	0.295424	0.5899	0.6219	0.6194	0.0600
uid59279	0.295426	0.5543	0.6205	0.6097	0.0583
uid179383	0.295501	0.5586	0.6196	0.6118	0.0759
uid72473	0.295524	0.5728	0.6155	0.6103	0.0558
uid46085	0.295554	0.6113	0.6433	0.6452	0.0757
uid58231	0.295571	0.5722	0.6127	0.6112	0.0666
uid61617	0.295581	0.5788	0.6439	0.6358	0.0574
uid48801	0.295606	0.5611	0.6063	0.6072	0.0688
uid183109	0.295685	0.5704	0.6384	0.6356	0.0786
uid58373	0.295704	0.5498	0.6131	0.5889	0.0698
uid58845	0.295727	0.5880	0.6335	0.6304	0.0636
uid175569	0.295732	0.5679	0.6238	0.6322	0.0667
uid159539	0.295735	0.5831	0.6207	0.6167	0.0607
uid196851	0.295737	0.4784	0.5566	0.5091	0.0675
uid58405	0.295793	0.4875	0.5596	0.5013	0.0728
uid61631	0.295867	0.5838	0.6222	0.6238	0.0671
uid57709	0.295902	0.5539	0.6193	0.5856	0.0636
uid82931	0.295912	0.6340	0.6508	0.6554	0.0691
uid63159	0.295938	0.5607	0.6276	0.6125	0.0887
uid57941	0.296025	0.5674	0.6140	0.6109	0.0920
uid57865	0.296049	0.6099	0.6586	0.6586	0.0613
uid59213	0.296050	0.5427	0.6138	0.5936	0.0761
uid85495	0.296051	0.5549	0.6289	0.5873	0.0636
uid167486	0.296081	0.6043	0.6541	0.6497	0.0736
uid58771	0.296095	0.5394	0.6112	0.5681	0.0728
uid159533	0.296111	0.5447	0.6214	0.5747	0.0728
uid50539	0.296149	0.5898	0.6251	0.6350	0.0550
uid57925	0.296171	0.5598	0.6262	0.6082	0.0743
uid58739	0.296181	0.5679	0.6220	0.6281	0.0653
uid70793	0.296197	0.5941	0.6442	0.6370	0.0767
uid57767	0.296206	0.5777	0.6255	0.6291	0.0811
uid58079	0.296212	0.5200	0.6027	0.5681	0.0515
uid58981	0.296241	0.5445	0.6300	0.5839	0.0904
uid58661	0.296245	0.5447	0.6048	0.6015	0.0529
uid57759	0.296255	0.5463	0.6271	0.5929	0.0633
uid174460	0.296283	0.6071	0.6463	0.6341	0.0722
uid185759	0.296285	0.5549	0.6250	0.5904	0.0643
uid58341	0.296288	0.5809	0.6447	0.6364	0.0694
uid46647	0.296289	0.5421	0.6130	0.5810	0.0722
uid49957	0.296319	0.5818	0.6150	0.6341	0.0828
uid66301	0.296350	0.6128	0.6470	0.6435	0.0652
uid58821	0.296360	0.5745	0.6428	0.6287	0.0585
uid58267	0.296381	0.5851	0.6455	0.6371	0.0694
uid61615	0.296398	0.6127	0.6474	0.6367	0.0649
uid58515	0.296433	0.6074	0.6421	0.6336	0.0701
uid58933	0.296478	0.5748	0.6391	0.6407	0.0556
uid59233	0.296482	0.5764	0.6342	0.6213	0.0499
uid49133	0.296509	0.5719	0.6239	0.6193	0.0802
uid159535	0.296527	0.5420	0.6096	0.5673	0.0751
uid52547	0.296546	0.5722	0.6325	0.6303	0.0781
uid41317	0.296565	0.5675	0.6355	0.6081	0.0605
uid61565	0.296584	0.4788	0.5544	0.5042	0.0726
uid58095	0.296597	0.5173	0.5815	0.5586	0.0655
uid57899	0.296646	0.5466	0.6184	0.5781	0.0704
uid57615	0.296650	0.5779	0.6192	0.6349	0.0637
uid60837	0.296653	0.5586	0.6377	0.6274	0.0775
uid159857	0.296672	0.5242	0.6062	0.5724	0.0983
uid58389	0.296674	0.6057	0.6465	0.6329	0.0698
uid58043	0.296678	0.5639	0.6244	0.6362	0.0770
uid162029	0.296687	0.5397	0.5616	0.5356	0.0551
uid161945	0.296712	0.4778	0.5537	0.5021	0.0684
uid196850	0.296716	0.4822	0.5585	0.5070	0.0759
uid57617	0.296719	0.5670	0.6258	0.6298	0.0674
uid59013	0.296751	0.5705	0.6231	0.6273	0.0679
uid58715	0.296770	0.5987	0.6477	0.6446	0.0794
uid58387	0.296782	0.5847	0.6269	0.6219	0.0710
uid197171	0.296795	0.5577	0.6259	0.6073	0.0758
uid55403	0.296842	0.5210	0.5836	0.5662	0.0647
uid158859	0.296868	0.5668	0.6242	0.6305	0.0669
uid57609	0.296886	0.5623	0.6091	0.6065	0.0649
uid158055	0.296939	0.4795	0.5559	0.5056	0.0672
uid156977	0.296963	0.4814	0.5516	0.5062	0.0656
uid186548	0.296975	0.5354	0.6159	0.5926	0.0965
uid72479	0.296977	0.5598	0.6236	0.6190	0.0718
uid60487	0.297087	0.5616	0.6119	0.6097	0.0628
uid58295	0.297119	0.5682	0.6223	0.6168	0.0717
uid158065	0.297136	0.4818	0.5581	0.5077	0.0672
uid58805	0.297144	0.5900	0.6286	0.6378	0.0684
uid66307	0.297181	0.5906	0.6367	0.6300	0.0516
uid158063	0.297241	0.4795	0.5566	0.5063	0.0669
uid43467	0.297265	0.6091	0.6518	0.6550	0.0728
uid86885	0.297347	0.5608	0.6106	0.6063	0.0633
uid158053	0.297353	0.4789	0.5567	0.5056	0.0669
uid193710	0.297427	0.5662	0.6126	0.6068	0.0642
uid58733	0.297469	0.5611	0.6074	0.6064	0.0685
uid59223	0.297473	0.5569	0.6278	0.6127	0.0865
uid162511	0.297473	0.6063	0.6398	0.6379	0.0704
uid194120	0.297473	0.5381	0.6087	0.5874	0.0477
uid66331	0.297512	0.5425	0.5974	0.5863	0.0599
uid58087	0.297518	0.5681	0.6327	0.6148	0.0768
uid158051	0.297565	0.4828	0.5604	0.5085	0.0678
uid57655	0.297569	0.5713	0.6201	0.6147	0.0764
uid58447	0.297573	0.5800	0.6308	0.6258	0.0643
uid183002	0.297593	0.5719	0.6294	0.6306	0.0803
uid58385	0.297621	0.5890	0.6307	0.6226	0.0714
uid83613	0.297636	0.5650	0.6225	0.6178	0.0661
uid205541	0.297640	0.6146	0.6505	0.6504	0.0684
uid51635	0.297697	0.5787	0.6381	0.6396	0.0677
uid173371	0.297764	0.5400	0.6230	0.5721	0.0649
uid61563	0.297764	0.5666	0.6271	0.6172	0.0608
uid184831	0.297770	NA	NA	NA	NA
uid162161	0.297800	0.6011	0.6569	0.6466	0.0769
uid57735	0.297831	0.5673	0.6303	0.6198	0.0692
uid57633	0.297847	0.4733	0.5617	0.4993	0.0739
uid205256	0.297888	0.5668	0.6318	0.6131	0.0786
uid170535	0.297918	0.5621	0.6099	0.6076	0.0664
uid62461	0.297955	0.5389	0.5638	0.5319	0.0534
uid49531	0.297963	0.5253	0.6155	0.5896	0.0467
uid62947	0.297974	0.6314	0.6685	0.6463	0.0785
uid63345	0.298022	0.5841	0.6375	0.6307	0.0653
uid50551	0.298030	0.5760	0.6191	0.6190	0.0614
uid74393	0.298036	0.5943	0.6526	0.6361	0.0752
uid58861	0.298046	0.5479	0.6337	0.5973	0.0706
uid58667	0.298074	0.5409	0.6016	0.5788	0.0720
uid57931	0.298123	0.6029	0.6471	0.6396	0.0636
uid58731	0.298168	0.5710	0.6207	0.6022	0.0993
uid58209	0.298179	0.5597	0.6111	0.6020	0.0668
uid68689	0.298270	0.6131	0.6600	0.6471	0.0679
uid68321	0.298319	0.5549	0.6092	0.5907	0.0901
uid62243	0.298342	0.6022	0.6495	0.6584	0.0810
uid168183	0.298355	0.5731	0.6310	0.6235	0.0698
uid57815	0.298362	0.6006	0.6346	0.6379	0.0737
uid66391	0.298369	0.5792	0.6353	0.6243	0.0615
uid58007	0.298370	0.6062	0.6476	0.6566	0.0840
uid58161	0.298378	0.4705	0.5414	0.4939	0.0747
uid58937	0.298435	0.5671	0.6259	0.6332	0.0589
uid66299	0.298436	0.5944	0.6484	0.6415	0.0721
uid82369	0.298455	0.4697	0.5561	0.4959	0.0672
uid158045	0.298502	0.4800	0.5630	0.5007	0.0726
uid41019	0.298524	0.5256	0.5798	0.5680	0.0644
uid68443	0.298557	0.6039	0.6507	0.6527	0.0892
uid49953	0.298561	0.5873	0.6376	0.6287	0.0521
uid162149	0.298565	0.5685	0.6192	0.6128	0.0764
uid162013	0.298644	0.5264	0.6101	0.5879	0.1010
uid58801	0.298699	0.4660	0.5441	0.5021	0.0645
uid62925	0.298700	0.6115	0.6470	0.6374	0.0728
uid170534	0.298705	0.5608	0.6089	0.6070	0.0654
uid89383	0.298709	0.4753	0.5542	0.4953	0.0776
uid58063	0.298715	0.4770	0.5575	0.4986	0.0726
uid62923	0.298731	0.5974	0.6489	0.6558	0.0763
uid83615	0.298797	0.5677	0.6223	0.6162	0.0700
uid168256	0.298824	0.5332	0.6086	0.6032	0.0840
uid66847	0.298828	0.5656	0.6223	0.6190	0.0853
uid58813	0.298842	0.5753	0.6373	0.6316	0.0595
uid58211	0.298854	0.5607	0.6078	0.6079	0.0660
uid86653	0.298893	0.4748	0.5532	0.4933	0.0769
uid86659	0.298905	0.4748	0.5561	0.4920	0.0806
uid86655	0.298906	0.4748	0.5554	0.4927	0.0766
uid86657	0.298907	0.4748	0.5532	0.4927	0.0769
uid58737	0.299007	0.5929	0.6333	0.6372	0.0562
uid58641	0.299019	0.5871	0.6388	0.6358	0.0810
uid158057	0.299036	0.4777	0.5540	0.5042	0.0675
uid73963	0.299045	0.4723	0.5460	0.4899	0.0615
uid88067	0.299046	0.4785	0.5544	0.4960	0.0729
uid59137	0.299110	0.5525	0.6239	0.6076	0.0777
uid62105	0.299115	0.5665	0.5966	0.5936	0.0658
uid197180	0.299156	0.4401	0.5199	0.4905	0.1410
uid197182	0.299164	0.4706	0.5528	0.5048	0.1134
uid175469	0.299196	0.5359	0.6113	0.5967	0.0875
uid57851	0.299209	0.4954	0.5542	0.5285	0.0389
uid55259	0.299227	0.5704	0.6146	0.6036	0.0717
uid59009	0.299233	0.5683	0.6248	0.6173	0.0639
uid158161	0.299234	0.4759	0.5599	0.5007	0.0766
uid158357	0.299248	0.4759	0.5590	0.5007	0.0766
uid42523	0.299256	0.6134	0.6520	0.6548	0.0716
uid165871	0.299271	0.5984	0.6374	0.6410	0.0634
uid58961	0.299277	0.4736	0.5562	0.4900	0.0772
uid194119	0.299327	0.5443	0.6139	0.6008	0.0778
uid158159	0.299327	0.4763	0.5630	0.4973	0.0720
uid189952	0.299385	0.5720	0.6297	0.6256	0.0975
uid201037	0.299403	0.6015	0.6461	0.6306	0.0688
uid159541	0.299416	0.5632	0.6158	0.6274	0.0807
uid70839	0.299425	0.4736	0.5509	0.4980	0.0735
uid183003	0.299434	0.5714	0.6212	0.6050	0.0796
uid164779	0.299434	0.5448	0.6013	0.5807	0.0924
uid88063	0.299440	0.4678	0.5528	0.4931	0.0738
uid183006	0.299443	0.5501	0.6171	0.6069	0.0822
uid158043	0.299513	0.4701	0.5516	0.4973	0.0745
uid198768	0.299535	0.4876	0.5585	0.5323	0.0356
uid58099	0.299565	0.5922	0.6456	0.6437	0.0653
uid59353	0.299579	0.5916	0.6513	0.6372	0.0864
uid58167	0.299586	0.5735	0.6345	0.6268	0.0833
uid162509	0.299600	0.5797	0.6287	0.6254	0.0568
uid81083	0.299623	0.5131	0.6025	0.5258	0.0874
uid170612	0.299623	0.5192	0.5864	0.5608	0.0655
uid63399	0.299629	0.5549	0.6161	0.6028	0.0671
uid58383	0.299670	0.5879	0.6296	0.6209	0.0686
uid58921	0.299678	0.5950	0.6487	0.6442	0.0686
uid168379	0.299732	0.5888	0.6363	0.6379	0.0758
uid158855	0.299740	0.5636	0.6258	0.6255	0.0728
uid62909	0.299770	0.6007	0.6450	0.6552	0.0812
uid60727	0.299778	0.5299	0.6115	0.5852	0.0943
uid81081	0.299795	0.6229	0.6560	0.6515	0.0688
uid58027	0.299803	0.4741	0.5561	0.4920	0.0747
uid86751	0.299822	0.4797	0.5527	0.5063	0.0738
uid59301	0.299845	0.4661	0.5449	0.4851	0.0700
uid58047	0.299867	0.6109	0.6492	0.6522	0.0686
uid176364	0.299880	0.5941	0.6436	0.6373	0.0761
uid58159	0.299887	0.4696	0.5614	0.4993	0.0735
uid59217	0.299890	0.5704	0.6394	0.6219	0.0638
uid57733	0.299898	0.6093	0.6436	0.6347	0.0712
uid57967	0.299907	0.5990	0.6415	0.6334	0.0658
uid158857	0.299916	0.5652	0.6281	0.6251	0.0715
uid58859	0.299945	0.5936	0.6289	0.6364	0.0548
uid59387	0.299949	0.5778	0.6244	0.6439	0.0725
uid88069	0.299983	0.4731	0.5539	0.4933	0.0803
uid182930	0.299999	0.5516	0.6172	0.6107	0.0762
uid58305	0.300003	0.5524	0.6014	0.6044	0.0590
uid182932	0.300017	0.5588	0.6064	0.6167	0.0721
uid58431	0.300023	0.5856	0.6402	0.6381	0.0879
uid57823	0.300049	0.6111	0.6483	0.6480	0.0712
uid82367	0.300058	0.5413	0.5805	0.5337	0.0465
uid77119	0.300063	0.5773	0.6382	0.6271	0.0831
uid184011	0.300069	0.5821	0.6357	0.6202	0.0648
uid57707	0.300092	0.5536	0.6316	0.5794	0.0613
uid175779	0.300122	0.5220	0.6002	0.5504	0.0473
uid73585	0.300158	0.5299	0.6016	0.5793	0.0481
uid183113	0.300200	0.5643	0.6249	0.6133	0.0714
uid161961	0.300227	0.5724	0.6221	0.6050	0.0855
uid183112	0.300281	0.5712	0.6384	0.6302	0.0779
uid59251	0.300312	0.5671	0.6231	0.6188	0.0751
uid156845	0.300343	0.4700	0.5532	0.4933	0.0630
uid58639	0.300345	0.5954	0.6372	0.6393	0.0724
uid59419	0.300387	0.5872	0.6402	0.6296	0.0660
uid171995	0.300400	0.5865	0.6437	0.6286	0.0706
uid173372	0.300418	0.5545	0.6348	0.5794	0.0617
uid58799	0.300455	0.4719	0.5602	0.4933	0.0685
uid74025	0.300455	0.5841	0.6530	0.6347	0.0664
uid58183	0.300472	0.5639	0.6311	0.6073	0.0820
uid57951	0.300493	0.5291	0.5867	0.5440	0.0441
uid58363	0.300518	0.5616	0.6342	0.6143	0.0774
uid58873	0.300528	0.5720	0.6282	0.6202	0.0680
uid78933	0.300540	0.5768	0.6217	0.6440	0.0756
uid162009	0.300547	0.5840	0.6368	0.6253	0.0655
uid57645	0.300564	0.5720	0.6230	0.6055	0.0855
uid183008	0.300567	0.5495	0.6180	0.6040	0.0829
uid59061	0.300617	0.5727	0.6398	0.6360	0.0890
uid81775	0.300681	0.5699	0.6139	0.6130	0.0531
uid42975	0.300693	0.6090	0.6384	0.6432	0.0715
uid81627	0.300724	0.5904	0.6378	0.6394	0.0762
uid53037	0.300741	0.5421	0.6080	0.5988	0.0725
uid59161	0.300746	0.5281	0.6121	0.5718	0.0526
uid162203	0.300754	0.5823	0.6356	0.6233	0.0665
uid59371	0.300756	0.4864	0.5556	0.5251	0.0394
uid58425	0.300774	0.5756	0.6297	0.6387	0.0766
uid59187	0.300775	0.5593	0.6361	0.6151	0.0813
uid193704	0.300794	0.5860	0.6428	0.6403	0.0730
uid48809	0.300820	0.5433	0.6017	0.5790	0.0880
uid46181	0.300842	0.5797	0.6315	0.6129	0.0703
uid89389	0.300862	0.5781	0.6266	0.6442	0.0757
uid203393	0.300899	0.6149	0.6585	0.6459	0.0676
uid58123	0.300938	0.5415	0.6138	0.5866	0.0565
uid58615	0.300953	0.5796	0.6266	0.6190	0.0680
uid46253	0.300958	0.6087	0.6438	0.6380	0.0704
uid158039	0.300981	0.4756	0.5638	0.5007	0.0680
uid162107	0.301003	0.5567	0.6061	0.5724	0.0733
uid57849	0.301014	0.5499	0.6118	0.5933	0.0694
uid58679	0.301022	0.5732	0.6220	0.6061	0.0858
uid159869	0.301044	0.5739	0.6272	0.6391	0.0756
uid158853	0.301057	0.5685	0.6258	0.6224	0.0704
uid53371	0.301104	0.5831	0.6318	0.6379	0.0731
uid176370	0.301107	0.6144	0.6399	0.6473	0.0759
uid59025	0.301154	0.5637	0.6340	0.6251	0.0784
uid57623	0.301250	0.5773	0.6247	0.6402	0.0759
uid61575	0.301256	0.5367	0.6067	0.5721	0.0651
uid159519	0.301268	0.6833	0.7640	0.6571	0.1515
uid58075	0.301272	0.6114	0.6426	0.6440	0.0633
uid58025	0.301273	0.5846	0.6321	0.6244	0.0770
uid57593	0.301295	0.5894	0.6223	0.6368	0.0587
uid58011	0.301353	0.5623	0.6071	0.6168	0.0784
uid59355	0.301363	0.5760	0.6240	0.6416	0.0739
uid173373	0.301376	0.5478	0.6195	0.5752	0.0629
uid198767	0.301377	0.4826	0.5529	0.5236	0.0238
uid46943	0.301379	0.5938	0.6307	0.6224	0.0672
uid62265	0.301384	0.5707	0.6286	0.6239	0.0886
uid46839	0.301385	0.5922	0.6305	0.6230	0.0688
uid78143	0.301418	0.5437	0.6025	0.5916	0.1027
uid57803	0.301434	0.5680	0.6273	0.6305	0.0750
uid183115	0.301441	0.5713	0.6302	0.6262	0.0836
uid58521	0.301459	0.5810	0.6333	0.6375	0.0772
uid53251	0.301472	0.5739	0.6201	0.6146	0.0744
uid67351	0.301479	0.5862	0.6444	0.6392	0.0731
uid61645	0.301481	0.4830	0.5521	0.5288	0.0241
uid61247	0.301495	0.5773	0.6402	0.6425	0.0833
uid61601	0.301497	0.5503	0.6123	0.5987	0.0725
uid58081	0.301501	0.5961	0.6437	0.6333	0.0732
uid68687	0.301510	0.4866	0.5757	0.5312	0.0680
uid59241	0.301532	0.5625	0.6262	0.6156	0.0667
uid165873	0.301599	0.5395	0.6080	0.5538	0.0625
uid59015	0.301601	0.5638	0.6263	0.6106	0.0658
uid159871	0.301625	0.5645	0.6226	0.6147	0.0655
uid57927	0.301625	0.5645	0.6218	0.6147	0.0655
uid183485	0.301626	0.5884	0.6451	0.6316	0.0643
uid83617	0.301633	0.5645	0.6221	0.6147	0.0655
uid193717	0.301650	0.5333	0.5933	0.5626	0.0628
uid48999	0.301653	0.5721	0.6251	0.6181	0.0708
uid58133	0.301739	0.5435	0.6225	0.6108	0.0799
uid71131	0.301779	0.5683	0.6252	0.6139	0.0653
uid57937	0.301795	0.6153	0.6610	0.6511	0.0698
uid162105	0.301814	0.5477	0.6012	0.5724	0.0728
uid46083	0.301875	0.5912	0.6499	0.6320	0.0639
uid58729	0.301876	0.6201	0.6529	0.6541	0.0734
uid58355	0.301883	0.6013	0.6499	0.6521	0.0782
uid175777	0.301922	0.5697	0.6436	0.6414	0.0822
uid77127	0.301931	0.5202	0.5893	0.5424	0.0667
uid59183	0.301958	0.5621	0.6147	0.6055	0.0768
uid58243	0.301992	0.5147	0.5710	0.5393	0.0472
uid183341	0.302000	0.5523	0.6176	0.6187	0.0826
uid162041	0.302017	0.5499	0.6129	0.6003	0.0780
uid61597	0.302077	0.5736	0.6302	0.6177	0.0735
uid162023	0.302092	0.5478	0.6092	0.5837	0.0667
uid63627	0.302122	0.5349	0.6157	0.5937	0.0642
uid58611	0.302171	0.5493	0.6197	0.5879	0.0744
uid176498	0.302173	0.5664	0.6169	0.6044	0.0779
uid193764	0.302174	0.5310	0.6211	0.5618	0.0549
uid58763	0.302174	0.5570	0.6107	0.5855	0.0699
uid186598	0.302183	0.5385	0.6088	0.5776	0.0694
uid58019	0.302191	0.5624	0.6214	0.6093	0.0668
uid58163	0.302212	0.5848	0.6278	0.6284	0.0772
uid191340	0.302280	0.5448	0.6056	0.5883	0.0662
uid58699	0.302289	0.6112	0.6466	0.6505	0.0737
uid171260	0.302340	0.6004	0.6559	0.6554	0.0823
uid158171	0.302354	0.5707	0.6382	0.5987	0.0832
uid55727	0.302371	0.5678	0.6356	0.6049	0.0815
uid58857	0.302374	0.5411	0.6100	0.5640	0.0697
uid57773	0.302387	0.5581	0.6267	0.6054	0.0580
uid58603	0.302443	0.5702	0.6258	0.6186	0.0711
uid59319	0.302473	0.5682	0.6239	0.6130	0.0649
uid58501	0.302493	0.5648	0.6094	0.6016	0.0665
uid41601	0.302629	0.5962	0.6556	0.6558	0.0829
uid58173	0.302629	0.5532	0.6287	0.6031	0.0796
uid171829	0.302631	0.4800	0.5467	0.5331	0.0235
uid57725	0.302634	0.5871	0.6344	0.6251	0.0725
uid57969	0.302649	0.6033	0.6631	0.6575	0.0900
uid58723	0.302671	0.5946	0.6443	0.6462	0.0731
uid68749	0.302676	0.5826	0.6374	0.6377	0.0835
uid173370	0.302684	0.5562	0.6373	0.5845	0.0692
uid61607	0.302692	0.5499	0.6089	0.5934	0.0725
uid184079	0.302694	0.5192	0.6021	0.5642	0.0405
uid58013	0.302752	0.5140	0.5717	0.5385	0.0426
uid58401	0.302774	0.5220	0.6038	0.5536	0.0576
uid59105	0.302844	0.5530	0.6036	0.5932	0.0787
uid51367	0.302863	0.5402	0.6097	0.5791	0.0738
uid59143	0.302870	0.5684	0.6194	0.6159	0.0682
uid59209	0.302895	0.5630	0.6161	0.6055	0.0758
uid182483	0.302897	0.5349	0.6185	0.5628	0.0629
uid58765	0.302926	0.5715	0.6148	0.6052	0.0849
uid58651	0.302941	0.6053	0.6513	0.6500	0.0718
uid66305	0.302941	0.5396	0.6022	0.5572	0.0533
uid46345	0.302959	0.5695	0.6236	0.6162	0.0920
uid188480	0.302976	0.5977	0.6450	0.6374	0.0610
uid58371	0.303009	0.6102	0.6493	0.6463	0.0644
uid82347	0.303021	0.6013	0.6381	0.6390	0.0832
uid59051	0.303022	0.5430	0.6229	0.6111	0.1063
uid183337	0.303041	0.5458	0.6046	0.5918	0.0794
uid58907	0.303090	0.5864	0.6352	0.6374	0.0762
uid184342	0.303100	0.5817	0.6320	0.6345	0.0780
uid167583	0.303112	0.6079	0.6530	0.6534	0.0824
uid59127	0.303113	0.5681	0.6232	0.6206	0.0702
uid68057	0.303126	0.5947	0.6380	0.6332	0.0787
uid41533	0.303148	0.5413	0.6102	0.5486	0.0623
uid57953	0.303167	0.6142	0.6448	0.6423	0.0631
uid57869	0.303171	0.5527	0.6117	0.5845	0.0671
uid170940	0.303193	0.5743	0.6284	0.6264	0.0730
uid198526	0.303229	0.5597	0.6214	0.6033	0.0513
uid173858	0.303238	0.6006	0.6415	0.6362	0.0614
uid62937	0.303246	0.5621	0.6187	0.6069	0.0668
uid58205	0.303258	0.5623	0.6388	0.5702	0.0795
uid184343	0.303399	0.5795	0.6480	0.6126	0.0659
uid58499	0.303423	0.5493	0.6030	0.5674	0.0778
uid162113	0.303434	0.5851	0.6371	0.6420	0.0853
uid58245	0.303491	0.5153	0.5785	0.5424	0.0430
uid62225	0.303550	0.5750	0.6216	0.6091	0.0808
uid158679	0.303555	0.5747	0.6178	0.6106	0.0773
uid58809	0.303561	0.5532	0.6140	0.5858	0.0640
uid58073	0.303567	0.6198	0.6498	0.6524	0.0627
uid46661	0.303580	0.5586	0.6248	0.6034	0.0526
uid58169	0.303590	0.5782	0.6410	0.6190	0.0848
uid190222	0.303600	0.5683	0.6178	0.6085	0.0816
uid183007	0.303646	0.5556	0.6267	0.6065	0.0793
uid57647	0.303716	0.5614	0.6391	0.6179	0.0710
uid87037	0.303726	0.6062	0.6394	0.6439	0.0715
uid184822	0.303781	0.5917	0.6502	0.6445	0.0839
uid162739	0.303793	0.5768	0.6178	0.6078	0.0791
uid58987	0.303808	0.5862	0.6330	0.6141	0.0601
uid205052	0.303823	0.5539	0.6211	0.5693	0.0686
uid51505	0.303851	0.5733	0.6406	0.6218	0.0619
uid59027	0.303878	0.5640	0.6159	0.6158	0.0675
uid50545	0.303882	0.5901	0.6227	0.6280	0.0615
uid175904	0.303956	0.5410	0.6014	0.5682	0.0694
uid59079	0.304049	0.5587	0.6131	0.6089	0.0901
uid58735	0.304053	0.6037	0.6521	0.6526	0.0726
uid57843	0.304069	0.5967	0.6433	0.6526	0.0784
uid61245	0.304097	0.5404	0.6175	0.5682	0.0625
uid68707	0.304100	0.5403	0.6076	0.5995	0.0906
uid182934	0.304117	0.5454	0.6234	0.5961	0.0782
uid58107	0.304117	0.4791	0.5519	0.5291	0.0308
uid46803	0.304232	0.5724	0.6411	0.6337	0.0655
uid49485	0.304304	0.5676	0.6346	0.6101	0.0728
uid158685	0.304310	0.5709	0.6135	0.6070	0.0811
uid158677	0.304322	0.5722	0.6148	0.6089	0.0796
uid162055	0.304326	0.5979	0.6487	0.6425	0.0818
uid57591	0.304326	0.6012	0.6456	0.6463	0.0715
uid58769	0.304337	0.6161	0.6525	0.6484	0.0671
uid161973	0.304344	0.5394	0.6011	0.5673	0.0783
uid58113	0.304393	0.5586	0.6254	0.6088	0.0631
uid162053	0.304442	0.5521	0.6187	0.5739	0.0698
uid59227	0.304462	0.5302	0.6187	0.5596	0.0551
uid58189	0.304482	0.5728	0.6378	0.6188	0.0565
uid58275	0.304493	0.5707	0.6200	0.6141	0.0778
uid182733	0.304496	0.6029	0.6397	0.6397	0.0719
uid61593	0.304504	0.5781	0.6266	0.6308	0.0746
uid61581	0.304600	0.5636	0.6218	0.6041	0.0690
uid58957	0.304635	0.5874	0.6313	0.6438	0.0824
uid58697	0.304652	0.6024	0.6457	0.6423	0.0658
uid58291	0.304712	0.5681	0.6368	0.6139	0.0712
uid61637	0.304715	0.5726	0.6198	0.6148	0.0818
uid46801	0.304723	0.5709	0.6386	0.6287	0.0672
uid162089	0.304736	0.6044	0.6522	0.6522	0.0800
uid58967	0.304752	0.5404	0.6141	0.5891	0.0849
uid58369	0.304755	0.6138	0.6541	0.6484	0.0649
uid58701	0.304779	0.6106	0.6462	0.6381	0.0611
uid59265	0.304787	0.5627	0.6283	0.6074	0.0641
uid49725	0.304789	0.5395	0.6218	0.6003	0.0850
uid58071	0.304798	0.5236	0.5787	0.5535	0.0531
uid58361	0.304805	0.5568	0.6145	0.6106	0.0807
uid59129	0.304852	0.5105	0.5966	0.5711	0.0759
uid68741	0.304869	0.6930	0.7442	0.6275	0.1562
uid162001	0.304903	0.5826	0.6351	0.6008	0.0784
uid66303	0.304913	0.6088	0.6384	0.6450	0.0731
uid196598	0.304945	0.6018	0.6516	0.6571	0.0788
uid59403	0.304972	0.5708	0.6317	0.6234	0.0669
uid188115	0.304995	0.5348	0.6033	0.5517	0.0675
uid58595	0.305013	0.5450	0.6097	0.5701	0.0808
uid58375	0.305017	0.5425	0.6264	0.6019	0.0761
uid41287	0.305071	0.5386	0.6020	0.5547	0.0756
uid58319	0.305084	0.5565	0.6386	0.6006	0.0776
uid49469	0.305181	0.5589	0.6346	0.6210	0.0559
uid58419	0.305226	0.5480	0.6289	0.5963	0.0927
uid58625	0.305293	0.5396	0.6052	0.5764	0.1084
uid58323	0.305438	0.5561	0.6289	0.5976	0.0691
uid58599	0.305455	0.5892	0.6278	0.6282	0.0870
uid58177	0.305465	0.5614	0.6198	0.6176	0.0956
uid57977	0.305480	0.6044	0.6509	0.6567	0.0781
uid59101	0.305492	0.5693	0.6291	0.6208	0.0780
uid181998	0.305554	0.5492	0.6017	0.5698	0.0789
uid57643	0.305621	0.5079	0.6005	0.5641	0.0747
uid58909	0.305679	0.6022	0.6456	0.6421	0.0636
uid159693	0.305716	0.5921	0.6375	0.6314	0.0668
uid58139	0.305723	0.6105	0.6520	0.6478	0.0696
uid59271	0.305723	0.5687	0.6171	0.6081	0.0825
uid161999	0.305773	0.5800	0.6472	0.5923	0.0833
uid47087	0.305773	0.5552	0.6116	0.5709	0.0787
uid168320	0.305780	0.5649	0.6207	0.6210	0.0724
uid58059	0.305805	0.5602	0.6444	0.5800	0.0751
uid58811	0.305851	0.5397	0.6064	0.5649	0.0769
uid83161	0.305854	0.6147	0.6519	0.6523	0.0781
uid83123	0.305859	0.5654	0.6231	0.6156	0.0796
uid89379	0.305876	0.5347	0.6061	0.5616	0.0755
uid68747	0.305879	0.6018	0.6540	0.6497	0.0802
uid89373	0.305912	0.5355	0.6061	0.5611	0.0755
uid58467	0.305940	0.5847	0.6417	0.6269	0.0731
uid57945	0.305955	0.6048	0.6522	0.6588	0.0794
uid198830	0.305963	0.5949	0.6458	0.6455	0.0860
uid59367	0.305964	0.5553	0.6227	0.5914	0.0714
uid57597	0.306029	0.5943	0.6451	0.6451	0.0860
uid57993	0.306057	0.5782	0.6427	0.5923	0.0829
uid174512	0.306060	0.5080	0.5969	0.5580	0.0763
uid198829	0.306077	0.5941	0.6449	0.6448	0.0860
uid58039	0.306107	0.5608	0.6422	0.5824	0.0751
uid58175	0.306117	0.5424	0.6193	0.5989	0.0821
uid46679	0.306140	0.5729	0.6417	0.6021	0.0739
uid62921	0.306148	0.5908	0.6414	0.6294	0.0741
uid57853	0.306263	0.5282	0.5883	0.5498	0.0746
uid57933	0.306305	0.5232	0.5707	0.5405	0.0456
uid41333	0.306343	0.5222	0.5971	0.5642	0.0809
uid58617	0.306345	0.5970	0.6312	0.6389	0.0724
uid58303	0.306350	0.6073	0.6436	0.6405	0.0616
uid159955	0.306360	0.5915	0.6382	0.6302	0.0735
uid59405	0.306399	0.5174	0.5904	0.5762	0.0761
uid58127	0.306399	0.5522	0.6284	0.6076	0.0838
uid59041	0.306478	0.5279	0.5980	0.5676	0.0936
uid59083	0.306482	0.5704	0.6168	0.6081	0.0829
uid162173	0.306522	0.6014	0.6496	0.6558	0.0788
uid58777	0.306531	0.5567	0.6304	0.6212	0.0899
uid195459	0.306651	0.5963	0.6445	0.6448	0.0852
uid59291	0.306654	0.5487	0.6077	0.5927	0.0640
uid57745	0.306655	0.5056	0.5903	0.5624	0.0718
uid58129	0.306658	0.5529	0.6108	0.6072	0.0731
uid50119	0.306670	0.5670	0.6227	0.6134	0.0750
uid59185	0.306694	0.5422	0.6184	0.5900	0.0651
uid183338	0.306742	0.5553	0.6287	0.6085	0.0724
uid58479	0.306745	0.5888	0.6310	0.6466	0.0906
uid58627	0.306763	0.6041	0.6475	0.6472	0.0722
uid58631	0.306787	0.5932	0.6308	0.6405	0.0776
uid62131	0.306850	0.5080	0.5851	0.5591	0.0681
uid190882	0.306870	0.5452	0.6168	0.5795	0.0661
uid46251	0.306889	0.5421	0.6120	0.5739	0.0622
uid70791	0.306899	0.5618	0.6212	0.6233	0.0611
uid197202	0.306950	0.5817	0.6418	0.6074	0.0785
uid40659	0.306988	0.5943	0.6387	0.6332	0.0645
uid57833	0.307038	0.5857	0.6516	0.6279	0.0776
uid58473	0.307063	0.5707	0.6326	0.6151	0.0775
uid184078	0.307067	0.5953	0.6462	0.6420	0.0805
uid205540	0.307125	0.5981	0.6321	0.6386	0.0760
uid46989	0.307135	0.5178	0.5940	0.5619	0.0795
uid58999	0.307146	0.5493	0.6048	0.5665	0.0807
uid66323	0.307158	0.5927	0.6352	0.6363	0.0716
uid189950	0.307171	0.5018	0.5931	0.5568	0.0769
uid59275	0.307192	0.6045	0.6506	0.6555	0.0778
uid189951	0.307246	0.5109	0.5942	0.5685	0.0679
uid168996	0.307260	0.6006	0.6452	0.6490	0.0776
uid183340	0.307283	0.5461	0.6182	0.5957	0.0786
uid158693	0.307285	0.6043	0.6451	0.6445	0.0744
uid62245	0.307343	0.5389	0.5997	0.5874	0.0676
uid59231	0.307362	0.5402	0.6172	0.5857	0.1000
uid59243	0.307430	0.5786	0.6326	0.6264	0.0802
uid57589	0.307443	0.5353	0.6046	0.5622	0.0779
uid66601	0.307444	0.5370	0.6062	0.5747	0.0879
uid58693	0.307446	0.5353	0.6037	0.5625	0.0779
uid162087	0.307465	0.5993	0.6425	0.6004	0.0876
uid60723	0.307485	0.5494	0.6205	0.5866	0.0685
uid68691	0.307505	0.5684	0.6400	0.6082	0.0600
uid168665	0.307508	0.5704	0.6419	0.6090	0.0650
uid41819	0.307553	0.5713	0.6220	0.6206	0.0694
uid81439	0.307597	0.5721	0.6266	0.6225	0.0775
uid197154	0.307605	0.5413	0.6021	0.5690	0.0599
uid159657	0.307626	0.5714	0.6235	0.6198	0.0731
uid59179	0.307691	0.5745	0.6429	0.6316	0.0821
uid158173	0.307742	0.5085	0.5899	0.5492	0.0856
uid170255	0.307758	0.5320	0.6117	0.5647	0.0847
uid162097	0.307766	0.5566	0.6148	0.6111	0.1028
uid46841	0.307770	0.5379	0.5874	0.5344	0.0819
uid180867	0.307793	0.5777	0.6356	0.6290	0.0807
uid60859	0.307855	0.5722	0.6525	0.6099	0.0653
uid59029	0.307901	0.5931	0.6362	0.6312	0.0659
uid165185	0.307903	0.6017	0.6438	0.6403	0.0746
uid57635	0.307914	0.5058	0.6010	0.5617	0.0795
uid158369	0.307956	0.5497	0.6055	0.5885	0.0637
uid49533	0.307960	0.5790	0.6388	0.6351	0.0734
uid58131	0.307992	0.5593	0.6333	0.6085	0.0907
uid61599	0.307993	0.5730	0.6281	0.6197	0.0744
uid57607	0.308082	0.5710	0.6247	0.6018	0.0648
uid62103	0.308091	0.5347	0.6162	0.5644	0.0829
uid81629	0.308103	0.5536	0.6375	0.5942	0.1074
uid161097	0.308122	0.5352	0.6167	0.5930	0.0784
uid58553	0.308175	0.5649	0.6015	0.5919	0.0766
uid61609	0.308182	0.5560	0.6234	0.6050	0.0721
uid52781	0.308225	0.5894	0.6474	0.6369	0.0701
uid49487	0.308230	0.5599	0.6214	0.6146	0.0928
uid58989	0.308269	0.5854	0.6336	0.6297	0.0835
uid45927	0.308284	0.5292	0.5946	0.5710	0.0767
uid58213	0.308376	0.5866	0.6277	0.6133	0.0727
uid58135	0.308378	0.5884	0.6329	0.6383	0.0912
uid57915	0.308380	0.6037	0.6472	0.6398	0.0744
uid58891	0.308450	0.5395	0.6152	0.5855	0.1035
uid50331	0.308510	0.5569	0.6321	0.6242	0.0684
uid158071	0.308512	0.5824	0.6397	0.6313	0.0652
uid58939	0.308518	0.5324	0.5963	0.5615	0.0757
uid42519	0.308534	0.6187	0.6577	0.6523	0.0761
uid59163	0.308555	0.5409	0.6324	0.5758	0.0722
uid41729	0.308557	0.5618	0.6220	0.6085	0.0859
uid159875	0.308719	0.5271	0.5917	0.5697	0.0769
uid59195	0.308755	0.5458	0.6230	0.5951	0.0814
uid197193	0.308901	0.5282	0.6123	0.5598	0.0867
uid57897	0.308918	0.5443	0.6261	0.5841	0.0669
uid172628	0.308953	0.5833	0.6336	0.5905	0.0825
uid59095	0.308964	0.5515	0.6155	0.5962	0.0859
uid58831	0.308970	0.6131	0.6493	0.6401	0.0743
uid46231	0.309039	0.5373	0.6189	0.5769	0.0642
uid73771	0.309076	0.5309	0.6037	0.5651	0.0767
uid58917	0.309082	0.6042	0.6417	0.6366	0.0744
uid67387	0.309093	0.5581	0.6209	0.6102	0.0685
uid58061	0.309111	0.5811	0.6302	0.6000	0.0865
uid59249	0.309179	0.6001	0.6439	0.6282	0.0750
uid58755	0.309189	0.5895	0.6346	0.6330	0.0927
uid181997	0.309202	0.5989	0.6411	0.6059	0.0881
uid162193	0.309206	0.5907	0.6400	0.6338	0.0775
uid58535	0.309214	0.5359	0.6016	0.5817	0.0984
uid58541	0.309277	0.6048	0.6521	0.6433	0.0742
uid197194	0.309292	0.5267	0.6000	0.5688	0.0819
uid175256	0.309373	0.5447	0.6024	0.5779	0.0643
uid87001	0.309424	0.6063	0.6461	0.6315	0.0764
uid158047	0.309471	0.6142	0.6509	0.6403	0.0785
uid59063	0.309476	0.6066	0.6428	0.6337	0.0754
uid158073	0.309492	0.5798	0.6346	0.6258	0.0639
uid58687	0.309554	0.5419	0.6073	0.5645	0.0803
uid51695	0.309555	0.5902	0.6397	0.6000	0.0838
uid58001	0.309589	0.5809	0.6209	0.6213	0.0716
uid59363	0.309610	0.6182	0.6552	0.6463	0.0800
uid59373	0.309612	0.5545	0.6200	0.5997	0.0706
uid172631	0.309619	0.5854	0.6357	0.5922	0.0833
uid162047	0.309630	0.6057	0.6514	0.6422	0.0711
uid162049	0.309630	0.6057	0.6514	0.6422	0.0711
uid58789	0.309640	0.5364	0.6134	0.5854	0.0958
uid58201	0.309647	0.6088	0.6486	0.6361	0.0746
uid172629	0.309662	0.5854	0.6395	0.5909	0.0833
uid172624	0.309687	0.5823	0.6351	0.5909	0.0825
uid172626	0.309702	0.5841	0.6351	0.5918	0.0825
uid175255	0.309712	0.5445	0.6090	0.5820	0.0667
uid172625	0.309723	0.5841	0.6351	0.5905	0.0825
uid172627	0.309727	0.5841	0.6366	0.5931	0.0825
uid87003	0.309782	0.6015	0.6384	0.6051	0.0838
uid58403	0.309802	0.5673	0.6381	0.6331	0.0625
uid58537	0.309832	0.5384	0.6145	0.5790	0.0968
uid58915	0.309889	0.6117	0.6518	0.6384	0.0740
uid58523	0.309894	0.5873	0.6265	0.6302	0.0877
uid189748	0.309907	0.5497	0.6150	0.6034	0.0760
uid172630	0.309972	0.5833	0.6366	0.5931	0.0825
uid201427	0.309988	0.6038	0.6460	0.6302	0.0720
uid62097	0.309995	0.5335	0.6045	0.5650	0.0994
uid176368	0.310034	0.5715	0.6332	0.6269	0.0784
uid57793	0.310057	0.6063	0.6505	0.6318	0.0724
uid57659	0.310080	0.5490	0.6145	0.6032	0.0758
uid73423	0.310156	0.5752	0.6193	0.6298	0.0662
uid58953	0.310206	0.5919	0.6359	0.6355	0.0798
uid58017	0.310240	0.6073	0.6439	0.6296	0.0740
uid80743	0.310242	0.5197	0.5933	0.5560	0.0785
uid58973	0.310256	0.6088	0.6480	0.6379	0.0742
uid193773	0.310280	0.5650	0.6231	0.6169	0.0713
uid58683	0.310301	0.5573	0.6199	0.6016	0.0869
uid59269	0.310336	0.6066	0.6471	0.6350	0.0739
uid86059	0.310365	0.6126	0.6519	0.6415	0.0760
uid59191	0.310387	0.5376	0.6187	0.5966	0.0849
uid48819	0.310468	0.5327	0.6047	0.5829	0.0636
uid59273	0.310496	0.5387	0.6176	0.5786	0.0837
uid58215	0.310550	0.5988	0.6456	0.6288	0.0750
uid162949	0.310568	0.5768	0.6447	0.6197	0.0764
uid53543	0.310570	0.5355	0.6017	0.5722	0.0521
uid50609	0.310592	0.5300	0.5903	0.5673	0.0684
uid162195	0.310594	0.6089	0.6475	0.6382	0.0731
uid184077	0.310612	0.5172	0.5830	0.5637	0.0681
uid84397	0.310640	0.6133	0.6536	0.6437	0.0744
uid176363	0.310666	0.5411	0.6135	0.5853	0.0875
uid57973	0.310754	0.6044	0.6483	0.6290	0.0718
uid61619	0.310783	0.5704	0.6381	0.6026	0.0735
uid72767	0.310797	0.5634	0.6250	0.6006	0.0836
uid62099	0.310814	0.5406	0.6033	0.5741	0.0605
uid84393	0.310834	0.6137	0.6513	0.6435	0.0747
uid58415	0.310850	0.5883	0.6361	0.6250	0.0787
uid86647	0.310886	0.5429	0.6093	0.5718	0.0939
uid162947	0.310895	0.5744	0.6509	0.6271	0.0739
uid47317	0.310964	0.5796	0.6346	0.6251	0.0672
uid58531	0.310978	0.6044	0.6479	0.6419	0.0736
uid58309	0.311017	0.5494	0.6376	0.5968	0.0729
uid58533	0.311020	0.5120	0.5925	0.5627	0.0780
uid161975	0.311032	0.6043	0.6515	0.6432	0.0658
uid87035	0.311080	0.6030	0.6411	0.6304	0.0762
uid197167	0.311155	0.4710	0.5356	0.5236	0.1117
uid51721	0.311190	0.5860	0.6619	0.6506	0.1478
uid51371	0.311215	0.5652	0.6316	0.6158	0.0761
uid54341	0.311238	0.5403	0.6091	0.5648	0.0836
uid58049	0.311268	0.5494	0.6208	0.5990	0.0722
uid57765	0.311299	0.5441	0.6129	0.5926	0.0909
uid198746	0.311315	0.6134	0.6523	0.6419	0.0736
uid57995	0.311335	0.5468	0.6305	0.5838	0.0646
uid57875	0.311360	0.5865	0.6417	0.6294	0.0764
uid59431	0.311368	0.6106	0.6541	0.6452	0.0746
uid58287	0.311430	0.5746	0.6155	0.6278	0.0815
uid184824	0.311466	0.5722	0.6443	0.6013	0.0773
uid86645	0.311475	0.6139	0.6531	0.6421	0.0752
uid59247	0.311515	0.6074	0.6478	0.6379	0.0746
uid58313	0.311560	0.5508	0.6334	0.5873	0.0663
uid81197	0.311579	0.5576	0.6237	0.6037	0.0673
uid162043	0.311586	0.6047	0.6546	0.6434	0.0761
uid58151	0.311586	0.5469	0.6316	0.5981	0.0721
uid87049	0.311588	0.6131	0.6517	0.6425	0.0752
uid58583	0.311593	0.6006	0.6397	0.6360	0.0730
uid57799	0.311648	0.6115	0.6498	0.6404	0.0747
uid86061	0.311705	0.6131	0.6510	0.6429	0.0750
uid162061	0.311749	0.5991	0.6385	0.6318	0.0701
uid57627	0.311767	0.5416	0.6091	0.5852	0.0927
uid55845	0.311768	0.6230	0.6723	0.6513	0.0818
uid178014	0.311774	NA	NA	NA	NA
uid50547	0.311839	0.6111	0.6576	0.6438	0.0871
uid58591	0.311850	0.5318	0.6111	0.5693	0.0980
uid58539	0.311852	0.5642	0.6354	0.6264	0.0895
uid62123	0.311874	0.5356	0.6115	0.5637	0.0946
uid58197	0.311991	0.5367	0.6119	0.5788	0.0883
uid57649	0.311995	0.5483	0.6054	0.5985	0.0759
uid58887	0.312002	0.6171	0.6558	0.5938	0.0782
uid58623	0.312006	0.5991	0.6449	0.6389	0.0641
uid58607	0.312051	0.5884	0.6409	0.6340	0.0741
uid59325	0.312126	0.5646	0.6346	0.5809	0.1098
uid58979	0.312157	0.5986	0.6393	0.6314	0.0693
uid159233	0.312184	0.5998	0.6417	0.6316	0.0758
uid58191	0.312206	0.5929	0.6477	0.6370	0.0802
uid67391	0.312333	0.5502	0.6259	0.6043	0.0778
uid57729	0.312390	0.5694	0.6402	0.6219	0.0760
uid59097	0.312399	0.6131	0.6498	0.6382	0.0765
uid58587	0.312479	0.5437	0.6156	0.5936	0.0975
uid58033	0.312502	0.5494	0.6161	0.5985	0.0749
uid57625	0.312509	0.5346	0.6330	0.5713	0.0890
uid59153	0.312532	0.5930	0.6452	0.6380	0.0733
uid68283	0.312547	0.5382	0.6126	0.5793	0.0926
uid156881	0.312574	0.5445	0.6250	0.5972	0.0917
uid65787	0.312580	0.5459	0.6266	0.5806	0.0710
uid46807	0.312616	0.6168	0.6517	0.6379	0.0737
uid158049	0.312617	0.6165	0.6578	0.6511	0.0772
uid58613	0.312635	0.5483	0.6066	0.6000	0.0778
uid195457	0.312721	0.5489	0.6307	0.5987	0.0925
uid59205	0.312732	0.5268	0.6054	0.5875	0.0774
uid58609	0.312776	0.5891	0.6440	0.6335	0.0777
uid62907	0.312846	0.6019	0.6362	0.6288	0.0751
uid58045	0.312852	0.5431	0.6145	0.5889	0.0875
uid58077	0.312913	0.5891	0.6457	0.6108	0.0548
uid198769	0.312941	0.5476	0.6298	0.5967	0.0904
uid58037	0.312957	0.5881	0.6441	0.6309	0.0776
uid161923	0.312996	0.5384	0.6116	0.5766	0.0873
uid58487	0.312997	0.5944	0.6428	0.6349	0.0721
uid59297	0.313014	0.6094	0.6386	0.6448	0.0809
uid157913	0.313020	0.5512	0.6165	0.6050	0.0769
uid57711	0.313030	0.6179	0.6558	0.5929	0.0773
uid158059	0.313047	0.5512	0.6171	0.6050	0.0768
uid159835	0.313048	0.5512	0.6171	0.6050	0.0768
uid58357	0.313088	0.5480	0.6269	0.5931	0.0605
uid159537	0.313103	0.5483	0.6169	0.6063	0.0724
uid159873	0.313103	0.5506	0.6171	0.6070	0.0768
uid88075	0.313109	0.5280	0.5903	0.5453	0.0802
uid58157	0.313123	0.5938	0.6447	0.6408	0.0720
uid195458	0.313153	0.5471	0.6312	0.5989	0.0904
uid161955	0.313159	0.5446	0.6207	0.5940	0.0907
uid57631	0.313188	0.5242	0.5963	0.5567	0.0548
uid193709	0.313220	0.5356	0.6219	0.5892	0.0903
uid59407	0.313233	0.5209	0.6045	0.5775	0.0768
uid58893	0.313241	0.5211	0.5906	0.5531	0.0543
uid162073	0.313272	0.6113	0.6492	0.6402	0.0764
uid190101	0.313302	0.6061	0.6490	0.6364	0.0760
uid59011	0.313343	0.6168	0.6558	0.5957	0.0782
uid197178	0.313384	0.5408	0.6214	0.5905	0.1214
uid161921	0.313400	0.5363	0.6085	0.5668	0.0898
uid62715	0.313411	0.6162	0.6613	0.6542	0.0752
uid57611	0.313424	0.5326	0.6211	0.5847	0.0873
uid58485	0.313542	0.5808	0.6376	0.6271	0.0776
uid59151	0.313547	0.5953	0.6438	0.6336	0.0738
uid161971	0.313580	0.5369	0.6149	0.5905	0.0988
uid57827	0.313588	0.5354	0.6049	0.5537	0.0878
uid60855	0.313603	0.5609	0.6222	0.6157	0.0877
uid58629	0.313605	0.5281	0.6004	0.5605	0.0571
uid158537	0.313631	0.5849	0.6410	0.6302	0.0744
uid61569	0.313670	0.5905	0.6409	0.5996	0.0995
uid57781	0.313677	0.6104	0.6532	0.6435	0.0748
uid47083	0.313686	0.5618	0.6192	0.5915	0.1076
uid49871	0.313773	0.6106	0.6498	0.6540	0.0789
uid58235	0.313775	0.5427	0.6180	0.5931	0.0840
uid57831	0.313779	0.6100	0.6542	0.6454	0.0763
uid46657	0.313782	0.5609	0.6322	0.6238	0.0928
uid57657	0.313787	0.5752	0.6253	0.6226	0.0886
uid62083	0.313808	0.5463	0.6073	0.5772	0.0884
uid158119	0.313811	0.5905	0.6427	0.6298	0.0766
uid58359	0.313841	0.5503	0.6299	0.5966	0.0706
uid58005	0.313856	0.5939	0.6755	0.6143	0.1050
uid158165	0.313863	0.5797	0.6229	0.6176	0.0843
uid162007	0.313864	0.6064	0.6479	0.6414	0.0747
uid86887	0.313864	0.5443	0.6165	0.5894	0.0917
uid59969	0.313884	0.6246	0.6638	0.6449	0.0719
uid170941	0.313936	0.5474	0.6182	0.6072	0.0992
uid58619	0.313945	0.5902	0.6467	0.6332	0.0757
uid73587	0.313945	0.5492	0.6132	0.5965	0.0689
uid163995	0.313971	0.6090	0.6513	0.6441	0.0762
uid59391	0.313980	0.6064	0.6451	0.6392	0.0714
uid62273	0.314006	0.5657	0.6192	0.6039	0.0713
uid58217	0.314068	0.6041	0.6409	0.6329	0.0726
uid58307	0.314071	0.5489	0.6387	0.5978	0.0590
uid57957	0.314073	0.6148	0.6536	0.6441	0.0736
uid84383	0.314091	0.6040	0.6407	0.6352	0.0760
uid174335	0.314119	0.6139	0.6566	0.6547	0.0718
uid72801	0.314121	0.5285	0.6010	0.5692	0.0841
uid59425	0.314146	0.6106	0.6503	0.6450	0.0748
uid57991	0.314176	0.6047	0.6412	0.6313	0.0744
uid58437	0.314219	0.5555	0.6376	0.6006	0.0608
uid162011	0.314331	0.6049	0.6467	0.6389	0.0712
uid59091	0.314357	0.6070	0.6494	0.6410	0.0750
uid162077	0.314388	0.5436	0.6188	0.5909	0.0932
uid162129	0.314460	0.5511	0.6192	0.6033	0.0736
uid58423	0.314465	0.5467	0.6327	0.5944	0.0726
uid41023	0.314473	0.6046	0.6449	0.6436	0.0765
uid162093	0.314515	0.5418	0.6204	0.5947	0.0898
uid58819	0.314536	0.5564	0.6413	0.6006	0.0608
uid59295	0.314545	0.6144	0.6543	0.6551	0.0724
uid58963	0.314585	0.5082	0.5891	0.5606	0.1011
uid58093	0.314612	0.5416	0.6188	0.5777	0.0947
uid161947	0.314612	0.6054	0.6454	0.6397	0.0714
uid59395	0.314620	0.5798	0.6382	0.6330	0.0961
uid59289	0.314630	0.5242	0.6034	0.5746	0.0838
uid57621	0.314640	0.5884	0.6441	0.6313	0.0741
uid62979	0.314640	0.6056	0.6515	0.6434	0.0743
uid58223	0.314665	0.5438	0.6177	0.5950	0.0720
uid58395	0.314707	0.6082	0.6499	0.6432	0.0764
uid58593	0.314732	0.5202	0.6030	0.5497	0.0926
uid52593	0.314742	0.6069	0.6453	0.6424	0.0724
uid188478	0.314779	0.6179	0.6505	0.6532	0.0718
uid86861	0.314802	0.6126	0.6487	0.6377	0.0769
uid162099	0.314885	0.6065	0.6481	0.6404	0.0750
uid161985	0.314887	0.6079	0.6472	0.6475	0.0714
uid189241	0.314891	0.6155	0.6567	0.6440	0.0854
uid40821	0.314949	0.6180	0.6591	0.6479	0.0842
uid58803	0.314956	0.6077	0.6483	0.6418	0.0723
uid58637	0.315002	0.5153	0.5912	0.5541	0.0529
uid59235	0.315035	0.6100	0.6509	0.6431	0.0762
uid59375	0.315053	0.6003	0.6375	0.6305	0.0762
uid59383	0.315055	0.6107	0.6478	0.6460	0.0722
uid162101	0.315063	0.6077	0.6484	0.6434	0.0746
uid161949	0.315076	0.6044	0.6451	0.6388	0.0712
uid162069	0.315099	0.5980	0.6514	0.6397	0.0763
uid161987	0.315114	0.6051	0.6524	0.6424	0.0729
uid70155	0.315149	0.6048	0.6488	0.6356	0.0754
uid57825	0.315149	0.5457	0.6213	0.5945	0.0881
uid161965	0.315179	0.6048	0.6507	0.6415	0.0732
uid59085	0.315184	0.5746	0.6248	0.6237	0.0856
uid58143	0.315217	0.6120	0.6606	0.6458	0.0716
uid161939	0.315221	0.6063	0.6528	0.6466	0.0751
uid175524	0.315315	0.5220	0.5852	0.5237	0.0819
uid58145	0.315325	0.6122	0.6530	0.6431	0.0796
uid178948	0.315383	0.5576	0.6202	0.6038	0.0725
uid189751	0.315390	0.5498	0.6388	0.5827	0.0915
uid176127	0.315466	0.6106	0.6526	0.6473	0.0754
uid187277	0.315480	0.6065	0.6449	0.6400	0.0758
uid162153	0.315489	0.6112	0.6536	0.6458	0.0746
uid161951	0.315509	0.6075	0.6489	0.6421	0.0728
uid46655	0.315534	0.6097	0.6512	0.6466	0.0725
uid59377	0.315572	0.6070	0.6469	0.6415	0.0752
uid57819	0.315578	0.5380	0.6166	0.5943	0.0888
uid185180	0.315590	0.6078	0.6560	0.6467	0.0690
uid199898	0.315597	0.5641	0.6277	0.5830	0.0763
uid57761	0.315632	0.5468	0.6335	0.5799	0.0652
uid162139	0.315663	0.6061	0.6510	0.6429	0.0756
uid58783	0.315665	0.6042	0.6526	0.6396	0.0738
uid161991	0.315670	0.6104	0.6537	0.6476	0.0774
uid175905	0.315699	0.6104	0.6514	0.6473	0.0755
uid176128	0.315728	0.6097	0.6504	0.6461	0.0755
uid59245	0.315810	0.6060	0.6497	0.6395	0.0730
uid162081	0.315847	0.5458	0.6153	0.5956	0.0956
uid161993	0.315883	0.6097	0.6521	0.6456	0.0714
uid59379	0.315896	0.6036	0.6488	0.6457	0.0737
uid77129	0.315912	0.5493	0.6269	0.5842	0.1086
uid58895	0.315986	0.5242	0.6002	0.5564	0.0516
uid68101	0.316029	0.6214	0.7508	0.6286	0.1189
uid41013	0.316032	0.6065	0.6462	0.6429	0.0782
uid68449	0.316054	0.5526	0.6168	0.5916	0.0883
uid162181	0.316093	0.6147	0.6544	0.6380	0.0760
uid57771	0.316096	0.5317	0.6092	0.5636	0.0947
uid187411	0.316101	0.6286	0.6697	0.6566	0.0790
uid41297	0.316114	0.6139	0.6641	0.6474	0.0776
uid162051	0.316122	0.6084	0.6514	0.6456	0.0786
uid61649	0.316165	0.5384	0.6219	0.5910	0.0960
uid172463	0.316182	0.6157	0.6665	0.6483	0.0753
uid161931	0.316186	0.6087	0.6510	0.6446	0.0762
uid41021	0.316233	0.6054	0.6474	0.6461	0.0762
uid52537	0.316243	0.6118	0.6495	0.6438	0.0784
uid183630	0.316304	0.5417	0.6321	0.5874	0.0845
uid162079	0.316337	0.5431	0.6207	0.5922	0.0928
uid162075	0.316342	0.5420	0.6239	0.5922	0.0930
uid58621	0.316356	0.5719	0.6225	0.6337	0.0928
uid58725	0.316360	0.6190	0.6529	0.6594	0.0737
uid162115	0.316361	0.6116	0.6514	0.6465	0.0752
uid41925	0.316361	0.5564	0.6154	0.6017	0.0993
uid57779	0.316408	0.6075	0.6477	0.6419	0.0715
uid57907	0.316427	0.5462	0.6213	0.5930	0.0757
uid57929	0.316499	0.5363	0.6212	0.5869	0.0982
uid43089	0.316516	0.6112	0.6481	0.6416	0.0812
uid59343	0.316553	0.6024	0.6506	0.6399	0.0723
uid58393	0.316559	0.6054	0.6464	0.6440	0.0744
uid167045	0.316596	0.6116	0.6574	0.6437	0.0805
uid58247	0.316624	0.5374	0.6090	0.5822	0.0938
uid158845	0.316647	0.5110	0.5839	0.5157	0.1118
uid59065	0.316671	0.5420	0.6167	0.5905	0.1087
uid57979	0.316684	0.5370	0.6160	0.5900	0.0972
uid162065	0.316720	0.6209	0.6540	0.6541	0.0760
uid86855	0.316740	0.6099	0.6486	0.6419	0.0814
uid57741	0.316743	0.5951	0.6456	0.6379	0.0709
uid67315	0.316747	0.6209	0.6546	0.6541	0.0760
uid58119	0.316766	0.5466	0.6175	0.6011	0.0998
uid185181	0.316812	0.6099	0.6567	0.6488	0.0846
uid183629	0.316828	0.5558	0.6540	0.5759	0.0939
uid67313	0.316860	0.6212	0.6550	0.6541	0.0760
uid58919	0.316878	0.6086	0.6494	0.6435	0.0762
uid59393	0.317003	0.4910	0.6183	0.5347	0.0472
uid63663	0.317012	0.5932	0.6516	0.6388	0.0737
uid162085	0.317064	0.5384	0.6227	0.5954	0.0964
uid189749	0.317184	0.5458	0.6326	0.5916	0.0680
uid59381	0.317207	0.6081	0.6493	0.6451	0.0745
uid189752	0.317288	0.5499	0.6536	0.5765	0.0894
uid197183	0.317298	0.5538	0.6240	0.6000	0.1103
uid162083	0.317348	0.5411	0.6162	0.5934	0.0941
uid58747	0.317364	0.5591	0.6331	0.6062	0.0663
uid193707	0.317387	0.6120	0.6629	0.6503	0.0795
uid197160	0.317415	0.5414	0.6251	0.5919	0.1148
uid51489	0.317529	0.5965	0.6485	0.6323	0.1123
uid165043	0.317733	0.5959	0.6412	0.6419	0.0781
uid189840	0.317754	0.5497	0.6434	0.5784	0.0761
uid62981	0.317759	0.6071	0.6489	0.6478	0.0737
uid161967	0.317988	0.5411	0.6126	0.5929	0.0928
uid80739	0.318010	0.6154	0.6616	0.6469	0.0847
uid46219	0.318016	0.5308	0.6239	0.5692	0.1188
uid193705	0.318118	0.5987	0.6405	0.6330	0.0728
uid58579	0.318418	0.5394	0.6514	0.5488	0.0823
uid57817	0.318426	0.5402	0.6147	0.5920	0.0924
uid197157	0.318460	0.5406	0.6241	0.5806	0.1081
uid68103	0.318654	0.6288	0.6681	0.6580	0.0790
uid60851	0.318741	0.5405	0.6104	0.5888	0.0903
uid66567	0.318890	0.5386	0.6134	0.5926	0.0803
uid197169	0.318898	0.5588	0.6178	0.6216	0.1195
uid59341	0.319129	0.5479	0.6129	0.5988	0.0820
uid189750	0.319346	0.5486	0.6479	0.5726	0.0693
uid58727	0.319400	0.6066	0.6421	0.6368	0.0791
uid58935	0.319430	0.5486	0.6245	0.5922	0.1037
uid65267	0.319568	0.5609	0.6157	0.5890	0.0885
uid57723	0.319572	0.5425	0.6282	0.5997	0.1118
uid202924	0.319753	0.5456	0.6282	0.6002	0.1113
uid73895	0.319782	0.5959	0.6617	0.6418	0.1102
uid65785	0.320232	0.5388	0.6117	0.6070	0.0859
uid185308	0.320362	0.5633	0.6107	0.5629	0.0778
uid174151	0.320612	0.6251	0.6636	0.6545	0.0832
uid41875	0.320756	0.6073	0.6676	0.6219	0.1064
uid58655	0.320954	0.5502	0.6221	0.5970	0.1098
uid170256	0.321106	0.6327	0.6776	0.6651	0.0925
uid198431	0.321226	0.6255	0.6696	0.6597	0.0729
uid168323	0.321461	0.5347	0.6109	0.5919	0.1097
uid48363	0.321561	0.6143	0.6649	0.6555	0.0891
uid168997	0.321666	0.6100	0.6636	0.6544	0.0887
uid197162	0.321690	0.5671	0.6331	0.6175	0.1197
uid84387	0.321700	0.6259	0.6619	0.6491	0.0858
uid58329	0.321750	0.5617	0.6101	0.5666	0.0731
uid197176	0.321858	0.5414	0.6068	0.5658	0.1233
uid197155	0.321891	0.5630	0.6295	0.6014	0.1222
uid57913	0.321933	0.5461	0.6138	0.5654	0.0805
uid57619	0.321957	0.6304	0.6695	0.6613	0.0855
uid158847	0.322398	0.5506	0.6205	0.5673	0.0877
uid72793	0.322710	0.6153	0.6642	0.6535	0.0830
uid83159	0.322881	0.6304	0.6761	0.6633	0.0920
uid68285	0.322914	0.5547	0.6260	0.5967	0.0992
uid68147	0.323020	0.5624	0.6253	0.6180	0.1129
uid59285	0.323092	0.5514	0.6291	0.5728	0.0870
uid59073	0.323213	0.6271	0.6695	0.6609	0.0828
uid158533	0.323228	0.5477	0.6220	0.5755	0.0802
uid59283	0.323250	0.5510	0.6316	0.5728	0.0870
uid51175	0.323457	0.5610	0.6285	0.6221	0.0816
uid42113	0.323655	0.6333	0.6705	0.6593	0.0872
uid162147	0.323671	0.6307	0.6683	0.6621	0.0862
uid57805	0.324006	0.5538	0.6237	0.5735	0.0847
uid158535	0.324075	0.5543	0.6076	0.5796	0.0948
uid58121	0.324205	0.5374	0.6039	0.5742	0.0978
uid58057	0.324341	0.5602	0.6169	0.6052	0.0840
uid59145	0.324450	0.6294	0.6712	0.6641	0.0880
uid158849	0.324557	0.5444	0.6161	0.5578	0.0922
uid57999	0.324562	0.5362	0.6014	0.5689	0.0890
uid60821	0.324823	0.5643	0.6342	0.6056	0.1028
uid45897	0.324945	0.5845	0.6502	0.6301	0.0728
uid58855	0.325186	0.5325	0.6067	0.5875	0.0905
uid41997	0.325264	0.5779	0.6335	0.6284	0.1037
uid52535	0.325290	0.5000	0.6255	0.5478	0.1038
uid42777	0.325323	0.5411	0.6197	0.5915	0.1049
uid58645	0.325487	0.5537	0.6306	0.5946	0.0665
uid43697	0.325541	0.4930	0.5839	0.5312	0.0831
uid197161	0.325911	0.5630	0.6347	0.6180	0.1185
uid42011	0.326470	0.5404	0.6173	0.6053	0.1045
uid158843	0.326850	0.5367	0.6186	0.5619	0.0897
uid172738	0.326933	0.5521	0.6211	0.5729	0.1043
uid59257	0.327078	0.5569	0.6184	0.5878	0.0990
uid59169	0.327351	0.5776	0.6462	0.6221	0.1221
uid197159	0.327921	0.5817	0.6404	0.6299	0.1197
uid65783	0.327975	0.5602	0.6214	0.6091	0.0787
uid197177	0.328075	0.4916	0.5858	0.5358	0.1763
uid186740	0.329052	0.5255	0.6679	0.6042	0.1048
uid197179	0.329510	0.6093	0.6713	0.6396	0.1229
uid197166	0.330010	0.5687	0.6240	0.6050	0.1138
uid197158	0.330381	0.5530	0.6437	0.5860	0.1086
uid58713	0.330948	0.5808	0.6362	0.6345	0.1079
uid197174	0.331389	0.5626	0.6262	0.6115	0.1321
uid58475	0.331568	0.5825	0.6428	0.6373	0.1041
uid59427	0.331595	0.5688	0.6338	0.5995	0.0732
uid46653	0.331616	0.5580	0.6257	0.6133	0.1128
uid172737	0.331790	0.5270	0.5892	0.5494	0.0890
uid59219	0.332095	0.5587	0.6298	0.6116	0.1194
uid58255	0.332270	0.5638	0.6357	0.6264	0.0965
uid58543	0.332436	0.5718	0.6429	0.6362	0.0993
uid197201	0.332487	0.5456	0.6184	0.6056	0.1326
uid47075	0.332560	0.4591	0.6024	0.5509	0.0816
uid197165	0.332622	0.5569	0.6268	0.6054	0.1294
uid68705	0.332688	0.5477	0.6196	0.5932	0.1250
uid58749	0.332691	0.5920	0.6413	0.6364	0.1182
uid197164	0.332712	0.5971	0.6753	0.6349	0.1268
uid58943	0.332765	0.4652	0.6073	0.5480	0.0707
uid58241	0.333610	0.5747	0.6408	0.6307	0.1032
uid58111	0.333915	0.5206	0.6054	0.5449	0.0989
uid62095	0.334417	0.5417	0.6301	0.5957	0.1134
uid41863	0.334505	0.5235	0.6112	0.5587	0.0984
uid55771	0.334583	0.5847	0.6481	0.6450	0.1140
uid59037	0.334734	0.5794	0.6387	0.6381	0.1232
uid57885	0.335669	0.5453	0.6353	0.5953	0.0833
uid190183	0.336120	0.4975	0.5805	0.5444	0.1005
uid162031	0.336336	0.5541	0.6273	0.5809	0.0878
uid73419	0.336508	0.5927	0.6524	0.6243	0.1313
uid88073	0.336730	0.5833	0.6406	0.6301	0.1201
uid58031	0.336815	0.5495	0.6379	0.5874	0.0854
uid197156	0.336884	0.5597	0.6276	0.6007	0.1258
uid60849	0.337112	0.5518	0.6232	0.5816	0.0885
uid161977	0.337167	0.5843	0.6392	0.6352	0.1106
uid59171	0.337255	0.5730	0.6491	0.6123	0.1308
uid46255	0.337257	0.5676	0.6280	0.6033	0.1305
uid59777	0.337318	0.5808	0.6425	0.6461	0.1172
uid82363	0.337491	0.4926	0.5655	0.5364	0.0962
uid59177	0.337514	0.5566	0.6201	0.5895	0.1119
uid48131	0.337820	0.5235	0.5880	0.5584	0.0707
uid57763	0.337889	0.5047	0.5902	0.5425	0.0909
uid58477	0.337958	0.4958	0.5810	0.5353	0.0997
uid197153	0.338475	0.5504	0.6297	0.5882	0.0956
uid161981	0.338515	0.5728	0.6190	0.6066	0.0970
uid58519	0.338628	0.6195	0.6905	0.6760	0.1182
uid190184	0.338737	0.4979	0.5791	0.5392	0.1013
uid58525	0.338970	0.5569	0.6405	0.5857	0.0938
uid205051	0.339050	0.5362	0.6281	0.5954	0.1009
uid57743	0.339354	0.5806	0.6357	0.6280	0.1100
uid175570	0.339873	0.5041	0.5922	0.5321	0.0932
uid63405	0.339898	0.5491	0.6277	0.5979	0.1203
uid58413	0.339933	0.4936	0.5761	0.5454	0.0992
uid42393	0.340048	0.4940	0.5704	0.5385	0.0844
uid58867	0.340365	0.5644	0.6632	0.6249	0.1440
uid42115	0.340922	0.4948	0.5757	0.5363	0.0971
uid176374	0.341143	0.5014	0.5914	0.5245	0.0917
uid59059	0.341193	0.5617	0.6375	0.5878	0.0889
uid57731	0.341299	0.5774	0.6377	0.6303	0.1047
uid72481	0.341425	0.5697	0.6577	0.6053	0.1143
[truncated: 515 more rows]
