# Supplementary material for: Quickly Finding Orthologs as Reciprocal Best Hits with BLAT, LAST, and UBLAST: How Much Do We Miss?
Source: PLoS One. 2014 Jul 11;9(7):e101850. doi: 10.1371/journal.pone.0101850 (PMC4094424; doi:10.1371/journal.pone.0101850)
Supplement: Table Set S1 — These tables contain counts for genes finding reciprocal best hits and genes finding homologs organized on a per query genome fashion. The directory contains the R-script used to run the t-tests comparing the results from each program, and a table with the results of these t-tests. (ZIP) [file pone.0101850.s001.zip › S1-Tables-Stats-Genes/uid57675.RBH_norm.tbl]

Genome	GSS	blastp	usearch7	last	blat
uid13961	0.131461	1.0000	0.7459	0.7508	0.0081
uid51607	0.136969	1.0000	0.5926	0.6543	0.0000
uid1433	0.141390	1.0000	0.7152	0.7265	0.0129
uid155	0.146550	1.0000	0.5696	0.7215	0.0000
uid39575	0.161141	1.0000	0.7229	0.7708	0.0167
uid58009	0.163153	1.0000	0.6139	0.6832	0.0000
uid12410	0.172078	1.0000	0.7562	0.7486	0.0058
uid10623	0.183432	1.0000	0.7162	0.7517	0.0133
uid14003	0.183733	1.0000	0.7547	0.7281	0.0125
uid39439	0.183870	1.0000	0.7286	0.7347	0.0143
uid18881	0.184192	1.0000	0.7285	0.7405	0.0120
uid39573	0.186643	1.0000	0.7271	0.7846	0.0128
uid128	0.188626	1.0000	0.7484	0.7610	0.0147
uid14005	0.192459	1.0000	0.5968	0.7097	0.0000
uid38659	0.198754	1.0000	0.7325	0.7445	0.0100
uid48993	0.200447	1.0000	0.6803	0.7279	0.0034
uid57755	0.201128	1.0000	0.6656	0.7307	0.0062
uid45893	0.201823	1.0000	0.6814	0.6593	0.0032
uid167488	0.202074	1.0000	0.6623	0.7110	0.0000
uid10698	0.202703	1.0000	0.7146	0.7553	0.0117
uid58365	0.203478	1.0000	0.6524	0.7226	0.0061
uid62227	0.203806	1.0000	0.7211	0.7483	0.0000
uid58421	0.205515	1.0000	0.7230	0.7895	0.0055
uid75119	0.206202	1.0000	0.7147	0.7468	0.0032
uid58719	0.206570	1.0000	0.6947	0.6947	0.0062
uid59133	0.206713	1.0000	0.7026	0.7353	0.0033
uid51395	0.207477	1.0000	0.7036	0.7335	0.0000
uid74443	0.208456	1.0000	0.6635	0.7470	0.0048
uid51875	0.208486	1.0000	0.7236	0.7322	0.0028
uid58635	0.209053	1.0000	0.6990	0.7449	0.0051
uid65089	0.209736	1.0000	0.7305	0.7380	0.0025
uid73415	0.210371	1.0000	0.6927	0.7793	0.0084
uid58563	0.210674	1.0000	0.7281	0.7406	0.0000
uid162201	0.210842	1.0000	0.6827	0.7244	0.0032
uid183486	0.213282	1.0000	0.6989	0.7790	0.0000
uid58711	0.213968	1.0000	0.7236	0.7909	0.0072
uid12377	0.214518	1.0000	0.7458	0.7710	0.0105
uid58787	0.215268	1.0000	0.7348	0.8030	0.0076
uid82379	0.215397	1.0000	0.7264	0.7772	0.0024
uid58601	0.216556	1.0000	0.6940	0.7322	0.0027
uid57757	0.216623	1.0000	0.7000	0.7474	0.0079
uid63631	0.216974	1.0000	0.7651	0.7700	0.0073
uid57727	0.218184	1.0000	0.6998	0.7589	0.0071
uid84411	0.218538	1.0000	0.7275	0.7701	0.0095
uid58409	0.219310	1.0000	0.7351	0.7494	0.0072
uid66329	0.222183	1.0000	0.7266	0.7734	0.0047
uid57883	0.222251	1.0000	0.6388	0.7493	0.0060
uid66875	0.222257	1.0000	0.7613	0.7828	0.0072
uid59389	0.223963	1.0000	0.7450	0.7875	0.0112
uid189028	0.224285	1.0000	0.6991	0.7446	0.0043
uid58379	0.224323	1.0000	0.6980	0.7462	0.0044
uid189027	0.224546	1.0000	0.7015	0.7451	0.0044
uid59311	0.224668	1.0000	0.6582	0.7595	0.0127
uid57753	0.224698	1.0000	0.7647	0.7990	0.0147
uid57807	0.224762	1.0000	0.7115	0.7787	0.0130
uid52827	0.224766	1.0000	0.7586	0.7770	0.0092
uid58825	0.224976	1.0000	0.7234	0.7705	0.0082
uid58923	0.225183	1.0000	0.7373	0.7754	0.0064
uid58717	0.225878	1.0000	0.7156	0.8172	0.0045
uid162067	0.225934	1.0000	0.7226	0.7702	0.0062
uid57721	0.226061	1.0000	0.7284	0.7853	0.0084
uid43679	0.226383	1.0000	0.7356	0.7697	0.0064
uid58041	0.226687	1.0000	0.7365	0.7613	0.0158
uid58871	0.226695	1.0000	0.7205	0.7681	0.0062
uid58841	0.226793	1.0000	0.7259	0.7762	0.0084
uid167998	0.228019	1.0000	0.7171	0.7667	0.0086
uid197216	0.228273	1.0000	0.7473	0.7944	0.0043
uid184407	0.228470	1.0000	0.7356	0.7408	0.0079
uid162071	0.228913	1.0000	0.7404	0.7809	0.0043
uid57751	0.228955	1.0000	0.7506	0.7855	0.0050
uid58849	0.229438	1.0000	0.7256	0.7734	0.0083
uid54735	0.229581	1.0000	0.7357	0.7786	0.0095
uid54733	0.229664	1.0000	0.7634	0.8259	0.0089
uid58225	0.229700	1.0000	0.7622	0.7792	0.0127
uid58851	0.229794	1.0000	0.7308	0.7743	0.0083
uid49529	0.230209	1.0000	0.7367	0.7570	0.0127
uid70841	0.230483	1.0000	0.7415	0.8092	0.0097
uid61573	0.230794	1.0000	0.7271	0.7705	0.0121
uid59043	0.230896	1.0000	0.7629	0.7887	0.0070
uid168259	0.231764	1.0000	0.7518	0.7956	0.0073
uid68281	0.234218	1.0000	0.7581	0.8055	0.0125
uid184406	0.234356	1.0000	0.7271	0.7780	0.0163
uid57713	0.234627	1.0000	0.7360	0.7947	0.0160
uid57717	0.235025	1.0000	0.7526	0.7799	0.0231
uid62903	0.235592	1.0000	0.7381	0.8149	0.0226
uid41131	0.235735	1.0000	0.7467	0.8000	0.0107
uid43333	0.235971	1.0000	0.7642	0.7772	0.0104
uid58673	0.236059	1.0000	0.7377	0.7814	0.0018
uid195930	0.236250	1.0000	0.7083	0.7318	0.0052
uid162019	0.236350	1.0000	0.7364	0.7818	0.0018
uid58181	0.236704	1.0000	0.7599	0.7921	0.0151
uid176129	0.236710	1.0000	0.7532	0.7532	0.0130
uid61411	0.237007	1.0000	0.7293	0.7541	0.0249
uid59399	0.237333	1.0000	0.7810	0.8119	0.0095
uid66207	0.237482	1.0000	0.7349	0.7651	0.0080
uid43493	0.237650	1.0000	0.7565	0.7953	0.0155
uid52695	0.238123	1.0000	0.7466	0.8081	0.0134
uid167261	0.238127	1.0000	0.7798	0.8112	0.0180
uid42499	0.238141	1.0000	0.7371	0.7778	0.0108
uid59347	0.238758	1.0000	0.7399	0.7989	0.0134
uid171377	0.239001	1.0000	0.7583	0.7623	0.0157
uid65269	0.239096	1.0000	0.7146	0.7640	0.0202
uid176707	0.239251	1.0000	0.7554	0.7576	0.0152
uid57769	0.239556	1.0000	0.7320	0.7579	0.0018
uid81199	0.239560	1.0000	0.7032	0.7591	0.0215
uid61571	0.239727	1.0000	0.7308	0.7619	0.0018
uid190182	0.239751	1.0000	0.7352	0.7509	0.0070
uid201033	0.240067	1.0000	0.7511	0.7489	0.0110
uid57877	0.240093	1.0000	0.7464	0.7512	0.0145
uid58815	0.240496	1.0000	0.7198	0.7669	0.0225
uid57873	0.240767	1.0000	0.8035	0.8362	0.0153
uid169620	0.240966	1.0000	0.8109	0.8261	0.0130
uid67321	0.240997	1.0000	0.7273	0.7688	0.0130
uid58823	0.241057	1.0000	0.7173	0.7801	0.0157
uid176130	0.241312	1.0000	0.7488	0.7657	0.0121
uid66551	0.241439	1.0000	0.7561	0.8004	0.0177
uid59193	0.241817	1.0000	0.7538	0.7805	0.0172
uid51535	0.242012	1.0000	0.7459	0.8122	0.0110
uid72619	0.242206	NA	NA	NA	NA
uid58903	0.242453	1.0000	0.7388	0.7459	0.0118
uid40863	0.242846	1.0000	0.6981	0.7673	0.0147
uid58561	0.243393	1.0000	0.7586	0.7586	0.0211
uid184819	0.243420	1.0000	0.7273	0.7542	0.0051
uid48803	0.243492	1.0000	0.7364	0.7853	0.0082
uid72475	0.243579	1.0000	0.7596	0.7847	0.0133
uid46245	0.243994	1.0000	0.7761	0.7927	0.0091
uid58469	0.244127	1.0000	0.7357	0.7656	0.0050
uid74437	0.244209	1.0000	0.7816	0.7711	0.0045
uid45857	0.244232	1.0000	0.7468	0.7682	0.0107
uid58807	0.244432	1.0000	0.7773	0.8183	0.0126
uid63623	0.244515	1.0000	0.7291	0.7709	0.0139
uid59189	0.244551	1.0000	0.7951	0.7898	0.0088
uid60167	0.244633	1.0000	0.7306	0.7694	0.0167
uid51637	0.244911	1.0000	0.7616	0.7640	0.0219
uid58785	0.245151	1.0000	0.7044	0.7822	0.0178
uid57719	0.245716	1.0000	0.7515	0.7877	0.0105
uid58407	0.246127	1.0000	0.7670	0.7696	0.0236
uid59107	0.246134	1.0000	0.7574	0.7885	0.0047
uid171337	0.247036	1.0000	0.7620	0.7877	0.0105
uid172732	0.247296	1.0000	0.7451	0.8235	0.0098
uid68105	0.247365	1.0000	0.7707	0.7778	0.0057
uid74439	0.247773	1.0000	0.7564	0.7917	0.0080
uid172733	0.247882	1.0000	0.6667	0.8286	0.0095
uid172735	0.247959	1.0000	0.7778	0.8081	0.0101
uid196597	0.248059	1.0000	0.7225	0.7600	0.0175
uid42887	0.248092	1.0000	0.7514	0.7757	0.0224
uid58435	0.248214	1.0000	0.7673	0.8153	0.0053
uid50305	0.248868	1.0000	0.7885	0.7988	0.0088
uid172736	0.248873	1.0000	0.7157	0.7745	0.0098
uid67359	0.248899	1.0000	0.7557	0.7349	0.0146
uid54919	0.248971	1.0000	0.7592	0.7843	0.0089
uid58773	0.249180	1.0000	0.7778	0.7778	0.0202
uid43501	0.249430	1.0000	0.7863	0.7876	0.0108
uid172734	0.249455	1.0000	0.7182	0.7909	0.0091
uid184863	0.250231	1.0000	0.7758	0.8093	0.0087
uid58827	0.250474	1.0000	0.7564	0.7658	0.0164
uid58847	0.251105	1.0000	0.7954	0.7908	0.0230
uid202216	0.251200	1.0000	0.7852	0.7985	0.0519
uid157911	0.251505	1.0000	0.7469	0.7842	0.0145
uid167315	0.252165	1.0000	0.7802	0.8319	0.0088
uid57879	0.252803	1.0000	0.7776	0.7680	0.0256
uid58035	0.252970	1.0000	0.7942	0.7651	0.0201
uid58767	0.253043	1.0000	0.7977	0.7953	0.0233
uid70729	0.253291	1.0000	0.7846	0.7732	0.0181
uid58741	0.253444	1.0000	0.7849	0.7918	0.0206
uid58947	0.254765	1.0000	0.7750	0.7727	0.0205
uid46845	0.255366	1.0000	0.7936	0.8241	0.0131
uid184864	0.256715	1.0000	0.7486	0.7692	0.0300
uid58023	0.256917	1.0000	0.7601	0.7903	0.0222
uid61623	0.257219	1.0000	0.7674	0.7912	0.0293
uid57715	0.257574	1.0000	0.7545	0.7692	0.0311
uid68249	0.257840	1.0000	0.7616	0.7764	0.0169
uid57893	0.258327	1.0000	0.7791	0.7705	0.0274
uid49857	0.259058	1.0000	0.7296	0.7883	0.0147
uid171259	0.260660	1.0000	0.8343	0.8343	0.0387
uid177925	0.260768	1.0000	0.7409	0.7664	0.0201
uid190185	0.261150	1.0000	0.7921	0.7622	0.0262
uid170731	0.261470	1.0000	0.8242	0.8132	0.0330
uid197195	0.261481	1.0000	0.8462	0.8352	0.0330
uid202217	0.262719	1.0000	0.7809	0.7917	0.0484
uid63665	0.263344	1.0000	0.8380	0.8101	0.0391
uid61897	0.263379	1.0000	0.8251	0.8197	0.0383
uid47313	0.265057	1.0000	0.7692	0.8098	0.0150
uid157331	0.271795	1.0000	0.8395	0.8517	0.0208
uid162179	0.272325	1.0000	0.7995	0.8204	0.0433
uid65091	0.273189	1.0000	0.8333	0.8510	0.0413
uid184818	0.274255	1.0000	0.8287	0.8496	0.0320
uid202219	0.274291	1.0000	0.7975	0.8006	0.0399
uid82341	0.274542	1.0000	0.8267	0.8387	0.0493
uid168321	0.274620	1.0000	0.7777	0.7987	0.0442
uid51377	0.274709	1.0000	0.8309	0.8410	0.0376
uid41169	0.275745	1.0000	0.8342	0.8342	0.0447
uid42615	0.276160	1.0000	0.8157	0.7947	0.0456
uid58695	0.276407	1.0000	0.7936	0.7964	0.0377
uid161919	0.276453	1.0000	0.8368	0.8396	0.0429
uid192186	0.276926	1.0000	0.8175	0.8201	0.0424
uid66777	0.276944	1.0000	0.8303	0.8096	0.0368
uid58367	0.276964	1.0000	0.8132	0.8057	0.0472
uid68055	0.277201	1.0000	0.7945	0.7971	0.0406
uid47507	0.277225	1.0000	0.8492	0.8492	0.0455
uid184826	0.277589	1.0000	0.8261	0.7961	0.0380
uid178352	0.277668	1.0000	0.8414	0.8338	0.0323
uid158689	0.278024	1.0000	0.8168	0.8000	0.0412
uid66603	0.278042	1.0000	0.8215	0.8331	0.0529
uid50565	0.278073	1.0000	0.8221	0.8037	0.0406
uid171830	0.278138	1.0000	0.8207	0.8031	0.0406
uid193703	0.278164	1.0000	0.7909	0.8035	0.0399
uid86913	0.278342	1.0000	0.8034	0.7954	0.0376
uid59267	0.278562	1.0000	0.8288	0.8218	0.0410
uid46257	0.278585	1.0000	0.8128	0.8267	0.0492
uid157907	0.278790	1.0000	0.8162	0.8175	0.0418
uid163151	0.278860	1.0000	0.8286	0.8460	0.0349
uid41425	0.278967	1.0000	0.8349	0.8174	0.0385
uid49695	0.279093	1.0000	0.8024	0.8484	0.0447
uid197184	0.279455	1.0000	0.8355	0.8581	0.0468
uid174812	0.279471	1.0000	0.8082	0.8026	0.0454
uid61621	0.279636	1.0000	0.8407	0.8289	0.0265
uid62003	0.279721	1.0000	0.7958	0.8000	0.0400
uid170533	0.279751	1.0000	0.8061	0.8237	0.0405
uid61589	0.279832	1.0000	0.8301	0.8181	0.0327
uid66607	0.279950	1.0000	0.8362	0.8411	0.0367
uid59423	0.280058	1.0000	0.7883	0.7699	0.0369
uid184820	0.280215	1.0000	0.7986	0.7942	0.0362
uid162333	0.280228	1.0000	0.8103	0.8064	0.0350
uid58397	0.280247	1.0000	0.7928	0.8154	0.0431
uid58505	0.280391	1.0000	0.8358	0.8108	0.0387
uid58977	0.280460	1.0000	0.8086	0.8626	0.0338
uid57863	0.280567	1.0000	0.8237	0.8100	0.0402
uid58195	0.280632	1.0000	0.8413	0.8291	0.0433
uid186549	0.280670	1.0000	0.8343	0.8089	0.0476
uid164001	0.280723	1.0000	0.8065	0.7837	0.0377
uid65781	0.280846	1.0000	0.8162	0.8269	0.0360
uid82365	0.280860	1.0000	0.8259	0.8530	0.0346
uid77027	0.280959	1.0000	0.8227	0.8318	0.0373
uid43465	0.281043	1.0000	0.8315	0.8091	0.0423
uid68143	0.281053	1.0000	0.8071	0.8199	0.0413
uid58565	0.281087	1.0000	0.8048	0.8169	0.0372
uid89385	0.281121	1.0000	0.8016	0.7886	0.0379
uid57739	0.281128	1.0000	0.8050	0.8065	0.0412
uid66297	0.281367	1.0000	0.8317	0.8157	0.0377
uid57585	0.281409	1.0000	0.8018	0.8604	0.0338
uid59005	0.281489	1.0000	0.7859	0.7869	0.0354
uid67367	0.281508	1.0000	0.8187	0.8164	0.0376
uid201428	0.281536	1.0000	0.8081	0.8691	0.0339
uid57639	0.281591	1.0000	0.8567	0.8399	0.0448
uid203361	0.281631	1.0000	0.7943	0.7914	0.0200
uid62207	0.281693	1.0000	0.8249	0.8273	0.0364
uid58941	0.281737	1.0000	0.8404	0.8316	0.0390
uid55487	0.281745	1.0000	0.8289	0.8695	0.0494
uid83157	0.281751	1.0000	0.8444	0.8600	0.0396
uid59113	0.281824	1.0000	0.8369	0.8248	0.0468
uid48643	0.281855	1.0000	0.8272	0.8004	0.0334
uid58965	0.282023	1.0000	0.8124	0.8220	0.0287
uid59365	0.282056	1.0000	0.8219	0.8326	0.0408
uid89387	0.282108	1.0000	0.8090	0.7920	0.0412
uid58659	0.282172	1.0000	0.8238	0.8084	0.0363
uid87051	0.282282	1.0000	0.8104	0.8713	0.0339
uid58149	0.282380	1.0000	0.8311	0.8131	0.0404
uid63633	0.282463	1.0000	0.8378	0.8456	0.0291
uid87067	0.282467	1.0000	0.8063	0.8694	0.0338
uid87069	0.282470	1.0000	0.8122	0.8710	0.0339
uid68447	0.282496	1.0000	0.8104	0.8691	0.0316
uid168180	0.282497	1.0000	0.8186	0.8568	0.0396
uid158869	0.282568	1.0000	0.8189	0.8539	0.0396
uid161943	0.282583	1.0000	0.7989	0.7966	0.0335
uid61613	0.282596	1.0000	0.7861	0.7918	0.0390
uid87065	0.282597	1.0000	0.8100	0.8733	0.0339
uid62913	0.282610	1.0000	0.8429	0.8242	0.0451
uid159865	0.282629	1.0000	0.8246	0.8475	0.0472
uid63269	0.282690	1.0000	0.8315	0.8401	0.0455
uid177930	0.282697	1.0000	0.8408	0.8358	0.0572
uid48821	0.282709	1.0000	0.8212	0.8136	0.0411
uid84217	0.282734	1.0000	0.8623	0.8354	0.0437
uid158871	0.282753	1.0000	0.8168	0.8519	0.0397
uid62135	0.282770	1.0000	0.8432	0.8625	0.0458
uid62905	0.282790	1.0000	0.8243	0.8264	0.0460
uid43327	0.282811	1.0000	0.8322	0.8127	0.0373
uid193702	0.282812	1.0000	0.8356	0.8534	0.0411
uid167988	0.282834	1.0000	0.8302	0.8360	0.0388
uid158167	0.282867	1.0000	0.8401	0.8375	0.0442
uid62939	0.282894	1.0000	0.8004	0.7876	0.0376
uid68279	0.282895	1.0000	0.8158	0.8168	0.0327
uid83125	0.282913	1.0000	0.8385	0.8314	0.0384
uid43091	0.282969	1.0000	0.8128	0.8570	0.0428
uid61729	0.283017	1.0000	0.8305	0.8352	0.0402
uid197168	0.283059	1.0000	0.8695	0.8422	0.0451
uid58463	0.283081	1.0000	0.8094	0.7970	0.0371
uid167994	0.283098	1.0000	0.8113	0.7962	0.0383
uid67383	0.283151	1.0000	0.8210	0.8131	0.0366
uid59545	0.283155	1.0000	0.8161	0.8376	0.0402
uid176920	0.283156	1.0000	0.8054	0.8643	0.0339
uid58677	0.283184	1.0000	0.8183	0.8425	0.0458
uid203791	0.283194	1.0000	0.8468	0.8159	0.0397
uid58067	0.283259	1.0000	0.8305	0.8158	0.0370
uid86651	0.283311	1.0000	0.8294	0.8169	0.0377
uid162335	0.283328	1.0000	0.8575	0.8622	0.0499
uid58101	0.283328	1.0000	0.8322	0.8460	0.0448
uid162219	0.283358	1.0000	0.8328	0.8432	0.0414
uid57599	0.283362	1.0000	0.8367	0.8350	0.0427
uid182935	0.283369	1.0000	0.7957	0.8463	0.0597
uid49489	0.283431	1.0000	0.8280	0.8516	0.0472
uid52459	0.283440	1.0000	0.8696	0.8551	0.0145
uid59883	0.283490	1.0000	0.8309	0.8439	0.0390
uid89375	0.283498	1.0000	0.8444	0.8314	0.0376
uid58995	0.283524	1.0000	0.8307	0.8270	0.0363
uid168322	0.283575	1.0000	0.8186	0.7985	0.0392
uid49331	0.283601	1.0000	0.8140	0.8507	0.0428
uid202218	0.283683	1.0000	0.7972	0.8059	0.0371
uid58489	0.283726	1.0000	0.8165	0.8047	0.0381
uid205422	0.283845	1.0000	0.7885	0.7943	0.0373
uid201038	0.283867	1.0000	0.8217	0.8288	0.0422
uid58207	0.283883	1.0000	0.8467	0.8343	0.0326
uid193765	0.283906	1.0000	0.8420	0.8450	0.0417
uid40845	0.283937	1.0000	0.8288	0.8214	0.0348
uid197175	0.283940	1.0000	0.8039	0.8497	0.0376
uid60725	0.283979	1.0000	0.8504	0.8493	0.0357
uid58491	0.284001	1.0000	0.8051	0.7897	0.0370
uid175523	0.284024	1.0000	0.8126	0.7876	0.0381
uid59225	0.284035	1.0000	0.8606	0.8534	0.0505
uid42501	0.284055	1.0000	0.8369	0.8228	0.0408
uid58869	0.284068	1.0000	0.8462	0.8262	0.0228
uid49001	0.284083	1.0000	0.8317	0.8328	0.0383
uid58465	0.284142	1.0000	0.8051	0.7879	0.0370
uid58147	0.284169	1.0000	0.8214	0.8004	0.0369
uid158863	0.284227	1.0000	0.8308	0.8556	0.0413
uid57693	0.284290	1.0000	0.8067	0.8139	0.0416
uid41403	0.284318	1.0000	0.8288	0.8214	0.0447
uid196849	0.284380	1.0000	0.8209	0.8250	0.0403
uid54717	0.284381	1.0000	0.8167	0.8167	0.0422
uid75107	0.284543	1.0000	0.7993	0.8038	0.0344
uid60789	0.284545	1.0000	0.8439	0.8465	0.0439
uid58899	0.284627	1.0000	0.7887	0.8370	0.0513
uid61625	0.284656	1.0000	0.8170	0.8352	0.0394
uid47509	0.284659	1.0000	0.8391	0.8297	0.0397
uid62789	0.284684	1.0000	0.8201	0.8459	0.0392
uid61577	0.284725	1.0000	0.8212	0.8399	0.0395
uid43211	0.284764	1.0000	0.8267	0.8574	0.0469
uid62901	0.284825	1.0000	0.8316	0.8213	0.0367
uid158851	0.284840	1.0000	0.8413	0.8153	0.0470
uid58951	0.284861	1.0000	0.8164	0.7997	0.0366
uid159543	0.284891	1.0000	0.8175	0.8768	0.0332
uid162045	0.284905	1.0000	0.8327	0.8630	0.0409
uid52609	0.284923	1.0000	0.8121	0.8258	0.0402
uid58115	0.284926	1.0000	0.8201	0.8336	0.0450
uid167487	0.284998	1.0000	0.8339	0.8236	0.0428
uid46531	0.285031	1.0000	0.8239	0.8017	0.0444
uid63397	0.285042	1.0000	0.8182	0.8206	0.0461
uid54715	0.285059	1.0000	0.8156	0.8098	0.0420
uid65271	0.285077	1.0000	0.8499	0.8488	0.0434
uid57747	0.285091	1.0000	0.8157	0.8178	0.0335
uid66779	0.285103	1.0000	0.8285	0.8276	0.0382
uid58433	0.285104	1.0000	0.8124	0.8482	0.0412
uid158861	0.285118	1.0000	0.8303	0.8609	0.0459
uid59349	0.285154	1.0000	0.8534	0.8723	0.0284
uid58193	0.285182	1.0000	0.8292	0.8430	0.0461
uid43413	0.285183	1.0000	0.8273	0.8164	0.0391
uid65087	0.285198	1.0000	0.8267	0.7946	0.0451
uid61403	0.285224	1.0000	0.8086	0.8022	0.0396
uid162137	0.285322	1.0000	0.8331	0.8458	0.0460
uid62695	0.285341	1.0000	0.8345	0.8665	0.0459
uid57939	0.285344	1.0000	0.8340	0.8605	0.0460
uid58493	0.285361	1.0000	0.8448	0.8410	0.0410
uid51641	0.285382	1.0000	0.8195	0.8446	0.0451
uid61629	0.285388	1.0000	0.8170	0.8144	0.0512
uid176367	0.285455	1.0000	0.8368	0.8274	0.0541
uid159879	0.285458	1.0000	0.8558	0.8700	0.0284
uid159881	0.285458	1.0000	0.8558	0.8700	0.0284
uid59047	0.285497	1.0000	0.8147	0.8382	0.0395
uid193658	0.285502	1.0000	0.8302	0.8435	0.0477
uid54719	0.285516	1.0000	0.8294	0.8078	0.0461
uid197218	0.285558	1.0000	0.7972	0.8026	0.0334
uid60163	0.285562	1.0000	0.8356	0.8605	0.0442
uid158169	0.285568	1.0000	0.8071	0.8064	0.0343
uid159993	0.285575	1.0000	0.8534	0.8700	0.0284
uid54701	0.285618	1.0000	0.8269	0.8332	0.0346
uid59421	0.285668	1.0000	0.8020	0.7993	0.0356
uid59139	0.285698	1.0000	0.8309	0.8361	0.0423
uid57829	0.285720	1.0000	0.8694	0.8806	0.0248
uid177079	0.285737	1.0000	0.8500	0.8490	0.0340
uid43093	0.285749	1.0000	0.8178	0.8564	0.0505
uid162063	0.285777	1.0000	0.8679	0.8610	0.0273
uid40839	0.285780	1.0000	0.8159	0.8261	0.0378
uid58983	0.285804	1.0000	0.8386	0.8188	0.0419
uid175575	0.285814	1.0000	0.8650	0.8581	0.0297
uid57921	0.285840	1.0000	0.8631	0.8550	0.0501
uid159863	0.285855	1.0000	0.8538	0.8703	0.0283
uid177080	0.285891	1.0000	0.8006	0.7976	0.0382
uid159529	0.285894	1.0000	0.8705	0.8659	0.0273
uid57809	0.285913	1.0000	0.8662	0.8776	0.0249
uid175574	0.285918	1.0000	0.8670	0.8647	0.0367
uid58551	0.285928	1.0000	0.8179	0.8208	0.0337
uid60583	0.285930	1.0000	0.8420	0.8303	0.0416
uid193657	0.285932	1.0000	0.8256	0.8142	0.0442
uid68839	0.285973	1.0000	0.8009	0.8009	0.0344
uid186842	0.285977	1.0000	0.8551	0.8575	0.0431
uid184830	0.285983	1.0000	0.8017	0.8039	0.0345
uid61587	0.285986	1.0000	0.8241	0.8344	0.0298
uid57801	0.286029	1.0000	0.8446	0.8170	0.0413
uid48829	0.286036	1.0000	0.8077	0.8171	0.0422
uid196798	0.286046	1.0000	0.8528	0.8785	0.0280
uid57963	0.286050	1.0000	0.8744	0.8562	0.0274
uid58691	0.286080	1.0000	0.8312	0.7929	0.0363
uid193712	0.286088	1.0000	0.8521	0.8756	0.0282
uid193713	0.286095	1.0000	0.8521	0.8756	0.0282
uid167483	0.286096	1.0000	0.8521	0.8779	0.0282
uid161995	0.286096	1.0000	0.8521	0.8756	0.0282
uid57997	0.286123	1.0000	0.8649	0.8784	0.0293
uid167485	0.286135	1.0000	0.8541	0.8753	0.0282
uid162059	0.286145	1.0000	0.8300	0.8452	0.0454
uid59111	0.286152	1.0000	0.8603	0.8543	0.0459
uid57583	0.286165	1.0000	0.8298	0.8509	0.0366
uid175576	0.286168	1.0000	0.8759	0.8690	0.0299
uid55253	0.286173	1.0000	0.8360	0.8304	0.0562
uid57601	0.286198	1.0000	0.8445	0.8290	0.0378
uid197217	0.286206	1.0000	0.8245	0.8372	0.0389
uid46663	0.286208	1.0000	0.8264	0.8149	0.0281
uid175579	0.286222	1.0000	0.8646	0.8578	0.0271
uid184832	0.286223	1.0000	0.8011	0.8022	0.0355
uid189026	0.286246	1.0000	0.8644	0.8506	0.0276
uid62101	0.286299	1.0000	0.8358	0.8349	0.0342
uid196782	0.286302	1.0000	0.8551	0.8692	0.0280
uid57811	0.286354	1.0000	0.8691	0.8781	0.0271
uid161361	0.286362	1.0000	0.8545	0.8732	0.0282
uid59069	0.286370	1.0000	0.8022	0.8043	0.0355
uid59019	0.286378	1.0000	0.8304	0.8180	0.0463
uid61633	0.286381	1.0000	0.8568	0.8803	0.0282
uid40861	0.286385	1.0000	0.8271	0.8306	0.0372
uid161403	0.286393	1.0000	0.8481	0.8762	0.0280
uid70731	0.286394	1.0000	0.7998	0.8052	0.0355
uid161369	0.286417	1.0000	0.8481	0.8785	0.0280
uid193770	0.286425	1.0000	0.8213	0.8766	0.0454
uid45895	0.286479	1.0000	0.8432	0.8241	0.0398
uid58453	0.286492	1.0000	0.8428	0.8519	0.0460
uid168117	0.286521	1.0000	0.8417	0.8538	0.0499
uid167484	0.286527	1.0000	0.8565	0.8753	0.0282
uid196779	0.286527	1.0000	0.8568	0.8709	0.0282
uid196774	0.286534	1.0000	0.8548	0.8712	0.0281
uid162177	0.286539	1.0000	0.8411	0.8469	0.0499
uid196777	0.286542	1.0000	0.8494	0.8753	0.0329
uid57695	0.286554	1.0000	0.8034	0.8002	0.0365
uid58311	0.286557	1.0000	0.8519	0.8519	0.0534
uid62693	0.286557	1.0000	0.8444	0.8722	0.0458
uid58745	0.286575	1.0000	0.8389	0.8464	0.0456
uid175577	0.286582	1.0000	0.8693	0.8647	0.0298
uid57785	0.286591	1.0000	0.8712	0.8618	0.0281
uid58675	0.286592	1.0000	0.8427	0.8364	0.0311
uid175578	0.286594	1.0000	0.8562	0.8562	0.0342
uid52597	0.286629	1.0000	0.8429	0.8210	0.0364
uid184828	0.286629	1.0000	0.7955	0.8019	0.0343
uid177081	0.286632	1.0000	0.8564	0.8489	0.0529
uid163693	0.286632	1.0000	0.8116	0.8487	0.0371
uid68317	0.286639	1.0000	0.8397	0.8273	0.0384
uid175571	0.286649	1.0000	0.8710	0.8756	0.0300
uid58325	0.286651	1.0000	0.8222	0.8032	0.0429
uid196789	0.286670	1.0000	0.8548	0.8829	0.0281
uid196792	0.286672	1.0000	0.8548	0.8829	0.0281
uid57737	0.286682	1.0000	0.8385	0.8297	0.0382
uid195908	0.286691	1.0000	0.8226	0.8523	0.0400
uid196796	0.286699	1.0000	0.8548	0.8829	0.0281
uid196795	0.286699	1.0000	0.8548	0.8829	0.0281
uid196791	0.286699	1.0000	0.8548	0.8829	0.0281
uid196788	0.286699	1.0000	0.8548	0.8829	0.0281
uid196799	0.286699	1.0000	0.8548	0.8829	0.0281
uid196787	0.286699	1.0000	0.8548	0.8829	0.0281
uid196784	0.286710	1.0000	0.8571	0.8829	0.0281
uid57637	0.286710	1.0000	0.8545	0.8709	0.0282
uid196797	0.286713	1.0000	0.8571	0.8829	0.0281
uid196786	0.286714	1.0000	0.8571	0.8829	0.0281
uid196790	0.286715	1.0000	0.8548	0.8829	0.0281
uid198643	0.286727	1.0000	0.8551	0.8832	0.0280
uid198644	0.286727	1.0000	0.8551	0.8832	0.0280
uid67407	0.286744	1.0000	0.8513	0.8638	0.0391
uid196794	0.286745	1.0000	0.8548	0.8829	0.0281
uid196800	0.286747	1.0000	0.8571	0.8829	0.0281
uid196770	0.286770	1.0000	0.8528	0.8692	0.0280
uid196783	0.286774	1.0000	0.8571	0.8806	0.0281
uid57783	0.286784	1.0000	0.8736	0.8736	0.0271
uid59281	0.286798	1.0000	0.8041	0.8030	0.0366
uid58791	0.286812	1.0000	0.8670	0.8622	0.0428
uid196773	0.286813	1.0000	0.8571	0.8712	0.0281
uid58559	0.286848	1.0000	0.7983	0.8455	0.0443
uid196793	0.286849	1.0000	0.8568	0.8850	0.0282
uid196781	0.286852	1.0000	0.8571	0.8735	0.0281
uid196780	0.286853	1.0000	0.8571	0.8712	0.0281
uid59221	0.286860	1.0000	0.8363	0.8151	0.0352
uid196776	0.286887	1.0000	0.8528	0.8785	0.0304
uid196785	0.286889	1.0000	0.8592	0.8850	0.0282
uid196772	0.286910	1.0000	0.8571	0.8759	0.0304
uid196775	0.286910	1.0000	0.8528	0.8762	0.0304
uid58253	0.286913	1.0000	0.8604	0.8454	0.0427
uid189029	0.286942	1.0000	0.8060	0.8028	0.0366
uid196778	0.286951	1.0000	0.8548	0.8712	0.0304
uid163691	0.286975	1.0000	0.8136	0.8491	0.0370
uid158867	0.286978	1.0000	0.8154	0.8523	0.0369
uid162183	0.286998	1.0000	0.8047	0.8058	0.0356
uid58781	0.287014	1.0000	0.8062	0.8041	0.0366
uid196769	0.287021	1.0000	0.8528	0.8692	0.0280
uid168257	0.287029	1.0000	0.8510	0.8545	0.0326
uid58649	0.287031	1.0000	0.8261	0.8538	0.0395
uid54205	0.287044	1.0000	0.8423	0.8311	0.0349
uid58597	0.287064	1.0000	0.8270	0.8101	0.0457
uid59077	0.287079	1.0000	0.8237	0.7978	0.0455
uid196771	0.287096	1.0000	0.8528	0.8692	0.0280
uid58251	0.287101	1.0000	0.8464	0.8404	0.0565
uid59359	0.287114	1.0000	0.8178	0.8519	0.0385
uid58439	0.287157	1.0000	0.8379	0.8262	0.0359
uid176366	0.287166	1.0000	0.8435	0.8311	0.0553
uid58333	0.287173	1.0000	0.8571	0.8759	0.0281
uid162167	0.287180	1.0000	0.8315	0.8437	0.0440
uid86889	0.287191	1.0000	0.8041	0.8019	0.0366
uid48071	0.287206	1.0000	0.8289	0.8381	0.0448
uid185758	0.287219	1.0000	0.7998	0.8030	0.0355
uid176365	0.287220	1.0000	0.8456	0.8277	0.0568
uid49049	0.287233	1.0000	0.8111	0.8123	0.0406
uid49535	0.287242	1.0000	0.8040	0.8373	0.0333
uid158135	0.287243	1.0000	0.8502	0.8325	0.0389
uid174511	0.287266	1.0000	0.8444	0.8487	0.0439
uid158865	0.287275	1.0000	0.8178	0.8533	0.0385
uid203027	0.287284	1.0000	0.8495	0.8408	0.0433
uid80733	0.287304	1.0000	0.8347	0.8428	0.0451
uid68843	0.287306	1.0000	0.8483	0.8839	0.0284
uid58429	0.287330	1.0000	0.8420	0.8278	0.0322
uid179070	0.287340	1.0000	0.8587	0.8587	0.0269
uid59075	0.287356	1.0000	0.8250	0.8270	0.0307
uid50325	0.287358	1.0000	0.8280	0.8171	0.0329
uid58879	0.287371	1.0000	0.8509	0.8603	0.0377
uid58293	0.287377	1.0000	0.8457	0.8317	0.0364
uid193711	0.287409	1.0000	0.8457	0.8457	0.0550
uid54947	0.287419	1.0000	0.8007	0.8039	0.0358
uid57855	0.287423	1.0000	0.8444	0.8416	0.0459
uid47077	0.287438	1.0000	0.8305	0.8380	0.0376
uid175572	0.287439	1.0000	0.8696	0.8581	0.0275
uid57777	0.287448	1.0000	0.8022	0.8086	0.0355
uid58853	0.287461	1.0000	0.8022	0.8043	0.0355
uid67349	0.287469	1.0000	0.8386	0.8329	0.0554
uid83619	0.287471	1.0000	0.8013	0.8056	0.0354
uid66295	0.287490	1.0000	0.8667	0.8713	0.0276
uid47081	0.287496	1.0000	0.8291	0.8177	0.0344
uid58445	0.287515	1.0000	0.8353	0.8245	0.0394
uid59357	0.287528	1.0000	0.8163	0.8533	0.0385
uid58443	0.287528	1.0000	0.8358	0.8319	0.0391
uid53541	0.287536	1.0000	0.8376	0.8376	0.0457
uid58417	0.287538	1.0000	0.8002	0.8067	0.0344
uid57641	0.287546	1.0000	0.8501	0.8549	0.0399
uid80731	0.287571	1.0000	0.8227	0.8316	0.0383
uid161997	0.287575	1.0000	0.8017	0.8050	0.0356
uid175573	0.287622	1.0000	0.8568	0.8614	0.0273
uid159845	0.287627	1.0000	0.8685	0.8617	0.0272
uid61635	0.287644	1.0000	0.8561	0.8844	0.0283
uid161941	0.287648	1.0000	0.7989	0.8045	0.0313
uid13791	0.287664	1.0000	0.8269	0.8172	0.0459
uid159525	0.287697	1.0000	0.8727	0.8568	0.0273
uid59327	0.287704	1.0000	0.8476	0.8408	0.0411
uid58833	0.287725	1.0000	0.8382	0.8661	0.0460
uid58793	0.287732	1.0000	0.8585	0.8513	0.0408
uid161409	0.287752	1.0000	0.8548	0.8712	0.0281
uid188688	0.287752	1.0000	0.8494	0.8407	0.0477
uid161353	0.287764	1.0000	0.8548	0.8689	0.0281
uid161377	0.287771	1.0000	0.8548	0.8712	0.0281
uid159523	0.287773	1.0000	0.8688	0.8597	0.0271
uid58969	0.287779	1.0000	0.8236	0.8399	0.0471
uid53043	0.287800	1.0000	0.8470	0.8456	0.0403
uid170532	0.287810	1.0000	0.8019	0.8052	0.0355
uid59351	0.287811	1.0000	0.8582	0.8771	0.0284
uid159527	0.287830	1.0000	0.8727	0.8614	0.0273
uid58721	0.287831	1.0000	0.8345	0.8229	0.0420
uid162211	0.287852	1.0000	0.8373	0.8476	0.0445
uid58703	0.287859	1.0000	0.8434	0.8259	0.0341
uid58993	0.287863	1.0000	0.8431	0.8420	0.0474
uid159493	0.287921	1.0000	0.8294	0.8277	0.0439
uid68335	0.287938	1.0000	0.8569	0.8391	0.0248
uid184829	0.287972	1.0000	0.7994	0.8047	0.0356
uid75101	0.288016	1.0000	0.8444	0.8295	0.0385
uid197361	0.288033	1.0000	0.8255	0.8381	0.0422
uid73353	0.288036	1.0000	0.8328	0.8136	0.0341
uid179069	0.288043	1.0000	0.8121	0.8190	0.0435
uid81777	0.288046	1.0000	0.8387	0.8026	0.0315
uid58511	0.288073	1.0000	0.8478	0.8444	0.0485
uid61591	0.288105	1.0000	0.8449	0.8503	0.0307
uid65447	0.288111	1.0000	0.8299	0.8260	0.0442
uid71231	0.288116	1.0000	0.8600	0.8477	0.0590
uid159521	0.288134	1.0000	0.8724	0.8565	0.0273
uid58843	0.288187	1.0000	0.8345	0.8318	0.0414
uid59305	0.288191	1.0000	0.8399	0.8365	0.0448
uid50555	0.288193	1.0000	0.8241	0.8475	0.0381
uid42497	0.288208	1.0000	0.8330	0.8276	0.0307
uid58863	0.288210	1.0000	0.8432	0.8592	0.0496
uid203790	0.288214	1.0000	0.8002	0.8034	0.0354
uid58911	0.288237	1.0000	0.8213	0.8604	0.0345
uid54699	0.288247	1.0000	0.8333	0.8291	0.0422
uid55641	0.288255	1.0000	0.8452	0.8452	0.0387
uid162217	0.288257	1.0000	0.8370	0.8421	0.0441
uid57775	0.288263	1.0000	0.8039	0.8072	0.0359
uid83605	0.288273	1.0000	0.8289	0.8493	0.0419
uid57789	0.288274	1.0000	0.8390	0.8475	0.0441
uid61611	0.288296	1.0000	0.8280	0.8486	0.0433
uid176501	0.288309	1.0000	0.8360	0.8488	0.0465
uid57705	0.288311	1.0000	0.7965	0.8359	0.0525
uid51877	0.288318	1.0000	0.8333	0.8290	0.0359
uid158157	0.288326	1.0000	0.8454	0.8471	0.0430
uid179068	0.288340	1.0000	0.8509	0.8356	0.0545
uid58301	0.288354	1.0000	0.8635	0.8521	0.0413
uid57965	0.288361	1.0000	0.8201	0.8545	0.0159
uid58889	0.288397	1.0000	0.8235	0.8770	0.0134
uid68451	0.288412	1.0000	0.8388	0.8140	0.0310
uid58285	0.288416	1.0000	0.8412	0.8322	0.0369
uid63621	0.288421	1.0000	0.8782	0.8667	0.0276
uid193763	0.288432	1.0000	0.7976	0.7987	0.0359
uid159659	0.288446	1.0000	0.8355	0.8437	0.0411
uid84299	0.288450	1.0000	0.8271	0.8595	0.0408
uid58185	0.288471	1.0000	0.8304	0.8264	0.0444
uid67365	0.288498	1.0000	0.8445	0.8422	0.0383
uid58273	0.288570	1.0000	0.8164	0.8184	0.0385
uid58835	0.288589	1.0000	0.8170	0.8198	0.0457
uid57905	0.288597	1.0000	0.8268	0.8505	0.0423
uid49483	0.288607	1.0000	0.8173	0.8337	0.0453
uid162513	0.288618	1.0000	0.8095	0.8557	0.0372
uid58109	0.288635	1.0000	0.8370	0.8439	0.0472
uid58441	0.288640	1.0000	0.8330	0.8350	0.0388
uid80745	0.288642	1.0000	0.8349	0.8500	0.0465
uid198524	0.288655	1.0000	0.8322	0.8392	0.0455
uid58351	0.288682	1.0000	0.8260	0.8304	0.0405
uid49131	0.288691	1.0000	0.8311	0.8515	0.0463
uid89395	0.288693	1.0000	0.8146	0.8017	0.0378
uid57699	0.288697	1.0000	0.8180	0.8243	0.0418
uid84317	0.288708	1.0000	0.8115	0.8415	0.0396
uid80735	0.288741	1.0000	0.8326	0.8477	0.0477
uid171958	0.288747	1.0000	0.8383	0.8175	0.0350
uid68291	0.288748	1.0000	0.8339	0.8433	0.0433
uid59115	0.288758	1.0000	0.8480	0.8455	0.0365
uid67319	0.288765	1.0000	0.8431	0.8169	0.0340
uid49873	0.288809	1.0000	0.8379	0.8379	0.0427
uid57701	0.288830	1.0000	0.8315	0.8122	0.0360
uid162215	0.288849	1.0000	0.8328	0.8345	0.0410
uid80859	0.288857	1.0000	0.8428	0.8337	0.0649
uid67253	0.288863	1.0000	0.8153	0.8036	0.0324
uid169879	0.288918	1.0000	0.8341	0.8388	0.0412
uid81779	0.288931	1.0000	0.8535	0.8384	0.0395
uid59409	0.288949	1.0000	0.8065	0.8322	0.0436
uid168181	0.288952	1.0000	0.8490	0.8386	0.0418
uid63629	0.288961	1.0000	0.8310	0.8363	0.0478
uid84313	0.288976	1.0000	0.8246	0.8473	0.0430
uid51369	0.288995	1.0000	0.8470	0.8470	0.0443
uid189953	0.289077	1.0000	0.7978	0.8443	0.0394
uid57971	0.289083	1.0000	0.8575	0.8575	0.0312
uid193708	0.289095	1.0000	0.8294	0.8511	0.0424
uid170732	0.289101	1.0000	0.8146	0.8326	0.0339
uid174334	0.289118	1.0000	0.8364	0.8314	0.0422
uid161159	0.289129	1.0000	0.8402	0.8385	0.0464
uid62183	0.289164	1.0000	0.8281	0.8446	0.0413
uid84301	0.289172	1.0000	0.8271	0.8440	0.0411
uid54207	0.289216	1.0000	0.8181	0.8310	0.0423
uid61639	0.289217	1.0000	0.8442	0.8543	0.0465
uid41709	0.289222	1.0000	0.8210	0.8271	0.0415
uid82373	0.289222	1.0000	0.8493	0.8441	0.0493
uid58299	0.289245	1.0000	0.8310	0.8427	0.0458
uid162207	0.289245	1.0000	0.8373	0.8459	0.0445
uid193774	0.289255	1.0000	0.8153	0.8058	0.0339
uid66595	0.289256	1.0000	0.8532	0.8283	0.0471
uid162213	0.289262	1.0000	0.8285	0.8404	0.0424
uid82951	0.289265	1.0000	0.8440	0.8314	0.0376
uid89391	0.289292	1.0000	0.8244	0.8290	0.0416
uid59053	0.289315	1.0000	0.8253	0.8421	0.0397
uid162165	0.289336	1.0000	0.8529	0.8505	0.0637
uid47085	0.289378	1.0000	0.8459	0.8383	0.0459
uid179904	0.289394	1.0000	0.8469	0.8380	0.0302
uid73421	0.289403	1.0000	0.8386	0.8482	0.0361
uid62159	0.289420	1.0000	0.8294	0.8294	0.0393
uid194444	0.289426	1.0000	0.8150	0.8084	0.0336
uid202426	0.289428	1.0000	0.8228	0.8228	0.0411
uid161153	0.289443	1.0000	0.8333	0.8333	0.0425
uid59023	0.289450	1.0000	0.8394	0.8386	0.0384
uid52601	0.289451	1.0000	0.8476	0.8486	0.0452
uid57691	0.289521	1.0000	0.8289	0.8494	0.0398
uid58669	0.289527	1.0000	0.8203	0.8159	0.0493
uid42117	0.289536	1.0000	0.8110	0.8133	0.0394
uid61409	0.289540	1.0000	0.8438	0.8628	0.0469
uid161139	0.289543	1.0000	0.8336	0.8387	0.0424
uid58399	0.289566	1.0000	0.8243	0.8391	0.0408
uid59415	0.289574	1.0000	0.8350	0.8333	0.0421
uid53509	0.289594	1.0000	0.8256	0.8578	0.0389
uid70621	0.289612	1.0000	0.8488	0.8345	0.0388
uid59413	0.289671	1.0000	0.8337	0.8612	0.0350
uid59071	0.289689	1.0000	0.8339	0.8551	0.0435
uid68067	0.289693	1.0000	0.8369	0.8460	0.0442
uid62107	0.289706	1.0000	0.8426	0.8171	0.0343
uid162209	0.289739	1.0000	0.8446	0.8549	0.0466
uid158163	0.289764	1.0000	0.8503	0.8494	0.0413
uid159987	0.289782	1.0000	0.8373	0.8441	0.0424
uid57581	0.289785	1.0000	0.8452	0.8378	0.0614
uid47323	0.289791	1.0000	0.8568	0.8391	0.0466
uid162205	0.289803	1.0000	0.8405	0.8491	0.0412
uid193716	0.289807	1.0000	0.8376	0.8393	0.0427
uid58483	0.289814	1.0000	0.8458	0.8156	0.0461
uid58065	0.289822	1.0000	0.8333	0.8551	0.0531
uid184823	0.289834	1.0000	0.8587	0.8545	0.0389
uid58997	0.289837	1.0000	0.8499	0.8350	0.0357
uid161957	0.289849	1.0000	0.8391	0.8498	0.0524
uid61249	0.289857	1.0000	0.8377	0.8560	0.0322
uid58971	0.289864	1.0000	0.8537	0.8458	0.0368
uid59437	0.289865	1.0000	0.8445	0.8192	0.0393
uid48073	0.289891	1.0000	0.8562	0.8424	0.0374
uid168059	0.289893	1.0000	0.8345	0.8560	0.0405
uid57881	0.289911	1.0000	0.8379	0.8474	0.0524
uid175778	0.289922	1.0000	0.8241	0.8716	0.0285
uid59165	0.289945	1.0000	0.8342	0.8496	0.0444
uid58353	0.289997	1.0000	0.8489	0.8527	0.0352
uid157999	0.290020	1.0000	0.8438	0.8476	0.0479
uid161157	0.290022	1.0000	0.8520	0.8452	0.0425
uid159985	0.290046	1.0000	0.8365	0.8296	0.0465
uid58003	0.290059	1.0000	0.8500	0.8332	0.0578
uid195604	0.290065	1.0000	0.8565	0.8278	0.0457
uid176921	0.290109	1.0000	0.8420	0.8491	0.0423
uid159491	0.290154	1.0000	0.8336	0.8319	0.0424
uid72627	0.290172	1.0000	0.8224	0.8358	0.0371
uid182202	0.290173	1.0000	0.8424	0.8581	0.0438
uid159467	0.290176	1.0000	0.8390	0.8510	0.0428
uid57961	0.290197	1.0000	0.7877	0.8315	0.0547
uid58653	0.290199	1.0000	0.8547	0.8402	0.0557
uid41861	0.290239	1.0000	0.8439	0.8426	0.0431
uid182482	0.290245	1.0000	0.8386	0.8444	0.0503
uid58203	0.290268	1.0000	0.8173	0.8291	0.0418
uid84305	0.290272	1.0000	0.8301	0.8506	0.0422
uid161161	0.290320	1.0000	0.8190	0.8318	0.0429
uid179202	0.290326	1.0000	0.8412	0.8358	0.0354
uid57889	0.290362	1.0000	0.8170	0.8114	0.0336
uid159991	0.290385	1.0000	0.8274	0.8393	0.0440
uid159639	0.290393	1.0000	0.8475	0.8458	0.0399
uid182201	0.290400	1.0000	0.8422	0.8542	0.0429
uid50553	0.290424	1.0000	0.8418	0.8418	0.0426
uid178201	0.290427	1.0000	0.8464	0.8464	0.0461
uid68453	0.290432	1.0000	0.8283	0.8283	0.0354
uid161241	0.290434	1.0000	0.8537	0.8439	0.0610
uid203025	0.290438	1.0000	0.8421	0.8480	0.0487
uid57651	0.290454	1.0000	0.8477	0.8499	0.0443
uid57955	0.290475	1.0000	0.8397	0.8201	0.0335
uid159867	0.290482	1.0000	0.8554	0.8382	0.0539
uid43247	0.290490	1.0000	0.8195	0.8306	0.0388
uid58897	0.290500	1.0000	0.8169	0.8441	0.0433
uid58451	0.290514	1.0000	0.8387	0.8397	0.0403
uid59309	0.290536	1.0000	0.8356	0.8180	0.0455
uid189753	0.290566	1.0000	0.8298	0.7980	0.0416
uid89409	0.290575	1.0000	0.8311	0.7986	0.0415
uid57653	0.290576	1.0000	0.8375	0.8346	0.0363
uid178203	0.290579	1.0000	0.8447	0.8464	0.0461
uid58261	0.290583	1.0000	0.8403	0.8421	0.0434
uid84309	0.290596	1.0000	0.8234	0.8437	0.0418
uid176500	0.290602	1.0000	0.8287	0.8361	0.0317
uid178202	0.290610	1.0000	0.8447	0.8464	0.0461
uid58377	0.290617	1.0000	0.8462	0.8445	0.0380
uid73759	0.290620	1.0000	0.8276	0.8448	0.0548
uid58517	0.290645	1.0000	0.8537	0.8451	0.0499
uid57949	0.290660	1.0000	0.8366	0.8443	0.0513
uid161149	0.290660	1.0000	0.8328	0.8481	0.0410
uid58259	0.290670	1.0000	0.8469	0.8451	0.0436
uid161151	0.290684	1.0000	0.8428	0.8411	0.0449
uid58347	0.290709	1.0000	0.8390	0.8335	0.0460
uid58577	0.290760	1.0000	0.8250	0.8500	0.0159
uid58685	0.290774	1.0000	0.8249	0.8459	0.0403
uid74431	0.290776	1.0000	0.8028	0.8177	0.0369
uid84297	0.290816	1.0000	0.8287	0.8566	0.0401
uid203026	0.290861	1.0000	0.8399	0.8434	0.0413
uid57787	0.290891	1.0000	0.8422	0.8439	0.0446
uid193715	0.290891	1.0000	0.8294	0.8430	0.0427
uid59197	0.290917	1.0000	0.8656	0.8569	0.0419
uid203028	0.290938	1.0000	0.8447	0.8412	0.0489
uid159677	0.290948	1.0000	0.8339	0.8461	0.0400
uid157997	0.290954	1.0000	0.8487	0.8326	0.0516
uid159611	0.290966	1.0000	0.8495	0.8478	0.0433
uid50585	0.290974	1.0000	0.8357	0.8417	0.0408
uid161145	0.290994	1.0000	0.8350	0.8418	0.0442
uid58125	0.291083	1.0000	0.8460	0.8411	0.0587
uid161925	0.291091	1.0000	0.8305	0.8356	0.0445
uid183005	0.291094	1.0000	0.8416	0.8277	0.0495
uid159615	0.291101	1.0000	0.8439	0.8473	0.0412
uid61627	0.291195	1.0000	0.8467	0.8427	0.0393
uid58263	0.291212	1.0000	0.8504	0.8323	0.0442
uid193714	0.291216	1.0000	0.8225	0.8267	0.0460
uid66593	0.291225	1.0000	0.8297	0.8434	0.0465
uid57613	0.291231	1.0000	0.8275	0.8454	0.0386
uid67369	0.291247	1.0000	0.8169	0.8388	0.0395
uid162025	0.291319	1.0000	0.8459	0.8440	0.0427
uid167260	0.291320	1.0000	0.8453	0.8502	0.0402
uid57603	0.291322	1.0000	0.8605	0.8546	0.0400
uid83607	0.291357	1.0000	0.8287	0.8566	0.0401
uid53539	0.291368	1.0000	0.8500	0.8534	0.0431
uid49903	0.291385	1.0000	0.8370	0.8422	0.0446
uid58881	0.291404	1.0000	0.8260	0.8442	0.0395
uid58707	0.291443	1.0000	0.8323	0.8252	0.0440
uid58343	0.291447	1.0000	0.8344	0.8400	0.0463
uid59099	0.291471	1.0000	0.8204	0.8414	0.0441
uid58345	0.291476	1.0000	0.8414	0.8498	0.0457
uid174072	0.291480	1.0000	0.8211	0.8268	0.0310
uid159669	0.291480	1.0000	0.8343	0.8465	0.0402
uid159983	0.291509	1.0000	0.8354	0.8371	0.0433
uid182931	0.291524	1.0000	0.8335	0.8459	0.0419
uid84295	0.291535	1.0000	0.8311	0.8504	0.0422
uid83609	0.291544	1.0000	0.8315	0.8473	0.0412
uid176372	0.291546	1.0000	0.8541	0.8449	0.0419
uid57629	0.291559	1.0000	0.8269	0.8428	0.0159
uid157909	0.291567	1.0000	0.8317	0.8488	0.0402
uid59277	0.291570	1.0000	0.8358	0.8283	0.0387
uid193772	0.291571	1.0000	0.8637	0.8560	0.0400
uid193771	0.291599	1.0000	0.8180	0.8283	0.0403
uid58557	0.291604	1.0000	0.8346	0.8384	0.0366
uid159675	0.291612	1.0000	0.8362	0.8484	0.0403
uid49661	0.291629	1.0000	0.8600	0.8493	0.0419
uid58503	0.291644	1.0000	0.8315	0.8467	0.0387
uid159989	0.291664	1.0000	0.8390	0.8493	0.0428
uid59081	0.291688	1.0000	0.8479	0.8574	0.0415
uid162175	0.291719	1.0000	0.8341	0.8426	0.0400
uid47079	0.291733	1.0000	0.8590	0.8402	0.0400
uid58985	0.291778	1.0000	0.8610	0.8474	0.0381
uid84303	0.291794	1.0000	0.8197	0.8450	0.0433
uid59899	0.291811	1.0000	0.8365	0.8254	0.0383
uid67501	0.291818	1.0000	0.8185	0.8347	0.0413
uid68141	0.291820	1.0000	0.8350	0.8486	0.0629
uid158509	0.291824	1.0000	0.8402	0.8208	0.0462
uid58449	0.291825	1.0000	0.8505	0.8361	0.0366
uid43163	0.291831	1.0000	0.8130	0.8478	0.0348
uid159667	0.291863	1.0000	0.8452	0.8550	0.0393
uid84311	0.291871	1.0000	0.8285	0.8525	0.0432
uid58283	0.291876	1.0000	0.8467	0.8308	0.0495
uid58549	0.291879	1.0000	0.8639	0.8664	0.0377
uid46099	0.291895	1.0000	0.8626	0.8591	0.0393
uid58265	0.291911	1.0000	0.8392	0.8325	0.0416
uid58257	0.291920	1.0000	0.8404	0.8452	0.0452
uid58153	0.291949	1.0000	0.8289	0.8342	0.0631
uid58239	0.291951	1.0000	0.8349	0.8278	0.0318
uid54411	0.291965	1.0000	0.8189	0.8219	0.0342
uid161197	0.292056	1.0000	0.8557	0.8386	0.0611
uid182929	0.292081	1.0000	0.8886	0.8539	0.0543
uid178913	0.292089	1.0000	0.8333	0.8561	0.0407
uid58743	0.292102	1.0000	0.8395	0.8395	0.0452
uid52605	0.292156	1.0000	0.8632	0.8505	0.0391
uid57605	0.292164	1.0000	0.8297	0.8325	0.0373
uid165869	0.292172	1.0000	0.8261	0.8431	0.0473
uid161143	0.292193	1.0000	0.8265	0.8435	0.0425
uid43209	0.292247	1.0000	0.8283	0.8121	0.0302
uid58775	0.292265	1.0000	0.8369	0.8424	0.0442
uid46523	0.292299	1.0000	0.8426	0.8720	0.0306
uid58905	0.292307	1.0000	0.8468	0.8639	0.0419
uid86865	0.292316	1.0000	0.8525	0.8413	0.0412
uid159673	0.292338	1.0000	0.8354	0.8463	0.0402
uid50427	0.292350	1.0000	0.8316	0.8520	0.0481
uid48825	0.292367	1.0000	0.8709	0.8559	0.0320
uid58391	0.292399	1.0000	0.8427	0.8410	0.0454
uid58155	0.292409	1.0000	0.8209	0.8294	0.0330
uid58069	0.292413	1.0000	0.8202	0.8424	0.0417
uid68753	0.292437	1.0000	0.8455	0.8365	0.0336
uid183004	0.292458	1.0000	0.8457	0.8592	0.0552
uid58321	0.292466	1.0000	0.8286	0.8201	0.0350
uid62961	0.292485	1.0000	0.8530	0.8332	0.0311
uid59307	0.292517	1.0000	0.8240	0.8354	0.0375
uid59207	0.292519	1.0000	0.8523	0.8544	0.0468
uid58249	0.292521	1.0000	0.8465	0.8395	0.0447
uid59055	0.292530	1.0000	0.8491	0.8407	0.0435
uid185179	0.292673	1.0000	0.8391	0.8466	0.0369
uid59089	0.292679	1.0000	0.8421	0.8465	0.0461
uid70727	0.292702	1.0000	0.8434	0.8599	0.0508
uid159671	0.292702	1.0000	0.8356	0.8491	0.0405
uid67363	0.292777	1.0000	0.8511	0.8353	0.0475
uid182933	0.292782	1.0000	0.8619	0.8569	0.0470
uid57891	0.292803	1.0000	0.8206	0.8353	0.0378
uid58141	0.292809	1.0000	0.8362	0.8447	0.0467
uid59049	0.292834	1.0000	0.8694	0.8762	0.0464
uid63401	0.292839	1.0000	0.8275	0.8341	0.0404
uid52607	0.292865	1.0000	0.8534	0.8500	0.0375
uid59215	0.292872	1.0000	0.8144	0.8333	0.0461
uid58085	0.292883	1.0000	0.8402	0.8391	0.0389
uid54249	0.292898	1.0000	0.8626	0.8527	0.0462
uid58527	0.292898	1.0000	0.8414	0.8414	0.0341
uid59057	0.292914	1.0000	0.8209	0.8271	0.0393
uid59411	0.292980	1.0000	0.8305	0.8512	0.0427
uid190704	0.292986	1.0000	0.8562	0.8413	0.0479
uid159531	0.293004	1.0000	0.8470	0.8598	0.0397
uid59429	0.293016	1.0000	0.8539	0.8438	0.0630
uid57887	0.293069	1.0000	0.8266	0.8153	0.0368
uid158699	0.293152	1.0000	0.8406	0.8303	0.0360
uid59435	0.293153	1.0000	0.8501	0.8511	0.0517
uid41935	0.293193	1.0000	0.8100	0.8180	0.0400
uid62959	0.293218	1.0000	0.8490	0.8633	0.0525
uid68445	0.293369	1.0000	0.8587	0.8560	0.0384
uid58509	0.293386	1.0000	0.8256	0.8317	0.0565
uid89381	0.293420	1.0000	0.8449	0.8523	0.0403
uid42521	0.293427	1.0000	0.8282	0.8001	0.0391
uid177516	0.293488	1.0000	0.8379	0.8488	0.0415
uid58991	0.293497	1.0000	0.8510	0.8301	0.0316
uid58427	0.293505	1.0000	0.8541	0.8400	0.0312
uid61349	0.293509	1.0000	0.8612	0.8445	0.0397
uid162187	0.293537	1.0000	0.8312	0.8246	0.0375
uid159003	0.293569	1.0000	0.8363	0.8704	0.0459
uid162133	0.293585	1.0000	0.8448	0.8521	0.0399
uid77117	0.293645	1.0000	0.8321	0.8231	0.0375
uid58705	0.293735	1.0000	0.8618	0.8503	0.0477
uid168258	0.293741	1.0000	0.8422	0.8559	0.0422
uid177517	0.293762	1.0000	0.8286	0.8514	0.0400
uid162135	0.293773	1.0000	0.8287	0.8427	0.0345
uid59033	0.293796	1.0000	0.8271	0.8555	0.0398
uid61595	0.293849	1.0000	0.8533	0.8382	0.0547
uid43725	0.293855	1.0000	0.8142	0.8116	0.0441
uid58547	0.293860	1.0000	0.8253	0.8294	0.0337
uid177713	0.293891	1.0000	0.8592	0.8379	0.0446
uid58689	0.293897	1.0000	0.8288	0.8367	0.0417
uid59433	0.293901	1.0000	0.8283	0.8335	0.0416
uid58949	0.293968	1.0000	0.8317	0.8350	0.0300
uid68745	0.293992	1.0000	0.8508	0.8520	0.0481
uid71485	0.294010	1.0000	0.8429	0.8280	0.0417
uid58269	0.294013	1.0000	0.8364	0.8355	0.0365
uid82343	0.294028	1.0000	0.8335	0.8292	0.0444
uid61643	0.294040	1.0000	0.8264	0.8121	0.0380
uid58507	0.294053	1.0000	0.8272	0.8284	0.0576
uid59253	0.294177	1.0000	0.8439	0.8295	0.0405
uid58021	0.294224	1.0000	0.8480	0.8442	0.0465
uid75113	0.294268	1.0000	0.8471	0.8471	0.0369
uid59131	0.294289	1.0000	0.8230	0.8241	0.0360
uid61647	0.294291	1.0000	0.8221	0.8344	0.0350
uid58913	0.294303	1.0000	0.8458	0.8209	0.0627
uid183114	0.294319	1.0000	0.8541	0.8370	0.0477
uid64753	0.294326	1.0000	0.8287	0.8444	0.0470
uid63403	0.294335	1.0000	0.8410	0.8401	0.0380
uid59007	0.294357	1.0000	0.8475	0.8382	0.0477
uid58349	0.294400	1.0000	0.8382	0.8497	0.0409
uid57665	0.294455	1.0000	0.8488	0.8555	0.0392
uid42155	0.294457	1.0000	0.8311	0.8562	0.0160
uid81783	0.294457	1.0000	0.8306	0.8394	0.0460
uid73179	0.294467	1.0000	0.8314	0.8228	0.0345
uid162199	0.294535	1.0000	0.8338	0.8319	0.0336
uid41885	0.294559	1.0000	0.8294	0.8247	0.0450
uid59293	0.294560	1.0000	0.8413	0.8458	0.0434
uid178369	0.294563	1.0000	0.8757	0.8485	0.0355
uid182928	0.294565	1.0000	0.8444	0.8411	0.0435
uid52599	0.294566	1.0000	0.8321	0.8370	0.0483
uid61603	0.294574	1.0000	0.8440	0.8371	0.0353
uid58513	0.294593	1.0000	0.8628	0.8628	0.0484
uid159685	0.294629	1.0000	0.8625	0.8506	0.0416
uid59581	0.294635	1.0000	0.8266	0.8423	0.0507
uid162027	0.294660	1.0000	0.8592	0.8732	0.0387
uid58187	0.294681	1.0000	0.8235	0.8335	0.0407
uid174152	0.294721	1.0000	0.8418	0.8573	0.0395
uid57697	0.294726	1.0000	0.8416	0.8490	0.0433
uid183339	0.294745	1.0000	0.8727	0.8664	0.0564
uid58545	0.294753	1.0000	0.8275	0.8289	0.0403
uid72795	0.294755	1.0000	0.8255	0.8426	0.0343
uid58657	0.294795	1.0000	0.8243	0.8405	0.0372
uid60161	0.294820	1.0000	0.8712	0.8605	0.0343
uid57587	0.294822	1.0000	0.8402	0.8571	0.0396
uid57595	0.294851	1.0000	0.8230	0.8126	0.0367
uid59345	0.294861	1.0000	0.8348	0.8596	0.0424
uid161927	0.294864	1.0000	0.8408	0.8246	0.0398
uid158377	0.294888	1.0000	0.8461	0.8532	0.0358
uid58459	0.294901	1.0000	0.8458	0.8446	0.0437
uid58959	0.294951	1.0000	0.8086	0.8167	0.0407
uid184076	0.294980	1.0000	0.8663	0.8380	0.0478
uid58671	0.294993	1.0000	0.8363	0.8392	0.0398
uid58681	0.295029	1.0000	0.8249	0.8293	0.0372
uid183111	0.295036	1.0000	0.8707	0.8580	0.0519
uid48815	0.295100	1.0000	0.8335	0.8432	0.0465
uid57703	0.295100	1.0000	0.8164	0.8312	0.0434
uid59155	0.295101	1.0000	0.8297	0.8470	0.0345
uid60171	0.295152	1.0000	0.8227	0.8182	0.0432
uid42613	0.295173	1.0000	0.8632	0.8465	0.0523
uid64755	0.295196	1.0000	0.8789	0.8569	0.0440
uid159665	0.295216	1.0000	0.8319	0.8444	0.0427
uid58331	0.295247	1.0000	0.8395	0.8351	0.0477
uid183110	0.295261	1.0000	0.8501	0.8490	0.0496
uid168182	0.295305	1.0000	0.8475	0.8475	0.0442
uid67323	0.295321	1.0000	0.8467	0.8476	0.0437
uid158379	0.295371	1.0000	0.8453	0.8536	0.0366
uid158381	0.295371	1.0000	0.8453	0.8501	0.0366
uid158375	0.295376	1.0000	0.8453	0.8501	0.0366
uid158383	0.295376	1.0000	0.8453	0.8536	0.0366
uid158373	0.295381	1.0000	0.8453	0.8536	0.0366
uid158531	0.295381	1.0000	0.8453	0.8536	0.0366
uid176499	0.295409	1.0000	0.8432	0.8573	0.0395
uid59397	0.295424	1.0000	0.8480	0.8402	0.0380
uid59279	0.295426	1.0000	0.8453	0.8501	0.0366
uid179383	0.295501	1.0000	0.8555	0.8567	0.0505
uid72473	0.295524	1.0000	0.8219	0.8276	0.0352
uid46085	0.295554	1.0000	0.8346	0.8221	0.0485
uid58231	0.295571	1.0000	0.8388	0.8367	0.0435
uid61617	0.295581	1.0000	0.8408	0.8351	0.0364
uid48801	0.295606	1.0000	0.8463	0.8440	0.0407
uid183109	0.295685	1.0000	0.8647	0.8667	0.0527
uid58373	0.295704	1.0000	0.8554	0.8371	0.0444
uid58845	0.295727	1.0000	0.8168	0.8342	0.0403
uid175569	0.295732	1.0000	0.8361	0.8685	0.0397
uid159539	0.295735	1.0000	0.8260	0.8213	0.0380
uid196851	0.295737	1.0000	0.8667	0.8643	0.0381
uid58405	0.295793	1.0000	0.8226	0.8291	0.0406
uid61631	0.295867	1.0000	0.8335	0.8297	0.0412
uid57709	0.295902	1.0000	0.8624	0.8725	0.0369
uid82931	0.295912	1.0000	0.8285	0.8096	0.0425
uid63159	0.295938	1.0000	0.8634	0.8470	0.0534
uid57941	0.296025	1.0000	0.8516	0.8645	0.0581
uid57865	0.296049	1.0000	0.8403	0.8352	0.0367
uid59213	0.296050	1.0000	0.8559	0.8669	0.0513
uid85495	0.296051	1.0000	0.8758	0.8691	0.0369
uid167486	0.296081	1.0000	0.8437	0.8392	0.0470
uid58771	0.296095	1.0000	0.8331	0.8526	0.0417
uid159533	0.296111	1.0000	0.8472	0.8600	0.0424
uid50539	0.296149	1.0000	0.8389	0.8505	0.0358
uid57925	0.296171	1.0000	0.8441	0.8350	0.0475
uid58739	0.296181	1.0000	0.8124	0.8354	0.0398
uid70793	0.296197	1.0000	0.8575	0.8439	0.0481
uid57767	0.296206	1.0000	0.8562	0.8487	0.0532
uid58079	0.296212	1.0000	0.8627	0.8660	0.0310
uid58981	0.296241	1.0000	0.8483	0.8583	0.0550
uid58661	0.296245	1.0000	0.8417	0.8536	0.0333
uid57759	0.296255	1.0000	0.8367	0.8481	0.0367
uid174460	0.296283	1.0000	0.8457	0.8457	0.0459
uid185759	0.296285	1.0000	0.8703	0.8805	0.0375
uid58341	0.296288	1.0000	0.8531	0.8360	0.0427
uid46647	0.296289	1.0000	0.8209	0.8526	0.0444
uid49957	0.296319	1.0000	0.8401	0.8476	0.0508
uid66301	0.296350	1.0000	0.8459	0.8256	0.0422
uid58821	0.296360	1.0000	0.8402	0.8450	0.0370
uid58267	0.296381	1.0000	0.8474	0.8303	0.0427
uid61615	0.296398	1.0000	0.8345	0.8328	0.0403
uid58515	0.296433	1.0000	0.8403	0.8444	0.0449
uid58933	0.296478	1.0000	0.8408	0.8465	0.0353
uid59233	0.296482	1.0000	0.8518	0.8396	0.0305
uid49133	0.296509	1.0000	0.8474	0.8405	0.0519
uid159535	0.296527	1.0000	0.8380	0.8549	0.0437
uid52547	0.296546	1.0000	0.8436	0.8475	0.0515
uid41317	0.296565	1.0000	0.8483	0.8401	0.0373
uid61565	0.296584	1.0000	0.8660	0.8589	0.0407
uid58095	0.296597	1.0000	0.8495	0.8536	0.0397
uid57899	0.296646	1.0000	0.8381	0.8565	0.0412
uid57615	0.296650	1.0000	0.8304	0.8490	0.0392
uid60837	0.296653	1.0000	0.8688	0.8473	0.0462
uid159857	0.296672	1.0000	0.8408	0.8646	0.0595
uid58389	0.296674	1.0000	0.8489	0.8447	0.0451
uid58043	0.296678	1.0000	0.8624	0.8673	0.0525
uid162029	0.296687	1.0000	0.8325	0.8782	0.0355
uid161945	0.296712	1.0000	0.8616	0.8568	0.0382
uid196850	0.296716	1.0000	0.8622	0.8599	0.0428
uid57617	0.296719	1.0000	0.8439	0.8710	0.0406
uid59013	0.296751	1.0000	0.8551	0.8530	0.0448
uid58715	0.296770	1.0000	0.8453	0.8515	0.0477
uid58387	0.296782	1.0000	0.8471	0.8543	0.0462
uid197171	0.296795	1.0000	0.8559	0.8438	0.0506
uid55403	0.296842	1.0000	0.8495	0.8536	0.0397
uid158859	0.296868	1.0000	0.8401	0.8681	0.0405
uid57609	0.296886	1.0000	0.8550	0.8492	0.0394
uid158055	0.296939	1.0000	0.8643	0.8595	0.0381
uid156977	0.296963	1.0000	0.8384	0.8548	0.0375
uid186548	0.296975	1.0000	0.8381	0.8679	0.0582
uid72479	0.296977	1.0000	0.8557	0.8535	0.0419
uid60487	0.297087	1.0000	0.8545	0.8716	0.0420
uid58295	0.297119	1.0000	0.8314	0.8418	0.0439
uid158065	0.297136	1.0000	0.8629	0.8558	0.0378
uid58805	0.297144	1.0000	0.8293	0.8273	0.0432
uid66307	0.297181	1.0000	0.8284	0.8245	0.0316
uid158063	0.297241	1.0000	0.8646	0.8599	0.0380
uid43467	0.297265	1.0000	0.8417	0.8391	0.0440
uid86885	0.297347	1.0000	0.8550	0.8538	0.0383
uid158053	0.297353	1.0000	0.8643	0.8595	0.0381
uid193710	0.297427	1.0000	0.8491	0.8376	0.0380
uid58733	0.297469	1.0000	0.8478	0.8478	0.0410
uid59223	0.297473	1.0000	0.8823	0.8531	0.0533
uid162511	0.297473	1.0000	0.8410	0.8503	0.0454
uid194120	0.297473	1.0000	0.8612	0.8555	0.0315
uid66331	0.297512	1.0000	0.8735	0.8831	0.0371
uid58087	0.297518	1.0000	0.8583	0.8526	0.0472
uid158051	0.297565	1.0000	0.8619	0.8548	0.0381
uid57655	0.297569	1.0000	0.8348	0.8318	0.0488
uid58447	0.297573	1.0000	0.8419	0.8481	0.0403
uid183002	0.297593	1.0000	0.8444	0.8471	0.0516
uid58385	0.297621	1.0000	0.8502	0.8565	0.0466
uid83613	0.297636	1.0000	0.8599	0.8609	0.0399
uid205541	0.297640	1.0000	0.8488	0.8422	0.0435
uid51635	0.297697	1.0000	0.8422	0.8477	0.0424
uid173371	0.297764	1.0000	0.8859	0.8745	0.0380
uid61563	0.297764	1.0000	0.8535	0.8627	0.0376
uid184831	0.297770	NA	NA	NA	NA
uid162161	0.297800	1.0000	0.8564	0.8261	0.0493
uid57735	0.297831	1.0000	0.8646	0.8666	0.0428
uid57633	0.297847	1.0000	0.8690	0.8575	0.0437
uid205256	0.297888	1.0000	0.8568	0.8523	0.0485
uid170535	0.297918	1.0000	0.8493	0.8320	0.0391
uid62461	0.297955	1.0000	0.8358	0.8706	0.0348
uid49531	0.297963	1.0000	0.8542	0.8732	0.0292
uid62947	0.297974	1.0000	0.8564	0.8129	0.0466
uid63345	0.298022	1.0000	0.8535	0.8393	0.0407
uid50551	0.298030	1.0000	0.8314	0.8295	0.0385
uid74393	0.298036	1.0000	0.8255	0.8132	0.0439
uid58861	0.298046	1.0000	0.8447	0.8474	0.0444
uid58667	0.298074	1.0000	0.8255	0.8520	0.0452
uid57931	0.298123	1.0000	0.8603	0.8264	0.0406
uid58731	0.298168	1.0000	0.8641	0.8504	0.0622
uid58209	0.298179	1.0000	0.8551	0.8516	0.0400
uid68689	0.298270	1.0000	0.8568	0.8340	0.0430
uid68321	0.298319	1.0000	0.8560	0.8681	0.0538
uid62243	0.298342	1.0000	0.8535	0.8386	0.0509
uid168183	0.298355	1.0000	0.8455	0.8305	0.0419
uid57815	0.298362	1.0000	0.8483	0.8280	0.0467
uid66391	0.298369	1.0000	0.8553	0.8343	0.0399
uid58007	0.298370	1.0000	0.8465	0.8309	0.0529
uid58161	0.298378	1.0000	0.8511	0.8652	0.0426
uid58937	0.298435	1.0000	0.8399	0.8497	0.0373
uid66299	0.298436	1.0000	0.8486	0.8390	0.0446
uid82369	0.298455	1.0000	0.8640	0.8568	0.0382
uid158045	0.298502	1.0000	0.8568	0.8522	0.0416
uid41019	0.298524	1.0000	0.8446	0.8581	0.0392
uid68443	0.298557	1.0000	0.8574	0.8249	0.0564
uid49953	0.298561	1.0000	0.8377	0.8309	0.0321
uid162149	0.298565	1.0000	0.8340	0.8340	0.0490
uid162013	0.298644	1.0000	0.8416	0.8750	0.0610
uid58801	0.298699	1.0000	0.8565	0.8660	0.0383
uid62925	0.298700	1.0000	0.8452	0.8299	0.0465
uid170534	0.298705	1.0000	0.8527	0.8492	0.0394
uid89383	0.298709	1.0000	0.8499	0.8522	0.0439
uid58063	0.298715	1.0000	0.8651	0.8627	0.0410
uid62923	0.298731	1.0000	0.8511	0.8562	0.0485
uid83615	0.298797	1.0000	0.8583	0.8675	0.0428
uid168256	0.298824	1.0000	0.8553	0.8625	0.0487
uid66847	0.298828	1.0000	0.8509	0.8344	0.0518
uid58813	0.298842	1.0000	0.8542	0.8403	0.0367
uid58211	0.298854	1.0000	0.8479	0.8502	0.0392
uid86653	0.298893	1.0000	0.8406	0.8499	0.0439
uid86659	0.298905	1.0000	0.8476	0.8522	0.0462
uid86655	0.298906	1.0000	0.8453	0.8522	0.0439
uid86657	0.298907	1.0000	0.8406	0.8522	0.0439
uid58737	0.299007	1.0000	0.8442	0.8505	0.0340
uid58641	0.299019	1.0000	0.8561	0.8389	0.0498
uid158057	0.299036	1.0000	0.8609	0.8585	0.0384
uid73963	0.299045	1.0000	0.8498	0.8521	0.0352
uid88067	0.299046	1.0000	0.8437	0.8506	0.0414
uid59137	0.299110	1.0000	0.8410	0.8627	0.0515
uid62105	0.299115	1.0000	0.8144	0.8467	0.0407
uid197180	0.299156	1.0000	0.8569	0.8466	0.0900
uid197182	0.299164	1.0000	0.8649	0.8407	0.0786
uid175469	0.299196	1.0000	0.8459	0.8759	0.0528
uid57851	0.299209	1.0000	0.8267	0.8689	0.0234
uid55259	0.299227	1.0000	0.8521	0.8472	0.0440
uid59009	0.299233	1.0000	0.8548	0.8609	0.0389
uid158161	0.299234	1.0000	0.8696	0.8647	0.0435
uid158357	0.299248	1.0000	0.8696	0.8647	0.0435
uid42523	0.299256	1.0000	0.8564	0.8465	0.0462
uid165871	0.299271	1.0000	0.8399	0.8595	0.0400
uid58961	0.299277	1.0000	0.8512	0.8558	0.0442
uid194119	0.299327	1.0000	0.8480	0.8467	0.0520
uid158159	0.299327	1.0000	0.8588	0.8495	0.0417
uid189952	0.299385	1.0000	0.8576	0.8576	0.0651
uid201037	0.299403	1.0000	0.8582	0.8515	0.0447
uid159541	0.299416	1.0000	0.8540	0.8681	0.0514
uid70839	0.299425	1.0000	0.8538	0.8631	0.0418
uid183003	0.299434	1.0000	0.8350	0.8238	0.0533
uid164779	0.299434	1.0000	0.8492	0.8631	0.0523
uid88063	0.299440	1.0000	0.8599	0.8599	0.0435
uid183006	0.299443	1.0000	0.8525	0.8704	0.0558
uid158043	0.299513	1.0000	0.8542	0.8611	0.0440
uid198768	0.299535	1.0000	0.8422	0.8794	0.0209
uid58099	0.299565	1.0000	0.8670	0.8486	0.0420
uid59353	0.299579	1.0000	0.8460	0.8317	0.0528
uid58167	0.299586	1.0000	0.8458	0.8330	0.0530
uid162509	0.299600	1.0000	0.8721	0.8676	0.0356
uid81083	0.299623	1.0000	0.8677	0.8830	0.0458
uid170612	0.299623	1.0000	0.8552	0.8607	0.0404
uid63399	0.299629	1.0000	0.8560	0.8712	0.0436
uid58383	0.299670	1.0000	0.8500	0.8527	0.0446
uid58921	0.299678	1.0000	0.8524	0.8453	0.0411
uid168379	0.299732	1.0000	0.8400	0.8302	0.0460
uid158855	0.299740	1.0000	0.8646	0.8769	0.0451
uid62909	0.299770	1.0000	0.8500	0.8402	0.0512
uid60727	0.299778	1.0000	0.8386	0.8686	0.0571
uid81081	0.299795	1.0000	0.8551	0.8277	0.0443
uid58027	0.299803	1.0000	0.8419	0.8535	0.0419
uid86751	0.299822	1.0000	0.8498	0.8545	0.0423
uid59301	0.299845	1.0000	0.8524	0.8524	0.0405
uid58047	0.299867	1.0000	0.8471	0.8378	0.0422
uid176364	0.299880	1.0000	0.8531	0.8282	0.0468
uid58159	0.299887	1.0000	0.8606	0.8582	0.0440
uid59217	0.299890	1.0000	0.8586	0.8449	0.0401
uid57733	0.299898	1.0000	0.8451	0.8435	0.0458
uid57967	0.299907	1.0000	0.8541	0.8292	0.0429
uid158857	0.299916	1.0000	0.8662	0.8754	0.0439
uid58859	0.299945	1.0000	0.8362	0.8433	0.0329
uid59387	0.299949	1.0000	0.8525	0.8706	0.0466
uid88069	0.299983	1.0000	0.8469	0.8538	0.0464
uid182930	0.299999	1.0000	0.8820	0.8550	0.0510
uid58305	0.300003	1.0000	0.8187	0.8668	0.0371
uid182932	0.300017	1.0000	0.8495	0.8485	0.0489
uid58431	0.300023	1.0000	0.8690	0.8609	0.0548
uid57823	0.300049	1.0000	0.8612	0.8465	0.0460
uid82367	0.300058	1.0000	0.8522	0.8571	0.0296
uid77119	0.300063	1.0000	0.8514	0.8536	0.0531
uid184011	0.300069	1.0000	0.8315	0.8404	0.0393
uid57707	0.300092	1.0000	0.8873	0.8732	0.0352
uid175779	0.300122	1.0000	0.8460	0.8492	0.0254
uid73585	0.300158	1.0000	0.8636	0.8622	0.0323
uid183113	0.300200	1.0000	0.8576	0.8397	0.0496
uid161961	0.300227	1.0000	0.8328	0.8415	0.0532
uid183112	0.300281	1.0000	0.8768	0.8627	0.0517
uid59251	0.300312	1.0000	0.8479	0.8489	0.0467
uid156845	0.300343	1.0000	0.8561	0.8538	0.0371
uid58639	0.300345	1.0000	0.8545	0.8424	0.0468
uid59419	0.300387	1.0000	0.8329	0.8214	0.0401
uid171995	0.300400	1.0000	0.8584	0.8396	0.0446
uid173372	0.300418	1.0000	0.8842	0.8702	0.0351
uid58799	0.300455	1.0000	0.8692	0.8621	0.0397
uid74025	0.300455	1.0000	0.8489	0.8424	0.0413
uid58183	0.300472	1.0000	0.8448	0.8571	0.0517
uid57951	0.300493	1.0000	0.8606	0.8460	0.0244
uid58363	0.300518	1.0000	0.8500	0.8585	0.0500
uid58873	0.300528	1.0000	0.8561	0.8643	0.0411
uid78933	0.300540	1.0000	0.8474	0.8626	0.0483
uid162009	0.300547	1.0000	0.8392	0.8240	0.0397
uid57645	0.300564	1.0000	0.8388	0.8442	0.0534
uid183008	0.300567	1.0000	0.8416	0.8370	0.0528
uid59061	0.300617	1.0000	0.8469	0.8430	0.0562
uid81775	0.300681	1.0000	0.8378	0.8462	0.0343
uid42975	0.300693	1.0000	0.8451	0.8435	0.0458
uid81627	0.300724	1.0000	0.8541	0.8531	0.0464
uid53037	0.300741	1.0000	0.8399	0.8557	0.0452
uid59161	0.300746	1.0000	0.8568	0.8417	0.0314
uid162203	0.300754	1.0000	0.8337	0.8288	0.0404
uid59371	0.300756	1.0000	0.8392	0.8765	0.0233
uid58425	0.300774	1.0000	0.8567	0.8586	0.0493
uid59187	0.300775	1.0000	0.8660	0.8531	0.0501
uid193704	0.300794	1.0000	0.8602	0.8462	0.0466
uid48809	0.300820	1.0000	0.8293	0.8492	0.0541
uid46181	0.300842	1.0000	0.8480	0.8316	0.0421
uid89389	0.300862	1.0000	0.8527	0.8584	0.0482
uid203393	0.300899	1.0000	0.8717	0.8362	0.0436
uid58123	0.300938	1.0000	0.8452	0.8690	0.0344
uid58615	0.300953	1.0000	0.8476	0.8577	0.0422
uid46253	0.300958	1.0000	0.8567	0.8426	0.0456
uid158039	0.300981	1.0000	0.8668	0.8621	0.0397
uid162107	0.301003	1.0000	0.8264	0.8388	0.0427
uid57849	0.301014	1.0000	0.8622	0.8677	0.0437
uid58679	0.301022	1.0000	0.8406	0.8417	0.0546
uid159869	0.301044	1.0000	0.8555	0.8603	0.0485
uid158853	0.301057	1.0000	0.8576	0.8667	0.0427
uid53371	0.301104	1.0000	0.8441	0.8527	0.0452
uid176370	0.301107	1.0000	0.8425	0.8400	0.0476
uid59025	0.301154	1.0000	0.8531	0.8531	0.0537
uid57623	0.301250	1.0000	0.8519	0.8585	0.0484
uid61575	0.301256	1.0000	0.8518	0.8469	0.0407
uid159519	0.301268	1.0000	0.8293	0.8415	0.0610
uid58075	0.301272	1.0000	0.8285	0.8368	0.0396
uid58025	0.301273	1.0000	0.8381	0.8381	0.0476
uid57593	0.301295	1.0000	0.8357	0.8483	0.0377
uid58011	0.301353	1.0000	0.8412	0.8443	0.0502
uid59355	0.301363	1.0000	0.8548	0.8662	0.0474
uid173373	0.301376	1.0000	0.8764	0.8764	0.0364
uid198767	0.301377	1.0000	0.8434	0.8819	0.0145
uid46943	0.301379	1.0000	0.8283	0.8612	0.0447
uid62265	0.301384	1.0000	0.8592	0.8603	0.0579
uid46839	0.301385	1.0000	0.8297	0.8626	0.0458
uid78143	0.301418	1.0000	0.8466	0.8454	0.0661
uid57803	0.301434	1.0000	0.8744	0.8574	0.0518
uid183115	0.301441	1.0000	0.8548	0.8640	0.0538
uid58521	0.301459	1.0000	0.8600	0.8658	0.0483
uid53251	0.301472	1.0000	0.8402	0.8304	0.0454
uid67351	0.301479	1.0000	0.8682	0.8455	0.0445
uid61645	0.301481	1.0000	0.8475	0.8886	0.0145
uid61247	0.301495	1.0000	0.8746	0.8706	0.0522
uid61601	0.301497	1.0000	0.8493	0.8619	0.0457
uid58081	0.301501	1.0000	0.8655	0.8553	0.0477
uid68687	0.301510	1.0000	0.8711	0.8950	0.0406
uid59241	0.301532	1.0000	0.8613	0.8665	0.0407
uid165873	0.301599	1.0000	0.8582	0.8889	0.0355
uid59015	0.301601	1.0000	0.8598	0.8598	0.0405
uid159871	0.301625	1.0000	0.8621	0.8601	0.0401
uid57927	0.301625	1.0000	0.8611	0.8601	0.0401
uid183485	0.301626	1.0000	0.8696	0.8525	0.0405
uid83617	0.301633	1.0000	0.8621	0.8601	0.0401
uid193717	0.301650	1.0000	0.8558	0.8966	0.0361
uid48999	0.301653	1.0000	0.8438	0.8344	0.0433
uid58133	0.301739	1.0000	0.8703	0.8854	0.0516
uid71131	0.301779	1.0000	0.8544	0.8564	0.0397
uid57937	0.301795	1.0000	0.8679	0.8399	0.0448
uid162105	0.301814	1.0000	0.8368	0.8382	0.0432
uid46083	0.301875	1.0000	0.8328	0.8441	0.0407
uid58729	0.301876	1.0000	0.8492	0.8324	0.0457
uid58355	0.301883	1.0000	0.8606	0.8417	0.0505
uid175777	0.301922	1.0000	0.8576	0.8261	0.0533
uid77127	0.301931	1.0000	0.8521	0.8972	0.0376
uid59183	0.301958	1.0000	0.8437	0.8448	0.0464
uid58243	0.301992	1.0000	0.8504	0.8480	0.0285
uid183341	0.302000	1.0000	0.8546	0.8760	0.0548
uid162041	0.302017	1.0000	0.8317	0.8341	0.0469
uid61597	0.302077	1.0000	0.8540	0.8489	0.0467
uid162023	0.302092	1.0000	0.8615	0.8600	0.0418
uid63627	0.302122	1.0000	0.8485	0.8432	0.0382
uid58611	0.302171	1.0000	0.8562	0.8677	0.0458
uid176498	0.302173	1.0000	0.8518	0.8609	0.0487
uid193764	0.302174	1.0000	0.8668	0.8566	0.0307
uid58763	0.302174	1.0000	0.8565	0.8635	0.0446
uid186598	0.302183	1.0000	0.8620	0.8539	0.0433
uid58019	0.302191	1.0000	0.8567	0.8661	0.0408
uid58163	0.302212	1.0000	0.8379	0.8464	0.0474
uid191340	0.302280	1.0000	0.8420	0.8655	0.0405
uid58699	0.302289	1.0000	0.8491	0.8426	0.0481
uid171260	0.302340	1.0000	0.8708	0.8460	0.0530
uid158171	0.302354	1.0000	0.8327	0.8379	0.0506
uid55727	0.302371	1.0000	0.8709	0.8672	0.0499
uid58857	0.302374	1.0000	0.8539	0.8395	0.0401
uid57773	0.302387	1.0000	0.8347	0.8694	0.0361
uid58603	0.302443	1.0000	0.8525	0.8464	0.0437
uid59319	0.302473	1.0000	0.8590	0.8560	0.0398
uid58501	0.302493	1.0000	0.8298	0.8522	0.0414
uid41601	0.302629	1.0000	0.8654	0.8516	0.0526
uid58173	0.302629	1.0000	0.8818	0.8623	0.0506
uid171829	0.302631	1.0000	0.8611	0.9167	0.0139
uid57725	0.302634	1.0000	0.8566	0.8620	0.0475
uid57969	0.302649	1.0000	0.8599	0.8469	0.0571
uid58723	0.302671	1.0000	0.8409	0.8383	0.0463
uid68749	0.302676	1.0000	0.8605	0.8487	0.0520
uid173370	0.302684	1.0000	0.8881	0.8736	0.0397
uid61607	0.302692	1.0000	0.8316	0.8526	0.0434
uid184079	0.302694	1.0000	0.8672	0.8857	0.0252
uid58013	0.302752	1.0000	0.8527	0.8480	0.0261
uid58401	0.302774	1.0000	0.8364	0.8529	0.0314
uid59105	0.302844	1.0000	0.8512	0.8660	0.0469
uid51367	0.302863	1.0000	0.8498	0.8620	0.0474
uid59143	0.302870	1.0000	0.8460	0.8524	0.0439
uid59209	0.302895	1.0000	0.8380	0.8462	0.0466
uid182483	0.302897	1.0000	0.8697	0.8910	0.0406
uid58765	0.302926	1.0000	0.8514	0.8514	0.0528
uid58651	0.302941	1.0000	0.8483	0.8355	0.0446
uid66305	0.302941	1.0000	0.8168	0.8201	0.0297
uid46345	0.302959	1.0000	0.8581	0.8503	0.0583
uid188480	0.302976	1.0000	0.8460	0.8382	0.0396
uid58371	0.303009	1.0000	0.8453	0.8405	0.0413
uid82347	0.303021	1.0000	0.8434	0.8332	0.0528
uid59051	0.303022	1.0000	0.8767	0.8682	0.0653
uid183337	0.303041	1.0000	0.8489	0.8657	0.0552
uid58907	0.303090	1.0000	0.8417	0.8464	0.0464
uid184342	0.303100	1.0000	0.8573	0.8429	0.0485
uid167583	0.303112	1.0000	0.8605	0.8335	0.0524
uid59127	0.303113	1.0000	0.8553	0.8644	0.0455
uid68057	0.303126	1.0000	0.8527	0.8451	0.0494
uid41533	0.303148	1.0000	0.8568	0.8730	0.0370
uid57953	0.303167	1.0000	0.8390	0.8285	0.0403
uid57869	0.303171	1.0000	0.8621	0.8621	0.0418
uid170940	0.303193	1.0000	0.8534	0.8553	0.0473
uid198526	0.303229	1.0000	0.8638	0.8648	0.0336
uid173858	0.303238	1.0000	0.8418	0.8418	0.0398
uid62937	0.303246	1.0000	0.8545	0.8649	0.0408
uid58205	0.303258	1.0000	0.8697	0.8730	0.0456
uid184343	0.303399	1.0000	0.8656	0.8359	0.0419
uid58499	0.303423	1.0000	0.8329	0.8315	0.0456
uid162113	0.303434	1.0000	0.8612	0.8541	0.0537
uid58245	0.303491	1.0000	0.8575	0.8504	0.0261
uid62225	0.303550	1.0000	0.8673	0.8481	0.0512
uid158679	0.303555	1.0000	0.8482	0.8571	0.0486
uid58809	0.303561	1.0000	0.8663	0.8607	0.0404
uid58073	0.303567	1.0000	0.8437	0.8373	0.0405
uid46661	0.303580	1.0000	0.8723	0.8693	0.0347
uid58169	0.303590	1.0000	0.8587	0.8346	0.0515
uid190222	0.303600	1.0000	0.8571	0.8662	0.0513
uid183007	0.303646	1.0000	0.8690	0.8520	0.0522
uid57647	0.303716	1.0000	0.8534	0.8559	0.0460
uid87037	0.303726	1.0000	0.8434	0.8409	0.0470
uid184822	0.303781	1.0000	0.8494	0.8415	0.0531
uid162739	0.303793	1.0000	0.8465	0.8515	0.0495
uid58987	0.303808	1.0000	0.8495	0.8185	0.0369
uid205052	0.303823	1.0000	0.8548	0.8680	0.0396
uid51505	0.303851	1.0000	0.8462	0.8573	0.0381
uid59027	0.303878	1.0000	0.8530	0.8595	0.0443
uid50545	0.303882	1.0000	0.8342	0.8486	0.0396
uid175904	0.303956	1.0000	0.8345	0.8441	0.0414
uid59079	0.304049	1.0000	0.8447	0.8525	0.0581
uid58735	0.304053	1.0000	0.8622	0.8415	0.0474
uid57843	0.304069	1.0000	0.8596	0.8414	0.0511
uid61245	0.304097	1.0000	0.8707	0.8667	0.0343
uid68707	0.304100	1.0000	0.8557	0.8729	0.0611
uid182934	0.304117	1.0000	0.8499	0.8581	0.0504
uid58107	0.304117	1.0000	0.8590	0.9103	0.0179
uid46803	0.304232	1.0000	0.8510	0.8531	0.0409
uid49485	0.304304	1.0000	0.8910	0.8708	0.0473
uid158685	0.304310	1.0000	0.8481	0.8592	0.0523
uid158677	0.304322	1.0000	0.8507	0.8547	0.0501
uid162055	0.304326	1.0000	0.8652	0.8436	0.0527
uid57591	0.304326	1.0000	0.8678	0.8520	0.0466
uid58769	0.304337	1.0000	0.8488	0.8352	0.0432
uid161973	0.304344	1.0000	0.8378	0.8451	0.0457
uid58113	0.304393	1.0000	0.8629	0.8586	0.0390
uid162053	0.304442	1.0000	0.8543	0.8742	0.0397
uid59227	0.304462	1.0000	0.8634	0.8551	0.0311
uid58189	0.304482	1.0000	0.8550	0.8539	0.0357
uid58275	0.304493	1.0000	0.8675	0.8761	0.0511
uid182733	0.304496	1.0000	0.8570	0.8377	0.0471
uid61593	0.304504	1.0000	0.8507	0.8581	0.0498
uid61581	0.304600	1.0000	0.8451	0.8758	0.0427
uid58957	0.304635	1.0000	0.8420	0.8393	0.0527
uid58697	0.304652	1.0000	0.8565	0.8515	0.0430
uid58291	0.304712	1.0000	0.8634	0.8634	0.0441
uid61637	0.304715	1.0000	0.8577	0.8587	0.0521
uid46801	0.304723	1.0000	0.8403	0.8566	0.0396
uid162089	0.304736	1.0000	0.8715	0.8592	0.0524
uid58967	0.304752	1.0000	0.8698	0.8875	0.0514
uid58369	0.304755	1.0000	0.8463	0.8359	0.0416
uid58701	0.304779	1.0000	0.8365	0.8291	0.0392
uid59265	0.304787	1.0000	0.8605	0.8562	0.0411
uid49725	0.304789	1.0000	0.8852	0.8803	0.0574
uid58071	0.304798	1.0000	0.8626	0.8578	0.0308
uid58361	0.304805	1.0000	0.8479	0.8691	0.0542
uid59129	0.304852	1.0000	0.8635	0.8914	0.0477
uid68741	0.304869	1.0000	0.8101	0.8101	0.0633
uid162001	0.304903	1.0000	0.8418	0.8537	0.0478
uid66303	0.304913	1.0000	0.8446	0.8438	0.0482
uid196598	0.304945	1.0000	0.8736	0.8654	0.0517
uid59403	0.304972	1.0000	0.8642	0.8652	0.0433
uid188115	0.304995	1.0000	0.8558	0.8960	0.0378
uid58595	0.305013	1.0000	0.8363	0.8392	0.0472
uid58375	0.305017	1.0000	0.8766	0.8807	0.0472
uid41287	0.305071	1.0000	0.8383	0.8776	0.0416
uid58319	0.305084	1.0000	0.8409	0.8543	0.0481
uid49469	0.305181	1.0000	0.8662	0.8787	0.0351
uid58419	0.305226	1.0000	0.8717	0.8609	0.0564
uid58625	0.305293	1.0000	0.8338	0.8170	0.0683
uid58323	0.305438	1.0000	0.8417	0.8660	0.0433
uid58599	0.305455	1.0000	0.8564	0.8287	0.0597
uid58177	0.305465	1.0000	0.8538	0.8559	0.0620
uid57977	0.305480	1.0000	0.8720	0.8614	0.0509
uid59101	0.305492	1.0000	0.8530	0.8553	0.0528
uid181998	0.305554	1.0000	0.8281	0.8341	0.0459
uid57643	0.305621	1.0000	0.8707	0.8724	0.0500
uid58909	0.305679	1.0000	0.8534	0.8526	0.0413
uid159693	0.305716	1.0000	0.8417	0.8724	0.0456
uid58139	0.305723	1.0000	0.8384	0.8232	0.0440
uid59271	0.305723	1.0000	0.8524	0.8534	0.0516
uid161999	0.305773	1.0000	0.8394	0.8364	0.0515
uid47087	0.305773	1.0000	0.8213	0.8703	0.0490
uid168320	0.305780	1.0000	0.8444	0.8323	0.0472
uid58059	0.305805	1.0000	0.8795	0.8860	0.0423
uid58811	0.305851	1.0000	0.8395	0.8336	0.0442
uid83161	0.305854	1.0000	0.8496	0.8358	0.0504
uid83123	0.305859	1.0000	0.8632	0.8652	0.0503
uid89379	0.305876	1.0000	0.8459	0.8474	0.0438
uid68747	0.305879	1.0000	0.8611	0.8499	0.0526
uid89373	0.305912	1.0000	0.8434	0.8434	0.0437
uid58467	0.305940	1.0000	0.8552	0.8509	0.0461
uid57945	0.305955	1.0000	0.8760	0.8719	0.0517
uid198830	0.305963	1.0000	0.8513	0.8486	0.0553
uid59367	0.305964	1.0000	0.8667	0.8622	0.0444
uid57597	0.306029	1.0000	0.8504	0.8486	0.0553
uid57993	0.306057	1.0000	0.8419	0.8389	0.0517
uid174512	0.306060	1.0000	0.8671	0.8829	0.0490
uid198829	0.306077	1.0000	0.8503	0.8485	0.0554
uid58039	0.306107	1.0000	0.8770	0.8803	0.0421
uid58175	0.306117	1.0000	0.8594	0.8673	0.0526
uid46679	0.306140	1.0000	0.8204	0.8473	0.0449
uid62921	0.306148	1.0000	0.8550	0.8523	0.0459
uid57853	0.306263	1.0000	0.8602	0.8768	0.0403
uid57933	0.306305	1.0000	0.8388	0.8271	0.0257
uid41333	0.306343	1.0000	0.8595	0.8608	0.0541
uid58617	0.306345	1.0000	0.8265	0.8529	0.0468
uid58303	0.306350	1.0000	0.8435	0.8394	0.0404
uid159955	0.306360	1.0000	0.8434	0.8705	0.0503
uid59405	0.306399	1.0000	0.8459	0.8803	0.0475
uid58127	0.306399	1.0000	0.8638	0.8726	0.0517
uid59041	0.306478	1.0000	0.8567	0.8625	0.0593
uid59083	0.306482	1.0000	0.8518	0.8508	0.0514
uid162173	0.306522	1.0000	0.8772	0.8640	0.0519
uid58777	0.306531	1.0000	0.8549	0.8561	0.0573
uid195459	0.306651	1.0000	0.8447	0.8473	0.0541
uid59291	0.306654	1.0000	0.8433	0.8542	0.0389
uid57745	0.306655	1.0000	0.8724	0.8963	0.0459
uid58129	0.306658	1.0000	0.8396	0.8625	0.0458
uid50119	0.306670	1.0000	0.8604	0.8574	0.0479
uid59185	0.306694	1.0000	0.8774	0.8621	0.0421
uid183338	0.306742	1.0000	0.8541	0.8463	0.0479
uid58479	0.306745	1.0000	0.8423	0.8441	0.0572
uid58627	0.306763	1.0000	0.8584	0.8437	0.0466
uid58631	0.306787	1.0000	0.8323	0.8508	0.0512
uid62131	0.306850	1.0000	0.8639	0.8831	0.0436
uid190882	0.306870	1.0000	0.8519	0.8446	0.0367
uid46251	0.306889	1.0000	0.8534	0.8431	0.0352
uid70791	0.306899	1.0000	0.8658	0.8981	0.0385
uid197202	0.306950	1.0000	0.8569	0.8379	0.0489
uid40659	0.306988	1.0000	0.8414	0.8711	0.0436
uid57833	0.307038	1.0000	0.8484	0.8508	0.0494
uid58473	0.307063	1.0000	0.8640	0.8556	0.0493
uid184078	0.307067	1.0000	0.8621	0.8482	0.0532
uid205540	0.307125	1.0000	0.8254	0.8475	0.0494
uid46989	0.307135	1.0000	0.8701	0.8610	0.0532
uid58999	0.307146	1.0000	0.8311	0.8356	0.0468
uid66323	0.307158	1.0000	0.8401	0.8473	0.0467
uid189950	0.307171	1.0000	0.8781	0.8834	0.0477
uid59275	0.307192	1.0000	0.8722	0.8616	0.0508
uid189951	0.307246	1.0000	0.8654	0.8910	0.0426
uid168996	0.307260	1.0000	0.8741	0.8568	0.0502
uid183340	0.307283	1.0000	0.8598	0.8621	0.0529
uid158693	0.307285	1.0000	0.8598	0.8531	0.0490
uid62245	0.307343	1.0000	0.8655	0.8556	0.0441
uid59231	0.307362	1.0000	0.8524	0.8524	0.0629
uid59243	0.307430	1.0000	0.8544	0.8525	0.0538
uid57589	0.307443	1.0000	0.8409	0.8485	0.0455
uid66601	0.307444	1.0000	0.8710	0.8685	0.0521
uid58693	0.307446	1.0000	0.8392	0.8467	0.0455
uid162087	0.307465	1.0000	0.8632	0.8723	0.0517
uid60723	0.307485	1.0000	0.8664	0.8664	0.0426
uid68691	0.307505	1.0000	0.8395	0.8673	0.0370
uid168665	0.307508	1.0000	0.8415	0.8689	0.0396
uid41819	0.307553	1.0000	0.8571	0.8678	0.0447
uid81439	0.307597	1.0000	0.8444	0.8562	0.0483
uid197154	0.307605	1.0000	0.8415	0.8674	0.0375
uid159657	0.307626	1.0000	0.8585	0.8672	0.0475
uid59179	0.307691	1.0000	0.8551	0.8497	0.0490
uid158173	0.307742	1.0000	0.8848	0.8621	0.0515
uid170255	0.307758	1.0000	0.8674	0.8643	0.0546
uid162097	0.307766	1.0000	0.8721	0.8656	0.0678
uid46841	0.307770	1.0000	0.8305	0.8477	0.0402
uid180867	0.307793	1.0000	0.8609	0.8683	0.0529
uid60859	0.307855	1.0000	0.8389	0.8602	0.0395
uid59029	0.307901	1.0000	0.8399	0.8694	0.0447
uid165185	0.307903	1.0000	0.8518	0.8360	0.0475
uid57635	0.307914	1.0000	0.8787	0.8963	0.0510
uid158369	0.307956	1.0000	0.8395	0.8502	0.0392
uid49533	0.307960	1.0000	0.8763	0.8626	0.0471
uid58131	0.307992	1.0000	0.8713	0.8713	0.0585
uid61599	0.307993	1.0000	0.8578	0.8560	0.0489
uid57607	0.308082	1.0000	0.8467	0.8339	0.0430
uid62103	0.308091	1.0000	0.8703	0.8625	0.0531
uid81629	0.308103	1.0000	0.8584	0.8422	0.0683
uid161097	0.308122	1.0000	0.8601	0.8698	0.0499
uid58553	0.308175	1.0000	0.8318	0.8445	0.0487
uid61609	0.308182	1.0000	0.8387	0.8640	0.0440
uid52781	0.308225	1.0000	0.8636	0.8519	0.0431
uid49487	0.308230	1.0000	0.8586	0.8623	0.0601
uid58989	0.308269	1.0000	0.8497	0.8536	0.0520
uid45927	0.308284	1.0000	0.8340	0.8476	0.0449
uid58213	0.308376	1.0000	0.8482	0.8482	0.0470
uid58135	0.308378	1.0000	0.8546	0.8624	0.0566
uid57915	0.308380	1.0000	0.8662	0.8628	0.0497
uid58891	0.308450	1.0000	0.8617	0.8617	0.0662
uid50331	0.308510	1.0000	0.8454	0.8736	0.0440
uid158071	0.308512	1.0000	0.8827	0.8799	0.0438
uid58939	0.308518	1.0000	0.8398	0.8444	0.0447
uid42519	0.308534	1.0000	0.8582	0.8566	0.0500
uid59163	0.308555	1.0000	0.8691	0.8773	0.0409
uid41729	0.308557	1.0000	0.8517	0.8641	0.0560
uid159875	0.308719	1.0000	0.8368	0.8519	0.0453
uid59195	0.308755	1.0000	0.8692	0.8692	0.0520
uid197193	0.308901	1.0000	0.8640	0.8609	0.0556
uid57897	0.308918	1.0000	0.8856	0.8694	0.0444
uid172628	0.308953	1.0000	0.8359	0.8328	0.0517
uid59095	0.308964	1.0000	0.8571	0.8494	0.0541
uid58831	0.308970	1.0000	0.8470	0.8543	0.0483
uid46231	0.309039	1.0000	0.8475	0.8558	0.0385
uid73771	0.309076	1.0000	0.8756	0.8677	0.0504
uid58917	0.309082	1.0000	0.8516	0.8583	0.0489
uid67387	0.309093	1.0000	0.8652	0.8664	0.0445
uid58061	0.309111	1.0000	0.8495	0.8652	0.0564
uid59249	0.309179	1.0000	0.8548	0.8591	0.0492
uid58755	0.309189	1.0000	0.8574	0.8448	0.0592
uid181997	0.309202	1.0000	0.8606	0.8758	0.0515
uid162193	0.309206	1.0000	0.8561	0.8579	0.0491
uid58535	0.309214	1.0000	0.8534	0.8747	0.0627
uid58541	0.309277	1.0000	0.8630	0.8614	0.0495
uid197194	0.309292	1.0000	0.8687	0.8703	0.0538
uid175256	0.309373	1.0000	0.8406	0.8394	0.0389
uid87001	0.309424	1.0000	0.8510	0.8477	0.0494
uid158047	0.309471	1.0000	0.8498	0.8522	0.0517
uid59063	0.309476	1.0000	0.8515	0.8549	0.0495
uid158073	0.309492	1.0000	0.8764	0.8736	0.0421
uid58687	0.309554	1.0000	0.8331	0.8361	0.0470
uid51695	0.309555	1.0000	0.8549	0.8796	0.0494
uid58001	0.309589	1.0000	0.8474	0.8456	0.0453
uid59363	0.309610	1.0000	0.8533	0.8483	0.0533
uid59373	0.309612	1.0000	0.8558	0.8605	0.0429
uid172631	0.309619	1.0000	0.8328	0.8298	0.0517
uid162047	0.309630	1.0000	0.8656	0.8631	0.0476
uid162049	0.309630	1.0000	0.8656	0.8631	0.0476
uid58789	0.309640	1.0000	0.8619	0.8619	0.0614
uid58201	0.309647	1.0000	0.8482	0.8533	0.0481
uid172629	0.309662	1.0000	0.8359	0.8298	0.0517
uid172624	0.309687	1.0000	0.8359	0.8298	0.0517
uid172626	0.309702	1.0000	0.8333	0.8303	0.0515
uid175255	0.309712	1.0000	0.8514	0.8501	0.0405
uid172625	0.309723	1.0000	0.8333	0.8303	0.0515
uid172627	0.309727	1.0000	0.8333	0.8303	0.0515
uid87003	0.309782	1.0000	0.8558	0.8742	0.0491
uid58403	0.309802	1.0000	0.8432	0.8656	0.0403
uid58537	0.309832	1.0000	0.8722	0.8685	0.0633
uid58915	0.309889	1.0000	0.8533	0.8500	0.0478
uid58523	0.309894	1.0000	0.8751	0.8809	0.0600
uid189748	0.309907	1.0000	0.8382	0.8427	0.0506
uid172630	0.309972	1.0000	0.8359	0.8328	0.0517
uid201427	0.309988	1.0000	0.8571	0.8521	0.0471
uid62097	0.309995	1.0000	0.8405	0.8459	0.0622
uid176368	0.310034	1.0000	0.8623	0.8754	0.0479
uid57793	0.310057	1.0000	0.8552	0.8485	0.0469
uid57659	0.310080	1.0000	0.8382	0.8438	0.0506
uid73423	0.310156	1.0000	0.8581	0.8609	0.0430
uid58953	0.310206	1.0000	0.8413	0.8567	0.0500
uid58017	0.310240	1.0000	0.8488	0.8521	0.0485
uid80743	0.310242	1.0000	0.8597	0.8559	0.0528
uid58973	0.310256	1.0000	0.8567	0.8575	0.0486
uid193773	0.310280	1.0000	0.8705	0.8744	0.0473
uid58683	0.310301	1.0000	0.8528	0.8490	0.0546
uid59269	0.310336	1.0000	0.8510	0.8544	0.0474
uid86059	0.310365	1.0000	0.8542	0.8542	0.0500
uid59191	0.310387	1.0000	0.8641	0.8682	0.0543
uid48819	0.310468	1.0000	0.8783	0.8686	0.0389
uid59273	0.310496	1.0000	0.8629	0.8668	0.0530
uid58215	0.310550	1.0000	0.8570	0.8508	0.0494
uid162949	0.310568	1.0000	0.8603	0.8627	0.0493
uid53543	0.310570	1.0000	0.8555	0.8879	0.0324
uid50609	0.310592	1.0000	0.8428	0.8478	0.0428
uid162195	0.310594	1.0000	0.8602	0.8586	0.0483
uid184077	0.310612	1.0000	0.8457	0.8537	0.0426
uid84397	0.310640	1.0000	0.8552	0.8527	0.0488
uid176363	0.310666	1.0000	0.8549	0.8594	0.0578
uid57973	0.310754	1.0000	0.8580	0.8521	0.0471
uid61619	0.310783	1.0000	0.8171	0.8415	0.0457
uid72767	0.310797	1.0000	0.8646	0.8583	0.0552
uid62099	0.310814	1.0000	0.8439	0.8728	0.0376
uid84393	0.310834	1.0000	0.8522	0.8531	0.0490
uid58415	0.310850	1.0000	0.8647	0.8557	0.0520
uid86647	0.310886	1.0000	0.8458	0.8393	0.0591
uid162947	0.310895	1.0000	0.8671	0.8660	0.0465
uid47317	0.310964	1.0000	0.8791	0.8782	0.0450
uid58531	0.310978	1.0000	0.8648	0.8664	0.0492
uid58309	0.311017	1.0000	0.8648	0.8710	0.0476
uid58533	0.311020	1.0000	0.8544	0.8787	0.0503
uid161975	0.311032	1.0000	0.8721	0.8696	0.0443
uid87035	0.311080	1.0000	0.8497	0.8523	0.0504
uid197167	0.311155	1.0000	0.8284	0.8265	0.0746
uid51721	0.311190	1.0000	0.8651	0.8517	0.0934
uid51371	0.311215	1.0000	0.8514	0.8404	0.0488
uid54341	0.311238	1.0000	0.8415	0.8446	0.0492
uid58049	0.311268	1.0000	0.8623	0.8532	0.0444
uid57765	0.311299	1.0000	0.8573	0.8684	0.0540
uid198746	0.311315	1.0000	0.8514	0.8531	0.0482
uid57995	0.311335	1.0000	0.8609	0.8792	0.0413
uid57875	0.311360	1.0000	0.8773	0.8755	0.0504
uid59431	0.311368	1.0000	0.8602	0.8635	0.0488
uid58287	0.311430	1.0000	0.8732	0.8888	0.0566
uid184824	0.311466	1.0000	0.8692	0.8785	0.0498
uid86645	0.311475	1.0000	0.8524	0.8532	0.0489
uid59247	0.311515	1.0000	0.8548	0.8581	0.0490
uid58313	0.311560	1.0000	0.8465	0.8605	0.0419
uid81197	0.311579	1.0000	0.8648	0.8782	0.0447
uid162043	0.311586	1.0000	0.8645	0.8603	0.0504
uid58151	0.311586	1.0000	0.8691	0.8679	0.0457
uid87049	0.311588	1.0000	0.8527	0.8543	0.0491
uid58583	0.311593	1.0000	0.8513	0.8635	0.0481
uid57799	0.311648	1.0000	0.8516	0.8525	0.0492
uid86061	0.311705	1.0000	0.8516	0.8574	0.0492
uid162061	0.311749	1.0000	0.8645	0.8602	0.0477
uid57627	0.311767	1.0000	0.8521	0.8545	0.0610
uid55845	0.311768	1.0000	0.8749	0.8537	0.0559
uid178014	0.311774	NA	NA	NA	NA
uid50547	0.311839	1.0000	0.8571	0.8499	0.0562
uid58591	0.311850	1.0000	0.8567	0.8512	0.0626
uid58539	0.311852	1.0000	0.8583	0.8526	0.0583
uid62123	0.311874	1.0000	0.8521	0.8467	0.0597
uid58197	0.311991	1.0000	0.8656	0.8576	0.0592
uid57649	0.311995	1.0000	0.8714	0.8764	0.0499
uid58887	0.312002	1.0000	0.8614	0.8251	0.0462
uid58623	0.312006	1.0000	0.8631	0.8665	0.0434
uid58607	0.312051	1.0000	0.8769	0.8715	0.0498
uid59325	0.312126	1.0000	0.8653	0.8586	0.0640
uid58979	0.312157	1.0000	0.8608	0.8608	0.0458
uid159233	0.312184	1.0000	0.8553	0.8535	0.0503
uid58191	0.312206	1.0000	0.8721	0.8721	0.0540
uid67391	0.312333	1.0000	0.8750	0.8951	0.0489
uid57729	0.312390	1.0000	0.8408	0.8632	0.0473
uid59097	0.312399	1.0000	0.8516	0.8516	0.0500
uid58587	0.312479	1.0000	0.8604	0.8604	0.0625
uid58033	0.312502	1.0000	0.8560	0.8817	0.0480
uid57625	0.312509	1.0000	0.8785	0.8614	0.0592
uid59153	0.312532	1.0000	0.8776	0.8695	0.0492
uid68283	0.312547	1.0000	0.8710	0.8739	0.0580
uid156881	0.312574	1.0000	0.8711	0.8687	0.0621
uid65787	0.312580	1.0000	0.8765	0.8548	0.0475
uid46807	0.312616	1.0000	0.8531	0.8427	0.0474
uid158049	0.312617	1.0000	0.8461	0.8437	0.0502
uid58613	0.312635	1.0000	0.8750	0.8775	0.0512
uid195457	0.312721	1.0000	0.8676	0.8653	0.0594
uid59205	0.312732	1.0000	0.8722	0.8801	0.0495
uid58609	0.312776	1.0000	0.8768	0.8705	0.0516
uid62907	0.312846	1.0000	0.8483	0.8545	0.0494
uid58045	0.312852	1.0000	0.8389	0.8496	0.0549
uid58077	0.312913	1.0000	0.8559	0.8818	0.0346
uid198769	0.312941	1.0000	0.8659	0.8625	0.0580
uid58037	0.312957	1.0000	0.8770	0.8670	0.0519
uid161923	0.312996	1.0000	0.8534	0.8469	0.0550
uid58487	0.312997	1.0000	0.8715	0.8608	0.0482
uid59297	0.313014	1.0000	0.8364	0.8456	0.0534
uid157913	0.313020	1.0000	0.8415	0.8472	0.0513
uid57711	0.313030	1.0000	0.8586	0.8191	0.0461
uid158059	0.313047	1.0000	0.8415	0.8472	0.0513
uid159835	0.313048	1.0000	0.8415	0.8472	0.0513
uid58357	0.313088	1.0000	0.8387	0.8664	0.0369
uid159537	0.313103	1.0000	0.8689	0.8954	0.0463
uid159873	0.313103	1.0000	0.8425	0.8482	0.0514
uid88075	0.313109	1.0000	0.8632	0.8656	0.0448
uid58157	0.313123	1.0000	0.8774	0.8738	0.0483
uid195458	0.313153	1.0000	0.8716	0.8681	0.0585
uid161955	0.313159	1.0000	0.8670	0.8634	0.0606
uid57631	0.313188	1.0000	0.8763	0.8778	0.0358
uid193709	0.313220	1.0000	0.8661	0.8545	0.0577
uid59407	0.313233	1.0000	0.8648	0.8536	0.0501
uid58893	0.313241	1.0000	0.8709	0.8754	0.0360
uid162073	0.313272	1.0000	0.8556	0.8500	0.0495
uid190101	0.313302	1.0000	0.8593	0.8576	0.0494
uid59011	0.313343	1.0000	0.8671	0.8272	0.0465
uid197178	0.313384	1.0000	0.8633	0.8542	0.0768
uid161921	0.313400	1.0000	0.8476	0.8476	0.0565
uid62715	0.313411	1.0000	0.8503	0.8511	0.0496
uid57611	0.313424	1.0000	0.8607	0.8705	0.0557
uid58485	0.313542	1.0000	0.8772	0.8810	0.0506
uid59151	0.313547	1.0000	0.8724	0.8653	0.0491
uid161971	0.313580	1.0000	0.8611	0.8665	0.0641
uid57827	0.313588	1.0000	0.8545	0.8598	0.0476
uid60855	0.313603	1.0000	0.8504	0.8657	0.0546
uid58629	0.313605	1.0000	0.8678	0.8649	0.0374
uid158537	0.313631	1.0000	0.8762	0.8725	0.0490
uid61569	0.313670	1.0000	0.8797	0.8711	0.0573
uid57781	0.313677	1.0000	0.8589	0.8515	0.0500
uid47083	0.313686	1.0000	0.8692	0.8616	0.0692
uid49871	0.313773	1.0000	0.8504	0.8650	0.0525
uid58235	0.313775	1.0000	0.8452	0.8549	0.0532
uid57831	0.313779	1.0000	0.8590	0.8533	0.0508
uid46657	0.313782	1.0000	0.8667	0.8452	0.0570
uid57657	0.313787	1.0000	0.8615	0.8596	0.0606
uid62083	0.313808	1.0000	0.8678	0.8953	0.0549
uid158119	0.313811	1.0000	0.8740	0.8685	0.0508
uid58359	0.313841	1.0000	0.8537	0.8659	0.0442
uid58005	0.313856	1.0000	0.8797	0.8866	0.0653
uid158165	0.313863	1.0000	0.8814	0.8474	0.0564
uid162007	0.313864	1.0000	0.8593	0.8560	0.0497
uid86887	0.313864	1.0000	0.8642	0.8571	0.0609
uid59969	0.313884	1.0000	0.8537	0.8433	0.0472
uid170941	0.313936	1.0000	0.8757	0.8640	0.0638
uid58619	0.313945	1.0000	0.8812	0.8704	0.0499
uid73587	0.313945	1.0000	0.8526	0.8561	0.0483
uid163995	0.313971	1.0000	0.8593	0.8535	0.0510
uid59391	0.313980	1.0000	0.8614	0.8614	0.0473
uid62273	0.314006	1.0000	0.8658	0.8757	0.0473
uid58217	0.314068	1.0000	0.8574	0.8591	0.0484
uid58307	0.314071	1.0000	0.8375	0.8607	0.0356
uid57957	0.314073	1.0000	0.8603	0.8456	0.0498
uid84383	0.314091	1.0000	0.8569	0.8561	0.0505
uid174335	0.314119	1.0000	0.8515	0.8507	0.0481
uid72801	0.314121	1.0000	0.8513	0.8463	0.0545
uid59425	0.314146	1.0000	0.8561	0.8585	0.0499
uid57991	0.314176	1.0000	0.8499	0.8517	0.0489
uid58437	0.314219	1.0000	0.8326	0.8618	0.0369
uid162011	0.314331	1.0000	0.8598	0.8589	0.0473
uid59091	0.314357	1.0000	0.8580	0.8538	0.0504
uid162077	0.314388	1.0000	0.8556	0.8570	0.0596
uid162129	0.314460	1.0000	0.8584	0.8847	0.0472
uid58423	0.314465	1.0000	0.8626	0.8794	0.0458
uid41023	0.314473	1.0000	0.8547	0.8604	0.0512
uid162093	0.314515	1.0000	0.8644	0.8685	0.0577
uid58819	0.314536	1.0000	0.8359	0.8684	0.0372
uid59295	0.314545	1.0000	0.8502	0.8519	0.0491
uid58963	0.314585	1.0000	0.8653	0.8653	0.0698
uid58093	0.314612	1.0000	0.8555	0.8502	0.0604
uid161947	0.314612	1.0000	0.8641	0.8607	0.0478
uid59395	0.314620	1.0000	0.8648	0.8726	0.0603
uid59289	0.314630	1.0000	0.8596	0.8767	0.0548
uid57621	0.314640	1.0000	0.8770	0.8716	0.0492
uid62979	0.314640	1.0000	0.8658	0.8625	0.0497
uid58223	0.314665	1.0000	0.8729	0.8888	0.0477
uid58395	0.314707	1.0000	0.8629	0.8588	0.0512
uid58593	0.314732	1.0000	0.8602	0.8444	0.0591
uid52593	0.314742	1.0000	0.8561	0.8619	0.0480
uid188478	0.314779	1.0000	0.8438	0.8614	0.0486
uid86861	0.314802	1.0000	0.8512	0.8439	0.0499
uid162099	0.314885	1.0000	0.8613	0.8580	0.0498
uid161985	0.314887	1.0000	0.8549	0.8590	0.0481
uid189241	0.314891	1.0000	0.8574	0.8533	0.0559
uid40821	0.314949	1.0000	0.8609	0.8609	0.0555
uid58803	0.314956	1.0000	0.8641	0.8607	0.0484
uid58637	0.315002	1.0000	0.8815	0.8875	0.0350
uid59235	0.315035	1.0000	0.8578	0.8513	0.0509
uid59375	0.315053	1.0000	0.8580	0.8538	0.0510
uid59383	0.315055	1.0000	0.8577	0.8569	0.0485
uid162101	0.315063	1.0000	0.8595	0.8620	0.0496
uid161949	0.315076	1.0000	0.8647	0.8605	0.0479
uid162069	0.315099	1.0000	0.8712	0.8650	0.0500
uid161987	0.315114	1.0000	0.8736	0.8662	0.0490
uid70155	0.315149	1.0000	0.8615	0.8641	0.0501
uid57825	0.315149	1.0000	0.8615	0.8628	0.0567
uid161965	0.315179	1.0000	0.8725	0.8650	0.0492
uid59085	0.315184	1.0000	0.8649	0.8591	0.0589
uid58143	0.315217	1.0000	0.8725	0.8651	0.0493
uid161939	0.315221	1.0000	0.8677	0.8685	0.0505
uid175524	0.315315	1.0000	0.8795	0.8645	0.0572
uid58145	0.315325	1.0000	0.8534	0.8526	0.0521
uid178948	0.315383	1.0000	0.8710	0.8743	0.0470
uid189751	0.315390	1.0000	0.8717	0.8758	0.0550
uid176127	0.315466	1.0000	0.8602	0.8569	0.0507
uid187277	0.315480	1.0000	0.8623	0.8590	0.0511
uid162153	0.315489	1.0000	0.8639	0.8589	0.0495
uid161951	0.315509	1.0000	0.8652	0.8652	0.0488
uid46655	0.315534	1.0000	0.8602	0.8610	0.0488
uid59377	0.315572	1.0000	0.8637	0.8613	0.0504
uid57819	0.315578	1.0000	0.8640	0.8693	0.0573
uid185180	0.315590	1.0000	0.8763	0.8845	0.0467
uid199898	0.315597	1.0000	0.8485	0.8293	0.0475
uid57761	0.315632	1.0000	0.8523	0.8523	0.0404
uid162139	0.315663	1.0000	0.8675	0.8583	0.0508
uid58783	0.315665	1.0000	0.8740	0.8624	0.0498
uid161991	0.315670	1.0000	0.8631	0.8582	0.0513
uid175905	0.315699	1.0000	0.8625	0.8576	0.0507
uid176128	0.315728	1.0000	0.8615	0.8574	0.0508
uid59245	0.315810	1.0000	0.8657	0.8590	0.0489
uid162081	0.315847	1.0000	0.8505	0.8611	0.0608
uid161993	0.315883	1.0000	0.8630	0.8614	0.0479
uid59379	0.315896	1.0000	0.8667	0.8733	0.0500
uid77129	0.315912	1.0000	0.8800	0.8667	0.0703
uid58895	0.315986	1.0000	0.8659	0.8674	0.0343
uid68101	0.316029	1.0000	0.8530	0.8495	0.0609
uid41013	0.316032	1.0000	0.8599	0.8549	0.0519
uid68449	0.316054	1.0000	0.8516	0.8528	0.0549
uid162181	0.316093	1.0000	0.8571	0.8443	0.0490
uid57771	0.316096	1.0000	0.8570	0.8450	0.0609
uid187411	0.316101	1.0000	0.8592	0.8561	0.0526
uid41297	0.316114	1.0000	0.8621	0.8440	0.0517
uid162051	0.316122	1.0000	0.8658	0.8650	0.0527
uid61649	0.316165	1.0000	0.8628	0.8602	0.0613
uid172463	0.316182	1.0000	0.8734	0.8615	0.0494
uid161931	0.316186	1.0000	0.8675	0.8642	0.0510
uid41021	0.316233	1.0000	0.8568	0.8626	0.0519
uid52537	0.316243	1.0000	0.8631	0.8556	0.0518
uid183630	0.316304	1.0000	0.8753	0.8940	0.0520
uid162079	0.316337	1.0000	0.8571	0.8585	0.0595
uid162075	0.316342	1.0000	0.8705	0.8665	0.0601
uid58621	0.316356	1.0000	0.8669	0.8905	0.0631
uid58725	0.316360	1.0000	0.8481	0.8623	0.0498
uid162115	0.316361	1.0000	0.8569	0.8593	0.0504
uid41925	0.316361	1.0000	0.8400	0.8669	0.0647
uid57779	0.316408	1.0000	0.8647	0.8622	0.0479
uid57907	0.316427	1.0000	0.8723	0.8723	0.0490
uid57929	0.316499	1.0000	0.8837	0.8824	0.0657
uid43089	0.316516	1.0000	0.8548	0.8646	0.0538
uid59343	0.316553	1.0000	0.8697	0.8638	0.0485
uid58393	0.316559	1.0000	0.8667	0.8608	0.0500
uid167045	0.316596	1.0000	0.8595	0.8595	0.0534
uid58247	0.316624	1.0000	0.8677	0.8723	0.0610
uid158845	0.316647	1.0000	0.8642	0.8675	0.0563
uid59065	0.316671	1.0000	0.8873	0.8703	0.0679
uid57979	0.316684	1.0000	0.8755	0.8768	0.0649
uid162065	0.316720	1.0000	0.8454	0.8517	0.0507
uid86855	0.316740	1.0000	0.8500	0.8484	0.0540
uid57741	0.316743	1.0000	0.8683	0.8709	0.0474
uid67315	0.316747	1.0000	0.8462	0.8517	0.0507
uid58119	0.316766	1.0000	0.8713	0.8739	0.0624
uid185181	0.316812	1.0000	0.8709	0.8742	0.0552
uid183629	0.316828	1.0000	0.9017	0.8808	0.0607
uid67313	0.316860	1.0000	0.8462	0.8517	0.0507
uid58919	0.316878	1.0000	0.8609	0.8642	0.0507
uid59393	0.317003	1.0000	0.8526	0.8526	0.0263
uid63663	0.317012	1.0000	0.8823	0.8735	0.0487
uid162085	0.317064	1.0000	0.8682	0.8682	0.0613
uid189749	0.317184	1.0000	0.8732	0.8916	0.0409
uid59381	0.317207	1.0000	0.8626	0.8634	0.0502
uid189752	0.317288	1.0000	0.9019	0.8810	0.0564
uid197183	0.317298	1.0000	0.8630	0.8712	0.0714
uid162083	0.317348	1.0000	0.8615	0.8628	0.0599
uid58747	0.317364	1.0000	0.8865	0.8829	0.0430
uid193707	0.317387	1.0000	0.8623	0.8443	0.0530
uid197160	0.317415	1.0000	0.8521	0.8353	0.0713
uid51489	0.317529	1.0000	0.8813	0.8368	0.0722
uid165043	0.317733	1.0000	0.8470	0.8700	0.0522
uid189840	0.317754	1.0000	0.8815	0.8815	0.0457
uid62981	0.317759	1.0000	0.8614	0.8630	0.0492
uid161967	0.317988	1.0000	0.8549	0.8628	0.0599
uid80739	0.318010	1.0000	0.8679	0.8639	0.0562
uid46219	0.318016	1.0000	0.8720	0.8795	0.0798
uid193705	0.318118	1.0000	0.8699	0.8647	0.0494
uid58579	0.318418	1.0000	0.8796	0.8613	0.0474
uid57817	0.318426	1.0000	0.8619	0.8579	0.0590
uid197157	0.318460	1.0000	0.8699	0.8556	0.0704
uid68103	0.318654	1.0000	0.8619	0.8565	0.0525
uid60851	0.318741	1.0000	0.8554	0.8554	0.0568
uid66567	0.318890	1.0000	0.8733	0.8756	0.0527
uid197169	0.318898	1.0000	0.8549	0.8793	0.0796
uid59341	0.319129	1.0000	0.8842	0.8767	0.0547
uid189750	0.319346	1.0000	0.8921	0.8758	0.0428
uid58727	0.319400	1.0000	0.8519	0.8543	0.0527
uid58935	0.319430	1.0000	0.8745	0.8601	0.0639
uid65267	0.319568	1.0000	0.8525	0.8646	0.0590
uid57723	0.319572	1.0000	0.8874	0.8727	0.0698
uid202924	0.319753	1.0000	0.8838	0.8705	0.0690
uid73895	0.319782	1.0000	0.8677	0.8501	0.0705
uid65785	0.320232	1.0000	0.8625	0.8753	0.0578
uid185308	0.320362	1.0000	0.8525	0.8595	0.0468
uid174151	0.320612	1.0000	0.8590	0.8457	0.0564
uid41875	0.320756	1.0000	0.8869	0.8834	0.0707
uid58655	0.320954	1.0000	0.8710	0.8723	0.0681
uid170256	0.321106	1.0000	0.8658	0.8543	0.0618
uid198431	0.321226	1.0000	0.8753	0.8628	0.0491
uid168323	0.321461	1.0000	0.8714	0.8691	0.0718
uid48363	0.321561	1.0000	0.8694	0.8592	0.0590
uid168997	0.321666	1.0000	0.8713	0.8721	0.0596
uid197162	0.321690	1.0000	0.8889	0.8733	0.0820
uid84387	0.321700	1.0000	0.8560	0.8436	0.0584
uid58329	0.321750	1.0000	0.8481	0.8645	0.0444
uid197176	0.321858	1.0000	0.8766	0.8458	0.0810
uid197155	0.321891	1.0000	0.8765	0.8666	0.0849
uid57913	0.321933	1.0000	0.8635	0.8685	0.0471
uid57619	0.321957	1.0000	0.8616	0.8500	0.0565
uid158847	0.322398	1.0000	0.8690	0.8816	0.0504
uid72793	0.322710	1.0000	0.8743	0.8743	0.0552
uid83159	0.322881	1.0000	0.8696	0.8619	0.0617
uid68285	0.322914	1.0000	0.8698	0.8736	0.0645
uid68147	0.323020	1.0000	0.8682	0.8809	0.0717
uid59285	0.323092	1.0000	0.8607	0.8806	0.0498
uid59073	0.323213	1.0000	0.8636	0.8519	0.0558
uid158533	0.323228	1.0000	0.8644	0.8765	0.0460
uid59283	0.323250	1.0000	0.8700	0.8850	0.0500
uid51175	0.323457	1.0000	0.8710	0.8689	0.0568
uid42113	0.323655	1.0000	0.8597	0.8443	0.0583
uid162147	0.323671	1.0000	0.8596	0.8526	0.0579
uid57805	0.324006	1.0000	0.8689	0.8811	0.0485
uid158535	0.324075	1.0000	0.8442	0.8869	0.0553
uid58121	0.324205	1.0000	0.8743	0.8743	0.0602
uid58057	0.324341	1.0000	0.8687	0.8706	0.0561
uid59145	0.324450	1.0000	0.8647	0.8509	0.0592
uid158849	0.324557	1.0000	0.8731	0.8756	0.0518
uid57999	0.324562	1.0000	0.8600	0.8775	0.0525
uid60821	0.324823	1.0000	0.8791	0.8733	0.0651
uid45897	0.324945	1.0000	0.8709	0.8526	0.0469
uid58855	0.325186	1.0000	0.8792	0.8792	0.0570
uid41997	0.325264	1.0000	0.8790	0.8600	0.0686
uid52535	0.325290	1.0000	0.8394	0.8912	0.0570
uid42777	0.325323	1.0000	0.8852	0.8741	0.0667
uid58645	0.325487	1.0000	0.8835	0.8891	0.0407
uid43697	0.325541	1.0000	0.8653	0.8729	0.0607
uid197161	0.325911	1.0000	0.8897	0.8720	0.0801
uid42011	0.326470	1.0000	0.8934	0.8767	0.0721
uid158843	0.326850	1.0000	0.8737	0.8892	0.0515
uid172738	0.326933	1.0000	0.8811	0.8734	0.0620
uid59257	0.327078	1.0000	0.8906	0.8542	0.0677
uid59169	0.327351	1.0000	0.8944	0.8690	0.0831
uid197159	0.327921	1.0000	0.8470	0.8606	0.0791
uid65783	0.327975	1.0000	0.8713	0.8734	0.0521
uid197177	0.328075	1.0000	0.8887	0.8743	0.1149
uid186740	0.329052	1.0000	0.8929	0.8878	0.0561
uid197179	0.329510	1.0000	0.8951	0.8559	0.0843
uid197166	0.330010	1.0000	0.8990	0.8646	0.0792
uid197158	0.330381	1.0000	0.8828	0.8442	0.0692
uid58713	0.330948	1.0000	0.8573	0.8634	0.0724
uid197174	0.331389	1.0000	0.8782	0.8582	0.0882
uid58475	0.331568	1.0000	0.8741	0.8535	0.0728
uid59427	0.331595	1.0000	0.8866	0.8941	0.0454
uid46653	0.331616	1.0000	0.8893	0.8927	0.0753
uid172737	0.331790	1.0000	0.8530	0.8664	0.0579
uid59219	0.332095	1.0000	0.8931	0.8919	0.0724
uid58255	0.332270	1.0000	0.8825	0.8783	0.0709
uid58543	0.332436	1.0000	0.8826	0.8589	0.0700
uid197201	0.332487	1.0000	0.8765	0.8911	0.0909
uid47075	0.332560	1.0000	0.8621	0.9023	0.0460
uid197165	0.332622	1.0000	0.8758	0.8576	0.0857
uid68705	0.332688	1.0000	0.8825	0.8727	0.0816
uid58749	0.332691	1.0000	0.8547	0.8499	0.0793
uid197164	0.332712	1.0000	0.9045	0.8687	0.0876
uid58943	0.332765	1.0000	0.8621	0.8851	0.0402
uid58241	0.333610	1.0000	0.8825	0.8555	0.0707
uid58111	0.333915	1.0000	0.8834	0.8765	0.0653
uid62095	0.334417	1.0000	0.8997	0.8969	0.0763
uid41863	0.334505	1.0000	0.8899	0.8679	0.0676
uid55771	0.334583	1.0000	0.8745	0.8629	0.0763
uid59037	0.334734	1.0000	0.8718	0.8728	0.0838
uid57885	0.335669	1.0000	0.8997	0.8680	0.0571
uid190183	0.336120	1.0000	0.8420	0.8454	0.0655
uid162031	0.336336	1.0000	0.8740	0.8586	0.0591
uid73419	0.336508	1.0000	0.8960	0.8544	0.0917
uid88073	0.336730	1.0000	0.8846	0.8562	0.0833
uid58031	0.336815	1.0000	0.8952	0.8763	0.0565
uid197156	0.336884	1.0000	0.8755	0.8745	0.0844
uid60849	0.337112	1.0000	0.8715	0.8612	0.0591
uid161977	0.337167	1.0000	0.8785	0.8725	0.0749
uid59171	0.337255	1.0000	0.8997	0.8616	0.0873
uid46255	0.337257	1.0000	0.8843	0.8795	0.0956
uid59777	0.337318	1.0000	0.8747	0.8701	0.0805
uid82363	0.337491	1.0000	0.8756	0.8825	0.0691
uid59177	0.337514	1.0000	0.8846	0.8595	0.0753
uid48131	0.337820	1.0000	0.8464	0.8595	0.0458
uid57763	0.337889	1.0000	0.8615	0.8393	0.0581
uid58477	0.337958	1.0000	0.8476	0.8442	0.0651
uid197153	0.338475	1.0000	0.8886	0.8753	0.0637
uid161981	0.338515	1.0000	0.8641	0.8712	0.0697
uid58519	0.338628	1.0000	0.9046	0.8717	0.0806
uid190184	0.338737	1.0000	0.8412	0.8361	0.0659
uid58525	0.338970	1.0000	0.8886	0.8700	0.0637
uid205051	0.339050	1.0000	0.8948	0.8714	0.0701
uid57743	0.339354	1.0000	0.8734	0.8622	0.0750
uid175570	0.339873	1.0000	0.9027	0.9405	0.0595
uid63405	0.339898	1.0000	0.8903	0.8860	0.0823
uid58413	0.339933	1.0000	0.8537	0.8589	0.0654
uid42393	0.340048	1.0000	0.8503	0.8434	0.0551
uid58867	0.340365	1.0000	0.8987	0.8949	0.0923
uid42115	0.340922	1.0000	0.8484	0.8502	0.0645
uid176374	0.341143	1.0000	0.9016	0.9344	0.0601
uid59059	0.341193	1.0000	0.8882	0.9022	0.0559
uid57731	0.341299	1.0000	0.8665	0.8654	0.0734
uid72481	0.341425	1.0000	0.8614	0.8668	0.0761
[truncated: 515 more rows]
