# Supplementary material for: Quickly Finding Orthologs as Reciprocal Best Hits with BLAT, LAST, and UBLAST: How Much Do We Miss?
Source: PLoS One. 2014 Jul 11;9(7):e101850. doi: 10.1371/journal.pone.0101850 (PMC4094424; doi:10.1371/journal.pone.0101850)
Supplement: Table Set S1 — These tables contain counts for genes finding reciprocal best hits and genes finding homologs organized on a per query genome fashion. The directory contains the R-script used to run the t-tests comparing the results from each program, and a table with the results of these t-tests. (ZIP) [file pone.0101850.s001.zip › S1-Tables-Stats-Genes/uid57675.t-test]

statistic.t	parameter.df	p.value	conf.int1	conf.int2	estimate.mean.of.the.differences	null.value.difference.in.means	alternative	method	data.name
unlist.t.test.blat.last.	-207.845252067597	2509	0	-641.108723267699	-629.124742867759	-635.116733067729	0	two.sided	Paired t-test	homologs$blat and homologs$last
unlist.t.test.blat.usearch7.	-180.38029479724	2509	0	-616.560413848156	-603.299347108019	-609.929880478088	0	two.sided	Paired t-test	homologs$blat and homologs$usearch7
unlist.t.test.blat.blastp.	-193.181040010849	2509	0	-948.732670089317	-929.665736285185	-939.199203187251	0	two.sided	Paired t-test	homologs$blat and homologs$blastp
unlist.t.test.last.usearch7.	35.6412123043004	2509	1.77890253780846e-225	23.8011211189548	26.5725840603281	25.1868525896414	0	two.sided	Paired t-test	homologs$last and homologs$usearch7
unlist.t.test.last.blastp.	-155.910628007004	2509	0	-307.906958194344	-300.2579820447	-304.082470119522	0	two.sided	Paired t-test	homologs$last and homologs$blastp
unlist.t.test.usearch7.blastp.	-196.176459877201	2509	0	-332.560581443766	-325.978063974561	-329.269322709163	0	two.sided	Paired t-test	homologs$usearch7 and homologs$blastp
unlist.t.test.blat.last.	-141.044783852886	2500	0	-709.889234562356	-690.421041327288	-700.155137944822	0	two.sided	Paired t-test	rbh$blat and rbh$last
unlist.t.test.blat.usearch7.	-137.020170248482	2500	0	-713.149136317936	-693.025193949956	-703.087165133946	0	two.sided	Paired t-test	rbh$blat and rbh$usearch7
unlist.t.test.blat.blastp.	-145.354380611213	2500	0	-833.417487613767	-811.230253289871	-822.323870451819	0	two.sided	Paired t-test	rbh$blat and rbh$blastp
unlist.t.test.last.usearch7.	-9.16109479512014	2509	1.0375563814642e-19	-3.49171685106601	-2.26047438399375	-2.87609561752988	0	two.sided	Paired t-test	rbh$last and rbh$usearch7
unlist.t.test.last.blastp.	-126.766531535744	2509	0	-123.842270842974	-120.069282941887	-121.95577689243	0	two.sided	Paired t-test	rbh$last and rbh$blastp
unlist.t.test.usearch7.blastp.	-125.529697878376	2509	0	-120.939834962368	-117.219527587432	-119.0796812749	0	two.sided	Paired t-test	rbh$usearch7 and rbh$blastp
unlist.t.test.blat.last.	-356.163140361749	2509	0	-0.508789464787483	-0.503217706527258	-0.50600358565737	0	two.sided	Paired t-test	rbh_hom_norm$blat and rbh_hom_norm$last
unlist.t.test.blat.usearch7.	-377.869414720228	2509	0	-0.527001451758365	-0.521560062185858	-0.524280756972112	0	two.sided	Paired t-test	rbh_hom_norm$blat and rbh_hom_norm$usearch7
unlist.t.test.blat.blastp.	-337.867216690424	2509	0	-0.468192847834454	-0.462789622285068	-0.465491235059761	0	two.sided	Paired t-test	rbh_hom_norm$blat and rbh_hom_norm$blastp
unlist.t.test.last.usearch7.	-44.9151991969919	2509	0	-0.0190751169435184	-0.0174792256859636	-0.018277171314741	0	two.sided	Paired t-test	rbh_hom_norm$last and rbh_hom_norm$usearch7
unlist.t.test.last.blastp.	140.528715900826	2509	0	0.039947049261303	0.0410776519339161	0.0405123505976096	0	two.sided	Paired t-test	rbh_hom_norm$last and rbh_hom_norm$blastp
unlist.t.test.usearch7.blastp.	156.20607734829	2509	0	0.0580515163256919	0.0595275274990093	0.0587895219123506	0	two.sided	Paired t-test	rbh_hom_norm$usearch7 and rbh_hom_norm$blastp
