# Supplementary material for: Quickly Finding Orthologs as Reciprocal Best Hits with BLAT, LAST, and UBLAST: How Much Do We Miss?
Source: PLoS One. 2014 Jul 11;9(7):e101850. doi: 10.1371/journal.pone.0101850 (PMC4094424; doi:10.1371/journal.pone.0101850)
Supplement: Table Set S1 — These tables contain counts for genes finding reciprocal best hits and genes finding homologs organized on a per query genome fashion. The directory contains the R-script used to run the t-tests comparing the results from each program, and a table with the results of these t-tests. (ZIP) [file pone.0101850.s001.zip › S1-Tables-Stats-Genes/uid57779.Homologs.tbl]

Genome	GSS	blastp	usearch7	last	blat
uid13961	0.128199	1101	758	772	342
uid58009	0.143423	269	151	185	30
uid1433	0.149683	1110	752	773	348
uid10623	0.177136	880	591	602	236
uid48993	0.177847	679	412	484	111
uid155	0.178163	337	208	246	53
uid12410	0.182221	1017	668	699	279
uid39575	0.183206	922	628	632	256
uid45893	0.183777	721	427	520	110
uid58719	0.183981	742	461	533	118
uid62227	0.184497	676	402	480	119
uid59133	0.185448	691	427	498	101
uid51395	0.186047	805	487	609	133
uid63631	0.186760	971	594	683	165
uid75119	0.187192	709	440	504	107
uid167488	0.187357	707	444	512	130
uid14003	0.187809	1142	806	820	367
uid57755	0.188659	716	467	518	137
uid162201	0.189166	732	465	542	127
uid73415	0.189383	765	466	579	144
uid65089	0.189798	917	603	683	156
uid58365	0.189800	726	426	531	105
uid58421	0.190394	836	530	605	148
uid58635	0.191373	901	556	660	145
uid51875	0.191474	784	499	570	130
uid183486	0.193330	839	527	629	144
uid58711	0.193369	920	593	663	154
uid74443	0.193721	921	589	675	160
uid66875	0.194158	908	565	648	141
uid82379	0.194618	923	602	662	155
uid58787	0.196176	915	568	679	166
uid66329	0.196395	883	570	657	152
uid57807	0.196459	961	593	699	168
uid58563	0.196794	848	530	599	139
uid52827	0.196853	980	621	715	169
uid84411	0.197087	919	604	679	175
uid61573	0.197742	887	569	669	144
uid10698	0.197830	1005	703	704	311
uid58717	0.197964	943	605	702	164
uid189028	0.198244	966	622	714	164
uid57757	0.198421	843	520	621	155
uid57727	0.198435	927	582	669	158
uid58825	0.198504	992	643	713	182
uid168259	0.198513	892	567	658	171
uid43679	0.198675	1000	643	715	179
uid57883	0.198733	721	419	514	120
uid58041	0.198860	911	598	683	163
uid189027	0.199086	959	616	709	165
uid58409	0.199271	910	605	674	166
uid58923	0.199472	996	644	721	178
uid58379	0.199492	960	618	705	160
uid58601	0.199690	850	526	632	148
uid58871	0.199740	1017	660	728	183
uid162067	0.200313	1019	653	734	187
uid162071	0.200860	996	646	716	181
uid58841	0.201162	998	649	726	176
uid57721	0.201549	994	636	717	172
uid39439	0.201827	942	658	665	267
uid39573	0.202118	901	609	633	252
uid58849	0.202252	1006	653	731	183
uid197216	0.202254	997	639	721	176
uid59399	0.202442	918	609	674	181
uid57751	0.202529	878	560	678	154
uid58851	0.202848	1010	667	739	183
uid70841	0.203610	873	562	644	163
uid49529	0.203809	912	579	623	155
uid167998	0.203929	964	620	708	170
uid57753	0.204006	881	548	628	174
uid68281	0.205326	874	562	636	184
uid14005	0.205828	239	100	155	17
uid59043	0.205971	930	579	658	181
uid54735	0.206601	908	563	652	174
uid59389	0.206877	962	582	707	177
uid18881	0.207687	997	652	687	275
uid58225	0.208019	986	623	709	204
uid184407	0.208679	887	549	639	158
uid38659	0.209009	977	649	675	253
uid57713	0.209577	815	508	570	153
uid59347	0.210313	888	551	644	153
uid41131	0.210355	842	528	585	162
uid54733	0.210423	946	608	674	180
uid43333	0.211006	863	536	652	168
uid43493	0.211260	872	530	619	152
uid61411	0.211405	705	451	499	136
uid57717	0.212165	1079	667	747	219
uid48803	0.212499	824	521	591	147
uid167261	0.212518	919	609	678	207
uid62903	0.212571	955	603	695	199
uid176129	0.212730	806	520	583	136
uid176707	0.212739	927	589	651	169
uid66551	0.213235	895	589	660	197
uid58823	0.213253	836	527	596	153
uid184406	0.213361	979	662	711	223
uid169620	0.213396	943	604	699	198
uid65269	0.213600	977	601	679	201
uid57873	0.213688	943	607	702	201
uid42499	0.214042	860	521	598	155
uid184819	0.214247	1084	700	761	238
uid51637	0.214339	883	533	603	164
uid74437	0.215191	1199	795	857	264
uid195930	0.215344	784	532	583	152
uid51535	0.215406	851	535	611	160
uid57877	0.215457	895	550	606	173
uid59189	0.215589	1106	723	787	232
uid68105	0.216608	1270	865	911	285
uid40863	0.216814	1016	653	722	190
uid58561	0.216872	1057	709	763	230
uid190182	0.217139	1078	719	789	224
uid67321	0.217216	864	543	624	178
uid63623	0.217223	985	639	706	193
uid51607	0.217246	336	213	255	56
uid52695	0.217902	1063	691	740	210
uid58469	0.217918	873	585	650	185
uid45857	0.217943	933	612	673	174
uid58785	0.218031	918	589	657	171
uid46245	0.218286	1185	800	857	289
uid58827	0.218515	878	578	632	165
uid72619	0.218884	NA	NA	NA	NA
uid176130	0.218960	829	544	611	148
uid57769	0.218973	1033	667	736	212
uid54919	0.219021	1247	841	885	286
uid61571	0.219144	1042	672	744	215
uid58035	0.219294	978	631	700	177
uid70729	0.219302	971	624	689	179
uid58903	0.219303	827	543	600	165
uid81199	0.219399	1006	653	720	186
uid58407	0.219496	801	497	576	132
uid201033	0.219530	1012	636	712	208
uid58435	0.219650	1076	732	808	244
uid171337	0.219710	1195	787	867	271
uid42887	0.219766	1059	712	753	243
uid43501	0.219811	1335	905	962	311
uid57719	0.219876	1224	840	891	273
uid58847	0.219891	970	629	686	175
uid59107	0.219918	1171	778	857	255
uid58181	0.220004	1081	720	785	231
uid72475	0.220014	1246	836	893	273
uid66207	0.220085	1008	648	728	196
uid162019	0.220515	1046	680	743	233
uid74439	0.220789	1185	792	854	266
uid58741	0.220814	963	610	691	175
uid61623	0.221458	1102	743	786	245
uid58947	0.221694	958	620	693	177
uid58807	0.221778	1150	791	837	273
uid12377	0.221888	926	632	653	252
uid196597	0.221897	795	539	597	173
uid184863	0.222026	1252	836	893	286
uid58673	0.222145	1051	689	735	233
uid171377	0.222391	1038	670	743	219
uid58767	0.222512	935	593	679	156
uid50305	0.222654	1310	887	926	297
uid46845	0.222834	1292	886	953	315
uid60167	0.223655	780	485	575	140
uid190185	0.224718	1123	740	787	245
uid57879	0.225674	1220	796	826	294
uid57893	0.225911	1178	772	825	256
uid167315	0.226033	1259	845	905	302
uid157911	0.226400	988	649	719	220
uid67359	0.226433	941	605	655	186
uid184864	0.227306	1043	690	745	219
uid57715	0.228021	1154	776	806	267
uid59193	0.228305	1086	724	768	233
uid58023	0.229100	949	634	694	222
uid177925	0.230547	1075	744	776	238
uid49857	0.231606	963	638	686	200
uid68249	0.233650	988	676	722	205
uid171259	0.236370	326	245	274	79
uid58815	0.236708	1007	665	707	237
uid170731	0.236731	329	233	270	74
uid197195	0.238089	324	240	269	77
uid47313	0.239572	961	647	729	211
uid63665	0.239951	327	234	277	74
uid61897	0.240441	326	240	277	77
uid59311	0.245615	124	78	94	31
uid202216	0.249391	1292	917	954	352
uid157331	0.255708	1514	1129	1178	476
uid78143	0.257795	1419	1047	1096	413
uid57583	0.259188	1295	921	979	365
uid193703	0.259703	1697	1287	1295	558
uid58625	0.260137	1360	1002	1051	388
uid59253	0.261238	1275	932	1006	352
uid203361	0.261485	648	469	515	186
uid205052	0.261912	530	385	440	155
uid59215	0.261918	1403	999	1094	401
uid162053	0.262439	530	385	440	155
uid58419	0.262573	1491	1098	1171	414
uid52599	0.262611	1468	1091	1137	428
uid58367	0.263504	1771	1366	1359	621
uid58695	0.263651	1715	1316	1289	576
uid68449	0.263734	1517	1102	1210	416
uid202217	0.264108	1390	994	1025	401
uid58205	0.264462	530	386	441	158
uid158863	0.264475	1422	1017	1110	414
uid59545	0.264850	1290	940	990	393
uid67365	0.264888	1526	1169	1194	491
uid61589	0.265215	1739	1307	1267	563
uid162179	0.265238	1423	1018	1046	428
uid66607	0.265327	1533	1159	1203	480
uid62695	0.265493	1380	993	1075	430
uid167988	0.265648	1304	938	988	399
uid59883	0.265695	1306	940	995	406
uid162029	0.265747	351	255	277	100
uid65781	0.265950	1356	1023	1040	396
uid193770	0.266056	1308	950	1016	412
uid46257	0.266096	1600	1196	1217	532
uid58397	0.266157	1613	1207	1234	519
uid57709	0.266190	508	369	405	154
uid49695	0.266210	1399	1001	1099	420
uid58039	0.266217	531	390	447	162
uid58059	0.266269	533	387	443	164
uid162333	0.266287	2004	1532	1546	694
uid197180	0.266385	1004	735	765	262
uid193702	0.266385	1391	1016	1085	409
uid59205	0.266451	1464	1097	1154	419
uid87065	0.266540	769	589	624	235
uid58747	0.266560	1503	1116	1212	434
uid158869	0.266566	1246	896	974	372
uid82367	0.266634	354	262	285	105
uid173371	0.266695	430	316	354	124
uid58977	0.266741	766	592	623	236
uid49131	0.266809	1390	998	1078	434
uid68447	0.266907	775	594	633	234
uid201428	0.267018	770	591	624	235
uid57585	0.267132	766	585	622	235
uid158861	0.267231	1372	994	1063	427
uid185759	0.267413	493	363	399	153
uid176920	0.267467	764	590	625	236
uid168321	0.267524	1646	1177	1241	518
uid58677	0.267524	1380	1003	1061	422
uid85495	0.267567	509	372	404	155
uid158871	0.267577	1244	897	979	376
uid87051	0.267622	770	594	626	235
uid87069	0.267637	770	592	625	235
uid62461	0.267648	360	262	283	105
uid87067	0.267660	770	590	625	235
uid57939	0.267724	1378	995	1061	421
uid159865	0.267730	1380	1000	1055	426
uid159543	0.267845	748	577	614	233
uid62693	0.267879	1375	998	1064	422
uid177930	0.267964	774	572	641	214
uid47323	0.268103	1594	1200	1213	514
uid59065	0.268157	1511	1110	1172	419
uid58887	0.268438	446	356	371	130
uid157907	0.268532	1452	1059	1092	437
uid60163	0.268535	1370	996	1066	423
uid57711	0.268537	446	357	373	132
uid61577	0.268559	1631	1237	1271	508
uid89391	0.268709	1855	1406	1434	619
uid162027	0.268822	487	352	392	143
uid58833	0.268936	1373	995	1067	428
uid42615	0.269049	1793	1386	1377	615
uid173372	0.269232	464	347	388	134
uid57729	0.269276	667	472	532	188
uid184818	0.269289	1402	997	1086	442
uid58559	0.269355	1305	924	1004	401
uid81629	0.269471	1382	1024	1082	411
uid58659	0.269490	1798	1333	1341	563
uid65087	0.269503	1953	1521	1512	684
uid58655	0.269572	1471	1058	1152	410
uid184824	0.269771	538	401	448	162
uid195908	0.269791	1646	1259	1291	524
uid57693	0.269858	1680	1268	1268	549
uid162087	0.269883	530	406	447	165
uid58077	0.269918	539	403	441	165
uid202924	0.269941	1495	1088	1158	407
uid58565	0.269942	1767	1300	1323	556
uid197184	0.270005	1238	879	953	380
uid61569	0.270092	562	425	463	172
uid51377	0.270122	1306	956	1026	380
uid59047	0.270128	1763	1331	1351	564
uid162513	0.270145	1274	917	1001	394
uid43465	0.270147	1950	1520	1533	677
uid57705	0.270186	830	581	656	240
uid176921	0.270237	1340	1003	1055	391
uid77129	0.270259	1534	1138	1210	444
uid67367	0.270344	1633	1221	1241	527
uid59011	0.270363	453	353	377	129
uid58513	0.270452	1608	1209	1227	511
uid46663	0.270548	1907	1473	1470	621
uid55487	0.270589	1122	801	859	343
uid58949	0.270621	1265	887	969	356
uid51695	0.270738	518	398	441	165
uid177081	0.270742	776	571	635	225
uid42501	0.270891	1930	1469	1498	669
uid197178	0.271065	1258	914	958	353
uid162335	0.271074	807	606	650	235
uid57707	0.271123	465	347	388	133
uid158867	0.271157	1264	918	997	383
uid162001	0.271198	515	390	430	149
uid62207	0.271255	1589	1170	1195	539
uid57723	0.271261	1485	1084	1156	414
uid87003	0.271270	525	399	446	163
uid58501	0.271297	1556	1172	1230	518
uid161943	0.271353	1590	1179	1190	530
uid184826	0.271376	1963	1543	1541	704
uid65091	0.271396	1342	995	1027	388
uid163693	0.271433	1254	905	991	379
uid183004	0.271491	1605	1211	1224	533
uid197177	0.271498	1052	760	814	262
uid59357	0.271593	1265	918	999	387
uid58683	0.271606	1343	996	1054	392
uid59359	0.271613	1266	919	1001	386
uid158865	0.271637	1265	918	995	386
uid181997	0.271656	529	404	448	164
uid58911	0.271754	1254	907	984	374
uid173370	0.271799	451	336	376	134
uid61625	0.271818	1666	1300	1303	537
uid158173	0.271856	1223	910	985	318
uid201038	0.271937	2020	1572	1582	723
uid43467	0.271954	1877	1466	1450	642
uid68707	0.271987	1504	1137	1166	487
uid59225	0.272119	810	579	654	230
uid57703	0.272121	1711	1290	1338	535
uid59077	0.272161	1987	1559	1537	715
uid62959	0.272215	1163	860	898	333
uid163691	0.272222	1259	912	999	382
uid42777	0.272247	1477	1086	1168	418
uid58149	0.272305	1918	1496	1477	668
uid197160	0.272377	1248	900	938	345
uid162045	0.272383	1122	794	852	348
uid57961	0.272386	828	577	656	237
uid167487	0.272448	1919	1479	1522	691
uid202219	0.272655	1981	1544	1526	709
uid43091	0.272660	1408	1011	1089	442
uid58935	0.272711	1488	1095	1165	408
uid43211	0.272797	1029	745	803	332
uid58125	0.272810	790	587	650	235
uid58793	0.272850	783	588	638	229
uid58067	0.272885	1858	1471	1456	651
uid58951	0.272889	2016	1554	1546	707
uid71231	0.272977	795	580	652	230
uid57881	0.273034	1536	1105	1165	482
uid161241	0.273038	796	583	654	231
uid161957	0.273049	1536	1106	1168	482
uid45895	0.273097	1927	1475	1497	675
uid174511	0.273113	1906	1480	1530	656
uid162165	0.273122	793	584	658	233
uid58109	0.273124	1901	1479	1511	637
uid48821	0.273140	1742	1322	1360	584
uid51367	0.273176	1339	993	1063	397
uid197182	0.273221	1107	790	841	329
uid173373	0.273234	448	336	376	129
uid58061	0.273263	504	381	422	164
uid59429	0.273301	778	566	640	231
uid168323	0.273340	1672	1216	1306	486
uid58791	0.273365	804	605	653	236
uid172734	0.273486	181	141	164	45
uid164001	0.273521	1723	1274	1272	559
uid68055	0.273610	1911	1479	1498	643
uid47087	0.273670	589	415	483	174
uid58649	0.273728	1709	1302	1343	562
uid48819	0.273732	1560	1161	1231	454
uid59071	0.273752	1525	1140	1189	499
uid60583	0.273777	1718	1286	1265	573
uid175574	0.273795	822	603	656	239
uid57581	0.273822	783	565	641	230
uid161999	0.273832	509	388	416	147
uid159867	0.273850	785	583	647	231
uid161197	0.273857	787	571	647	235
uid51489	0.273863	1606	1186	1233	497
uid162059	0.273892	1615	1196	1267	502
uid89375	0.273984	1386	1047	1059	433
uid68691	0.274022	533	399	435	165
uid58653	0.274026	792	589	651	234
uid174812	0.274054	1853	1438	1410	632
uid57993	0.274080	512	388	424	146
uid66297	0.274081	1881	1424	1430	653
uid175523	0.274122	1724	1290	1289	564
uid58899	0.274157	1637	1251	1291	548
uid161941	0.274165	1603	1176	1190	526
uid66601	0.274278	1549	1138	1233	424
uid59281	0.274288	1638	1211	1215	533
uid168665	0.274293	535	400	435	166
uid59053	0.274299	1619	1197	1280	544
uid59291	0.274303	1515	1130	1190	434
uid158169	0.274319	2063	1599	1574	752
uid46219	0.274374	1193	901	925	366
uid59095	0.274379	1373	999	1074	386
uid57759	0.274396	1412	1040	1110	447
uid43725	0.274442	1893	1461	1489	666
uid189029	0.274456	1634	1206	1209	533
uid59325	0.274518	493	366	400	142
uid40845	0.274601	1782	1377	1378	627
uid58065	0.274622	1523	1094	1160	476
uid57925	0.274623	1608	1186	1237	535
uid46679	0.274628	533	398	437	165
uid66603	0.274634	1131	831	891	372
uid196849	0.274678	1990	1551	1551	722
uid57695	0.274697	1638	1211	1215	534
uid72627	0.274697	2001	1565	1582	732
uid159993	0.274714	804	598	656	234
uid58101	0.274730	1629	1215	1279	516
uid58781	0.274762	1634	1209	1213	534
uid159879	0.274763	806	599	656	235
uid159881	0.274763	806	599	656	235
uid86889	0.274774	1634	1209	1210	534
uid176501	0.274807	1633	1204	1277	503
uid89387	0.274854	1710	1290	1274	568
uid58983	0.274880	2035	1589	1590	742
uid59069	0.274909	1638	1206	1220	538
uid170532	0.274919	1638	1209	1219	536
uid203790	0.274933	1639	1212	1221	537
uid67501	0.274961	1676	1287	1332	574
uid57971	0.274969	834	611	677	246
uid172628	0.274989	503	384	417	146
uid196798	0.274998	813	603	659	236
uid58311	0.275021	808	583	648	235
uid49489	0.275058	1402	1002	1100	402
uid59349	0.275068	803	594	650	230
uid162177	0.275116	1638	1204	1286	509
uid197217	0.275132	2017	1576	1582	734
uid89385	0.275146	1718	1287	1283	566
uid68143	0.275152	1708	1300	1343	575
uid48643	0.275159	1666	1238	1223	551
uid182929	0.275162	1879	1435	1438	642
uid184832	0.275170	1641	1216	1218	535
uid58853	0.275233	1640	1210	1220	539
uid49331	0.275253	1437	1044	1102	451
uid185758	0.275262	1640	1208	1219	537
uid168322	0.275286	1897	1473	1445	658
uid40839	0.275290	2038	1580	1585	722
uid58599	0.275297	1813	1408	1390	656
uid58993	0.275327	1657	1194	1238	517
uid197218	0.275330	1633	1207	1214	531
uid167994	0.275334	1714	1296	1270	568
uid184829	0.275356	1630	1213	1216	540
uid57777	0.275381	1639	1211	1218	538
uid161919	0.275446	1406	1030	1076	442
uid53543	0.275482	622	454	503	190
uid41169	0.275483	1448	1062	1105	457
uid59409	0.275493	1651	1219	1246	517
uid184828	0.275566	1636	1214	1217	541
uid196793	0.275572	813	604	658	236
uid83619	0.275575	1638	1210	1219	538
uid58417	0.275578	1640	1211	1218	536
uid179383	0.275592	1620	1217	1263	532
uid193763	0.275662	1619	1191	1199	533
uid43209	0.275663	1701	1265	1254	569
uid48071	0.275668	1621	1198	1268	504
uid61633	0.275680	811	602	657	234
uid184830	0.275705	1631	1216	1212	539
uid179069	0.275714	1734	1300	1389	564
uid57785	0.275730	806	602	653	237
uid198524	0.275741	1616	1187	1256	496
uid80745	0.275757	1624	1198	1269	502
uid58511	0.275773	1656	1196	1236	518
uid83157	0.275835	1367	1001	1043	414
uid172630	0.275861	505	385	416	145
uid159863	0.275871	802	594	650	231
uid170533	0.275916	1624	1208	1253	476
uid57699	0.275952	1679	1270	1281	557
uid202218	0.275953	1614	1188	1201	528
uid43093	0.275954	1351	1004	1055	420
uid172629	0.275969	507	385	418	145
uid66779	0.275975	1809	1397	1442	606
uid60859	0.275997	530	400	435	162
uid86651	0.276003	1928	1475	1478	659
uid57783	0.276019	830	610	667	244
uid172626	0.276031	506	384	416	145
uid172627	0.276040	505	385	417	145
uid196777	0.276049	807	598	651	235
uid172624	0.276050	506	386	417	145
uid196794	0.276084	813	604	659	236
uid196795	0.276087	813	604	658	236
uid172625	0.276092	506	384	419	145
uid198643	0.276101	814	607	659	236
uid198644	0.276101	814	607	658	236
uid196790	0.276104	813	604	659	236
uid196792	0.276106	813	604	659	236
uid175575	0.276106	814	605	660	236
uid196789	0.276107	813	604	659	236
uid196796	0.276120	813	604	658	236
uid196791	0.276120	813	604	658	236
uid196788	0.276120	813	604	659	236
uid196799	0.276120	813	604	658	236
uid196787	0.276120	813	604	659	236
uid54947	0.276144	1632	1204	1216	533
uid196784	0.276147	812	603	658	236
uid58773	0.276153	172	137	154	47
uid196797	0.276159	814	603	658	236
uid196785	0.276166	812	603	658	236
uid174334	0.276170	1899	1482	1494	635
uid196782	0.276171	809	600	655	235
uid57637	0.276181	805	597	651	234
uid58523	0.276188	1754	1362	1384	629
uid161997	0.276197	1638	1210	1216	537
uid175571	0.276197	814	604	658	239
uid162137	0.276198	1632	1215	1279	515
uid62905	0.276217	1721	1281	1317	536
uid57775	0.276242	1632	1198	1211	533
uid197154	0.276249	626	451	505	189
uid175578	0.276266	821	607	659	237
uid202426	0.276270	1682	1266	1274	549
uid196800	0.276275	812	603	656	236
uid58333	0.276295	812	600	656	235
uid81777	0.276300	1885	1435	1393	622
uid59351	0.276317	807	600	655	233
uid59079	0.276348	1575	1206	1223	510
uid70731	0.276355	1639	1206	1221	538
uid57803	0.276367	1814	1358	1342	630
uid196774	0.276396	810	603	656	235
uid172631	0.276396	506	386	418	145
uid51721	0.276417	1404	1042	1076	431
uid162183	0.276442	1636	1205	1211	536
uid196783	0.276444	811	602	661	236
uid183002	0.276501	1959	1529	1485	659
uid161353	0.276504	808	601	652	235
uid178352	0.276510	1828	1416	1371	626
uid161377	0.276510	808	600	652	235
uid61635	0.276514	809	601	655	234
uid161409	0.276520	808	601	652	235
uid59221	0.276529	1932	1526	1515	686
uid196770	0.276547	809	600	655	235
uid196769	0.276547	809	601	655	235
uid196775	0.276564	810	602	657	240
uid41403	0.276568	1878	1431	1418	615
uid68839	0.276579	1630	1202	1213	532
uid196779	0.276585	809	600	655	234
uid196776	0.276593	811	602	657	240
uid68843	0.276614	805	603	652	235
uid196771	0.276618	809	600	655	235
uid80735	0.276632	1620	1200	1266	502
uid196778	0.276658	811	601	656	239
uid161369	0.276662	808	600	652	239
uid172733	0.276672	189	131	158	48
uid196786	0.276690	813	603	659	236
uid58969	0.276695	1899	1515	1537	653
uid196781	0.276696	809	602	658	234
uid196780	0.276696	809	602	657	234
uid196772	0.276698	810	600	655	239
uid161403	0.276705	809	600	652	239
uid196773	0.276794	808	601	657	235
uid57767	0.276814	1884	1454	1428	654
uid68451	0.276826	1255	926	987	369
uid172736	0.276844	178	135	154	49
uid58167	0.276849	1835	1407	1392	635
uid193657	0.276855	2076	1611	1609	754
uid62099	0.276857	625	446	503	188
uid171830	0.276895	2093	1664	1627	772
uid50565	0.276897	2093	1665	1627	772
uid61619	0.276900	522	397	434	163
uid80733	0.276964	1627	1206	1269	500
uid58287	0.276965	1758	1375	1380	619
uid50609	0.276972	1504	1104	1180	429
uid197162	0.276975	1563	1222	1238	478
uid197176	0.277014	1302	964	1019	385
uid175576	0.277026	820	602	658	237
uid158369	0.277047	1542	1145	1201	444
uid66777	0.277095	1890	1423	1421	631
uid158689	0.277114	2093	1663	1624	773
uid175572	0.277183	815	603	662	236
uid175573	0.277229	820	607	662	238
uid162063	0.277231	827	609	665	239
uid183003	0.277238	1729	1304	1312	602
uid172735	0.277263	171	133	156	48
uid58509	0.277274	1473	1085	1157	463
uid89395	0.277298	1862	1421	1400	633
uid197157	0.277340	1495	1126	1187	442
uid59411	0.277371	1488	1099	1167	483
uid82365	0.277375	1670	1283	1342	549
uid57739	0.277385	2027	1603	1594	716
uid175255	0.277390	1516	1129	1201	443
uid61639	0.277404	1454	1052	1131	475
uid58857	0.277442	1402	1029	1127	383
uid41885	0.277460	1831	1392	1386	624
uid197183	0.277466	1500	1132	1198	461
uid48999	0.277471	1797	1357	1432	625
uid57809	0.277552	832	611	660	242
uid57963	0.277557	829	602	656	238
uid183109	0.277560	1743	1304	1317	593
uid57829	0.277574	834	613	662	246
uid47083	0.277595	1447	1111	1172	421
uid67407	0.277617	1260	909	955	403
uid159529	0.277636	829	607	661	241
uid52609	0.277657	2063	1631	1627	774
uid77027	0.277680	1968	1515	1518	715
uid167484	0.277681	804	597	650	237
uid41935	0.277695	1694	1289	1320	558
uid59085	0.277700	1774	1371	1396	647
uid189026	0.277704	816	597	657	236
uid161361	0.277708	805	596	649	235
uid57997	0.277783	835	612	660	246
uid203791	0.277803	2023	1602	1561	712
uid193712	0.277869	803	600	651	238
uid193713	0.277879	803	600	651	238
uid179070	0.277890	830	610	663	240
uid53037	0.277896	1514	1118	1169	488
uid161995	0.277898	804	598	651	238
uid61611	0.277902	1770	1328	1384	561
uid57905	0.277912	1767	1328	1377	557
uid167483	0.277912	804	598	651	238
uid159845	0.277918	831	610	666	240
uid49535	0.277921	1618	1201	1265	502
uid175577	0.277936	818	608	667	239
uid62939	0.277962	1576	1166	1186	527
uid62245	0.277971	1635	1245	1269	559
uid68753	0.277980	1641	1244	1276	549
uid167485	0.278004	804	597	650	237
uid47507	0.278016	1510	1111	1163	470
uid193708	0.278024	1763	1327	1373	556
uid62135	0.278042	1552	1174	1176	500
uid58879	0.278045	1250	911	952	405
uid177080	0.278101	2049	1605	1593	736
uid58141	0.278108	1926	1488	1534	667
uid59051	0.278143	1502	1111	1152	454
uid43413	0.278182	1935	1472	1434	667
uid57811	0.278185	834	611	660	244
uid58305	0.278195	1326	986	1045	435
uid163151	0.278200	1240	901	963	384
uid183005	0.278215	1771	1321	1320	576
uid58507	0.278230	1469	1086	1162	459
uid172732	0.278270	184	134	158	48
uid42521	0.278431	2072	1619	1618	740
uid62003	0.278435	1642	1226	1265	570
uid77117	0.278438	1967	1537	1524	714
uid88073	0.278457	1755	1323	1357	552
uid73895	0.278478	1676	1305	1292	535
uid197167	0.278479	1141	820	863	309
uid66295	0.278525	824	617	666	235
uid182935	0.278539	1194	833	946	350
uid197361	0.278551	1590	1175	1260	524
uid183111	0.278563	1811	1364	1358	620
uid162187	0.278584	1963	1528	1524	717
uid58043	0.278610	1826	1383	1384	634
uid89409	0.278633	2058	1649	1627	769
uid63621	0.278660	822	611	667	238
uid175579	0.278660	826	610	661	238
uid193765	0.278675	1354	975	1051	432
uid46531	0.278676	2060	1617	1581	739
uid82931	0.278759	2038	1623	1576	797
uid159523	0.278762	829	612	666	239
uid159525	0.278770	827	612	667	239
uid188688	0.278783	1458	1052	1135	483
uid182933	0.278798	1825	1375	1366	631
uid159527	0.278816	828	612	666	239
uid162041	0.278888	1530	1135	1162	495
uid59197	0.278892	1361	985	1047	408
uid58123	0.278932	1437	1053	1106	471
uid197179	0.278933	1553	1204	1213	497
uid65271	0.278949	1463	1077	1098	468
uid58965	0.278965	1898	1454	1434	676
uid189753	0.278966	2058	1646	1634	769
uid57657	0.278984	1795	1388	1410	652
uid68841	0.279000	1814	1384	1418	588
uid159521	0.279037	826	610	665	237
uid81779	0.279038	1592	1230	1242	539
uid59421	0.279230	1879	1439	1419	651
uid88061	0.279265	1821	1385	1429	588
uid197161	0.279340	1541	1210	1224	474
uid162219	0.279342	1354	979	1061	432
uid57801	0.279366	2070	1632	1617	739
uid184077	0.279519	1455	1079	1132	416
uid86913	0.279521	2024	1587	1547	707
uid75107	0.279702	1894	1420	1406	633
uid58897	0.279709	1792	1368	1405	584
uid189953	0.279851	1747	1315	1363	565
uid183114	0.279866	1830	1409	1406	667
uid67253	0.279875	1850	1395	1402	628
uid59341	0.279880	1647	1265	1302	567
uid58491	0.279908	1890	1482	1456	667
uid58203	0.280012	1915	1456	1457	652
uid62225	0.280062	1798	1360	1427	626
uid50555	0.280075	1452	1036	1085	475
uid49049	0.280092	1470	1094	1132	505
uid58901	0.280124	1045	775	838	322
uid59033	0.280139	1497	1132	1180	521
uid41997	0.280151	1692	1329	1348	596
uid61403	0.280167	1859	1424	1416	639
uid175256	0.280170	1531	1144	1199	440
uid59169	0.280200	1594	1247	1260	503
uid59423	0.280204	1742	1309	1308	587
uid168257	0.280310	1441	1047	1109	473
uid52547	0.280317	1828	1405	1421	634
uid182931	0.280411	1518	1133	1178	523
uid59025	0.280454	1815	1381	1384	606
uid63633	0.280458	1648	1234	1274	516
uid183007	0.280466	1724	1295	1341	589
uid193714	0.280486	1642	1227	1283	539
uid59013	0.280530	1735	1308	1325	604
uid197201	0.280615	1543	1183	1216	512
uid183112	0.280645	1913	1479	1476	676
uid58465	0.280678	1891	1480	1459	669
uid84301	0.280711	1599	1149	1249	497
uid62789	0.280720	1740	1348	1391	585
uid183339	0.280726	1773	1332	1335	629
uid57641	0.280764	1228	897	943	397
uid162167	0.280868	1513	1111	1202	479
uid49485	0.280996	1796	1385	1448	622
uid58323	0.280999	1327	980	1037	450
uid83125	0.281040	1980	1548	1502	687
uid183110	0.281121	1767	1371	1353	634
uid57737	0.281187	1349	979	1082	429
uid46251	0.281201	1361	1007	1099	376
uid46661	0.281239	1748	1347	1403	591
uid49483	0.281239	1928	1499	1514	672
uid58399	0.281298	1440	1048	1085	479
uid184820	0.281301	1901	1459	1450	663
uid197155	0.281313	1524	1132	1180	476
uid58463	0.281393	1904	1483	1456	668
uid198526	0.281400	1750	1352	1403	584
uid59019	0.281478	2017	1566	1576	717
uid70727	0.281510	1359	1005	1017	414
uid178948	0.281511	1637	1237	1326	541
uid59005	0.281515	1685	1261	1267	550
uid183113	0.281552	1697	1298	1329	599
uid190882	0.281587	1360	1006	1099	370
uid58413	0.281600	1158	850	930	336
uid57697	0.281613	1211	901	965	398
uid59137	0.281694	1614	1211	1257	553
uid59293	0.281705	1210	901	963	398
uid183008	0.281761	1586	1210	1235	493
uid61581	0.281809	1336	997	1072	451
uid190183	0.281829	1156	849	927	332
uid67369	0.281923	1608	1211	1209	545
uid59041	0.281954	1266	950	1008	417
uid190184	0.282002	1150	840	922	334
uid59099	0.282096	1637	1242	1291	556
uid57691	0.282102	1591	1141	1236	487
uid59195	0.282151	1239	931	992	369
uid168180	0.282154	1492	1133	1145	464
uid169879	0.282174	1562	1150	1232	506
uid68291	0.282197	1565	1157	1233	499
uid58319	0.282200	1346	984	1072	468
uid159675	0.282201	1513	1113	1202	470
uid183485	0.282222	1791	1380	1434	619
uid83605	0.282241	1585	1165	1248	499
uid57763	0.282253	1150	843	902	326
uid62947	0.282278	2035	1621	1610	763
uid63629	0.282282	1881	1465	1529	650
uid58033	0.282298	1602	1192	1290	510
uid42393	0.282326	1153	846	920	332
uid183338	0.282453	1662	1249	1297	555
uid59055	0.282462	1857	1430	1484	624
uid182928	0.282478	1631	1219	1243	566
uid58621	0.282482	1786	1378	1390	625
uid59435	0.282488	1809	1368	1413	625
uid58005	0.282511	449	343	370	159
uid182930	0.282521	1846	1438	1412	636
uid167260	0.282568	1525	1119	1217	480
uid62273	0.282598	1616	1213	1277	547
uid58489	0.282598	1898	1486	1470	667
uid157909	0.282622	1518	1115	1201	474
uid68317	0.282678	1832	1397	1394	623
uid84299	0.282686	1619	1175	1261	500
uid84297	0.282693	1578	1143	1228	490
uid205422	0.282695	1726	1328	1324	615
uid84303	0.282743	1585	1150	1238	493
uid59113	0.282763	1955	1508	1470	672
uid159659	0.282777	1568	1152	1235	502
uid49531	0.282852	1315	987	1029	424
uid182932	0.282905	1843	1396	1402	636
uid58477	0.282925	1145	841	922	328
uid60837	0.282948	1623	1178	1194	504
uid59219	0.282985	1371	1000	1083	413
uid158165	0.282986	1783	1400	1394	642
uid13791	0.282994	2037	1642	1599	770
uid45927	0.282998	1478	1073	1136	434
uid57773	0.283017	1303	971	1032	442
uid189748	0.283054	1671	1248	1271	566
uid41925	0.283056	1489	1104	1180	481
uid51369	0.283079	1878	1473	1472	635
uid183341	0.283126	1567	1175	1216	499
uid84305	0.283127	1595	1142	1236	494
uid197171	0.283152	1659	1264	1278	578
uid84295	0.283158	1586	1154	1246	494
uid83607	0.283185	1577	1141	1228	491
uid59027	0.283185	1696	1265	1305	582
uid197175	0.283191	1328	962	1033	408
uid159669	0.283229	1517	1118	1206	471
uid58195	0.283261	1682	1279	1268	553
uid58285	0.283297	1582	1198	1217	509
uid57659	0.283312	1673	1249	1268	569
uid57651	0.283313	1668	1238	1269	523
uid84309	0.283394	1582	1155	1227	494
uid159875	0.283448	1472	1077	1135	433
uid42011	0.283497	1677	1277	1283	525
uid53509	0.283497	1787	1352	1413	583
uid183337	0.283506	1591	1184	1226	498
uid82341	0.283533	1523	1170	1192	504
uid83609	0.283552	1519	1121	1212	479
uid66331	0.283590	1404	1060	1144	454
uid48131	0.283614	1171	902	943	370
uid183115	0.283642	1768	1353	1368	616
uid58325	0.283666	2062	1656	1621	775
uid159673	0.283730	1518	1116	1209	471
uid61729	0.283741	1768	1367	1383	598
uid159667	0.283762	1500	1107	1209	474
uid89381	0.283795	1517	1114	1210	485
uid186842	0.283840	1487	1092	1098	470
uid76945	0.283851	1778	1404	1388	616
uid54205	0.283867	1579	1158	1178	483
uid58537	0.283987	1510	1165	1233	543
uid59143	0.284025	1697	1270	1306	579
uid60855	0.284110	1614	1215	1295	546
uid49533	0.284121	1752	1354	1392	619
uid159671	0.284157	1510	1114	1204	475
uid84317	0.284162	1593	1149	1244	489
uid63397	0.284230	1609	1190	1219	510
uid168182	0.284251	1650	1225	1268	523
uid159677	0.284286	1521	1120	1210	471
uid41735	0.284312	1280	942	1006	364
uid162175	0.284342	1522	1125	1217	476
uid41425	0.284400	1927	1476	1431	690
uid58223	0.284405	1580	1173	1265	512
uid48829	0.284419	1844	1395	1429	636
uid46255	0.284423	1569	1208	1245	503
uid168258	0.284491	1493	1096	1191	472
uid61179	0.284494	1310	982	1045	384
uid57687	0.284525	1260	935	999	369
uid197164	0.284596	1551	1187	1209	496
uid57639	0.284606	1674	1275	1286	557
uid159873	0.284676	1645	1234	1260	561
uid197169	0.284678	1198	907	934	366
uid50585	0.284681	1529	1132	1225	491
uid42115	0.284683	1138	839	916	333
uid158059	0.284699	1645	1233	1256	561
uid159835	0.284704	1645	1233	1260	561
uid157913	0.284722	1645	1234	1260	560
uid59187	0.284736	1602	1215	1267	532
uid49957	0.284736	1925	1504	1499	694
uid59777	0.284773	1789	1391	1395	577
uid183340	0.284804	1670	1257	1298	539
uid81197	0.284813	1580	1181	1289	531
uid84311	0.284877	1591	1158	1240	494
uid203333	0.284909	1614	1275	1285	495
uid82951	0.284921	1532	1118	1143	499
uid84313	0.284957	1590	1168	1242	499
uid182934	0.284963	1581	1196	1222	521
uid162031	0.285047	666	498	552	194
uid53251	0.285080	1866	1444	1451	649
uid160233	0.285082	1318	994	1050	390
uid58867	0.285083	1230	929	966	360
uid84217	0.285112	1681	1279	1267	561
uid159537	0.285186	1631	1201	1290	524
uid58179	0.285214	1484	1149	1173	486
uid66189	0.285378	675	499	563	206
uid71485	0.285402	1796	1350	1309	578
uid53043	0.285448	1463	1100	1163	488
uid50551	0.285496	1845	1442	1433	659
uid58813	0.285503	1848	1407	1409	635
uid58615	0.285567	1821	1401	1457	625
uid60789	0.285613	1582	1169	1236	533
uid58535	0.285702	1523	1158	1221	527
uid197156	0.285727	1578	1211	1250	483
uid183006	0.285732	1778	1330	1367	613
uid60621	0.285817	1367	1011	1086	419
uid128	0.285832	907	627	631	260
uid60849	0.285871	666	500	551	196
uid177079	0.285876	1803	1378	1366	592
uid68335	0.285995	1389	1057	1063	447
uid188689	0.286110	1631	1291	1309	520
uid58057	0.286135	1806	1378	1435	618
uid61607	0.286156	1413	1051	1103	471
uid184076	0.286172	1800	1380	1351	581
uid41875	0.286239	428	336	369	148
uid159665	0.286240	1507	1103	1206	462
uid67985	0.286249	1325	989	1059	401
uid63269	0.286316	1536	1156	1187	498
uid197168	0.286324	1654	1240	1230	517
uid60171	0.286362	1852	1423	1428	671
uid58913	0.286382	1909	1461	1442	662
uid49725	0.286413	1541	1139	1189	508
uid59049	0.286428	1894	1462	1449	639
uid68021	0.286465	1253	903	977	357
uid161929	0.286482	1270	962	1023	403
uid59177	0.286545	1357	1027	1094	418
uid162129	0.286579	1621	1208	1282	533
uid197174	0.286594	1590	1199	1240	506
uid58647	0.286632	1222	911	977	376
uid63627	0.286643	1426	1055	1103	447
uid51371	0.286668	1731	1333	1370	595
uid68705	0.286687	1587	1205	1247	500
uid58981	0.286740	1228	873	991	374
uid61629	0.286763	2056	1598	1550	801
uid68743	0.286803	1403	1076	1129	430
uid60161	0.286837	1665	1244	1289	536
uid58481	0.286872	1390	1053	1105	426
uid48589	0.286886	1437	1098	1138	442
uid68141	0.286925	1244	887	999	396
uid62159	0.286932	1758	1320	1341	549
uid162057	0.286953	1315	964	1016	384
uid58519	0.286959	1738	1353	1368	572
uid57665	0.287011	1733	1350	1411	589
uid58667	0.287019	1339	1005	1091	419
uid58275	0.287044	1771	1410	1459	619
uid48359	0.287058	1332	995	1064	399
uid162017	0.287104	1284	965	1030	393
uid58985	0.287106	1497	1116	1163	506
uid193658	0.287122	1513	1142	1205	534
uid162013	0.287160	1306	956	1024	420
uid51877	0.287168	1663	1224	1262	486
uid66593	0.287199	1575	1153	1199	490
uid46231	0.287238	1431	1075	1126	446
uid61609	0.287271	1391	1022	1094	451
uid190704	0.287345	1828	1407	1454	644
uid58357	0.287359	1175	877	912	377
uid58669	0.287394	1457	1087	1147	451
uid73587	0.287431	1596	1196	1223	564
uid61591	0.287436	1511	1144	1201	528
uid58301	0.287466	1690	1282	1292	561
uid58031	0.287483	641	478	537	196
uid58861	0.287514	1474	1053	1137	442
uid168183	0.287531	1852	1441	1442	647
uid58881	0.287562	1639	1237	1253	500
uid65783	0.287586	1615	1216	1289	561
uid63605	0.287664	1327	991	1056	398
uid72479	0.287671	1642	1232	1224	515
uid59111	0.287672	1814	1394	1372	610
uid57685	0.287755	1326	1000	1067	409
uid48073	0.287839	1758	1351	1325	559
uid71379	0.287872	1132	841	918	342
uid197153	0.287940	653	483	544	195
uid60725	0.287948	1649	1219	1251	526
uid42613	0.288009	1751	1355	1368	622
uid59417	0.288056	1331	1002	1075	398
uid182482	0.288099	1665	1248	1303	569
uid57987	0.288152	1258	931	997	389
uid197163	0.288154	1540	1188	1241	492
uid58133	0.288171	1584	1194	1220	539
uid50385	0.288187	1421	1087	1121	421
uid170732	0.288192	1637	1279	1308	583
uid62911	0.288197	1707	1331	1367	545
uid57761	0.288216	1161	850	904	364
uid58011	0.288234	1761	1328	1346	601
uid61613	0.288268	1732	1330	1334	615
uid58253	0.288268	1685	1251	1266	554
uid68067	0.288304	1584	1187	1233	519
uid57995	0.288334	1176	855	961	373
uid58375	0.288365	1400	1080	1114	486
uid162509	0.288389	1828	1413	1456	630
uid175904	0.288416	1408	1067	1119	485
uid58309	0.288428	1161	868	952	381
uid58029	0.288483	1296	961	1010	380
uid47079	0.288508	1666	1260	1273	563
uid41729	0.288570	1735	1338	1357	640
uid161989	0.288573	1626	1214	1256	510
uid58185	0.288598	1442	1051	1137	473
uid61727	0.288624	1601	1297	1305	599
uid61409	0.288649	1224	875	986	386
uid73657	0.288658	1512	1178	1192	463
uid175682	0.288663	1399	1084	1121	413
uid59161	0.288722	1458	1071	1112	451
uid175524	0.288767	640	498	545	235
uid59101	0.288774	1600	1216	1239	571
uid58079	0.288794	1186	903	975	382
uid54207	0.288890	1523	1102	1168	464
uid58307	0.288984	1168	846	900	365
uid162217	0.288987	1196	865	978	373
uid201479	0.289022	1327	1002	1070	413
uid159517	0.289126	1141	848	926	345
uid58115	0.289130	1359	947	1081	402
uid197158	0.289131	1189	873	925	363
uid178736	0.289172	1576	1237	1264	520
uid73419	0.289185	1590	1241	1240	529
uid58471	0.289259	1397	1066	1144	443
uid186548	0.289267	1330	976	1048	434
uid63401	0.289280	1657	1237	1268	525
uid62913	0.289284	1710	1322	1298	576
uid59413	0.289342	1493	1112	1166	477
uid58963	0.289391	794	571	635	253
uid58863	0.289401	1532	1138	1220	509
uid171958	0.289418	2016	1614	1592	769
uid58313	0.289424	1165	843	910	372
uid168256	0.289508	1377	998	1058	424
uid194119	0.289512	1471	1127	1147	487
uid70621	0.289554	1809	1357	1364	567
uid197159	0.289594	1536	1183	1204	522
uid58525	0.289757	643	475	535	189
uid59439	0.289797	1362	1034	1100	424
uid58131	0.289801	1487	1143	1202	493
uid58437	0.289844	1148	856	892	373
uid53537	0.289867	1630	1299	1325	531
uid59183	0.289881	1690	1301	1353	578
uid62183	0.289891	1499	1123	1189	473
uid175777	0.289914	1819	1379	1423	649
uid58761	0.290004	1255	940	997	383
uid168181	0.290013	1494	1113	1108	478
uid58819	0.290023	1150	840	893	368
uid55357	0.290033	1408	1063	1125	444
uid58127	0.290037	1542	1183	1240	526
uid58875	0.290038	1437	1087	1169	449
uid57941	0.290109	1849	1442	1459	689
uid65787	0.290122	1349	1020	1078	454
uid57701	0.290129	2012	1605	1586	762
uid201429	0.290131	1400	1033	1105	431
uid58129	0.290162	1426	1096	1153	493
uid61349	0.290170	1751	1331	1347	576
uid57787	0.290273	1199	875	967	372
uid159857	0.290305	1307	958	1029	422
uid59001	0.290315	1671	1264	1300	506
uid61595	0.290334	1651	1228	1284	566
uid73421	0.290363	1527	1110	1161	501
uid58359	0.290378	1168	867	943	379
uid59361	0.290390	1686	1319	1359	537
uid49661	0.290415	1473	1105	1131	468
uid163997	0.290420	1436	1075	1126	431
uid58685	0.290432	1181	858	945	365
uid49001	0.290501	1856	1411	1426	608
uid84307	0.290614	1738	1351	1335	567
uid58545	0.290647	1479	1091	1207	466
uid195569	0.290666	1557	1174	1207	503
uid186819	0.290700	1558	1178	1208	504
uid59185	0.290712	1530	1165	1221	514
uid58889	0.290741	789	588	661	211
uid60727	0.290760	1334	978	1049	430
uid58175	0.290857	1511	1154	1212	509
uid158135	0.290925	1713	1267	1316	546
uid203027	0.290938	1199	877	951	373
uid59345	0.290939	1409	1028	1128	445
uid72767	0.290992	1716	1328	1334	632
uid162207	0.291046	1201	878	963	375
uid81783	0.291048	1840	1411	1409	586
uid58423	0.291055	1171	868	953	383
uid74445	0.291104	1586	1202	1253	505
uid57919	0.291117	1434	1100	1134	420
uid159985	0.291167	1186	866	952	377
uid59127	0.291187	1793	1401	1426	680
uid195560	0.291315	1454	1139	1161	453
uid58151	0.291355	1504	1146	1198	528
uid178201	0.291373	1206	878	967	378
uid59415	0.291385	1211	885	975	383
uid178202	0.291389	1205	877	964	375
uid203028	0.291419	1159	859	936	367
uid178203	0.291481	1205	876	963	375
uid81083	0.291502	710	524	596	177
uid57789	0.291517	1199	875	960	375
uid59171	0.291536	1524	1187	1215	488
uid159987	0.291548	1208	885	967	378
uid159983	0.291585	1182	861	951	370
uid175469	0.291593	1339	983	1048	440
uid161159	0.291599	1185	868	957	373
uid57965	0.291605	786	588	651	215
uid58777	0.291663	1647	1245	1261	599
uid158171	0.291666	1477	1124	1136	499
uid161157	0.291682	1215	888	973	380
uid73425	0.291704	1143	838	923	345
uid165873	0.291723	750	572	645	197
uid203025	0.291735	1073	777	863	325
uid162215	0.291741	1190	863	954	376
uid59181	0.291862	1416	1052	1124	456
uid176371	0.291911	1338	1041	1087	407
uid58663	0.291929	1443	1059	1110	464
uid84337	0.291940	1449	1099	1134	423
uid72481	0.291940	579	445	494	176
uid58479	0.291952	1959	1525	1534	701
uid57917	0.291977	1618	1212	1246	504
uid63399	0.291990	1715	1284	1339	577
uid159989	0.292029	1206	883	962	379
uid57765	0.292038	1439	1061	1140	425
uid49873	0.292058	1211	879	964	374
uid58517	0.292182	1205	882	976	380
uid53541	0.292200	1216	884	968	378
uid205053	0.292222	728	544	595	221
uid49903	0.292227	1185	874	952	376
uid66205	0.292243	1494	1166	1189	453
uid162213	0.292274	1204	872	967	377
uid59237	0.292288	1595	1246	1286	530
uid59165	0.292338	1195	876	964	374
uid193715	0.292349	1201	873	960	381
uid57985	0.292351	1558	1213	1252	511
uid161153	0.292353	1193	879	959	379
uid64755	0.292366	1903	1500	1492	656
uid161149	0.292378	1192	871	960	375
uid162121	0.292383	1586	1243	1278	526
uid193717	0.292402	752	574	648	200
uid188115	0.292415	770	560	647	205
uid162209	0.292422	1199	874	962	374
uid203026	0.292426	1180	866	951	374
uid161151	0.292522	1185	870	959	375
uid59223	0.292563	1996	1536	1575	694
uid159615	0.292628	1192	868	955	371
uid68837	0.292654	1168	883	927	356
uid162003	0.292685	1085	831	897	345
uid65449	0.292687	1394	1022	1083	429
uid182201	0.292775	1197	884	964	378
uid158157	0.292778	1199	867	960	375
uid52453	0.292790	1415	1054	1118	454
uid168320	0.292801	1821	1409	1404	665
uid58709	0.292833	1688	1293	1286	527
uid43697	0.292837	1030	770	847	338
uid41533	0.292847	765	576	656	218
uid53539	0.292865	1204	888	966	378
uid159467	0.292872	1193	880	961	375
uid49313	0.292932	1445	1081	1147	442
uid161143	0.292934	1195	878	960	379
uid59305	0.292984	1203	872	956	372
uid162119	0.293039	1589	1246	1268	520
uid50673	0.293061	1580	1240	1272	519
uid162205	0.293124	1197	879	959	377
uid165869	0.293166	1079	789	863	340
uid82939	0.293187	2069	1677	1626	760
uid58173	0.293193	1517	1151	1188	516
uid63343	0.293203	1695	1306	1321	543
uid162035	0.293206	1414	1041	1119	451
uid77127	0.293291	714	528	604	197
uid46647	0.293302	1279	946	1034	414
uid162097	0.293319	1650	1243	1278	545
uid197166	0.293409	1613	1261	1283	519
uid68283	0.293424	1437	1075	1139	423
uid46097	0.293434	1395	1025	1082	429
uid58493	0.293449	1858	1411	1403	658
uid161145	0.293459	1200	887	958	381
uid174439	0.293486	1308	992	1063	402
uid58289	0.293492	1626	1226	1288	490
uid159533	0.293500	1431	1001	1143	439
uid174986	0.293567	1396	1033	1102	451
uid58177	0.293590	1857	1466	1467	676
uid203391	0.293621	1448	1112	1175	452
uid157999	0.293628	1493	1106	1144	485
uid161925	0.293637	1186	865	955	372
uid197165	0.293654	1544	1227	1228	510
uid193716	0.293667	1196	873	967	381
uid193767	0.293677	1764	1386	1409	606
uid58771	0.293749	1446	1014	1154	447
uid59327	0.293772	1211	879	960	376
uid162211	0.293789	1206	884	973	381
uid61621	0.293810	777	605	656	204
uid161139	0.293820	1204	885	968	381
uid58575	0.293849	1378	1015	1111	445
uid66847	0.293860	1842	1411	1456	651
uid57897	0.293867	1467	1129	1183	500
uid59089	0.293882	1767	1428	1440	673
uid58055	0.293907	616	463	511	198
uid59121	0.293929	1410	1039	1106	449
uid52533	0.293931	1430	1053	1119	456
uid58679	0.293938	1793	1400	1434	668
uid159991	0.293951	1204	889	961	380
uid159493	0.293986	1198	883	959	375
uid64757	0.293991	1304	976	1049	409
uid67355	0.294009	1473	1135	1190	468
uid58139	0.294029	2093	1643	1596	744
uid57983	0.294032	1517	1154	1222	471
uid159639	0.294036	1187	876	960	376
uid58235	0.294066	1553	1179	1245	546
uid58119	0.294077	1556	1144	1194	482
uid176684	0.294168	1460	1102	1155	466
uid58837	0.294179	1563	1201	1241	477
uid58045	0.294203	1568	1186	1257	553
uid49527	0.294247	1490	1149	1177	504
uid60393	0.294295	1576	1182	1253	479
uid61627	0.294330	1434	1053	1108	458
uid59287	0.294368	1412	1048	1122	455
uid59315	0.294480	1595	1239	1286	522
uid41287	0.294504	772	559	653	200
uid61249	0.294549	1328	938	1064	422
uid167481	0.294556	1561	1202	1245	482
uid59213	0.294618	1722	1330	1407	645
uid49117	0.294671	1779	1394	1404	625
uid198525	0.294715	579	453	490	188
uid58003	0.294744	2026	1579	1525	791
uid161961	0.294752	1793	1408	1433	663
uid206041	0.294764	1471	1119	1183	475
uid193768	0.294770	1762	1387	1405	609
uid59117	0.294774	1422	1054	1129	465
uid81631	0.294802	1430	1089	1143	433
uid58671	0.294823	1367	965	1073	425
uid66917	0.294824	1609	1228	1272	526
uid184831	0.294853	NA	NA	NA	NA
uid186549	0.294872	2049	1609	1550	815
uid59125	0.294875	1421	1058	1131	459
uid160937	0.294876	1541	1192	1251	486
uid159491	0.294897	1199	874	967	377
uid59067	0.294913	1436	1097	1137	484
uid58665	0.294925	1439	1070	1131	463
uid59167	0.294930	1415	1051	1115	455
uid57845	0.294964	1355	1012	1089	429
uid57871	0.294976	1357	1005	1088	432
uid178644	0.294999	1489	1123	1165	475
uid168117	0.295007	1680	1254	1329	582
uid177714	0.295025	1565	1209	1207	524
uid82345	0.295038	1620	1249	1234	530
uid182202	0.295067	1179	859	942	377
uid159611	0.295075	1194	880	961	376
uid57857	0.295083	1403	1046	1120	458
uid57645	0.295136	1793	1404	1431	668
uid81103	0.295175	1416	1079	1126	430
uid57989	0.295183	1419	1115	1151	446
uid159535	0.295252	1433	1005	1147	448
uid51419	0.295266	1883	1525	1497	670
uid63159	0.295276	1882	1461	1479	689
uid58219	0.295295	1372	1025	1101	427
uid205054	0.295307	705	533	577	221
uid57667	0.295310	1454	1050	1124	441
uid80731	0.295376	1454	1074	1132	448
uid58337	0.295407	1366	1018	1097	433
uid49735	0.295486	1405	1054	1129	463
uid58869	0.295503	797	609	659	206
uid59087	0.295556	412	342	370	145
uid60491	0.295562	1582	1224	1286	497
uid55329	0.295583	1724	1322	1382	580
uid57907	0.295598	1474	1099	1178	507
uid70481	0.295608	1449	1081	1149	459
uid41861	0.295615	1599	1229	1316	584
uid197186	0.295643	1388	1026	1101	442
uid162169	0.295674	1592	1235	1285	516
uid161983	0.295674	1580	1234	1273	519
uid193766	0.295702	1332	990	1068	431
uid68285	0.295712	1548	1190	1259	534
uid162191	0.295736	1403	1058	1123	460
uid60191	0.295755	1738	1352	1403	562
uid57899	0.295783	1418	987	1124	441
uid159531	0.295823	1431	1005	1128	443
uid58571	0.295879	1380	1027	1108	443
uid59313	0.295942	1580	1235	1271	522
uid162151	0.295947	1441	1081	1153	459
uid162037	0.296034	1390	1032	1107	448
uid65785	0.296071	1578	1164	1204	532
uid170941	0.296088	1703	1290	1327	576
uid59201	0.296126	1564	1209	1258	491
uid59035	0.296160	1365	1013	1101	439
uid197185	0.296170	1385	1035	1112	449
uid43471	0.296171	1592	1223	1271	539
uid58503	0.296175	1429	1007	1140	444
uid72937	0.296193	1133	841	891	337
uid178722	0.296212	1474	1104	1166	448
uid59309	0.296252	1831	1444	1423	682
uid175861	0.296253	1398	1042	1122	459
uid176499	0.296260	1425	1008	1137	445
uid58335	0.296288	1371	1018	1100	443
uid59123	0.296289	1401	1043	1124	454
uid162039	0.296299	1414	1045	1122	454
uid179384	0.296312	1498	1142	1209	459
uid197188	0.296320	1391	1031	1108	446
uid178106	0.296330	1367	1019	1097	435
uid177715	0.296354	1575	1217	1216	529
uid61641	0.296355	436	350	378	157
uid197187	0.296461	1390	1031	1108	446
uid57683	0.296513	1589	1233	1237	499
uid58865	0.296542	1426	1088	1151	450
uid59103	0.296585	1474	1105	1168	472
uid46061	0.296592	1543	1193	1242	476
uid57859	0.296619	1412	1052	1122	460
uid161937	0.296642	1434	1067	1123	464
uid63617	0.296681	1538	1185	1241	474
uid75097	0.296706	1991	1565	1547	700
uid58605	0.296724	1988	1608	1599	731
uid58573	0.296731	1345	1017	1085	433
uid57935	0.296752	1531	1150	1218	465
uid82555	0.296767	1810	1452	1446	663
uid57981	0.296772	1425	1086	1163	456
uid73417	0.296774	1383	1070	1118	463
uid197181	0.296838	1579	1255	1280	510
uid57749	0.296863	1977	1596	1591	729
uid61585	0.296880	1513	1144	1202	470
uid82553	0.296884	1931	1564	1555	713
uid58221	0.296887	1377	1027	1108	431
uid58569	0.296894	1355	1014	1092	437
uid60575	0.296909	1510	1133	1215	467
uid87033	0.296926	1415	1081	1128	433
uid175780	0.296928	1530	1147	1222	470
uid162157	0.296944	1390	1033	1108	444
uid162005	0.296957	1342	1025	1083	415
uid57847	0.296971	1353	1006	1091	437
uid49487	0.296986	1586	1235	1275	630
uid51501	0.296998	1540	1177	1233	469
uid62095	0.297069	1426	1066	1157	471
uid57895	0.297103	1345	1005	1094	432
uid193760	0.297124	1608	1249	1299	518
uid193761	0.297125	1608	1249	1299	518
uid58557	0.297138	1591	1171	1245	520
uid157247	0.297139	1925	1476	1526	672
uid57911	0.297278	1354	1011	1094	433
uid59119	0.297281	1401	1051	1121	455
uid58381	0.297295	1477	1114	1187	478
uid193756	0.297307	1608	1249	1301	518
uid177811	0.297312	1597	1225	1245	561
uid192185	0.297316	1566	1219	1262	498
uid193755	0.297340	1608	1249	1307	518
uid193754	0.297340	1608	1249	1307	518
uid193757	0.297340	1608	1249	1307	518
uid58581	0.297408	1420	1058	1123	457
uid74441	0.297409	1602	1235	1290	524
uid193758	0.297432	1608	1247	1300	519
uid68019	0.297439	1497	1132	1208	454
uid193759	0.297449	1607	1250	1301	518
uid58105	0.297546	1355	1016	1094	442
uid67357	0.297565	1730	1366	1400	621
uid203392	0.297588	438	354	383	156
uid174333	0.297608	1452	1087	1141	473
uid162103	0.297690	1533	1189	1234	476
uid71153	0.297766	1400	1022	1091	450
uid158363	0.297859	1917	1509	1538	616
uid49513	0.297889	1937	1560	1575	687
uid176126	0.297897	1601	1253	1274	509
uid193769	0.297947	1453	1083	1142	468
uid162171	0.297980	1356	1008	1097	431
uid57587	0.298000	1418	992	1121	443
uid51175	0.298042	1746	1366	1371	642
uid161935	0.298046	1405	1054	1137	457
uid202215	0.298092	1424	1062	1126	428
uid162145	0.298105	1453	1085	1157	453
uid203123	0.298165	1465	1080	1148	470
uid40921	0.298205	1913	1505	1533	612
uid41017	0.298205	1922	1512	1541	617
uid158699	0.298233	1573	1161	1220	509
uid158061	0.298235	1365	1017	1105	435
uid73413	0.298303	1395	1050	1134	455
uid58877	0.298358	1634	1271	1298	574
uid60157	0.298366	1644	1244	1314	498
uid59321	0.298383	1461	1078	1142	473
uid51423	0.298396	1657	1263	1287	532
uid42831	0.298446	1601	1247	1284	516
uid162095	0.298525	1450	1081	1136	470
uid57943	0.298543	1525	1139	1208	471
uid160253	0.298556	1566	1204	1258	492
uid60165	0.298571	1530	1174	1238	478
uid58121	0.298574	1503	1143	1201	469
uid158037	0.298574	1366	1015	1107	435
uid174152	0.298613	1424	997	1126	445
uid157997	0.298638	2043	1608	1584	797
uid59585	0.298706	1738	1303	1354	570
uid51503	0.298762	1819	1431	1403	609
uid58153	0.298837	1819	1464	1477	693
uid59109	0.298871	1667	1308	1309	581
uid59323	0.298922	1454	1076	1138	472
uid162111	0.298924	1449	1077	1133	467
uid66203	0.298924	1601	1235	1267	549
uid58643	0.299007	1646	1290	1317	556
uid46625	0.299047	1166	903	950	386
uid161979	0.299064	1466	1104	1162	465
uid57671	0.299073	1557	1195	1254	486
uid59393	0.299175	378	252	304	102
uid189747	0.299177	2073	1661	1646	726
uid58577	0.299234	908	677	744	248
uid65267	0.299301	1448	1140	1211	474
uid58925	0.299309	1708	1320	1367	550
uid59259	0.299365	1352	1025	1067	443
uid58539	0.299386	1661	1271	1328	584
uid166827	0.299459	1366	1014	1101	437
uid68443	0.299503	1989	1566	1518	772
uid58457	0.299520	1750	1358	1399	565
uid58455	0.299563	1747	1356	1392	564
uid32235	0.299594	1445	1080	1137	471
uid169223	0.299688	1470	1095	1168	460
uid161969	0.299717	1747	1357	1401	566
uid159241	0.299723	1746	1360	1397	567
uid162123	0.299749	1453	1081	1136	473
uid58817	0.299787	1752	1358	1395	566
uid57679	0.299857	1911	1491	1529	617
uid168614	0.299906	1352	1000	1079	415
uid58855	0.299922	1490	1119	1196	479
uid57959	0.299926	1514	1129	1211	485
uid197263	0.299991	1747	1362	1404	572
uid57629	0.300005	903	672	742	245
uid59263	0.300077	1376	1032	1091	460
uid67507	0.300109	1889	1533	1506	688
uid57835	0.300112	1752	1359	1406	568
uid162015	0.300154	1368	1016	1106	434
uid58755	0.300172	1898	1513	1500	769
uid58839	0.300198	1741	1355	1389	571
uid46353	0.300225	1454	1087	1168	461
uid161959	0.300249	1627	1279	1317	561
uid159855	0.300252	1747	1360	1406	568
uid59369	0.300267	1709	1344	1351	551
uid57903	0.300300	1746	1358	1404	570
uid59163	0.300329	899	667	762	288
uid89377	0.300368	2172	1753	1692	861
uid58555	0.300384	1751	1357	1409	568
uid197170	0.300411	1520	1142	1198	478
uid159859	0.300457	1747	1368	1412	572
uid57795	0.300489	1732	1351	1396	563
uid156759	0.300536	1999	1599	1579	730
uid41455	0.300558	1748	1347	1394	566
uid159861	0.300639	1746	1362	1403	568
uid167482	0.300668	1427	1045	1124	465
uid58885	0.300777	1709	1339	1348	559
uid58327	0.300782	1331	980	1074	419
uid58953	0.300818	1913	1533	1534	786
uid57797	0.300827	1740	1358	1394	565
uid162125	0.300845	1445	1059	1123	466
uid162197	0.300849	1466	1098	1174	468
uid88071	0.300929	1740	1359	1406	569
uid159981	0.300997	1740	1354	1401	568
uid159389	0.301007	1744	1359	1406	567
uid66327	0.301017	1434	1060	1127	473
uid159247	0.301087	1743	1352	1408	574
uid57841	0.301099	1746	1358	1407	565
uid58015	0.301103	454	363	392	162
uid159391	0.301122	1752	1360	1402	571
uid57837	0.301137	1744	1359	1406	569
uid42155	0.301145	898	683	753	253
uid58233	0.301157	1456	1110	1158	445
uid59261	0.301268	1392	1043	1096	464
uid88065	0.301274	1743	1366	1404	573
uid59061	0.301275	1988	1558	1572	762
uid159691	0.301280	1737	1356	1406	568
uid175257	0.301405	1750	1360	1415	576
uid162141	0.301421	1742	1352	1413	566
uid162163	0.301434	1750	1359	1412	567
uid71135	0.301445	1768	1352	1417	595
uid58281	0.301539	1415	1107	1152	457
uid58053	0.301582	1854	1486	1496	676
uid68147	0.301597	1658	1271	1323	544
uid57839	0.301638	1738	1360	1411	571
uid54699	0.301677	1946	1568	1573	733
uid57947	0.301681	1460	1094	1168	467
uid162127	0.301686	1438	1068	1122	469
uid162033	0.301770	1980	1579	1561	693
uid58433	0.301811	1909	1504	1502	692
uid58165	0.301829	1857	1486	1490	686
uid58411	0.301829	1757	1360	1428	590
uid59217	0.301836	1897	1477	1505	716
uid58147	0.301908	2025	1612	1631	775
uid61579	0.301949	1856	1466	1463	611
uid159689	0.301979	1747	1353	1410	568
uid57747	0.302032	1926	1516	1549	728
uid43329	0.302051	1944	1521	1531	665
uid59021	0.302061	2093	1682	1657	799
uid162091	0.302079	1850	1464	1465	592
uid201478	0.302109	1941	1570	1547	670
uid205051	0.302160	1438	1079	1128	481
uid89393	0.302323	1762	1359	1409	572
uid59147	0.302329	1864	1472	1475	623
uid58135	0.302341	1894	1514	1525	776
uid59149	0.302364	1858	1464	1464	617
uid46657	0.302428	1837	1415	1428	621
uid189952	0.302489	1759	1407	1410	674
uid57663	0.302525	1681	1301	1362	546
uid59401	0.302560	1796	1361	1446	582
uid51641	0.302627	1673	1328	1350	639
uid41127	0.302646	2072	1700	1640	815
uid58927	0.302721	1851	1459	1459	611
uid57861	0.302756	1678	1287	1347	540
uid162155	0.302892	1355	1028	1075	461
uid184827	0.302960	1661	1317	1340	554
uid51421	0.302974	1599	1224	1271	496
uid58931	0.302990	1838	1445	1450	608
uid58989	0.303011	1908	1524	1518	787
uid176125	0.303079	1786	1430	1466	650
uid158509	0.303113	2119	1655	1627	858
uid46653	0.303129	1695	1312	1370	564
uid57661	0.303131	1738	1339	1380	563
uid54701	0.303164	1954	1566	1577	742
uid59173	0.303275	1847	1462	1461	615
uid58585	0.303300	1662	1282	1311	556
uid57885	0.303369	1426	1084	1138	463
uid59229	0.303391	1850	1462	1471	616
uid41053	0.303393	1426	1108	1147	509
uid66873	0.303399	1659	1315	1342	558
uid59093	0.303408	1866	1472	1494	676
uid58171	0.303479	1952	1539	1522	689
uid58279	0.303560	1666	1282	1311	628
uid55693	0.303687	1800	1424	1439	622
uid57851	0.303751	921	674	754	271
uid41927	0.303789	1660	1250	1316	562
uid58299	0.304014	1696	1298	1332	620
uid58945	0.304018	1948	1568	1559	700
uid58929	0.304148	1843	1456	1453	615
uid58495	0.304154	1636	1250	1278	568
uid59365	0.304161	1862	1467	1493	692
uid62919	0.304180	1742	1332	1386	563
uid45847	0.304250	1976	1557	1555	703
uid58297	0.304333	450	358	384	156
uid59159	0.304368	1828	1437	1446	608
uid158681	0.304451	1765	1405	1438	620
uid175778	0.304485	1374	999	1109	412
uid57681	0.304508	1760	1376	1417	575
uid59157	0.304517	1837	1424	1431	621
uid68311	0.304546	2197	1784	1728	884
uid63405	0.304575	1395	1046	1129	444
uid58051	0.304658	1746	1378	1407	610
uid70619	0.304662	1558	1186	1250	513
uid58117	0.304703	1678	1315	1345	555
uid162117	0.304762	2198	1782	1726	871
uid57901	0.304833	1784	1396	1425	591
uid59371	0.304919	946	697	763	268
uid58331	0.304945	1043	795	865	306
uid59003	0.305110	1643	1248	1311	524
uid58405	0.305186	1034	791	858	285
uid159513	0.305207	1771	1387	1384	574
uid159515	0.305231	1850	1453	1479	631
uid59769	0.305276	1896	1482	1531	631
uid57677	0.305281	1851	1450	1478	630
uid68293	0.305489	1851	1453	1477	633
uid198768	0.305524	949	698	775	270
uid68687	0.305559	926	706	759	289
uid59257	0.305597	1524	1187	1234	515
uid61575	0.305717	1222	963	1006	433
uid60821	0.305762	1655	1277	1316	564
uid187059	0.305771	1748	1332	1387	564
uid42117	0.305793	1832	1457	1477	706
uid67317	0.305840	1758	1381	1426	641
uid58801	0.305880	990	746	821	289
uid59211	0.305976	1466	1116	1175	473
uid162143	0.306070	1733	1346	1381	560
uid156845	0.306100	1002	755	835	290
uid67383	0.306136	2023	1618	1619	783
uid184862	0.306266	1795	1394	1427	593
uid161981	0.306388	1572	1226	1251	576
uid74021	0.306429	1870	1481	1494	703
uid62125	0.306505	1790	1376	1404	588
uid162109	0.306526	1782	1369	1403	584
uid196850	0.306535	944	727	795	289
uid41863	0.306543	1183	881	964	361
uid196851	0.306574	950	723	795	286
uid186598	0.306704	1235	977	1017	438
uid58351	0.306811	1847	1456	1507	715
uid49481	0.306831	1690	1312	1352	592
uid158055	0.306885	950	726	795	286
uid171261	0.306977	1697	1300	1344	587
uid158065	0.306989	948	728	798	288
uid59199	0.306990	1802	1435	1451	633
uid46233	0.306997	1731	1343	1382	561
uid57669	0.307058	1705	1299	1342	582
uid58589	0.307093	1699	1314	1372	579
uid198767	0.307135	907	665	743	253
uid61645	0.307169	910	665	737	255
uid58597	0.307270	2040	1623	1640	779
uid54927	0.307423	1694	1307	1352	574
uid158051	0.307426	940	723	790	283
uid53477	0.307435	2102	1707	1682	815
uid57813	0.307449	1755	1348	1398	596
uid48361	0.307527	1814	1441	1462	677
uid61565	0.307661	949	723	794	285
uid57791	0.307673	2034	1640	1629	734
uid48823	0.307679	1670	1331	1324	593
uid58681	0.307740	1017	775	841	282
uid50583	0.307781	1904	1517	1516	650
uid59059	0.307800	884	675	762	265
uid158063	0.307822	950	727	801	288
uid158053	0.307846	950	728	798	288
uid53065	0.307851	1684	1305	1359	581
uid161945	0.307879	949	727	797	288
uid58137	0.307967	2105	1711	1710	754
uid58707	0.308100	2032	1654	1656	781
uid57633	0.308121	998	763	830	292
uid57821	0.308141	1687	1325	1371	610
uid55639	0.308217	1640	1280	1340	575
uid158057	0.308227	948	725	791	287
uid57951	0.308300	849	648	712	248
uid57867	0.308321	1958	1573	1576	692
uid159663	0.308333	NA	NA	NA	NA
uid177931	0.308551	2132	1719	1720	792
uid183342	0.308755	1695	1298	1346	585
uid58799	0.308770	999	751	832	289
uid82371	0.308835	2148	1755	1739	829
uid175779	0.308843	1318	974	1098	384
uid165195	0.308855	2024	1654	1631	757
uid58339	0.308920	1638	1280	1339	576
uid173860	0.308920	2125	1716	1709	785
uid190186	0.309002	2138	1733	1725	800
uid47075	0.309012	341	226	273	94
uid171829	0.309061	798	599	656	223
uid58071	0.309146	877	668	729	246
uid182103	0.309308	1830	1453	1476	642
uid189188	0.309315	2124	1720	1719	790
uid58161	0.309407	972	748	815	281
uid58943	0.309462	341	227	274	99
uid168516	0.309495	1865	1499	1492	682
uid82369	0.309511	971	730	809	281
uid59303	0.309607	2138	1720	1710	783
uid65789	0.309632	1692	1308	1360	569
uid46215	0.309700	1798	1433	1464	612
uid188477	0.309755	1606	1231	1292	552
uid158039	0.309783	975	753	825	288
uid52535	0.309798	389	257	324	103
uid162021	0.309802	2132	1713	1701	790
uid54717	0.309806	2030	1621	1646	771
uid162131	0.309812	1826	1465	1482	639
uid59583	0.309833	2128	1720	1700	826
uid59203	0.309866	1824	1465	1482	641
uid58063	0.309886	941	727	795	285
uid161953	0.309890	1826	1465	1483	639
uid158151	0.309979	2126	1724	1720	787
uid158161	0.310017	942	728	795	286
uid83611	0.310017	2138	1723	1720	782
uid158357	0.310035	942	727	795	287
uid184821	0.310106	1799	1402	1416	600
uid58689	0.310108	1841	1442	1459	700
uid58795	0.310114	2123	1711	1705	786
uid59385	0.310121	2116	1702	1694	772
uid47077	0.310127	1934	1531	1559	781
uid57673	0.310142	2132	1713	1708	792
uid63163	0.310152	1716	1345	1350	578
uid58277	0.310162	1816	1427	1456	678
uid70839	0.310169	993	749	826	290
uid58091	0.310206	2119	1702	1693	776
uid58691	0.310211	2031	1618	1611	838
uid61567	0.310226	1833	1458	1483	640
uid52581	0.310276	1771	1370	1422	605
uid162159	0.310325	2120	1722	1688	824
uid158159	0.310362	993	751	824	290
uid57975	0.310402	2100	1692	1704	772
uid158043	0.310421	1010	766	838	285
uid88063	0.310454	954	727	805	271
uid58083	0.310462	2118	1700	1691	778
uid59299	0.310462	2137	1725	1714	785
uid179370	0.310486	1750	1393	1411	628
uid59017	0.310497	2016	1637	1634	772
uid46241	0.310527	1697	1333	1364	602
uid167781	0.310538	1688	1331	1342	584
uid47081	0.310547	1761	1373	1434	638
uid58529	0.310597	2119	1707	1710	785
uid50615	0.310632	2132	1717	1707	783
uid54719	0.310639	2033	1620	1643	776
uid175768	0.310678	1838	1458	1483	647
uid58107	0.310780	855	640	702	248
uid49135	0.310783	2110	1706	1702	781
uid57909	0.310812	2114	1698	1698	779
uid58753	0.310843	2129	1710	1701	776
uid89383	0.310860	991	750	831	288
uid176453	0.310894	1567	1238	1238	549
uid59317	0.310926	1836	1456	1488	648
uid175109	0.310991	1836	1462	1487	647
uid58103	0.311005	2150	1751	1739	796
uid175111	0.311009	1835	1460	1489	645
uid58759	0.311039	2119	1715	1715	782
uid55353	0.311047	1621	1254	1319	564
uid57933	0.311051	884	656	731	241
uid176369	0.311129	2156	1744	1719	797
uid156977	0.311146	973	741	814	279
uid59175	0.311157	2201	1766	1741	842
uid58227	0.311169	2017	1644	1647	778
uid86655	0.311242	988	746	830	288
uid86653	0.311246	988	746	827	288
uid88069	0.311273	988	745	831	289
uid86657	0.311281	988	745	828	289
uid58751	0.311285	2160	1747	1728	801
uid73963	0.311368	973	740	817	283
uid58237	0.311441	2029	1666	1648	777
uid175105	0.311609	1839	1460	1489	645
uid58159	0.311690	941	714	792	271
uid54441	0.311740	1837	1471	1502	649
uid162185	0.311740	1826	1454	1484	643
uid61583	0.311742	1846	1473	1502	650
uid86659	0.311752	987	746	827	289
uid86751	0.311868	976	739	818	291
uid58961	0.311905	983	746	825	283
uid58959	0.311942	1961	1569	1588	793
uid173374	0.311949	2124	1713	1706	784
uid58243	0.311956	887	657	722	246
uid158045	0.312011	989	749	820	284
uid159001	0.312017	2059	1685	1675	789
uid88067	0.312021	983	744	827	287
uid59045	0.312033	1964	1553	1579	706
uid58027	0.312034	968	727	814	283
uid58757	0.312044	2118	1706	1708	790
uid54715	0.312067	2053	1643	1672	777
uid82815	0.312071	2126	1707	1702	779
uid87025	0.312074	1613	1249	1319	554
uid43671	0.312090	1851	1483	1500	651
uid57689	0.312120	1836	1458	1487	644
uid175108	0.312136	1844	1473	1503	651
uid58543	0.312168	1875	1465	1486	748
uid58315	0.312171	2128	1728	1714	787
uid175107	0.312211	1841	1467	1497	650
uid58245	0.312244	882	657	718	246
uid43727	0.312332	1846	1478	1501	650
uid175106	0.312345	1838	1465	1488	652
uid174872	0.312357	1849	1478	1498	652
uid52455	0.312372	1847	1476	1496	652
uid174871	0.312423	1845	1474	1497	654
uid57863	0.312430	2036	1603	1631	800
uid84215	0.312455	2049	1664	1659	784
uid175110	0.312463	1844	1469	1505	649
uid58089	0.312559	2128	1723	1725	791
uid54443	0.312702	1839	1469	1499	651
uid54459	0.312748	1845	1472	1500	650
uid58013	0.312828	886	657	721	244
uid54461	0.313018	1843	1469	1501	646
uid58239	0.313212	1771	1425	1444	670
uid59301	0.313312	962	733	811	280
uid61605	0.313414	1801	1431	1463	627
uid58255	0.313438	1852	1434	1486	727
uid51639	0.313482	1746	1362	1371	589
uid58551	0.313544	2136	1714	1725	870
uid158881	0.313713	2028	1642	1630	760
uid59057	0.313777	2027	1637	1642	809
uid189187	0.313785	2048	1669	1659	787
uid184010	0.313891	2064	1684	1677	810
uid158875	0.313901	2129	1716	1697	787
uid173403	0.313910	2136	1732	1715	790
uid58401	0.314160	1281	938	1045	387
uid82949	0.314214	2019	1643	1639	776
uid52459	0.314315	230	181	207	71
uid57891	0.314491	1997	1608	1623	806
uid66803	0.314497	1349	1048	1105	448
uid159841	0.314570	2133	1728	1724	832
uid179202	0.314580	1984	1580	1578	776
uid181617	0.314646	2042	1665	1654	779
uid51879	0.314651	2087	1704	1706	811
uid73353	0.314663	1892	1498	1534	775
uid53535	0.314673	2039	1651	1649	773
uid55641	0.314702	1951	1559	1573	788
uid41171	0.314715	2035	1653	1650	789
uid158879	0.314763	2080	1695	1684	801
uid188479	0.314853	2048	1665	1674	794
uid41709	0.314910	2012	1640	1631	833
uid59307	0.314929	2009	1622	1626	816
uid158133	0.314936	2029	1637	1627	761
uid158701	0.315096	2042	1658	1648	776
uid52597	0.315127	1947	1530	1568	776
uid190705	0.315141	2036	1667	1660	779
uid183682	0.315155	2036	1654	1645	777
uid48371	0.315171	2166	1779	1770	858
uid58293	0.315210	1933	1552	1546	771
uid81841	0.315284	2152	1756	1759	845
uid62265	0.315348	1823	1467	1468	738
uid49467	0.315396	2017	1638	1631	781
uid73967	0.315409	2081	1693	1692	799
uid183001	0.315453	2074	1683	1681	808
uid55381	0.315458	2034	1654	1651	789
uid58475	0.315627	1962	1546	1552	784
uid59135	0.315666	1886	1494	1519	709
uid58821	0.315862	2096	1699	1710	897
uid58317	0.315917	2031	1622	1622	722
uid89371	0.315921	1338	1043	1104	451
uid162189	0.315957	2084	1685	1687	805
uid58271	0.316199	2050	1666	1648	783
uid195461	0.316227	2084	1706	1698	815
uid73473	0.316330	1797	1421	1468	627
uid193706	0.316406	2094	1700	1698	816
uid57675	0.316408	2093	1698	1696	816
uid173926	0.316422	2062	1671	1667	806
uid57605	0.316508	2108	1715	1702	907
uid62463	0.316762	2091	1699	1699	816
uid55779	0.316994	2122	1696	1729	813
uid61617	0.317071	2123	1718	1724	915
uid174072	0.317211	1844	1434	1493	728
uid59227	0.317380	1015	782	841	341
uid59887	0.317448	2038	1655	1669	787
uid48129	0.317524	2102	1703	1726	813
uid58739	0.317773	1927	1537	1543	764
uid61245	0.317774	1032	792	864	337
uid15862	0.317937	2190	1802	1808	874
uid193764	0.318014	1024	787	849	339
uid45897	0.318055	1704	1301	1322	633
uid58933	0.318241	2126	1719	1718	911
uid74393	0.318268	1954	1578	1589	782
uid58193	0.318409	2068	1625	1675	827
uid58097	0.318906	2127	1732	1737	839
uid58199	0.319029	2129	1735	1732	846
uid59581	0.319062	1829	1463	1494	748
uid161161	0.319191	1789	1434	1457	721
uid66305	0.319244	1250	936	1002	375
uid50325	0.319269	1826	1469	1471	747
uid54335	0.319297	2006	1619	1634	757
uid68053	0.319317	1914	1541	1559	706
uid65447	0.319423	2085	1670	1677	837
uid192186	0.319518	2255	1847	1821	970
uid186740	0.319555	384	269	311	100
uid179904	0.319569	1866	1492	1518	746
uid40861	0.319600	2229	1869	1855	966
uid58713	0.319640	1890	1517	1524	769
uid58829	0.319871	2052	1675	1673	801
uid68445	0.319956	1605	1284	1349	593
uid59037	0.320025	1966	1568	1577	785
uid57599	0.320140	2310	1892	1862	1019
uid43327	0.320330	2126	1724	1708	893
uid46523	0.320420	1903	1505	1534	762
uid58937	0.320442	2151	1723	1727	926
uid58241	0.320464	1904	1507	1532	752
uid58441	0.320494	2060	1656	1658	853
uid75101	0.320696	2200	1844	1827	947
uid193771	0.320816	1985	1598	1617	842
uid58451	0.320902	2116	1704	1722	856
uid58069	0.321055	2088	1700	1694	861
uid82373	0.321112	2291	1865	1871	955
uid58439	0.321159	2064	1671	1658	852
uid57731	0.321258	1910	1499	1532	776
uid58995	0.321576	2141	1721	1709	913
uid58749	0.321588	1998	1606	1604	805
uid159003	0.321804	1824	1472	1513	798
uid73585	0.321833	1486	1151	1193	580
uid58661	0.321961	1808	1417	1461	726
uid194120	0.322007	1525	1165	1212	583
uid167486	0.322249	2183	1803	1781	977
uid59075	0.322327	2037	1627	1643	838
uid61587	0.322355	2028	1630	1631	838
uid57601	0.322511	2250	1865	1853	967
uid55771	0.322732	1977	1603	1601	800
uid58295	0.322799	1757	1395	1414	711
uid62901	0.322857	2128	1716	1695	908
uid59277	0.322909	2115	1740	1746	881
uid158851	0.323011	2285	1880	1853	1006
uid158167	0.323106	2192	1814	1776	956
uid62101	0.323344	2227	1864	1848	978
uid170612	0.323669	1602	1269	1342	600
uid158377	0.323678	1826	1422	1458	736
uid59279	0.323774	1832	1440	1468	743
uid158379	0.323774	1832	1439	1473	743
uid158381	0.323774	1832	1439	1473	743
uid158375	0.323777	1832	1439	1468	743
uid158383	0.323777	1832	1439	1473	743
uid158373	0.323778	1832	1439	1468	743
uid158531	0.323778	1832	1439	1468	743
uid58449	0.323987	2099	1728	1730	878
uid63345	0.324176	2051	1653	1695	859
uid47509	0.324252	2037	1639	1683	861
uid58095	0.324314	1621	1301	1361	619
uid57653	0.324415	2108	1738	1738	878
uid161977	0.324422	1904	1514	1563	770
uid43247	0.324431	1895	1517	1546	791
uid41865	0.324437	1840	1441	1450	655
uid57743	0.324744	1925	1525	1573	779
uid58447	0.324764	2039	1645	1693	865
uid68453	0.324808	2008	1625	1624	857
uid41019	0.324916	1635	1310	1368	618
uid62131	0.325249	1284	1010	1061	479
uid184079	0.325279	1296	1020	1073	437
uid162135	0.325364	1928	1569	1582	794
uid59433	0.325765	2000	1578	1620	797
uid55403	0.325792	1629	1298	1359	616
uid58445	0.326153	2063	1664	1644	873
uid58453	0.326333	2091	1734	1720	903
uid58505	0.326400	2242	1854	1814	1006
uid58843	0.326467	2223	1846	1832	977
uid159519	0.326748	152	119	130	58
uid58941	0.327381	2218	1832	1806	963
uid72795	0.327411	1938	1587	1588	807
uid59155	0.327867	1904	1560	1569	795
uid48815	0.328145	2098	1726	1760	921
uid59129	0.328340	1361	1062	1094	510
uid57955	0.328347	2263	1894	1872	1021
uid58533	0.328743	1266	973	1046	458
uid168059	0.328785	2257	1858	1842	988
uid59115	0.328939	2232	1860	1852	994
uid58377	0.329107	2211	1846	1829	977
uid58249	0.329164	2225	1842	1817	953
uid58549	0.329439	2279	1895	1900	992
uid58805	0.329851	1954	1603	1603	884
uid58187	0.329887	2228	1823	1829	954
uid68741	0.329917	144	115	123	56
uid58527	0.330126	1923	1535	1556	844
uid58991	0.330151	2249	1882	1857	1016
uid182483	0.330356	928	737	793	356
uid189951	0.330585	1330	1020	1084	473
uid58997	0.330892	2243	1878	1869	1010
uid57865	0.331135	2224	1843	1845	962
uid59023	0.331260	2277	1892	1849	1042
uid57635	0.331325	1265	978	1034	466
uid86865	0.331705	2263	1879	1861	1016
uid174512	0.331736	1263	975	1036	465
uid63403	0.332069	2183	1820	1822	975
uid59405	0.332434	1357	1054	1089	496
uid58845	0.332594	2209	1833	1830	999
uid59081	0.332711	2253	1883	1865	1000
uid184823	0.332748	2316	1912	1905	1006
uid52605	0.332899	2305	1911	1910	1005
uid52607	0.332900	2291	1895	1887	988
uid57745	0.332997	1352	1047	1102	489
uid159685	0.333001	2310	1915	1913	1009
uid193772	0.333032	2315	1916	1914	1013
uid185179	0.333813	2293	1924	1906	1020
uid58905	0.333950	2142	1798	1812	995
uid57603	0.333990	2316	1917	1911	1024
uid189950	0.334461	1290	997	1048	468
uid58269	0.334539	2250	1890	1880	1027
uid176372	0.335032	2301	1917	1908	1019
uid57735	0.335865	2086	1685	1695	864
uid162149	0.336050	2127	1732	1764	963
uid58873	0.336067	2044	1660	1675	843
uid57655	0.336507	2134	1745	1779	967
uid83615	0.337023	2068	1681	1696	868
uid58443	0.337232	2141	1744	1729	935
uid58019	0.337382	2018	1637	1650	829
uid58921	0.337467	2244	1866	1855	973
uid158855	0.339020	2082	1694	1696	859
uid71131	0.339201	2072	1671	1685	852
uid158853	0.339220	2085	1692	1695	875
uid62937	0.339501	2025	1639	1658	835
uid57833	0.339618	1758	1394	1416	763
uid158857	0.339667	2082	1695	1698	864
uid58113	0.339688	2004	1620	1646	825
uid83613	0.339694	2068	1689	1687	858
uid59241	0.339797	2048	1660	1663	838
uid59015	0.339859	2038	1651	1658	835
uid162161	0.340556	2333	1930	1910	1083
uid57927	0.340854	2057	1672	1679	851
uid83617	0.341070	2057	1672	1678	851
uid159871	0.341078	2057	1671	1679	851
uid59009	0.341458	2057	1668	1672	850
uid82343	0.341491	2347	1945	1937	1112
uid59319	0.342214	2085	1696	1703	867
uid46085	0.346718	2361	1981	1984	1163
uid70791	0.361573	1716	1409	1401	765
uid58971	0.364124	2233	1865	1884	1118
uid80859	0.365213	1989	1630	1645	916
uid68279	0.365318	2124	1748	1756	987
uid62107	0.367018	2367	2018	2008	1199
uid58675	0.367810	2072	1767	1775	1010
uid67387	0.368376	1764	1464	1466	814
uid59105	0.370083	1633	1290	1358	669
uid68321	0.370144	1630	1282	1348	676
uid58207	0.371013	2204	1842	1836	1105
uid162107	0.371710	1614	1254	1337	673
uid58353	0.372134	2257	1898	1906	1162
uid58499	0.373574	1629	1259	1344	669
uid58273	0.373575	2227	1867	1850	1105
uid58613	0.373846	1780	1450	1472	801
uid58373	0.373857	1991	1643	1659	962
uid58155	0.374391	2060	1726	1741	1036
uid59437	0.375146	2375	2037	2022	1246
uid162105	0.375151	1588	1241	1319	672
uid58429	0.375447	2246	1905	1913	1168
uid178369	0.375467	2079	1743	1761	1034
uid58595	0.375715	1478	1150	1229	624
uid164779	0.375938	1421	1115	1185	598
uid58085	0.376016	2166	1840	1847	1085
uid58703	0.376130	2393	2049	2032	1282
uid48825	0.376181	2071	1734	1748	1030
uid57649	0.376186	1780	1448	1474	799
uid181998	0.376399	1475	1148	1220	620
uid161973	0.376417	1487	1167	1237	621
uid89379	0.376531	1473	1144	1220	608
uid67319	0.376544	2400	2058	2032	1279
uid62961	0.376559	2298	1940	1943	1180
uid89373	0.376578	1473	1146	1220	608
uid42497	0.376693	2291	1957	1957	1183
uid54411	0.376926	2114	1793	1792	1079
uid61643	0.377101	2226	1888	1892	1153
uid58811	0.377185	1484	1160	1229	616
uid58547	0.378118	2098	1776	1782	1057
uid58427	0.378435	2143	1812	1808	1088
uid176500	0.378470	2266	1926	1922	1160
uid57589	0.378593	1455	1144	1213	609
uid58693	0.378598	1456	1144	1211	609
uid158163	0.379481	2372	1994	2020	1191
uid59131	0.379509	2091	1761	1756	1044
uid58999	0.379576	1431	1106	1188	603
uid58321	0.379884	2220	1887	1867	1147
uid58939	0.379972	1455	1134	1204	605
uid58459	0.380223	1955	1620	1639	961
uid194444	0.380351	2255	1909	1885	1147
uid193774	0.380427	2247	1895	1888	1134
uid159539	0.380691	2218	1875	1875	1139
uid57595	0.380707	2228	1896	1878	1154
uid58687	0.380838	1439	1110	1190	603
uid74431	0.381061	2083	1734	1751	1052
uid57889	0.381087	2259	1907	1891	1147
uid73179	0.381163	2221	1877	1865	1138
uid57887	0.381232	2229	1898	1883	1157
uid54341	0.381362	1429	1109	1189	606
uid43163	0.381911	1999	1653	1671	995
uid59233	0.381945	2151	1791	1808	1099
uid184011	0.381954	1919	1567	1611	966
uid57609	0.382181	1848	1514	1528	831
uid58361	0.382227	1799	1511	1518	863
uid58611	0.382263	1771	1419	1471	803
uid86885	0.382400	1850	1518	1529	834
uid81775	0.382777	2161	1807	1850	1073
uid193710	0.382954	1846	1523	1530	831
uid46099	0.383113	1874	1555	1556	862
uid191340	0.383295	1748	1406	1471	804
uid58733	0.383460	1846	1521	1518	847
uid58231	0.383474	2071	1729	1734	1083
uid48801	0.383546	1851	1527	1529	853
uid41317	0.383886	1861	1523	1555	909
uid59207	0.383920	2180	1836	1819	1100
uid162133	0.384376	2358	2006	2002	1202
uid178913	0.384400	2283	1939	1949	1149
uid177516	0.384441	2222	1849	1882	1077
uid58391	0.384516	2481	2162	2123	1363
uid162199	0.384565	2263	1914	1913	1181
uid58657	0.384692	2266	1927	1932	1179
uid58211	0.384692	1856	1539	1537	856
uid170535	0.384775	1864	1529	1533	859
uid170534	0.384899	1862	1527	1532	855
uid60487	0.384923	1994	1666	1674	998
uid66307	0.385153	2209	1869	1880	1138
uid72473	0.385335	2256	1912	1928	1184
uid58021	0.385616	1826	1481	1527	887
uid81081	0.386147	2538	2223	2178	1401
uid57615	0.386150	2242	1892	1908	1101
uid58209	0.386377	1836	1521	1523	844
uid57593	0.386599	2375	2034	2032	1238
uid57613	0.386627	2289	1936	1953	1154
uid61647	0.386678	2276	1922	1934	1193
uid177517	0.386825	2280	1930	1954	1152
uid57643	0.386837	1382	1112	1167	655
uid66301	0.386973	2558	2224	2189	1405
uid49953	0.387481	2181	1845	1844	1125
uid50539	0.387626	2376	2021	2013	1217
uid66391	0.387649	2166	1819	1830	1083
uid176370	0.388257	2493	2187	2161	1345
uid59899	0.388281	2479	2136	2111	1308
uid58967	0.388370	1371	1103	1151	654
uid205541	0.388408	2483	2154	2138	1333
uid42975	0.388465	2471	2159	2127	1329
uid49469	0.388581	1971	1621	1641	958
uid193704	0.388819	2348	2017	1976	1220
uid68745	0.388821	1780	1471	1499	877
uid58081	0.388878	2488	2184	2173	1368
uid57849	0.388988	1686	1362	1411	784
uid174460	0.389138	2502	2179	2149	1363
uid75113	0.389463	1998	1692	1695	1059
uid58387	0.389495	2379	2044	2045	1257
uid58859	0.389502	2389	2025	2041	1233
uid162023	0.389564	1615	1295	1373	760
uid58189	0.389564	1877	1583	1589	943
uid197194	0.389612	1466	1165	1211	670
uid58383	0.389866	2400	2076	2070	1277
uid58047	0.389876	2432	2107	2096	1297
uid58515	0.389950	2498	2181	2153	1368
uid58389	0.390207	2500	2189	2157	1373
uid46181	0.390248	1823	1512	1541	909
uid73771	0.390456	1464	1172	1218	672
uid162511	0.390560	2485	2163	2155	1350
uid58603	0.390574	2181	1835	1852	1121
[truncated: 515 more rows]
