# Supplementary material for: Quickly Finding Orthologs as Reciprocal Best Hits with BLAT, LAST, and UBLAST: How Much Do We Miss?
Source: PLoS One. 2014 Jul 11;9(7):e101850. doi: 10.1371/journal.pone.0101850 (PMC4094424; doi:10.1371/journal.pone.0101850)
Supplement: Table Set S1 — These tables contain counts for genes finding reciprocal best hits and genes finding homologs organized on a per query genome fashion. The directory contains the R-script used to run the t-tests comparing the results from each program, and a table with the results of these t-tests. (ZIP) [file pone.0101850.s001.zip › S1-Tables-Stats-Genes/uid57779.Homologs_norm.tbl]

Genome	GSS	blastp	usearch7	last	blat
uid13961	0.128199	1.0000	0.6885	0.7012	0.3106
uid58009	0.143423	1.0000	0.5613	0.6877	0.1115
uid1433	0.149683	1.0000	0.6775	0.6964	0.3135
uid10623	0.177136	1.0000	0.6716	0.6841	0.2682
uid48993	0.177847	1.0000	0.6068	0.7128	0.1635
uid155	0.178163	1.0000	0.6172	0.7300	0.1573
uid12410	0.182221	1.0000	0.6568	0.6873	0.2743
uid39575	0.183206	1.0000	0.6811	0.6855	0.2777
uid45893	0.183777	1.0000	0.5922	0.7212	0.1526
uid58719	0.183981	1.0000	0.6213	0.7183	0.1590
uid62227	0.184497	1.0000	0.5947	0.7101	0.1760
uid59133	0.185448	1.0000	0.6179	0.7207	0.1462
uid51395	0.186047	1.0000	0.6050	0.7565	0.1652
uid63631	0.186760	1.0000	0.6117	0.7034	0.1699
uid75119	0.187192	1.0000	0.6206	0.7109	0.1509
uid167488	0.187357	1.0000	0.6280	0.7242	0.1839
uid14003	0.187809	1.0000	0.7058	0.7180	0.3214
uid57755	0.188659	1.0000	0.6522	0.7235	0.1913
uid162201	0.189166	1.0000	0.6352	0.7404	0.1735
uid73415	0.189383	1.0000	0.6092	0.7569	0.1882
uid65089	0.189798	1.0000	0.6576	0.7448	0.1701
uid58365	0.189800	1.0000	0.5868	0.7314	0.1446
uid58421	0.190394	1.0000	0.6340	0.7237	0.1770
uid58635	0.191373	1.0000	0.6171	0.7325	0.1609
uid51875	0.191474	1.0000	0.6365	0.7270	0.1658
uid183486	0.193330	1.0000	0.6281	0.7497	0.1716
uid58711	0.193369	1.0000	0.6446	0.7207	0.1674
uid74443	0.193721	1.0000	0.6395	0.7329	0.1737
uid66875	0.194158	1.0000	0.6222	0.7137	0.1553
uid82379	0.194618	1.0000	0.6522	0.7172	0.1679
uid58787	0.196176	1.0000	0.6208	0.7421	0.1814
uid66329	0.196395	1.0000	0.6455	0.7441	0.1721
uid57807	0.196459	1.0000	0.6171	0.7274	0.1748
uid58563	0.196794	1.0000	0.6250	0.7064	0.1639
uid52827	0.196853	1.0000	0.6337	0.7296	0.1724
uid84411	0.197087	1.0000	0.6572	0.7388	0.1904
uid61573	0.197742	1.0000	0.6415	0.7542	0.1623
uid10698	0.197830	1.0000	0.6995	0.7005	0.3095
uid58717	0.197964	1.0000	0.6416	0.7444	0.1739
uid189028	0.198244	1.0000	0.6439	0.7391	0.1698
uid57757	0.198421	1.0000	0.6168	0.7367	0.1839
uid57727	0.198435	1.0000	0.6278	0.7217	0.1704
uid58825	0.198504	1.0000	0.6482	0.7188	0.1835
uid168259	0.198513	1.0000	0.6357	0.7377	0.1917
uid43679	0.198675	1.0000	0.6430	0.7150	0.1790
uid57883	0.198733	1.0000	0.5811	0.7129	0.1664
uid58041	0.198860	1.0000	0.6564	0.7497	0.1789
uid189027	0.199086	1.0000	0.6423	0.7393	0.1721
uid58409	0.199271	1.0000	0.6648	0.7407	0.1824
uid58923	0.199472	1.0000	0.6466	0.7239	0.1787
uid58379	0.199492	1.0000	0.6438	0.7344	0.1667
uid58601	0.199690	1.0000	0.6188	0.7435	0.1741
uid58871	0.199740	1.0000	0.6490	0.7158	0.1799
uid162067	0.200313	1.0000	0.6408	0.7203	0.1835
uid162071	0.200860	1.0000	0.6486	0.7189	0.1817
uid58841	0.201162	1.0000	0.6503	0.7275	0.1764
uid57721	0.201549	1.0000	0.6398	0.7213	0.1730
uid39439	0.201827	1.0000	0.6985	0.7059	0.2834
uid39573	0.202118	1.0000	0.6759	0.7026	0.2797
uid58849	0.202252	1.0000	0.6491	0.7266	0.1819
uid197216	0.202254	1.0000	0.6409	0.7232	0.1765
uid59399	0.202442	1.0000	0.6634	0.7342	0.1972
uid57751	0.202529	1.0000	0.6378	0.7722	0.1754
uid58851	0.202848	1.0000	0.6604	0.7317	0.1812
uid70841	0.203610	1.0000	0.6438	0.7377	0.1867
uid49529	0.203809	1.0000	0.6349	0.6831	0.1700
uid167998	0.203929	1.0000	0.6432	0.7344	0.1763
uid57753	0.204006	1.0000	0.6220	0.7128	0.1975
uid68281	0.205326	1.0000	0.6430	0.7277	0.2105
uid14005	0.205828	1.0000	0.4184	0.6485	0.0711
uid59043	0.205971	1.0000	0.6226	0.7075	0.1946
uid54735	0.206601	1.0000	0.6200	0.7181	0.1916
uid59389	0.206877	1.0000	0.6050	0.7349	0.1840
uid18881	0.207687	1.0000	0.6540	0.6891	0.2758
uid58225	0.208019	1.0000	0.6318	0.7191	0.2069
uid184407	0.208679	1.0000	0.6189	0.7204	0.1781
uid38659	0.209009	1.0000	0.6643	0.6909	0.2590
uid57713	0.209577	1.0000	0.6233	0.6994	0.1877
uid59347	0.210313	1.0000	0.6205	0.7252	0.1723
uid41131	0.210355	1.0000	0.6271	0.6948	0.1924
uid54733	0.210423	1.0000	0.6427	0.7125	0.1903
uid43333	0.211006	1.0000	0.6211	0.7555	0.1947
uid43493	0.211260	1.0000	0.6078	0.7099	0.1743
uid61411	0.211405	1.0000	0.6397	0.7078	0.1929
uid57717	0.212165	1.0000	0.6182	0.6923	0.2030
uid48803	0.212499	1.0000	0.6323	0.7172	0.1784
uid167261	0.212518	1.0000	0.6627	0.7378	0.2252
uid62903	0.212571	1.0000	0.6314	0.7277	0.2084
uid176129	0.212730	1.0000	0.6452	0.7233	0.1687
uid176707	0.212739	1.0000	0.6354	0.7023	0.1823
uid66551	0.213235	1.0000	0.6581	0.7374	0.2201
uid58823	0.213253	1.0000	0.6304	0.7129	0.1830
uid184406	0.213361	1.0000	0.6762	0.7263	0.2278
uid169620	0.213396	1.0000	0.6405	0.7413	0.2100
uid65269	0.213600	1.0000	0.6151	0.6950	0.2057
uid57873	0.213688	1.0000	0.6437	0.7444	0.2131
uid42499	0.214042	1.0000	0.6058	0.6953	0.1802
uid184819	0.214247	1.0000	0.6458	0.7020	0.2196
uid51637	0.214339	1.0000	0.6036	0.6829	0.1857
uid74437	0.215191	1.0000	0.6631	0.7148	0.2202
uid195930	0.215344	1.0000	0.6786	0.7436	0.1939
uid51535	0.215406	1.0000	0.6287	0.7180	0.1880
uid57877	0.215457	1.0000	0.6145	0.6771	0.1933
uid59189	0.215589	1.0000	0.6537	0.7116	0.2098
uid68105	0.216608	1.0000	0.6811	0.7173	0.2244
uid40863	0.216814	1.0000	0.6427	0.7106	0.1870
uid58561	0.216872	1.0000	0.6708	0.7219	0.2176
uid190182	0.217139	1.0000	0.6670	0.7319	0.2078
uid67321	0.217216	1.0000	0.6285	0.7222	0.2060
uid63623	0.217223	1.0000	0.6487	0.7168	0.1959
uid51607	0.217246	1.0000	0.6339	0.7589	0.1667
uid52695	0.217902	1.0000	0.6500	0.6961	0.1976
uid58469	0.217918	1.0000	0.6701	0.7446	0.2119
uid45857	0.217943	1.0000	0.6559	0.7213	0.1865
uid58785	0.218031	1.0000	0.6416	0.7157	0.1863
uid46245	0.218286	1.0000	0.6751	0.7232	0.2439
uid58827	0.218515	1.0000	0.6583	0.7198	0.1879
uid72619	0.218884	NA	NA	NA	NA
uid176130	0.218960	1.0000	0.6562	0.7370	0.1785
uid57769	0.218973	1.0000	0.6457	0.7125	0.2052
uid54919	0.219021	1.0000	0.6744	0.7097	0.2294
uid61571	0.219144	1.0000	0.6449	0.7140	0.2063
uid58035	0.219294	1.0000	0.6452	0.7157	0.1810
uid70729	0.219302	1.0000	0.6426	0.7096	0.1843
uid58903	0.219303	1.0000	0.6566	0.7255	0.1995
uid81199	0.219399	1.0000	0.6491	0.7157	0.1849
uid58407	0.219496	1.0000	0.6205	0.7191	0.1648
uid201033	0.219530	1.0000	0.6285	0.7036	0.2055
uid58435	0.219650	1.0000	0.6803	0.7509	0.2268
uid171337	0.219710	1.0000	0.6586	0.7255	0.2268
uid42887	0.219766	1.0000	0.6723	0.7110	0.2295
uid43501	0.219811	1.0000	0.6779	0.7206	0.2330
uid57719	0.219876	1.0000	0.6863	0.7279	0.2230
uid58847	0.219891	1.0000	0.6485	0.7072	0.1804
uid59107	0.219918	1.0000	0.6644	0.7319	0.2178
uid58181	0.220004	1.0000	0.6660	0.7262	0.2137
uid72475	0.220014	1.0000	0.6709	0.7167	0.2191
uid66207	0.220085	1.0000	0.6429	0.7222	0.1944
uid162019	0.220515	1.0000	0.6501	0.7103	0.2228
uid74439	0.220789	1.0000	0.6684	0.7207	0.2245
uid58741	0.220814	1.0000	0.6334	0.7175	0.1817
uid61623	0.221458	1.0000	0.6742	0.7132	0.2223
uid58947	0.221694	1.0000	0.6472	0.7234	0.1848
uid58807	0.221778	1.0000	0.6878	0.7278	0.2374
uid12377	0.221888	1.0000	0.6825	0.7052	0.2721
uid196597	0.221897	1.0000	0.6780	0.7509	0.2176
uid184863	0.222026	1.0000	0.6677	0.7133	0.2284
uid58673	0.222145	1.0000	0.6556	0.6993	0.2217
uid171377	0.222391	1.0000	0.6455	0.7158	0.2110
uid58767	0.222512	1.0000	0.6342	0.7262	0.1668
uid50305	0.222654	1.0000	0.6771	0.7069	0.2267
uid46845	0.222834	1.0000	0.6858	0.7376	0.2438
uid60167	0.223655	1.0000	0.6218	0.7372	0.1795
uid190185	0.224718	1.0000	0.6589	0.7008	0.2182
uid57879	0.225674	1.0000	0.6525	0.6770	0.2410
uid57893	0.225911	1.0000	0.6553	0.7003	0.2173
uid167315	0.226033	1.0000	0.6712	0.7188	0.2399
uid157911	0.226400	1.0000	0.6569	0.7277	0.2227
uid67359	0.226433	1.0000	0.6429	0.6961	0.1977
uid184864	0.227306	1.0000	0.6616	0.7143	0.2100
uid57715	0.228021	1.0000	0.6724	0.6984	0.2314
uid59193	0.228305	1.0000	0.6667	0.7072	0.2145
uid58023	0.229100	1.0000	0.6681	0.7313	0.2339
uid177925	0.230547	1.0000	0.6921	0.7219	0.2214
uid49857	0.231606	1.0000	0.6625	0.7124	0.2077
uid68249	0.233650	1.0000	0.6842	0.7308	0.2075
uid171259	0.236370	1.0000	0.7515	0.8405	0.2423
uid58815	0.236708	1.0000	0.6604	0.7021	0.2354
uid170731	0.236731	1.0000	0.7082	0.8207	0.2249
uid197195	0.238089	1.0000	0.7407	0.8302	0.2377
uid47313	0.239572	1.0000	0.6733	0.7586	0.2196
uid63665	0.239951	1.0000	0.7156	0.8471	0.2263
uid61897	0.240441	1.0000	0.7362	0.8497	0.2362
uid59311	0.245615	1.0000	0.6290	0.7581	0.2500
uid202216	0.249391	1.0000	0.7098	0.7384	0.2724
uid157331	0.255708	1.0000	0.7457	0.7781	0.3144
uid78143	0.257795	1.0000	0.7378	0.7724	0.2911
uid57583	0.259188	1.0000	0.7112	0.7560	0.2819
uid193703	0.259703	1.0000	0.7584	0.7631	0.3288
uid58625	0.260137	1.0000	0.7368	0.7728	0.2853
uid59253	0.261238	1.0000	0.7310	0.7890	0.2761
uid203361	0.261485	1.0000	0.7238	0.7948	0.2870
uid205052	0.261912	1.0000	0.7264	0.8302	0.2925
uid59215	0.261918	1.0000	0.7120	0.7798	0.2858
uid162053	0.262439	1.0000	0.7264	0.8302	0.2925
uid58419	0.262573	1.0000	0.7364	0.7854	0.2777
uid52599	0.262611	1.0000	0.7432	0.7745	0.2916
uid58367	0.263504	1.0000	0.7713	0.7674	0.3506
uid58695	0.263651	1.0000	0.7673	0.7516	0.3359
uid68449	0.263734	1.0000	0.7264	0.7976	0.2742
uid202217	0.264108	1.0000	0.7151	0.7374	0.2885
uid58205	0.264462	1.0000	0.7283	0.8321	0.2981
uid158863	0.264475	1.0000	0.7152	0.7806	0.2911
uid59545	0.264850	1.0000	0.7287	0.7674	0.3047
uid67365	0.264888	1.0000	0.7661	0.7824	0.3218
uid61589	0.265215	1.0000	0.7516	0.7286	0.3237
uid162179	0.265238	1.0000	0.7154	0.7351	0.3008
uid66607	0.265327	1.0000	0.7560	0.7847	0.3131
uid62695	0.265493	1.0000	0.7196	0.7790	0.3116
uid167988	0.265648	1.0000	0.7193	0.7577	0.3060
uid59883	0.265695	1.0000	0.7198	0.7619	0.3109
uid162029	0.265747	1.0000	0.7265	0.7892	0.2849
uid65781	0.265950	1.0000	0.7544	0.7670	0.2920
uid193770	0.266056	1.0000	0.7263	0.7768	0.3150
uid46257	0.266096	1.0000	0.7475	0.7606	0.3325
uid58397	0.266157	1.0000	0.7483	0.7650	0.3218
uid57709	0.266190	1.0000	0.7264	0.7972	0.3031
uid49695	0.266210	1.0000	0.7155	0.7856	0.3002
uid58039	0.266217	1.0000	0.7345	0.8418	0.3051
uid58059	0.266269	1.0000	0.7261	0.8311	0.3077
uid162333	0.266287	1.0000	0.7645	0.7715	0.3463
uid197180	0.266385	1.0000	0.7321	0.7620	0.2610
uid193702	0.266385	1.0000	0.7304	0.7800	0.2940
uid59205	0.266451	1.0000	0.7493	0.7883	0.2862
uid87065	0.266540	1.0000	0.7659	0.8114	0.3056
uid58747	0.266560	1.0000	0.7425	0.8064	0.2888
uid158869	0.266566	1.0000	0.7191	0.7817	0.2986
uid82367	0.266634	1.0000	0.7401	0.8051	0.2966
uid173371	0.266695	1.0000	0.7349	0.8233	0.2884
uid58977	0.266741	1.0000	0.7728	0.8133	0.3081
uid49131	0.266809	1.0000	0.7180	0.7755	0.3122
uid68447	0.266907	1.0000	0.7665	0.8168	0.3019
uid201428	0.267018	1.0000	0.7675	0.8104	0.3052
uid57585	0.267132	1.0000	0.7637	0.8120	0.3068
uid158861	0.267231	1.0000	0.7245	0.7748	0.3112
uid185759	0.267413	1.0000	0.7363	0.8093	0.3103
uid176920	0.267467	1.0000	0.7723	0.8181	0.3089
uid168321	0.267524	1.0000	0.7151	0.7539	0.3147
uid58677	0.267524	1.0000	0.7268	0.7688	0.3058
uid85495	0.267567	1.0000	0.7308	0.7937	0.3045
uid158871	0.267577	1.0000	0.7211	0.7870	0.3023
uid87051	0.267622	1.0000	0.7714	0.8130	0.3052
uid87069	0.267637	1.0000	0.7688	0.8117	0.3052
uid62461	0.267648	1.0000	0.7278	0.7861	0.2917
uid87067	0.267660	1.0000	0.7662	0.8117	0.3052
uid57939	0.267724	1.0000	0.7221	0.7700	0.3055
uid159865	0.267730	1.0000	0.7246	0.7645	0.3087
uid159543	0.267845	1.0000	0.7714	0.8209	0.3115
uid62693	0.267879	1.0000	0.7258	0.7738	0.3069
uid177930	0.267964	1.0000	0.7390	0.8282	0.2765
uid47323	0.268103	1.0000	0.7528	0.7610	0.3225
uid59065	0.268157	1.0000	0.7346	0.7756	0.2773
uid58887	0.268438	1.0000	0.7982	0.8318	0.2915
uid157907	0.268532	1.0000	0.7293	0.7521	0.3010
uid60163	0.268535	1.0000	0.7270	0.7781	0.3088
uid57711	0.268537	1.0000	0.8004	0.8363	0.2960
uid61577	0.268559	1.0000	0.7584	0.7793	0.3115
uid89391	0.268709	1.0000	0.7580	0.7730	0.3337
uid162027	0.268822	1.0000	0.7228	0.8049	0.2936
uid58833	0.268936	1.0000	0.7247	0.7771	0.3117
uid42615	0.269049	1.0000	0.7730	0.7680	0.3430
uid173372	0.269232	1.0000	0.7478	0.8362	0.2888
uid57729	0.269276	1.0000	0.7076	0.7976	0.2819
uid184818	0.269289	1.0000	0.7111	0.7746	0.3153
uid58559	0.269355	1.0000	0.7080	0.7693	0.3073
uid81629	0.269471	1.0000	0.7410	0.7829	0.2974
uid58659	0.269490	1.0000	0.7414	0.7458	0.3131
uid65087	0.269503	1.0000	0.7788	0.7742	0.3502
uid58655	0.269572	1.0000	0.7192	0.7831	0.2787
uid184824	0.269771	1.0000	0.7454	0.8327	0.3011
uid195908	0.269791	1.0000	0.7649	0.7843	0.3183
uid57693	0.269858	1.0000	0.7548	0.7548	0.3268
uid162087	0.269883	1.0000	0.7660	0.8434	0.3113
uid58077	0.269918	1.0000	0.7477	0.8182	0.3061
uid202924	0.269941	1.0000	0.7278	0.7746	0.2722
uid58565	0.269942	1.0000	0.7357	0.7487	0.3147
uid197184	0.270005	1.0000	0.7100	0.7698	0.3069
uid61569	0.270092	1.0000	0.7562	0.8238	0.3060
uid51377	0.270122	1.0000	0.7320	0.7856	0.2910
uid59047	0.270128	1.0000	0.7550	0.7663	0.3199
uid162513	0.270145	1.0000	0.7198	0.7857	0.3093
uid43465	0.270147	1.0000	0.7795	0.7862	0.3472
uid57705	0.270186	1.0000	0.7000	0.7904	0.2892
uid176921	0.270237	1.0000	0.7485	0.7873	0.2918
uid77129	0.270259	1.0000	0.7419	0.7888	0.2894
uid67367	0.270344	1.0000	0.7477	0.7600	0.3227
uid59011	0.270363	1.0000	0.7792	0.8322	0.2848
uid58513	0.270452	1.0000	0.7519	0.7631	0.3178
uid46663	0.270548	1.0000	0.7724	0.7708	0.3256
uid55487	0.270589	1.0000	0.7139	0.7656	0.3057
uid58949	0.270621	1.0000	0.7012	0.7660	0.2814
uid51695	0.270738	1.0000	0.7683	0.8514	0.3185
uid177081	0.270742	1.0000	0.7358	0.8183	0.2899
uid42501	0.270891	1.0000	0.7611	0.7762	0.3466
uid197178	0.271065	1.0000	0.7266	0.7615	0.2806
uid162335	0.271074	1.0000	0.7509	0.8055	0.2912
uid57707	0.271123	1.0000	0.7462	0.8344	0.2860
uid158867	0.271157	1.0000	0.7263	0.7888	0.3030
uid162001	0.271198	1.0000	0.7573	0.8350	0.2893
uid62207	0.271255	1.0000	0.7363	0.7520	0.3392
uid57723	0.271261	1.0000	0.7300	0.7785	0.2788
uid87003	0.271270	1.0000	0.7600	0.8495	0.3105
uid58501	0.271297	1.0000	0.7532	0.7905	0.3329
uid161943	0.271353	1.0000	0.7415	0.7484	0.3333
uid184826	0.271376	1.0000	0.7860	0.7850	0.3586
uid65091	0.271396	1.0000	0.7414	0.7653	0.2891
uid163693	0.271433	1.0000	0.7217	0.7903	0.3022
uid183004	0.271491	1.0000	0.7545	0.7626	0.3321
uid197177	0.271498	1.0000	0.7224	0.7738	0.2490
uid59357	0.271593	1.0000	0.7257	0.7897	0.3059
uid58683	0.271606	1.0000	0.7416	0.7848	0.2919
uid59359	0.271613	1.0000	0.7259	0.7907	0.3049
uid158865	0.271637	1.0000	0.7257	0.7866	0.3051
uid181997	0.271656	1.0000	0.7637	0.8469	0.3100
uid58911	0.271754	1.0000	0.7233	0.7847	0.2982
uid173370	0.271799	1.0000	0.7450	0.8337	0.2971
uid61625	0.271818	1.0000	0.7803	0.7821	0.3223
uid158173	0.271856	1.0000	0.7441	0.8054	0.2600
uid201038	0.271937	1.0000	0.7782	0.7832	0.3579
uid43467	0.271954	1.0000	0.7810	0.7725	0.3420
uid68707	0.271987	1.0000	0.7560	0.7753	0.3238
uid59225	0.272119	1.0000	0.7148	0.8074	0.2840
uid57703	0.272121	1.0000	0.7539	0.7820	0.3127
uid59077	0.272161	1.0000	0.7846	0.7735	0.3598
uid62959	0.272215	1.0000	0.7395	0.7721	0.2863
uid163691	0.272222	1.0000	0.7244	0.7935	0.3034
uid42777	0.272247	1.0000	0.7353	0.7908	0.2830
uid58149	0.272305	1.0000	0.7800	0.7701	0.3483
uid197160	0.272377	1.0000	0.7212	0.7516	0.2764
uid162045	0.272383	1.0000	0.7077	0.7594	0.3102
uid57961	0.272386	1.0000	0.6969	0.7923	0.2862
uid167487	0.272448	1.0000	0.7707	0.7931	0.3601
uid202219	0.272655	1.0000	0.7794	0.7703	0.3579
uid43091	0.272660	1.0000	0.7180	0.7734	0.3139
uid58935	0.272711	1.0000	0.7359	0.7829	0.2742
uid43211	0.272797	1.0000	0.7240	0.7804	0.3226
uid58125	0.272810	1.0000	0.7430	0.8228	0.2975
uid58793	0.272850	1.0000	0.7510	0.8148	0.2925
uid58067	0.272885	1.0000	0.7917	0.7836	0.3504
uid58951	0.272889	1.0000	0.7708	0.7669	0.3507
uid71231	0.272977	1.0000	0.7296	0.8201	0.2893
uid57881	0.273034	1.0000	0.7194	0.7585	0.3138
uid161241	0.273038	1.0000	0.7324	0.8216	0.2902
uid161957	0.273049	1.0000	0.7201	0.7604	0.3138
uid45895	0.273097	1.0000	0.7654	0.7769	0.3503
uid174511	0.273113	1.0000	0.7765	0.8027	0.3442
uid162165	0.273122	1.0000	0.7364	0.8298	0.2938
uid58109	0.273124	1.0000	0.7780	0.7948	0.3351
uid48821	0.273140	1.0000	0.7589	0.7807	0.3352
uid51367	0.273176	1.0000	0.7416	0.7939	0.2965
uid197182	0.273221	1.0000	0.7136	0.7597	0.2972
uid173373	0.273234	1.0000	0.7500	0.8393	0.2879
uid58061	0.273263	1.0000	0.7560	0.8373	0.3254
uid59429	0.273301	1.0000	0.7275	0.8226	0.2969
uid168323	0.273340	1.0000	0.7273	0.7811	0.2907
uid58791	0.273365	1.0000	0.7525	0.8122	0.2935
uid172734	0.273486	1.0000	0.7790	0.9061	0.2486
uid164001	0.273521	1.0000	0.7394	0.7382	0.3244
uid68055	0.273610	1.0000	0.7739	0.7839	0.3365
uid47087	0.273670	1.0000	0.7046	0.8200	0.2954
uid58649	0.273728	1.0000	0.7618	0.7858	0.3288
uid48819	0.273732	1.0000	0.7442	0.7891	0.2910
uid59071	0.273752	1.0000	0.7475	0.7797	0.3272
uid60583	0.273777	1.0000	0.7485	0.7363	0.3335
uid175574	0.273795	1.0000	0.7336	0.7981	0.2908
uid57581	0.273822	1.0000	0.7216	0.8186	0.2937
uid161999	0.273832	1.0000	0.7623	0.8173	0.2888
uid159867	0.273850	1.0000	0.7427	0.8242	0.2943
uid161197	0.273857	1.0000	0.7255	0.8221	0.2986
uid51489	0.273863	1.0000	0.7385	0.7677	0.3095
uid162059	0.273892	1.0000	0.7406	0.7845	0.3108
uid89375	0.273984	1.0000	0.7554	0.7641	0.3124
uid68691	0.274022	1.0000	0.7486	0.8161	0.3096
uid58653	0.274026	1.0000	0.7437	0.8220	0.2955
uid174812	0.274054	1.0000	0.7760	0.7609	0.3411
uid57993	0.274080	1.0000	0.7578	0.8281	0.2852
uid66297	0.274081	1.0000	0.7570	0.7602	0.3472
uid175523	0.274122	1.0000	0.7483	0.7477	0.3271
uid58899	0.274157	1.0000	0.7642	0.7886	0.3348
uid161941	0.274165	1.0000	0.7336	0.7424	0.3281
uid66601	0.274278	1.0000	0.7347	0.7960	0.2737
uid59281	0.274288	1.0000	0.7393	0.7418	0.3254
uid168665	0.274293	1.0000	0.7477	0.8131	0.3103
uid59053	0.274299	1.0000	0.7393	0.7906	0.3360
uid59291	0.274303	1.0000	0.7459	0.7855	0.2865
uid158169	0.274319	1.0000	0.7751	0.7630	0.3645
uid46219	0.274374	1.0000	0.7552	0.7754	0.3068
uid59095	0.274379	1.0000	0.7276	0.7822	0.2811
uid57759	0.274396	1.0000	0.7365	0.7861	0.3166
uid43725	0.274442	1.0000	0.7718	0.7866	0.3518
uid189029	0.274456	1.0000	0.7381	0.7399	0.3262
uid59325	0.274518	1.0000	0.7424	0.8114	0.2880
uid40845	0.274601	1.0000	0.7727	0.7733	0.3519
uid58065	0.274622	1.0000	0.7183	0.7617	0.3125
uid57925	0.274623	1.0000	0.7376	0.7693	0.3327
uid46679	0.274628	1.0000	0.7467	0.8199	0.3096
uid66603	0.274634	1.0000	0.7347	0.7878	0.3289
uid196849	0.274678	1.0000	0.7794	0.7794	0.3628
uid57695	0.274697	1.0000	0.7393	0.7418	0.3260
uid72627	0.274697	1.0000	0.7821	0.7906	0.3658
uid159993	0.274714	1.0000	0.7438	0.8159	0.2910
uid58101	0.274730	1.0000	0.7459	0.7851	0.3168
uid58781	0.274762	1.0000	0.7399	0.7424	0.3268
uid159879	0.274763	1.0000	0.7432	0.8139	0.2916
uid159881	0.274763	1.0000	0.7432	0.8139	0.2916
uid86889	0.274774	1.0000	0.7399	0.7405	0.3268
uid176501	0.274807	1.0000	0.7373	0.7820	0.3080
uid89387	0.274854	1.0000	0.7544	0.7450	0.3322
uid58983	0.274880	1.0000	0.7808	0.7813	0.3646
uid59069	0.274909	1.0000	0.7363	0.7448	0.3284
uid170532	0.274919	1.0000	0.7381	0.7442	0.3272
uid203790	0.274933	1.0000	0.7395	0.7450	0.3276
uid67501	0.274961	1.0000	0.7679	0.7947	0.3425
uid57971	0.274969	1.0000	0.7326	0.8118	0.2950
uid172628	0.274989	1.0000	0.7634	0.8290	0.2903
uid196798	0.274998	1.0000	0.7417	0.8106	0.2903
uid58311	0.275021	1.0000	0.7215	0.8020	0.2908
uid49489	0.275058	1.0000	0.7147	0.7846	0.2867
uid59349	0.275068	1.0000	0.7397	0.8095	0.2864
uid162177	0.275116	1.0000	0.7350	0.7851	0.3107
uid197217	0.275132	1.0000	0.7814	0.7843	0.3639
uid89385	0.275146	1.0000	0.7491	0.7468	0.3295
uid68143	0.275152	1.0000	0.7611	0.7863	0.3367
uid48643	0.275159	1.0000	0.7431	0.7341	0.3307
uid182929	0.275162	1.0000	0.7637	0.7653	0.3417
uid184832	0.275170	1.0000	0.7410	0.7422	0.3260
uid58853	0.275233	1.0000	0.7378	0.7439	0.3287
uid49331	0.275253	1.0000	0.7265	0.7669	0.3138
uid185758	0.275262	1.0000	0.7366	0.7433	0.3274
uid168322	0.275286	1.0000	0.7765	0.7617	0.3469
uid40839	0.275290	1.0000	0.7753	0.7777	0.3543
uid58599	0.275297	1.0000	0.7766	0.7667	0.3618
uid58993	0.275327	1.0000	0.7206	0.7471	0.3120
uid197218	0.275330	1.0000	0.7391	0.7434	0.3252
uid167994	0.275334	1.0000	0.7561	0.7410	0.3314
uid184829	0.275356	1.0000	0.7442	0.7460	0.3313
uid57777	0.275381	1.0000	0.7389	0.7431	0.3282
uid161919	0.275446	1.0000	0.7326	0.7653	0.3144
uid53543	0.275482	1.0000	0.7299	0.8087	0.3055
uid41169	0.275483	1.0000	0.7334	0.7631	0.3156
uid59409	0.275493	1.0000	0.7383	0.7547	0.3131
uid184828	0.275566	1.0000	0.7421	0.7439	0.3307
uid196793	0.275572	1.0000	0.7429	0.8093	0.2903
uid83619	0.275575	1.0000	0.7387	0.7442	0.3284
uid58417	0.275578	1.0000	0.7384	0.7427	0.3268
uid179383	0.275592	1.0000	0.7512	0.7796	0.3284
uid193763	0.275662	1.0000	0.7356	0.7406	0.3292
uid43209	0.275663	1.0000	0.7437	0.7372	0.3345
uid48071	0.275668	1.0000	0.7390	0.7822	0.3109
uid61633	0.275680	1.0000	0.7423	0.8101	0.2885
uid184830	0.275705	1.0000	0.7456	0.7431	0.3305
uid179069	0.275714	1.0000	0.7497	0.8010	0.3253
uid57785	0.275730	1.0000	0.7469	0.8102	0.2940
uid198524	0.275741	1.0000	0.7345	0.7772	0.3069
uid80745	0.275757	1.0000	0.7377	0.7814	0.3091
uid58511	0.275773	1.0000	0.7222	0.7464	0.3128
uid83157	0.275835	1.0000	0.7323	0.7630	0.3029
uid172630	0.275861	1.0000	0.7624	0.8238	0.2871
uid159863	0.275871	1.0000	0.7406	0.8105	0.2880
uid170533	0.275916	1.0000	0.7438	0.7716	0.2931
uid57699	0.275952	1.0000	0.7564	0.7630	0.3317
uid202218	0.275953	1.0000	0.7361	0.7441	0.3271
uid43093	0.275954	1.0000	0.7432	0.7809	0.3109
uid172629	0.275969	1.0000	0.7594	0.8245	0.2860
uid66779	0.275975	1.0000	0.7722	0.7971	0.3350
uid60859	0.275997	1.0000	0.7547	0.8208	0.3057
uid86651	0.276003	1.0000	0.7650	0.7666	0.3418
uid57783	0.276019	1.0000	0.7349	0.8036	0.2940
uid172626	0.276031	1.0000	0.7589	0.8221	0.2866
uid172627	0.276040	1.0000	0.7624	0.8257	0.2871
uid196777	0.276049	1.0000	0.7410	0.8067	0.2912
uid172624	0.276050	1.0000	0.7628	0.8241	0.2866
uid196794	0.276084	1.0000	0.7429	0.8106	0.2903
uid196795	0.276087	1.0000	0.7429	0.8093	0.2903
uid172625	0.276092	1.0000	0.7589	0.8281	0.2866
uid198643	0.276101	1.0000	0.7457	0.8096	0.2899
uid198644	0.276101	1.0000	0.7457	0.8084	0.2899
uid196790	0.276104	1.0000	0.7429	0.8106	0.2903
uid196792	0.276106	1.0000	0.7429	0.8106	0.2903
uid175575	0.276106	1.0000	0.7432	0.8108	0.2899
uid196789	0.276107	1.0000	0.7429	0.8106	0.2903
uid196796	0.276120	1.0000	0.7429	0.8093	0.2903
uid196791	0.276120	1.0000	0.7429	0.8093	0.2903
uid196788	0.276120	1.0000	0.7429	0.8106	0.2903
uid196799	0.276120	1.0000	0.7429	0.8093	0.2903
uid196787	0.276120	1.0000	0.7429	0.8106	0.2903
uid54947	0.276144	1.0000	0.7377	0.7451	0.3266
uid196784	0.276147	1.0000	0.7426	0.8103	0.2906
uid58773	0.276153	1.0000	0.7965	0.8953	0.2733
uid196797	0.276159	1.0000	0.7408	0.8084	0.2899
uid196785	0.276166	1.0000	0.7426	0.8103	0.2906
uid174334	0.276170	1.0000	0.7804	0.7867	0.3344
uid196782	0.276171	1.0000	0.7417	0.8096	0.2905
uid57637	0.276181	1.0000	0.7416	0.8087	0.2907
uid58523	0.276188	1.0000	0.7765	0.7891	0.3586
uid161997	0.276197	1.0000	0.7387	0.7424	0.3278
uid175571	0.276197	1.0000	0.7420	0.8084	0.2936
uid162137	0.276198	1.0000	0.7445	0.7837	0.3156
uid62905	0.276217	1.0000	0.7443	0.7653	0.3114
uid57775	0.276242	1.0000	0.7341	0.7420	0.3266
uid197154	0.276249	1.0000	0.7204	0.8067	0.3019
uid175578	0.276266	1.0000	0.7393	0.8027	0.2887
uid202426	0.276270	1.0000	0.7527	0.7574	0.3264
uid196800	0.276275	1.0000	0.7426	0.8079	0.2906
uid58333	0.276295	1.0000	0.7389	0.8079	0.2894
uid81777	0.276300	1.0000	0.7613	0.7390	0.3300
uid59351	0.276317	1.0000	0.7435	0.8116	0.2887
uid59079	0.276348	1.0000	0.7657	0.7765	0.3238
uid70731	0.276355	1.0000	0.7358	0.7450	0.3282
uid57803	0.276367	1.0000	0.7486	0.7398	0.3473
uid196774	0.276396	1.0000	0.7444	0.8099	0.2901
uid172631	0.276396	1.0000	0.7628	0.8261	0.2866
uid51721	0.276417	1.0000	0.7422	0.7664	0.3070
uid162183	0.276442	1.0000	0.7366	0.7402	0.3276
uid196783	0.276444	1.0000	0.7423	0.8150	0.2910
uid183002	0.276501	1.0000	0.7805	0.7580	0.3364
uid161353	0.276504	1.0000	0.7438	0.8069	0.2908
uid178352	0.276510	1.0000	0.7746	0.7500	0.3425
uid161377	0.276510	1.0000	0.7426	0.8069	0.2908
uid61635	0.276514	1.0000	0.7429	0.8096	0.2892
uid161409	0.276520	1.0000	0.7438	0.8069	0.2908
uid59221	0.276529	1.0000	0.7899	0.7842	0.3551
uid196770	0.276547	1.0000	0.7417	0.8096	0.2905
uid196769	0.276547	1.0000	0.7429	0.8096	0.2905
uid196775	0.276564	1.0000	0.7432	0.8111	0.2963
uid41403	0.276568	1.0000	0.7620	0.7551	0.3275
uid68839	0.276579	1.0000	0.7374	0.7442	0.3264
uid196779	0.276585	1.0000	0.7417	0.8096	0.2892
uid196776	0.276593	1.0000	0.7423	0.8101	0.2959
uid68843	0.276614	1.0000	0.7491	0.8099	0.2919
uid196771	0.276618	1.0000	0.7417	0.8096	0.2905
uid80735	0.276632	1.0000	0.7407	0.7815	0.3099
uid196778	0.276658	1.0000	0.7411	0.8089	0.2947
uid161369	0.276662	1.0000	0.7426	0.8069	0.2958
uid172733	0.276672	1.0000	0.6931	0.8360	0.2540
uid196786	0.276690	1.0000	0.7417	0.8106	0.2903
uid58969	0.276695	1.0000	0.7978	0.8094	0.3439
uid196781	0.276696	1.0000	0.7441	0.8133	0.2892
uid196780	0.276696	1.0000	0.7441	0.8121	0.2892
uid196772	0.276698	1.0000	0.7407	0.8086	0.2951
uid161403	0.276705	1.0000	0.7417	0.8059	0.2954
uid196773	0.276794	1.0000	0.7438	0.8131	0.2908
uid57767	0.276814	1.0000	0.7718	0.7580	0.3471
uid68451	0.276826	1.0000	0.7378	0.7865	0.2940
uid172736	0.276844	1.0000	0.7584	0.8652	0.2753
uid58167	0.276849	1.0000	0.7668	0.7586	0.3460
uid193657	0.276855	1.0000	0.7760	0.7750	0.3632
uid62099	0.276857	1.0000	0.7136	0.8048	0.3008
uid171830	0.276895	1.0000	0.7950	0.7774	0.3688
uid50565	0.276897	1.0000	0.7955	0.7774	0.3688
uid61619	0.276900	1.0000	0.7605	0.8314	0.3123
uid80733	0.276964	1.0000	0.7412	0.7800	0.3073
uid58287	0.276965	1.0000	0.7821	0.7850	0.3521
uid50609	0.276972	1.0000	0.7340	0.7846	0.2852
uid197162	0.276975	1.0000	0.7818	0.7921	0.3058
uid197176	0.277014	1.0000	0.7404	0.7826	0.2957
uid175576	0.277026	1.0000	0.7341	0.8024	0.2890
uid158369	0.277047	1.0000	0.7425	0.7789	0.2879
uid66777	0.277095	1.0000	0.7529	0.7519	0.3339
uid158689	0.277114	1.0000	0.7946	0.7759	0.3693
uid175572	0.277183	1.0000	0.7399	0.8123	0.2896
uid175573	0.277229	1.0000	0.7402	0.8073	0.2902
uid162063	0.277231	1.0000	0.7364	0.8041	0.2890
uid183003	0.277238	1.0000	0.7542	0.7588	0.3482
uid172735	0.277263	1.0000	0.7778	0.9123	0.2807
uid58509	0.277274	1.0000	0.7366	0.7855	0.3143
uid89395	0.277298	1.0000	0.7632	0.7519	0.3400
uid197157	0.277340	1.0000	0.7532	0.7940	0.2957
uid59411	0.277371	1.0000	0.7386	0.7843	0.3246
uid82365	0.277375	1.0000	0.7683	0.8036	0.3287
uid57739	0.277385	1.0000	0.7908	0.7864	0.3532
uid175255	0.277390	1.0000	0.7447	0.7922	0.2922
uid61639	0.277404	1.0000	0.7235	0.7779	0.3267
uid58857	0.277442	1.0000	0.7340	0.8039	0.2732
uid41885	0.277460	1.0000	0.7602	0.7570	0.3408
uid197183	0.277466	1.0000	0.7547	0.7987	0.3073
uid48999	0.277471	1.0000	0.7551	0.7969	0.3478
uid57809	0.277552	1.0000	0.7344	0.7933	0.2909
uid57963	0.277557	1.0000	0.7262	0.7913	0.2871
uid183109	0.277560	1.0000	0.7481	0.7556	0.3402
uid57829	0.277574	1.0000	0.7350	0.7938	0.2950
uid47083	0.277595	1.0000	0.7678	0.8100	0.2909
uid67407	0.277617	1.0000	0.7214	0.7579	0.3198
uid159529	0.277636	1.0000	0.7322	0.7973	0.2907
uid52609	0.277657	1.0000	0.7906	0.7887	0.3752
uid77027	0.277680	1.0000	0.7698	0.7713	0.3633
uid167484	0.277681	1.0000	0.7425	0.8085	0.2948
uid41935	0.277695	1.0000	0.7609	0.7792	0.3294
uid59085	0.277700	1.0000	0.7728	0.7869	0.3647
uid189026	0.277704	1.0000	0.7316	0.8051	0.2892
uid161361	0.277708	1.0000	0.7404	0.8062	0.2919
uid57997	0.277783	1.0000	0.7329	0.7904	0.2946
uid203791	0.277803	1.0000	0.7919	0.7716	0.3520
uid193712	0.277869	1.0000	0.7472	0.8107	0.2964
uid193713	0.277879	1.0000	0.7472	0.8107	0.2964
uid179070	0.277890	1.0000	0.7349	0.7988	0.2892
uid53037	0.277896	1.0000	0.7384	0.7721	0.3223
uid161995	0.277898	1.0000	0.7438	0.8097	0.2960
uid61611	0.277902	1.0000	0.7503	0.7819	0.3169
uid57905	0.277912	1.0000	0.7516	0.7793	0.3152
uid167483	0.277912	1.0000	0.7438	0.8097	0.2960
uid159845	0.277918	1.0000	0.7341	0.8014	0.2888
uid49535	0.277921	1.0000	0.7423	0.7818	0.3103
uid175577	0.277936	1.0000	0.7433	0.8154	0.2922
uid62939	0.277962	1.0000	0.7398	0.7525	0.3344
uid62245	0.277971	1.0000	0.7615	0.7761	0.3419
uid68753	0.277980	1.0000	0.7581	0.7776	0.3346
uid167485	0.278004	1.0000	0.7425	0.8085	0.2948
uid47507	0.278016	1.0000	0.7358	0.7702	0.3113
uid193708	0.278024	1.0000	0.7527	0.7788	0.3154
uid62135	0.278042	1.0000	0.7564	0.7577	0.3222
uid58879	0.278045	1.0000	0.7288	0.7616	0.3240
uid177080	0.278101	1.0000	0.7833	0.7775	0.3592
uid58141	0.278108	1.0000	0.7726	0.7965	0.3463
uid59051	0.278143	1.0000	0.7397	0.7670	0.3023
uid43413	0.278182	1.0000	0.7607	0.7411	0.3447
uid57811	0.278185	1.0000	0.7326	0.7914	0.2926
uid58305	0.278195	1.0000	0.7436	0.7881	0.3281
uid163151	0.278200	1.0000	0.7266	0.7766	0.3097
uid183005	0.278215	1.0000	0.7459	0.7453	0.3252
uid58507	0.278230	1.0000	0.7393	0.7910	0.3125
uid172732	0.278270	1.0000	0.7283	0.8587	0.2609
uid42521	0.278431	1.0000	0.7814	0.7809	0.3571
uid62003	0.278435	1.0000	0.7467	0.7704	0.3471
uid77117	0.278438	1.0000	0.7814	0.7748	0.3630
uid88073	0.278457	1.0000	0.7538	0.7732	0.3145
uid73895	0.278478	1.0000	0.7786	0.7709	0.3192
uid197167	0.278479	1.0000	0.7187	0.7564	0.2708
uid66295	0.278525	1.0000	0.7488	0.8083	0.2852
uid182935	0.278539	1.0000	0.6977	0.7923	0.2931
uid197361	0.278551	1.0000	0.7390	0.7925	0.3296
uid183111	0.278563	1.0000	0.7532	0.7499	0.3424
uid162187	0.278584	1.0000	0.7784	0.7764	0.3653
uid58043	0.278610	1.0000	0.7574	0.7579	0.3472
uid89409	0.278633	1.0000	0.8013	0.7906	0.3737
uid63621	0.278660	1.0000	0.7433	0.8114	0.2895
uid175579	0.278660	1.0000	0.7385	0.8002	0.2881
uid193765	0.278675	1.0000	0.7201	0.7762	0.3191
uid46531	0.278676	1.0000	0.7850	0.7675	0.3587
uid82931	0.278759	1.0000	0.7964	0.7733	0.3911
uid159523	0.278762	1.0000	0.7382	0.8034	0.2883
uid159525	0.278770	1.0000	0.7400	0.8065	0.2890
uid188688	0.278783	1.0000	0.7215	0.7785	0.3313
uid182933	0.278798	1.0000	0.7534	0.7485	0.3458
uid159527	0.278816	1.0000	0.7391	0.8043	0.2886
uid162041	0.278888	1.0000	0.7418	0.7595	0.3235
uid59197	0.278892	1.0000	0.7237	0.7693	0.2998
uid58123	0.278932	1.0000	0.7328	0.7697	0.3278
uid197179	0.278933	1.0000	0.7753	0.7811	0.3200
uid65271	0.278949	1.0000	0.7362	0.7505	0.3199
uid58965	0.278965	1.0000	0.7661	0.7555	0.3562
uid189753	0.278966	1.0000	0.7998	0.7940	0.3737
uid57657	0.278984	1.0000	0.7733	0.7855	0.3632
uid68841	0.279000	1.0000	0.7630	0.7817	0.3241
uid159521	0.279037	1.0000	0.7385	0.8051	0.2869
uid81779	0.279038	1.0000	0.7726	0.7802	0.3386
uid59421	0.279230	1.0000	0.7658	0.7552	0.3465
uid88061	0.279265	1.0000	0.7606	0.7847	0.3229
uid197161	0.279340	1.0000	0.7852	0.7943	0.3076
uid162219	0.279342	1.0000	0.7230	0.7836	0.3191
uid57801	0.279366	1.0000	0.7884	0.7812	0.3570
uid184077	0.279519	1.0000	0.7416	0.7780	0.2859
uid86913	0.279521	1.0000	0.7841	0.7643	0.3493
uid75107	0.279702	1.0000	0.7497	0.7423	0.3342
uid58897	0.279709	1.0000	0.7634	0.7840	0.3259
uid189953	0.279851	1.0000	0.7527	0.7802	0.3234
uid183114	0.279866	1.0000	0.7699	0.7683	0.3645
uid67253	0.279875	1.0000	0.7541	0.7578	0.3395
uid59341	0.279880	1.0000	0.7681	0.7905	0.3443
uid58491	0.279908	1.0000	0.7841	0.7704	0.3529
uid58203	0.280012	1.0000	0.7603	0.7608	0.3405
uid62225	0.280062	1.0000	0.7564	0.7937	0.3482
uid50555	0.280075	1.0000	0.7135	0.7472	0.3271
uid49049	0.280092	1.0000	0.7442	0.7701	0.3435
uid58901	0.280124	1.0000	0.7416	0.8019	0.3081
uid59033	0.280139	1.0000	0.7562	0.7882	0.3480
uid41997	0.280151	1.0000	0.7855	0.7967	0.3522
uid61403	0.280167	1.0000	0.7660	0.7617	0.3437
uid175256	0.280170	1.0000	0.7472	0.7831	0.2874
uid59169	0.280200	1.0000	0.7823	0.7905	0.3156
uid59423	0.280204	1.0000	0.7514	0.7509	0.3370
uid168257	0.280310	1.0000	0.7266	0.7696	0.3282
uid52547	0.280317	1.0000	0.7686	0.7774	0.3468
uid182931	0.280411	1.0000	0.7464	0.7760	0.3445
uid59025	0.280454	1.0000	0.7609	0.7625	0.3339
uid63633	0.280458	1.0000	0.7488	0.7731	0.3131
uid183007	0.280466	1.0000	0.7512	0.7778	0.3416
uid193714	0.280486	1.0000	0.7473	0.7814	0.3283
uid59013	0.280530	1.0000	0.7539	0.7637	0.3481
uid197201	0.280615	1.0000	0.7667	0.7881	0.3318
uid183112	0.280645	1.0000	0.7731	0.7716	0.3534
uid58465	0.280678	1.0000	0.7827	0.7715	0.3538
uid84301	0.280711	1.0000	0.7186	0.7811	0.3108
uid62789	0.280720	1.0000	0.7747	0.7994	0.3362
uid183339	0.280726	1.0000	0.7513	0.7530	0.3548
uid57641	0.280764	1.0000	0.7305	0.7679	0.3233
uid162167	0.280868	1.0000	0.7343	0.7944	0.3166
uid49485	0.280996	1.0000	0.7712	0.8062	0.3463
uid58323	0.280999	1.0000	0.7385	0.7815	0.3391
uid83125	0.281040	1.0000	0.7818	0.7586	0.3470
uid183110	0.281121	1.0000	0.7759	0.7657	0.3588
uid57737	0.281187	1.0000	0.7257	0.8021	0.3180
uid46251	0.281201	1.0000	0.7399	0.8075	0.2763
uid46661	0.281239	1.0000	0.7706	0.8026	0.3381
uid49483	0.281239	1.0000	0.7775	0.7853	0.3485
uid58399	0.281298	1.0000	0.7278	0.7535	0.3326
uid184820	0.281301	1.0000	0.7675	0.7628	0.3488
uid197155	0.281313	1.0000	0.7428	0.7743	0.3123
uid58463	0.281393	1.0000	0.7789	0.7647	0.3508
uid198526	0.281400	1.0000	0.7726	0.8017	0.3337
uid59019	0.281478	1.0000	0.7764	0.7814	0.3555
uid70727	0.281510	1.0000	0.7395	0.7483	0.3046
uid178948	0.281511	1.0000	0.7557	0.8100	0.3305
uid59005	0.281515	1.0000	0.7484	0.7519	0.3264
uid183113	0.281552	1.0000	0.7649	0.7831	0.3530
uid190882	0.281587	1.0000	0.7397	0.8081	0.2721
uid58413	0.281600	1.0000	0.7340	0.8031	0.2902
uid57697	0.281613	1.0000	0.7440	0.7969	0.3287
uid59137	0.281694	1.0000	0.7503	0.7788	0.3426
uid59293	0.281705	1.0000	0.7446	0.7959	0.3289
uid183008	0.281761	1.0000	0.7629	0.7787	0.3108
uid61581	0.281809	1.0000	0.7463	0.8024	0.3376
uid190183	0.281829	1.0000	0.7344	0.8019	0.2872
uid67369	0.281923	1.0000	0.7531	0.7519	0.3389
uid59041	0.281954	1.0000	0.7504	0.7962	0.3294
uid190184	0.282002	1.0000	0.7304	0.8017	0.2904
uid59099	0.282096	1.0000	0.7587	0.7886	0.3396
uid57691	0.282102	1.0000	0.7172	0.7769	0.3061
uid59195	0.282151	1.0000	0.7514	0.8006	0.2978
uid168180	0.282154	1.0000	0.7594	0.7674	0.3110
uid169879	0.282174	1.0000	0.7362	0.7887	0.3239
uid68291	0.282197	1.0000	0.7393	0.7879	0.3188
uid58319	0.282200	1.0000	0.7311	0.7964	0.3477
uid159675	0.282201	1.0000	0.7356	0.7944	0.3106
uid183485	0.282222	1.0000	0.7705	0.8007	0.3456
uid83605	0.282241	1.0000	0.7350	0.7874	0.3148
uid57763	0.282253	1.0000	0.7330	0.7843	0.2835
uid62947	0.282278	1.0000	0.7966	0.7912	0.3749
uid63629	0.282282	1.0000	0.7788	0.8129	0.3456
uid58033	0.282298	1.0000	0.7441	0.8052	0.3184
uid42393	0.282326	1.0000	0.7337	0.7979	0.2879
uid183338	0.282453	1.0000	0.7515	0.7804	0.3339
uid59055	0.282462	1.0000	0.7701	0.7991	0.3360
uid182928	0.282478	1.0000	0.7474	0.7621	0.3470
uid58621	0.282482	1.0000	0.7716	0.7783	0.3499
uid59435	0.282488	1.0000	0.7562	0.7811	0.3455
uid58005	0.282511	1.0000	0.7639	0.8241	0.3541
uid182930	0.282521	1.0000	0.7790	0.7649	0.3445
uid167260	0.282568	1.0000	0.7338	0.7980	0.3148
uid62273	0.282598	1.0000	0.7506	0.7902	0.3385
uid58489	0.282598	1.0000	0.7829	0.7745	0.3514
uid157909	0.282622	1.0000	0.7345	0.7912	0.3123
uid68317	0.282678	1.0000	0.7626	0.7609	0.3401
uid84299	0.282686	1.0000	0.7258	0.7789	0.3088
uid84297	0.282693	1.0000	0.7243	0.7782	0.3105
uid205422	0.282695	1.0000	0.7694	0.7671	0.3563
uid84303	0.282743	1.0000	0.7256	0.7811	0.3110
uid59113	0.282763	1.0000	0.7714	0.7519	0.3437
uid159659	0.282777	1.0000	0.7347	0.7876	0.3202
uid49531	0.282852	1.0000	0.7506	0.7825	0.3224
uid182932	0.282905	1.0000	0.7575	0.7607	0.3451
uid58477	0.282925	1.0000	0.7345	0.8052	0.2865
uid60837	0.282948	1.0000	0.7258	0.7357	0.3105
uid59219	0.282985	1.0000	0.7294	0.7899	0.3012
uid158165	0.282986	1.0000	0.7852	0.7818	0.3601
uid13791	0.282994	1.0000	0.8061	0.7850	0.3780
uid45927	0.282998	1.0000	0.7260	0.7686	0.2936
uid57773	0.283017	1.0000	0.7452	0.7920	0.3392
uid189748	0.283054	1.0000	0.7469	0.7606	0.3387
uid41925	0.283056	1.0000	0.7414	0.7925	0.3230
uid51369	0.283079	1.0000	0.7843	0.7838	0.3381
uid183341	0.283126	1.0000	0.7498	0.7760	0.3184
uid84305	0.283127	1.0000	0.7160	0.7749	0.3097
uid197171	0.283152	1.0000	0.7619	0.7703	0.3484
uid84295	0.283158	1.0000	0.7276	0.7856	0.3115
uid83607	0.283185	1.0000	0.7235	0.7787	0.3114
uid59027	0.283185	1.0000	0.7459	0.7695	0.3432
uid197175	0.283191	1.0000	0.7244	0.7779	0.3072
uid159669	0.283229	1.0000	0.7370	0.7950	0.3105
uid58195	0.283261	1.0000	0.7604	0.7539	0.3288
uid58285	0.283297	1.0000	0.7573	0.7693	0.3217
uid57659	0.283312	1.0000	0.7466	0.7579	0.3401
uid57651	0.283313	1.0000	0.7422	0.7608	0.3135
uid84309	0.283394	1.0000	0.7301	0.7756	0.3123
uid159875	0.283448	1.0000	0.7317	0.7711	0.2942
uid42011	0.283497	1.0000	0.7615	0.7651	0.3131
uid53509	0.283497	1.0000	0.7566	0.7907	0.3262
uid183337	0.283506	1.0000	0.7442	0.7706	0.3130
uid82341	0.283533	1.0000	0.7682	0.7827	0.3309
uid83609	0.283552	1.0000	0.7380	0.7979	0.3153
uid66331	0.283590	1.0000	0.7550	0.8148	0.3234
uid48131	0.283614	1.0000	0.7703	0.8053	0.3160
uid183115	0.283642	1.0000	0.7653	0.7738	0.3484
uid58325	0.283666	1.0000	0.8031	0.7861	0.3758
uid159673	0.283730	1.0000	0.7352	0.7964	0.3103
uid61729	0.283741	1.0000	0.7732	0.7822	0.3382
uid159667	0.283762	1.0000	0.7380	0.8060	0.3160
uid89381	0.283795	1.0000	0.7343	0.7976	0.3197
uid186842	0.283840	1.0000	0.7344	0.7384	0.3161
uid76945	0.283851	1.0000	0.7897	0.7807	0.3465
uid54205	0.283867	1.0000	0.7334	0.7460	0.3059
uid58537	0.283987	1.0000	0.7715	0.8166	0.3596
uid59143	0.284025	1.0000	0.7484	0.7696	0.3412
uid60855	0.284110	1.0000	0.7528	0.8024	0.3383
uid49533	0.284121	1.0000	0.7728	0.7945	0.3533
uid159671	0.284157	1.0000	0.7377	0.7974	0.3146
uid84317	0.284162	1.0000	0.7213	0.7809	0.3070
uid63397	0.284230	1.0000	0.7396	0.7576	0.3170
uid168182	0.284251	1.0000	0.7424	0.7685	0.3170
uid159677	0.284286	1.0000	0.7364	0.7955	0.3097
uid41735	0.284312	1.0000	0.7359	0.7859	0.2844
uid162175	0.284342	1.0000	0.7392	0.7996	0.3127
uid41425	0.284400	1.0000	0.7660	0.7426	0.3581
uid58223	0.284405	1.0000	0.7424	0.8006	0.3241
uid48829	0.284419	1.0000	0.7565	0.7749	0.3449
uid46255	0.284423	1.0000	0.7699	0.7935	0.3206
uid168258	0.284491	1.0000	0.7341	0.7977	0.3161
uid61179	0.284494	1.0000	0.7496	0.7977	0.2931
uid57687	0.284525	1.0000	0.7421	0.7929	0.2929
uid197164	0.284596	1.0000	0.7653	0.7795	0.3198
uid57639	0.284606	1.0000	0.7616	0.7682	0.3327
uid159873	0.284676	1.0000	0.7502	0.7660	0.3410
uid197169	0.284678	1.0000	0.7571	0.7796	0.3055
uid50585	0.284681	1.0000	0.7404	0.8012	0.3211
uid42115	0.284683	1.0000	0.7373	0.8049	0.2926
uid158059	0.284699	1.0000	0.7495	0.7635	0.3410
uid159835	0.284704	1.0000	0.7495	0.7660	0.3410
uid157913	0.284722	1.0000	0.7502	0.7660	0.3404
uid59187	0.284736	1.0000	0.7584	0.7909	0.3321
uid49957	0.284736	1.0000	0.7813	0.7787	0.3605
uid59777	0.284773	1.0000	0.7775	0.7798	0.3225
uid183340	0.284804	1.0000	0.7527	0.7772	0.3228
uid81197	0.284813	1.0000	0.7475	0.8158	0.3361
uid84311	0.284877	1.0000	0.7278	0.7794	0.3105
uid203333	0.284909	1.0000	0.7900	0.7962	0.3067
uid82951	0.284921	1.0000	0.7298	0.7461	0.3257
uid84313	0.284957	1.0000	0.7346	0.7811	0.3138
uid182934	0.284963	1.0000	0.7565	0.7729	0.3295
uid162031	0.285047	1.0000	0.7477	0.8288	0.2913
uid53251	0.285080	1.0000	0.7738	0.7776	0.3478
uid160233	0.285082	1.0000	0.7542	0.7967	0.2959
uid58867	0.285083	1.0000	0.7553	0.7854	0.2927
uid84217	0.285112	1.0000	0.7609	0.7537	0.3337
uid159537	0.285186	1.0000	0.7364	0.7909	0.3213
uid58179	0.285214	1.0000	0.7743	0.7904	0.3275
uid66189	0.285378	1.0000	0.7393	0.8341	0.3052
uid71485	0.285402	1.0000	0.7517	0.7288	0.3218
uid53043	0.285448	1.0000	0.7519	0.7949	0.3336
uid50551	0.285496	1.0000	0.7816	0.7767	0.3572
uid58813	0.285503	1.0000	0.7614	0.7624	0.3436
uid58615	0.285567	1.0000	0.7694	0.8001	0.3432
uid60789	0.285613	1.0000	0.7389	0.7813	0.3369
uid58535	0.285702	1.0000	0.7603	0.8017	0.3460
uid197156	0.285727	1.0000	0.7674	0.7921	0.3061
uid183006	0.285732	1.0000	0.7480	0.7688	0.3448
uid60621	0.285817	1.0000	0.7396	0.7944	0.3065
uid128	0.285832	1.0000	0.6913	0.6957	0.2867
uid60849	0.285871	1.0000	0.7508	0.8273	0.2943
uid177079	0.285876	1.0000	0.7643	0.7576	0.3283
uid68335	0.285995	1.0000	0.7610	0.7653	0.3218
uid188689	0.286110	1.0000	0.7915	0.8026	0.3188
uid58057	0.286135	1.0000	0.7630	0.7946	0.3422
uid61607	0.286156	1.0000	0.7438	0.7806	0.3333
uid184076	0.286172	1.0000	0.7667	0.7506	0.3228
uid41875	0.286239	1.0000	0.7850	0.8621	0.3458
uid159665	0.286240	1.0000	0.7319	0.8003	0.3066
uid67985	0.286249	1.0000	0.7464	0.7992	0.3026
uid63269	0.286316	1.0000	0.7526	0.7728	0.3242
uid197168	0.286324	1.0000	0.7497	0.7437	0.3126
uid60171	0.286362	1.0000	0.7684	0.7711	0.3623
uid58913	0.286382	1.0000	0.7653	0.7554	0.3468
uid49725	0.286413	1.0000	0.7391	0.7716	0.3297
uid59049	0.286428	1.0000	0.7719	0.7650	0.3374
uid68021	0.286465	1.0000	0.7207	0.7797	0.2849
uid161929	0.286482	1.0000	0.7575	0.8055	0.3173
uid59177	0.286545	1.0000	0.7568	0.8062	0.3080
uid162129	0.286579	1.0000	0.7452	0.7909	0.3288
uid197174	0.286594	1.0000	0.7541	0.7799	0.3182
uid58647	0.286632	1.0000	0.7455	0.7995	0.3077
uid63627	0.286643	1.0000	0.7398	0.7735	0.3135
uid51371	0.286668	1.0000	0.7701	0.7915	0.3437
uid68705	0.286687	1.0000	0.7593	0.7858	0.3151
uid58981	0.286740	1.0000	0.7109	0.8070	0.3046
uid61629	0.286763	1.0000	0.7772	0.7539	0.3896
uid68743	0.286803	1.0000	0.7669	0.8047	0.3065
uid60161	0.286837	1.0000	0.7471	0.7742	0.3219
uid58481	0.286872	1.0000	0.7576	0.7950	0.3065
uid48589	0.286886	1.0000	0.7641	0.7919	0.3076
uid68141	0.286925	1.0000	0.7130	0.8031	0.3183
uid62159	0.286932	1.0000	0.7509	0.7628	0.3123
uid162057	0.286953	1.0000	0.7331	0.7726	0.2920
uid58519	0.286959	1.0000	0.7785	0.7871	0.3291
uid57665	0.287011	1.0000	0.7790	0.8142	0.3399
uid58667	0.287019	1.0000	0.7506	0.8148	0.3129
uid58275	0.287044	1.0000	0.7962	0.8238	0.3495
uid48359	0.287058	1.0000	0.7470	0.7988	0.2995
uid162017	0.287104	1.0000	0.7516	0.8022	0.3061
uid58985	0.287106	1.0000	0.7455	0.7769	0.3380
uid193658	0.287122	1.0000	0.7548	0.7964	0.3529
uid162013	0.287160	1.0000	0.7320	0.7841	0.3216
uid51877	0.287168	1.0000	0.7360	0.7589	0.2922
uid66593	0.287199	1.0000	0.7321	0.7613	0.3111
uid46231	0.287238	1.0000	0.7512	0.7869	0.3117
uid61609	0.287271	1.0000	0.7347	0.7865	0.3242
uid190704	0.287345	1.0000	0.7697	0.7954	0.3523
uid58357	0.287359	1.0000	0.7464	0.7762	0.3209
uid58669	0.287394	1.0000	0.7461	0.7872	0.3095
uid73587	0.287431	1.0000	0.7494	0.7663	0.3534
uid61591	0.287436	1.0000	0.7571	0.7948	0.3494
uid58301	0.287466	1.0000	0.7586	0.7645	0.3320
uid58031	0.287483	1.0000	0.7457	0.8378	0.3058
uid58861	0.287514	1.0000	0.7144	0.7714	0.2999
uid168183	0.287531	1.0000	0.7781	0.7786	0.3494
uid58881	0.287562	1.0000	0.7547	0.7645	0.3051
uid65783	0.287586	1.0000	0.7529	0.7981	0.3474
uid63605	0.287664	1.0000	0.7468	0.7958	0.2999
uid72479	0.287671	1.0000	0.7503	0.7454	0.3136
uid59111	0.287672	1.0000	0.7685	0.7563	0.3363
uid57685	0.287755	1.0000	0.7541	0.8047	0.3084
uid48073	0.287839	1.0000	0.7685	0.7537	0.3180
uid71379	0.287872	1.0000	0.7429	0.8110	0.3021
uid197153	0.287940	1.0000	0.7397	0.8331	0.2986
uid60725	0.287948	1.0000	0.7392	0.7586	0.3190
uid42613	0.288009	1.0000	0.7738	0.7813	0.3552
uid59417	0.288056	1.0000	0.7528	0.8077	0.2990
uid182482	0.288099	1.0000	0.7495	0.7826	0.3417
uid57987	0.288152	1.0000	0.7401	0.7925	0.3092
uid197163	0.288154	1.0000	0.7714	0.8058	0.3195
uid58133	0.288171	1.0000	0.7538	0.7702	0.3403
uid50385	0.288187	1.0000	0.7650	0.7889	0.2963
uid170732	0.288192	1.0000	0.7813	0.7990	0.3561
uid62911	0.288197	1.0000	0.7797	0.8008	0.3193
uid57761	0.288216	1.0000	0.7321	0.7786	0.3135
uid58011	0.288234	1.0000	0.7541	0.7643	0.3413
uid61613	0.288268	1.0000	0.7679	0.7702	0.3551
uid58253	0.288268	1.0000	0.7424	0.7513	0.3288
uid68067	0.288304	1.0000	0.7494	0.7784	0.3277
uid57995	0.288334	1.0000	0.7270	0.8172	0.3172
uid58375	0.288365	1.0000	0.7714	0.7957	0.3471
uid162509	0.288389	1.0000	0.7730	0.7965	0.3446
uid175904	0.288416	1.0000	0.7578	0.7947	0.3445
uid58309	0.288428	1.0000	0.7476	0.8200	0.3282
uid58029	0.288483	1.0000	0.7415	0.7793	0.2932
uid47079	0.288508	1.0000	0.7563	0.7641	0.3379
uid41729	0.288570	1.0000	0.7712	0.7821	0.3689
uid161989	0.288573	1.0000	0.7466	0.7724	0.3137
uid58185	0.288598	1.0000	0.7288	0.7885	0.3280
uid61727	0.288624	1.0000	0.8101	0.8151	0.3741
uid61409	0.288649	1.0000	0.7149	0.8056	0.3154
uid73657	0.288658	1.0000	0.7791	0.7884	0.3062
uid175682	0.288663	1.0000	0.7748	0.8013	0.2952
uid59161	0.288722	1.0000	0.7346	0.7627	0.3093
uid175524	0.288767	1.0000	0.7781	0.8516	0.3672
uid59101	0.288774	1.0000	0.7600	0.7744	0.3569
uid58079	0.288794	1.0000	0.7614	0.8221	0.3221
uid54207	0.288890	1.0000	0.7236	0.7669	0.3047
uid58307	0.288984	1.0000	0.7243	0.7705	0.3125
uid162217	0.288987	1.0000	0.7232	0.8177	0.3119
uid201479	0.289022	1.0000	0.7551	0.8063	0.3112
uid159517	0.289126	1.0000	0.7432	0.8116	0.3024
uid58115	0.289130	1.0000	0.6968	0.7954	0.2958
uid197158	0.289131	1.0000	0.7342	0.7780	0.3053
uid178736	0.289172	1.0000	0.7849	0.8020	0.3299
uid73419	0.289185	1.0000	0.7805	0.7799	0.3327
uid58471	0.289259	1.0000	0.7631	0.8189	0.3171
uid186548	0.289267	1.0000	0.7338	0.7880	0.3263
uid63401	0.289280	1.0000	0.7465	0.7652	0.3168
uid62913	0.289284	1.0000	0.7731	0.7591	0.3368
uid59413	0.289342	1.0000	0.7448	0.7810	0.3195
uid58963	0.289391	1.0000	0.7191	0.7997	0.3186
uid58863	0.289401	1.0000	0.7428	0.7963	0.3322
uid171958	0.289418	1.0000	0.8006	0.7897	0.3814
uid58313	0.289424	1.0000	0.7236	0.7811	0.3193
uid168256	0.289508	1.0000	0.7248	0.7683	0.3079
uid194119	0.289512	1.0000	0.7661	0.7797	0.3311
uid70621	0.289554	1.0000	0.7501	0.7540	0.3134
uid197159	0.289594	1.0000	0.7702	0.7839	0.3398
uid58525	0.289757	1.0000	0.7387	0.8320	0.2939
uid59439	0.289797	1.0000	0.7592	0.8076	0.3113
uid58131	0.289801	1.0000	0.7687	0.8083	0.3315
uid58437	0.289844	1.0000	0.7456	0.7770	0.3249
uid53537	0.289867	1.0000	0.7969	0.8129	0.3258
uid59183	0.289881	1.0000	0.7698	0.8006	0.3420
uid62183	0.289891	1.0000	0.7492	0.7932	0.3155
uid175777	0.289914	1.0000	0.7581	0.7823	0.3568
uid58761	0.290004	1.0000	0.7490	0.7944	0.3052
uid168181	0.290013	1.0000	0.7450	0.7416	0.3199
uid58819	0.290023	1.0000	0.7304	0.7765	0.3200
uid55357	0.290033	1.0000	0.7550	0.7990	0.3153
uid58127	0.290037	1.0000	0.7672	0.8042	0.3411
uid58875	0.290038	1.0000	0.7564	0.8135	0.3125
uid57941	0.290109	1.0000	0.7799	0.7891	0.3726
uid65787	0.290122	1.0000	0.7561	0.7991	0.3365
uid57701	0.290129	1.0000	0.7977	0.7883	0.3787
uid201429	0.290131	1.0000	0.7379	0.7893	0.3079
uid58129	0.290162	1.0000	0.7686	0.8086	0.3457
uid61349	0.290170	1.0000	0.7601	0.7693	0.3290
uid57787	0.290273	1.0000	0.7298	0.8065	0.3103
uid159857	0.290305	1.0000	0.7330	0.7873	0.3229
uid59001	0.290315	1.0000	0.7564	0.7780	0.3028
uid61595	0.290334	1.0000	0.7438	0.7777	0.3428
uid73421	0.290363	1.0000	0.7269	0.7603	0.3281
uid58359	0.290378	1.0000	0.7423	0.8074	0.3245
uid59361	0.290390	1.0000	0.7823	0.8060	0.3185
uid49661	0.290415	1.0000	0.7502	0.7678	0.3177
uid163997	0.290420	1.0000	0.7486	0.7841	0.3001
uid58685	0.290432	1.0000	0.7265	0.8002	0.3091
uid49001	0.290501	1.0000	0.7602	0.7683	0.3276
uid84307	0.290614	1.0000	0.7773	0.7681	0.3262
uid58545	0.290647	1.0000	0.7377	0.8161	0.3151
uid195569	0.290666	1.0000	0.7540	0.7752	0.3231
uid186819	0.290700	1.0000	0.7561	0.7754	0.3235
uid59185	0.290712	1.0000	0.7614	0.7980	0.3359
uid58889	0.290741	1.0000	0.7452	0.8378	0.2674
uid60727	0.290760	1.0000	0.7331	0.7864	0.3223
uid58175	0.290857	1.0000	0.7637	0.8021	0.3369
uid158135	0.290925	1.0000	0.7396	0.7682	0.3187
uid203027	0.290938	1.0000	0.7314	0.7932	0.3111
uid59345	0.290939	1.0000	0.7296	0.8006	0.3158
uid72767	0.290992	1.0000	0.7739	0.7774	0.3683
uid162207	0.291046	1.0000	0.7311	0.8018	0.3122
uid81783	0.291048	1.0000	0.7668	0.7658	0.3185
uid58423	0.291055	1.0000	0.7412	0.8138	0.3271
uid74445	0.291104	1.0000	0.7579	0.7900	0.3184
uid57919	0.291117	1.0000	0.7671	0.7908	0.2929
uid159985	0.291167	1.0000	0.7302	0.8027	0.3179
uid59127	0.291187	1.0000	0.7814	0.7953	0.3793
uid195560	0.291315	1.0000	0.7834	0.7985	0.3116
uid58151	0.291355	1.0000	0.7620	0.7965	0.3511
uid178201	0.291373	1.0000	0.7280	0.8018	0.3134
uid59415	0.291385	1.0000	0.7308	0.8051	0.3163
uid178202	0.291389	1.0000	0.7278	0.8000	0.3112
uid203028	0.291419	1.0000	0.7412	0.8076	0.3167
uid178203	0.291481	1.0000	0.7270	0.7992	0.3112
uid81083	0.291502	1.0000	0.7380	0.8394	0.2493
uid57789	0.291517	1.0000	0.7298	0.8007	0.3128
uid59171	0.291536	1.0000	0.7789	0.7972	0.3202
uid159987	0.291548	1.0000	0.7326	0.8005	0.3129
uid159983	0.291585	1.0000	0.7284	0.8046	0.3130
uid175469	0.291593	1.0000	0.7341	0.7827	0.3286
uid161159	0.291599	1.0000	0.7325	0.8076	0.3148
uid57965	0.291605	1.0000	0.7481	0.8282	0.2735
uid58777	0.291663	1.0000	0.7559	0.7656	0.3637
uid158171	0.291666	1.0000	0.7610	0.7691	0.3378
uid161157	0.291682	1.0000	0.7309	0.8008	0.3128
uid73425	0.291704	1.0000	0.7332	0.8075	0.3018
uid165873	0.291723	1.0000	0.7627	0.8600	0.2627
uid203025	0.291735	1.0000	0.7241	0.8043	0.3029
uid162215	0.291741	1.0000	0.7252	0.8017	0.3160
uid59181	0.291862	1.0000	0.7429	0.7938	0.3220
uid176371	0.291911	1.0000	0.7780	0.8124	0.3042
uid58663	0.291929	1.0000	0.7339	0.7692	0.3216
uid84337	0.291940	1.0000	0.7585	0.7826	0.2919
uid72481	0.291940	1.0000	0.7686	0.8532	0.3040
uid58479	0.291952	1.0000	0.7785	0.7831	0.3578
uid57917	0.291977	1.0000	0.7491	0.7701	0.3115
uid63399	0.291990	1.0000	0.7487	0.7808	0.3364
uid159989	0.292029	1.0000	0.7322	0.7977	0.3143
uid57765	0.292038	1.0000	0.7373	0.7922	0.2953
uid49873	0.292058	1.0000	0.7258	0.7960	0.3088
uid58517	0.292182	1.0000	0.7320	0.8100	0.3154
uid53541	0.292200	1.0000	0.7270	0.7961	0.3109
uid205053	0.292222	1.0000	0.7473	0.8173	0.3036
uid49903	0.292227	1.0000	0.7376	0.8034	0.3173
uid66205	0.292243	1.0000	0.7805	0.7959	0.3032
uid162213	0.292274	1.0000	0.7243	0.8032	0.3131
uid59237	0.292288	1.0000	0.7812	0.8063	0.3323
uid59165	0.292338	1.0000	0.7331	0.8067	0.3130
uid193715	0.292349	1.0000	0.7269	0.7993	0.3172
uid57985	0.292351	1.0000	0.7786	0.8036	0.3280
uid161153	0.292353	1.0000	0.7368	0.8039	0.3177
uid64755	0.292366	1.0000	0.7882	0.7840	0.3447
uid161149	0.292378	1.0000	0.7307	0.8054	0.3146
uid162121	0.292383	1.0000	0.7837	0.8058	0.3317
uid193717	0.292402	1.0000	0.7633	0.8617	0.2660
uid188115	0.292415	1.0000	0.7273	0.8403	0.2662
uid162209	0.292422	1.0000	0.7289	0.8023	0.3119
uid203026	0.292426	1.0000	0.7339	0.8059	0.3169
uid161151	0.292522	1.0000	0.7342	0.8093	0.3165
uid59223	0.292563	1.0000	0.7695	0.7891	0.3477
uid159615	0.292628	1.0000	0.7282	0.8012	0.3112
uid68837	0.292654	1.0000	0.7560	0.7937	0.3048
uid162003	0.292685	1.0000	0.7659	0.8267	0.3180
uid65449	0.292687	1.0000	0.7331	0.7769	0.3077
uid182201	0.292775	1.0000	0.7385	0.8053	0.3158
uid158157	0.292778	1.0000	0.7231	0.8007	0.3128
uid52453	0.292790	1.0000	0.7449	0.7901	0.3208
uid168320	0.292801	1.0000	0.7738	0.7710	0.3652
uid58709	0.292833	1.0000	0.7660	0.7618	0.3122
uid43697	0.292837	1.0000	0.7476	0.8223	0.3282
uid41533	0.292847	1.0000	0.7529	0.8575	0.2850
uid53539	0.292865	1.0000	0.7375	0.8023	0.3140
uid159467	0.292872	1.0000	0.7376	0.8055	0.3143
uid49313	0.292932	1.0000	0.7481	0.7938	0.3059
uid161143	0.292934	1.0000	0.7347	0.8033	0.3172
uid59305	0.292984	1.0000	0.7249	0.7947	0.3092
uid162119	0.293039	1.0000	0.7841	0.7980	0.3272
uid50673	0.293061	1.0000	0.7848	0.8051	0.3285
uid162205	0.293124	1.0000	0.7343	0.8012	0.3150
uid165869	0.293166	1.0000	0.7312	0.7998	0.3151
uid82939	0.293187	1.0000	0.8105	0.7859	0.3673
uid58173	0.293193	1.0000	0.7587	0.7831	0.3401
uid63343	0.293203	1.0000	0.7705	0.7794	0.3204
uid162035	0.293206	1.0000	0.7362	0.7914	0.3190
uid77127	0.293291	1.0000	0.7395	0.8459	0.2759
uid46647	0.293302	1.0000	0.7396	0.8084	0.3237
uid162097	0.293319	1.0000	0.7533	0.7745	0.3303
uid197166	0.293409	1.0000	0.7818	0.7954	0.3218
uid68283	0.293424	1.0000	0.7481	0.7926	0.2944
uid46097	0.293434	1.0000	0.7348	0.7756	0.3075
uid58493	0.293449	1.0000	0.7594	0.7551	0.3541
uid161145	0.293459	1.0000	0.7392	0.7983	0.3175
uid174439	0.293486	1.0000	0.7584	0.8127	0.3073
uid58289	0.293492	1.0000	0.7540	0.7921	0.3014
uid159533	0.293500	1.0000	0.6995	0.7987	0.3068
uid174986	0.293567	1.0000	0.7400	0.7894	0.3231
uid58177	0.293590	1.0000	0.7894	0.7900	0.3640
uid203391	0.293621	1.0000	0.7680	0.8115	0.3122
uid157999	0.293628	1.0000	0.7408	0.7662	0.3248
uid161925	0.293637	1.0000	0.7293	0.8052	0.3137
uid197165	0.293654	1.0000	0.7947	0.7953	0.3303
uid193716	0.293667	1.0000	0.7299	0.8085	0.3186
uid193767	0.293677	1.0000	0.7857	0.7988	0.3435
uid58771	0.293749	1.0000	0.7012	0.7981	0.3091
uid59327	0.293772	1.0000	0.7258	0.7927	0.3105
uid162211	0.293789	1.0000	0.7330	0.8068	0.3159
uid61621	0.293810	1.0000	0.7786	0.8443	0.2625
uid161139	0.293820	1.0000	0.7350	0.8040	0.3164
uid58575	0.293849	1.0000	0.7366	0.8062	0.3229
uid66847	0.293860	1.0000	0.7660	0.7904	0.3534
uid57897	0.293867	1.0000	0.7696	0.8064	0.3408
uid59089	0.293882	1.0000	0.8081	0.8149	0.3809
uid58055	0.293907	1.0000	0.7516	0.8295	0.3214
uid59121	0.293929	1.0000	0.7369	0.7844	0.3184
uid52533	0.293931	1.0000	0.7364	0.7825	0.3189
uid58679	0.293938	1.0000	0.7808	0.7998	0.3726
uid159991	0.293951	1.0000	0.7384	0.7982	0.3156
uid159493	0.293986	1.0000	0.7371	0.8005	0.3130
uid64757	0.293991	1.0000	0.7485	0.8044	0.3137
uid67355	0.294009	1.0000	0.7705	0.8079	0.3177
uid58139	0.294029	1.0000	0.7850	0.7625	0.3555
uid57983	0.294032	1.0000	0.7607	0.8055	0.3105
uid159639	0.294036	1.0000	0.7380	0.8088	0.3168
uid58235	0.294066	1.0000	0.7592	0.8017	0.3516
uid58119	0.294077	1.0000	0.7352	0.7674	0.3098
uid176684	0.294168	1.0000	0.7548	0.7911	0.3192
uid58837	0.294179	1.0000	0.7684	0.7940	0.3052
uid58045	0.294203	1.0000	0.7564	0.8017	0.3527
uid49527	0.294247	1.0000	0.7711	0.7899	0.3383
uid60393	0.294295	1.0000	0.7500	0.7951	0.3039
uid61627	0.294330	1.0000	0.7343	0.7727	0.3194
uid59287	0.294368	1.0000	0.7422	0.7946	0.3222
uid59315	0.294480	1.0000	0.7768	0.8063	0.3273
uid41287	0.294504	1.0000	0.7241	0.8459	0.2591
uid61249	0.294549	1.0000	0.7063	0.8012	0.3178
uid167481	0.294556	1.0000	0.7700	0.7976	0.3088
uid59213	0.294618	1.0000	0.7724	0.8171	0.3746
uid49117	0.294671	1.0000	0.7836	0.7892	0.3513
uid198525	0.294715	1.0000	0.7824	0.8463	0.3247
uid58003	0.294744	1.0000	0.7794	0.7527	0.3904
uid161961	0.294752	1.0000	0.7853	0.7992	0.3698
uid206041	0.294764	1.0000	0.7607	0.8042	0.3229
uid193768	0.294770	1.0000	0.7872	0.7974	0.3456
uid59117	0.294774	1.0000	0.7412	0.7940	0.3270
uid81631	0.294802	1.0000	0.7615	0.7993	0.3028
uid58671	0.294823	1.0000	0.7059	0.7849	0.3109
uid66917	0.294824	1.0000	0.7632	0.7906	0.3269
uid184831	0.294853	NA	NA	NA	NA
uid186549	0.294872	1.0000	0.7853	0.7565	0.3978
uid59125	0.294875	1.0000	0.7445	0.7959	0.3230
uid160937	0.294876	1.0000	0.7735	0.8118	0.3154
uid159491	0.294897	1.0000	0.7289	0.8065	0.3144
uid59067	0.294913	1.0000	0.7639	0.7918	0.3370
uid58665	0.294925	1.0000	0.7436	0.7860	0.3218
uid59167	0.294930	1.0000	0.7428	0.7880	0.3216
uid57845	0.294964	1.0000	0.7469	0.8037	0.3166
uid57871	0.294976	1.0000	0.7406	0.8018	0.3183
uid178644	0.294999	1.0000	0.7542	0.7824	0.3190
uid168117	0.295007	1.0000	0.7464	0.7911	0.3464
uid177714	0.295025	1.0000	0.7725	0.7712	0.3348
uid82345	0.295038	1.0000	0.7710	0.7617	0.3272
uid182202	0.295067	1.0000	0.7286	0.7990	0.3198
uid159611	0.295075	1.0000	0.7370	0.8049	0.3149
uid57857	0.295083	1.0000	0.7455	0.7983	0.3264
uid57645	0.295136	1.0000	0.7830	0.7981	0.3726
uid81103	0.295175	1.0000	0.7620	0.7952	0.3037
uid57989	0.295183	1.0000	0.7858	0.8111	0.3143
uid159535	0.295252	1.0000	0.7013	0.8004	0.3126
uid51419	0.295266	1.0000	0.8099	0.7950	0.3558
uid63159	0.295276	1.0000	0.7763	0.7859	0.3661
uid58219	0.295295	1.0000	0.7471	0.8025	0.3112
uid205054	0.295307	1.0000	0.7560	0.8184	0.3135
uid57667	0.295310	1.0000	0.7221	0.7730	0.3033
uid80731	0.295376	1.0000	0.7387	0.7785	0.3081
uid58337	0.295407	1.0000	0.7452	0.8031	0.3170
uid49735	0.295486	1.0000	0.7502	0.8036	0.3295
uid58869	0.295503	1.0000	0.7641	0.8269	0.2585
uid59087	0.295556	1.0000	0.8301	0.8981	0.3519
uid60491	0.295562	1.0000	0.7737	0.8129	0.3142
uid55329	0.295583	1.0000	0.7668	0.8016	0.3364
uid57907	0.295598	1.0000	0.7456	0.7992	0.3440
uid70481	0.295608	1.0000	0.7460	0.7930	0.3168
uid41861	0.295615	1.0000	0.7686	0.8230	0.3652
uid197186	0.295643	1.0000	0.7392	0.7932	0.3184
uid162169	0.295674	1.0000	0.7758	0.8072	0.3241
uid161983	0.295674	1.0000	0.7810	0.8057	0.3285
uid193766	0.295702	1.0000	0.7432	0.8018	0.3236
uid68285	0.295712	1.0000	0.7687	0.8133	0.3450
uid162191	0.295736	1.0000	0.7541	0.8004	0.3279
uid60191	0.295755	1.0000	0.7779	0.8072	0.3234
uid57899	0.295783	1.0000	0.6961	0.7927	0.3110
uid159531	0.295823	1.0000	0.7023	0.7883	0.3096
uid58571	0.295879	1.0000	0.7442	0.8029	0.3210
uid59313	0.295942	1.0000	0.7816	0.8044	0.3304
uid162151	0.295947	1.0000	0.7502	0.8001	0.3185
uid162037	0.296034	1.0000	0.7424	0.7964	0.3223
uid65785	0.296071	1.0000	0.7376	0.7630	0.3371
uid170941	0.296088	1.0000	0.7575	0.7792	0.3382
uid59201	0.296126	1.0000	0.7730	0.8043	0.3139
uid59035	0.296160	1.0000	0.7421	0.8066	0.3216
uid197185	0.296170	1.0000	0.7473	0.8029	0.3242
uid43471	0.296171	1.0000	0.7682	0.7984	0.3386
uid58503	0.296175	1.0000	0.7047	0.7978	0.3107
uid72937	0.296193	1.0000	0.7423	0.7864	0.2974
uid178722	0.296212	1.0000	0.7490	0.7910	0.3039
uid59309	0.296252	1.0000	0.7886	0.7772	0.3725
uid175861	0.296253	1.0000	0.7454	0.8026	0.3283
uid176499	0.296260	1.0000	0.7074	0.7979	0.3123
uid58335	0.296288	1.0000	0.7425	0.8023	0.3231
uid59123	0.296289	1.0000	0.7445	0.8023	0.3241
uid162039	0.296299	1.0000	0.7390	0.7935	0.3211
uid179384	0.296312	1.0000	0.7623	0.8071	0.3064
uid197188	0.296320	1.0000	0.7412	0.7965	0.3206
uid178106	0.296330	1.0000	0.7454	0.8025	0.3182
uid177715	0.296354	1.0000	0.7727	0.7721	0.3359
uid61641	0.296355	1.0000	0.8028	0.8670	0.3601
uid197187	0.296461	1.0000	0.7417	0.7971	0.3209
uid57683	0.296513	1.0000	0.7760	0.7785	0.3140
uid58865	0.296542	1.0000	0.7630	0.8072	0.3156
uid59103	0.296585	1.0000	0.7497	0.7924	0.3202
uid46061	0.296592	1.0000	0.7732	0.8049	0.3085
uid57859	0.296619	1.0000	0.7450	0.7946	0.3258
uid161937	0.296642	1.0000	0.7441	0.7831	0.3236
uid63617	0.296681	1.0000	0.7705	0.8069	0.3082
uid75097	0.296706	1.0000	0.7860	0.7770	0.3516
uid58605	0.296724	1.0000	0.8089	0.8043	0.3677
uid58573	0.296731	1.0000	0.7561	0.8067	0.3219
uid57935	0.296752	1.0000	0.7511	0.7956	0.3037
uid82555	0.296767	1.0000	0.8022	0.7989	0.3663
uid57981	0.296772	1.0000	0.7621	0.8161	0.3200
uid73417	0.296774	1.0000	0.7737	0.8084	0.3348
uid197181	0.296838	1.0000	0.7948	0.8106	0.3230
uid57749	0.296863	1.0000	0.8073	0.8048	0.3687
uid61585	0.296880	1.0000	0.7561	0.7944	0.3106
uid82553	0.296884	1.0000	0.8099	0.8053	0.3692
uid58221	0.296887	1.0000	0.7458	0.8046	0.3130
uid58569	0.296894	1.0000	0.7483	0.8059	0.3225
uid60575	0.296909	1.0000	0.7503	0.8046	0.3093
uid87033	0.296926	1.0000	0.7640	0.7972	0.3060
uid175780	0.296928	1.0000	0.7497	0.7987	0.3072
uid162157	0.296944	1.0000	0.7432	0.7971	0.3194
uid162005	0.296957	1.0000	0.7638	0.8070	0.3092
uid57847	0.296971	1.0000	0.7435	0.8064	0.3230
uid49487	0.296986	1.0000	0.7787	0.8039	0.3972
uid51501	0.296998	1.0000	0.7643	0.8006	0.3045
uid62095	0.297069	1.0000	0.7475	0.8114	0.3303
uid57895	0.297103	1.0000	0.7472	0.8134	0.3212
uid193760	0.297124	1.0000	0.7767	0.8078	0.3221
uid193761	0.297125	1.0000	0.7767	0.8078	0.3221
uid58557	0.297138	1.0000	0.7360	0.7825	0.3268
uid157247	0.297139	1.0000	0.7668	0.7927	0.3491
uid57911	0.297278	1.0000	0.7467	0.8080	0.3198
uid59119	0.297281	1.0000	0.7502	0.8001	0.3248
uid58381	0.297295	1.0000	0.7542	0.8037	0.3236
uid193756	0.297307	1.0000	0.7767	0.8091	0.3221
uid177811	0.297312	1.0000	0.7671	0.7796	0.3513
uid192185	0.297316	1.0000	0.7784	0.8059	0.3180
uid193755	0.297340	1.0000	0.7767	0.8128	0.3221
uid193754	0.297340	1.0000	0.7767	0.8128	0.3221
uid193757	0.297340	1.0000	0.7767	0.8128	0.3221
uid58581	0.297408	1.0000	0.7451	0.7908	0.3218
uid74441	0.297409	1.0000	0.7709	0.8052	0.3271
uid193758	0.297432	1.0000	0.7755	0.8085	0.3228
uid68019	0.297439	1.0000	0.7562	0.8069	0.3033
uid193759	0.297449	1.0000	0.7778	0.8096	0.3223
uid58105	0.297546	1.0000	0.7498	0.8074	0.3262
uid67357	0.297565	1.0000	0.7896	0.8092	0.3590
uid203392	0.297588	1.0000	0.8082	0.8744	0.3562
uid174333	0.297608	1.0000	0.7486	0.7858	0.3258
uid162103	0.297690	1.0000	0.7756	0.8050	0.3105
uid71153	0.297766	1.0000	0.7300	0.7793	0.3214
uid158363	0.297859	1.0000	0.7872	0.8023	0.3213
uid49513	0.297889	1.0000	0.8054	0.8131	0.3547
uid176126	0.297897	1.0000	0.7826	0.7958	0.3179
uid193769	0.297947	1.0000	0.7454	0.7860	0.3221
uid162171	0.297980	1.0000	0.7434	0.8090	0.3178
uid57587	0.298000	1.0000	0.6996	0.7906	0.3124
uid51175	0.298042	1.0000	0.7824	0.7852	0.3677
uid161935	0.298046	1.0000	0.7502	0.8093	0.3253
uid202215	0.298092	1.0000	0.7458	0.7907	0.3006
uid162145	0.298105	1.0000	0.7467	0.7963	0.3118
uid203123	0.298165	1.0000	0.7372	0.7836	0.3208
uid40921	0.298205	1.0000	0.7867	0.8014	0.3199
uid41017	0.298205	1.0000	0.7867	0.8018	0.3210
uid158699	0.298233	1.0000	0.7381	0.7756	0.3236
uid158061	0.298235	1.0000	0.7451	0.8095	0.3187
uid73413	0.298303	1.0000	0.7527	0.8129	0.3262
uid58877	0.298358	1.0000	0.7778	0.7944	0.3513
uid60157	0.298366	1.0000	0.7567	0.7993	0.3029
uid59321	0.298383	1.0000	0.7379	0.7817	0.3238
uid51423	0.298396	1.0000	0.7622	0.7767	0.3211
uid42831	0.298446	1.0000	0.7789	0.8020	0.3223
uid162095	0.298525	1.0000	0.7455	0.7834	0.3241
uid57943	0.298543	1.0000	0.7469	0.7921	0.3089
uid160253	0.298556	1.0000	0.7688	0.8033	0.3142
uid60165	0.298571	1.0000	0.7673	0.8092	0.3124
uid58121	0.298574	1.0000	0.7605	0.7991	0.3120
uid158037	0.298574	1.0000	0.7430	0.8104	0.3184
uid174152	0.298613	1.0000	0.7001	0.7907	0.3125
uid157997	0.298638	1.0000	0.7871	0.7753	0.3901
uid59585	0.298706	1.0000	0.7497	0.7791	0.3280
uid51503	0.298762	1.0000	0.7867	0.7713	0.3348
uid58153	0.298837	1.0000	0.8048	0.8120	0.3810
uid59109	0.298871	1.0000	0.7846	0.7852	0.3485
uid59323	0.298922	1.0000	0.7400	0.7827	0.3246
uid162111	0.298924	1.0000	0.7433	0.7819	0.3223
uid66203	0.298924	1.0000	0.7714	0.7914	0.3429
uid58643	0.299007	1.0000	0.7837	0.8001	0.3378
uid46625	0.299047	1.0000	0.7744	0.8148	0.3310
uid161979	0.299064	1.0000	0.7531	0.7926	0.3172
uid57671	0.299073	1.0000	0.7675	0.8054	0.3121
uid59393	0.299175	1.0000	0.6667	0.8042	0.2698
uid189747	0.299177	1.0000	0.8013	0.7940	0.3502
uid58577	0.299234	1.0000	0.7456	0.8194	0.2731
uid65267	0.299301	1.0000	0.7873	0.8363	0.3273
uid58925	0.299309	1.0000	0.7728	0.8004	0.3220
uid59259	0.299365	1.0000	0.7581	0.7892	0.3277
uid58539	0.299386	1.0000	0.7652	0.7995	0.3516
uid166827	0.299459	1.0000	0.7423	0.8060	0.3199
uid68443	0.299503	1.0000	0.7873	0.7632	0.3881
uid58457	0.299520	1.0000	0.7760	0.7994	0.3229
uid58455	0.299563	1.0000	0.7762	0.7968	0.3228
uid32235	0.299594	1.0000	0.7474	0.7869	0.3260
uid169223	0.299688	1.0000	0.7449	0.7946	0.3129
uid161969	0.299717	1.0000	0.7768	0.8019	0.3240
uid159241	0.299723	1.0000	0.7789	0.8001	0.3247
uid162123	0.299749	1.0000	0.7440	0.7818	0.3255
uid58817	0.299787	1.0000	0.7751	0.7962	0.3231
uid57679	0.299857	1.0000	0.7802	0.8001	0.3229
uid168614	0.299906	1.0000	0.7396	0.7981	0.3070
uid58855	0.299922	1.0000	0.7510	0.8027	0.3215
uid57959	0.299926	1.0000	0.7457	0.7999	0.3203
uid197263	0.299991	1.0000	0.7796	0.8037	0.3274
uid57629	0.300005	1.0000	0.7442	0.8217	0.2713
uid59263	0.300077	1.0000	0.7500	0.7929	0.3343
uid67507	0.300109	1.0000	0.8115	0.7972	0.3642
uid57835	0.300112	1.0000	0.7757	0.8025	0.3242
uid162015	0.300154	1.0000	0.7427	0.8085	0.3173
uid58755	0.300172	1.0000	0.7972	0.7903	0.4052
uid58839	0.300198	1.0000	0.7783	0.7978	0.3280
uid46353	0.300225	1.0000	0.7476	0.8033	0.3171
uid161959	0.300249	1.0000	0.7861	0.8095	0.3448
uid159855	0.300252	1.0000	0.7785	0.8048	0.3251
uid59369	0.300267	1.0000	0.7864	0.7905	0.3224
uid57903	0.300300	1.0000	0.7778	0.8041	0.3265
uid59163	0.300329	1.0000	0.7419	0.8476	0.3204
uid89377	0.300368	1.0000	0.8071	0.7790	0.3964
uid58555	0.300384	1.0000	0.7750	0.8047	0.3244
uid197170	0.300411	1.0000	0.7513	0.7882	0.3145
uid159859	0.300457	1.0000	0.7831	0.8082	0.3274
uid57795	0.300489	1.0000	0.7800	0.8060	0.3251
uid156759	0.300536	1.0000	0.7999	0.7899	0.3652
uid41455	0.300558	1.0000	0.7706	0.7975	0.3238
uid159861	0.300639	1.0000	0.7801	0.8036	0.3253
uid167482	0.300668	1.0000	0.7323	0.7877	0.3259
uid58885	0.300777	1.0000	0.7835	0.7888	0.3271
uid58327	0.300782	1.0000	0.7363	0.8069	0.3148
uid58953	0.300818	1.0000	0.8014	0.8019	0.4109
uid57797	0.300827	1.0000	0.7805	0.8011	0.3247
uid162125	0.300845	1.0000	0.7329	0.7772	0.3225
uid162197	0.300849	1.0000	0.7490	0.8008	0.3192
uid88071	0.300929	1.0000	0.7810	0.8080	0.3270
uid159981	0.300997	1.0000	0.7782	0.8052	0.3264
uid159389	0.301007	1.0000	0.7792	0.8062	0.3251
uid66327	0.301017	1.0000	0.7392	0.7859	0.3298
uid159247	0.301087	1.0000	0.7757	0.8078	0.3293
uid57841	0.301099	1.0000	0.7778	0.8058	0.3236
uid58015	0.301103	1.0000	0.7996	0.8634	0.3568
uid159391	0.301122	1.0000	0.7763	0.8002	0.3259
uid57837	0.301137	1.0000	0.7792	0.8062	0.3263
uid42155	0.301145	1.0000	0.7606	0.8385	0.2817
uid58233	0.301157	1.0000	0.7624	0.7953	0.3056
uid59261	0.301268	1.0000	0.7493	0.7874	0.3333
uid88065	0.301274	1.0000	0.7837	0.8055	0.3287
uid59061	0.301275	1.0000	0.7837	0.7907	0.3833
uid159691	0.301280	1.0000	0.7807	0.8094	0.3270
uid175257	0.301405	1.0000	0.7771	0.8086	0.3291
uid162141	0.301421	1.0000	0.7761	0.8111	0.3249
uid162163	0.301434	1.0000	0.7766	0.8069	0.3240
uid71135	0.301445	1.0000	0.7647	0.8015	0.3365
uid58281	0.301539	1.0000	0.7823	0.8141	0.3230
uid58053	0.301582	1.0000	0.8015	0.8069	0.3646
uid68147	0.301597	1.0000	0.7666	0.7979	0.3281
uid57839	0.301638	1.0000	0.7825	0.8119	0.3285
uid54699	0.301677	1.0000	0.8058	0.8083	0.3767
uid57947	0.301681	1.0000	0.7493	0.8000	0.3199
uid162127	0.301686	1.0000	0.7427	0.7803	0.3261
uid162033	0.301770	1.0000	0.7975	0.7884	0.3500
uid58433	0.301811	1.0000	0.7878	0.7868	0.3625
uid58165	0.301829	1.0000	0.8002	0.8024	0.3694
uid58411	0.301829	1.0000	0.7740	0.8127	0.3358
uid59217	0.301836	1.0000	0.7786	0.7934	0.3774
uid58147	0.301908	1.0000	0.7960	0.8054	0.3827
uid61579	0.301949	1.0000	0.7899	0.7883	0.3292
uid159689	0.301979	1.0000	0.7745	0.8071	0.3251
uid57747	0.302032	1.0000	0.7871	0.8043	0.3780
uid43329	0.302051	1.0000	0.7824	0.7876	0.3421
uid59021	0.302061	1.0000	0.8036	0.7917	0.3817
uid162091	0.302079	1.0000	0.7914	0.7919	0.3200
uid201478	0.302109	1.0000	0.8089	0.7970	0.3452
uid205051	0.302160	1.0000	0.7503	0.7844	0.3345
uid89393	0.302323	1.0000	0.7713	0.7997	0.3246
uid59147	0.302329	1.0000	0.7897	0.7913	0.3342
uid58135	0.302341	1.0000	0.7994	0.8052	0.4097
uid59149	0.302364	1.0000	0.7879	0.7879	0.3321
uid46657	0.302428	1.0000	0.7703	0.7774	0.3381
uid189952	0.302489	1.0000	0.7999	0.8016	0.3832
uid57663	0.302525	1.0000	0.7739	0.8102	0.3248
uid59401	0.302560	1.0000	0.7578	0.8051	0.3241
uid51641	0.302627	1.0000	0.7938	0.8069	0.3819
uid41127	0.302646	1.0000	0.8205	0.7915	0.3933
uid58927	0.302721	1.0000	0.7882	0.7882	0.3301
uid57861	0.302756	1.0000	0.7670	0.8027	0.3218
uid162155	0.302892	1.0000	0.7587	0.7934	0.3402
uid184827	0.302960	1.0000	0.7929	0.8067	0.3335
uid51421	0.302974	1.0000	0.7655	0.7949	0.3102
uid58931	0.302990	1.0000	0.7862	0.7889	0.3308
uid58989	0.303011	1.0000	0.7987	0.7956	0.4125
uid176125	0.303079	1.0000	0.8007	0.8208	0.3639
uid158509	0.303113	1.0000	0.7810	0.7678	0.4049
uid46653	0.303129	1.0000	0.7740	0.8083	0.3327
uid57661	0.303131	1.0000	0.7704	0.7940	0.3239
uid54701	0.303164	1.0000	0.8014	0.8071	0.3797
uid59173	0.303275	1.0000	0.7916	0.7910	0.3330
uid58585	0.303300	1.0000	0.7714	0.7888	0.3345
uid57885	0.303369	1.0000	0.7602	0.7980	0.3247
uid59229	0.303391	1.0000	0.7903	0.7951	0.3330
uid41053	0.303393	1.0000	0.7770	0.8043	0.3569
uid66873	0.303399	1.0000	0.7926	0.8089	0.3363
uid59093	0.303408	1.0000	0.7889	0.8006	0.3623
uid58171	0.303479	1.0000	0.7884	0.7797	0.3530
uid58279	0.303560	1.0000	0.7695	0.7869	0.3770
uid55693	0.303687	1.0000	0.7911	0.7994	0.3456
uid57851	0.303751	1.0000	0.7318	0.8187	0.2942
uid41927	0.303789	1.0000	0.7530	0.7928	0.3386
uid58299	0.304014	1.0000	0.7653	0.7854	0.3656
uid58945	0.304018	1.0000	0.8049	0.8003	0.3593
uid58929	0.304148	1.0000	0.7900	0.7884	0.3337
uid58495	0.304154	1.0000	0.7641	0.7812	0.3472
uid59365	0.304161	1.0000	0.7879	0.8018	0.3716
uid62919	0.304180	1.0000	0.7646	0.7956	0.3232
uid45847	0.304250	1.0000	0.7880	0.7869	0.3558
uid58297	0.304333	1.0000	0.7956	0.8533	0.3467
uid59159	0.304368	1.0000	0.7861	0.7910	0.3326
uid158681	0.304451	1.0000	0.7960	0.8147	0.3513
uid175778	0.304485	1.0000	0.7271	0.8071	0.2999
uid57681	0.304508	1.0000	0.7818	0.8051	0.3267
uid59157	0.304517	1.0000	0.7752	0.7790	0.3381
uid68311	0.304546	1.0000	0.8120	0.7865	0.4024
uid63405	0.304575	1.0000	0.7498	0.8093	0.3183
uid58051	0.304658	1.0000	0.7892	0.8058	0.3494
uid70619	0.304662	1.0000	0.7612	0.8023	0.3293
uid58117	0.304703	1.0000	0.7837	0.8015	0.3308
uid162117	0.304762	1.0000	0.8107	0.7853	0.3963
uid57901	0.304833	1.0000	0.7825	0.7988	0.3313
uid59371	0.304919	1.0000	0.7368	0.8066	0.2833
uid58331	0.304945	1.0000	0.7622	0.8293	0.2934
uid59003	0.305110	1.0000	0.7596	0.7979	0.3189
uid58405	0.305186	1.0000	0.7650	0.8298	0.2756
uid159513	0.305207	1.0000	0.7832	0.7815	0.3241
uid159515	0.305231	1.0000	0.7854	0.7995	0.3411
uid59769	0.305276	1.0000	0.7816	0.8075	0.3328
uid57677	0.305281	1.0000	0.7834	0.7985	0.3404
uid68293	0.305489	1.0000	0.7850	0.7979	0.3420
uid198768	0.305524	1.0000	0.7355	0.8166	0.2845
uid68687	0.305559	1.0000	0.7624	0.8197	0.3121
uid59257	0.305597	1.0000	0.7789	0.8097	0.3379
uid61575	0.305717	1.0000	0.7881	0.8232	0.3543
uid60821	0.305762	1.0000	0.7716	0.7952	0.3408
uid187059	0.305771	1.0000	0.7620	0.7935	0.3227
uid42117	0.305793	1.0000	0.7953	0.8062	0.3854
uid67317	0.305840	1.0000	0.7856	0.8111	0.3646
uid58801	0.305880	1.0000	0.7535	0.8293	0.2919
uid59211	0.305976	1.0000	0.7613	0.8015	0.3226
uid162143	0.306070	1.0000	0.7767	0.7969	0.3231
uid156845	0.306100	1.0000	0.7535	0.8333	0.2894
uid67383	0.306136	1.0000	0.7998	0.8003	0.3870
uid184862	0.306266	1.0000	0.7766	0.7950	0.3304
uid161981	0.306388	1.0000	0.7799	0.7958	0.3664
uid74021	0.306429	1.0000	0.7920	0.7989	0.3759
uid62125	0.306505	1.0000	0.7687	0.7844	0.3285
uid162109	0.306526	1.0000	0.7682	0.7873	0.3277
uid196850	0.306535	1.0000	0.7701	0.8422	0.3061
uid41863	0.306543	1.0000	0.7447	0.8149	0.3052
uid196851	0.306574	1.0000	0.7611	0.8368	0.3011
uid186598	0.306704	1.0000	0.7911	0.8235	0.3547
uid58351	0.306811	1.0000	0.7883	0.8159	0.3871
uid49481	0.306831	1.0000	0.7763	0.8000	0.3503
uid158055	0.306885	1.0000	0.7642	0.8368	0.3011
uid171261	0.306977	1.0000	0.7661	0.7920	0.3459
uid158065	0.306989	1.0000	0.7679	0.8418	0.3038
uid59199	0.306990	1.0000	0.7963	0.8052	0.3513
uid46233	0.306997	1.0000	0.7759	0.7984	0.3241
uid57669	0.307058	1.0000	0.7619	0.7871	0.3413
uid58589	0.307093	1.0000	0.7734	0.8075	0.3408
uid198767	0.307135	1.0000	0.7332	0.8192	0.2789
uid61645	0.307169	1.0000	0.7308	0.8099	0.2802
uid58597	0.307270	1.0000	0.7956	0.8039	0.3819
uid54927	0.307423	1.0000	0.7715	0.7981	0.3388
uid158051	0.307426	1.0000	0.7691	0.8404	0.3011
uid53477	0.307435	1.0000	0.8121	0.8002	0.3877
uid57813	0.307449	1.0000	0.7681	0.7966	0.3396
uid48361	0.307527	1.0000	0.7944	0.8060	0.3732
uid61565	0.307661	1.0000	0.7619	0.8367	0.3003
uid57791	0.307673	1.0000	0.8063	0.8009	0.3609
uid48823	0.307679	1.0000	0.7970	0.7928	0.3551
uid58681	0.307740	1.0000	0.7620	0.8269	0.2773
uid50583	0.307781	1.0000	0.7967	0.7962	0.3414
uid59059	0.307800	1.0000	0.7636	0.8620	0.2998
uid158063	0.307822	1.0000	0.7653	0.8432	0.3032
uid158053	0.307846	1.0000	0.7663	0.8400	0.3032
uid53065	0.307851	1.0000	0.7749	0.8070	0.3450
uid161945	0.307879	1.0000	0.7661	0.8398	0.3035
uid58137	0.307967	1.0000	0.8128	0.8124	0.3582
uid58707	0.308100	1.0000	0.8140	0.8150	0.3844
uid57633	0.308121	1.0000	0.7645	0.8317	0.2926
uid57821	0.308141	1.0000	0.7854	0.8127	0.3616
uid55639	0.308217	1.0000	0.7805	0.8171	0.3506
uid158057	0.308227	1.0000	0.7648	0.8344	0.3027
uid57951	0.308300	1.0000	0.7633	0.8386	0.2921
uid57867	0.308321	1.0000	0.8034	0.8049	0.3534
uid159663	0.308333	NA	NA	NA	NA
uid177931	0.308551	1.0000	0.8063	0.8068	0.3715
uid183342	0.308755	1.0000	0.7658	0.7941	0.3451
uid58799	0.308770	1.0000	0.7518	0.8328	0.2893
uid82371	0.308835	1.0000	0.8170	0.8096	0.3859
uid175779	0.308843	1.0000	0.7390	0.8331	0.2914
uid165195	0.308855	1.0000	0.8172	0.8058	0.3740
uid58339	0.308920	1.0000	0.7814	0.8175	0.3516
uid173860	0.308920	1.0000	0.8075	0.8042	0.3694
uid190186	0.309002	1.0000	0.8106	0.8068	0.3742
uid47075	0.309012	1.0000	0.6628	0.8006	0.2757
uid171829	0.309061	1.0000	0.7506	0.8221	0.2794
uid58071	0.309146	1.0000	0.7617	0.8312	0.2805
uid182103	0.309308	1.0000	0.7940	0.8066	0.3508
uid189188	0.309315	1.0000	0.8098	0.8093	0.3719
uid58161	0.309407	1.0000	0.7695	0.8385	0.2891
uid58943	0.309462	1.0000	0.6657	0.8035	0.2903
uid168516	0.309495	1.0000	0.8038	0.8000	0.3657
uid82369	0.309511	1.0000	0.7518	0.8332	0.2894
uid59303	0.309607	1.0000	0.8045	0.7998	0.3662
uid65789	0.309632	1.0000	0.7730	0.8038	0.3363
uid46215	0.309700	1.0000	0.7970	0.8142	0.3404
uid188477	0.309755	1.0000	0.7665	0.8045	0.3437
uid158039	0.309783	1.0000	0.7723	0.8462	0.2954
uid52535	0.309798	1.0000	0.6607	0.8329	0.2648
uid162021	0.309802	1.0000	0.8035	0.7978	0.3705
uid54717	0.309806	1.0000	0.7985	0.8108	0.3798
uid162131	0.309812	1.0000	0.8023	0.8116	0.3499
uid59583	0.309833	1.0000	0.8083	0.7989	0.3882
uid59203	0.309866	1.0000	0.8032	0.8125	0.3514
uid58063	0.309886	1.0000	0.7726	0.8448	0.3029
uid161953	0.309890	1.0000	0.8023	0.8122	0.3499
uid158151	0.309979	1.0000	0.8109	0.8090	0.3702
uid158161	0.310017	1.0000	0.7728	0.8439	0.3036
uid83611	0.310017	1.0000	0.8059	0.8045	0.3658
uid158357	0.310035	1.0000	0.7718	0.8439	0.3047
uid184821	0.310106	1.0000	0.7793	0.7871	0.3335
uid58689	0.310108	1.0000	0.7833	0.7925	0.3802
uid58795	0.310114	1.0000	0.8059	0.8031	0.3702
uid59385	0.310121	1.0000	0.8043	0.8006	0.3648
uid47077	0.310127	1.0000	0.7916	0.8061	0.4038
uid57673	0.310142	1.0000	0.8035	0.8011	0.3715
uid63163	0.310152	1.0000	0.7838	0.7867	0.3368
uid58277	0.310162	1.0000	0.7858	0.8018	0.3733
uid70839	0.310169	1.0000	0.7543	0.8318	0.2920
uid58091	0.310206	1.0000	0.8032	0.7990	0.3662
uid58691	0.310211	1.0000	0.7967	0.7932	0.4126
uid61567	0.310226	1.0000	0.7954	0.8091	0.3492
uid52581	0.310276	1.0000	0.7736	0.8029	0.3416
uid162159	0.310325	1.0000	0.8123	0.7962	0.3887
uid158159	0.310362	1.0000	0.7563	0.8298	0.2920
uid57975	0.310402	1.0000	0.8057	0.8114	0.3676
uid158043	0.310421	1.0000	0.7584	0.8297	0.2822
uid88063	0.310454	1.0000	0.7621	0.8438	0.2841
uid58083	0.310462	1.0000	0.8026	0.7984	0.3673
uid59299	0.310462	1.0000	0.8072	0.8021	0.3673
uid179370	0.310486	1.0000	0.7960	0.8063	0.3589
uid59017	0.310497	1.0000	0.8120	0.8105	0.3829
uid46241	0.310527	1.0000	0.7855	0.8038	0.3547
uid167781	0.310538	1.0000	0.7885	0.7950	0.3460
uid47081	0.310547	1.0000	0.7797	0.8143	0.3623
uid58529	0.310597	1.0000	0.8056	0.8070	0.3705
uid50615	0.310632	1.0000	0.8053	0.8007	0.3673
uid54719	0.310639	1.0000	0.7969	0.8082	0.3817
uid175768	0.310678	1.0000	0.7933	0.8069	0.3520
uid58107	0.310780	1.0000	0.7485	0.8211	0.2901
uid49135	0.310783	1.0000	0.8085	0.8066	0.3701
uid57909	0.310812	1.0000	0.8032	0.8032	0.3685
uid58753	0.310843	1.0000	0.8032	0.7990	0.3645
uid89383	0.310860	1.0000	0.7568	0.8385	0.2906
uid176453	0.310894	1.0000	0.7900	0.7900	0.3504
uid59317	0.310926	1.0000	0.7930	0.8105	0.3529
uid175109	0.310991	1.0000	0.7963	0.8099	0.3524
uid58103	0.311005	1.0000	0.8144	0.8088	0.3702
uid175111	0.311009	1.0000	0.7956	0.8114	0.3515
uid58759	0.311039	1.0000	0.8093	0.8093	0.3690
uid55353	0.311047	1.0000	0.7736	0.8137	0.3479
uid57933	0.311051	1.0000	0.7421	0.8269	0.2726
uid176369	0.311129	1.0000	0.8089	0.7973	0.3697
uid156977	0.311146	1.0000	0.7616	0.8366	0.2867
uid59175	0.311157	1.0000	0.8024	0.7910	0.3826
uid58227	0.311169	1.0000	0.8151	0.8166	0.3857
uid86655	0.311242	1.0000	0.7551	0.8401	0.2915
uid86653	0.311246	1.0000	0.7551	0.8370	0.2915
uid88069	0.311273	1.0000	0.7540	0.8411	0.2925
uid86657	0.311281	1.0000	0.7540	0.8381	0.2925
uid58751	0.311285	1.0000	0.8088	0.8000	0.3708
uid73963	0.311368	1.0000	0.7605	0.8397	0.2909
uid58237	0.311441	1.0000	0.8211	0.8122	0.3829
uid175105	0.311609	1.0000	0.7939	0.8097	0.3507
uid58159	0.311690	1.0000	0.7588	0.8417	0.2880
uid54441	0.311740	1.0000	0.8008	0.8176	0.3533
uid162185	0.311740	1.0000	0.7963	0.8127	0.3521
uid61583	0.311742	1.0000	0.7979	0.8137	0.3521
uid86659	0.311752	1.0000	0.7558	0.8379	0.2928
uid86751	0.311868	1.0000	0.7572	0.8381	0.2982
uid58961	0.311905	1.0000	0.7589	0.8393	0.2879
uid58959	0.311942	1.0000	0.8001	0.8098	0.4044
uid173374	0.311949	1.0000	0.8065	0.8032	0.3691
uid58243	0.311956	1.0000	0.7407	0.8140	0.2773
uid158045	0.312011	1.0000	0.7573	0.8291	0.2872
uid159001	0.312017	1.0000	0.8184	0.8135	0.3832
uid88067	0.312021	1.0000	0.7569	0.8413	0.2920
uid59045	0.312033	1.0000	0.7907	0.8040	0.3595
uid58027	0.312034	1.0000	0.7510	0.8409	0.2924
uid58757	0.312044	1.0000	0.8055	0.8064	0.3730
uid54715	0.312067	1.0000	0.8003	0.8144	0.3785
uid82815	0.312071	1.0000	0.8029	0.8006	0.3664
uid87025	0.312074	1.0000	0.7743	0.8177	0.3435
uid43671	0.312090	1.0000	0.8012	0.8104	0.3517
uid57689	0.312120	1.0000	0.7941	0.8099	0.3508
uid175108	0.312136	1.0000	0.7988	0.8151	0.3530
uid58543	0.312168	1.0000	0.7813	0.7925	0.3989
uid58315	0.312171	1.0000	0.8120	0.8055	0.3698
uid175107	0.312211	1.0000	0.7968	0.8131	0.3531
uid58245	0.312244	1.0000	0.7449	0.8141	0.2789
uid43727	0.312332	1.0000	0.8007	0.8131	0.3521
uid175106	0.312345	1.0000	0.7971	0.8096	0.3547
uid174872	0.312357	1.0000	0.7994	0.8102	0.3526
uid52455	0.312372	1.0000	0.7991	0.8100	0.3530
uid174871	0.312423	1.0000	0.7989	0.8114	0.3545
uid57863	0.312430	1.0000	0.7873	0.8011	0.3929
uid84215	0.312455	1.0000	0.8121	0.8097	0.3826
uid175110	0.312463	1.0000	0.7966	0.8162	0.3520
uid58089	0.312559	1.0000	0.8097	0.8106	0.3717
uid54443	0.312702	1.0000	0.7988	0.8151	0.3540
uid54459	0.312748	1.0000	0.7978	0.8130	0.3523
uid58013	0.312828	1.0000	0.7415	0.8138	0.2754
uid54461	0.313018	1.0000	0.7971	0.8144	0.3505
uid58239	0.313212	1.0000	0.8046	0.8154	0.3783
uid59301	0.313312	1.0000	0.7620	0.8430	0.2911
uid61605	0.313414	1.0000	0.7946	0.8123	0.3481
uid58255	0.313438	1.0000	0.7743	0.8024	0.3925
uid51639	0.313482	1.0000	0.7801	0.7852	0.3373
uid58551	0.313544	1.0000	0.8024	0.8076	0.4073
uid158881	0.313713	1.0000	0.8097	0.8037	0.3748
uid59057	0.313777	1.0000	0.8076	0.8101	0.3991
uid189187	0.313785	1.0000	0.8149	0.8101	0.3843
uid184010	0.313891	1.0000	0.8159	0.8125	0.3924
uid158875	0.313901	1.0000	0.8060	0.7971	0.3697
uid173403	0.313910	1.0000	0.8109	0.8029	0.3699
uid58401	0.314160	1.0000	0.7322	0.8158	0.3021
uid82949	0.314214	1.0000	0.8138	0.8118	0.3843
uid52459	0.314315	1.0000	0.7870	0.9000	0.3087
uid57891	0.314491	1.0000	0.8052	0.8127	0.4036
uid66803	0.314497	1.0000	0.7769	0.8191	0.3321
uid159841	0.314570	1.0000	0.8101	0.8083	0.3901
uid179202	0.314580	1.0000	0.7964	0.7954	0.3911
uid181617	0.314646	1.0000	0.8154	0.8100	0.3815
uid51879	0.314651	1.0000	0.8165	0.8174	0.3886
uid73353	0.314663	1.0000	0.7918	0.8108	0.4096
uid53535	0.314673	1.0000	0.8097	0.8087	0.3791
uid55641	0.314702	1.0000	0.7991	0.8063	0.4039
uid41171	0.314715	1.0000	0.8123	0.8108	0.3877
uid158879	0.314763	1.0000	0.8149	0.8096	0.3851
uid188479	0.314853	1.0000	0.8130	0.8174	0.3877
uid41709	0.314910	1.0000	0.8151	0.8106	0.4140
uid59307	0.314929	1.0000	0.8074	0.8094	0.4062
uid158133	0.314936	1.0000	0.8068	0.8019	0.3751
uid158701	0.315096	1.0000	0.8119	0.8071	0.3800
uid52597	0.315127	1.0000	0.7858	0.8053	0.3986
uid190705	0.315141	1.0000	0.8188	0.8153	0.3826
uid183682	0.315155	1.0000	0.8124	0.8080	0.3816
uid48371	0.315171	1.0000	0.8213	0.8172	0.3961
uid58293	0.315210	1.0000	0.8029	0.7998	0.3989
uid81841	0.315284	1.0000	0.8160	0.8174	0.3927
uid62265	0.315348	1.0000	0.8047	0.8053	0.4048
uid49467	0.315396	1.0000	0.8121	0.8086	0.3872
uid73967	0.315409	1.0000	0.8136	0.8131	0.3840
uid183001	0.315453	1.0000	0.8115	0.8105	0.3896
uid55381	0.315458	1.0000	0.8132	0.8117	0.3879
uid58475	0.315627	1.0000	0.7880	0.7910	0.3996
uid59135	0.315666	1.0000	0.7922	0.8054	0.3759
uid58821	0.315862	1.0000	0.8106	0.8158	0.4280
uid58317	0.315917	1.0000	0.7986	0.7986	0.3555
uid89371	0.315921	1.0000	0.7795	0.8251	0.3371
uid162189	0.315957	1.0000	0.8085	0.8095	0.3863
uid58271	0.316199	1.0000	0.8127	0.8039	0.3820
uid195461	0.316227	1.0000	0.8186	0.8148	0.3911
uid73473	0.316330	1.0000	0.7908	0.8169	0.3489
uid193706	0.316406	1.0000	0.8118	0.8109	0.3897
uid57675	0.316408	1.0000	0.8113	0.8103	0.3899
uid173926	0.316422	1.0000	0.8104	0.8084	0.3909
uid57605	0.316508	1.0000	0.8136	0.8074	0.4303
uid62463	0.316762	1.0000	0.8125	0.8125	0.3902
uid55779	0.316994	1.0000	0.7992	0.8148	0.3831
uid61617	0.317071	1.0000	0.8092	0.8121	0.4310
uid174072	0.317211	1.0000	0.7777	0.8097	0.3948
uid59227	0.317380	1.0000	0.7704	0.8286	0.3360
uid59887	0.317448	1.0000	0.8121	0.8189	0.3862
uid48129	0.317524	1.0000	0.8102	0.8211	0.3868
uid58739	0.317773	1.0000	0.7976	0.8007	0.3965
uid61245	0.317774	1.0000	0.7674	0.8372	0.3266
uid15862	0.317937	1.0000	0.8228	0.8256	0.3991
uid193764	0.318014	1.0000	0.7686	0.8291	0.3311
uid45897	0.318055	1.0000	0.7635	0.7758	0.3715
uid58933	0.318241	1.0000	0.8086	0.8081	0.4285
uid74393	0.318268	1.0000	0.8076	0.8132	0.4002
uid58193	0.318409	1.0000	0.7858	0.8100	0.3999
uid58097	0.318906	1.0000	0.8143	0.8166	0.3945
uid58199	0.319029	1.0000	0.8149	0.8135	0.3974
uid59581	0.319062	1.0000	0.7999	0.8168	0.4090
uid161161	0.319191	1.0000	0.8016	0.8144	0.4030
uid66305	0.319244	1.0000	0.7488	0.8016	0.3000
uid50325	0.319269	1.0000	0.8045	0.8056	0.4091
uid54335	0.319297	1.0000	0.8071	0.8146	0.3774
uid68053	0.319317	1.0000	0.8051	0.8145	0.3689
uid65447	0.319423	1.0000	0.8010	0.8043	0.4014
uid192186	0.319518	1.0000	0.8191	0.8075	0.4302
uid186740	0.319555	1.0000	0.7005	0.8099	0.2604
uid179904	0.319569	1.0000	0.7996	0.8135	0.3998
uid40861	0.319600	1.0000	0.8385	0.8322	0.4334
uid58713	0.319640	1.0000	0.8026	0.8063	0.4069
uid58829	0.319871	1.0000	0.8163	0.8153	0.3904
uid68445	0.319956	1.0000	0.8000	0.8405	0.3695
uid59037	0.320025	1.0000	0.7976	0.8021	0.3993
uid57599	0.320140	1.0000	0.8190	0.8061	0.4411
uid43327	0.320330	1.0000	0.8109	0.8034	0.4200
uid46523	0.320420	1.0000	0.7909	0.8061	0.4004
uid58937	0.320442	1.0000	0.8010	0.8029	0.4305
uid58241	0.320464	1.0000	0.7915	0.8046	0.3950
uid58441	0.320494	1.0000	0.8039	0.8049	0.4141
uid75101	0.320696	1.0000	0.8382	0.8305	0.4305
uid193771	0.320816	1.0000	0.8050	0.8146	0.4242
uid58451	0.320902	1.0000	0.8053	0.8138	0.4045
uid58069	0.321055	1.0000	0.8142	0.8113	0.4124
uid82373	0.321112	1.0000	0.8141	0.8167	0.4168
uid58439	0.321159	1.0000	0.8096	0.8033	0.4128
uid57731	0.321258	1.0000	0.7848	0.8021	0.4063
uid58995	0.321576	1.0000	0.8038	0.7982	0.4264
uid58749	0.321588	1.0000	0.8038	0.8028	0.4029
uid159003	0.321804	1.0000	0.8070	0.8295	0.4375
uid73585	0.321833	1.0000	0.7746	0.8028	0.3903
uid58661	0.321961	1.0000	0.7837	0.8081	0.4015
uid194120	0.322007	1.0000	0.7639	0.7948	0.3823
uid167486	0.322249	1.0000	0.8259	0.8158	0.4475
uid59075	0.322327	1.0000	0.7987	0.8066	0.4114
uid61587	0.322355	1.0000	0.8037	0.8042	0.4132
uid57601	0.322511	1.0000	0.8289	0.8236	0.4298
uid55771	0.322732	1.0000	0.8108	0.8098	0.4047
uid58295	0.322799	1.0000	0.7940	0.8048	0.4047
uid62901	0.322857	1.0000	0.8064	0.7965	0.4267
uid59277	0.322909	1.0000	0.8227	0.8255	0.4165
uid158851	0.323011	1.0000	0.8228	0.8109	0.4403
uid158167	0.323106	1.0000	0.8276	0.8102	0.4361
uid62101	0.323344	1.0000	0.8370	0.8298	0.4392
uid170612	0.323669	1.0000	0.7921	0.8377	0.3745
uid158377	0.323678	1.0000	0.7788	0.7985	0.4031
uid59279	0.323774	1.0000	0.7860	0.8013	0.4056
uid158379	0.323774	1.0000	0.7855	0.8040	0.4056
uid158381	0.323774	1.0000	0.7855	0.8040	0.4056
uid158375	0.323777	1.0000	0.7855	0.8013	0.4056
uid158383	0.323777	1.0000	0.7855	0.8040	0.4056
uid158373	0.323778	1.0000	0.7855	0.8013	0.4056
uid158531	0.323778	1.0000	0.7855	0.8013	0.4056
uid58449	0.323987	1.0000	0.8232	0.8242	0.4183
uid63345	0.324176	1.0000	0.8059	0.8264	0.4188
uid47509	0.324252	1.0000	0.8046	0.8262	0.4227
uid58095	0.324314	1.0000	0.8026	0.8396	0.3819
uid57653	0.324415	1.0000	0.8245	0.8245	0.4165
uid161977	0.324422	1.0000	0.7952	0.8209	0.4044
uid43247	0.324431	1.0000	0.8005	0.8158	0.4174
uid41865	0.324437	1.0000	0.7832	0.7880	0.3560
uid57743	0.324744	1.0000	0.7922	0.8171	0.4047
uid58447	0.324764	1.0000	0.8068	0.8303	0.4242
uid68453	0.324808	1.0000	0.8093	0.8088	0.4268
uid41019	0.324916	1.0000	0.8012	0.8367	0.3780
uid62131	0.325249	1.0000	0.7866	0.8263	0.3731
uid184079	0.325279	1.0000	0.7870	0.8279	0.3372
uid162135	0.325364	1.0000	0.8138	0.8205	0.4118
uid59433	0.325765	1.0000	0.7890	0.8100	0.3985
uid55403	0.325792	1.0000	0.7968	0.8343	0.3781
uid58445	0.326153	1.0000	0.8066	0.7969	0.4232
uid58453	0.326333	1.0000	0.8293	0.8226	0.4319
uid58505	0.326400	1.0000	0.8269	0.8091	0.4487
uid58843	0.326467	1.0000	0.8304	0.8241	0.4395
uid159519	0.326748	1.0000	0.7829	0.8553	0.3816
uid58941	0.327381	1.0000	0.8260	0.8142	0.4342
uid72795	0.327411	1.0000	0.8189	0.8194	0.4164
uid59155	0.327867	1.0000	0.8193	0.8241	0.4175
uid48815	0.328145	1.0000	0.8227	0.8389	0.4390
uid59129	0.328340	1.0000	0.7803	0.8038	0.3747
uid57955	0.328347	1.0000	0.8369	0.8272	0.4512
uid58533	0.328743	1.0000	0.7686	0.8262	0.3618
uid168059	0.328785	1.0000	0.8232	0.8161	0.4377
uid59115	0.328939	1.0000	0.8333	0.8297	0.4453
uid58377	0.329107	1.0000	0.8349	0.8272	0.4419
uid58249	0.329164	1.0000	0.8279	0.8166	0.4283
uid58549	0.329439	1.0000	0.8315	0.8337	0.4353
uid58805	0.329851	1.0000	0.8204	0.8204	0.4524
uid58187	0.329887	1.0000	0.8182	0.8209	0.4282
uid68741	0.329917	1.0000	0.7986	0.8542	0.3889
uid58527	0.330126	1.0000	0.7982	0.8092	0.4389
uid58991	0.330151	1.0000	0.8368	0.8257	0.4518
uid182483	0.330356	1.0000	0.7942	0.8545	0.3836
uid189951	0.330585	1.0000	0.7669	0.8150	0.3556
uid58997	0.330892	1.0000	0.8373	0.8333	0.4503
uid57865	0.331135	1.0000	0.8287	0.8296	0.4326
uid59023	0.331260	1.0000	0.8309	0.8120	0.4576
uid57635	0.331325	1.0000	0.7731	0.8174	0.3684
uid86865	0.331705	1.0000	0.8303	0.8224	0.4490
uid174512	0.331736	1.0000	0.7720	0.8203	0.3682
uid63403	0.332069	1.0000	0.8337	0.8346	0.4466
uid59405	0.332434	1.0000	0.7767	0.8025	0.3655
uid58845	0.332594	1.0000	0.8298	0.8284	0.4522
uid59081	0.332711	1.0000	0.8358	0.8278	0.4439
uid184823	0.332748	1.0000	0.8256	0.8225	0.4344
uid52605	0.332899	1.0000	0.8291	0.8286	0.4360
uid52607	0.332900	1.0000	0.8271	0.8237	0.4313
uid57745	0.332997	1.0000	0.7744	0.8151	0.3617
uid159685	0.333001	1.0000	0.8290	0.8281	0.4368
uid193772	0.333032	1.0000	0.8276	0.8268	0.4376
uid185179	0.333813	1.0000	0.8391	0.8312	0.4448
uid58905	0.333950	1.0000	0.8394	0.8459	0.4645
uid57603	0.333990	1.0000	0.8277	0.8251	0.4421
uid189950	0.334461	1.0000	0.7729	0.8124	0.3628
uid58269	0.334539	1.0000	0.8400	0.8356	0.4564
uid176372	0.335032	1.0000	0.8331	0.8292	0.4429
uid57735	0.335865	1.0000	0.8078	0.8126	0.4142
uid162149	0.336050	1.0000	0.8143	0.8293	0.4528
uid58873	0.336067	1.0000	0.8121	0.8195	0.4124
uid57655	0.336507	1.0000	0.8177	0.8336	0.4531
uid83615	0.337023	1.0000	0.8129	0.8201	0.4197
uid58443	0.337232	1.0000	0.8146	0.8076	0.4367
uid58019	0.337382	1.0000	0.8112	0.8176	0.4108
uid58921	0.337467	1.0000	0.8316	0.8266	0.4336
uid158855	0.339020	1.0000	0.8136	0.8146	0.4126
uid71131	0.339201	1.0000	0.8065	0.8132	0.4112
uid158853	0.339220	1.0000	0.8115	0.8129	0.4197
uid62937	0.339501	1.0000	0.8094	0.8188	0.4123
uid57833	0.339618	1.0000	0.7929	0.8055	0.4340
uid158857	0.339667	1.0000	0.8141	0.8156	0.4150
uid58113	0.339688	1.0000	0.8084	0.8214	0.4117
uid83613	0.339694	1.0000	0.8167	0.8158	0.4149
uid59241	0.339797	1.0000	0.8105	0.8120	0.4092
uid59015	0.339859	1.0000	0.8101	0.8135	0.4097
uid162161	0.340556	1.0000	0.8273	0.8187	0.4642
uid57927	0.340854	1.0000	0.8128	0.8162	0.4137
uid83617	0.341070	1.0000	0.8128	0.8158	0.4137
uid159871	0.341078	1.0000	0.8123	0.8162	0.4137
uid59009	0.341458	1.0000	0.8109	0.8128	0.4132
uid82343	0.341491	1.0000	0.8287	0.8253	0.4738
uid59319	0.342214	1.0000	0.8134	0.8168	0.4158
uid46085	0.346718	1.0000	0.8391	0.8403	0.4926
uid70791	0.361573	1.0000	0.8211	0.8164	0.4458
uid58971	0.364124	1.0000	0.8352	0.8437	0.5007
uid80859	0.365213	1.0000	0.8195	0.8270	0.4605
uid68279	0.365318	1.0000	0.8230	0.8267	0.4647
uid62107	0.367018	1.0000	0.8526	0.8483	0.5065
uid58675	0.367810	1.0000	0.8528	0.8567	0.4875
uid67387	0.368376	1.0000	0.8299	0.8311	0.4615
uid59105	0.370083	1.0000	0.7900	0.8316	0.4097
uid68321	0.370144	1.0000	0.7865	0.8270	0.4147
uid58207	0.371013	1.0000	0.8358	0.8330	0.5014
uid162107	0.371710	1.0000	0.7770	0.8284	0.4170
uid58353	0.372134	1.0000	0.8409	0.8445	0.5148
uid58499	0.373574	1.0000	0.7729	0.8250	0.4107
uid58273	0.373575	1.0000	0.8383	0.8307	0.4962
uid58613	0.373846	1.0000	0.8146	0.8270	0.4500
uid58373	0.373857	1.0000	0.8252	0.8332	0.4832
uid58155	0.374391	1.0000	0.8379	0.8451	0.5029
uid59437	0.375146	1.0000	0.8577	0.8514	0.5246
uid162105	0.375151	1.0000	0.7815	0.8306	0.4232
uid58429	0.375447	1.0000	0.8482	0.8517	0.5200
uid178369	0.375467	1.0000	0.8384	0.8470	0.4974
uid58595	0.375715	1.0000	0.7781	0.8315	0.4222
uid164779	0.375938	1.0000	0.7847	0.8339	0.4208
uid58085	0.376016	1.0000	0.8495	0.8527	0.5009
uid58703	0.376130	1.0000	0.8562	0.8491	0.5357
uid48825	0.376181	1.0000	0.8373	0.8440	0.4973
uid57649	0.376186	1.0000	0.8135	0.8281	0.4489
uid181998	0.376399	1.0000	0.7783	0.8271	0.4203
uid161973	0.376417	1.0000	0.7848	0.8319	0.4176
uid89379	0.376531	1.0000	0.7766	0.8282	0.4128
uid67319	0.376544	1.0000	0.8575	0.8467	0.5329
uid62961	0.376559	1.0000	0.8442	0.8455	0.5135
uid89373	0.376578	1.0000	0.7780	0.8282	0.4128
uid42497	0.376693	1.0000	0.8542	0.8542	0.5164
uid54411	0.376926	1.0000	0.8482	0.8477	0.5104
uid61643	0.377101	1.0000	0.8482	0.8500	0.5180
uid58811	0.377185	1.0000	0.7817	0.8282	0.4151
uid58547	0.378118	1.0000	0.8465	0.8494	0.5038
uid58427	0.378435	1.0000	0.8455	0.8437	0.5077
uid176500	0.378470	1.0000	0.8500	0.8482	0.5119
uid57589	0.378593	1.0000	0.7863	0.8337	0.4186
uid58693	0.378598	1.0000	0.7857	0.8317	0.4183
uid158163	0.379481	1.0000	0.8406	0.8516	0.5021
uid59131	0.379509	1.0000	0.8422	0.8398	0.4993
uid58999	0.379576	1.0000	0.7729	0.8302	0.4214
uid58321	0.379884	1.0000	0.8500	0.8410	0.5167
uid58939	0.379972	1.0000	0.7794	0.8275	0.4158
uid58459	0.380223	1.0000	0.8286	0.8384	0.4916
uid194444	0.380351	1.0000	0.8466	0.8359	0.5086
uid193774	0.380427	1.0000	0.8433	0.8402	0.5047
uid159539	0.380691	1.0000	0.8454	0.8454	0.5135
uid57595	0.380707	1.0000	0.8510	0.8429	0.5180
uid58687	0.380838	1.0000	0.7714	0.8270	0.4190
uid74431	0.381061	1.0000	0.8325	0.8406	0.5050
uid57889	0.381087	1.0000	0.8442	0.8371	0.5077
uid73179	0.381163	1.0000	0.8451	0.8397	0.5124
uid57887	0.381232	1.0000	0.8515	0.8448	0.5191
uid54341	0.381362	1.0000	0.7761	0.8321	0.4241
uid43163	0.381911	1.0000	0.8269	0.8359	0.4977
uid59233	0.381945	1.0000	0.8326	0.8405	0.5109
uid184011	0.381954	1.0000	0.8166	0.8395	0.5034
uid57609	0.382181	1.0000	0.8193	0.8268	0.4497
uid58361	0.382227	1.0000	0.8399	0.8438	0.4797
uid58611	0.382263	1.0000	0.8012	0.8306	0.4534
uid86885	0.382400	1.0000	0.8205	0.8265	0.4508
uid81775	0.382777	1.0000	0.8362	0.8561	0.4965
uid193710	0.382954	1.0000	0.8250	0.8288	0.4502
uid46099	0.383113	1.0000	0.8298	0.8303	0.4600
uid191340	0.383295	1.0000	0.8043	0.8415	0.4600
uid58733	0.383460	1.0000	0.8239	0.8223	0.4588
uid58231	0.383474	1.0000	0.8349	0.8373	0.5229
uid48801	0.383546	1.0000	0.8250	0.8260	0.4608
uid41317	0.383886	1.0000	0.8184	0.8356	0.4884
uid59207	0.383920	1.0000	0.8422	0.8344	0.5046
uid162133	0.384376	1.0000	0.8507	0.8490	0.5098
uid178913	0.384400	1.0000	0.8493	0.8537	0.5033
uid177516	0.384441	1.0000	0.8321	0.8470	0.4847
uid58391	0.384516	1.0000	0.8714	0.8557	0.5494
uid162199	0.384565	1.0000	0.8458	0.8453	0.5219
uid58657	0.384692	1.0000	0.8504	0.8526	0.5203
uid58211	0.384692	1.0000	0.8292	0.8281	0.4612
uid170535	0.384775	1.0000	0.8203	0.8224	0.4608
uid170534	0.384899	1.0000	0.8201	0.8228	0.4592
uid60487	0.384923	1.0000	0.8355	0.8395	0.5005
uid66307	0.385153	1.0000	0.8461	0.8511	0.5152
uid72473	0.385335	1.0000	0.8475	0.8546	0.5248
uid58021	0.385616	1.0000	0.8111	0.8363	0.4858
uid81081	0.386147	1.0000	0.8759	0.8582	0.5520
uid57615	0.386150	1.0000	0.8439	0.8510	0.4911
uid58209	0.386377	1.0000	0.8284	0.8295	0.4597
uid57593	0.386599	1.0000	0.8564	0.8556	0.5213
uid57613	0.386627	1.0000	0.8458	0.8532	0.5042
uid61647	0.386678	1.0000	0.8445	0.8497	0.5242
uid177517	0.386825	1.0000	0.8465	0.8570	0.5053
uid57643	0.386837	1.0000	0.8046	0.8444	0.4740
uid66301	0.386973	1.0000	0.8694	0.8557	0.5493
uid49953	0.387481	1.0000	0.8459	0.8455	0.5158
uid50539	0.387626	1.0000	0.8506	0.8472	0.5122
uid66391	0.387649	1.0000	0.8398	0.8449	0.5000
uid176370	0.388257	1.0000	0.8773	0.8668	0.5395
uid59899	0.388281	1.0000	0.8616	0.8516	0.5276
uid58967	0.388370	1.0000	0.8045	0.8395	0.4770
uid205541	0.388408	1.0000	0.8675	0.8611	0.5369
uid42975	0.388465	1.0000	0.8737	0.8608	0.5378
uid49469	0.388581	1.0000	0.8224	0.8326	0.4860
uid193704	0.388819	1.0000	0.8590	0.8416	0.5196
uid68745	0.388821	1.0000	0.8264	0.8421	0.4927
uid58081	0.388878	1.0000	0.8778	0.8734	0.5498
uid57849	0.388988	1.0000	0.8078	0.8369	0.4650
uid174460	0.389138	1.0000	0.8709	0.8589	0.5448
uid75113	0.389463	1.0000	0.8468	0.8483	0.5300
uid58387	0.389495	1.0000	0.8592	0.8596	0.5284
uid58859	0.389502	1.0000	0.8476	0.8543	0.5161
uid162023	0.389564	1.0000	0.8019	0.8502	0.4706
uid58189	0.389564	1.0000	0.8434	0.8466	0.5024
uid197194	0.389612	1.0000	0.7947	0.8261	0.4570
uid58383	0.389866	1.0000	0.8650	0.8625	0.5321
uid58047	0.389876	1.0000	0.8664	0.8618	0.5333
uid58515	0.389950	1.0000	0.8731	0.8619	0.5476
uid58389	0.390207	1.0000	0.8756	0.8628	0.5492
uid46181	0.390248	1.0000	0.8294	0.8453	0.4986
uid73771	0.390456	1.0000	0.8005	0.8320	0.4590
uid162511	0.390560	1.0000	0.8704	0.8672	0.5433
uid58603	0.390574	1.0000	0.8414	0.8492	0.5140
[truncated: 515 more rows]
