# Supplementary material for: Quickly Finding Orthologs as Reciprocal Best Hits with BLAT, LAST, and UBLAST: How Much Do We Miss?
Source: PLoS One. 2014 Jul 11;9(7):e101850. doi: 10.1371/journal.pone.0101850 (PMC4094424; doi:10.1371/journal.pone.0101850)
Supplement: Table Set S1 — These tables contain counts for genes finding reciprocal best hits and genes finding homologs organized on a per query genome fashion. The directory contains the R-script used to run the t-tests comparing the results from each program, and a table with the results of these t-tests. (ZIP) [file pone.0101850.s001.zip › S1-Tables-Stats-Genes/uid57779.RBH.tbl]

Genome	GSS	blastp	usearch7	last	blat
uid13961	0.128199	621	469	470	4
uid58009	0.143423	96	46	63	NA
uid1433	0.149683	622	453	464	8
uid10623	0.177136	482	343	356	6
uid48993	0.177847	292	178	196	NA
uid155	0.178163	148	92	105	1
uid12410	0.182221	567	388	427	8
uid39575	0.183206	506	370	381	5
uid45893	0.183777	305	206	222	2
uid58719	0.183981	319	212	228	2
uid62227	0.184497	297	193	206	NA
uid59133	0.185448	292	193	211	NA
uid51395	0.186047	339	243	256	NA
uid63631	0.186760	437	294	316	1
uid75119	0.187192	299	203	215	NA
uid167488	0.187357	316	202	220	NA
uid14003	0.187809	656	483	481	7
uid57755	0.188659	334	229	236	1
uid162201	0.189166	312	217	223	2
uid73415	0.189383	364	248	275	2
uid65089	0.189798	418	298	307	NA
uid58365	0.189800	331	217	243	1
uid58421	0.190394	385	255	275	NA
uid58635	0.191373	418	271	292	NA
uid51875	0.191474	352	243	263	1
uid183486	0.193330	369	259	264	NA
uid58711	0.193369	426	297	314	1
uid74443	0.193721	430	284	314	NA
uid66875	0.194158	417	279	294	1
uid82379	0.194618	439	309	314	NA
uid58787	0.196176	430	291	317	NA
uid66329	0.196395	419	285	309	1
uid57807	0.196459	463	308	330	2
uid58563	0.196794	366	253	264	1
uid52827	0.196853	455	325	341	1
uid84411	0.197087	442	309	330	NA
uid61573	0.197742	409	280	286	3
uid10698	0.197830	544	412	415	7
uid58717	0.197964	448	312	340	1
uid189028	0.198244	468	318	330	1
uid57757	0.198421	374	251	276	NA
uid57727	0.198435	418	297	306	NA
uid58825	0.198504	482	327	357	NA
uid168259	0.198513	413	292	310	2
uid43679	0.198675	484	328	357	NA
uid57883	0.198733	335	217	252	NA
uid58041	0.198860	445	302	318	1
uid189027	0.199086	464	317	327	1
uid58409	0.199271	421	303	315	NA
uid58923	0.199472	484	325	360	NA
uid58379	0.199492	467	314	327	1
uid58601	0.199690	360	253	274	NA
uid58871	0.199740	497	337	365	NA
uid162067	0.200313	496	340	364	NA
uid162071	0.200860	481	331	347	NA
uid58841	0.201162	480	330	363	NA
uid57721	0.201549	489	330	366	NA
uid39439	0.201827	519	379	397	10
uid39573	0.202118	518	358	383	6
uid58849	0.202252	490	333	368	NA
uid197216	0.202254	479	327	351	NA
uid59399	0.202442	428	313	326	3
uid57751	0.202529	399	286	301	3
uid58851	0.202848	487	340	368	NA
uid70841	0.203610	402	289	310	2
uid49529	0.203809	389	269	274	4
uid167998	0.203929	461	313	353	NA
uid57753	0.204006	397	285	295	4
uid68281	0.205326	388	278	295	2
uid14005	0.205828	58	40	48	1
uid59043	0.205971	424	294	315	3
uid54735	0.206601	415	295	311	4
uid59389	0.206877	439	307	344	2
uid18881	0.207687	556	391	419	5
uid58225	0.208019	466	336	350	2
uid184407	0.208679	382	282	286	1
uid38659	0.209009	545	378	409	6
uid57713	0.209577	391	264	279	3
uid59347	0.210313	401	273	290	1
uid41131	0.210355	400	280	288	1
uid54733	0.210423	454	322	334	3
uid43333	0.211006	388	272	293	3
uid43493	0.211260	400	267	285	3
uid61411	0.211405	346	241	259	1
uid57717	0.212165	503	363	354	1
uid48803	0.212499	378	266	286	NA
uid167261	0.212518	446	320	340	3
uid62903	0.212571	441	321	334	3
uid176129	0.212730	376	261	276	1
uid176707	0.212739	441	315	320	1
uid66551	0.213235	445	318	328	3
uid58823	0.213253	383	259	285	3
uid184406	0.213361	494	353	374	2
uid169620	0.213396	462	335	343	4
uid65269	0.213600	442	313	327	1
uid57873	0.213688	461	337	343	4
uid42499	0.214042	386	270	283	2
uid184819	0.214247	552	388	409	3
uid51637	0.214339	408	281	301	1
uid74437	0.215191	617	453	454	1
uid195930	0.215344	386	288	286	1
uid51535	0.215406	378	265	287	2
uid57877	0.215457	421	286	312	3
uid59189	0.215589	577	403	429	1
uid68105	0.216608	662	488	494	NA
uid40863	0.216814	480	339	344	2
uid58561	0.216872	521	358	383	4
uid190182	0.217139	549	405	421	NA
uid67321	0.217216	409	283	294	3
uid63623	0.217223	499	343	365	5
uid51607	0.217246	148	96	103	1
uid52695	0.217902	501	350	378	4
uid58469	0.217918	414	295	314	2
uid45857	0.217943	445	317	329	2
uid58785	0.218031	429	298	324	1
uid46245	0.218286	628	452	472	NA
uid58827	0.218515	412	291	305	3
uid72619	0.218884	NA	NA	NA	NA
uid176130	0.218960	379	263	282	2
uid57769	0.218973	495	350	377	NA
uid54919	0.219021	653	480	494	1
uid61571	0.219144	500	355	377	NA
uid58035	0.219294	449	304	325	3
uid70729	0.219302	449	303	328	5
uid58903	0.219303	388	275	289	1
uid81199	0.219399	475	333	367	5
uid58407	0.219496	387	259	276	1
uid201033	0.219530	476	329	345	2
uid58435	0.219650	562	392	420	1
uid171337	0.219710	618	438	460	1
uid42887	0.219766	528	379	391	4
uid43501	0.219811	701	508	552	2
uid57719	0.219876	637	473	489	4
uid58847	0.219891	441	300	322	2
uid59107	0.219918	601	426	461	1
uid58181	0.220004	535	370	402	4
uid72475	0.220014	641	474	496	4
uid66207	0.220085	480	340	370	4
uid162019	0.220515	530	385	398	1
uid74439	0.220789	612	437	473	NA
uid58741	0.220814	435	300	321	4
uid61623	0.221458	537	391	404	3
uid58947	0.221694	445	304	329	3
uid58807	0.221778	591	429	452	3
uid12377	0.221888	513	363	386	7
uid196597	0.221897	411	300	314	1
uid184863	0.222026	660	487	494	1
uid58673	0.222145	530	390	395	1
uid171377	0.222391	505	353	379	4
uid58767	0.222512	430	301	315	3
uid50305	0.222654	670	492	502	3
uid46845	0.222834	688	504	538	1
uid60167	0.223655	350	251	269	2
uid190185	0.224718	548	391	398	5
uid57879	0.225674	619	439	463	7
uid57893	0.225911	598	419	437	9
uid167315	0.226033	650	485	507	3
uid157911	0.226400	478	329	365	5
uid67359	0.226433	467	327	341	5
uid184864	0.227306	525	372	382	4
uid57715	0.228021	586	426	435	6
uid59193	0.228305	513	376	381	7
uid58023	0.229100	489	349	358	8
uid177925	0.230547	545	401	411	7
uid49857	0.231606	467	337	347	7
uid68249	0.233650	480	352	361	7
uid171259	0.236370	155	118	126	4
uid58815	0.236708	493	352	373	5
uid170731	0.236731	152	110	123	5
uid197195	0.238089	151	118	127	4
uid47313	0.239572	474	340	368	6
uid63665	0.239951	150	114	128	2
uid61897	0.240441	152	120	130	2
uid59311	0.245615	74	52	55	3
uid202216	0.249391	669	533	546	26
uid157331	0.255708	851	702	718	14
uid78143	0.257795	747	597	597	16
uid57583	0.259188	694	565	571	22
uid193703	0.259703	1016	818	840	42
uid58625	0.260137	705	574	572	16
uid59253	0.261238	626	509	519	15
uid203361	0.261485	324	261	274	12
uid205052	0.261912	266	204	223	6
uid59215	0.261918	745	593	616	21
uid162053	0.262439	267	204	223	6
uid58419	0.262573	780	627	649	17
uid52599	0.262611	795	650	661	24
uid58367	0.263504	1032	853	856	40
uid58695	0.263651	1024	827	841	38
uid68449	0.263734	799	627	671	17
uid202217	0.264108	724	584	595	35
uid58205	0.264462	267	207	232	6
uid158863	0.264475	726	587	613	26
uid59545	0.264850	687	545	560	22
uid67365	0.264888	864	729	726	20
uid61589	0.265215	987	833	810	24
uid162179	0.265238	757	616	624	23
uid66607	0.265327	823	692	691	29
uid62695	0.265493	724	566	610	24
uid167988	0.265648	687	538	553	21
uid59883	0.265695	690	542	553	23
uid162029	0.265747	180	137	135	1
uid65781	0.265950	726	602	597	17
uid193770	0.266056	707	564	597	21
uid46257	0.266096	892	744	755	26
uid58397	0.266157	926	740	761	30
uid57709	0.266190	260	204	215	4
uid49695	0.266210	730	587	634	26
uid58039	0.266217	267	207	230	6
uid58059	0.266269	269	208	230	6
uid162333	0.266287	1204	1009	1002	32
uid197180	0.266385	435	356	354	19
uid193702	0.266385	732	593	615	22
uid59205	0.266451	753	624	632	19
uid87065	0.266540	412	341	345	11
uid58747	0.266560	793	638	654	14
uid158869	0.266566	641	515	545	22
uid82367	0.266634	178	136	135	2
uid173371	0.266695	223	170	187	6
uid58977	0.266741	414	343	348	11
uid49131	0.266809	730	581	622	22
uid68447	0.266907	414	343	348	11
uid201428	0.267018	414	344	346	11
uid57585	0.267132	412	340	345	11
uid158861	0.267231	720	567	605	22
uid185759	0.267413	254	203	215	4
uid176920	0.267467	410	339	346	10
uid168321	0.267524	964	768	783	33
uid58677	0.267524	722	578	610	23
uid85495	0.267567	261	208	218	4
uid158871	0.267577	637	513	544	22
uid87051	0.267622	414	344	347	11
uid87069	0.267637	414	344	346	11
uid62461	0.267648	184	140	137	1
uid87067	0.267660	414	343	346	11
uid57939	0.267724	716	566	598	21
uid159865	0.267730	721	571	604	23
uid159543	0.267845	396	331	335	10
uid62693	0.267879	725	570	609	21
uid177930	0.267964	368	300	317	16
uid47323	0.268103	907	768	763	21
uid59065	0.268157	771	647	642	23
uid58887	0.268438	243	199	200	8
uid157907	0.268532	778	641	658	27
uid60163	0.268535	730	568	609	19
uid57711	0.268537	243	199	200	8
uid61577	0.268559	889	734	749	19
uid89391	0.268709	1057	880	913	39
uid162027	0.268822	248	193	207	4
uid58833	0.268936	723	568	611	22
uid42615	0.269049	1066	866	885	32
uid173372	0.269232	242	188	201	7
uid57729	0.269276	345	266	283	8
uid184818	0.269289	780	620	642	22
uid58559	0.269355	658	519	554	19
uid81629	0.269471	760	615	624	21
uid58659	0.269490	1024	840	828	33
uid65087	0.269503	1175	992	974	32
uid58655	0.269572	772	639	639	21
uid184824	0.269771	282	229	233	10
uid195908	0.269791	904	756	768	21
uid57693	0.269858	975	801	818	27
uid162087	0.269883	278	226	232	8
uid58077	0.269918	282	225	228	8
uid202924	0.269941	781	637	641	21
uid58565	0.269942	998	822	812	36
uid197184	0.270005	621	482	513	19
uid61569	0.270092	291	231	238	7
uid51377	0.270122	728	596	604	19
uid59047	0.270128	999	843	859	27
uid162513	0.270145	669	542	567	20
uid43465	0.270147	1185	982	990	35
uid57705	0.270186	424	337	356	8
uid176921	0.270237	694	571	585	20
uid77129	0.270259	810	684	671	27
uid67367	0.270344	902	758	760	31
uid59011	0.270363	243	198	205	9
uid58513	0.270452	902	759	759	21
uid46663	0.270548	1116	920	914	25
uid55487	0.270589	553	450	459	18
uid58949	0.270621	650	534	527	9
uid51695	0.270738	277	222	231	8
uid177081	0.270742	370	299	322	14
uid42501	0.270891	1133	921	938	36
uid197178	0.271065	637	525	529	20
uid162335	0.271074	397	332	333	16
uid57707	0.271123	241	189	202	7
uid158867	0.271157	663	530	566	21
uid162001	0.271198	279	217	227	6
uid62207	0.271255	881	719	723	26
uid57723	0.271261	773	630	638	22
uid87003	0.271270	276	223	232	8
uid58501	0.271297	856	712	743	26
uid161943	0.271353	904	745	761	26
uid184826	0.271376	1194	997	1011	41
uid65091	0.271396	737	591	589	25
uid163693	0.271433	658	526	564	20
uid183004	0.271491	901	759	750	26
uid197177	0.271498	481	396	394	23
uid59357	0.271593	660	529	567	21
uid58683	0.271606	708	573	576	22
uid59359	0.271613	660	531	568	21
uid158865	0.271637	660	530	565	21
uid181997	0.271656	281	225	235	7
uid58911	0.271754	652	528	559	21
uid173370	0.271799	237	185	197	8
uid61625	0.271818	928	788	785	27
uid158173	0.271856	627	508	502	15
uid201038	0.271937	1209	987	1008	37
uid43467	0.271954	1121	946	934	34
uid68707	0.271987	786	655	675	28
uid59225	0.272119	398	315	333	14
uid57703	0.272121	943	780	813	24
uid59077	0.272161	1197	1000	990	39
uid62959	0.272215	633	530	537	19
uid163691	0.272222	659	528	564	21
uid42777	0.272247	773	632	639	22
uid58149	0.272305	1135	942	941	33
uid197160	0.272377	638	519	527	21
uid162045	0.272383	541	448	449	14
uid57961	0.272386	418	337	355	8
uid167487	0.272448	1121	933	962	33
uid202219	0.272655	1180	990	987	38
uid43091	0.272660	731	589	620	24
uid58935	0.272711	780	632	638	21
uid43211	0.272797	532	417	441	14
uid58125	0.272810	383	308	329	15
uid58793	0.272850	393	320	327	14
uid58067	0.272885	1072	901	907	35
uid58951	0.272889	1186	991	994	31
uid71231	0.272977	386	312	330	16
uid57881	0.273034	898	718	726	33
uid161241	0.273038	387	315	330	15
uid161957	0.273049	898	718	726	33
uid45895	0.273097	1129	924	932	35
uid174511	0.273113	1152	935	973	34
uid162165	0.273122	381	308	333	16
uid58109	0.273124	1145	933	968	36
uid48821	0.273140	969	799	832	24
uid51367	0.273176	702	586	614	21
uid197182	0.273221	507	415	428	20
uid173373	0.273234	233	182	197	7
uid58061	0.273263	269	210	221	9
uid59429	0.273301	376	309	321	15
uid168323	0.273340	840	703	729	26
uid58791	0.273365	404	327	335	16
uid172734	0.273486	112	79	88	4
uid164001	0.273521	992	818	823	30
uid68055	0.273610	1129	929	954	31
uid47087	0.273670	293	233	248	13
uid58649	0.273728	972	819	829	26
uid48819	0.273732	858	694	711	25
uid59071	0.273752	821	690	718	30
uid60583	0.273777	960	812	793	26
uid175574	0.273795	443	357	371	15
uid57581	0.273822	380	311	324	15
uid161999	0.273832	276	215	221	6
uid159867	0.273850	378	306	329	16
uid161197	0.273857	384	313	327	15
uid51489	0.273863	872	718	725	30
uid162059	0.273892	892	722	756	27
uid89375	0.273984	790	652	663	30
uid68691	0.274022	282	221	237	7
uid58653	0.274026	382	310	330	13
uid174812	0.274054	1078	902	901	30
uid57993	0.274080	276	215	224	6
uid66297	0.274081	1111	925	938	31
uid175523	0.274122	999	819	828	29
uid58899	0.274157	929	764	803	31
uid161941	0.274165	903	743	763	27
uid66601	0.274278	807	650	681	15
uid59281	0.274288	929	766	777	30
uid168665	0.274293	282	222	238	7
uid59053	0.274299	897	721	762	20
uid59291	0.274303	823	671	690	19
uid158169	0.274319	1263	1044	1028	38
uid46219	0.274374	588	498	500	23
uid59095	0.274379	704	566	584	17
uid57759	0.274396	752	618	640	20
uid43725	0.274442	1091	911	942	35
uid189029	0.274456	927	765	776	28
uid59325	0.274518	255	201	220	5
uid40845	0.274601	1023	869	870	27
uid58065	0.274622	885	700	718	33
uid57925	0.274623	899	740	774	30
uid46679	0.274628	277	220	239	8
uid66603	0.274634	653	538	541	27
uid196849	0.274678	1174	966	977	38
uid57695	0.274697	931	767	779	30
uid72627	0.274697	1211	1006	1011	36
uid159993	0.274714	418	350	363	9
uid58101	0.274730	902	724	760	25
uid58781	0.274762	928	763	778	30
uid159879	0.274763	421	354	364	9
uid159881	0.274763	421	354	364	9
uid86889	0.274774	928	764	776	30
uid176501	0.274807	901	729	761	27
uid89387	0.274854	994	820	822	28
uid58983	0.274880	1221	1020	1019	36
uid59069	0.274909	936	774	784	31
uid170532	0.274919	931	774	782	30
uid203790	0.274933	935	774	784	30
uid67501	0.274961	944	788	813	24
uid57971	0.274969	453	369	380	15
uid172628	0.274989	272	217	226	6
uid196798	0.274998	429	354	366	10
uid58311	0.275021	397	319	335	13
uid49489	0.275058	706	590	610	22
uid59349	0.275068	422	351	364	9
uid162177	0.275116	906	722	761	24
uid197217	0.275132	1228	999	1018	38
uid89385	0.275146	993	813	823	28
uid68143	0.275152	943	795	816	23
uid48643	0.275159	946	777	769	20
uid182929	0.275162	1095	924	905	34
uid184832	0.275170	940	775	783	30
uid58853	0.275233	933	775	782	31
uid49331	0.275253	745	605	637	30
uid185758	0.275262	932	771	782	31
uid168322	0.275286	1097	908	904	37
uid40839	0.275290	1230	1001	1025	41
uid58599	0.275297	1041	874	858	34
uid58993	0.275327	946	763	757	29
uid197218	0.275330	931	767	774	30
uid167994	0.275334	999	824	819	28
uid184829	0.275356	938	773	784	30
uid57777	0.275381	931	774	781	31
uid161919	0.275446	787	635	640	25
uid53543	0.275482	291	236	244	9
uid41169	0.275483	824	663	672	27
uid59409	0.275493	887	721	743	27
uid184828	0.275566	930	773	781	30
uid196793	0.275572	430	355	366	10
uid83619	0.275575	936	776	783	31
uid58417	0.275578	933	776	781	31
uid179383	0.275592	925	779	796	32
uid193763	0.275662	931	766	777	29
uid43209	0.275663	967	795	805	21
uid48071	0.275668	892	726	757	27
uid61633	0.275680	427	355	366	10
uid184830	0.275705	933	779	783	29
uid179069	0.275714	1023	831	878	29
uid57785	0.275730	426	357	362	9
uid198524	0.275741	881	713	744	23
uid80745	0.275757	894	722	753	27
uid58511	0.275773	944	765	756	28
uid83157	0.275835	773	625	635	29
uid172630	0.275861	272	217	224	6
uid159863	0.275871	421	351	364	9
uid170533	0.275916	879	734	747	27
uid57699	0.275952	970	794	816	28
uid202218	0.275953	917	761	766	30
uid43093	0.275954	698	583	607	28
uid172629	0.275969	272	216	225	6
uid66779	0.275975	1026	859	892	24
uid60859	0.275997	283	221	235	7
uid86651	0.276003	1136	954	955	32
uid57783	0.276019	443	365	373	12
uid172626	0.276031	272	217	224	6
uid172627	0.276040	272	217	225	6
uid196777	0.276049	424	352	361	10
uid172624	0.276050	272	216	225	6
uid196794	0.276084	429	355	366	10
uid196795	0.276087	429	355	365	10
uid172625	0.276092	272	216	225	6
uid198643	0.276101	429	357	368	10
uid198644	0.276101	429	357	367	10
uid196790	0.276104	429	355	366	10
uid196792	0.276106	429	355	366	10
uid175575	0.276106	435	356	371	13
uid196789	0.276107	429	355	366	10
uid196796	0.276120	429	355	365	10
uid196791	0.276120	429	355	365	10
uid196788	0.276120	429	355	366	10
uid196799	0.276120	429	355	365	10
uid196787	0.276120	429	355	366	10
uid54947	0.276144	926	767	778	31
uid196784	0.276147	429	355	365	10
uid58773	0.276153	105	78	89	6
uid196797	0.276159	429	355	365	10
uid196785	0.276166	429	355	365	10
uid174334	0.276170	1107	936	946	29
uid196782	0.276171	427	354	365	9
uid57637	0.276181	427	355	365	9
uid58523	0.276188	1005	816	847	33
uid161997	0.276197	932	772	781	31
uid175571	0.276197	435	356	368	13
uid162137	0.276198	902	723	760	25
uid62905	0.276217	933	779	796	25
uid57775	0.276242	921	761	773	29
uid197154	0.276249	290	234	243	8
uid175578	0.276266	436	359	370	15
uid202426	0.276270	968	797	814	26
uid196800	0.276275	429	355	364	10
uid58333	0.276295	429	356	368	9
uid81777	0.276300	1092	933	892	34
uid59351	0.276317	422	354	366	9
uid59079	0.276348	861	715	733	27
uid70731	0.276355	933	770	780	31
uid57803	0.276367	1066	885	863	45
uid196774	0.276396	428	354	365	9
uid172631	0.276396	272	217	225	6
uid51721	0.276417	775	644	648	29
uid162183	0.276442	927	768	773	31
uid196783	0.276444	427	354	365	10
uid183002	0.276501	1139	982	951	39
uid161353	0.276504	429	353	365	9
uid178352	0.276510	1082	913	887	36
uid161377	0.276510	429	353	365	9
uid61635	0.276514	427	355	366	10
uid161409	0.276520	429	352	365	9
uid59221	0.276529	1129	933	956	24
uid196770	0.276547	424	354	365	9
uid196769	0.276547	424	354	365	9
uid196775	0.276564	427	354	365	10
uid41403	0.276568	1070	880	900	35
uid68839	0.276579	922	762	773	30
uid196779	0.276585	426	352	364	9
uid196776	0.276593	427	355	364	10
uid68843	0.276614	422	355	362	10
uid196771	0.276618	424	353	365	9
uid80735	0.276632	899	721	752	27
uid196778	0.276658	428	355	364	10
uid161369	0.276662	428	352	364	10
uid172733	0.276672	108	80	89	4
uid196786	0.276690	428	355	366	10
uid58969	0.276695	1134	936	973	31
uid196781	0.276696	428	354	364	9
uid196780	0.276696	428	354	364	9
uid196772	0.276698	428	354	364	10
uid161403	0.276705	427	353	364	10
uid196773	0.276794	427	354	365	9
uid57767	0.276814	1102	926	915	32
uid68451	0.276826	665	554	570	21
uid172736	0.276844	105	73	84	5
uid58167	0.276849	1100	923	906	31
uid193657	0.276855	1263	1023	1044	42
uid62099	0.276857	292	236	243	8
uid171830	0.276895	1279	1092	1056	41
uid50565	0.276897	1279	1093	1056	41
uid61619	0.276900	275	219	241	8
uid80733	0.276964	899	723	754	25
uid58287	0.276965	971	830	822	34
uid50609	0.276972	798	657	670	22
uid197162	0.276975	807	691	693	28
uid197176	0.277014	651	559	544	22
uid175576	0.277026	434	352	366	13
uid158369	0.277047	850	695	705	20
uid66777	0.277095	1117	931	918	30
uid158689	0.277114	1277	1088	1051	41
uid175572	0.277183	434	353	371	12
uid175573	0.277229	438	358	374	13
uid162063	0.277231	440	359	374	11
uid183003	0.277238	993	826	846	28
uid172735	0.277263	105	76	83	5
uid58509	0.277274	842	689	692	33
uid89395	0.277298	1084	879	887	35
uid197157	0.277340	750	643	640	22
uid59411	0.277371	798	666	694	26
uid82365	0.277375	943	791	826	27
uid57739	0.277385	1240	1033	1026	39
uid175255	0.277390	821	678	686	29
uid61639	0.277404	763	632	651	24
uid58857	0.277442	751	613	611	24
uid41885	0.277460	1054	875	877	30
uid197183	0.277466	751	628	645	19
uid48999	0.277471	1003	819	865	34
uid57809	0.277552	437	363	357	9
uid57963	0.277557	441	364	374	12
uid183109	0.277560	999	835	837	32
uid57829	0.277574	441	366	360	9
uid47083	0.277595	773	665	669	24
uid67407	0.277617	709	579	591	29
uid159529	0.277636	436	363	358	10
uid52609	0.277657	1263	1059	1064	39
uid77027	0.277680	1158	955	971	42
uid167484	0.277681	426	353	364	10
uid41935	0.277695	949	795	818	30
uid59085	0.277700	1006	829	850	35
uid189026	0.277704	435	354	367	12
uid161361	0.277708	425	352	363	9
uid57997	0.277783	440	367	360	9
uid203791	0.277803	1216	1041	1017	33
uid193712	0.277869	424	352	365	10
uid193713	0.277879	424	352	365	10
uid179070	0.277890	445	362	375	11
uid53037	0.277896	822	682	695	29
uid161995	0.277898	424	352	364	10
uid61611	0.277902	958	805	832	23
uid57905	0.277912	959	802	828	23
uid167483	0.277912	424	352	364	10
uid159845	0.277918	442	361	375	12
uid49535	0.277921	877	725	754	20
uid175577	0.277936	436	359	373	13
uid62939	0.277962	912	742	753	28
uid62245	0.277971	876	729	732	28
uid68753	0.277980	885	740	743	31
uid167485	0.278004	425	353	364	10
uid47507	0.278016	835	691	695	27
uid193708	0.278024	958	801	826	23
uid62135	0.278042	918	758	759	30
uid58879	0.278045	705	581	586	28
uid177080	0.278101	1236	1040	1028	33
uid58141	0.278108	1137	926	981	37
uid59051	0.278143	807	650	659	23
uid43413	0.278182	1162	966	938	46
uid57811	0.278185	439	364	359	9
uid58305	0.278195	759	643	662	25
uid163151	0.278200	688	547	555	20
uid183005	0.278215	1012	849	833	30
uid58507	0.278230	839	688	692	33
uid172732	0.278270	104	74	88	4
uid42521	0.278431	1268	1050	1045	40
uid62003	0.278435	918	769	796	29
uid77117	0.278438	1181	975	962	41
uid88073	0.278457	949	796	796	32
uid73895	0.278478	913	777	762	30
uid197167	0.278479	516	423	424	23
uid66295	0.278525	437	365	365	14
uid182935	0.278539	636	495	555	30
uid197361	0.278551	880	723	761	29
uid183111	0.278563	1037	883	869	35
uid162187	0.278584	1176	968	956	41
uid58043	0.278610	1073	891	894	39
uid89409	0.278633	1270	1056	1051	42
uid63621	0.278660	437	361	374	12
uid175579	0.278660	442	360	370	12
uid193765	0.278675	793	627	662	20
uid46531	0.278676	1266	1035	1026	43
uid82931	0.278759	1250	1067	1046	44
uid159523	0.278762	442	361	373	12
uid159525	0.278770	440	360	375	12
uid188688	0.278783	770	645	658	24
uid182933	0.278798	1065	876	876	46
uid159527	0.278816	441	361	375	12
uid162041	0.278888	838	689	693	29
uid59197	0.278892	753	628	630	25
uid58123	0.278932	812	685	693	29
uid197179	0.278933	862	700	718	29
uid65271	0.278949	879	706	709	35
uid58965	0.278965	1134	941	921	32
uid189753	0.278966	1268	1054	1051	42
uid57657	0.278984	1003	828	842	35
uid68841	0.279000	996	832	838	25
uid159521	0.279037	440	360	374	12
uid81779	0.279038	879	738	743	25
uid59421	0.279230	1088	894	896	31
uid88061	0.279265	997	834	843	27
uid197161	0.279340	807	694	693	28
uid162219	0.279342	793	627	664	18
uid57801	0.279366	1248	1047	1052	42
uid184077	0.279519	758	631	638	23
uid86913	0.279521	1219	1011	1003	32
uid75107	0.279702	1105	912	901	31
uid58897	0.279709	987	827	852	24
uid189953	0.279851	962	805	817	27
uid183114	0.279866	1058	907	905	37
uid67253	0.279875	1081	900	900	32
uid59341	0.279880	891	756	765	31
uid58491	0.279908	1113	931	929	27
uid58203	0.280012	1117	915	927	37
uid62225	0.280062	1012	818	851	33
uid50555	0.280075	785	641	664	25
uid49049	0.280092	826	683	713	26
uid58901	0.280124	556	440	464	22
uid59033	0.280139	830	698	717	24
uid41997	0.280151	964	813	815	38
uid61403	0.280167	1076	880	893	31
uid175256	0.280170	831	695	696	27
uid59169	0.280200	853	729	733	32
uid59423	0.280204	1018	839	860	28
uid168257	0.280310	835	680	692	27
uid52547	0.280317	1063	897	896	36
uid182931	0.280411	881	748	761	28
uid59025	0.280454	1055	864	864	36
uid63633	0.280458	897	752	772	21
uid183007	0.280466	997	833	845	32
uid193714	0.280486	908	742	785	28
uid59013	0.280530	994	843	836	38
uid197201	0.280615	791	686	700	32
uid183112	0.280645	1094	937	941	36
uid58465	0.280678	1111	933	928	28
uid84301	0.280711	827	679	700	24
uid62789	0.280720	1010	849	882	32
uid183339	0.280726	1037	872	869	37
uid57641	0.280764	696	572	577	29
uid162167	0.280868	793	663	695	25
uid49485	0.280996	1017	842	879	36
uid58323	0.280999	774	641	661	31
uid83125	0.281040	1177	980	982	44
uid183110	0.281121	1021	872	868	35
uid57737	0.281187	788	621	662	25
uid46251	0.281201	739	604	598	21
uid46661	0.281239	975	832	865	39
uid49483	0.281239	1131	959	970	38
uid58399	0.281298	781	651	656	26
uid184820	0.281301	1108	934	923	35
uid197155	0.281313	796	653	669	33
uid58463	0.281393	1139	964	920	37
uid198526	0.281400	975	830	862	39
uid59019	0.281478	1224	1017	1031	39
uid70727	0.281510	744	610	613	28
uid178948	0.281511	878	747	762	25
uid59005	0.281515	966	800	811	28
uid183113	0.281552	959	828	832	34
uid190882	0.281587	739	604	598	21
uid58413	0.281600	596	486	491	12
uid57697	0.281613	637	527	542	20
uid59137	0.281694	921	766	785	29
uid59293	0.281705	637	526	542	20
uid183008	0.281761	883	753	745	26
uid61581	0.281809	783	655	681	35
uid190183	0.281829	589	483	487	11
uid67369	0.281923	915	760	764	28
uid59041	0.281954	657	550	569	28
uid190184	0.282002	591	482	490	12
uid59099	0.282096	896	735	771	22
uid57691	0.282102	824	680	703	23
uid59195	0.282151	647	526	553	28
uid168180	0.282154	791	662	667	27
uid169879	0.282174	833	684	714	27
uid68291	0.282197	835	683	714	27
uid58319	0.282200	788	653	678	28
uid159675	0.282201	797	652	690	24
uid183485	0.282222	1032	846	880	32
uid83605	0.282241	829	685	702	26
uid57763	0.282253	588	481	483	11
uid62947	0.282278	1222	1034	1048	40
uid63629	0.282282	1071	895	944	31
uid58033	0.282298	846	716	730	21
uid42393	0.282326	594	486	490	12
uid183338	0.282453	938	798	799	27
uid59055	0.282462	1044	889	909	31
uid182928	0.282478	926	778	778	33
uid58621	0.282482	973	821	833	34
uid59435	0.282488	1057	866	890	36
uid58005	0.282511	238	199	203	10
uid182930	0.282521	1080	919	897	38
uid167260	0.282568	807	668	700	25
uid62273	0.282598	886	749	756	32
uid58489	0.282598	1109	929	931	27
uid157909	0.282622	792	658	694	25
uid68317	0.282678	1078	906	905	37
uid84299	0.282686	840	694	714	24
uid84297	0.282693	820	673	701	26
uid205422	0.282695	1015	870	868	32
uid84303	0.282743	821	676	695	23
uid59113	0.282763	1170	975	963	37
uid159659	0.282777	831	685	712	26
uid49531	0.282852	701	594	602	24
uid182932	0.282905	1043	882	892	38
uid58477	0.282925	586	480	484	12
uid60837	0.282948	948	774	771	30
uid59219	0.282985	709	589	595	22
uid158165	0.282986	1020	859	858	40
uid13791	0.282994	1251	1071	1056	51
uid45927	0.282998	793	642	646	27
uid57773	0.283017	747	634	650	26
uid189748	0.283054	917	772	770	33
uid41925	0.283056	807	668	692	32
uid51369	0.283079	1110	941	924	41
uid183341	0.283126	881	750	749	24
uid84305	0.283127	822	670	694	23
uid197171	0.283152	952	813	804	30
uid84295	0.283158	822	673	698	26
uid83607	0.283185	819	672	697	26
uid59027	0.283185	979	818	818	35
uid197175	0.283191	665	555	561	22
uid159669	0.283229	795	657	695	25
uid58195	0.283261	1004	829	816	34
uid58285	0.283297	915	768	776	30
uid57659	0.283312	917	772	769	33
uid57651	0.283313	966	810	821	37
uid84309	0.283394	820	679	699	26
uid159875	0.283448	791	642	645	26
uid42011	0.283497	891	752	735	27
uid53509	0.283497	1026	836	880	31
uid183337	0.283506	862	719	720	25
uid82341	0.283533	925	768	770	26
uid83609	0.283552	792	663	694	26
uid66331	0.283590	757	625	642	24
uid48131	0.283614	626	529	531	13
uid183115	0.283642	1006	859	840	36
uid58325	0.283666	1295	1105	1074	49
uid159673	0.283730	798	660	692	25
uid61729	0.283741	1014	852	863	31
uid159667	0.283762	791	657	691	24
uid89381	0.283795	806	664	704	25
uid186842	0.283840	869	719	715	30
uid76945	0.283851	992	853	850	41
uid54205	0.283867	899	735	740	29
uid58537	0.283987	861	721	742	20
uid59143	0.284025	980	818	823	35
uid60855	0.284110	885	725	758	29
uid49533	0.284121	992	843	854	28
uid159671	0.284157	793	656	688	25
uid84317	0.284162	820	676	702	25
uid63397	0.284230	910	759	749	36
uid168182	0.284251	956	785	790	31
uid159677	0.284286	797	661	698	25
uid41735	0.284312	633	526	531	23
uid162175	0.284342	802	664	704	24
uid41425	0.284400	1155	975	961	41
uid58223	0.284405	838	712	725	23
uid48829	0.284419	1081	879	900	34
uid46255	0.284423	855	712	734	39
uid168258	0.284491	785	654	680	25
uid61179	0.284494	655	558	567	25
uid57687	0.284525	647	533	529	18
uid197164	0.284596	843	691	710	32
uid57639	0.284606	994	832	826	37
uid159873	0.284676	901	758	762	33
uid197169	0.284678	626	521	525	24
uid50585	0.284681	803	669	706	26
uid42115	0.284683	578	474	478	12
uid158059	0.284699	901	758	761	33
uid159835	0.284704	901	758	762	33
uid157913	0.284722	901	758	762	33
uid59187	0.284736	920	756	771	41
uid49957	0.284736	1100	934	946	48
uid59777	0.284773	993	851	845	41
uid183340	0.284804	914	760	770	33
uid81197	0.284813	842	727	740	25
uid84311	0.284877	820	679	699	25
uid203333	0.284909	879	766	751	30
uid82951	0.284921	895	728	731	30
uid84313	0.284957	829	684	708	27
uid182934	0.284963	868	751	749	26
uid162031	0.285047	322	281	295	9
uid53251	0.285080	1067	903	929	40
uid160233	0.285082	667	569	568	25
uid58867	0.285083	660	557	548	22
uid84217	0.285112	1003	835	819	36
uid159537	0.285186	854	714	734	25
uid58179	0.285214	800	663	664	30
uid66189	0.285378	337	280	299	9
uid71485	0.285402	1040	905	866	29
uid53043	0.285448	858	702	726	32
uid50551	0.285496	1059	906	910	57
uid58813	0.285503	1074	903	917	38
uid58615	0.285567	1052	855	884	30
uid60789	0.285613	928	755	773	43
uid58535	0.285702	832	703	715	19
uid197156	0.285727	827	700	706	31
uid183006	0.285732	1009	838	849	33
uid60621	0.285817	683	587	589	23
uid128	0.285832	506	365	383	7
uid60849	0.285871	323	281	292	9
uid177079	0.285876	1050	877	880	33
uid68335	0.285995	749	627	628	26
uid188689	0.286110	901	780	768	31
uid58057	0.286135	984	805	842	35
uid61607	0.286156	794	670	691	35
uid184076	0.286172	1050	881	871	36
uid41875	0.286239	235	189	197	10
uid159665	0.286240	787	655	686	25
uid67985	0.286249	673	573	566	22
uid63269	0.286316	885	733	734	33
uid197168	0.286324	963	786	772	40
uid60171	0.286362	1098	924	933	40
uid58913	0.286382	1134	950	939	41
uid49725	0.286413	846	710	722	24
uid59049	0.286428	1105	938	948	35
uid68021	0.286465	611	517	510	17
uid161929	0.286482	639	544	550	23
uid59177	0.286545	723	599	602	17
uid162129	0.286579	860	725	737	23
uid197174	0.286594	841	708	701	33
uid58647	0.286632	597	521	527	21
uid63627	0.286643	792	671	672	26
uid51371	0.286668	990	840	842	39
uid68705	0.286687	842	714	708	32
uid58981	0.286740	707	568	602	18
uid61629	0.286763	1272	1078	1071	59
uid68743	0.286803	739	612	644	25
uid60161	0.286837	959	781	814	29
uid58481	0.286872	723	599	621	25
uid48589	0.286886	757	632	659	26
uid68141	0.286925	690	542	587	28
uid62159	0.286932	1029	860	852	31
uid162057	0.286953	662	548	547	22
uid58519	0.286959	998	833	845	33
uid57665	0.287011	961	822	838	41
uid58667	0.287019	767	618	642	26
uid58275	0.287044	995	849	872	33
uid48359	0.287058	675	572	582	24
uid162017	0.287104	656	557	559	27
uid58985	0.287106	805	681	692	33
uid193658	0.287122	895	729	755	44
uid162013	0.287160	732	605	628	28
uid51877	0.287168	932	767	786	23
uid66593	0.287199	892	733	758	29
uid46231	0.287238	776	641	631	27
uid61609	0.287271	789	671	682	29
uid190704	0.287345	1067	903	904	40
uid58357	0.287359	679	563	563	20
uid58669	0.287394	811	657	670	23
uid73587	0.287431	873	746	748	30
uid61591	0.287436	884	730	745	33
uid58301	0.287466	998	821	823	35
uid58031	0.287483	324	263	282	10
uid58861	0.287514	828	664	691	29
uid168183	0.287531	1055	890	902	42
uid58881	0.287562	944	786	794	29
uid65783	0.287586	888	735	769	36
uid63605	0.287664	675	575	579	25
uid72479	0.287671	950	784	782	29
uid59111	0.287672	1051	860	845	41
uid57685	0.287755	672	556	570	23
uid48073	0.287839	1028	842	845	31
uid71379	0.287872	570	475	482	14
uid197153	0.287940	329	267	283	9
uid60725	0.287948	938	772	776	36
uid42613	0.288009	1041	874	881	44
uid59417	0.288056	655	560	552	25
uid182482	0.288099	976	807	836	34
uid57987	0.288152	613	528	532	21
uid197163	0.288154	761	669	668	53
uid58133	0.288171	881	739	748	36
uid50385	0.288187	728	603	618	24
uid170732	0.288192	947	816	834	31
uid62911	0.288197	935	803	795	35
uid57761	0.288216	662	546	555	20
uid58011	0.288234	982	848	835	29
uid61613	0.288268	1027	881	879	36
uid58253	0.288268	977	797	801	36
uid68067	0.288304	906	738	766	30
uid57995	0.288334	677	561	587	21
uid58375	0.288365	779	661	662	37
uid162509	0.288389	1029	859	875	41
uid175904	0.288416	774	661	660	30
uid58309	0.288428	676	563	576	22
uid58029	0.288483	646	540	539	20
uid47079	0.288508	943	783	787	30
uid41729	0.288570	1012	842	846	35
uid161989	0.288573	874	721	736	37
uid58185	0.288598	836	672	706	33
uid61727	0.288624	873	737	756	40
uid61409	0.288649	667	536	584	23
uid73657	0.288658	819	687	697	29
uid175682	0.288663	729	602	617	25
uid59161	0.288722	800	656	680	25
uid175524	0.288767	346	290	294	15
uid59101	0.288774	914	763	768	36
uid58079	0.288794	637	549	558	24
uid54207	0.288890	856	708	719	27
uid58307	0.288984	672	543	561	21
uid162217	0.288987	662	537	574	17
uid201479	0.289022	670	557	573	25
uid159517	0.289126	583	484	490	13
uid58115	0.289130	759	606	655	20
uid197158	0.289131	610	503	511	31
uid178736	0.289172	850	716	717	39
uid73419	0.289185	871	729	737	29
uid58471	0.289259	721	603	608	28
uid186548	0.289267	743	623	640	27
uid63401	0.289280	937	788	794	29
uid62913	0.289284	1014	859	833	34
uid59413	0.289342	835	713	732	29
uid58963	0.289391	407	347	347	17
uid58863	0.289401	878	729	743	37
uid171958	0.289418	1237	1054	1050	41
uid58313	0.289424	662	532	557	21
uid168256	0.289508	765	618	635	30
uid194119	0.289512	860	733	729	27
uid70621	0.289554	1032	876	867	35
uid197159	0.289594	807	680	693	29
uid58525	0.289757	320	266	281	9
uid59439	0.289797	726	614	618	18
uid58131	0.289801	858	720	728	36
uid58437	0.289844	669	550	557	19
uid53537	0.289867	907	788	782	34
uid59183	0.289881	977	822	828	38
uid62183	0.289891	846	713	720	31
uid175777	0.289914	1099	917	933	52
uid58761	0.290004	626	539	538	28
uid168181	0.290013	860	729	713	27
uid58819	0.290023	671	544	555	20
uid55357	0.290033	730	610	615	30
uid58127	0.290037	891	736	764	41
uid58875	0.290038	732	614	616	28
uid57941	0.290109	1103	937	943	54
uid65787	0.290122	746	605	637	27
uid57701	0.290129	1229	1041	1039	41
uid201429	0.290131	735	613	627	36
uid58129	0.290162	809	682	698	33
uid61349	0.290170	1014	845	859	43
uid57787	0.290273	663	544	568	24
uid159857	0.290305	727	596	621	28
uid59001	0.290315	878	759	737	34
uid61595	0.290334	982	818	839	40
uid73421	0.290363	871	718	722	33
uid58359	0.290378	687	560	584	17
uid59361	0.290390	918	797	788	36
uid49661	0.290415	842	701	714	29
uid163997	0.290420	765	647	652	37
uid58685	0.290432	648	527	547	25
uid49001	0.290501	1083	903	904	39
uid84307	0.290614	937	800	796	41
uid58545	0.290647	838	688	722	27
uid195569	0.290666	831	694	715	36
uid186819	0.290700	831	698	717	35
uid59185	0.290712	857	720	727	44
uid58889	0.290741	430	358	364	7
uid60727	0.290760	750	622	647	29
uid58175	0.290857	844	721	741	38
uid158135	0.290925	979	808	819	38
uid203027	0.290938	655	543	559	22
uid59345	0.290939	793	641	664	28
uid72767	0.290992	997	833	828	37
uid162207	0.291046	666	546	563	23
uid81783	0.291048	1059	896	887	43
uid58423	0.291055	692	560	585	17
uid74445	0.291104	842	709	719	30
uid57919	0.291117	759	629	651	25
uid159985	0.291167	658	533	554	24
uid59127	0.291187	1027	861	888	43
uid195560	0.291315	769	652	643	32
uid58151	0.291355	871	728	741	37
uid178201	0.291373	666	548	566	26
uid59415	0.291385	662	546	565	24
uid178202	0.291389	664	546	564	26
uid203028	0.291419	647	531	552	24
uid178203	0.291481	664	545	564	26
uid81083	0.291502	389	313	330	11
uid57789	0.291517	668	541	563	23
uid59171	0.291536	814	702	712	27
uid159987	0.291548	667	545	561	23
uid159983	0.291585	650	535	552	25
uid175469	0.291593	754	628	651	30
uid161159	0.291599	654	534	555	23
uid57965	0.291605	430	357	365	9
uid58777	0.291663	940	791	807	36
uid158171	0.291666	824	695	694	36
uid161157	0.291682	667	550	563	23
uid73425	0.291704	572	481	498	15
uid165873	0.291723	410	338	353	8
uid203025	0.291735	569	470	481	20
uid162215	0.291741	661	531	562	21
uid59181	0.291862	773	642	660	32
uid176371	0.291911	697	587	598	22
uid58663	0.291929	775	644	649	40
uid84337	0.291940	753	625	646	25
uid72481	0.291940	301	253	261	10
uid58479	0.291952	1141	957	970	42
uid57917	0.291977	874	724	732	37
uid63399	0.291990	908	743	762	33
uid159989	0.292029	665	538	555	21
uid57765	0.292038	757	624	630	24
uid49873	0.292058	665	539	559	28
uid58517	0.292182	665	539	566	27
uid53541	0.292200	670	551	563	23
uid205053	0.292222	365	317	312	9
uid49903	0.292227	661	543	558	22
uid66205	0.292243	803	675	691	29
uid162213	0.292274	662	544	563	24
uid59237	0.292288	863	728	730	41
uid59165	0.292338	660	543	558	22
uid193715	0.292349	664	542	562	23
uid57985	0.292351	850	713	723	35
uid161153	0.292353	663	549	558	23
uid64755	0.292366	1136	952	947	47
uid161149	0.292378	664	540	564	24
uid162121	0.292383	855	726	724	40
uid193717	0.292402	408	333	354	8
uid188115	0.292415	424	336	364	12
uid162209	0.292422	660	543	555	23
uid203026	0.292426	654	538	557	21
uid161151	0.292522	656	535	556	22
uid59223	0.292563	1142	965	971	56
uid159615	0.292628	667	544	562	24
uid68837	0.292654	569	481	464	28
uid162003	0.292685	465	414	423	5
uid65449	0.292687	744	608	618	31
uid182201	0.292775	665	546	564	24
uid158157	0.292778	658	540	555	25
uid52453	0.292790	766	647	658	30
uid168320	0.292801	1093	904	925	47
uid58709	0.292833	895	755	750	34
uid43697	0.292837	545	464	470	23
uid41533	0.292847	425	348	368	11
uid53539	0.292865	665	545	562	24
uid159467	0.292872	661	544	561	24
uid49313	0.292932	776	650	658	36
uid161143	0.292934	663	543	564	24
uid59305	0.292984	654	538	559	23
uid162119	0.293039	855	727	725	41
uid50673	0.293061	857	728	737	35
uid162205	0.293124	662	546	557	24
uid165869	0.293166	596	491	508	25
uid82939	0.293187	1202	1036	1011	46
uid58173	0.293193	856	714	730	43
uid63343	0.293203	913	788	778	38
uid162035	0.293206	762	634	649	30
uid77127	0.293291	389	317	342	10
uid46647	0.293302	700	563	599	25
uid162097	0.293319	932	798	802	42
uid197166	0.293409	841	730	723	30
uid68283	0.293424	775	643	650	21
uid46097	0.293434	740	613	623	27
uid58493	0.293449	1116	920	932	39
uid161145	0.293459	667	548	563	24
uid174439	0.293486	671	581	577	27
uid58289	0.293492	827	709	719	34
uid159533	0.293500	817	643	700	26
uid174986	0.293567	753	620	641	28
uid58177	0.293590	1091	953	933	58
uid203391	0.293621	742	630	627	15
uid157999	0.293628	829	698	703	32
uid161925	0.293637	660	540	559	23
uid197165	0.293654	836	720	727	29
uid193716	0.293667	663	541	563	23
uid193767	0.293677	982	828	827	85
uid58771	0.293749	830	646	706	27
uid59327	0.293772	658	544	560	24
uid162211	0.293789	663	545	561	23
uid61621	0.293810	406	337	340	12
uid161139	0.293820	669	547	563	24
uid58575	0.293849	711	597	607	37
uid66847	0.293860	1095	917	946	52
uid57897	0.293867	821	696	695	35
uid59089	0.293882	1058	914	917	47
uid58055	0.293907	308	262	267	11
uid59121	0.293929	763	629	645	31
uid52533	0.293931	780	642	657	31
uid58679	0.293938	1071	894	909	43
uid159991	0.293951	664	554	560	24
uid159493	0.293986	662	540	560	23
uid64757	0.293991	682	562	583	30
uid67355	0.294009	777	662	659	43
uid58139	0.294029	1259	1056	1055	48
uid57983	0.294032	822	690	694	29
uid159639	0.294036	656	541	557	25
uid58235	0.294066	864	740	753	32
uid58119	0.294077	834	688	686	26
uid176684	0.294168	768	649	640	35
uid58837	0.294179	844	718	717	29
uid58045	0.294203	870	751	759	33
uid49527	0.294247	796	679	663	34
uid60393	0.294295	818	683	697	29
uid61627	0.294330	813	686	702	29
uid59287	0.294368	768	635	650	32
uid59315	0.294480	872	730	731	43
uid41287	0.294504	421	336	366	12
uid61249	0.294549	752	598	644	21
uid167481	0.294556	844	720	718	30
uid59213	0.294618	992	845	864	41
uid49117	0.294671	1036	883	872	44
uid198525	0.294715	299	249	254	10
uid58003	0.294744	1281	1087	1081	68
uid161961	0.294752	1068	901	911	42
uid206041	0.294764	785	661	659	36
uid193768	0.294770	983	826	823	81
uid59117	0.294774	771	645	658	32
uid81631	0.294802	757	641	644	38
uid58671	0.294823	790	620	663	28
uid66917	0.294824	842	725	713	33
uid184831	0.294853	NA	NA	NA	NA
uid186549	0.294872	1301	1085	1087	64
uid59125	0.294875	776	646	656	31
uid160937	0.294876	839	715	717	30
uid159491	0.294897	660	544	567	26
uid59067	0.294913	767	658	652	30
uid58665	0.294925	769	642	648	39
uid59167	0.294930	769	637	646	33
uid57845	0.294964	701	585	596	34
uid57871	0.294976	706	591	598	33
uid178644	0.294999	795	667	659	38
uid168117	0.295007	994	796	861	36
uid177714	0.295025	858	724	711	29
uid82345	0.295038	900	761	738	42
uid182202	0.295067	654	530	545	23
uid159611	0.295075	658	542	559	23
uid57857	0.295083	761	639	652	30
uid57645	0.295136	1067	898	909	43
uid81103	0.295175	718	610	606	31
uid57989	0.295183	739	629	625	31
uid159535	0.295252	814	636	700	27
uid51419	0.295266	1084	940	929	41
uid63159	0.295276	1118	951	945	47
uid58219	0.295295	718	619	606	34
uid205054	0.295307	357	316	306	8
uid57667	0.295310	776	636	642	34
uid80731	0.295376	800	688	687	31
uid58337	0.295407	710	591	602	36
uid49735	0.295486	771	645	660	33
uid58869	0.295503	412	347	349	14
uid59087	0.295556	222	192	186	7
uid60491	0.295562	829	710	716	33
uid55329	0.295583	903	785	802	41
uid57907	0.295598	807	667	695	32
uid70481	0.295608	787	663	662	31
uid41861	0.295615	939	775	805	36
uid197186	0.295643	754	631	648	30
uid162169	0.295674	865	729	732	36
uid161983	0.295674	869	739	734	36
uid193766	0.295702	684	570	582	27
uid68285	0.295712	865	735	743	36
uid162191	0.295736	770	650	661	33
uid60191	0.295755	919	799	799	39
uid57899	0.295783	806	635	689	26
uid159531	0.295823	809	640	691	28
uid58571	0.295879	713	598	606	35
uid59313	0.295942	869	743	735	36
uid162151	0.295947	768	654	651	30
uid162037	0.296034	758	635	653	30
uid65785	0.296071	875	728	724	43
uid170941	0.296088	981	827	823	33
uid59201	0.296126	810	701	699	29
uid59035	0.296160	706	586	602	35
uid197185	0.296170	757	639	649	29
uid43471	0.296171	848	727	723	33
uid58503	0.296175	814	640	704	27
uid72937	0.296193	565	473	473	27
uid178722	0.296212	771	656	659	31
uid59309	0.296252	1091	936	930	55
uid175861	0.296253	772	640	656	30
uid176499	0.296260	810	641	692	26
uid58335	0.296288	710	593	604	35
uid59123	0.296289	766	638	652	30
uid162039	0.296299	769	639	650	30
uid179384	0.296312	815	693	697	28
uid197188	0.296320	759	637	652	30
uid178106	0.296330	709	593	605	35
uid177715	0.296354	853	723	712	29
uid61641	0.296355	229	198	197	9
uid197187	0.296461	758	637	652	30
uid57683	0.296513	835	705	703	28
uid58865	0.296542	731	620	624	18
uid59103	0.296585	796	660	662	41
uid46061	0.296592	831	714	699	38
uid57859	0.296619	765	639	651	32
uid161937	0.296642	774	640	649	34
uid63617	0.296681	824	708	703	38
uid75097	0.296706	1131	964	949	41
uid58605	0.296724	1165	1010	1003	50
uid58573	0.296731	695	587	591	41
uid57935	0.296752	809	686	687	29
uid82555	0.296767	1024	874	865	35
uid57981	0.296772	712	604	613	30
uid73417	0.296774	719	616	610	33
uid197181	0.296838	840	715	719	35
uid57749	0.296863	1155	989	979	50
uid61585	0.296880	805	686	680	29
uid82553	0.296884	1101	952	942	46
uid58221	0.296887	716	618	610	34
uid58569	0.296894	698	588	597	36
uid60575	0.296909	788	662	668	28
uid87033	0.296926	748	647	629	37
uid175780	0.296928	812	687	688	29
uid162157	0.296944	731	626	619	34
uid162005	0.296957	650	567	561	19
uid57847	0.296971	705	588	590	35
uid49487	0.296986	940	799	815	43
uid51501	0.296998	796	687	681	25
uid62095	0.297069	761	640	658	26
uid57895	0.297103	698	578	587	33
uid193760	0.297124	833	710	731	29
uid193761	0.297125	833	709	731	29
uid58557	0.297138	915	755	769	36
uid157247	0.297139	1030	876	901	42
uid57911	0.297278	702	585	594	35
uid59119	0.297281	763	644	653	31
uid58381	0.297295	828	687	694	41
uid193756	0.297307	832	710	732	29
uid177811	0.297312	836	720	720	43
uid192185	0.297316	835	721	730	33
uid193755	0.297340	832	709	734	29
uid193754	0.297340	832	710	734	29
uid193757	0.297340	832	710	734	29
uid58581	0.297408	770	647	656	32
uid74441	0.297409	861	729	740	38
uid193758	0.297432	831	709	730	29
uid68019	0.297439	794	672	672	37
uid193759	0.297449	831	710	732	29
uid58105	0.297546	705	591	598	34
uid67357	0.297565	902	792	789	42
uid203392	0.297588	230	201	198	10
uid174333	0.297608	778	651	661	37
uid162103	0.297690	822	705	698	39
uid71153	0.297766	742	627	636	32
uid158363	0.297859	1030	890	884	39
uid49513	0.297889	1096	945	954	47
uid176126	0.297897	906	771	762	33
uid193769	0.297947	778	646	654	36
uid162171	0.297980	700	585	593	34
uid57587	0.298000	803	636	686	26
uid51175	0.298042	1046	900	889	52
uid161935	0.298046	750	632	630	30
uid202215	0.298092	738	623	625	27
uid162145	0.298105	768	654	652	32
uid203123	0.298165	772	638	656	37
uid40921	0.298205	1025	886	882	40
uid41017	0.298205	1029	889	884	41
uid158699	0.298233	908	739	757	39
uid158061	0.298235	703	586	599	34
uid73413	0.298303	746	628	628	29
uid58877	0.298358	867	753	749	44
uid60157	0.298366	843	719	729	29
uid59321	0.298383	778	645	658	37
uid51423	0.298396	863	754	766	33
uid42831	0.298446	860	739	750	31
uid162095	0.298525	775	647	651	33
uid57943	0.298543	803	680	682	30
uid160253	0.298556	831	713	727	29
uid60165	0.298571	794	683	685	28
uid58121	0.298574	802	673	651	31
uid158037	0.298574	702	586	599	34
uid174152	0.298613	807	641	690	27
uid157997	0.298638	1288	1092	1094	56
uid59585	0.298706	930	783	773	35
uid51503	0.298762	1002	858	845	35
uid58153	0.298837	1112	959	958	57
uid59109	0.298871	910	799	789	48
uid59323	0.298922	776	647	658	37
uid162111	0.298924	781	646	660	38
uid66203	0.298924	846	730	712	30
uid58643	0.299007	847	728	727	28
uid46625	0.299047	609	514	515	25
uid161979	0.299064	785	657	653	40
uid57671	0.299073	824	699	724	31
uid59393	0.299175	186	149	157	8
uid189747	0.299177	1220	1047	1034	48
uid58577	0.299234	506	414	427	19
uid65267	0.299301	794	665	689	31
uid58925	0.299309	913	763	777	41
uid59259	0.299365	698	594	594	38
uid58539	0.299386	979	828	822	46
uid166827	0.299459	717	617	612	32
uid68443	0.299503	1254	1071	1052	63
uid58457	0.299520	949	800	815	43
uid58455	0.299563	948	797	810	43
uid32235	0.299594	773	646	657	37
uid169223	0.299688	776	649	647	37
uid161969	0.299717	948	803	814	41
uid159241	0.299723	956	800	818	44
uid162123	0.299749	779	650	658	36
uid58817	0.299787	951	800	812	43
uid57679	0.299857	1027	882	880	39
uid168614	0.299906	713	592	615	30
uid58855	0.299922	794	667	676	24
uid57959	0.299926	777	666	652	38
uid197263	0.299991	952	799	814	46
uid57629	0.300005	510	415	428	18
uid59263	0.300077	708	591	599	41
uid67507	0.300109	1022	894	885	57
uid57835	0.300112	951	799	816	45
uid162015	0.300154	716	616	609	34
uid58755	0.300172	1159	1015	1011	50
uid58839	0.300198	947	791	810	44
uid46353	0.300225	778	648	653	38
uid161959	0.300249	881	762	765	41
uid159855	0.300252	949	797	814	43
uid59369	0.300267	941	807	791	31
uid57903	0.300300	944	796	813	44
uid59163	0.300329	494	415	424	14
uid89377	0.300368	1283	1110	1090	59
uid58555	0.300384	951	800	813	44
uid197170	0.300411	801	680	691	38
uid159859	0.300457	949	797	820	45
uid57795	0.300489	942	790	808	45
uid156759	0.300536	1137	966	964	40
uid41455	0.300558	946	794	810	43
uid159861	0.300639	949	797	816	44
uid167482	0.300668	760	628	640	36
uid58885	0.300777	941	808	790	35
uid58327	0.300782	699	594	594	30
uid58953	0.300818	1205	1023	1039	54
uid57797	0.300827	944	789	807	44
uid162125	0.300845	774	643	647	36
uid162197	0.300849	787	660	653	38
uid88071	0.300929	948	794	810	44
uid159981	0.300997	945	791	813	45
uid159389	0.301007	944	797	815	43
uid66327	0.301017	775	643	648	36
uid159247	0.301087	947	798	816	43
uid57841	0.301099	944	795	810	44
uid58015	0.301103	234	205	201	11
uid159391	0.301122	946	800	813	42
uid57837	0.301137	947	799	815	44
uid42155	0.301145	501	416	437	18
uid58233	0.301157	735	640	627	33
uid59261	0.301268	721	602	610	39
uid88065	0.301274	946	802	813	45
uid59061	0.301275	1229	1057	1057	62
uid159691	0.301280	949	798	813	43
uid175257	0.301405	951	804	819	43
uid162141	0.301421	945	796	816	41
uid162163	0.301434	949	800	819	45
uid71135	0.301445	930	797	809	39
uid58281	0.301539	723	622	636	31
uid58053	0.301582	1036	892	887	49
uid68147	0.301597	937	784	784	37
uid57839	0.301638	955	795	821	44
uid54699	0.301677	1207	1049	1026	58
uid57947	0.301681	775	656	647	38
uid162127	0.301686	758	638	650	36
uid162033	0.301770	1120	948	940	48
uid58433	0.301811	1160	983	998	59
uid58165	0.301829	1000	864	862	47
uid58411	0.301829	953	812	815	39
uid59217	0.301836	1145	974	979	61
uid58147	0.301908	1262	1093	1086	49
uid61579	0.301949	1015	865	846	44
uid159689	0.301979	948	794	816	41
uid57747	0.302032	1148	979	991	52
uid43329	0.302051	1078	929	924	45
uid59021	0.302061	1264	1088	1069	60
uid162091	0.302079	991	859	848	47
uid201478	0.302109	1112	961	919	41
uid205051	0.302160	777	673	671	39
uid89393	0.302323	944	795	819	41
uid59147	0.302329	1017	863	863	48
uid58135	0.302341	1185	1020	1039	54
uid59149	0.302364	1010	857	852	43
uid46657	0.302428	1050	887	887	42
uid189952	0.302489	1088	928	926	60
uid57663	0.302525	910	756	772	44
uid59401	0.302560	959	807	814	46
uid51641	0.302627	980	851	853	60
uid41127	0.302646	1234	1084	1062	58
uid58927	0.302721	1011	862	844	44
uid57861	0.302756	903	747	767	45
uid162155	0.302892	706	595	601	40
uid184827	0.302960	849	754	740	33
uid51421	0.302974	796	690	690	37
uid58931	0.302990	1007	857	841	44
uid58989	0.303011	1192	1019	1031	55
uid176125	0.303079	984	852	848	47
uid158509	0.303113	1309	1117	1109	72
uid46653	0.303129	958	806	799	42
uid57661	0.303131	920	777	794	41
uid54701	0.303164	1221	1048	1042	57
uid59173	0.303275	1005	866	845	42
uid58585	0.303300	864	754	755	37
uid57885	0.303369	760	658	659	33
uid59229	0.303391	1000	860	849	41
uid41053	0.303393	745	636	646	33
uid66873	0.303399	846	750	739	33
uid59093	0.303408	1010	873	870	53
uid58171	0.303479	1098	957	926	48
uid58279	0.303560	884	776	772	45
uid55693	0.303687	1019	861	877	45
uid57851	0.303751	493	414	409	11
uid41927	0.303789	885	750	754	36
uid58299	0.304014	995	865	854	51
uid58945	0.304018	1123	970	958	62
uid58929	0.304148	1002	853	838	44
uid58495	0.304154	881	756	741	45
uid59365	0.304161	1134	967	963	58
uid62919	0.304180	925	774	792	40
uid45847	0.304250	1122	977	970	48
uid58297	0.304333	225	208	199	8
uid59159	0.304368	998	847	843	35
uid158681	0.304451	970	839	851	45
uid175778	0.304485	749	618	638	31
uid57681	0.304508	949	816	813	41
uid59157	0.304517	996	863	851	37
uid68311	0.304546	1315	1131	1109	63
uid63405	0.304575	744	636	627	29
uid58051	0.304658	910	775	760	42
uid70619	0.304662	833	701	705	43
uid58117	0.304703	897	763	770	37
uid162117	0.304762	1319	1127	1121	64
uid57901	0.304833	950	825	826	43
uid59371	0.304919	493	422	416	11
uid58331	0.304945	545	465	470	31
uid59003	0.305110	856	714	730	31
uid58405	0.305186	538	460	457	31
uid159513	0.305207	942	806	791	44
uid159515	0.305231	1030	863	867	41
uid59769	0.305276	1061	921	916	46
uid57677	0.305281	1030	863	864	42
uid68293	0.305489	1032	866	866	42
uid198768	0.305524	497	425	414	11
uid68687	0.305559	509	437	433	22
uid59257	0.305597	855	720	731	40
uid61575	0.305717	671	586	586	32
uid60821	0.305762	919	776	789	38
uid187059	0.305771	904	756	770	47
uid42117	0.305793	1106	943	950	58
uid67317	0.305840	921	809	813	49
uid58801	0.305880	507	438	433	25
uid59211	0.305976	795	672	687	39
uid162143	0.306070	904	761	766	41
uid156845	0.306100	514	440	441	30
uid67383	0.306136	1254	1078	1083	66
uid184862	0.306266	939	807	812	42
uid161981	0.306388	902	791	775	43
uid74021	0.306429	1045	897	902	48
uid62125	0.306505	943	803	822	40
uid162109	0.306526	936	802	815	41
uid196850	0.306535	494	413	420	26
uid41863	0.306543	590	501	507	25
uid196851	0.306574	498	411	423	24
uid186598	0.306704	686	599	598	34
uid58351	0.306811	1097	939	963	62
uid49481	0.306831	866	754	754	38
uid158055	0.306885	495	413	422	24
uid171261	0.306977	946	808	802	41
uid158065	0.306989	498	412	422	24
uid59199	0.306990	992	866	878	50
uid46233	0.306997	905	763	768	42
uid57669	0.307058	962	816	809	45
uid58589	0.307093	883	770	777	42
uid198767	0.307135	485	418	412	11
uid61645	0.307169	482	414	405	10
uid58597	0.307270	1259	1070	1087	55
uid54927	0.307423	934	807	802	43
uid158051	0.307426	495	411	419	24
uid53477	0.307435	1225	1063	1060	64
uid57813	0.307449	905	784	778	39
uid48361	0.307527	994	859	858	44
uid61565	0.307661	494	412	420	24
uid57791	0.307673	1172	1022	1007	49
uid48823	0.307679	896	777	766	49
uid58681	0.307740	524	449	440	29
uid50583	0.307781	1044	894	867	41
uid59059	0.307800	481	408	422	17
uid158063	0.307822	496	413	422	24
uid158053	0.307846	496	414	422	24
uid53065	0.307851	880	769	776	41
uid161945	0.307879	493	412	420	23
uid58137	0.307967	1239	1063	1067	46
uid58707	0.308100	1269	1103	1116	64
uid57633	0.308121	520	443	440	29
uid57821	0.308141	919	784	795	39
uid55639	0.308217	860	745	750	41
uid158057	0.308227	494	410	418	24
uid57951	0.308300	467	389	409	16
uid57867	0.308321	1125	969	964	55
uid159663	0.308333	NA	NA	NA	NA
uid177931	0.308551	1255	1071	1087	67
uid183342	0.308755	944	806	804	43
uid58799	0.308770	512	440	437	31
uid82371	0.308835	1272	1115	1123	76
uid175779	0.308843	735	601	627	28
uid165195	0.308855	1158	991	979	54
uid58339	0.308920	862	750	751	41
uid173860	0.308920	1243	1068	1079	66
uid190186	0.309002	1264	1085	1093	68
uid47075	0.309012	174	147	149	6
uid171829	0.309061	418	365	356	10
uid58071	0.309146	484	402	414	11
uid182103	0.309308	1019	887	870	55
uid189188	0.309315	1244	1081	1077	68
uid58161	0.309407	502	428	430	29
uid58943	0.309462	173	147	147	5
uid168516	0.309495	1058	930	915	53
uid82369	0.309511	496	427	425	30
uid59303	0.309607	1252	1077	1082	69
uid65789	0.309632	940	809	808	41
uid46215	0.309700	1003	860	856	50
uid188477	0.309755	881	738	750	50
uid158039	0.309783	511	435	439	27
uid52535	0.309798	191	159	165	7
uid162021	0.309802	1245	1070	1074	68
uid54717	0.309806	1275	1103	1102	69
uid162131	0.309812	1027	884	883	57
uid59583	0.309833	1248	1079	1075	64
uid59203	0.309866	1027	885	883	57
uid58063	0.309886	488	412	418	22
uid161953	0.309890	1025	883	880	57
uid158151	0.309979	1247	1071	1082	70
uid158161	0.310017	489	412	418	22
uid83611	0.310017	1248	1088	1078	66
uid158357	0.310035	488	412	418	22
uid184821	0.310106	934	820	807	40
uid58689	0.310108	1088	933	927	63
uid58795	0.310114	1239	1075	1068	62
uid59385	0.310121	1224	1055	1056	64
uid47077	0.310127	1204	1029	1041	76
uid57673	0.310142	1256	1078	1076	68
uid63163	0.310152	875	774	761	38
uid58277	0.310162	975	845	845	47
uid70839	0.310169	511	439	436	30
uid58091	0.310206	1229	1060	1063	64
uid58691	0.310211	1261	1084	1090	82
uid61567	0.310226	1028	877	874	58
uid52581	0.310276	926	811	797	41
uid162159	0.310325	1246	1079	1066	66
uid158159	0.310362	513	442	438	31
uid57975	0.310402	1229	1052	1067	65
uid158043	0.310421	520	445	444	27
uid88063	0.310454	486	419	411	27
uid58083	0.310462	1226	1057	1061	63
uid59299	0.310462	1252	1086	1074	63
uid179370	0.310486	957	845	824	53
uid59017	0.310497	1145	1005	977	50
uid46241	0.310527	879	764	766	39
uid167781	0.310538	906	791	777	37
uid47081	0.310547	1030	899	915	58
uid58529	0.310597	1236	1067	1079	65
uid50615	0.310632	1243	1074	1079	66
uid54719	0.310639	1267	1082	1109	59
uid175768	0.310678	1030	889	879	56
uid58107	0.310780	458	390	385	9
uid49135	0.310783	1231	1071	1069	71
uid57909	0.310812	1224	1055	1059	64
uid58753	0.310843	1247	1066	1070	65
uid89383	0.310860	511	437	438	31
uid176453	0.310894	834	720	710	45
uid59317	0.310926	1027	888	880	56
uid175109	0.310991	1028	890	879	57
uid58103	0.311005	1266	1097	1095	63
uid175111	0.311009	1032	887	887	57
uid58759	0.311039	1238	1074	1076	66
uid55353	0.311047	895	758	772	56
uid57933	0.311051	482	395	411	10
uid176369	0.311129	1266	1097	1086	68
uid156977	0.311146	508	437	432	27
uid59175	0.311157	1302	1134	1105	62
uid58227	0.311169	1120	988	985	57
uid86655	0.311242	512	436	440	31
uid86653	0.311246	512	438	437	30
uid88069	0.311273	513	437	439	31
uid86657	0.311281	512	438	438	32
uid58751	0.311285	1248	1098	1090	68
uid73963	0.311368	494	430	428	27
uid58237	0.311441	1190	1056	1030	50
uid175105	0.311609	1029	892	879	59
uid58159	0.311690	480	414	407	26
uid54441	0.311740	1042	899	892	60
uid162185	0.311740	1017	883	877	56
uid61583	0.311742	1048	900	896	60
uid86659	0.311752	511	438	437	31
uid86751	0.311868	506	436	435	29
uid58961	0.311905	508	439	434	31
uid58959	0.311942	1203	1026	1063	69
uid173374	0.311949	1244	1070	1069	67
uid58243	0.311956	481	401	414	11
uid158045	0.312011	510	440	431	30
uid159001	0.312017	1193	1025	1014	64
uid88067	0.312021	508	435	437	30
uid59045	0.312033	1062	911	922	45
uid58027	0.312034	509	432	432	30
uid58757	0.312044	1236	1075	1079	66
uid54715	0.312067	1274	1111	1106	67
uid82815	0.312071	1243	1066	1073	67
uid87025	0.312074	879	746	761	50
uid43671	0.312090	1047	902	892	59
uid57689	0.312120	1027	890	879	56
uid175108	0.312136	1045	900	895	57
uid58543	0.312168	1124	964	969	62
uid58315	0.312171	1254	1080	1080	67
uid175107	0.312211	1041	896	888	61
uid58245	0.312244	479	403	411	9
uid43727	0.312332	1043	899	889	59
uid175106	0.312345	1037	896	881	59
uid174872	0.312357	1048	902	897	59
uid52455	0.312372	1043	899	886	58
uid174871	0.312423	1038	899	887	59
uid57863	0.312430	1262	1070	1095	67
uid84215	0.312455	1171	1010	1000	58
uid175110	0.312463	1042	895	892	60
uid58089	0.312559	1242	1082	1078	63
uid54443	0.312702	1045	895	891	60
uid54459	0.312748	1039	898	889	59
uid58013	0.312828	480	400	413	10
uid54461	0.313018	1040	893	893	60
uid58239	0.313212	1038	896	911	56
uid59301	0.313312	495	421	420	29
uid61605	0.313414	1003	869	860	60
uid58255	0.313438	1117	959	970	64
uid51639	0.313482	918	806	788	43
uid58551	0.313544	1327	1159	1149	77
uid158881	0.313713	1149	982	977	50
uid59057	0.313777	1227	1086	1095	72
uid189187	0.313785	1164	1016	1009	51
uid184010	0.313891	1187	1036	1026	59
uid158875	0.313901	1247	1078	1072	65
uid173403	0.313910	1243	1083	1070	66
uid58401	0.314160	714	584	608	30
uid82949	0.314214	1118	980	967	59
uid52459	0.314315	158	134	133	6
uid57891	0.314491	1215	1066	1064	82
uid66803	0.314497	710	612	593	40
uid159841	0.314570	1254	1067	1061	65
uid179202	0.314580	1175	1033	1021	74
uid181617	0.314646	1167	1007	998	59
uid51879	0.314651	1206	1045	1028	59
uid73353	0.314663	1178	1016	1023	75
uid53535	0.314673	1166	997	991	59
uid55641	0.314702	1187	1013	1033	79
uid41171	0.314715	1125	991	984	54
uid158879	0.314763	1189	1035	1027	52
uid188479	0.314853	1142	990	988	60
uid41709	0.314910	1253	1076	1092	89
uid59307	0.314929	1221	1076	1069	81
uid158133	0.314936	1151	984	976	51
uid158701	0.315096	1168	997	996	58
uid52597	0.315127	1219	1044	1058	81
uid190705	0.315141	1173	1019	999	60
uid183682	0.315155	1182	1012	992	62
uid48371	0.315171	1297	1126	1115	67
uid58293	0.315210	1176	1048	1037	77
uid81841	0.315284	1241	1081	1087	63
uid62265	0.315348	1103	958	963	61
uid49467	0.315396	1117	981	972	55
uid73967	0.315409	1200	1036	1025	53
uid183001	0.315453	1194	1031	1019	54
uid55381	0.315458	1123	990	982	54
uid58475	0.315627	1193	1019	998	69
uid59135	0.315666	992	863	883	53
uid58821	0.315862	1330	1152	1155	86
uid58317	0.315917	1120	967	968	58
uid89371	0.315921	706	614	594	39
uid162189	0.315957	1188	1047	1025	56
uid58271	0.316199	1183	1020	1005	63
uid195461	0.316227	1198	1049	1037	59
uid73473	0.316330	990	854	854	60
uid193706	0.316406	1211	1048	1038	59
uid57675	0.316408	1211	1048	1037	59
uid173926	0.316422	1184	1027	1018	58
uid57605	0.316508	1354	1165	1161	82
uid62463	0.316762	1204	1046	1035	58
uid55779	0.316994	1194	1028	1038	53
uid61617	0.317071	1361	1170	1180	83
uid174072	0.317211	1113	963	970	66
uid59227	0.317380	576	498	500	21
uid59887	0.317448	1167	1020	1016	59
uid48129	0.317524	1187	1023	1032	55
uid58739	0.317773	1182	1034	1044	73
uid61245	0.317774	588	506	517	21
uid15862	0.317937	1324	1147	1138	68
uid193764	0.318014	578	502	501	21
uid45897	0.318055	976	820	838	47
uid58933	0.318241	1347	1170	1175	83
uid74393	0.318268	1210	1056	1055	77
uid58193	0.318409	1276	1108	1110	71
uid58097	0.318906	1245	1096	1082	63
uid58199	0.319029	1246	1099	1082	64
uid59581	0.319062	1130	972	979	68
uid161161	0.319191	1095	946	954	66
uid66305	0.319244	693	598	599	28
uid50325	0.319269	1113	976	977	57
uid54335	0.319297	1126	972	987	60
uid68053	0.319317	1050	913	907	59
uid65447	0.319423	1306	1140	1135	85
uid192186	0.319518	1491	1300	1294	108
uid186740	0.319555	194	172	176	10
uid179904	0.319569	1143	1003	1022	58
uid40861	0.319600	1503	1336	1318	101
uid58713	0.319640	1140	985	980	68
uid58829	0.319871	1139	1013	991	64
uid68445	0.319956	928	825	811	56
uid59037	0.320025	1185	1032	1029	78
uid57599	0.320140	1544	1341	1347	104
uid43327	0.320330	1370	1201	1208	84
uid46523	0.320420	1117	977	982	57
uid58937	0.320442	1339	1171	1170	87
uid58241	0.320464	1122	988	984	72
uid58441	0.320494	1312	1167	1139	88
uid75101	0.320696	1458	1293	1282	99
uid193771	0.320816	1229	1065	1084	82
uid58451	0.320902	1326	1169	1154	70
uid58069	0.321055	1318	1161	1152	84
uid82373	0.321112	1462	1275	1289	91
uid58439	0.321159	1350	1179	1167	85
uid57731	0.321258	1149	985	997	67
uid58995	0.321576	1381	1216	1212	88
uid58749	0.321588	1208	1067	1061	83
uid159003	0.321804	1087	966	975	70
uid73585	0.321833	845	733	729	55
uid58661	0.321961	1068	937	933	57
uid194120	0.322007	861	737	743	52
uid167486	0.322249	1435	1264	1258	100
uid59075	0.322327	1229	1073	1081	64
uid61587	0.322355	1223	1075	1088	64
uid57601	0.322511	1513	1335	1324	107
uid55771	0.322732	1217	1064	1057	71
uid58295	0.322799	1064	939	941	80
uid62901	0.322857	1366	1199	1196	90
uid59277	0.322909	1357	1191	1191	75
uid158851	0.323011	1514	1331	1318	96
uid158167	0.323106	1440	1269	1259	98
uid62101	0.323344	1486	1323	1309	106
uid170612	0.323669	916	811	803	51
uid158377	0.323678	1095	962	952	63
uid59279	0.323774	1104	971	958	64
uid158379	0.323774	1104	971	960	64
uid158381	0.323774	1104	971	960	64
uid158375	0.323777	1104	971	958	64
uid158383	0.323777	1104	971	960	64
uid158373	0.323778	1104	971	958	64
uid158531	0.323778	1104	971	958	64
uid58449	0.323987	1354	1183	1178	73
uid63345	0.324176	1248	1092	1122	72
uid47509	0.324252	1256	1110	1116	61
uid58095	0.324314	933	833	828	54
uid57653	0.324415	1361	1197	1176	73
uid161977	0.324422	1140	984	1013	73
uid43247	0.324431	1191	1024	1045	74
uid41865	0.324437	1085	934	930	72
uid57743	0.324744	1146	994	1015	73
uid58447	0.324764	1214	1071	1106	74
uid68453	0.324808	1260	1093	1092	76
uid41019	0.324916	943	836	834	56
uid62131	0.325249	705	620	630	53
uid184079	0.325279	715	637	636	44
uid162135	0.325364	1193	1063	1063	81
uid59433	0.325765	1206	1061	1075	67
uid55403	0.325792	937	834	831	52
uid58445	0.326153	1317	1164	1148	97
uid58453	0.326333	1344	1213	1193	96
uid58505	0.326400	1485	1300	1292	109
uid58843	0.326467	1432	1290	1266	92
uid159519	0.326748	90	77	78	11
uid58941	0.327381	1452	1282	1271	107
uid72795	0.327411	1203	1075	1072	83
uid59155	0.327867	1178	1053	1043	81
uid48815	0.328145	1344	1194	1202	100
uid59129	0.328340	730	642	652	51
uid57955	0.328347	1555	1376	1365	112
uid58533	0.328743	680	586	605	47
uid168059	0.328785	1507	1314	1287	115
uid59115	0.328939	1484	1324	1318	104
uid58377	0.329107	1478	1334	1304	106
uid58249	0.329164	1483	1320	1291	100
uid58549	0.329439	1518	1339	1339	112
uid58805	0.329851	1252	1107	1100	90
uid58187	0.329887	1436	1263	1253	85
uid68741	0.329917	86	74	75	11
uid58527	0.330126	1204	1040	1058	89
uid58991	0.330151	1523	1368	1342	121
uid182483	0.330356	549	484	485	31
uid189951	0.330585	716	626	632	50
uid58997	0.330892	1519	1355	1340	117
uid57865	0.331135	1490	1326	1316	109
uid59023	0.331260	1493	1337	1314	114
uid57635	0.331325	683	588	608	52
uid86865	0.331705	1530	1352	1325	108
uid174512	0.331736	678	581	606	52
uid63403	0.332069	1478	1306	1305	108
uid59405	0.332434	736	640	652	51
uid58845	0.332594	1428	1261	1275	89
uid59081	0.332711	1518	1352	1321	114
uid184823	0.332748	1557	1371	1356	119
uid52605	0.332899	1551	1364	1365	119
uid52607	0.332900	1540	1352	1345	117
uid57745	0.332997	722	639	650	56
uid159685	0.333001	1555	1360	1361	122
uid193772	0.333032	1552	1363	1362	120
uid185179	0.333813	1563	1392	1386	113
uid58905	0.333950	1393	1253	1239	108
uid57603	0.333990	1549	1362	1359	118
uid189950	0.334461	687	598	611	52
uid58269	0.334539	1527	1363	1353	116
uid176372	0.335032	1552	1371	1364	123
uid57735	0.335865	1271	1129	1123	97
uid162149	0.336050	1331	1174	1186	109
uid58873	0.336067	1243	1117	1107	91
uid57655	0.336507	1337	1188	1195	112
uid83615	0.337023	1267	1132	1125	99
uid58443	0.337232	1374	1206	1205	109
uid58019	0.337382	1212	1084	1083	83
uid58921	0.337467	1473	1319	1290	105
uid158855	0.339020	1267	1130	1119	99
uid71131	0.339201	1260	1124	1117	90
uid158853	0.339220	1263	1130	1115	100
uid62937	0.339501	1221	1093	1086	89
uid57833	0.339618	1071	959	958	80
uid158857	0.339667	1266	1134	1121	98
uid58113	0.339688	1208	1082	1086	91
uid83613	0.339694	1271	1141	1121	95
uid59241	0.339797	1239	1106	1094	90
uid59015	0.339859	1241	1105	1103	91
uid162161	0.340556	1527	1354	1338	139
uid57927	0.340854	1260	1120	1116	92
uid83617	0.341070	1260	1121	1116	92
uid159871	0.341078	1260	1121	1116	92
uid59009	0.341458	1256	1122	1112	92
uid82343	0.341491	1551	1389	1379	117
uid59319	0.342214	1275	1143	1134	94
uid46085	0.346718	1579	1414	1404	132
uid70791	0.361573	1055	950	933	121
uid58971	0.364124	1465	1321	1325	159
uid80859	0.365213	1227	1121	1108	172
uid68279	0.365318	1335	1187	1203	155
uid62107	0.367018	1604	1468	1448	169
uid58675	0.367810	1357	1221	1218	145
uid67387	0.368376	1086	981	973	121
uid59105	0.370083	976	860	862	110
uid68321	0.370144	980	861	870	109
uid58207	0.371013	1467	1308	1325	157
uid162107	0.371710	954	835	854	110
uid58353	0.372134	1537	1373	1386	168
uid58499	0.373574	935	826	839	111
uid58273	0.373575	1441	1326	1317	159
uid58613	0.373846	1076	976	967	121
uid58373	0.373857	1267	1131	1134	143
uid58155	0.374391	1338	1217	1220	174
uid59437	0.375146	1631	1501	1483	187
uid162105	0.375151	934	825	841	113
uid58429	0.375447	1478	1356	1351	171
uid178369	0.375467	1337	1209	1209	169
uid58595	0.375715	873	774	780	106
uid164779	0.375938	830	743	745	98
uid58085	0.376016	1415	1295	1302	161
uid58703	0.376130	1627	1489	1485	202
uid48825	0.376181	1328	1210	1205	163
uid57649	0.376186	1074	972	968	125
uid181998	0.376399	862	761	774	104
uid161973	0.376417	880	776	792	105
uid89379	0.376531	868	764	774	103
uid67319	0.376544	1629	1492	1504	198
uid62961	0.376559	1543	1403	1397	195
uid89373	0.376578	868	765	774	103
uid42497	0.376693	1541	1399	1408	176
uid54411	0.376926	1392	1276	1265	184
uid61643	0.377101	1478	1357	1352	191
uid58811	0.377185	876	771	782	106
uid58547	0.378118	1391	1266	1255	183
uid58427	0.378435	1406	1282	1285	180
uid176500	0.378470	1536	1397	1403	181
uid57589	0.378593	859	760	772	104
uid58693	0.378598	860	761	771	104
uid158163	0.379481	1548	1407	1416	188
uid59131	0.379509	1376	1249	1243	186
uid58999	0.379576	838	739	750	103
uid58321	0.379884	1477	1361	1334	203
uid58939	0.379972	836	743	755	104
uid58459	0.380223	1234	1113	1103	144
uid194444	0.380351	1478	1368	1342	201
uid193774	0.380427	1468	1355	1336	199
uid159539	0.380691	1472	1349	1343	195
uid57595	0.380707	1486	1361	1347	194
uid58687	0.380838	835	739	749	103
uid74431	0.381061	1361	1238	1228	192
uid57889	0.381087	1480	1370	1347	204
uid73179	0.381163	1483	1359	1336	199
uid57887	0.381232	1488	1363	1352	195
uid54341	0.381362	832	738	748	103
uid43163	0.381911	1290	1161	1165	156
uid59233	0.381945	1415	1291	1290	176
uid184011	0.381954	1276	1127	1141	185
uid57609	0.382181	1145	1028	1030	142
uid58361	0.382227	1149	1037	1039	163
uid58611	0.382263	1077	972	967	120
uid86885	0.382400	1149	1027	1031	142
uid81775	0.382777	1379	1265	1266	178
uid193710	0.382954	1149	1030	1029	146
uid46099	0.383113	1170	1068	1050	147
uid191340	0.383295	1037	945	943	131
uid58733	0.383460	1154	1039	1034	142
uid58231	0.383474	1321	1215	1202	198
uid48801	0.383546	1155	1040	1037	146
uid41317	0.383886	1191	1091	1084	172
uid59207	0.383920	1430	1306	1296	179
uid162133	0.384376	1542	1411	1403	208
uid178913	0.384400	1498	1389	1390	184
uid177516	0.384441	1425	1306	1315	175
uid58391	0.384516	1687	1563	1541	248
uid162199	0.384565	1488	1367	1342	194
uid58657	0.384692	1486	1376	1357	193
uid58211	0.384692	1162	1049	1040	146
uid170535	0.384775	1171	1050	1044	144
uid170534	0.384899	1152	1039	1033	145
uid60487	0.384923	1234	1131	1132	189
uid66307	0.385153	1474	1344	1339	177
uid72473	0.385335	1485	1368	1346	188
uid58021	0.385616	1133	1023	1019	134
uid81081	0.386147	1807	1649	1633	244
uid57615	0.386150	1459	1340	1343	181
uid58209	0.386377	1149	1041	1032	146
uid57593	0.386599	1583	1451	1435	211
uid57613	0.386627	1519	1390	1393	184
uid61647	0.386678	1498	1375	1352	191
uid177517	0.386825	1491	1382	1386	183
uid57643	0.386837	819	754	762	103
uid66301	0.386973	1786	1641	1615	256
uid49953	0.387481	1456	1328	1315	179
uid50539	0.387626	1567	1433	1415	218
uid66391	0.387649	1425	1309	1298	177
uid176370	0.388257	1717	1596	1577	251
uid59899	0.388281	1710	1564	1547	221
uid58967	0.388370	829	755	745	110
uid205541	0.388408	1738	1582	1574	231
uid42975	0.388465	1698	1578	1563	248
uid49469	0.388581	1259	1140	1145	170
uid193704	0.388819	1566	1428	1427	221
uid68745	0.388821	1140	1040	1033	150
uid58081	0.388878	1702	1583	1583	248
uid57849	0.388988	1028	938	930	132
uid174460	0.389138	1703	1582	1565	249
uid75113	0.389463	1317	1209	1202	182
uid58387	0.389495	1570	1461	1449	237
uid58859	0.389502	1589	1443	1442	201
uid162023	0.389564	973	889	891	130
uid58189	0.389564	1234	1118	1121	183
uid197194	0.389612	874	779	786	105
uid58383	0.389866	1610	1492	1477	240
uid58047	0.389876	1693	1562	1547	225
uid58515	0.389950	1706	1590	1570	246
uid58389	0.390207	1713	1592	1580	251
uid46181	0.390248	1172	1067	1071	187
uid73771	0.390456	876	788	789	109
uid162511	0.390560	1695	1571	1570	244
uid58603	0.390574	1423	1309	1309	200
[truncated: 515 more rows]
