# Supplementary material for: Quickly Finding Orthologs as Reciprocal Best Hits with BLAT, LAST, and UBLAST: How Much Do We Miss?
Source: PLoS One. 2014 Jul 11;9(7):e101850. doi: 10.1371/journal.pone.0101850 (PMC4094424; doi:10.1371/journal.pone.0101850)
Supplement: Table Set S1 — These tables contain counts for genes finding reciprocal best hits and genes finding homologs organized on a per query genome fashion. The directory contains the R-script used to run the t-tests comparing the results from each program, and a table with the results of these t-tests. (ZIP) [file pone.0101850.s001.zip › S1-Tables-Stats-Genes/uid57779.RBH_hom_norm.tbl]

Genome	GSS	blastp	usearch7	last	blat
uid13961	0.128199	0.5640	0.6187	0.6088	0.0117
uid58009	0.143423	0.3569	0.3046	0.3405	0.0000
uid1433	0.149683	0.5604	0.6024	0.6003	0.0230
uid10623	0.177136	0.5477	0.5804	0.5914	0.0254
uid48993	0.177847	0.4300	0.4320	0.4050	0.0000
uid155	0.178163	0.4392	0.4423	0.4268	0.0189
uid12410	0.182221	0.5575	0.5808	0.6109	0.0287
uid39575	0.183206	0.5488	0.5892	0.6028	0.0195
uid45893	0.183777	0.4230	0.4824	0.4269	0.0182
uid58719	0.183981	0.4299	0.4599	0.4278	0.0169
uid62227	0.184497	0.4393	0.4801	0.4292	0.0000
uid59133	0.185448	0.4226	0.4520	0.4237	0.0000
uid51395	0.186047	0.4211	0.4990	0.4204	0.0000
uid63631	0.186760	0.4501	0.4949	0.4627	0.0061
uid75119	0.187192	0.4217	0.4614	0.4266	0.0000
uid167488	0.187357	0.4470	0.4550	0.4297	0.0000
uid14003	0.187809	0.5744	0.5993	0.5866	0.0191
uid57755	0.188659	0.4665	0.4904	0.4556	0.0073
uid162201	0.189166	0.4262	0.4667	0.4114	0.0157
uid73415	0.189383	0.4758	0.5322	0.4750	0.0139
uid65089	0.189798	0.4558	0.4942	0.4495	0.0000
uid58365	0.189800	0.4559	0.5094	0.4576	0.0095
uid58421	0.190394	0.4605	0.4811	0.4545	0.0000
uid58635	0.191373	0.4639	0.4874	0.4424	0.0000
uid51875	0.191474	0.4490	0.4870	0.4614	0.0077
uid183486	0.193330	0.4398	0.4915	0.4197	0.0000
uid58711	0.193369	0.4630	0.5008	0.4736	0.0065
uid74443	0.193721	0.4669	0.4822	0.4652	0.0000
uid66875	0.194158	0.4593	0.4938	0.4537	0.0071
uid82379	0.194618	0.4756	0.5133	0.4743	0.0000
uid58787	0.196176	0.4699	0.5123	0.4669	0.0000
uid66329	0.196395	0.4745	0.5000	0.4703	0.0066
uid57807	0.196459	0.4818	0.5194	0.4721	0.0119
uid58563	0.196794	0.4316	0.4774	0.4407	0.0072
uid52827	0.196853	0.4643	0.5233	0.4769	0.0059
uid84411	0.197087	0.4810	0.5116	0.4860	0.0000
uid61573	0.197742	0.4611	0.4921	0.4275	0.0208
uid10698	0.197830	0.5413	0.5861	0.5895	0.0225
uid58717	0.197964	0.4751	0.5157	0.4843	0.0061
uid189028	0.198244	0.4845	0.5113	0.4622	0.0061
uid57757	0.198421	0.4437	0.4827	0.4444	0.0000
uid57727	0.198435	0.4509	0.5103	0.4574	0.0000
uid58825	0.198504	0.4859	0.5086	0.5007	0.0000
uid168259	0.198513	0.4630	0.5150	0.4711	0.0117
uid43679	0.198675	0.4840	0.5101	0.4993	0.0000
uid57883	0.198733	0.4646	0.5179	0.4903	0.0000
uid58041	0.198860	0.4885	0.5050	0.4656	0.0061
uid189027	0.199086	0.4838	0.5146	0.4612	0.0061
uid58409	0.199271	0.4626	0.5008	0.4674	0.0000
uid58923	0.199472	0.4859	0.5047	0.4993	0.0000
uid58379	0.199492	0.4865	0.5081	0.4638	0.0063
uid58601	0.199690	0.4235	0.4810	0.4335	0.0000
uid58871	0.199740	0.4887	0.5106	0.5014	0.0000
uid162067	0.200313	0.4868	0.5207	0.4959	0.0000
uid162071	0.200860	0.4829	0.5124	0.4846	0.0000
uid58841	0.201162	0.4810	0.5085	0.5000	0.0000
uid57721	0.201549	0.4920	0.5189	0.5105	0.0000
uid39439	0.201827	0.5510	0.5760	0.5970	0.0375
uid39573	0.202118	0.5749	0.5878	0.6051	0.0238
uid58849	0.202252	0.4871	0.5100	0.5034	0.0000
uid197216	0.202254	0.4804	0.5117	0.4868	0.0000
uid59399	0.202442	0.4662	0.5140	0.4837	0.0166
uid57751	0.202529	0.4544	0.5107	0.4440	0.0195
uid58851	0.202848	0.4822	0.5097	0.4980	0.0000
uid70841	0.203610	0.4605	0.5142	0.4814	0.0123
uid49529	0.203809	0.4265	0.4646	0.4398	0.0258
uid167998	0.203929	0.4782	0.5048	0.4986	0.0000
uid57753	0.204006	0.4506	0.5201	0.4697	0.0230
uid68281	0.205326	0.4439	0.4947	0.4638	0.0109
uid14005	0.205828	0.2427	0.4000	0.3097	0.0588
uid59043	0.205971	0.4559	0.5078	0.4787	0.0166
uid54735	0.206601	0.4570	0.5240	0.4770	0.0230
uid59389	0.206877	0.4563	0.5275	0.4866	0.0113
uid18881	0.207687	0.5577	0.5997	0.6099	0.0182
uid58225	0.208019	0.4726	0.5393	0.4937	0.0098
uid184407	0.208679	0.4307	0.5137	0.4476	0.0063
uid38659	0.209009	0.5578	0.5824	0.6059	0.0237
uid57713	0.209577	0.4798	0.5197	0.4895	0.0196
uid59347	0.210313	0.4516	0.4955	0.4503	0.0065
uid41131	0.210355	0.4751	0.5303	0.4923	0.0062
uid54733	0.210423	0.4799	0.5296	0.4955	0.0167
uid43333	0.211006	0.4496	0.5075	0.4494	0.0179
uid43493	0.211260	0.4587	0.5038	0.4604	0.0197
uid61411	0.211405	0.4908	0.5344	0.5190	0.0074
uid57717	0.212165	0.4662	0.5442	0.4739	0.0046
uid48803	0.212499	0.4587	0.5106	0.4839	0.0000
uid167261	0.212518	0.4853	0.5255	0.5015	0.0145
uid62903	0.212571	0.4618	0.5323	0.4806	0.0151
uid176129	0.212730	0.4665	0.5019	0.4734	0.0074
uid176707	0.212739	0.4757	0.5348	0.4916	0.0059
uid66551	0.213235	0.4972	0.5399	0.4970	0.0152
uid58823	0.213253	0.4581	0.4915	0.4782	0.0196
uid184406	0.213361	0.5046	0.5332	0.5260	0.0090
uid169620	0.213396	0.4899	0.5546	0.4907	0.0202
uid65269	0.213600	0.4524	0.5208	0.4816	0.0050
uid57873	0.213688	0.4889	0.5552	0.4886	0.0199
uid42499	0.214042	0.4488	0.5182	0.4732	0.0129
uid184819	0.214247	0.5092	0.5543	0.5375	0.0126
uid51637	0.214339	0.4621	0.5272	0.4992	0.0061
uid74437	0.215191	0.5146	0.5698	0.5298	0.0038
uid195930	0.215344	0.4923	0.5414	0.4906	0.0066
uid51535	0.215406	0.4442	0.4953	0.4697	0.0125
uid57877	0.215457	0.4704	0.5200	0.5149	0.0173
uid59189	0.215589	0.5217	0.5574	0.5451	0.0043
uid68105	0.216608	0.5213	0.5642	0.5423	0.0000
uid40863	0.216814	0.4724	0.5191	0.4765	0.0105
uid58561	0.216872	0.4929	0.5049	0.5020	0.0174
uid190182	0.217139	0.5093	0.5633	0.5336	0.0000
uid67321	0.217216	0.4734	0.5212	0.4712	0.0169
uid63623	0.217223	0.5066	0.5368	0.5170	0.0259
uid51607	0.217246	0.4405	0.4507	0.4039	0.0179
uid52695	0.217902	0.4713	0.5065	0.5108	0.0190
uid58469	0.217918	0.4742	0.5043	0.4831	0.0108
uid45857	0.217943	0.4770	0.5180	0.4889	0.0115
uid58785	0.218031	0.4673	0.5059	0.4932	0.0058
uid46245	0.218286	0.5300	0.5650	0.5508	0.0000
uid58827	0.218515	0.4692	0.5035	0.4826	0.0182
uid72619	0.218884	NA	NA	NA	NA
uid176130	0.218960	0.4572	0.4835	0.4615	0.0135
uid57769	0.218973	0.4792	0.5247	0.5122	0.0000
uid54919	0.219021	0.5237	0.5707	0.5582	0.0035
uid61571	0.219144	0.4798	0.5283	0.5067	0.0000
uid58035	0.219294	0.4591	0.4818	0.4643	0.0169
uid70729	0.219302	0.4624	0.4856	0.4761	0.0279
uid58903	0.219303	0.4692	0.5064	0.4817	0.0061
uid81199	0.219399	0.4722	0.5100	0.5097	0.0269
uid58407	0.219496	0.4831	0.5211	0.4792	0.0076
uid201033	0.219530	0.4704	0.5173	0.4846	0.0096
uid58435	0.219650	0.5223	0.5355	0.5198	0.0041
uid171337	0.219710	0.5172	0.5565	0.5306	0.0037
uid42887	0.219766	0.4986	0.5323	0.5193	0.0165
uid43501	0.219811	0.5251	0.5613	0.5738	0.0064
uid57719	0.219876	0.5204	0.5631	0.5488	0.0147
uid58847	0.219891	0.4546	0.4769	0.4694	0.0114
uid59107	0.219918	0.5132	0.5476	0.5379	0.0039
uid58181	0.220004	0.4949	0.5139	0.5121	0.0173
uid72475	0.220014	0.5144	0.5670	0.5554	0.0147
uid66207	0.220085	0.4762	0.5247	0.5082	0.0204
uid162019	0.220515	0.5067	0.5662	0.5357	0.0043
uid74439	0.220789	0.5165	0.5518	0.5539	0.0000
uid58741	0.220814	0.4517	0.4918	0.4645	0.0229
uid61623	0.221458	0.4873	0.5262	0.5140	0.0122
uid58947	0.221694	0.4645	0.4903	0.4747	0.0169
uid58807	0.221778	0.5139	0.5424	0.5400	0.0110
uid12377	0.221888	0.5540	0.5744	0.5911	0.0278
uid196597	0.221897	0.5170	0.5566	0.5260	0.0058
uid184863	0.222026	0.5272	0.5825	0.5532	0.0035
uid58673	0.222145	0.5043	0.5660	0.5374	0.0043
uid171377	0.222391	0.4865	0.5269	0.5101	0.0183
uid58767	0.222512	0.4599	0.5076	0.4639	0.0192
uid50305	0.222654	0.5115	0.5547	0.5421	0.0101
uid46845	0.222834	0.5325	0.5688	0.5645	0.0032
uid60167	0.223655	0.4487	0.5175	0.4678	0.0143
uid190185	0.224718	0.4880	0.5284	0.5057	0.0204
uid57879	0.225674	0.5074	0.5515	0.5605	0.0238
uid57893	0.225911	0.5076	0.5427	0.5297	0.0352
uid167315	0.226033	0.5163	0.5740	0.5602	0.0099
uid157911	0.226400	0.4838	0.5069	0.5076	0.0227
uid67359	0.226433	0.4963	0.5405	0.5206	0.0269
uid184864	0.227306	0.5034	0.5391	0.5128	0.0183
uid57715	0.228021	0.5078	0.5490	0.5397	0.0225
uid59193	0.228305	0.4724	0.5193	0.4961	0.0300
uid58023	0.229100	0.5153	0.5505	0.5159	0.0360
uid177925	0.230547	0.5070	0.5390	0.5296	0.0294
uid49857	0.231606	0.4849	0.5282	0.5058	0.0350
uid68249	0.233650	0.4858	0.5207	0.5000	0.0341
uid171259	0.236370	0.4755	0.4816	0.4599	0.0506
uid58815	0.236708	0.4896	0.5293	0.5276	0.0211
uid170731	0.236731	0.4620	0.4721	0.4556	0.0676
uid197195	0.238089	0.4660	0.4917	0.4721	0.0519
uid47313	0.239572	0.4932	0.5255	0.5048	0.0284
uid63665	0.239951	0.4587	0.4872	0.4621	0.0270
uid61897	0.240441	0.4663	0.5000	0.4693	0.0260
uid59311	0.245615	0.5968	0.6667	0.5851	0.0968
uid202216	0.249391	0.5178	0.5812	0.5723	0.0739
uid157331	0.255708	0.5621	0.6218	0.6095	0.0294
uid78143	0.257795	0.5264	0.5702	0.5447	0.0387
uid57583	0.259188	0.5359	0.6135	0.5832	0.0603
uid193703	0.259703	0.5987	0.6356	0.6486	0.0753
uid58625	0.260137	0.5184	0.5729	0.5442	0.0412
uid59253	0.261238	0.4910	0.5461	0.5159	0.0426
uid203361	0.261485	0.5000	0.5565	0.5320	0.0645
uid205052	0.261912	0.5019	0.5299	0.5068	0.0387
uid59215	0.261918	0.5310	0.5936	0.5631	0.0524
uid162053	0.262439	0.5038	0.5299	0.5068	0.0387
uid58419	0.262573	0.5231	0.5710	0.5542	0.0411
uid52599	0.262611	0.5416	0.5958	0.5814	0.0561
uid58367	0.263504	0.5827	0.6245	0.6299	0.0644
uid58695	0.263651	0.5971	0.6284	0.6524	0.0660
uid68449	0.263734	0.5267	0.5690	0.5545	0.0409
uid202217	0.264108	0.5209	0.5875	0.5805	0.0873
uid58205	0.264462	0.5038	0.5363	0.5261	0.0380
uid158863	0.264475	0.5105	0.5772	0.5523	0.0628
uid59545	0.264850	0.5326	0.5798	0.5657	0.0560
uid67365	0.264888	0.5662	0.6236	0.6080	0.0407
uid61589	0.265215	0.5676	0.6373	0.6393	0.0426
uid162179	0.265238	0.5320	0.6051	0.5966	0.0537
uid66607	0.265327	0.5369	0.5971	0.5744	0.0604
uid62695	0.265493	0.5246	0.5700	0.5674	0.0558
uid167988	0.265648	0.5268	0.5736	0.5597	0.0526
uid59883	0.265695	0.5283	0.5766	0.5558	0.0567
uid162029	0.265747	0.5128	0.5373	0.4874	0.0100
uid65781	0.265950	0.5354	0.5885	0.5740	0.0429
uid193770	0.266056	0.5405	0.5937	0.5876	0.0510
uid46257	0.266096	0.5575	0.6221	0.6204	0.0489
uid58397	0.266157	0.5741	0.6131	0.6167	0.0578
uid57709	0.266190	0.5118	0.5528	0.5309	0.0260
uid49695	0.266210	0.5218	0.5864	0.5769	0.0619
uid58039	0.266217	0.5028	0.5308	0.5145	0.0370
uid58059	0.266269	0.5047	0.5375	0.5192	0.0366
uid162333	0.266287	0.6008	0.6586	0.6481	0.0461
uid197180	0.266385	0.4333	0.4844	0.4627	0.0725
uid193702	0.266385	0.5262	0.5837	0.5668	0.0538
uid59205	0.266451	0.5143	0.5688	0.5477	0.0453
uid87065	0.266540	0.5358	0.5789	0.5529	0.0468
uid58747	0.266560	0.5276	0.5717	0.5396	0.0323
uid158869	0.266566	0.5144	0.5748	0.5595	0.0591
uid82367	0.266634	0.5028	0.5191	0.4737	0.0190
uid173371	0.266695	0.5186	0.5380	0.5282	0.0484
uid58977	0.266741	0.5405	0.5794	0.5586	0.0466
uid49131	0.266809	0.5252	0.5822	0.5770	0.0507
uid68447	0.266907	0.5342	0.5774	0.5498	0.0470
uid201428	0.267018	0.5377	0.5821	0.5545	0.0468
uid57585	0.267132	0.5379	0.5812	0.5547	0.0468
uid158861	0.267231	0.5248	0.5704	0.5691	0.0515
uid185759	0.267413	0.5152	0.5592	0.5388	0.0261
uid176920	0.267467	0.5366	0.5746	0.5536	0.0424
uid168321	0.267524	0.5857	0.6525	0.6309	0.0637
uid58677	0.267524	0.5232	0.5763	0.5749	0.0545
uid85495	0.267567	0.5128	0.5591	0.5396	0.0258
uid158871	0.267577	0.5121	0.5719	0.5557	0.0585
uid87051	0.267622	0.5377	0.5791	0.5543	0.0468
uid87069	0.267637	0.5377	0.5811	0.5536	0.0468
uid62461	0.267648	0.5111	0.5344	0.4841	0.0095
uid87067	0.267660	0.5377	0.5814	0.5536	0.0468
uid57939	0.267724	0.5196	0.5688	0.5636	0.0499
uid159865	0.267730	0.5225	0.5710	0.5725	0.0540
uid159543	0.267845	0.5294	0.5737	0.5456	0.0429
uid62693	0.267879	0.5273	0.5711	0.5724	0.0498
uid177930	0.267964	0.4755	0.5245	0.4945	0.0748
uid47323	0.268103	0.5690	0.6400	0.6290	0.0409
uid59065	0.268157	0.5103	0.5829	0.5478	0.0549
uid58887	0.268438	0.5448	0.5590	0.5391	0.0615
uid157907	0.268532	0.5358	0.6053	0.6026	0.0618
uid60163	0.268535	0.5328	0.5703	0.5713	0.0449
uid57711	0.268537	0.5448	0.5574	0.5362	0.0606
uid61577	0.268559	0.5451	0.5934	0.5893	0.0374
uid89391	0.268709	0.5698	0.6259	0.6367	0.0630
uid162027	0.268822	0.5092	0.5483	0.5281	0.0280
uid58833	0.268936	0.5266	0.5709	0.5726	0.0514
uid42615	0.269049	0.5945	0.6248	0.6427	0.0520
uid173372	0.269232	0.5216	0.5418	0.5180	0.0522
uid57729	0.269276	0.5172	0.5636	0.5320	0.0426
uid184818	0.269289	0.5563	0.6219	0.5912	0.0498
uid58559	0.269355	0.5042	0.5617	0.5518	0.0474
uid81629	0.269471	0.5499	0.6006	0.5767	0.0511
uid58659	0.269490	0.5695	0.6302	0.6174	0.0586
uid65087	0.269503	0.6016	0.6522	0.6442	0.0468
uid58655	0.269572	0.5248	0.6040	0.5547	0.0512
uid184824	0.269771	0.5242	0.5711	0.5201	0.0617
uid195908	0.269791	0.5492	0.6005	0.5949	0.0401
uid57693	0.269858	0.5804	0.6317	0.6451	0.0492
uid162087	0.269883	0.5245	0.5567	0.5190	0.0485
uid58077	0.269918	0.5232	0.5583	0.5170	0.0485
uid202924	0.269941	0.5224	0.5855	0.5535	0.0516
uid58565	0.269942	0.5648	0.6323	0.6138	0.0647
uid197184	0.270005	0.5016	0.5484	0.5383	0.0500
uid61569	0.270092	0.5178	0.5435	0.5140	0.0407
uid51377	0.270122	0.5574	0.6234	0.5887	0.0500
uid59047	0.270128	0.5666	0.6334	0.6358	0.0479
uid162513	0.270145	0.5251	0.5911	0.5664	0.0508
uid43465	0.270147	0.6077	0.6461	0.6458	0.0517
uid57705	0.270186	0.5108	0.5800	0.5427	0.0333
uid176921	0.270237	0.5179	0.5693	0.5545	0.0512
uid77129	0.270259	0.5280	0.6011	0.5545	0.0608
uid67367	0.270344	0.5524	0.6208	0.6124	0.0588
uid59011	0.270363	0.5364	0.5609	0.5438	0.0698
uid58513	0.270452	0.5609	0.6278	0.6186	0.0411
uid46663	0.270548	0.5852	0.6246	0.6218	0.0403
uid55487	0.270589	0.4929	0.5618	0.5343	0.0525
uid58949	0.270621	0.5138	0.6020	0.5439	0.0253
uid51695	0.270738	0.5347	0.5578	0.5238	0.0485
uid177081	0.270742	0.4768	0.5236	0.5071	0.0622
uid42501	0.270891	0.5870	0.6270	0.6262	0.0538
uid197178	0.271065	0.5064	0.5744	0.5522	0.0567
uid162335	0.271074	0.4919	0.5479	0.5123	0.0681
uid57707	0.271123	0.5183	0.5447	0.5206	0.0526
uid158867	0.271157	0.5245	0.5773	0.5677	0.0548
uid162001	0.271198	0.5417	0.5564	0.5279	0.0403
uid62207	0.271255	0.5544	0.6145	0.6050	0.0482
uid57723	0.271261	0.5205	0.5812	0.5519	0.0531
uid87003	0.271270	0.5257	0.5589	0.5202	0.0491
uid58501	0.271297	0.5501	0.6075	0.6041	0.0502
uid161943	0.271353	0.5686	0.6319	0.6395	0.0491
uid184826	0.271376	0.6083	0.6461	0.6561	0.0582
uid65091	0.271396	0.5492	0.5940	0.5735	0.0644
uid163693	0.271433	0.5247	0.5812	0.5691	0.0528
uid183004	0.271491	0.5614	0.6268	0.6127	0.0488
uid197177	0.271498	0.4572	0.5211	0.4840	0.0878
uid59357	0.271593	0.5217	0.5763	0.5676	0.0543
uid58683	0.271606	0.5272	0.5753	0.5465	0.0561
uid59359	0.271613	0.5213	0.5778	0.5674	0.0544
uid158865	0.271637	0.5217	0.5773	0.5678	0.0544
uid181997	0.271656	0.5312	0.5569	0.5246	0.0427
uid58911	0.271754	0.5199	0.5821	0.5681	0.0561
uid173370	0.271799	0.5255	0.5506	0.5239	0.0597
uid61625	0.271818	0.5570	0.6062	0.6025	0.0503
uid158173	0.271856	0.5127	0.5582	0.5096	0.0472
uid201038	0.271937	0.5985	0.6279	0.6372	0.0512
uid43467	0.271954	0.5972	0.6453	0.6441	0.0530
uid68707	0.271987	0.5226	0.5761	0.5789	0.0575
uid59225	0.272119	0.4914	0.5440	0.5092	0.0609
uid57703	0.272121	0.5511	0.6047	0.6076	0.0449
uid59077	0.272161	0.6024	0.6414	0.6441	0.0545
uid62959	0.272215	0.5443	0.6163	0.5980	0.0571
uid163691	0.272222	0.5234	0.5789	0.5646	0.0550
uid42777	0.272247	0.5234	0.5820	0.5471	0.0526
uid58149	0.272305	0.5918	0.6297	0.6371	0.0494
uid197160	0.272377	0.5112	0.5767	0.5618	0.0609
uid162045	0.272383	0.4822	0.5642	0.5270	0.0402
uid57961	0.272386	0.5048	0.5841	0.5412	0.0338
uid167487	0.272448	0.5842	0.6308	0.6321	0.0478
uid202219	0.272655	0.5957	0.6412	0.6468	0.0536
uid43091	0.272660	0.5192	0.5826	0.5693	0.0543
uid58935	0.272711	0.5242	0.5772	0.5476	0.0515
uid43211	0.272797	0.5170	0.5597	0.5492	0.0422
uid58125	0.272810	0.4848	0.5247	0.5062	0.0638
uid58793	0.272850	0.5019	0.5442	0.5125	0.0611
uid58067	0.272885	0.5770	0.6125	0.6229	0.0538
uid58951	0.272889	0.5883	0.6377	0.6429	0.0438
uid71231	0.272977	0.4855	0.5379	0.5061	0.0696
uid57881	0.273034	0.5846	0.6498	0.6232	0.0685
uid161241	0.273038	0.4862	0.5403	0.5046	0.0649
uid161957	0.273049	0.5846	0.6492	0.6216	0.0685
uid45895	0.273097	0.5859	0.6264	0.6226	0.0519
uid174511	0.273113	0.6044	0.6318	0.6359	0.0518
uid162165	0.273122	0.4805	0.5274	0.5061	0.0687
uid58109	0.273124	0.6023	0.6308	0.6406	0.0565
uid48821	0.273140	0.5563	0.6044	0.6118	0.0411
uid51367	0.273176	0.5243	0.5901	0.5776	0.0529
uid197182	0.273221	0.4580	0.5253	0.5089	0.0608
uid173373	0.273234	0.5201	0.5417	0.5239	0.0543
uid58061	0.273263	0.5337	0.5512	0.5237	0.0549
uid59429	0.273301	0.4833	0.5459	0.5016	0.0649
uid168323	0.273340	0.5024	0.5781	0.5582	0.0535
uid58791	0.273365	0.5025	0.5405	0.5130	0.0678
uid172734	0.273486	0.6188	0.5603	0.5366	0.0889
uid164001	0.273521	0.5757	0.6421	0.6470	0.0537
uid68055	0.273610	0.5908	0.6281	0.6368	0.0482
uid47087	0.273670	0.4975	0.5614	0.5135	0.0747
uid58649	0.273728	0.5688	0.6290	0.6173	0.0463
uid48819	0.273732	0.5500	0.5978	0.5776	0.0551
uid59071	0.273752	0.5384	0.6053	0.6039	0.0601
uid60583	0.273777	0.5588	0.6314	0.6269	0.0454
uid175574	0.273795	0.5389	0.5920	0.5655	0.0628
uid57581	0.273822	0.4853	0.5504	0.5055	0.0652
uid161999	0.273832	0.5422	0.5541	0.5312	0.0408
uid159867	0.273850	0.4815	0.5249	0.5085	0.0693
uid161197	0.273857	0.4879	0.5482	0.5054	0.0638
uid51489	0.273863	0.5430	0.6054	0.5880	0.0604
uid162059	0.273892	0.5523	0.6037	0.5967	0.0538
uid89375	0.273984	0.5700	0.6227	0.6261	0.0693
uid68691	0.274022	0.5291	0.5539	0.5448	0.0424
uid58653	0.274026	0.4823	0.5263	0.5069	0.0556
uid174812	0.274054	0.5818	0.6273	0.6390	0.0475
uid57993	0.274080	0.5391	0.5541	0.5283	0.0411
uid66297	0.274081	0.5906	0.6496	0.6559	0.0475
uid175523	0.274122	0.5795	0.6349	0.6424	0.0514
uid58899	0.274157	0.5675	0.6107	0.6220	0.0566
uid161941	0.274165	0.5633	0.6318	0.6412	0.0513
uid66601	0.274278	0.5210	0.5712	0.5523	0.0354
uid59281	0.274288	0.5672	0.6325	0.6395	0.0563
uid168665	0.274293	0.5271	0.5550	0.5471	0.0422
uid59053	0.274299	0.5540	0.6023	0.5953	0.0368
uid59291	0.274303	0.5432	0.5938	0.5798	0.0438
uid158169	0.274319	0.6122	0.6529	0.6531	0.0505
uid46219	0.274374	0.4929	0.5527	0.5405	0.0628
uid59095	0.274379	0.5127	0.5666	0.5438	0.0440
uid57759	0.274396	0.5326	0.5942	0.5766	0.0447
uid43725	0.274442	0.5763	0.6235	0.6326	0.0526
uid189029	0.274456	0.5673	0.6343	0.6419	0.0525
uid59325	0.274518	0.5172	0.5492	0.5500	0.0352
uid40845	0.274601	0.5741	0.6311	0.6313	0.0431
uid58065	0.274622	0.5811	0.6399	0.6190	0.0693
uid57925	0.274623	0.5591	0.6239	0.6257	0.0561
uid46679	0.274628	0.5197	0.5528	0.5469	0.0485
uid66603	0.274634	0.5774	0.6474	0.6072	0.0726
uid196849	0.274678	0.5899	0.6228	0.6299	0.0526
uid57695	0.274697	0.5684	0.6334	0.6412	0.0562
uid72627	0.274697	0.6052	0.6428	0.6391	0.0492
uid159993	0.274714	0.5199	0.5853	0.5534	0.0385
uid58101	0.274730	0.5537	0.5959	0.5942	0.0484
uid58781	0.274762	0.5679	0.6311	0.6414	0.0562
uid159879	0.274763	0.5223	0.5910	0.5549	0.0383
uid159881	0.274763	0.5223	0.5910	0.5549	0.0383
uid86889	0.274774	0.5679	0.6319	0.6413	0.0562
uid176501	0.274807	0.5517	0.6055	0.5959	0.0537
uid89387	0.274854	0.5813	0.6357	0.6452	0.0493
uid58983	0.274880	0.6000	0.6419	0.6409	0.0485
uid59069	0.274909	0.5714	0.6418	0.6426	0.0576
uid170532	0.274919	0.5684	0.6402	0.6415	0.0560
uid203790	0.274933	0.5705	0.6386	0.6421	0.0559
uid67501	0.274961	0.5632	0.6123	0.6104	0.0418
uid57971	0.274969	0.5432	0.6039	0.5613	0.0610
uid172628	0.274989	0.5408	0.5651	0.5420	0.0411
uid196798	0.274998	0.5277	0.5871	0.5554	0.0424
uid58311	0.275021	0.4913	0.5472	0.5170	0.0553
uid49489	0.275058	0.5036	0.5888	0.5545	0.0547
uid59349	0.275068	0.5255	0.5909	0.5600	0.0391
uid162177	0.275116	0.5531	0.5997	0.5918	0.0472
uid197217	0.275132	0.6088	0.6339	0.6435	0.0518
uid89385	0.275146	0.5780	0.6317	0.6415	0.0495
uid68143	0.275152	0.5521	0.6115	0.6076	0.0400
uid48643	0.275159	0.5678	0.6276	0.6288	0.0363
uid182929	0.275162	0.5828	0.6439	0.6293	0.0530
uid184832	0.275170	0.5728	0.6373	0.6429	0.0561
uid58853	0.275233	0.5689	0.6405	0.6410	0.0575
uid49331	0.275253	0.5184	0.5795	0.5780	0.0665
uid185758	0.275262	0.5683	0.6382	0.6415	0.0577
uid168322	0.275286	0.5783	0.6164	0.6256	0.0562
uid40839	0.275290	0.6035	0.6335	0.6467	0.0568
uid58599	0.275297	0.5742	0.6207	0.6173	0.0518
uid58993	0.275327	0.5709	0.6390	0.6115	0.0561
uid197218	0.275330	0.5701	0.6355	0.6376	0.0565
uid167994	0.275334	0.5828	0.6358	0.6449	0.0493
uid184829	0.275356	0.5755	0.6373	0.6447	0.0556
uid57777	0.275381	0.5680	0.6391	0.6412	0.0576
uid161919	0.275446	0.5597	0.6165	0.5948	0.0566
uid53543	0.275482	0.4678	0.5198	0.4851	0.0474
uid41169	0.275483	0.5691	0.6243	0.6081	0.0591
uid59409	0.275493	0.5373	0.5915	0.5963	0.0522
uid184828	0.275566	0.5685	0.6367	0.6417	0.0555
uid196793	0.275572	0.5289	0.5877	0.5562	0.0424
uid83619	0.275575	0.5714	0.6413	0.6423	0.0576
uid58417	0.275578	0.5689	0.6408	0.6412	0.0578
uid179383	0.275592	0.5710	0.6401	0.6302	0.0602
uid193763	0.275662	0.5750	0.6432	0.6480	0.0544
uid43209	0.275663	0.5685	0.6285	0.6419	0.0369
uid48071	0.275668	0.5503	0.6060	0.5970	0.0536
uid61633	0.275680	0.5265	0.5897	0.5571	0.0427
uid184830	0.275705	0.5720	0.6406	0.6460	0.0538
uid179069	0.275714	0.5900	0.6392	0.6321	0.0514
uid57785	0.275730	0.5285	0.5930	0.5544	0.0380
uid198524	0.275741	0.5452	0.6007	0.5924	0.0464
uid80745	0.275757	0.5505	0.6027	0.5934	0.0538
uid58511	0.275773	0.5700	0.6396	0.6117	0.0541
uid83157	0.275835	0.5655	0.6244	0.6088	0.0700
uid172630	0.275861	0.5386	0.5636	0.5385	0.0414
uid159863	0.275871	0.5249	0.5909	0.5600	0.0390
uid170533	0.275916	0.5413	0.6076	0.5962	0.0567
uid57699	0.275952	0.5777	0.6252	0.6370	0.0503
uid202218	0.275953	0.5682	0.6406	0.6378	0.0568
uid43093	0.275954	0.5167	0.5807	0.5754	0.0667
uid172629	0.275969	0.5365	0.5610	0.5383	0.0414
uid66779	0.275975	0.5672	0.6149	0.6186	0.0396
uid60859	0.275997	0.5340	0.5525	0.5402	0.0432
uid86651	0.276003	0.5892	0.6468	0.6461	0.0486
uid57783	0.276019	0.5337	0.5984	0.5592	0.0492
uid172626	0.276031	0.5375	0.5651	0.5385	0.0414
uid172627	0.276040	0.5386	0.5636	0.5396	0.0414
uid196777	0.276049	0.5254	0.5886	0.5545	0.0426
uid172624	0.276050	0.5375	0.5596	0.5396	0.0414
uid196794	0.276084	0.5277	0.5877	0.5554	0.0424
uid196795	0.276087	0.5277	0.5877	0.5547	0.0424
uid172625	0.276092	0.5375	0.5625	0.5370	0.0414
uid198643	0.276101	0.5270	0.5881	0.5584	0.0424
uid198644	0.276101	0.5270	0.5881	0.5578	0.0424
uid196790	0.276104	0.5277	0.5877	0.5554	0.0424
uid196792	0.276106	0.5277	0.5877	0.5554	0.0424
uid175575	0.276106	0.5344	0.5884	0.5621	0.0551
uid196789	0.276107	0.5277	0.5877	0.5554	0.0424
uid196796	0.276120	0.5277	0.5877	0.5547	0.0424
uid196791	0.276120	0.5277	0.5877	0.5547	0.0424
uid196788	0.276120	0.5277	0.5877	0.5554	0.0424
uid196799	0.276120	0.5277	0.5877	0.5547	0.0424
uid196787	0.276120	0.5277	0.5877	0.5554	0.0424
uid54947	0.276144	0.5674	0.6370	0.6398	0.0582
uid196784	0.276147	0.5283	0.5887	0.5547	0.0424
uid58773	0.276153	0.6105	0.5693	0.5779	0.1277
uid196797	0.276159	0.5270	0.5887	0.5547	0.0424
uid196785	0.276166	0.5283	0.5887	0.5547	0.0424
uid174334	0.276170	0.5829	0.6316	0.6332	0.0457
uid196782	0.276171	0.5278	0.5900	0.5573	0.0383
uid57637	0.276181	0.5304	0.5946	0.5607	0.0385
uid58523	0.276188	0.5730	0.5991	0.6120	0.0525
uid161997	0.276197	0.5690	0.6380	0.6423	0.0577
uid175571	0.276197	0.5344	0.5894	0.5593	0.0544
uid162137	0.276198	0.5527	0.5951	0.5942	0.0485
uid62905	0.276217	0.5421	0.6081	0.6044	0.0466
uid57775	0.276242	0.5643	0.6352	0.6383	0.0544
uid197154	0.276249	0.4633	0.5188	0.4812	0.0423
uid175578	0.276266	0.5311	0.5914	0.5615	0.0633
uid202426	0.276270	0.5755	0.6295	0.6389	0.0474
uid196800	0.276275	0.5283	0.5887	0.5549	0.0424
uid58333	0.276295	0.5283	0.5933	0.5610	0.0383
uid81777	0.276300	0.5793	0.6502	0.6403	0.0547
uid59351	0.276317	0.5229	0.5900	0.5588	0.0386
uid59079	0.276348	0.5467	0.5929	0.5993	0.0529
uid70731	0.276355	0.5692	0.6385	0.6388	0.0576
uid57803	0.276367	0.5877	0.6517	0.6431	0.0714
uid196774	0.276396	0.5284	0.5871	0.5564	0.0383
uid172631	0.276396	0.5375	0.5622	0.5383	0.0414
uid51721	0.276417	0.5520	0.6180	0.6022	0.0673
uid162183	0.276442	0.5666	0.6373	0.6383	0.0578
uid196783	0.276444	0.5265	0.5880	0.5522	0.0424
uid183002	0.276501	0.5814	0.6422	0.6404	0.0592
uid161353	0.276504	0.5309	0.5874	0.5598	0.0383
uid178352	0.276510	0.5919	0.6448	0.6470	0.0575
uid161377	0.276510	0.5309	0.5883	0.5598	0.0383
uid61635	0.276514	0.5278	0.5907	0.5588	0.0427
uid161409	0.276520	0.5309	0.5857	0.5598	0.0383
uid59221	0.276529	0.5844	0.6114	0.6310	0.0350
uid196770	0.276547	0.5241	0.5900	0.5573	0.0383
uid196769	0.276547	0.5241	0.5890	0.5573	0.0383
uid196775	0.276564	0.5272	0.5880	0.5556	0.0417
uid41403	0.276568	0.5698	0.6150	0.6347	0.0569
uid68839	0.276579	0.5656	0.6339	0.6373	0.0564
uid196779	0.276585	0.5266	0.5867	0.5557	0.0385
uid196776	0.276593	0.5265	0.5897	0.5540	0.0417
uid68843	0.276614	0.5242	0.5887	0.5552	0.0426
uid196771	0.276618	0.5241	0.5883	0.5573	0.0383
uid80735	0.276632	0.5549	0.6008	0.5940	0.0538
uid196778	0.276658	0.5277	0.5907	0.5549	0.0418
uid161369	0.276662	0.5297	0.5867	0.5583	0.0418
uid172733	0.276672	0.5714	0.6107	0.5633	0.0833
uid196786	0.276690	0.5264	0.5887	0.5554	0.0424
uid58969	0.276695	0.5972	0.6178	0.6331	0.0475
uid196781	0.276696	0.5290	0.5880	0.5532	0.0385
uid196780	0.276696	0.5290	0.5880	0.5540	0.0385
uid196772	0.276698	0.5284	0.5900	0.5557	0.0418
uid161403	0.276705	0.5278	0.5883	0.5583	0.0418
uid196773	0.276794	0.5285	0.5890	0.5556	0.0383
uid57767	0.276814	0.5849	0.6369	0.6408	0.0489
uid68451	0.276826	0.5299	0.5983	0.5775	0.0569
uid172736	0.276844	0.5899	0.5407	0.5455	0.1020
uid58167	0.276849	0.5995	0.6560	0.6509	0.0488
uid193657	0.276855	0.6084	0.6350	0.6489	0.0557
uid62099	0.276857	0.4672	0.5291	0.4831	0.0426
uid171830	0.276895	0.6111	0.6562	0.6490	0.0531
uid50565	0.276897	0.6111	0.6565	0.6490	0.0531
uid61619	0.276900	0.5268	0.5516	0.5553	0.0491
uid80733	0.276964	0.5526	0.5995	0.5942	0.0500
uid58287	0.276965	0.5523	0.6036	0.5957	0.0549
uid50609	0.276972	0.5306	0.5951	0.5678	0.0513
uid197162	0.276975	0.5163	0.5655	0.5598	0.0586
uid197176	0.277014	0.5000	0.5799	0.5339	0.0571
uid175576	0.277026	0.5293	0.5847	0.5562	0.0549
uid158369	0.277047	0.5512	0.6070	0.5870	0.0450
uid66777	0.277095	0.5910	0.6543	0.6460	0.0475
uid158689	0.277114	0.6101	0.6542	0.6472	0.0530
uid175572	0.277183	0.5325	0.5854	0.5604	0.0508
uid175573	0.277229	0.5341	0.5898	0.5650	0.0546
uid162063	0.277231	0.5320	0.5895	0.5624	0.0460
uid183003	0.277238	0.5743	0.6334	0.6448	0.0465
uid172735	0.277263	0.6140	0.5714	0.5321	0.1042
uid58509	0.277274	0.5716	0.6350	0.5981	0.0713
uid89395	0.277298	0.5822	0.6186	0.6336	0.0553
uid197157	0.277340	0.5017	0.5710	0.5392	0.0498
uid59411	0.277371	0.5363	0.6060	0.5947	0.0538
uid82365	0.277375	0.5647	0.6165	0.6155	0.0492
uid57739	0.277385	0.6117	0.6444	0.6437	0.0545
uid175255	0.277390	0.5416	0.6005	0.5712	0.0655
uid61639	0.277404	0.5248	0.6008	0.5756	0.0505
uid58857	0.277442	0.5357	0.5957	0.5421	0.0627
uid41885	0.277460	0.5756	0.6286	0.6328	0.0481
uid197183	0.277466	0.5007	0.5548	0.5384	0.0412
uid48999	0.277471	0.5582	0.6035	0.6041	0.0544
uid57809	0.277552	0.5252	0.5941	0.5409	0.0372
uid57963	0.277557	0.5320	0.6047	0.5701	0.0504
uid183109	0.277560	0.5731	0.6403	0.6355	0.0540
uid57829	0.277574	0.5288	0.5971	0.5438	0.0366
uid47083	0.277595	0.5342	0.5986	0.5708	0.0570
uid67407	0.277617	0.5627	0.6370	0.6188	0.0720
uid159529	0.277636	0.5259	0.5980	0.5416	0.0415
uid52609	0.277657	0.6122	0.6493	0.6540	0.0504
uid77027	0.277680	0.5884	0.6304	0.6397	0.0587
uid167484	0.277681	0.5299	0.5913	0.5600	0.0422
uid41935	0.277695	0.5602	0.6168	0.6197	0.0538
uid59085	0.277700	0.5671	0.6047	0.6089	0.0541
uid189026	0.277704	0.5331	0.5930	0.5586	0.0508
uid161361	0.277708	0.5280	0.5906	0.5593	0.0383
uid57997	0.277783	0.5269	0.5997	0.5455	0.0366
uid203791	0.277803	0.6011	0.6498	0.6515	0.0463
uid193712	0.277869	0.5280	0.5867	0.5607	0.0420
uid193713	0.277879	0.5280	0.5867	0.5607	0.0420
uid179070	0.277890	0.5361	0.5934	0.5656	0.0458
uid53037	0.277896	0.5429	0.6100	0.5945	0.0594
uid161995	0.277898	0.5274	0.5886	0.5591	0.0420
uid61611	0.277902	0.5412	0.6062	0.6012	0.0410
uid57905	0.277912	0.5427	0.6039	0.6013	0.0413
uid167483	0.277912	0.5274	0.5886	0.5591	0.0420
uid159845	0.277918	0.5319	0.5918	0.5631	0.0500
uid49535	0.277921	0.5420	0.6037	0.5960	0.0398
uid175577	0.277936	0.5330	0.5905	0.5592	0.0544
uid62939	0.277962	0.5787	0.6364	0.6349	0.0531
uid62245	0.277971	0.5358	0.5855	0.5768	0.0501
uid68753	0.277980	0.5393	0.5949	0.5823	0.0565
uid167485	0.278004	0.5286	0.5913	0.5600	0.0422
uid47507	0.278016	0.5530	0.6220	0.5976	0.0574
uid193708	0.278024	0.5434	0.6036	0.6016	0.0414
uid62135	0.278042	0.5915	0.6457	0.6454	0.0600
uid58879	0.278045	0.5640	0.6378	0.6155	0.0691
uid177080	0.278101	0.6032	0.6480	0.6453	0.0448
uid58141	0.278108	0.5903	0.6223	0.6395	0.0555
uid59051	0.278143	0.5373	0.5851	0.5720	0.0507
uid43413	0.278182	0.6005	0.6562	0.6541	0.0690
uid57811	0.278185	0.5264	0.5957	0.5439	0.0369
uid58305	0.278195	0.5724	0.6521	0.6335	0.0575
uid163151	0.278200	0.5548	0.6071	0.5763	0.0521
uid183005	0.278215	0.5714	0.6427	0.6311	0.0521
uid58507	0.278230	0.5711	0.6335	0.5955	0.0719
uid172732	0.278270	0.5652	0.5522	0.5570	0.0833
uid42521	0.278431	0.6120	0.6485	0.6459	0.0541
uid62003	0.278435	0.5591	0.6272	0.6292	0.0509
uid77117	0.278438	0.6004	0.6344	0.6312	0.0574
uid88073	0.278457	0.5407	0.6017	0.5866	0.0580
uid73895	0.278478	0.5447	0.5954	0.5898	0.0561
uid197167	0.278479	0.4522	0.5159	0.4913	0.0744
uid66295	0.278525	0.5303	0.5916	0.5480	0.0596
uid182935	0.278539	0.5327	0.5942	0.5867	0.0857
uid197361	0.278551	0.5535	0.6153	0.6040	0.0553
uid183111	0.278563	0.5726	0.6474	0.6399	0.0565
uid162187	0.278584	0.5991	0.6335	0.6273	0.0572
uid58043	0.278610	0.5876	0.6443	0.6460	0.0615
uid89409	0.278633	0.6171	0.6404	0.6460	0.0546
uid63621	0.278660	0.5316	0.5908	0.5607	0.0504
uid175579	0.278660	0.5351	0.5902	0.5598	0.0504
uid193765	0.278675	0.5857	0.6431	0.6299	0.0463
uid46531	0.278676	0.6146	0.6401	0.6490	0.0582
uid82931	0.278759	0.6133	0.6574	0.6637	0.0552
uid159523	0.278762	0.5332	0.5899	0.5601	0.0502
uid159525	0.278770	0.5320	0.5882	0.5622	0.0502
uid188688	0.278783	0.5281	0.6131	0.5797	0.0497
uid182933	0.278798	0.5836	0.6371	0.6413	0.0729
uid159527	0.278816	0.5326	0.5899	0.5631	0.0502
uid162041	0.278888	0.5477	0.6070	0.5964	0.0586
uid59197	0.278892	0.5533	0.6376	0.6017	0.0613
uid58123	0.278932	0.5651	0.6505	0.6266	0.0616
uid197179	0.278933	0.5551	0.5814	0.5919	0.0584
uid65271	0.278949	0.6008	0.6555	0.6457	0.0748
uid58965	0.278965	0.5975	0.6472	0.6423	0.0473
uid189753	0.278966	0.6161	0.6403	0.6432	0.0546
uid57657	0.278984	0.5588	0.5965	0.5972	0.0537
uid68841	0.279000	0.5491	0.6012	0.5910	0.0425
uid159521	0.279037	0.5327	0.5902	0.5624	0.0506
uid81779	0.279038	0.5521	0.6000	0.5982	0.0464
uid59421	0.279230	0.5790	0.6213	0.6314	0.0476
uid88061	0.279265	0.5475	0.6022	0.5899	0.0459
uid197161	0.279340	0.5237	0.5736	0.5662	0.0591
uid162219	0.279342	0.5857	0.6404	0.6258	0.0417
uid57801	0.279366	0.6029	0.6415	0.6506	0.0568
uid184077	0.279519	0.5210	0.5848	0.5636	0.0553
uid86913	0.279521	0.6023	0.6371	0.6484	0.0453
uid75107	0.279702	0.5834	0.6423	0.6408	0.0490
uid58897	0.279709	0.5508	0.6045	0.6064	0.0411
uid189953	0.279851	0.5507	0.6122	0.5994	0.0478
uid183114	0.279866	0.5781	0.6437	0.6437	0.0555
uid67253	0.279875	0.5843	0.6452	0.6419	0.0510
uid59341	0.279880	0.5410	0.5976	0.5876	0.0547
uid58491	0.279908	0.5889	0.6282	0.6380	0.0405
uid58203	0.280012	0.5833	0.6284	0.6362	0.0567
uid62225	0.280062	0.5628	0.6015	0.5964	0.0527
uid50555	0.280075	0.5406	0.6187	0.6120	0.0526
uid49049	0.280092	0.5619	0.6243	0.6299	0.0515
uid58901	0.280124	0.5321	0.5677	0.5537	0.0683
uid59033	0.280139	0.5544	0.6166	0.6076	0.0461
uid41997	0.280151	0.5697	0.6117	0.6046	0.0638
uid61403	0.280167	0.5788	0.6180	0.6306	0.0485
uid175256	0.280170	0.5428	0.6075	0.5805	0.0614
uid59169	0.280200	0.5351	0.5846	0.5817	0.0636
uid59423	0.280204	0.5844	0.6409	0.6575	0.0477
uid168257	0.280310	0.5795	0.6495	0.6240	0.0571
uid52547	0.280317	0.5815	0.6384	0.6305	0.0568
uid182931	0.280411	0.5804	0.6602	0.6460	0.0535
uid59025	0.280454	0.5813	0.6256	0.6243	0.0594
uid63633	0.280458	0.5443	0.6094	0.6060	0.0407
uid183007	0.280466	0.5783	0.6432	0.6301	0.0543
uid193714	0.280486	0.5530	0.6047	0.6118	0.0519
uid59013	0.280530	0.5729	0.6445	0.6309	0.0629
uid197201	0.280615	0.5126	0.5799	0.5757	0.0625
uid183112	0.280645	0.5719	0.6335	0.6375	0.0533
uid58465	0.280678	0.5875	0.6304	0.6361	0.0419
uid84301	0.280711	0.5172	0.5909	0.5604	0.0483
uid62789	0.280720	0.5805	0.6298	0.6341	0.0547
uid183339	0.280726	0.5849	0.6547	0.6509	0.0588
uid57641	0.280764	0.5668	0.6377	0.6119	0.0730
uid162167	0.280868	0.5241	0.5968	0.5782	0.0522
uid49485	0.280996	0.5663	0.6079	0.6070	0.0579
uid58323	0.280999	0.5833	0.6541	0.6374	0.0689
uid83125	0.281040	0.5944	0.6331	0.6538	0.0640
uid183110	0.281121	0.5778	0.6360	0.6415	0.0552
uid57737	0.281187	0.5841	0.6343	0.6118	0.0583
uid46251	0.281201	0.5430	0.5998	0.5441	0.0559
uid46661	0.281239	0.5578	0.6177	0.6165	0.0660
uid49483	0.281239	0.5866	0.6398	0.6407	0.0565
uid58399	0.281298	0.5424	0.6212	0.6046	0.0543
uid184820	0.281301	0.5829	0.6402	0.6366	0.0528
uid197155	0.281313	0.5223	0.5769	0.5669	0.0693
uid58463	0.281393	0.5982	0.6500	0.6319	0.0554
uid198526	0.281400	0.5571	0.6139	0.6144	0.0668
uid59019	0.281478	0.6068	0.6494	0.6542	0.0544
uid70727	0.281510	0.5475	0.6070	0.6028	0.0676
uid178948	0.281511	0.5363	0.6039	0.5747	0.0462
uid59005	0.281515	0.5733	0.6344	0.6401	0.0509
uid183113	0.281552	0.5651	0.6379	0.6260	0.0568
uid190882	0.281587	0.5434	0.6004	0.5441	0.0568
uid58413	0.281600	0.5147	0.5718	0.5280	0.0357
uid57697	0.281613	0.5260	0.5849	0.5617	0.0503
uid59137	0.281694	0.5706	0.6325	0.6245	0.0524
uid59293	0.281705	0.5264	0.5838	0.5628	0.0503
uid183008	0.281761	0.5567	0.6223	0.6032	0.0527
uid61581	0.281809	0.5861	0.6570	0.6353	0.0776
uid190183	0.281829	0.5095	0.5689	0.5254	0.0331
uid67369	0.281923	0.5690	0.6276	0.6319	0.0514
uid59041	0.281954	0.5190	0.5789	0.5645	0.0671
uid190184	0.282002	0.5139	0.5738	0.5315	0.0359
uid59099	0.282096	0.5473	0.5918	0.5972	0.0396
uid57691	0.282102	0.5179	0.5960	0.5688	0.0472
uid59195	0.282151	0.5222	0.5650	0.5575	0.0759
uid168180	0.282154	0.5302	0.5843	0.5825	0.0582
uid169879	0.282174	0.5333	0.5948	0.5795	0.0534
uid68291	0.282197	0.5335	0.5903	0.5791	0.0541
uid58319	0.282200	0.5854	0.6636	0.6325	0.0598
uid159675	0.282201	0.5268	0.5858	0.5740	0.0511
uid183485	0.282222	0.5762	0.6130	0.6137	0.0517
uid83605	0.282241	0.5230	0.5880	0.5625	0.0521
uid57763	0.282253	0.5113	0.5706	0.5355	0.0337
uid62947	0.282278	0.6005	0.6379	0.6509	0.0524
uid63629	0.282282	0.5694	0.6109	0.6174	0.0477
uid58033	0.282298	0.5281	0.6007	0.5659	0.0412
uid42393	0.282326	0.5152	0.5745	0.5326	0.0361
uid183338	0.282453	0.5644	0.6389	0.6160	0.0486
uid59055	0.282462	0.5622	0.6217	0.6125	0.0497
uid182928	0.282478	0.5677	0.6382	0.6259	0.0583
uid58621	0.282482	0.5448	0.5958	0.5993	0.0544
uid59435	0.282488	0.5843	0.6330	0.6299	0.0576
uid58005	0.282511	0.5301	0.5802	0.5486	0.0629
uid182930	0.282521	0.5850	0.6391	0.6353	0.0597
uid167260	0.282568	0.5292	0.5970	0.5752	0.0521
uid62273	0.282598	0.5483	0.6175	0.5920	0.0585
uid58489	0.282598	0.5843	0.6252	0.6333	0.0405
uid157909	0.282622	0.5217	0.5901	0.5779	0.0527
uid68317	0.282678	0.5884	0.6485	0.6492	0.0594
uid84299	0.282686	0.5188	0.5906	0.5662	0.0480
uid84297	0.282693	0.5196	0.5888	0.5708	0.0531
uid205422	0.282695	0.5881	0.6551	0.6556	0.0520
uid84303	0.282743	0.5180	0.5878	0.5614	0.0467
uid59113	0.282763	0.5985	0.6466	0.6551	0.0551
uid159659	0.282777	0.5300	0.5946	0.5765	0.0518
uid49531	0.282852	0.5331	0.6018	0.5850	0.0566
uid182932	0.282905	0.5659	0.6318	0.6362	0.0597
uid58477	0.282925	0.5118	0.5707	0.5249	0.0366
uid60837	0.282948	0.5841	0.6570	0.6457	0.0595
uid59219	0.282985	0.5171	0.5890	0.5494	0.0533
uid158165	0.282986	0.5721	0.6136	0.6155	0.0623
uid13791	0.282994	0.6141	0.6523	0.6604	0.0662
uid45927	0.282998	0.5365	0.5983	0.5687	0.0622
uid57773	0.283017	0.5733	0.6529	0.6298	0.0588
uid189748	0.283054	0.5488	0.6186	0.6058	0.0583
uid41925	0.283056	0.5420	0.6051	0.5864	0.0665
uid51369	0.283079	0.5911	0.6388	0.6277	0.0646
uid183341	0.283126	0.5622	0.6383	0.6160	0.0481
uid84305	0.283127	0.5154	0.5867	0.5615	0.0466
uid197171	0.283152	0.5738	0.6432	0.6291	0.0519
uid84295	0.283158	0.5183	0.5832	0.5602	0.0526
uid83607	0.283185	0.5193	0.5890	0.5676	0.0530
uid59027	0.283185	0.5772	0.6466	0.6268	0.0601
uid197175	0.283191	0.5008	0.5769	0.5431	0.0539
uid159669	0.283229	0.5241	0.5877	0.5763	0.0531
uid58195	0.283261	0.5969	0.6482	0.6435	0.0615
uid58285	0.283297	0.5784	0.6411	0.6376	0.0589
uid57659	0.283312	0.5481	0.6181	0.6065	0.0580
uid57651	0.283313	0.5791	0.6543	0.6470	0.0707
uid84309	0.283394	0.5183	0.5879	0.5697	0.0526
uid159875	0.283448	0.5374	0.5961	0.5683	0.0600
uid42011	0.283497	0.5313	0.5889	0.5729	0.0514
uid53509	0.283497	0.5741	0.6183	0.6228	0.0532
uid183337	0.283506	0.5418	0.6073	0.5873	0.0502
uid82341	0.283533	0.6074	0.6564	0.6460	0.0516
uid83609	0.283552	0.5214	0.5914	0.5726	0.0543
uid66331	0.283590	0.5392	0.5896	0.5612	0.0529
uid48131	0.283614	0.5346	0.5865	0.5631	0.0351
uid183115	0.283642	0.5690	0.6349	0.6140	0.0584
uid58325	0.283666	0.6280	0.6673	0.6626	0.0632
uid159673	0.283730	0.5257	0.5914	0.5724	0.0531
uid61729	0.283741	0.5735	0.6233	0.6240	0.0518
uid159667	0.283762	0.5273	0.5935	0.5715	0.0506
uid89381	0.283795	0.5313	0.5961	0.5818	0.0515
uid186842	0.283840	0.5844	0.6584	0.6512	0.0638
uid76945	0.283851	0.5579	0.6075	0.6124	0.0666
uid54205	0.283867	0.5693	0.6347	0.6282	0.0600
uid58537	0.283987	0.5702	0.6189	0.6018	0.0368
uid59143	0.284025	0.5775	0.6441	0.6302	0.0604
uid60855	0.284110	0.5483	0.5967	0.5853	0.0531
uid49533	0.284121	0.5662	0.6226	0.6135	0.0452
uid159671	0.284157	0.5252	0.5889	0.5714	0.0526
uid84317	0.284162	0.5148	0.5883	0.5643	0.0511
uid63397	0.284230	0.5656	0.6378	0.6144	0.0706
uid168182	0.284251	0.5794	0.6408	0.6230	0.0593
uid159677	0.284286	0.5240	0.5902	0.5769	0.0531
uid41735	0.284312	0.4945	0.5584	0.5278	0.0632
uid162175	0.284342	0.5269	0.5902	0.5785	0.0504
uid41425	0.284400	0.5994	0.6606	0.6716	0.0594
uid58223	0.284405	0.5304	0.6070	0.5731	0.0449
uid48829	0.284419	0.5862	0.6301	0.6298	0.0535
uid46255	0.284423	0.5449	0.5894	0.5896	0.0775
uid168258	0.284491	0.5258	0.5967	0.5709	0.0530
uid61179	0.284494	0.5000	0.5682	0.5426	0.0651
uid57687	0.284525	0.5135	0.5701	0.5295	0.0488
uid197164	0.284596	0.5435	0.5821	0.5873	0.0645
uid57639	0.284606	0.5938	0.6525	0.6423	0.0664
uid159873	0.284676	0.5477	0.6143	0.6048	0.0588
uid197169	0.284678	0.5225	0.5744	0.5621	0.0656
uid50585	0.284681	0.5252	0.5910	0.5763	0.0530
uid42115	0.284683	0.5079	0.5650	0.5218	0.0360
uid158059	0.284699	0.5477	0.6148	0.6059	0.0588
uid159835	0.284704	0.5477	0.6148	0.6048	0.0588
uid157913	0.284722	0.5477	0.6143	0.6048	0.0589
uid59187	0.284736	0.5743	0.6222	0.6085	0.0771
uid49957	0.284736	0.5714	0.6210	0.6311	0.0692
uid59777	0.284773	0.5551	0.6118	0.6057	0.0711
uid183340	0.284804	0.5473	0.6046	0.5932	0.0612
uid81197	0.284813	0.5329	0.6156	0.5741	0.0471
uid84311	0.284877	0.5154	0.5864	0.5637	0.0506
uid203333	0.284909	0.5446	0.6008	0.5844	0.0606
uid82951	0.284921	0.5842	0.6512	0.6395	0.0601
uid84313	0.284957	0.5214	0.5856	0.5700	0.0541
uid182934	0.284963	0.5490	0.6279	0.6129	0.0499
uid162031	0.285047	0.4835	0.5643	0.5344	0.0464
uid53251	0.285080	0.5718	0.6253	0.6402	0.0616
uid160233	0.285082	0.5061	0.5724	0.5410	0.0641
uid58867	0.285083	0.5366	0.5996	0.5673	0.0611
uid84217	0.285112	0.5967	0.6529	0.6464	0.0642
uid159537	0.285186	0.5236	0.5945	0.5690	0.0477
uid58179	0.285214	0.5391	0.5770	0.5661	0.0617
uid66189	0.285378	0.4993	0.5611	0.5311	0.0437
uid71485	0.285402	0.5791	0.6704	0.6616	0.0502
uid53043	0.285448	0.5865	0.6382	0.6242	0.0656
uid50551	0.285496	0.5740	0.6283	0.6350	0.0865
uid58813	0.285503	0.5812	0.6418	0.6508	0.0598
uid58615	0.285567	0.5777	0.6103	0.6067	0.0480
uid60789	0.285613	0.5866	0.6459	0.6254	0.0807
uid58535	0.285702	0.5463	0.6071	0.5856	0.0361
uid197156	0.285727	0.5241	0.5780	0.5648	0.0642
uid183006	0.285732	0.5675	0.6301	0.6211	0.0538
uid60621	0.285817	0.4996	0.5806	0.5424	0.0549
uid128	0.285832	0.5579	0.5821	0.6070	0.0269
uid60849	0.285871	0.4850	0.5620	0.5299	0.0459
uid177079	0.285876	0.5824	0.6364	0.6442	0.0557
uid68335	0.285995	0.5392	0.5932	0.5908	0.0582
uid188689	0.286110	0.5524	0.6042	0.5867	0.0596
uid58057	0.286135	0.5449	0.5842	0.5868	0.0566
uid61607	0.286156	0.5619	0.6375	0.6265	0.0743
uid184076	0.286172	0.5833	0.6384	0.6447	0.0620
uid41875	0.286239	0.5491	0.5625	0.5339	0.0676
uid159665	0.286240	0.5222	0.5938	0.5688	0.0541
uid67985	0.286249	0.5079	0.5794	0.5345	0.0549
uid63269	0.286316	0.5762	0.6341	0.6184	0.0663
uid197168	0.286324	0.5822	0.6339	0.6276	0.0774
uid60171	0.286362	0.5929	0.6493	0.6534	0.0596
uid58913	0.286382	0.5940	0.6502	0.6512	0.0619
uid49725	0.286413	0.5490	0.6234	0.6072	0.0472
uid59049	0.286428	0.5834	0.6416	0.6542	0.0548
uid68021	0.286465	0.4876	0.5725	0.5220	0.0476
uid161929	0.286482	0.5031	0.5655	0.5376	0.0571
uid59177	0.286545	0.5328	0.5833	0.5503	0.0407
uid162129	0.286579	0.5305	0.6002	0.5749	0.0432
uid197174	0.286594	0.5289	0.5905	0.5653	0.0652
uid58647	0.286632	0.4885	0.5719	0.5394	0.0559
uid63627	0.286643	0.5554	0.6360	0.6092	0.0582
uid51371	0.286668	0.5719	0.6302	0.6146	0.0655
uid68705	0.286687	0.5306	0.5925	0.5678	0.0640
uid58981	0.286740	0.5757	0.6506	0.6075	0.0481
uid61629	0.286763	0.6187	0.6746	0.6910	0.0737
uid68743	0.286803	0.5267	0.5688	0.5704	0.0581
uid60161	0.286837	0.5760	0.6278	0.6315	0.0541
uid58481	0.286872	0.5201	0.5689	0.5620	0.0587
uid48589	0.286886	0.5268	0.5756	0.5791	0.0588
uid68141	0.286925	0.5547	0.6110	0.5876	0.0707
uid62159	0.286932	0.5853	0.6515	0.6353	0.0565
uid162057	0.286953	0.5034	0.5685	0.5384	0.0573
uid58519	0.286959	0.5742	0.6157	0.6177	0.0577
uid57665	0.287011	0.5545	0.6089	0.5939	0.0696
uid58667	0.287019	0.5728	0.6149	0.5885	0.0621
uid58275	0.287044	0.5618	0.6021	0.5977	0.0533
uid48359	0.287058	0.5068	0.5749	0.5470	0.0602
uid162017	0.287104	0.5109	0.5772	0.5427	0.0687
uid58985	0.287106	0.5377	0.6102	0.5950	0.0652
uid193658	0.287122	0.5915	0.6384	0.6266	0.0824
uid162013	0.287160	0.5605	0.6328	0.6133	0.0667
uid51877	0.287168	0.5604	0.6266	0.6228	0.0473
uid66593	0.287199	0.5663	0.6357	0.6322	0.0592
uid46231	0.287238	0.5423	0.5963	0.5604	0.0605
uid61609	0.287271	0.5672	0.6566	0.6234	0.0643
uid190704	0.287345	0.5837	0.6418	0.6217	0.0621
uid58357	0.287359	0.5779	0.6420	0.6173	0.0531
uid58669	0.287394	0.5566	0.6044	0.5841	0.0510
uid73587	0.287431	0.5470	0.6237	0.6116	0.0532
uid61591	0.287436	0.5850	0.6381	0.6203	0.0625
uid58301	0.287466	0.5905	0.6404	0.6370	0.0624
uid58031	0.287483	0.5055	0.5502	0.5251	0.0510
uid58861	0.287514	0.5617	0.6306	0.6077	0.0656
uid168183	0.287531	0.5697	0.6176	0.6255	0.0649
uid58881	0.287562	0.5760	0.6354	0.6337	0.0580
uid65783	0.287586	0.5498	0.6044	0.5966	0.0642
uid63605	0.287664	0.5087	0.5802	0.5483	0.0628
uid72479	0.287671	0.5786	0.6364	0.6389	0.0563
uid59111	0.287672	0.5794	0.6169	0.6159	0.0672
uid57685	0.287755	0.5068	0.5560	0.5342	0.0562
uid48073	0.287839	0.5848	0.6232	0.6377	0.0555
uid71379	0.287872	0.5035	0.5648	0.5251	0.0409
uid197153	0.287940	0.5038	0.5528	0.5202	0.0462
uid60725	0.287948	0.5688	0.6333	0.6203	0.0684
uid42613	0.288009	0.5945	0.6450	0.6440	0.0707
uid59417	0.288056	0.4921	0.5589	0.5135	0.0628
uid182482	0.288099	0.5862	0.6466	0.6416	0.0598
uid57987	0.288152	0.4873	0.5671	0.5336	0.0540
uid197163	0.288154	0.4942	0.5631	0.5383	0.1077
uid58133	0.288171	0.5562	0.6189	0.6131	0.0668
uid50385	0.288187	0.5123	0.5547	0.5513	0.0570
uid170732	0.288192	0.5785	0.6380	0.6376	0.0532
uid62911	0.288197	0.5477	0.6033	0.5816	0.0642
uid57761	0.288216	0.5702	0.6424	0.6139	0.0549
uid58011	0.288234	0.5576	0.6386	0.6204	0.0483
uid61613	0.288268	0.5930	0.6624	0.6589	0.0585
uid58253	0.288268	0.5798	0.6371	0.6327	0.0650
uid68067	0.288304	0.5720	0.6217	0.6212	0.0578
uid57995	0.288334	0.5757	0.6561	0.6108	0.0563
uid58375	0.288365	0.5564	0.6120	0.5943	0.0761
uid162509	0.288389	0.5629	0.6079	0.6010	0.0651
uid175904	0.288416	0.5497	0.6195	0.5898	0.0619
uid58309	0.288428	0.5823	0.6486	0.6050	0.0577
uid58029	0.288483	0.4985	0.5619	0.5337	0.0526
uid47079	0.288508	0.5660	0.6214	0.6182	0.0533
uid41729	0.288570	0.5833	0.6293	0.6234	0.0547
uid161989	0.288573	0.5375	0.5939	0.5860	0.0725
uid58185	0.288598	0.5798	0.6394	0.6209	0.0698
uid61727	0.288624	0.5453	0.5682	0.5793	0.0668
uid61409	0.288649	0.5449	0.6126	0.5923	0.0596
uid73657	0.288658	0.5417	0.5832	0.5847	0.0626
uid175682	0.288663	0.5211	0.5554	0.5504	0.0605
uid59161	0.288722	0.5487	0.6125	0.6115	0.0554
uid175524	0.288767	0.5406	0.5823	0.5394	0.0638
uid59101	0.288774	0.5713	0.6275	0.6199	0.0630
uid58079	0.288794	0.5371	0.6080	0.5723	0.0628
uid54207	0.288890	0.5620	0.6425	0.6156	0.0582
uid58307	0.288984	0.5753	0.6418	0.6233	0.0575
uid162217	0.288987	0.5535	0.6208	0.5869	0.0456
uid201479	0.289022	0.5049	0.5559	0.5355	0.0605
uid159517	0.289126	0.5110	0.5708	0.5292	0.0377
uid58115	0.289130	0.5585	0.6399	0.6059	0.0498
uid197158	0.289131	0.5130	0.5762	0.5524	0.0854
uid178736	0.289172	0.5393	0.5788	0.5672	0.0750
uid73419	0.289185	0.5478	0.5874	0.5944	0.0548
uid58471	0.289259	0.5161	0.5657	0.5315	0.0632
uid186548	0.289267	0.5586	0.6383	0.6107	0.0622
uid63401	0.289280	0.5655	0.6370	0.6262	0.0552
uid62913	0.289284	0.5930	0.6498	0.6418	0.0590
uid59413	0.289342	0.5593	0.6412	0.6278	0.0608
uid58963	0.289391	0.5126	0.6077	0.5465	0.0672
uid58863	0.289401	0.5731	0.6406	0.6090	0.0727
uid171958	0.289418	0.6136	0.6530	0.6595	0.0533
uid58313	0.289424	0.5682	0.6311	0.6121	0.0565
uid168256	0.289508	0.5556	0.6192	0.6002	0.0708
uid194119	0.289512	0.5846	0.6504	0.6356	0.0554
uid70621	0.289554	0.5705	0.6455	0.6356	0.0617
uid197159	0.289594	0.5254	0.5748	0.5756	0.0556
uid58525	0.289757	0.4977	0.5600	0.5252	0.0476
uid59439	0.289797	0.5330	0.5938	0.5618	0.0425
uid58131	0.289801	0.5770	0.6299	0.6057	0.0730
uid58437	0.289844	0.5828	0.6425	0.6244	0.0509
uid53537	0.289867	0.5564	0.6066	0.5902	0.0640
uid59183	0.289881	0.5781	0.6318	0.6120	0.0657
uid62183	0.289891	0.5644	0.6349	0.6056	0.0655
uid175777	0.289914	0.6042	0.6650	0.6557	0.0801
uid58761	0.290004	0.4988	0.5734	0.5396	0.0731
uid168181	0.290013	0.5756	0.6550	0.6435	0.0565
uid58819	0.290023	0.5835	0.6476	0.6215	0.0543
uid55357	0.290033	0.5185	0.5738	0.5467	0.0676
uid58127	0.290037	0.5778	0.6221	0.6161	0.0779
uid58875	0.290038	0.5094	0.5649	0.5269	0.0624
uid57941	0.290109	0.5965	0.6498	0.6463	0.0784
uid65787	0.290122	0.5530	0.5931	0.5909	0.0595
uid57701	0.290129	0.6108	0.6486	0.6551	0.0538
uid201429	0.290131	0.5250	0.5934	0.5674	0.0835
uid58129	0.290162	0.5673	0.6223	0.6054	0.0669
uid61349	0.290170	0.5791	0.6349	0.6377	0.0747
uid57787	0.290273	0.5530	0.6217	0.5874	0.0645
uid159857	0.290305	0.5562	0.6221	0.6035	0.0664
uid59001	0.290315	0.5254	0.6005	0.5669	0.0672
uid61595	0.290334	0.5948	0.6661	0.6534	0.0707
uid73421	0.290363	0.5704	0.6468	0.6219	0.0659
uid58359	0.290378	0.5882	0.6459	0.6193	0.0449
uid59361	0.290390	0.5445	0.6042	0.5798	0.0670
uid49661	0.290415	0.5716	0.6344	0.6313	0.0620
uid163997	0.290420	0.5327	0.6019	0.5790	0.0858
uid58685	0.290432	0.5487	0.6142	0.5788	0.0685
uid49001	0.290501	0.5835	0.6400	0.6339	0.0641
uid84307	0.290614	0.5391	0.5922	0.5963	0.0723
uid58545	0.290647	0.5666	0.6306	0.5982	0.0579
uid195569	0.290666	0.5337	0.5911	0.5924	0.0716
uid186819	0.290700	0.5334	0.5925	0.5935	0.0694
uid59185	0.290712	0.5601	0.6180	0.5954	0.0856
uid58889	0.290741	0.5450	0.6088	0.5507	0.0332
uid60727	0.290760	0.5622	0.6360	0.6168	0.0674
uid58175	0.290857	0.5586	0.6248	0.6114	0.0747
uid158135	0.290925	0.5715	0.6377	0.6223	0.0696
uid203027	0.290938	0.5463	0.6192	0.5878	0.0590
uid59345	0.290939	0.5628	0.6235	0.5887	0.0629
uid72767	0.290992	0.5810	0.6273	0.6207	0.0585
uid162207	0.291046	0.5545	0.6219	0.5846	0.0613
uid81783	0.291048	0.5755	0.6350	0.6295	0.0734
uid58423	0.291055	0.5909	0.6452	0.6139	0.0444
uid74445	0.291104	0.5309	0.5899	0.5738	0.0594
uid57919	0.291117	0.5293	0.5718	0.5741	0.0595
uid159985	0.291167	0.5548	0.6155	0.5819	0.0637
uid59127	0.291187	0.5728	0.6146	0.6227	0.0632
uid195560	0.291315	0.5289	0.5724	0.5538	0.0706
uid58151	0.291355	0.5791	0.6353	0.6185	0.0701
uid178201	0.291373	0.5522	0.6241	0.5853	0.0688
uid59415	0.291385	0.5467	0.6169	0.5795	0.0627
uid178202	0.291389	0.5510	0.6226	0.5851	0.0693
uid203028	0.291419	0.5582	0.6182	0.5897	0.0654
uid178203	0.291481	0.5510	0.6221	0.5857	0.0693
uid81083	0.291502	0.5479	0.5973	0.5537	0.0621
uid57789	0.291517	0.5571	0.6183	0.5865	0.0613
uid59171	0.291536	0.5341	0.5914	0.5860	0.0553
uid159987	0.291548	0.5522	0.6158	0.5801	0.0608
uid159983	0.291585	0.5499	0.6214	0.5804	0.0676
uid175469	0.291593	0.5631	0.6389	0.6212	0.0682
uid161159	0.291599	0.5519	0.6152	0.5799	0.0617
uid57965	0.291605	0.5471	0.6071	0.5607	0.0419
uid58777	0.291663	0.5707	0.6353	0.6400	0.0601
uid158171	0.291666	0.5579	0.6183	0.6109	0.0721
uid161157	0.291682	0.5490	0.6194	0.5786	0.0605
uid73425	0.291704	0.5004	0.5740	0.5395	0.0435
uid165873	0.291723	0.5467	0.5909	0.5473	0.0406
uid203025	0.291735	0.5303	0.6049	0.5574	0.0615
uid162215	0.291741	0.5555	0.6153	0.5891	0.0559
uid59181	0.291862	0.5459	0.6103	0.5872	0.0702
uid176371	0.291911	0.5209	0.5639	0.5501	0.0541
uid58663	0.291929	0.5371	0.6081	0.5847	0.0862
uid84337	0.291940	0.5197	0.5687	0.5697	0.0591
uid72481	0.291940	0.5199	0.5685	0.5283	0.0568
uid58479	0.291952	0.5824	0.6275	0.6323	0.0599
uid57917	0.291977	0.5402	0.5974	0.5875	0.0734
uid63399	0.291990	0.5294	0.5787	0.5691	0.0572
uid159989	0.292029	0.5514	0.6093	0.5769	0.0554
uid57765	0.292038	0.5261	0.5881	0.5526	0.0565
uid49873	0.292058	0.5491	0.6132	0.5799	0.0749
uid58517	0.292182	0.5519	0.6111	0.5799	0.0711
uid53541	0.292200	0.5510	0.6233	0.5816	0.0608
uid205053	0.292222	0.5014	0.5827	0.5244	0.0407
uid49903	0.292227	0.5578	0.6213	0.5861	0.0585
uid66205	0.292243	0.5375	0.5789	0.5812	0.0640
uid162213	0.292274	0.5498	0.6239	0.5822	0.0637
uid59237	0.292288	0.5411	0.5843	0.5677	0.0774
uid59165	0.292338	0.5523	0.6199	0.5788	0.0588
uid193715	0.292349	0.5529	0.6208	0.5854	0.0604
uid57985	0.292351	0.5456	0.5878	0.5775	0.0685
uid161153	0.292353	0.5557	0.6246	0.5819	0.0607
uid64755	0.292366	0.5970	0.6347	0.6347	0.0716
uid161149	0.292378	0.5570	0.6200	0.5875	0.0640
uid162121	0.292383	0.5391	0.5841	0.5665	0.0760
uid193717	0.292402	0.5426	0.5801	0.5463	0.0400
uid188115	0.292415	0.5506	0.6000	0.5626	0.0585
uid162209	0.292422	0.5505	0.6213	0.5769	0.0615
uid203026	0.292426	0.5542	0.6212	0.5857	0.0561
uid161151	0.292522	0.5536	0.6149	0.5798	0.0587
uid59223	0.292563	0.5721	0.6283	0.6165	0.0807
uid159615	0.292628	0.5596	0.6267	0.5885	0.0647
uid68837	0.292654	0.4872	0.5447	0.5005	0.0787
uid162003	0.292685	0.4286	0.4982	0.4716	0.0145
uid65449	0.292687	0.5337	0.5949	0.5706	0.0723
uid182201	0.292775	0.5556	0.6176	0.5851	0.0635
uid158157	0.292778	0.5488	0.6228	0.5781	0.0667
uid52453	0.292790	0.5413	0.6139	0.5886	0.0661
uid168320	0.292801	0.6002	0.6416	0.6588	0.0707
uid58709	0.292833	0.5302	0.5839	0.5832	0.0645
uid43697	0.292837	0.5291	0.6026	0.5549	0.0680
uid41533	0.292847	0.5556	0.6042	0.5610	0.0505
uid53539	0.292865	0.5523	0.6137	0.5818	0.0635
uid159467	0.292872	0.5541	0.6182	0.5838	0.0640
uid49313	0.292932	0.5370	0.6013	0.5737	0.0814
uid161143	0.292934	0.5548	0.6185	0.5875	0.0633
uid59305	0.292984	0.5436	0.6170	0.5847	0.0618
uid162119	0.293039	0.5381	0.5835	0.5718	0.0788
uid50673	0.293061	0.5424	0.5871	0.5794	0.0674
uid162205	0.293124	0.5530	0.6212	0.5808	0.0637
uid165869	0.293166	0.5524	0.6223	0.5886	0.0735
uid82939	0.293187	0.5810	0.6178	0.6218	0.0605
uid58173	0.293193	0.5643	0.6203	0.6145	0.0833
uid63343	0.293203	0.5386	0.6034	0.5889	0.0700
uid162035	0.293206	0.5389	0.6090	0.5800	0.0665
uid77127	0.293291	0.5448	0.6004	0.5662	0.0508
uid46647	0.293302	0.5473	0.5951	0.5793	0.0604
uid162097	0.293319	0.5648	0.6420	0.6275	0.0771
uid197166	0.293409	0.5214	0.5789	0.5635	0.0578
uid68283	0.293424	0.5393	0.5981	0.5707	0.0496
uid46097	0.293434	0.5305	0.5980	0.5758	0.0629
uid58493	0.293449	0.6006	0.6520	0.6643	0.0593
uid161145	0.293459	0.5558	0.6178	0.5877	0.0630
uid174439	0.293486	0.5130	0.5857	0.5428	0.0672
uid58289	0.293492	0.5086	0.5783	0.5582	0.0694
uid159533	0.293500	0.5709	0.6424	0.6124	0.0592
uid174986	0.293567	0.5394	0.6002	0.5817	0.0621
uid58177	0.293590	0.5875	0.6501	0.6360	0.0858
uid203391	0.293621	0.5124	0.5665	0.5336	0.0332
uid157999	0.293628	0.5553	0.6311	0.6145	0.0660
uid161925	0.293637	0.5565	0.6243	0.5853	0.0618
uid197165	0.293654	0.5415	0.5868	0.5920	0.0569
uid193716	0.293667	0.5543	0.6197	0.5822	0.0604
uid193767	0.293677	0.5567	0.5974	0.5869	0.1403
uid58771	0.293749	0.5740	0.6371	0.6118	0.0604
uid59327	0.293772	0.5434	0.6189	0.5833	0.0638
uid162211	0.293789	0.5498	0.6165	0.5766	0.0604
uid61621	0.293810	0.5225	0.5570	0.5183	0.0588
uid161139	0.293820	0.5556	0.6181	0.5816	0.0630
uid58575	0.293849	0.5160	0.5882	0.5464	0.0831
uid66847	0.293860	0.5945	0.6499	0.6497	0.0799
uid57897	0.293867	0.5596	0.6165	0.5875	0.0700
uid59089	0.293882	0.5988	0.6401	0.6368	0.0698
uid58055	0.293907	0.5000	0.5659	0.5225	0.0556
uid59121	0.293929	0.5411	0.6054	0.5832	0.0690
uid52533	0.293931	0.5455	0.6097	0.5871	0.0680
uid58679	0.293938	0.5973	0.6386	0.6339	0.0644
uid159991	0.293951	0.5515	0.6232	0.5827	0.0632
uid159493	0.293986	0.5526	0.6116	0.5839	0.0613
uid64757	0.293991	0.5230	0.5758	0.5558	0.0733
uid67355	0.294009	0.5275	0.5833	0.5538	0.0919
uid58139	0.294029	0.6015	0.6427	0.6610	0.0645
uid57983	0.294032	0.5419	0.5979	0.5679	0.0616
uid159639	0.294036	0.5527	0.6176	0.5802	0.0665
uid58235	0.294066	0.5563	0.6277	0.6048	0.0586
uid58119	0.294077	0.5360	0.6014	0.5745	0.0539
uid176684	0.294168	0.5260	0.5889	0.5541	0.0751
uid58837	0.294179	0.5400	0.5978	0.5778	0.0608
uid58045	0.294203	0.5548	0.6332	0.6038	0.0597
uid49527	0.294247	0.5342	0.5909	0.5633	0.0675
uid60393	0.294295	0.5190	0.5778	0.5563	0.0605
uid61627	0.294330	0.5669	0.6515	0.6336	0.0633
uid59287	0.294368	0.5439	0.6059	0.5793	0.0703
uid59315	0.294480	0.5467	0.5892	0.5684	0.0824
uid41287	0.294504	0.5453	0.6011	0.5605	0.0600
uid61249	0.294549	0.5663	0.6375	0.6053	0.0498
uid167481	0.294556	0.5407	0.5990	0.5767	0.0622
uid59213	0.294618	0.5761	0.6353	0.6141	0.0636
uid49117	0.294671	0.5823	0.6334	0.6211	0.0704
uid198525	0.294715	0.5164	0.5497	0.5184	0.0532
uid58003	0.294744	0.6323	0.6884	0.7089	0.0860
uid161961	0.294752	0.5956	0.6399	0.6357	0.0633
uid206041	0.294764	0.5337	0.5907	0.5571	0.0758
uid193768	0.294770	0.5579	0.5955	0.5858	0.1330
uid59117	0.294774	0.5422	0.6120	0.5828	0.0688
uid81631	0.294802	0.5294	0.5886	0.5634	0.0878
uid58671	0.294823	0.5779	0.6425	0.6179	0.0659
uid66917	0.294824	0.5233	0.5904	0.5605	0.0627
uid184831	0.294853	NA	NA	NA	NA
uid186549	0.294872	0.6349	0.6743	0.7013	0.0785
uid59125	0.294875	0.5461	0.6106	0.5800	0.0675
uid160937	0.294876	0.5445	0.5998	0.5731	0.0617
uid159491	0.294897	0.5505	0.6224	0.5863	0.0690
uid59067	0.294913	0.5341	0.5998	0.5734	0.0620
uid58665	0.294925	0.5344	0.6000	0.5729	0.0842
uid59167	0.294930	0.5435	0.6061	0.5794	0.0725
uid57845	0.294964	0.5173	0.5781	0.5473	0.0793
uid57871	0.294976	0.5203	0.5881	0.5496	0.0764
uid178644	0.294999	0.5339	0.5939	0.5657	0.0800
uid168117	0.295007	0.5917	0.6348	0.6479	0.0619
uid177714	0.295025	0.5482	0.5988	0.5891	0.0553
uid82345	0.295038	0.5556	0.6093	0.5981	0.0792
uid182202	0.295067	0.5547	0.6170	0.5786	0.0610
uid159611	0.295075	0.5511	0.6159	0.5817	0.0612
uid57857	0.295083	0.5424	0.6109	0.5821	0.0655
uid57645	0.295136	0.5951	0.6396	0.6352	0.0644
uid81103	0.295175	0.5071	0.5653	0.5382	0.0721
uid57989	0.295183	0.5208	0.5641	0.5430	0.0695
uid159535	0.295252	0.5680	0.6328	0.6103	0.0603
uid51419	0.295266	0.5757	0.6164	0.6206	0.0612
uid63159	0.295276	0.5940	0.6509	0.6389	0.0682
uid58219	0.295295	0.5233	0.6039	0.5504	0.0796
uid205054	0.295307	0.5064	0.5929	0.5303	0.0362
uid57667	0.295310	0.5337	0.6057	0.5712	0.0771
uid80731	0.295376	0.5502	0.6406	0.6069	0.0692
uid58337	0.295407	0.5198	0.5806	0.5488	0.0831
uid49735	0.295486	0.5488	0.6120	0.5846	0.0713
uid58869	0.295503	0.5169	0.5698	0.5296	0.0680
uid59087	0.295556	0.5388	0.5614	0.5027	0.0483
uid60491	0.295562	0.5240	0.5801	0.5568	0.0664
uid55329	0.295583	0.5238	0.5938	0.5803	0.0707
uid57907	0.295598	0.5475	0.6069	0.5900	0.0631
uid70481	0.295608	0.5431	0.6133	0.5762	0.0675
uid41861	0.295615	0.5872	0.6306	0.6117	0.0616
uid197186	0.295643	0.5432	0.6150	0.5886	0.0679
uid162169	0.295674	0.5433	0.5903	0.5696	0.0698
uid161983	0.295674	0.5500	0.5989	0.5766	0.0694
uid193766	0.295702	0.5135	0.5758	0.5449	0.0626
uid68285	0.295712	0.5588	0.6176	0.5902	0.0674
uid162191	0.295736	0.5488	0.6144	0.5886	0.0717
uid60191	0.295755	0.5288	0.5910	0.5695	0.0694
uid57899	0.295783	0.5684	0.6434	0.6130	0.0590
uid159531	0.295823	0.5653	0.6368	0.6126	0.0632
uid58571	0.295879	0.5167	0.5823	0.5469	0.0790
uid59313	0.295942	0.5500	0.6016	0.5783	0.0690
uid162151	0.295947	0.5330	0.6050	0.5646	0.0654
uid162037	0.296034	0.5453	0.6153	0.5899	0.0670
uid65785	0.296071	0.5545	0.6254	0.6013	0.0808
uid170941	0.296088	0.5760	0.6411	0.6202	0.0573
uid59201	0.296126	0.5179	0.5798	0.5556	0.0591
uid59035	0.296160	0.5172	0.5785	0.5468	0.0797
uid197185	0.296170	0.5466	0.6174	0.5836	0.0646
uid43471	0.296171	0.5327	0.5944	0.5688	0.0612
uid58503	0.296175	0.5696	0.6356	0.6175	0.0608
uid72937	0.296193	0.4987	0.5624	0.5309	0.0801
uid178722	0.296212	0.5231	0.5942	0.5652	0.0692
uid59309	0.296252	0.5958	0.6482	0.6535	0.0806
uid175861	0.296253	0.5522	0.6142	0.5847	0.0654
uid176499	0.296260	0.5684	0.6359	0.6086	0.0584
uid58335	0.296288	0.5179	0.5825	0.5491	0.0790
uid59123	0.296289	0.5468	0.6117	0.5801	0.0661
uid162039	0.296299	0.5438	0.6115	0.5793	0.0661
uid179384	0.296312	0.5441	0.6068	0.5765	0.0610
uid197188	0.296320	0.5457	0.6178	0.5884	0.0673
uid178106	0.296330	0.5187	0.5819	0.5515	0.0805
uid177715	0.296354	0.5416	0.5941	0.5855	0.0548
uid61641	0.296355	0.5252	0.5657	0.5212	0.0573
uid197187	0.296461	0.5453	0.6178	0.5884	0.0673
uid57683	0.296513	0.5255	0.5718	0.5683	0.0561
uid58865	0.296542	0.5126	0.5699	0.5421	0.0400
uid59103	0.296585	0.5400	0.5973	0.5668	0.0869
uid46061	0.296592	0.5386	0.5985	0.5628	0.0798
uid57859	0.296619	0.5418	0.6074	0.5802	0.0696
uid161937	0.296642	0.5397	0.5998	0.5779	0.0733
uid63617	0.296681	0.5358	0.5975	0.5665	0.0802
uid75097	0.296706	0.5681	0.6160	0.6134	0.0586
uid58605	0.296724	0.5860	0.6281	0.6273	0.0684
uid58573	0.296731	0.5167	0.5772	0.5447	0.0947
uid57935	0.296752	0.5284	0.5965	0.5640	0.0624
uid82555	0.296767	0.5657	0.6019	0.5982	0.0528
uid57981	0.296772	0.4996	0.5562	0.5271	0.0658
uid73417	0.296774	0.5199	0.5757	0.5456	0.0713
uid197181	0.296838	0.5320	0.5697	0.5617	0.0686
uid57749	0.296863	0.5842	0.6197	0.6153	0.0686
uid61585	0.296880	0.5321	0.5997	0.5657	0.0617
uid82553	0.296884	0.5702	0.6087	0.6058	0.0645
uid58221	0.296887	0.5200	0.6018	0.5505	0.0789
uid58569	0.296894	0.5151	0.5799	0.5467	0.0824
uid60575	0.296909	0.5219	0.5843	0.5498	0.0600
uid87033	0.296926	0.5286	0.5985	0.5576	0.0855
uid175780	0.296928	0.5307	0.5990	0.5630	0.0617
uid162157	0.296944	0.5259	0.6060	0.5587	0.0766
uid162005	0.296957	0.4844	0.5532	0.5180	0.0458
uid57847	0.296971	0.5211	0.5845	0.5408	0.0801
uid49487	0.296986	0.5927	0.6470	0.6392	0.0683
uid51501	0.296998	0.5169	0.5837	0.5523	0.0533
uid62095	0.297069	0.5337	0.6004	0.5687	0.0552
uid57895	0.297103	0.5190	0.5751	0.5366	0.0764
uid193760	0.297124	0.5180	0.5685	0.5627	0.0560
uid193761	0.297125	0.5180	0.5677	0.5627	0.0560
uid58557	0.297138	0.5751	0.6447	0.6177	0.0692
uid157247	0.297139	0.5351	0.5935	0.5904	0.0625
uid57911	0.297278	0.5185	0.5786	0.5430	0.0808
uid59119	0.297281	0.5446	0.6127	0.5825	0.0681
uid58381	0.297295	0.5606	0.6167	0.5847	0.0858
uid193756	0.297307	0.5174	0.5685	0.5626	0.0560
uid177811	0.297312	0.5235	0.5878	0.5783	0.0766
uid192185	0.297316	0.5332	0.5915	0.5784	0.0663
uid193755	0.297340	0.5174	0.5677	0.5616	0.0560
uid193754	0.297340	0.5174	0.5685	0.5616	0.0560
uid193757	0.297340	0.5174	0.5685	0.5616	0.0560
uid58581	0.297408	0.5423	0.6115	0.5841	0.0700
uid74441	0.297409	0.5375	0.5903	0.5736	0.0725
uid193758	0.297432	0.5168	0.5686	0.5615	0.0559
uid68019	0.297439	0.5304	0.5936	0.5563	0.0815
uid193759	0.297449	0.5171	0.5680	0.5626	0.0560
uid58105	0.297546	0.5203	0.5817	0.5466	0.0769
uid67357	0.297565	0.5214	0.5798	0.5636	0.0676
uid203392	0.297588	0.5251	0.5678	0.5170	0.0641
uid174333	0.297608	0.5358	0.5989	0.5793	0.0782
uid162103	0.297690	0.5362	0.5929	0.5656	0.0819
uid71153	0.297766	0.5300	0.6135	0.5830	0.0711
uid158363	0.297859	0.5373	0.5898	0.5748	0.0633
uid49513	0.297889	0.5658	0.6058	0.6057	0.0684
uid176126	0.297897	0.5659	0.6153	0.5981	0.0648
uid193769	0.297947	0.5354	0.5965	0.5727	0.0769
uid162171	0.297980	0.5162	0.5804	0.5406	0.0789
uid57587	0.298000	0.5663	0.6411	0.6120	0.0587
uid51175	0.298042	0.5991	0.6589	0.6484	0.0810
uid161935	0.298046	0.5338	0.5996	0.5541	0.0656
uid202215	0.298092	0.5183	0.5866	0.5551	0.0631
uid162145	0.298105	0.5286	0.6028	0.5635	0.0706
uid203123	0.298165	0.5270	0.5907	0.5714	0.0787
uid40921	0.298205	0.5358	0.5887	0.5753	0.0654
uid41017	0.298205	0.5354	0.5880	0.5737	0.0665
uid158699	0.298233	0.5772	0.6365	0.6205	0.0766
uid158061	0.298235	0.5150	0.5762	0.5421	0.0782
uid73413	0.298303	0.5348	0.5981	0.5538	0.0637
uid58877	0.298358	0.5306	0.5924	0.5770	0.0767
uid60157	0.298366	0.5128	0.5780	0.5548	0.0582
uid59321	0.298383	0.5325	0.5983	0.5762	0.0782
uid51423	0.298396	0.5208	0.5970	0.5952	0.0620
uid42831	0.298446	0.5372	0.5926	0.5841	0.0601
uid162095	0.298525	0.5345	0.5985	0.5731	0.0702
uid57943	0.298543	0.5266	0.5970	0.5646	0.0637
uid160253	0.298556	0.5307	0.5922	0.5779	0.0589
uid60165	0.298571	0.5190	0.5818	0.5533	0.0586
uid58121	0.298574	0.5336	0.5888	0.5420	0.0661
uid158037	0.298574	0.5139	0.5773	0.5411	0.0782
uid174152	0.298613	0.5667	0.6429	0.6128	0.0607
uid157997	0.298638	0.6304	0.6791	0.6907	0.0703
uid59585	0.298706	0.5351	0.6009	0.5709	0.0614
uid51503	0.298762	0.5509	0.5996	0.6023	0.0575
uid58153	0.298837	0.6113	0.6551	0.6486	0.0823
uid59109	0.298871	0.5459	0.6109	0.6028	0.0826
uid59323	0.298922	0.5337	0.6013	0.5782	0.0784
uid162111	0.298924	0.5390	0.5998	0.5825	0.0814
uid66203	0.298924	0.5284	0.5911	0.5620	0.0546
uid58643	0.299007	0.5146	0.5643	0.5520	0.0504
uid46625	0.299047	0.5223	0.5692	0.5421	0.0648
uid161979	0.299064	0.5355	0.5951	0.5620	0.0860
uid57671	0.299073	0.5292	0.5849	0.5774	0.0638
uid59393	0.299175	0.4921	0.5913	0.5164	0.0784
uid189747	0.299177	0.5885	0.6303	0.6282	0.0661
uid58577	0.299234	0.5573	0.6115	0.5739	0.0766
uid65267	0.299301	0.5483	0.5833	0.5690	0.0654
uid58925	0.299309	0.5345	0.5780	0.5684	0.0745
uid59259	0.299365	0.5163	0.5795	0.5567	0.0858
uid58539	0.299386	0.5894	0.6515	0.6190	0.0788
uid166827	0.299459	0.5249	0.6085	0.5559	0.0732
uid68443	0.299503	0.6305	0.6839	0.6930	0.0816
uid58457	0.299520	0.5423	0.5891	0.5826	0.0761
uid58455	0.299563	0.5426	0.5878	0.5819	0.0762
uid32235	0.299594	0.5349	0.5981	0.5778	0.0786
uid169223	0.299688	0.5279	0.5927	0.5539	0.0804
uid161969	0.299717	0.5426	0.5917	0.5810	0.0724
uid159241	0.299723	0.5475	0.5882	0.5855	0.0776
uid162123	0.299749	0.5361	0.6013	0.5792	0.0761
uid58817	0.299787	0.5428	0.5891	0.5821	0.0760
uid57679	0.299857	0.5374	0.5915	0.5755	0.0632
uid168614	0.299906	0.5274	0.5920	0.5700	0.0723
uid58855	0.299922	0.5329	0.5961	0.5652	0.0501
uid57959	0.299926	0.5132	0.5899	0.5384	0.0784
uid197263	0.299991	0.5449	0.5866	0.5798	0.0804
uid57629	0.300005	0.5648	0.6176	0.5768	0.0735
uid59263	0.300077	0.5145	0.5727	0.5490	0.0891
uid67507	0.300109	0.5410	0.5832	0.5876	0.0828
uid57835	0.300112	0.5428	0.5879	0.5804	0.0792
uid162015	0.300154	0.5234	0.6063	0.5506	0.0783
uid58755	0.300172	0.6106	0.6709	0.6740	0.0650
uid58839	0.300198	0.5439	0.5838	0.5832	0.0771
uid46353	0.300225	0.5351	0.5961	0.5591	0.0824
uid161959	0.300249	0.5415	0.5958	0.5809	0.0731
uid159855	0.300252	0.5432	0.5860	0.5789	0.0757
uid59369	0.300267	0.5506	0.6004	0.5855	0.0563
uid57903	0.300300	0.5407	0.5862	0.5791	0.0772
uid59163	0.300329	0.5495	0.6222	0.5564	0.0486
uid89377	0.300368	0.5907	0.6332	0.6442	0.0685
uid58555	0.300384	0.5431	0.5895	0.5770	0.0775
uid197170	0.300411	0.5270	0.5954	0.5768	0.0795
uid159859	0.300457	0.5432	0.5826	0.5807	0.0787
uid57795	0.300489	0.5439	0.5848	0.5788	0.0799
uid156759	0.300536	0.5688	0.6041	0.6105	0.0548
uid41455	0.300558	0.5412	0.5895	0.5811	0.0760
uid159861	0.300639	0.5435	0.5852	0.5816	0.0775
uid167482	0.300668	0.5326	0.6010	0.5694	0.0774
uid58885	0.300777	0.5506	0.6034	0.5861	0.0626
uid58327	0.300782	0.5252	0.6061	0.5531	0.0716
uid58953	0.300818	0.6299	0.6673	0.6773	0.0687
uid57797	0.300827	0.5425	0.5810	0.5789	0.0779
uid162125	0.300845	0.5356	0.6072	0.5761	0.0773
uid162197	0.300849	0.5368	0.6011	0.5562	0.0812
uid88071	0.300929	0.5448	0.5843	0.5761	0.0773
uid159981	0.300997	0.5431	0.5842	0.5803	0.0792
uid159389	0.301007	0.5413	0.5865	0.5797	0.0758
uid66327	0.301017	0.5404	0.6066	0.5750	0.0761
uid159247	0.301087	0.5433	0.5902	0.5795	0.0749
uid57841	0.301099	0.5407	0.5854	0.5757	0.0779
uid58015	0.301103	0.5154	0.5647	0.5128	0.0679
uid159391	0.301122	0.5400	0.5882	0.5799	0.0736
uid57837	0.301137	0.5430	0.5879	0.5797	0.0773
uid42155	0.301145	0.5579	0.6091	0.5803	0.0711
uid58233	0.301157	0.5048	0.5766	0.5415	0.0742
uid59261	0.301268	0.5180	0.5772	0.5566	0.0841
uid88065	0.301274	0.5427	0.5871	0.5791	0.0785
uid59061	0.301275	0.6182	0.6784	0.6724	0.0814
uid159691	0.301280	0.5463	0.5885	0.5782	0.0757
uid175257	0.301405	0.5434	0.5912	0.5788	0.0747
uid162141	0.301421	0.5425	0.5888	0.5775	0.0724
uid162163	0.301434	0.5423	0.5887	0.5800	0.0794
uid71135	0.301445	0.5260	0.5895	0.5709	0.0655
uid58281	0.301539	0.5110	0.5619	0.5521	0.0678
uid58053	0.301582	0.5588	0.6003	0.5929	0.0725
uid68147	0.301597	0.5651	0.6168	0.5926	0.0680
uid57839	0.301638	0.5495	0.5846	0.5819	0.0771
uid54699	0.301677	0.6202	0.6690	0.6523	0.0791
uid57947	0.301681	0.5308	0.5996	0.5539	0.0814
uid162127	0.301686	0.5271	0.5974	0.5793	0.0768
uid162033	0.301770	0.5657	0.6004	0.6022	0.0693
uid58433	0.301811	0.6076	0.6536	0.6644	0.0853
uid58165	0.301829	0.5385	0.5814	0.5785	0.0685
uid58411	0.301829	0.5424	0.5971	0.5707	0.0661
uid59217	0.301836	0.6036	0.6594	0.6505	0.0852
uid58147	0.301908	0.6232	0.6780	0.6658	0.0632
uid61579	0.301949	0.5469	0.5900	0.5783	0.0720
uid159689	0.301979	0.5426	0.5868	0.5787	0.0722
uid57747	0.302032	0.5961	0.6458	0.6398	0.0714
uid43329	0.302051	0.5545	0.6108	0.6035	0.0677
uid59021	0.302061	0.6039	0.6468	0.6451	0.0751
uid162091	0.302079	0.5357	0.5867	0.5788	0.0794
uid201478	0.302109	0.5729	0.6121	0.5941	0.0612
uid205051	0.302160	0.5403	0.6237	0.5949	0.0811
uid89393	0.302323	0.5358	0.5850	0.5813	0.0717
uid59147	0.302329	0.5456	0.5863	0.5851	0.0770
uid58135	0.302341	0.6257	0.6737	0.6813	0.0696
uid59149	0.302364	0.5436	0.5854	0.5820	0.0697
uid46657	0.302428	0.5716	0.6269	0.6211	0.0676
uid189952	0.302489	0.6185	0.6596	0.6567	0.0890
uid57663	0.302525	0.5413	0.5811	0.5668	0.0806
uid59401	0.302560	0.5340	0.5929	0.5629	0.0790
uid51641	0.302627	0.5858	0.6408	0.6319	0.0939
uid41127	0.302646	0.5956	0.6376	0.6476	0.0712
uid58927	0.302721	0.5462	0.5908	0.5785	0.0720
uid57861	0.302756	0.5381	0.5804	0.5694	0.0833
uid162155	0.302892	0.5210	0.5788	0.5591	0.0868
uid184827	0.302960	0.5111	0.5725	0.5522	0.0596
uid51421	0.302974	0.4978	0.5637	0.5429	0.0746
uid58931	0.302990	0.5479	0.5931	0.5800	0.0724
uid58989	0.303011	0.6247	0.6686	0.6792	0.0699
uid176125	0.303079	0.5510	0.5958	0.5784	0.0723
uid158509	0.303113	0.6177	0.6749	0.6816	0.0839
uid46653	0.303129	0.5652	0.6143	0.5832	0.0745
uid57661	0.303131	0.5293	0.5803	0.5754	0.0728
uid54701	0.303164	0.6249	0.6692	0.6607	0.0768
uid59173	0.303275	0.5441	0.5923	0.5784	0.0683
uid58585	0.303300	0.5199	0.5881	0.5759	0.0665
uid57885	0.303369	0.5330	0.6070	0.5791	0.0713
uid59229	0.303391	0.5405	0.5882	0.5772	0.0666
uid41053	0.303393	0.5224	0.5740	0.5632	0.0648
uid66873	0.303399	0.5099	0.5703	0.5507	0.0591
uid59093	0.303408	0.5413	0.5931	0.5823	0.0784
uid58171	0.303479	0.5625	0.6218	0.6084	0.0697
uid58279	0.303560	0.5306	0.6053	0.5889	0.0717
uid55693	0.303687	0.5661	0.6046	0.6095	0.0723
uid57851	0.303751	0.5353	0.6142	0.5424	0.0406
uid41927	0.303789	0.5331	0.6000	0.5729	0.0641
uid58299	0.304014	0.5867	0.6664	0.6411	0.0823
uid58945	0.304018	0.5765	0.6186	0.6145	0.0886
uid58929	0.304148	0.5437	0.5859	0.5767	0.0715
uid58495	0.304154	0.5385	0.6048	0.5798	0.0792
uid59365	0.304161	0.6090	0.6592	0.6450	0.0838
uid62919	0.304180	0.5310	0.5811	0.5714	0.0710
uid45847	0.304250	0.5678	0.6275	0.6238	0.0683
uid58297	0.304333	0.5000	0.5810	0.5182	0.0513
uid59159	0.304368	0.5460	0.5894	0.5830	0.0576
uid158681	0.304451	0.5496	0.5972	0.5918	0.0726
uid175778	0.304485	0.5451	0.6186	0.5753	0.0752
uid57681	0.304508	0.5392	0.5930	0.5737	0.0713
uid59157	0.304517	0.5422	0.6060	0.5947	0.0596
uid68311	0.304546	0.5985	0.6340	0.6418	0.0713
uid63405	0.304575	0.5333	0.6080	0.5554	0.0653
uid58051	0.304658	0.5212	0.5624	0.5402	0.0689
uid70619	0.304662	0.5347	0.5911	0.5640	0.0838
uid58117	0.304703	0.5346	0.5802	0.5725	0.0667
uid162117	0.304762	0.6001	0.6324	0.6495	0.0735
uid57901	0.304833	0.5325	0.5910	0.5796	0.0728
uid59371	0.304919	0.5211	0.6055	0.5452	0.0410
uid58331	0.304945	0.5225	0.5849	0.5434	0.1013
uid59003	0.305110	0.5210	0.5721	0.5568	0.0592
uid58405	0.305186	0.5203	0.5815	0.5326	0.1088
uid159513	0.305207	0.5319	0.5811	0.5715	0.0767
uid159515	0.305231	0.5568	0.5939	0.5862	0.0650
uid59769	0.305276	0.5596	0.6215	0.5983	0.0729
uid57677	0.305281	0.5565	0.5952	0.5846	0.0667
uid68293	0.305489	0.5575	0.5960	0.5863	0.0664
uid198768	0.305524	0.5237	0.6089	0.5342	0.0407
uid68687	0.305559	0.5497	0.6190	0.5705	0.0761
uid59257	0.305597	0.5610	0.6066	0.5924	0.0777
uid61575	0.305717	0.5491	0.6085	0.5825	0.0739
uid60821	0.305762	0.5553	0.6077	0.5995	0.0674
uid187059	0.305771	0.5172	0.5676	0.5552	0.0833
uid42117	0.305793	0.6037	0.6472	0.6432	0.0822
uid67317	0.305840	0.5239	0.5858	0.5701	0.0764
uid58801	0.305880	0.5121	0.5871	0.5274	0.0865
uid59211	0.305976	0.5423	0.6022	0.5847	0.0825
uid162143	0.306070	0.5216	0.5654	0.5547	0.0732
uid156845	0.306100	0.5130	0.5828	0.5281	0.1034
uid67383	0.306136	0.6199	0.6663	0.6689	0.0843
uid184862	0.306266	0.5231	0.5789	0.5690	0.0708
uid161981	0.306388	0.5738	0.6452	0.6195	0.0747
uid74021	0.306429	0.5588	0.6057	0.6037	0.0683
uid62125	0.306505	0.5268	0.5836	0.5855	0.0680
uid162109	0.306526	0.5253	0.5858	0.5809	0.0702
uid196850	0.306535	0.5233	0.5681	0.5283	0.0900
uid41863	0.306543	0.4987	0.5687	0.5259	0.0693
uid196851	0.306574	0.5242	0.5685	0.5321	0.0839
uid186598	0.306704	0.5555	0.6131	0.5880	0.0776
uid58351	0.306811	0.5939	0.6449	0.6390	0.0867
uid49481	0.306831	0.5124	0.5747	0.5577	0.0642
uid158055	0.306885	0.5211	0.5689	0.5308	0.0839
uid171261	0.306977	0.5575	0.6215	0.5967	0.0698
uid158065	0.306989	0.5253	0.5659	0.5288	0.0833
uid59199	0.306990	0.5505	0.6035	0.6051	0.0790
uid46233	0.306997	0.5228	0.5681	0.5557	0.0749
uid57669	0.307058	0.5642	0.6282	0.6028	0.0773
uid58589	0.307093	0.5197	0.5860	0.5663	0.0725
uid198767	0.307135	0.5347	0.6286	0.5545	0.0435
uid61645	0.307169	0.5297	0.6226	0.5495	0.0392
uid58597	0.307270	0.6172	0.6593	0.6628	0.0706
uid54927	0.307423	0.5514	0.6174	0.5932	0.0749
uid158051	0.307426	0.5266	0.5685	0.5304	0.0848
uid53477	0.307435	0.5828	0.6227	0.6302	0.0785
uid57813	0.307449	0.5157	0.5816	0.5565	0.0654
uid48361	0.307527	0.5480	0.5961	0.5869	0.0650
uid61565	0.307661	0.5205	0.5698	0.5290	0.0842
uid57791	0.307673	0.5762	0.6232	0.6182	0.0668
uid48823	0.307679	0.5365	0.5838	0.5785	0.0826
uid58681	0.307740	0.5152	0.5794	0.5232	0.1028
uid50583	0.307781	0.5483	0.5893	0.5719	0.0631
uid59059	0.307800	0.5441	0.6044	0.5538	0.0642
uid158063	0.307822	0.5221	0.5681	0.5268	0.0833
uid158053	0.307846	0.5221	0.5687	0.5288	0.0833
uid53065	0.307851	0.5226	0.5893	0.5710	0.0706
uid161945	0.307879	0.5195	0.5667	0.5270	0.0799
uid58137	0.307967	0.5886	0.6213	0.6240	0.0610
uid58707	0.308100	0.6245	0.6669	0.6739	0.0819
uid57633	0.308121	0.5210	0.5806	0.5301	0.0993
uid57821	0.308141	0.5448	0.5917	0.5799	0.0639
uid55639	0.308217	0.5244	0.5820	0.5597	0.0713
uid158057	0.308227	0.5211	0.5655	0.5284	0.0836
uid57951	0.308300	0.5501	0.6003	0.5744	0.0645
uid57867	0.308321	0.5746	0.6160	0.6117	0.0795
uid159663	0.308333	NA	NA	NA	NA
uid177931	0.308551	0.5886	0.6230	0.6320	0.0846
uid183342	0.308755	0.5569	0.6210	0.5973	0.0735
uid58799	0.308770	0.5125	0.5859	0.5252	0.1073
uid82371	0.308835	0.5922	0.6353	0.6458	0.0917
uid175779	0.308843	0.5577	0.6170	0.5710	0.0729
uid165195	0.308855	0.5721	0.5992	0.6002	0.0713
uid58339	0.308920	0.5263	0.5859	0.5609	0.0712
uid173860	0.308920	0.5849	0.6224	0.6314	0.0841
uid190186	0.309002	0.5912	0.6261	0.6336	0.0850
uid47075	0.309012	0.5103	0.6504	0.5458	0.0638
uid171829	0.309061	0.5238	0.6093	0.5427	0.0448
uid58071	0.309146	0.5519	0.6018	0.5679	0.0447
uid182103	0.309308	0.5568	0.6105	0.5894	0.0857
uid189188	0.309315	0.5857	0.6285	0.6265	0.0861
uid58161	0.309407	0.5165	0.5722	0.5276	0.1032
uid58943	0.309462	0.5073	0.6476	0.5365	0.0505
uid168516	0.309495	0.5673	0.6204	0.6133	0.0777
uid82369	0.309511	0.5108	0.5849	0.5253	0.1068
uid59303	0.309607	0.5856	0.6262	0.6327	0.0881
uid65789	0.309632	0.5556	0.6185	0.5941	0.0721
uid46215	0.309700	0.5578	0.6001	0.5847	0.0817
uid188477	0.309755	0.5486	0.5995	0.5805	0.0906
uid158039	0.309783	0.5241	0.5777	0.5321	0.0938
uid52535	0.309798	0.4910	0.6187	0.5093	0.0680
uid162021	0.309802	0.5840	0.6246	0.6314	0.0861
uid54717	0.309806	0.6281	0.6804	0.6695	0.0895
uid162131	0.309812	0.5624	0.6034	0.5958	0.0892
uid59583	0.309833	0.5865	0.6273	0.6324	0.0775
uid59203	0.309866	0.5630	0.6041	0.5958	0.0889
uid58063	0.309886	0.5186	0.5667	0.5258	0.0772
uid161953	0.309890	0.5613	0.6027	0.5934	0.0892
uid158151	0.309979	0.5865	0.6212	0.6291	0.0889
uid158161	0.310017	0.5191	0.5659	0.5258	0.0769
uid83611	0.310017	0.5837	0.6315	0.6267	0.0844
uid158357	0.310035	0.5180	0.5667	0.5258	0.0767
uid184821	0.310106	0.5192	0.5849	0.5699	0.0667
uid58689	0.310108	0.5910	0.6470	0.6354	0.0900
uid58795	0.310114	0.5836	0.6283	0.6264	0.0789
uid59385	0.310121	0.5784	0.6199	0.6234	0.0829
uid47077	0.310127	0.6225	0.6721	0.6677	0.0973
uid57673	0.310142	0.5891	0.6293	0.6300	0.0859
uid63163	0.310152	0.5099	0.5755	0.5637	0.0657
uid58277	0.310162	0.5369	0.5922	0.5804	0.0693
uid70839	0.310169	0.5146	0.5861	0.5278	0.1034
uid58091	0.310206	0.5800	0.6228	0.6279	0.0825
uid58691	0.310211	0.6209	0.6700	0.6766	0.0979
uid61567	0.310226	0.5608	0.6015	0.5893	0.0906
uid52581	0.310276	0.5229	0.5920	0.5605	0.0678
uid162159	0.310325	0.5877	0.6266	0.6315	0.0801
uid158159	0.310362	0.5166	0.5885	0.5316	0.1069
uid57975	0.310402	0.5852	0.6217	0.6262	0.0842
uid158043	0.310421	0.5149	0.5809	0.5298	0.0947
uid88063	0.310454	0.5094	0.5763	0.5106	0.0996
uid58083	0.310462	0.5788	0.6218	0.6274	0.0810
uid59299	0.310462	0.5859	0.6296	0.6266	0.0803
uid179370	0.310486	0.5469	0.6066	0.5840	0.0844
uid59017	0.310497	0.5680	0.6139	0.5979	0.0648
uid46241	0.310527	0.5180	0.5731	0.5616	0.0648
uid167781	0.310538	0.5367	0.5943	0.5790	0.0634
uid47081	0.310547	0.5849	0.6548	0.6381	0.0909
uid58529	0.310597	0.5833	0.6251	0.6310	0.0828
uid50615	0.310632	0.5830	0.6255	0.6321	0.0843
uid54719	0.310639	0.6232	0.6679	0.6750	0.0760
uid175768	0.310678	0.5604	0.6097	0.5927	0.0866
uid58107	0.310780	0.5357	0.6094	0.5484	0.0363
uid49135	0.310783	0.5834	0.6278	0.6281	0.0909
uid57909	0.310812	0.5790	0.6213	0.6237	0.0822
uid58753	0.310843	0.5857	0.6234	0.6290	0.0838
uid89383	0.310860	0.5156	0.5827	0.5271	0.1076
uid176453	0.310894	0.5322	0.5816	0.5735	0.0820
uid59317	0.310926	0.5594	0.6099	0.5914	0.0864
uid175109	0.310991	0.5599	0.6088	0.5911	0.0881
uid58103	0.311005	0.5888	0.6265	0.6297	0.0791
uid175111	0.311009	0.5624	0.6075	0.5957	0.0884
uid58759	0.311039	0.5842	0.6262	0.6274	0.0844
uid55353	0.311047	0.5521	0.6045	0.5853	0.0993
uid57933	0.311051	0.5452	0.6021	0.5622	0.0415
uid176369	0.311129	0.5872	0.6290	0.6318	0.0853
uid156977	0.311146	0.5221	0.5897	0.5307	0.0968
uid59175	0.311157	0.5915	0.6421	0.6347	0.0736
uid58227	0.311169	0.5553	0.6010	0.5981	0.0733
uid86655	0.311242	0.5182	0.5845	0.5301	0.1076
uid86653	0.311246	0.5182	0.5871	0.5284	0.1042
uid88069	0.311273	0.5192	0.5866	0.5283	0.1073
uid86657	0.311281	0.5182	0.5879	0.5290	0.1107
uid58751	0.311285	0.5778	0.6285	0.6308	0.0849
uid73963	0.311368	0.5077	0.5811	0.5239	0.0954
uid58237	0.311441	0.5865	0.6339	0.6250	0.0644
uid175105	0.311609	0.5595	0.6110	0.5903	0.0915
uid58159	0.311690	0.5101	0.5798	0.5139	0.0959
uid54441	0.311740	0.5672	0.6111	0.5939	0.0924
uid162185	0.311740	0.5570	0.6073	0.5910	0.0871
uid61583	0.311742	0.5677	0.6110	0.5965	0.0923
uid86659	0.311752	0.5177	0.5871	0.5284	0.1073
uid86751	0.311868	0.5184	0.5900	0.5318	0.0997
uid58961	0.311905	0.5168	0.5885	0.5261	0.1095
uid58959	0.311942	0.6135	0.6539	0.6694	0.0870
uid173374	0.311949	0.5857	0.6246	0.6266	0.0855
uid58243	0.311956	0.5423	0.6104	0.5734	0.0447
uid158045	0.312011	0.5157	0.5874	0.5256	0.1056
uid159001	0.312017	0.5794	0.6083	0.6054	0.0811
uid88067	0.312021	0.5168	0.5847	0.5284	0.1045
uid59045	0.312033	0.5407	0.5866	0.5839	0.0637
uid58027	0.312034	0.5258	0.5942	0.5307	0.1060
uid58757	0.312044	0.5836	0.6301	0.6317	0.0835
uid54715	0.312067	0.6206	0.6762	0.6615	0.0862
uid82815	0.312071	0.5847	0.6245	0.6304	0.0860
uid87025	0.312074	0.5449	0.5973	0.5770	0.0903
uid43671	0.312090	0.5656	0.6082	0.5947	0.0906
uid57689	0.312120	0.5594	0.6104	0.5911	0.0870
uid175108	0.312136	0.5667	0.6110	0.5955	0.0876
uid58543	0.312168	0.5995	0.6580	0.6521	0.0829
uid58315	0.312171	0.5893	0.6250	0.6301	0.0851
uid175107	0.312211	0.5655	0.6108	0.5932	0.0938
uid58245	0.312244	0.5431	0.6134	0.5724	0.0366
uid43727	0.312332	0.5650	0.6083	0.5923	0.0908
uid175106	0.312345	0.5642	0.6116	0.5921	0.0905
uid174872	0.312357	0.5668	0.6103	0.5988	0.0905
uid52455	0.312372	0.5647	0.6091	0.5922	0.0890
uid174871	0.312423	0.5626	0.6099	0.5925	0.0902
uid57863	0.312430	0.6198	0.6675	0.6714	0.0838
uid84215	0.312455	0.5715	0.6070	0.6028	0.0740
uid175110	0.312463	0.5651	0.6093	0.5927	0.0924
uid58089	0.312559	0.5836	0.6280	0.6249	0.0796
uid54443	0.312702	0.5682	0.6093	0.5944	0.0922
uid54459	0.312748	0.5631	0.6101	0.5927	0.0908
uid58013	0.312828	0.5418	0.6088	0.5728	0.0410
uid54461	0.313018	0.5643	0.6079	0.5949	0.0929
uid58239	0.313212	0.5861	0.6288	0.6309	0.0836
uid59301	0.313312	0.5146	0.5744	0.5179	0.1036
uid61605	0.313414	0.5569	0.6073	0.5878	0.0957
uid58255	0.313438	0.6031	0.6688	0.6528	0.0880
uid51639	0.313482	0.5258	0.5918	0.5748	0.0730
uid58551	0.313544	0.6213	0.6762	0.6661	0.0885
uid158881	0.313713	0.5666	0.5981	0.5994	0.0658
uid59057	0.313777	0.6053	0.6634	0.6669	0.0890
uid189187	0.313785	0.5684	0.6087	0.6082	0.0648
uid184010	0.313891	0.5751	0.6152	0.6118	0.0728
uid158875	0.313901	0.5857	0.6282	0.6317	0.0826
uid173403	0.313910	0.5819	0.6253	0.6239	0.0835
uid58401	0.314160	0.5574	0.6226	0.5818	0.0775
uid82949	0.314214	0.5537	0.5965	0.5900	0.0760
uid52459	0.314315	0.6870	0.7403	0.6425	0.0845
uid57891	0.314491	0.6084	0.6629	0.6556	0.1017
uid66803	0.314497	0.5263	0.5840	0.5367	0.0893
uid159841	0.314570	0.5879	0.6175	0.6154	0.0781
uid179202	0.314580	0.5922	0.6538	0.6470	0.0954
uid181617	0.314646	0.5715	0.6048	0.6034	0.0757
uid51879	0.314651	0.5779	0.6133	0.6026	0.0727
uid73353	0.314663	0.6226	0.6782	0.6669	0.0968
uid53535	0.314673	0.5718	0.6039	0.6010	0.0763
uid55641	0.314702	0.6084	0.6498	0.6567	0.1003
uid41171	0.314715	0.5528	0.5995	0.5964	0.0684
uid158879	0.314763	0.5716	0.6106	0.6099	0.0649
uid188479	0.314853	0.5576	0.5946	0.5902	0.0756
uid41709	0.314910	0.6228	0.6561	0.6695	0.1068
uid59307	0.314929	0.6078	0.6634	0.6574	0.0993
uid158133	0.314936	0.5673	0.6011	0.5999	0.0670
uid158701	0.315096	0.5720	0.6013	0.6044	0.0747
uid52597	0.315127	0.6261	0.6824	0.6747	0.1044
uid190705	0.315141	0.5761	0.6113	0.6018	0.0770
uid183682	0.315155	0.5806	0.6119	0.6030	0.0798
uid48371	0.315171	0.5988	0.6329	0.6299	0.0781
uid58293	0.315210	0.6084	0.6753	0.6708	0.0999
uid81841	0.315284	0.5767	0.6156	0.6180	0.0746
uid62265	0.315348	0.6050	0.6530	0.6560	0.0827
uid49467	0.315396	0.5538	0.5989	0.5960	0.0704
uid73967	0.315409	0.5766	0.6119	0.6058	0.0663
uid183001	0.315453	0.5757	0.6126	0.6062	0.0668
uid55381	0.315458	0.5521	0.5985	0.5948	0.0684
uid58475	0.315627	0.6081	0.6591	0.6430	0.0880
uid59135	0.315666	0.5260	0.5776	0.5813	0.0748
uid58821	0.315862	0.6345	0.6780	0.6754	0.0959
uid58317	0.315917	0.5515	0.5962	0.5968	0.0803
uid89371	0.315921	0.5277	0.5887	0.5380	0.0865
uid162189	0.315957	0.5701	0.6214	0.6076	0.0696
uid58271	0.316199	0.5771	0.6122	0.6098	0.0805
uid195461	0.316227	0.5749	0.6149	0.6107	0.0724
uid73473	0.316330	0.5509	0.6010	0.5817	0.0957
uid193706	0.316406	0.5783	0.6165	0.6113	0.0723
uid57675	0.316408	0.5786	0.6172	0.6114	0.0723
uid173926	0.316422	0.5742	0.6146	0.6107	0.0720
uid57605	0.316508	0.6423	0.6793	0.6821	0.0904
uid62463	0.316762	0.5758	0.6157	0.6092	0.0711
uid55779	0.316994	0.5627	0.6061	0.6003	0.0652
uid61617	0.317071	0.6411	0.6810	0.6845	0.0907
uid174072	0.317211	0.6036	0.6715	0.6497	0.0907
uid59227	0.317380	0.5675	0.6368	0.5945	0.0616
uid59887	0.317448	0.5726	0.6163	0.6087	0.0750
uid48129	0.317524	0.5647	0.6007	0.5979	0.0677
uid58739	0.317773	0.6134	0.6727	0.6766	0.0955
uid61245	0.317774	0.5698	0.6389	0.5984	0.0623
uid15862	0.317937	0.6046	0.6365	0.6294	0.0778
uid193764	0.318014	0.5645	0.6379	0.5901	0.0619
uid45897	0.318055	0.5728	0.6303	0.6339	0.0742
uid58933	0.318241	0.6336	0.6806	0.6839	0.0911
uid74393	0.318268	0.6192	0.6692	0.6639	0.0985
uid58193	0.318409	0.6170	0.6818	0.6627	0.0859
uid58097	0.318906	0.5853	0.6328	0.6229	0.0751
uid58199	0.319029	0.5853	0.6334	0.6247	0.0757
uid59581	0.319062	0.6178	0.6644	0.6553	0.0909
uid161161	0.319191	0.6121	0.6597	0.6548	0.0915
uid66305	0.319244	0.5544	0.6389	0.5978	0.0747
uid50325	0.319269	0.6095	0.6644	0.6642	0.0763
uid54335	0.319297	0.5613	0.6004	0.6040	0.0793
uid68053	0.319317	0.5486	0.5925	0.5818	0.0836
uid65447	0.319423	0.6264	0.6826	0.6768	0.1016
uid192186	0.319518	0.6612	0.7038	0.7106	0.1113
uid186740	0.319555	0.5052	0.6394	0.5659	0.1000
uid179904	0.319569	0.6125	0.6723	0.6733	0.0777
uid40861	0.319600	0.6743	0.7148	0.7105	0.1046
uid58713	0.319640	0.6032	0.6493	0.6430	0.0884
uid58829	0.319871	0.5551	0.6048	0.5923	0.0799
uid68445	0.319956	0.5782	0.6425	0.6012	0.0944
uid59037	0.320025	0.6027	0.6582	0.6525	0.0994
uid57599	0.320140	0.6684	0.7088	0.7234	0.1021
uid43327	0.320330	0.6444	0.6966	0.7073	0.0941
uid46523	0.320420	0.5870	0.6492	0.6402	0.0748
uid58937	0.320442	0.6225	0.6796	0.6775	0.0940
uid58241	0.320464	0.5893	0.6556	0.6423	0.0957
uid58441	0.320494	0.6369	0.7047	0.6870	0.1032
uid75101	0.320696	0.6627	0.7012	0.7017	0.1045
uid193771	0.320816	0.6191	0.6665	0.6704	0.0974
uid58451	0.320902	0.6267	0.6860	0.6702	0.0818
uid58069	0.321055	0.6312	0.6829	0.6800	0.0976
uid82373	0.321112	0.6381	0.6836	0.6889	0.0953
uid58439	0.321159	0.6541	0.7056	0.7039	0.0998
uid57731	0.321258	0.6016	0.6571	0.6508	0.0863
uid58995	0.321576	0.6450	0.7066	0.7092	0.0964
uid58749	0.321588	0.6046	0.6644	0.6615	0.1031
uid159003	0.321804	0.5959	0.6562	0.6444	0.0877
uid73585	0.321833	0.5686	0.6368	0.6111	0.0948
uid58661	0.321961	0.5907	0.6613	0.6386	0.0785
uid194120	0.322007	0.5646	0.6326	0.6130	0.0892
uid167486	0.322249	0.6574	0.7011	0.7063	0.1024
uid59075	0.322327	0.6033	0.6595	0.6579	0.0764
uid61587	0.322355	0.6031	0.6595	0.6671	0.0764
uid57601	0.322511	0.6724	0.7158	0.7145	0.1107
uid55771	0.322732	0.6156	0.6638	0.6602	0.0887
uid58295	0.322799	0.6056	0.6731	0.6655	0.1125
uid62901	0.322857	0.6419	0.6987	0.7056	0.0991
uid59277	0.322909	0.6416	0.6845	0.6821	0.0851
uid158851	0.323011	0.6626	0.7080	0.7113	0.0954
uid158167	0.323106	0.6569	0.6996	0.7089	0.1025
uid62101	0.323344	0.6673	0.7098	0.7083	0.1084
uid170612	0.323669	0.5718	0.6391	0.5984	0.0850
uid158377	0.323678	0.5997	0.6765	0.6529	0.0856
uid59279	0.323774	0.6026	0.6743	0.6526	0.0861
uid158379	0.323774	0.6026	0.6748	0.6517	0.0861
uid158381	0.323774	0.6026	0.6748	0.6517	0.0861
uid158375	0.323777	0.6026	0.6748	0.6526	0.0861
uid158383	0.323777	0.6026	0.6748	0.6517	0.0861
uid158373	0.323778	0.6026	0.6748	0.6526	0.0861
uid158531	0.323778	0.6026	0.6748	0.6526	0.0861
uid58449	0.323987	0.6451	0.6846	0.6809	0.0831
uid63345	0.324176	0.6085	0.6606	0.6619	0.0838
uid47509	0.324252	0.6166	0.6772	0.6631	0.0708
uid58095	0.324314	0.5756	0.6403	0.6084	0.0872
uid57653	0.324415	0.6456	0.6887	0.6766	0.0831
uid161977	0.324422	0.5987	0.6499	0.6481	0.0948
uid43247	0.324431	0.6285	0.6750	0.6759	0.0936
uid41865	0.324437	0.5897	0.6482	0.6414	0.1099
uid57743	0.324744	0.5953	0.6518	0.6453	0.0937
uid58447	0.324764	0.5954	0.6511	0.6533	0.0855
uid68453	0.324808	0.6275	0.6726	0.6724	0.0887
uid41019	0.324916	0.5768	0.6382	0.6096	0.0906
uid62131	0.325249	0.5491	0.6139	0.5938	0.1106
uid184079	0.325279	0.5517	0.6245	0.5927	0.1007
uid162135	0.325364	0.6188	0.6775	0.6719	0.1020
uid59433	0.325765	0.6030	0.6724	0.6636	0.0841
uid55403	0.325792	0.5752	0.6425	0.6115	0.0844
uid58445	0.326153	0.6384	0.6995	0.6983	0.1111
uid58453	0.326333	0.6428	0.6995	0.6936	0.1063
uid58505	0.326400	0.6624	0.7012	0.7122	0.1083
uid58843	0.326467	0.6442	0.6988	0.6910	0.0942
uid159519	0.326748	0.5921	0.6471	0.6000	0.1897
uid58941	0.327381	0.6546	0.6998	0.7038	0.1111
uid72795	0.327411	0.6207	0.6774	0.6751	0.1029
uid59155	0.327867	0.6187	0.6750	0.6648	0.1019
uid48815	0.328145	0.6406	0.6918	0.6830	0.1086
uid59129	0.328340	0.5364	0.6045	0.5960	0.1000
uid57955	0.328347	0.6871	0.7265	0.7292	0.1097
uid58533	0.328743	0.5371	0.6023	0.5784	0.1026
uid168059	0.328785	0.6677	0.7072	0.6987	0.1164
uid59115	0.328939	0.6649	0.7118	0.7117	0.1046
uid58377	0.329107	0.6685	0.7226	0.7130	0.1085
uid58249	0.329164	0.6665	0.7166	0.7105	0.1049
uid58549	0.329439	0.6661	0.7066	0.7047	0.1129
uid58805	0.329851	0.6407	0.6906	0.6862	0.1018
uid58187	0.329887	0.6445	0.6928	0.6851	0.0891
uid68741	0.329917	0.5972	0.6435	0.6098	0.1964
uid58527	0.330126	0.6261	0.6775	0.6799	0.1055
uid58991	0.330151	0.6772	0.7269	0.7227	0.1191
uid182483	0.330356	0.5916	0.6567	0.6116	0.0871
uid189951	0.330585	0.5383	0.6137	0.5830	0.1057
uid58997	0.330892	0.6772	0.7215	0.7170	0.1158
uid57865	0.331135	0.6700	0.7195	0.7133	0.1133
uid59023	0.331260	0.6557	0.7067	0.7107	0.1094
uid57635	0.331325	0.5399	0.6012	0.5880	0.1116
uid86865	0.331705	0.6761	0.7195	0.7120	0.1063
uid174512	0.331736	0.5368	0.5959	0.5849	0.1118
uid63403	0.332069	0.6770	0.7176	0.7162	0.1108
uid59405	0.332434	0.5424	0.6072	0.5987	0.1028
uid58845	0.332594	0.6464	0.6879	0.6967	0.0891
uid59081	0.332711	0.6738	0.7180	0.7083	0.1140
uid184823	0.332748	0.6723	0.7171	0.7118	0.1183
uid52605	0.332899	0.6729	0.7138	0.7147	0.1184
uid52607	0.332900	0.6722	0.7135	0.7128	0.1184
uid57745	0.332997	0.5340	0.6103	0.5898	0.1145
uid159685	0.333001	0.6732	0.7102	0.7114	0.1209
uid193772	0.333032	0.6704	0.7114	0.7116	0.1185
uid185179	0.333813	0.6816	0.7235	0.7272	0.1108
uid58905	0.333950	0.6503	0.6969	0.6838	0.1085
uid57603	0.333990	0.6688	0.7105	0.7111	0.1152
uid189950	0.334461	0.5326	0.5998	0.5830	0.1111
uid58269	0.334539	0.6787	0.7212	0.7197	0.1130
uid176372	0.335032	0.6745	0.7152	0.7149	0.1207
uid57735	0.335865	0.6093	0.6700	0.6625	0.1123
uid162149	0.336050	0.6258	0.6778	0.6723	0.1132
uid58873	0.336067	0.6081	0.6729	0.6609	0.1079
uid57655	0.336507	0.6265	0.6808	0.6717	0.1158
uid83615	0.337023	0.6127	0.6734	0.6633	0.1141
uid58443	0.337232	0.6418	0.6915	0.6969	0.1166
uid58019	0.337382	0.6006	0.6622	0.6564	0.1001
uid58921	0.337467	0.6564	0.7069	0.6954	0.1079
uid158855	0.339020	0.6085	0.6671	0.6598	0.1153
uid71131	0.339201	0.6081	0.6727	0.6629	0.1056
uid158853	0.339220	0.6058	0.6678	0.6578	0.1143
uid62937	0.339501	0.6030	0.6669	0.6550	0.1066
uid57833	0.339618	0.6092	0.6879	0.6766	0.1048
uid158857	0.339667	0.6081	0.6690	0.6602	0.1134
uid58113	0.339688	0.6028	0.6679	0.6598	0.1103
uid83613	0.339694	0.6146	0.6755	0.6645	0.1107
uid59241	0.339797	0.6050	0.6663	0.6578	0.1074
uid59015	0.339859	0.6089	0.6693	0.6653	0.1090
uid162161	0.340556	0.6545	0.7016	0.7005	0.1283
uid57927	0.340854	0.6125	0.6699	0.6647	0.1081
uid83617	0.341070	0.6125	0.6705	0.6651	0.1081
uid159871	0.341078	0.6125	0.6709	0.6647	0.1081
uid59009	0.341458	0.6106	0.6727	0.6651	0.1082
uid82343	0.341491	0.6608	0.7141	0.7119	0.1052
uid59319	0.342214	0.6115	0.6739	0.6659	0.1084
uid46085	0.346718	0.6688	0.7138	0.7077	0.1135
uid70791	0.361573	0.6148	0.6742	0.6660	0.1582
uid58971	0.364124	0.6561	0.7083	0.7033	0.1422
uid80859	0.365213	0.6169	0.6877	0.6736	0.1878
uid68279	0.365318	0.6285	0.6791	0.6851	0.1570
uid62107	0.367018	0.6777	0.7275	0.7211	0.1410
uid58675	0.367810	0.6549	0.6910	0.6862	0.1436
uid67387	0.368376	0.6156	0.6701	0.6637	0.1486
uid59105	0.370083	0.5977	0.6667	0.6348	0.1644
uid68321	0.370144	0.6012	0.6716	0.6454	0.1612
uid58207	0.371013	0.6656	0.7101	0.7217	0.1421
uid162107	0.371710	0.5911	0.6659	0.6387	0.1634
uid58353	0.372134	0.6810	0.7234	0.7272	0.1446
uid58499	0.373574	0.5740	0.6561	0.6243	0.1659
uid58273	0.373575	0.6471	0.7102	0.7119	0.1439
uid58613	0.373846	0.6045	0.6731	0.6569	0.1511
uid58373	0.373857	0.6364	0.6884	0.6835	0.1486
uid58155	0.374391	0.6495	0.7051	0.7007	0.1680
uid59437	0.375146	0.6867	0.7369	0.7334	0.1501
uid162105	0.375151	0.5882	0.6648	0.6376	0.1682
uid58429	0.375447	0.6581	0.7118	0.7062	0.1464
uid178369	0.375467	0.6431	0.6936	0.6865	0.1634
uid58595	0.375715	0.5907	0.6730	0.6347	0.1699
uid164779	0.375938	0.5841	0.6664	0.6287	0.1639
uid58085	0.376016	0.6533	0.7038	0.7049	0.1484
uid58703	0.376130	0.6799	0.7267	0.7308	0.1576
uid48825	0.376181	0.6412	0.6978	0.6894	0.1583
uid57649	0.376186	0.6034	0.6713	0.6567	0.1564
uid181998	0.376399	0.5844	0.6629	0.6344	0.1677
uid161973	0.376417	0.5918	0.6650	0.6403	0.1691
uid89379	0.376531	0.5893	0.6678	0.6344	0.1694
uid67319	0.376544	0.6787	0.7250	0.7402	0.1548
uid62961	0.376559	0.6715	0.7232	0.7190	0.1653
uid89373	0.376578	0.5893	0.6675	0.6344	0.1694
uid42497	0.376693	0.6726	0.7149	0.7195	0.1488
uid54411	0.376926	0.6585	0.7117	0.7059	0.1705
uid61643	0.377101	0.6640	0.7188	0.7146	0.1657
uid58811	0.377185	0.5903	0.6647	0.6363	0.1721
uid58547	0.378118	0.6630	0.7128	0.7043	0.1731
uid58427	0.378435	0.6561	0.7075	0.7107	0.1654
uid176500	0.378470	0.6778	0.7253	0.7300	0.1560
uid57589	0.378593	0.5904	0.6643	0.6364	0.1708
uid58693	0.378598	0.5907	0.6652	0.6367	0.1708
uid158163	0.379481	0.6526	0.7056	0.7010	0.1579
uid59131	0.379509	0.6581	0.7093	0.7079	0.1782
uid58999	0.379576	0.5856	0.6682	0.6313	0.1708
uid58321	0.379884	0.6653	0.7213	0.7145	0.1770
uid58939	0.379972	0.5746	0.6552	0.6271	0.1719
uid58459	0.380223	0.6312	0.6870	0.6730	0.1498
uid194444	0.380351	0.6554	0.7166	0.7119	0.1752
uid193774	0.380427	0.6533	0.7150	0.7076	0.1755
uid159539	0.380691	0.6637	0.7195	0.7163	0.1712
uid57595	0.380707	0.6670	0.7178	0.7173	0.1681
uid58687	0.380838	0.5803	0.6658	0.6294	0.1708
uid74431	0.381061	0.6534	0.7140	0.7013	0.1825
uid57889	0.381087	0.6552	0.7184	0.7123	0.1779
uid73179	0.381163	0.6677	0.7240	0.7164	0.1749
uid57887	0.381232	0.6676	0.7181	0.7180	0.1685
uid54341	0.381362	0.5822	0.6655	0.6291	0.1700
uid43163	0.381911	0.6453	0.7024	0.6972	0.1568
uid59233	0.381945	0.6578	0.7208	0.7135	0.1601
uid184011	0.381954	0.6649	0.7192	0.7083	0.1915
uid57609	0.382181	0.6196	0.6790	0.6741	0.1709
uid58361	0.382227	0.6387	0.6863	0.6845	0.1889
uid58611	0.382263	0.6081	0.6850	0.6574	0.1494
uid86885	0.382400	0.6211	0.6765	0.6743	0.1703
uid81775	0.382777	0.6381	0.7001	0.6843	0.1659
uid193710	0.382954	0.6224	0.6763	0.6725	0.1757
uid46099	0.383113	0.6243	0.6868	0.6748	0.1705
uid191340	0.383295	0.5932	0.6721	0.6411	0.1629
uid58733	0.383460	0.6251	0.6831	0.6812	0.1677
uid58231	0.383474	0.6379	0.7027	0.6932	0.1828
uid48801	0.383546	0.6240	0.6811	0.6782	0.1712
uid41317	0.383886	0.6400	0.7163	0.6971	0.1892
uid59207	0.383920	0.6560	0.7113	0.7125	0.1627
uid162133	0.384376	0.6539	0.7034	0.7008	0.1730
uid178913	0.384400	0.6562	0.7163	0.7132	0.1601
uid177516	0.384441	0.6413	0.7063	0.6987	0.1625
uid58391	0.384516	0.6800	0.7229	0.7259	0.1820
uid162199	0.384565	0.6575	0.7142	0.7015	0.1643
uid58657	0.384692	0.6558	0.7141	0.7024	0.1637
uid58211	0.384692	0.6261	0.6816	0.6766	0.1706
uid170535	0.384775	0.6282	0.6867	0.6810	0.1676
uid170534	0.384899	0.6187	0.6804	0.6743	0.1696
uid60487	0.384923	0.6189	0.6789	0.6762	0.1894
uid66307	0.385153	0.6673	0.7191	0.7122	0.1555
uid72473	0.385335	0.6582	0.7155	0.6981	0.1588
uid58021	0.385616	0.6205	0.6907	0.6673	0.1511
uid81081	0.386147	0.7120	0.7418	0.7498	0.1742
uid57615	0.386150	0.6508	0.7082	0.7039	0.1644
uid58209	0.386377	0.6258	0.6844	0.6776	0.1730
uid57593	0.386599	0.6665	0.7134	0.7062	0.1704
uid57613	0.386627	0.6636	0.7180	0.7133	0.1594
uid61647	0.386678	0.6582	0.7154	0.6991	0.1601
uid177517	0.386825	0.6539	0.7161	0.7093	0.1589
uid57643	0.386837	0.5926	0.6781	0.6530	0.1573
uid66301	0.386973	0.6982	0.7379	0.7378	0.1822
uid49953	0.387481	0.6676	0.7198	0.7131	0.1591
uid50539	0.387626	0.6595	0.7091	0.7029	0.1791
uid66391	0.387649	0.6579	0.7196	0.7093	0.1634
uid176370	0.388257	0.6887	0.7298	0.7298	0.1866
uid59899	0.388281	0.6898	0.7322	0.7328	0.1690
uid58967	0.388370	0.6047	0.6845	0.6473	0.1682
uid205541	0.388408	0.7000	0.7344	0.7362	0.1733
uid42975	0.388465	0.6872	0.7309	0.7348	0.1866
uid49469	0.388581	0.6388	0.7033	0.6977	0.1775
uid193704	0.388819	0.6670	0.7080	0.7222	0.1811
uid68745	0.388821	0.6404	0.7070	0.6891	0.1710
uid58081	0.388878	0.6841	0.7248	0.7285	0.1813
uid57849	0.388988	0.6097	0.6887	0.6591	0.1684
uid174460	0.389138	0.6807	0.7260	0.7282	0.1827
uid75113	0.389463	0.6592	0.7145	0.7091	0.1719
uid58387	0.389495	0.6599	0.7148	0.7086	0.1885
uid58859	0.389502	0.6651	0.7126	0.7065	0.1630
uid162023	0.389564	0.6025	0.6865	0.6489	0.1711
uid58189	0.389564	0.6574	0.7063	0.7055	0.1941
uid197194	0.389612	0.5962	0.6687	0.6491	0.1567
uid58383	0.389866	0.6708	0.7187	0.7135	0.1879
uid58047	0.389876	0.6961	0.7413	0.7381	0.1735
uid58515	0.389950	0.6829	0.7290	0.7292	0.1798
uid58389	0.390207	0.6852	0.7273	0.7325	0.1828
uid46181	0.390248	0.6429	0.7057	0.6950	0.2057
uid73771	0.390456	0.5984	0.6724	0.6478	0.1622
uid162511	0.390560	0.6821	0.7263	0.7285	0.1807
uid58603	0.390574	0.6525	0.7134	0.7068	0.1784
[truncated: 515 more rows]
