# Supplementary material for: Quickly Finding Orthologs as Reciprocal Best Hits with BLAT, LAST, and UBLAST: How Much Do We Miss?
Source: PLoS One. 2014 Jul 11;9(7):e101850. doi: 10.1371/journal.pone.0101850 (PMC4094424; doi:10.1371/journal.pone.0101850)
Supplement: Table Set S1 — These tables contain counts for genes finding reciprocal best hits and genes finding homologs organized on a per query genome fashion. The directory contains the R-script used to run the t-tests comparing the results from each program, and a table with the results of these t-tests. (ZIP) [file pone.0101850.s001.zip › S1-Tables-Stats-Genes/uid57779.t-test]

statistic.t	parameter.df	p.value	conf.int1	conf.int2	estimate.mean.of.the.differences	null.value.difference.in.means	alternative	method	data.name
unlist.t.test.blat.last.	-160.146214019257	2509	0	-638.073763422926	-622.636993549186	-630.355378486056	0	two.sided	Paired t-test	homologs$blat and homologs$last
unlist.t.test.blat.usearch7.	-145.9679205888	2509	0	-605.759689068821	-589.700071887355	-597.729880478088	0	two.sided	Paired t-test	homologs$blat and homologs$usearch7
unlist.t.test.blat.blastp.	-155.474890392308	2509	0	-931.214491003975	-908.017381505985	-919.61593625498	0	two.sided	Paired t-test	homologs$blat and homologs$blastp
unlist.t.test.last.usearch7.	44.7216412976509	2509	1.01777523043297e-321	31.1949677006872	34.0560283152491	32.6254980079681	0	two.sided	Paired t-test	homologs$last and homologs$usearch7
unlist.t.test.last.blastp.	-137.748991223899	2509	0	-293.378293204128	-285.142822333721	-289.260557768924	0	two.sided	Paired t-test	homologs$last and homologs$blastp
unlist.t.test.usearch7.blastp.	-160.510691742807	2509	0	-325.81843908881	-317.953672464975	-321.886055776892	0	two.sided	Paired t-test	homologs$usearch7 and homologs$blastp
unlist.t.test.blat.last.	-113.89840147635	2470	0	-708.834369917	-684.840255740628	-696.837312828814	0	two.sided	Paired t-test	rbh$blat and rbh$last
unlist.t.test.blat.usearch7.	-111.081128111711	2470	0	-705.551529050604	-681.073319188975	-693.31242411979	0	two.sided	Paired t-test	rbh$blat and rbh$usearch7
unlist.t.test.blat.blastp.	-118.692482988576	2470	0	-824.143107272188	-797.35426221385	-810.748684743019	0	two.sided	Paired t-test	rbh$blat and rbh$blastp
unlist.t.test.last.usearch7.	12.2218046632653	2509	2.07717362195174e-33	3.19867656052105	4.42124375820405	3.80996015936255	0	two.sided	Paired t-test	rbh$last and rbh$usearch7
unlist.t.test.last.blastp.	-122.453457753841	2509	0	-115.71098587747	-112.063516114562	-113.887250996016	0	two.sided	Paired t-test	rbh$last and rbh$blastp
unlist.t.test.usearch7.blastp.	-124.894877239594	2509	0	-119.545114256772	-115.849308053985	-117.697211155378	0	two.sided	Paired t-test	rbh$usearch7 and rbh$blastp
unlist.t.test.blat.last.	-172.545921171508	2509	0	-0.482306264417844	-0.471467042355064	-0.476886653386454	0	two.sided	Paired t-test	rbh_hom_norm$blat and rbh_hom_norm$last
unlist.t.test.blat.usearch7.	-176.300853021322	2509	0	-0.497942150169584	-0.486987252220854	-0.492464701195219	0	two.sided	Paired t-test	rbh_hom_norm$blat and rbh_hom_norm$usearch7
unlist.t.test.blat.blastp.	-165.832386564645	2509	0	-0.444618890169281	-0.434226846882512	-0.439422868525896	0	two.sided	Paired t-test	rbh_hom_norm$blat and rbh_hom_norm$blastp
unlist.t.test.last.usearch7.	-43.9362119947115	2509	3.0844135214845e-313	-0.0162733091290289	-0.0148827864885009	-0.0155780478087649	0	two.sided	Paired t-test	rbh_hom_norm$last and rbh_hom_norm$usearch7
unlist.t.test.last.blastp.	105.801771850754	2509	0	0.0367694381898597	0.0381581315312559	0.0374637848605578	0	two.sided	Paired t-test	rbh_hom_norm$last and rbh_hom_norm$blastp
unlist.t.test.usearch7.blastp.	148.470006721851	2509	0	0.0523412854066542	0.0537423799319912	0.0530418326693227	0	two.sided	Paired t-test	rbh_hom_norm$usearch7 and rbh_hom_norm$blastp
