# Supplementary material for: Quickly Finding Orthologs as Reciprocal Best Hits with BLAT, LAST, and UBLAST: How Much Do We Miss?
Source: PLoS One. 2014 Jul 11;9(7):e101850. doi: 10.1371/journal.pone.0101850 (PMC4094424; doi:10.1371/journal.pone.0101850)
Supplement: Table Set S1 — These tables contain counts for genes finding reciprocal best hits and genes finding homologs organized on a per query genome fashion. The directory contains the R-script used to run the t-tests comparing the results from each program, and a table with the results of these t-tests. (ZIP) [file pone.0101850.s001.zip › S1-Tables-Stats-Genes/uid57893.Homologs.tbl]

Genome	GSS	blastp	usearch7	last	blat
uid1433	0.124482	709	446	439	184
uid39575	0.140010	642	410	420	146
uid13961	0.159030	694	432	433	176
uid12377	0.166811	640	422	419	150
uid10698	0.170380	680	442	432	175
uid10623	0.170789	610	397	418	137
uid197195	0.171533	168	116	129	34
uid170731	0.171581	187	127	144	46
uid39439	0.172332	665	440	437	163
uid162029	0.172762	190	125	139	37
uid63665	0.173033	177	119	146	45
uid61897	0.175069	180	121	146	46
uid82367	0.175343	200	131	147	40
uid62461	0.175756	199	130	145	38
uid155	0.176312	360	229	259	58
uid171259	0.177385	184	126	148	43
uid59311	0.177947	87	52	62	7
uid14003	0.178302	736	471	465	183
uid39573	0.178526	637	403	410	144
uid38659	0.183631	673	433	433	162
uid18881	0.184120	676	433	439	145
uid14005	0.184362	149	88	106	34
uid12410	0.184389	687	448	456	157
uid205052	0.185643	237	158	193	57
uid162053	0.187793	237	158	193	57
uid59325	0.188557	270	161	201	61
uid58205	0.189584	238	158	195	56
uid68691	0.190040	279	184	213	60
uid57711	0.190125	252	170	204	62
uid181997	0.190240	257	177	199	59
uid58887	0.190314	252	170	203	62
uid58059	0.190582	240	159	194	59
uid51695	0.190636	252	175	199	62
uid60859	0.191849	279	183	216	60
uid168665	0.191992	278	184	211	59
uid57993	0.192297	285	186	215	62
uid162087	0.192460	248	172	195	59
uid161999	0.192599	285	186	215	62
uid53543	0.192736	298	194	228	75
uid58039	0.192863	239	161	192	61
uid173371	0.193306	237	156	186	61
uid59011	0.193676	256	174	206	64
uid172733	0.193924	97	54	67	10
uid57729	0.194250	343	218	250	77
uid58061	0.194640	242	170	190	63
uid57707	0.195068	254	167	197	66
uid162001	0.195104	280	186	218	63
uid172628	0.195226	268	181	207	59
uid172629	0.195341	265	176	206	59
uid87003	0.195346	241	169	190	57
uid197154	0.195480	310	194	231	76
uid172627	0.195667	266	180	206	58
uid58773	0.195790	76	44	58	14
uid172626	0.195824	267	182	205	59
uid172631	0.195960	266	179	206	59
uid172630	0.196005	267	182	204	59
uid172624	0.196014	267	182	206	59
uid172625	0.196014	267	180	206	59
uid46679	0.196052	273	180	216	56
uid62099	0.196132	309	194	234	79
uid61619	0.196519	265	180	208	57
uid172732	0.196736	93	54	65	9
uid173370	0.196863	239	156	183	60
uid162027	0.197070	272	172	203	64
uid173372	0.197124	254	165	195	67
uid173373	0.197860	244	162	190	66
uid184824	0.198312	259	174	201	71
uid41875	0.200065	235	165	193	59
uid58077	0.200288	273	173	204	58
uid61569	0.200408	258	184	212	68
uid57709	0.200866	275	175	205	69
uid85495	0.201458	277	175	208	69
uid185759	0.201672	270	173	203	69
uid82341	0.201818	810	501	526	161
uid172734	0.202346	90	52	69	11
uid57829	0.202731	381	240	275	67
uid57809	0.202777	382	240	275	67
uid57997	0.202823	382	241	276	67
uid47087	0.202842	263	182	203	64
uid57811	0.203969	382	240	276	67
uid159529	0.204572	372	233	270	66
uid58031	0.204620	290	189	218	69
uid197153	0.205213	290	190	219	70
uid203361	0.205524	376	242	281	83
uid196777	0.205784	375	230	268	71
uid196781	0.206029	375	233	269	73
uid196780	0.206029	375	233	269	73
uid58869	0.206727	382	259	265	52
uid172736	0.207503	77	46	57	13
uid172735	0.207527	81	44	58	11
uid59349	0.207688	372	232	270	72
uid202216	0.207740	689	434	496	128
uid175575	0.207975	380	233	267	66
uid65271	0.208160	870	572	586	184
uid43093	0.208185	681	439	468	144
uid159993	0.208210	374	230	266	67
uid196769	0.208333	375	231	266	72
uid196770	0.208344	375	231	271	72
uid196771	0.208453	375	231	266	72
uid159879	0.208464	375	232	265	69
uid159881	0.208464	375	232	262	69
uid196782	0.208541	375	233	269	73
uid196792	0.208556	375	231	270	72
uid59351	0.208566	374	232	265	72
uid196779	0.208576	376	233	265	73
uid196774	0.208601	376	233	269	73
uid196773	0.208605	376	233	268	73
uid196772	0.208630	376	232	270	73
uid68843	0.208661	374	230	266	71
uid196776	0.208662	375	231	269	73
uid196775	0.208675	376	232	269	73
uid196778	0.208677	376	231	270	73
uid162335	0.208710	419	274	298	81
uid172738	0.208711	331	210	238	67
uid205053	0.208712	337	225	247	77
uid161409	0.208774	377	234	269	74
uid161353	0.208781	377	234	269	74
uid161361	0.208782	376	233	270	74
uid161377	0.208794	377	234	269	74
uid167484	0.208899	376	232	270	73
uid193712	0.208901	376	233	269	73
uid193713	0.208909	376	233	266	73
uid167485	0.208910	376	232	270	73
uid167483	0.208913	376	233	266	73
uid161995	0.208916	376	233	266	73
uid161369	0.208923	376	233	268	73
uid57785	0.208934	375	229	276	70
uid159863	0.208935	374	232	265	72
uid161403	0.208941	376	232	265	73
uid196793	0.208969	375	231	270	72
uid175578	0.208995	385	235	267	67
uid196789	0.208998	375	231	267	72
uid66189	0.209002	299	202	229	74
uid196798	0.209008	375	231	270	72
uid196794	0.209033	375	231	267	72
uid196790	0.209037	375	231	270	72
uid196784	0.209047	375	231	267	71
uid196785	0.209053	375	231	270	71
uid196795	0.209060	375	231	270	72
uid196796	0.209062	375	231	267	72
uid196791	0.209062	375	231	270	72
uid196788	0.209062	375	231	267	72
uid196799	0.209062	375	231	267	72
uid196787	0.209062	375	231	267	72
uid196786	0.209072	375	231	270	72
uid196797	0.209086	374	231	270	72
uid58333	0.209110	376	233	267	73
uid196783	0.209235	375	231	270	71
uid58005	0.209305	233	161	192	68
uid57637	0.209311	376	233	269	74
uid61635	0.209332	375	232	272	72
uid61633	0.209342	376	232	270	72
uid198643	0.209405	376	231	269	72
uid198644	0.209405	376	231	269	72
uid196800	0.209677	375	231	270	72
uid175574	0.209680	381	234	268	67
uid175572	0.209850	380	233	271	66
uid66295	0.210020	395	232	274	73
uid175573	0.210121	385	235	269	66
uid66603	0.210195	652	421	456	130
uid58101	0.210195	790	489	543	145
uid175576	0.210229	371	232	269	66
uid57783	0.210468	387	240	276	72
uid175571	0.210539	378	233	267	69
uid61621	0.210560	370	253	269	52
uid57963	0.210666	377	234	272	68
uid46841	0.210732	289	184	226	48
uid162137	0.210853	795	486	547	147
uid162177	0.210905	775	479	530	147
uid162059	0.210982	792	489	543	143
uid175579	0.211363	383	235	267	68
uid175577	0.211451	386	238	270	67
uid80745	0.211556	789	495	546	144
uid80733	0.211670	792	495	550	145
uid48071	0.211702	798	491	541	146
uid49489	0.211806	679	411	467	132
uid158869	0.211978	642	402	460	137
uid162063	0.212040	383	237	268	67
uid159527	0.212060	383	237	268	67
uid179070	0.212062	385	236	269	67
uid159525	0.212067	383	237	269	67
uid80731	0.212083	856	528	555	159
uid159523	0.212089	383	237	269	67
uid159521	0.212140	383	237	268	67
uid80735	0.212356	790	495	550	146
uid58493	0.212378	984	649	647	207
uid205054	0.212395	319	211	233	79
uid57971	0.212464	390	241	275	73
uid159845	0.212494	382	237	272	65
uid41333	0.212551	695	462	512	157
uid63621	0.212759	383	237	270	66
uid198524	0.212778	781	483	531	139
uid158871	0.212782	640	401	456	138
uid189026	0.212939	381	232	262	64
uid49331	0.213006	703	454	480	158
uid67349	0.213068	985	649	655	214
uid176501	0.213187	801	493	551	145
uid168257	0.213225	910	619	599	174
uid43163	0.213372	832	547	564	184
uid89375	0.213377	823	533	565	168
uid58963	0.213379	476	285	334	83
uid162031	0.213427	290	190	221	71
uid58993	0.213703	932	616	612	236
uid59883	0.213732	671	440	494	145
uid60849	0.213747	290	190	220	72
uid58511	0.213827	931	617	603	240
uid162165	0.213861	404	267	295	75
uid186842	0.214045	845	564	547	158
uid72481	0.214051	270	187	210	65
uid163693	0.214213	650	406	466	142
uid51877	0.214237	927	604	597	185
uid42615	0.214265	1022	674	698	250
uid58793	0.214416	418	280	299	79
uid49661	0.214539	834	543	562	159
uid182935	0.214583	596	368	435	121
uid167988	0.214643	674	417	497	144
uid58125	0.214652	404	267	296	75
uid162045	0.214696	535	334	383	123
uid177081	0.214705	394	262	294	75
uid58653	0.214784	412	275	292	74
uid177930	0.214786	386	260	284	74
uid158867	0.214862	653	407	467	140
uid158861	0.214886	699	446	496	148
uid61627	0.215141	771	498	536	145
uid54207	0.215268	821	553	570	167
uid58791	0.215344	422	276	296	79
uid59545	0.215387	669	435	494	146
uid159867	0.215527	409	277	292	76
uid59357	0.215700	652	405	467	140
uid59359	0.215703	652	404	466	140
uid193702	0.215720	708	458	510	153
uid158865	0.215728	652	404	465	140
uid83125	0.215749	1068	745	755	254
uid61589	0.215929	997	668	648	233
uid59111	0.215969	918	600	624	200
uid58911	0.215971	649	405	465	138
uid58899	0.216007	752	479	517	178
uid58331	0.216027	523	339	361	91
uid161919	0.216027	888	580	614	202
uid161241	0.216054	416	277	294	76
uid49131	0.216073	714	459	513	149
uid62695	0.216093	719	472	521	161
uid59197	0.216114	673	417	458	136
uid55487	0.216216	531	340	384	119
uid57651	0.216295	942	623	661	212
uid82951	0.216380	922	611	627	198
uid193774	0.216403	945	608	626	214
uid58969	0.216431	885	585	636	207
uid176367	0.216462	929	629	619	210
uid46989	0.216550	696	458	520	145
uid194444	0.216630	970	623	635	221
uid176921	0.216826	650	405	459	139
uid163691	0.216907	649	407	468	143
uid58311	0.216937	395	271	296	80
uid88075	0.216952	367	236	258	73
uid61629	0.216954	1172	809	786	314
uid71231	0.217014	408	273	294	78
uid60837	0.217045	950	644	663	230
uid62693	0.217050	705	462	507	151
uid58155	0.217220	868	565	592	212
uid174812	0.217291	970	638	645	218
uid59289	0.217374	565	346	392	116
uid197361	0.217392	830	534	588	159
uid162513	0.217435	645	407	462	144
uid161197	0.217436	417	276	295	76
uid57705	0.217458	452	282	341	88
uid58525	0.217462	277	187	216	69
uid158863	0.217526	694	452	496	149
uid159865	0.217535	704	445	494	156
uid58677	0.217564	701	444	493	155
uid59113	0.217761	1053	737	718	252
uid170533	0.217852	887	548	591	184
uid62207	0.217870	956	664	674	260
uid179068	0.217885	972	650	657	221
uid58055	0.217898	278	187	208	73
uid68837	0.217930	522	324	346	103
uid46839	0.218011	834	541	595	225
uid59139	0.218014	945	620	640	239
uid41403	0.218032	952	618	642	209
uid80743	0.218127	715	465	531	158
uid59267	0.218332	967	639	655	253
uid72937	0.218361	545	346	369	109
uid58263	0.218382	906	598	600	207
uid59225	0.218385	400	278	296	77
uid59131	0.218394	874	566	590	209
uid57887	0.218471	955	617	637	220
uid58649	0.218515	805	528	570	183
uid177079	0.218541	962	649	643	211
uid61643	0.218557	950	617	635	219
uid43211	0.218572	528	335	383	117
uid87067	0.218619	367	247	268	91
uid57889	0.218622	970	624	639	223
uid58067	0.218631	861	576	600	194
uid162333	0.218654	1076	726	714	253
uid57929	0.218669	657	413	478	133
uid46943	0.218670	838	543	590	229
uid41297	0.218685	957	617	634	230
uid59429	0.218701	412	273	296	71
uid176920	0.218740	364	247	269	88
uid201428	0.218858	367	247	268	91
uid43091	0.218929	700	442	488	159
uid67407	0.218944	729	470	505	152
uid65091	0.218944	683	418	470	134
uid156845	0.218965	475	309	336	81
uid48829	0.218969	907	594	619	208
uid59087	0.219048	230	161	182	55
uid58977	0.219085	363	245	266	88
uid87065	0.219089	368	248	268	91
uid40845	0.219117	867	591	587	200
uid193707	0.219139	974	627	644	230
uid60163	0.219158	698	454	499	153
uid67985	0.219173	624	397	430	129
uid159543	0.219173	361	243	266	92
uid59195	0.219191	604	369	424	126
uid193770	0.219210	709	462	512	159
uid58879	0.219244	721	467	501	150
uid57595	0.219292	956	619	637	222
uid179202	0.219299	895	589	612	212
uid49535	0.219299	839	540	584	169
uid184826	0.219317	1072	715	721	275
uid58111	0.219330	374	254	287	81
uid178352	0.219361	962	656	673	227
uid87069	0.219363	367	249	271	91
uid57961	0.219392	451	281	342	87
uid57939	0.219397	700	452	505	152
uid202217	0.219412	775	471	527	162
uid59407	0.219479	759	503	558	153
uid58065	0.219554	911	615	603	221
uid62923	0.219610	1000	657	672	242
uid62083	0.219674	362	245	276	76
uid41425	0.219725	1112	766	748	282
uid59099	0.219780	794	507	543	178
uid159669	0.219790	723	471	504	149
uid159675	0.219791	721	467	498	152
uid55253	0.219843	937	629	639	212
uid176365	0.219844	932	641	629	210
uid58833	0.219871	713	465	506	152
uid161957	0.219883	909	616	607	221
uid58147	0.219907	943	634	675	234
uid68739	0.219973	283	195	214	55
uid83609	0.220028	721	471	500	156
uid162175	0.220063	725	470	502	153
uid66593	0.220073	853	564	591	171
uid58079	0.220085	592	352	394	117
uid62789	0.220094	823	544	566	181
uid159677	0.220121	722	471	502	148
uid172737	0.220256	415	258	305	91
uid57585	0.220293	365	246	268	88
uid63629	0.220298	876	597	634	205
uid57641	0.220320	709	464	499	148
uid61611	0.220370	787	521	531	179
uid194120	0.220391	720	456	491	165
uid168181	0.220410	883	597	603	168
uid87051	0.220424	367	247	268	91
uid184076	0.220507	973	676	657	232
uid162167	0.220539	704	467	494	150
uid58285	0.220548	888	595	620	179
uid58559	0.220552	678	429	487	160
uid73759	0.220565	934	624	618	206
uid43413	0.220608	1068	725	725	266
uid158845	0.220625	300	192	218	35
uid59049	0.220656	989	655	652	229
uid57853	0.220662	361	244	261	67
uid202219	0.220672	1044	724	728	263
uid59409	0.220677	772	488	529	181
uid41169	0.220687	915	602	633	215
uid58449	0.220737	1052	698	737	261
uid88063	0.220743	452	280	322	85
uid63401	0.220765	854	553	587	182
uid50555	0.220775	721	461	499	173
uid57881	0.220783	904	615	601	220
uid54411	0.220799	916	582	598	208
uid57643	0.220857	569	350	398	115
uid159673	0.220859	725	470	501	152
uid50585	0.220862	731	473	504	162
uid58451	0.220867	1057	704	729	247
uid203791	0.220872	1096	753	706	261
uid58159	0.220872	447	280	318	85
uid58321	0.220924	955	623	626	220
uid54249	0.220936	859	549	600	192
uid58933	0.220936	1047	704	693	254
uid68445	0.220950	746	483	549	167
uid157909	0.220977	723	472	502	151
uid193708	0.220992	785	521	532	180
uid195560	0.221011	687	420	437	145
uid57905	0.221024	785	521	532	180
uid68067	0.221045	831	562	570	168
uid58445	0.221066	1084	729	730	262
uid158157	0.221077	604	389	453	126
uid83157	0.221077	791	527	555	157
uid66777	0.221081	1127	731	754	281
uid176366	0.221098	967	644	646	215
uid57581	0.221098	406	270	296	73
uid193714	0.221100	783	507	513	172
uid61409	0.221131	629	393	461	128
uid58547	0.221153	887	581	602	214
uid58405	0.221165	508	326	354	99
uid57957	0.221189	965	633	670	243
uid197184	0.221205	629	408	448	132
uid169879	0.221269	736	494	519	171
uid57967	0.221327	1038	711	705	271
uid68447	0.221342	376	251	278	91
uid58597	0.221351	989	659	693	228
uid57999	0.221359	366	250	275	80
uid82363	0.221376	391	251	281	97
uid59379	0.221389	1045	658	705	252
uid49049	0.221404	756	480	531	159
uid72473	0.221404	905	592	608	208
uid73585	0.221406	719	460	490	164
uid159659	0.221408	727	489	516	169
uid49871	0.221435	976	629	676	235
uid73421	0.221437	851	555	581	168
uid84317	0.221460	779	506	541	170
uid54205	0.221486	882	595	612	180
uid58965	0.221564	1081	726	730	266
uid61577	0.221617	713	466	514	170
uid59053	0.221627	826	547	582	180
uid58725	0.221637	1037	676	698	275
uid58577	0.221653	430	279	320	90
uid182482	0.221731	810	525	535	200
uid162065	0.221732	1012	669	693	268
uid67313	0.221739	1012	669	690	267
uid54717	0.221747	958	626	664	241
uid67315	0.221753	1010	669	693	268
uid58979	0.221859	996	628	668	242
uid68291	0.221873	726	490	512	168
uid197215	0.221875	285	198	216	56
uid68317	0.221878	1062	726	722	246
uid59383	0.221911	1054	661	707	253
uid161985	0.221915	1035	664	686	253
uid62105	0.221915	870	574	612	209
uid197177	0.221916	570	364	389	121
uid57629	0.221921	428	276	319	90
uid157331	0.221942	842	568	615	203
uid73179	0.221946	929	603	612	210
uid68055	0.221969	1023	676	700	243
uid47077	0.222004	901	606	619	216
uid52459	0.222006	129	78	96	17
uid70793	0.222014	977	651	668	246
uid58213	0.222041	976	614	661	231
uid159671	0.222093	718	469	499	152
uid176127	0.222110	1060	668	713	256
uid58695	0.222113	1030	723	708	256
uid58881	0.222119	929	626	632	188
uid61625	0.222120	751	497	540	177
uid175905	0.222176	1057	668	706	255
uid174511	0.222176	887	593	610	210
uid84299	0.222189	773	503	546	176
uid58293	0.222274	975	635	638	240
uid62981	0.222332	1063	674	713	258
uid58593	0.222334	611	389	447	130
uid51367	0.222400	657	412	474	165
uid58431	0.222402	896	559	593	203
uid68335	0.222420	731	482	482	157
uid46807	0.222444	940	613	648	225
uid55259	0.222457	899	600	625	220
uid55641	0.222482	857	576	601	207
uid176128	0.222492	1055	665	711	255
uid68141	0.222563	645	395	473	127
uid80739	0.222564	1025	651	687	254
uid58499	0.222573	738	473	507	152
uid162061	0.222576	1040	657	708	253
uid59029	0.222633	869	565	612	230
uid58215	0.222646	996	623	672	245
uid61639	0.222656	718	450	496	173
uid192186	0.222679	1159	766	765	289
uid58801	0.222695	470	299	331	77
uid171995	0.222703	981	646	665	248
uid70621	0.222706	971	671	664	237
uid68453	0.222714	1065	732	759	273
uid170612	0.222748	734	474	534	165
uid41013	0.222799	1031	644	694	254
uid58889	0.222818	395	259	298	78
uid62107	0.222827	1022	709	708	254
uid58835	0.222828	1042	703	707	261
uid61645	0.222849	464	302	331	79
uid58647	0.222855	602	371	408	119
uid83605	0.222898	776	500	538	177
uid70727	0.222900	685	444	468	139
uid58897	0.222914	785	526	532	178
uid58919	0.222916	1046	668	710	257
uid161939	0.222919	1041	664	699	256
uid59153	0.223046	940	626	665	242
uid156977	0.223074	444	289	314	79
uid57599	0.223077	1174	783	789	317
uid168182	0.223082	965	678	673	240
uid162073	0.223100	958	623	659	227
uid167260	0.223110	720	472	497	159
uid58553	0.223112	715	483	511	186
uid58521	0.223147	965	646	683	225
uid58397	0.223197	1042	696	725	254
uid57979	0.223205	684	442	505	150
uid84305	0.223229	772	494	549	171
uid159665	0.223239	694	451	483	144
uid68451	0.223249	604	371	424	132
uid58239	0.223259	807	516	549	189
uid68057	0.223274	907	596	636	225
uid193711	0.223278	954	649	628	207
uid49695	0.223297	737	472	520	167
uid58821	0.223311	1005	692	663	244
uid159667	0.223316	725	474	507	155
uid193773	0.223322	962	599	671	230
uid58109	0.223333	871	587	611	201
uid175524	0.223363	318	203	231	66
uid86651	0.223376	975	645	650	226
uid58957	0.223386	970	656	651	226
uid58657	0.223394	922	597	617	209
uid58761	0.223406	611	397	429	129
uid197202	0.223419	884	587	608	229
uid71485	0.223423	990	659	666	226
uid58251	0.223438	938	623	634	209
uid159955	0.223440	852	557	596	231
uid61179	0.223442	649	432	457	134
uid84297	0.223473	770	497	542	177
uid158169	0.223477	1098	744	740	283
uid61349	0.223513	919	597	626	210
uid162069	0.223537	963	653	672	252
uid51641	0.223538	798	537	586	195
uid84301	0.223564	774	500	545	175
uid58095	0.223566	738	479	542	166
uid58429	0.223601	953	606	643	233
uid57989	0.223615	660	415	425	139
uid83607	0.223683	770	495	539	177
uid61647	0.223683	910	599	603	219
uid59209	0.223741	875	571	594	205
uid84383	0.223754	1000	638	672	250
uid58515	0.223770	1049	726	728	273
uid57915	0.223823	1040	656	689	251
uid195908	0.223844	739	485	539	166
uid84311	0.223853	785	499	550	170
uid48359	0.223865	615	396	419	129
uid52593	0.223869	1042	648	701	255
uid158055	0.223877	437	276	305	80
uid58367	0.223879	1098	728	753	275
uid42155	0.223890	429	278	321	89
uid89381	0.223892	721	475	503	160
uid58961	0.223900	463	299	329	77
uid63663	0.223927	972	656	671	257
uid58971	0.223937	1086	728	751	278
uid61729	0.223948	974	632	662	221
uid57747	0.223965	882	575	595	226
uid171830	0.223968	1105	774	745	283
uid50565	0.223976	1106	774	744	283
uid159615	0.223988	587	392	450	126
uid61595	0.223988	827	534	544	204
uid59151	0.223997	927	611	655	240
uid59277	0.224006	1060	711	745	268
uid158045	0.224009	450	283	318	74
uid162011	0.224017	1033	646	696	255
uid161987	0.224031	1034	668	701	253
uid162005	0.224031	651	428	462	157
uid59425	0.224038	1028	652	693	257
uid68687	0.224057	411	279	302	73
uid198525	0.224060	266	192	211	77
uid58731	0.224085	826	552	562	214
uid58595	0.224127	645	417	458	138
uid41735	0.224147	599	372	409	123
uid159541	0.224165	866	554	596	203
uid50547	0.224178	1005	659	683	248
uid162101	0.224208	1041	647	698	256
uid64755	0.224211	995	665	658	229
uid158689	0.224228	1108	774	746	283
uid66299	0.224263	1015	693	702	260
uid161965	0.224278	1029	656	698	255
uid57965	0.224289	400	257	298	77
uid168321	0.224290	936	599	641	229
uid50325	0.224297	992	657	681	234
uid162003	0.224299	513	349	384	123
uid161945	0.224347	439	278	307	81
uid57831	0.224352	1046	650	709	256
uid58193	0.224352	960	635	686	227
uid159491	0.224368	585	389	445	132
uid84313	0.224368	783	511	549	179
uid52609	0.224368	1118	753	784	273
uid58783	0.224372	1021	645	683	250
uid188688	0.224373	719	448	492	172
uid59091	0.224392	1031	643	705	255
uid58689	0.224394	888	588	608	221
uid40839	0.224400	1082	727	740	253
uid58249	0.224409	991	671	681	244
uid201038	0.224424	1095	750	755	255
uid58707	0.224431	986	643	682	245
uid162199	0.224438	921	598	609	220
uid83123	0.224449	931	597	618	219
uid59235	0.224452	1030	641	706	254
uid174460	0.224456	1037	720	726	270
uid62961	0.224457	956	610	656	234
uid158043	0.224458	471	301	327	74
uid84303	0.224468	772	498	551	172
uid58415	0.224511	985	630	671	242
uid41019	0.224525	755	491	549	171
uid61565	0.224544	439	280	304	81
uid59251	0.224549	885	587	636	206
uid63403	0.224551	1012	692	703	251
uid59077	0.224553	1072	743	707	282
uid84295	0.224561	768	505	545	178
uid57633	0.224567	469	300	331	75
uid158053	0.224568	438	279	307	80
uid60161	0.224573	914	594	630	192
uid162017	0.224588	627	404	433	136
uid62159	0.224588	920	636	644	210
uid161975	0.224596	1041	671	701	258
uid59411	0.224602	706	458	499	158
uid58505	0.224616	1164	790	790	310
uid158063	0.224619	438	279	306	80
uid63605	0.224622	654	422	439	131
uid59381	0.224643	1025	669	706	251
uid58937	0.224652	1019	706	680	248
uid58487	0.224652	932	616	647	240
uid60583	0.224654	1011	707	708	258
uid59293	0.224656	631	408	467	139
uid158057	0.224664	434	275	302	79
uid159857	0.224667	675	420	455	128
uid58371	0.224679	1044	721	714	269
uid57697	0.224685	636	411	467	139
uid57691	0.224732	774	505	546	172
uid163995	0.224740	1034	646	708	254
uid77027	0.224743	1032	736	718	262
uid59007	0.224760	997	649	665	240
uid158071	0.224771	911	611	651	238
uid163151	0.224793	650	406	450	131
uid58703	0.224798	988	658	667	251
uid58037	0.224813	912	607	648	234
uid42519	0.224834	1004	649	684	248
uid89395	0.224844	989	639	657	219
uid162153	0.224845	1045	654	712	252
uid196851	0.224856	434	277	304	79
uid74431	0.224859	940	651	646	230
uid205422	0.224871	910	601	616	208
uid59033	0.224883	736	494	534	180
uid40659	0.224902	847	561	594	229
uid51607	0.224910	364	226	262	58
uid58509	0.224910	864	565	582	211
uid57605	0.224917	1009	690	672	246
uid188478	0.224947	1029	661	685	257
uid184818	0.224949	721	484	524	157
uid162057	0.224950	610	381	409	126
uid58387	0.224952	968	665	675	236
uid181998	0.224990	651	420	458	138
uid54719	0.224993	998	672	687	233
uid41021	0.225006	1035	653	687	253
uid57619	0.225008	1049	667	693	272
uid48643	0.225011	995	671	664	248
uid57931	0.225014	1003	692	689	266
uid161991	0.225014	1034	660	692	255
uid61641	0.225037	225	162	187	62
uid86887	0.225037	752	494	541	172
uid58047	0.225044	1057	719	725	281
uid57733	0.225051	1041	703	718	268
uid58391	0.225066	1022	704	706	268
uid58217	0.225069	997	635	670	246
uid58607	0.225096	924	614	648	238
uid49957	0.225105	1005	679	709	242
uid193703	0.225108	960	644	658	210
uid57781	0.225126	1031	643	711	254
uid58191	0.225157	983	647	688	262
uid58803	0.225193	1033	656	698	256
uid55845	0.225218	994	660	692	259
uid58631	0.225223	990	660	707	247
uid58015	0.225224	247	176	198	63
uid46655	0.225231	1048	655	708	253
uid58681	0.225231	500	311	340	94
uid58623	0.225233	1022	657	681	253
uid59245	0.225240	1028	651	693	252
uid62979	0.225243	1032	657	694	255
uid84309	0.225257	784	498	543	178
uid58141	0.225292	945	624	654	220
uid196850	0.225299	429	276	304	78
uid158051	0.225307	433	274	303	78
uid205540	0.225320	1021	692	721	258
uid161993	0.225322	1046	658	713	261
uid168258	0.225322	710	467	488	162
uid162139	0.225332	1025	666	697	254
uid47509	0.225347	996	654	699	248
uid59377	0.225352	1025	650	699	260
uid59221	0.225358	1048	693	737	245
uid41023	0.225359	1034	655	689	259
uid61587	0.225361	918	607	622	224
uid58687	0.225374	623	399	437	133
uid158073	0.225409	913	609	641	240
uid66323	0.225418	977	665	681	242
uid41935	0.225419	861	561	603	195
uid72479	0.225427	905	597	611	190
uid159539	0.225431	948	614	627	214
uid162115	0.225459	1043	671	713	255
uid58383	0.225461	968	667	675	240
uid158159	0.225462	472	301	334	79
uid46257	0.225483	995	679	722	266
uid61613	0.225483	921	600	615	207
uid58531	0.225490	1027	658	693	246
uid58939	0.225496	637	406	439	128
uid58661	0.225514	884	592	642	202
uid57865	0.225521	1012	683	696	249
uid158065	0.225522	438	277	308	80
uid58393	0.225540	1017	645	689	251
uid89383	0.225548	466	299	333	79
uid161949	0.225569	1027	652	697	254
uid189951	0.225582	582	385	416	137
uid82373	0.225592	1074	705	688	278
uid58723	0.225594	1014	677	710	255
uid57741	0.225596	964	659	688	253
uid57863	0.225602	968	644	634	245
uid158851	0.225606	1123	765	763	287
uid58385	0.225612	963	662	669	234
uid40861	0.225655	1087	731	741	274
uid161951	0.225660	1030	652	697	254
uid62003	0.225676	744	472	499	180
uid86751	0.225678	442	286	314	81
uid59391	0.225699	1031	654	694	258
uid189953	0.225703	804	509	534	175
uid59243	0.225708	895	595	636	241
uid47317	0.225716	916	611	654	239
uid81783	0.225717	1021	676	680	216
uid48821	0.225741	883	605	634	201
uid57921	0.225743	898	614	624	225
uid58941	0.225750	1120	763	776	289
uid161947	0.225764	1027	652	695	254
uid67319	0.225765	1017	679	703	258
uid50119	0.225768	925	596	626	223
uid58583	0.225774	973	622	669	239
uid158535	0.225796	358	241	268	61
uid52535	0.225799	215	127	162	34
uid58721	0.225804	1058	717	678	243
uid58161	0.225805	438	278	310	72
uid156881	0.225819	749	489	544	173
uid158119	0.225819	925	610	650	237
uid61617	0.225829	1050	707	682	252
uid84387	0.225851	1043	656	691	267
uid86653	0.225874	465	299	330	78
uid59057	0.225876	1030	691	703	240
uid59295	0.225899	948	632	647	235
uid41819	0.225905	967	613	672	234
uid60621	0.225905	670	426	448	145
uid57779	0.225911	1033	656	699	257
uid57621	0.225919	921	610	648	233
uid161931	0.225928	1032	658	701	259
uid54341	0.225948	628	396	443	133
uid58149	0.225955	1031	686	713	239
uid162051	0.225962	1029	650	691	257
uid58197	0.225988	806	519	550	174
uid186548	0.225991	697	440	468	129
uid198767	0.226019	461	300	335	85
uid162099	0.226052	1023	646	695	257
uid88069	0.226054	466	299	330	77
uid47085	0.226065	951	637	636	235
uid58507	0.226065	865	563	579	212
uid193705	0.226067	982	618	674	241
uid42497	0.226082	962	632	669	249
uid167487	0.226084	988	688	690	243
uid171958	0.226098	1025	692	696	252
uid59353	0.226099	956	631	653	228
uid58433	0.226133	916	600	602	228
uid89379	0.226139	659	413	451	128
uid58247	0.226162	767	495	534	171
uid46531	0.226172	1084	730	751	273
uid82369	0.226178	460	297	327	76
uid40821	0.226208	962	624	674	246
uid57701	0.226241	1026	684	688	252
uid57725	0.226244	966	656	664	226
uid58991	0.226247	1018	715	727	289
uid161161	0.226260	754	513	547	192
uid59231	0.226272	791	525	576	185
uid172463	0.226284	1019	659	671	259
uid57685	0.226290	601	387	403	125
uid175469	0.226293	686	434	460	129
uid58745	0.226303	983	652	629	244
uid86655	0.226309	465	299	331	77
uid64753	0.226314	937	625	616	211
uid86659	0.226317	465	300	331	77
uid47079	0.226322	919	604	630	222
uid86657	0.226322	465	298	331	77
uid47323	0.226351	1004	690	716	255
uid58609	0.226355	922	615	649	238
uid58541	0.226363	1044	676	700	259
uid58265	0.226380	975	652	654	243
uid186549	0.226394	1104	763	713	299
uid57687	0.226411	585	366	395	130
uid58551	0.226416	983	635	634	246
uid58905	0.226432	991	661	678	271
uid59437	0.226440	1075	715	711	261
uid162217	0.226454	615	380	453	127
uid57855	0.226456	986	677	668	221
uid187411	0.226459	1028	676	682	269
uid58799	0.226467	453	284	319	76
uid162179	0.226478	796	514	567	173
uid174151	0.226480	1021	656	687	263
uid89373	0.226485	659	413	450	128
uid58157	0.226486	938	626	667	245
uid62947	0.226518	1102	729	738	278
uid75113	0.226527	867	574	609	209
uid60727	0.226529	701	437	467	130
uid55403	0.226568	762	509	570	181
uid57759	0.226571	679	429	489	152
uid57951	0.226575	409	268	313	83
uid58063	0.226590	433	273	307	78
uid57875	0.226592	914	610	650	236
uid66779	0.226598	886	616	626	206
uid88067	0.226602	466	298	333	80
uid57591	0.226603	1020	705	695	282
uid158135	0.226608	927	617	634	220
uid58697	0.226612	1060	719	719	267
uid59301	0.226612	463	297	328	78
uid73963	0.226614	434	281	314	78
uid198768	0.226623	483	296	343	86
uid159233	0.226640	987	638	668	245
uid59327	0.226645	585	386	448	129
uid58027	0.226662	462	295	328	74
uid42521	0.226679	1169	795	776	300
uid162047	0.226699	1036	671	702	261
uid162049	0.226699	1036	671	703	261
uid161929	0.226737	617	396	415	137
uid58619	0.226746	928	615	653	237
uid58269	0.226747	1017	695	698	262
uid160233	0.226761	639	421	448	135
uid158167	0.226792	1071	736	742	278
uid58951	0.226802	1029	683	709	259
uid59215	0.226810	807	540	598	174
uid158357	0.226811	433	274	303	78
uid185308	0.226829	377	257	289	74
uid158161	0.226830	433	274	303	78
uid158039	0.226833	461	284	325	82
uid182931	0.226853	951	629	669	234
uid159611	0.226853	595	392	455	129
uid58257	0.226863	928	621	641	233
uid58443	0.226871	1133	748	757	287
uid53251	0.226877	940	632	639	226
uid67501	0.226898	881	598	627	197
uid86861	0.226900	963	635	674	245
uid46663	0.226917	1040	658	668	225
uid50427	0.226940	996	669	672	242
uid54699	0.226950	913	590	598	220
uid58705	0.226963	989	671	666	233
uid58203	0.226965	1013	659	686	219
uid162511	0.226965	1022	709	713	267
uid68103	0.226973	1040	679	697	268
uid62907	0.226992	983	633	670	246
uid61593	0.226996	922	590	636	238
uid58243	0.226997	419	283	325	94
uid59073	0.227013	1029	660	691	266
uid48363	0.227027	1024	674	692	264
uid164779	0.227052	618	409	439	132
uid159869	0.227054	930	600	647	214
uid58425	0.227056	929	599	642	214
uid49133	0.227073	908	591	613	223
uid62905	0.227077	811	526	551	188
uid58399	0.227079	714	446	488	167
uid70839	0.227095	452	286	317	76
uid162043	0.227108	1039	676	703	256
uid167994	0.227110	912	595	618	219
uid48073	0.227112	973	645	658	224
uid50551	0.227119	955	627	658	221
uid58485	0.227127	917	603	642	232
uid158693	0.227135	1011	711	703	276
uid195604	0.227140	955	645	667	244
uid61247	0.227146	916	611	625	223
uid179069	0.227181	937	608	661	201
uid159657	0.227183	955	598	665	229
uid162007	0.227189	1032	672	695	256
uid57601	0.227199	1092	741	740	292
uid59969	0.227210	1046	663	707	271
uid162013	0.227211	688	429	457	128
uid175778	0.227213	616	386	455	130
uid161973	0.227216	671	425	464	134
uid65447	0.227220	1036	722	728	259
uid58591	0.227231	648	417	469	140
uid58557	0.227232	891	588	611	205
uid59297	0.227244	984	637	676	246
uid49531	0.227267	671	428	443	153
uid165185	0.227272	982	696	680	254
uid179904	0.227272	1034	685	717	249
uid174439	0.227274	629	420	438	141
uid58729	0.227278	1085	746	742	292
uid58245	0.227278	419	282	322	94
uid58305	0.227285	783	512	576	191
uid58999	0.227307	618	394	429	130
uid67253	0.227317	970	650	667	221
uid43725	0.227319	1029	689	718	227
uid159987	0.227330	602	401	464	132
uid41863	0.227345	547	347	381	121
uid86913	0.227360	1009	673	652	245
uid198431	0.227378	1019	641	669	264
uid87001	0.227384	1004	664	692	268
uid57851	0.227398	479	294	340	91
uid66595	0.227418	979	636	661	219
uid78933	0.227425	931	607	652	222
uid59075	0.227444	927	608	624	219
uid58811	0.227452	669	426	461	134
uid158537	0.227457	916	603	643	235
uid58617	0.227482	1006	686	712	252
uid70155	0.227503	979	643	691	258
uid203392	0.227503	221	161	190	62
uid49953	0.227505	982	643	669	243
uid197193	0.227509	637	429	465	138
uid49469	0.227513	966	631	686	232
uid58115	0.227513	699	435	484	143
uid59403	0.227519	921	613	646	237
uid65787	0.227541	635	408	456	147
uid59371	0.227579	480	295	344	94
uid57793	0.227583	1010	671	699	264
uid58013	0.227608	416	281	325	93
uid178014	0.227612	NA	NA	NA	NA
uid58685	0.227635	578	382	435	123
uid58891	0.227641	788	507	564	176
uid58565	0.227646	968	671	675	242
uid58081	0.227647	1027	695	709	273
uid59355	0.227650	921	602	644	214
uid162181	0.227653	954	623	662	241
uid58329	0.227656	379	257	291	75
uid59283	0.227658	355	240	265	62
uid62101	0.227658	1079	744	755	270
uid58909	0.227660	1061	722	723	265
uid162207	0.227703	595	395	448	129
uid57623	0.227706	917	601	644	214
uid201037	0.227706	1044	724	731	275
uid68741	0.227707	71	48	63	16
uid57973	0.227721	1007	661	702	261
uid57583	0.227726	763	495	536	172
uid58389	0.227744	1034	710	715	268
uid159519	0.227745	73	48	63	16
uid168256	0.227758	712	444	487	129
uid53541	0.227766	602	397	450	128
uid89387	0.227770	907	594	617	221
uid174512	0.227785	563	372	420	126
uid170255	0.227792	638	433	466	137
uid157999	0.227838	802	542	562	166
uid162107	0.227844	722	465	495	151
uid161927	0.227846	995	665	656	264
uid58483	0.227851	1133	763	756	288
uid57653	0.227857	1025	701	732	265
uid57969	0.227876	966	646	663	227
uid58481	0.227887	661	445	454	146
uid168180	0.227891	836	576	597	187
uid72793	0.227915	975	644	661	250
uid161935	0.227923	665	426	447	146
uid177080	0.227960	1064	698	750	252
uid73771	0.227969	636	429	465	138
uid59279	0.227971	877	577	595	190
uid59305	0.228024	589	388	449	129
uid201427	0.228027	1009	668	701	265
uid158375	0.228052	877	577	595	190
uid158383	0.228052	877	577	595	190
uid158379	0.228052	877	577	595	190
uid158373	0.228052	877	577	595	190
uid158531	0.228052	877	577	595	190
uid66301	0.228054	1055	728	691	271
uid158381	0.228071	877	577	594	190
uid205256	0.228073	840	542	556	177
uid58123	0.228096	810	534	565	194
uid59083	0.228098	889	585	610	216
uid58983	0.228101	1068	729	735	264
uid68689	0.228105	1085	721	722	299
uid59019	0.228110	1015	691	698	252
uid162147	0.228123	1022	657	681	266
uid58295	0.228142	901	591	624	219
uid165869	0.228160	553	369	429	125
uid168322	0.228187	998	697	695	243
uid82931	0.228189	1131	766	765	279
uid58087	0.228202	839	541	557	177
uid58369	0.228217	1056	728	718	277
uid54701	0.228220	900	578	604	210
uid158377	0.228222	873	575	590	188
uid42975	0.228258	1084	741	752	278
uid57991	0.228277	965	618	661	243
uid159639	0.228278	593	397	451	131
uid164001	0.228280	915	597	629	218
uid59343	0.228287	1032	658	696	255
uid72801	0.228294	735	489	534	170
uid187277	0.228295	1041	655	698	259
uid50385	0.228295	658	442	473	142
uid46253	0.228305	1057	746	751	283
uid60487	0.228314	858	566	609	209
uid53509	0.228357	877	560	620	184
uid60171	0.228361	972	633	670	244
uid197217	0.228367	1089	724	743	258
uid89389	0.228386	919	603	639	221
uid174335	0.228407	945	632	652	236
uid58489	0.228407	1019	677	681	227
uid62103	0.228409	654	446	477	144
uid59155	0.228417	952	618	650	224
uid58303	0.228429	1048	732	726	271
uid62243	0.228432	950	621	645	229
uid59271	0.228439	890	582	612	218
uid61599	0.228446	933	619	639	222
uid58517	0.228461	597	393	457	132
uid201479	0.228481	600	386	404	127
uid63345	0.228488	966	637	670	244
uid57589	0.228496	655	414	454	133
uid58693	0.228498	653	413	451	131
uid185180	0.228498	965	638	668	255
uid57843	0.228506	1038	724	721	265
uid47507	0.228521	850	560	600	191
uid203028	0.228532	563	380	432	127
uid62909	0.228557	948	624	645	225
uid51377	0.228570	743	459	501	152
uid159693	0.228582	847	561	594	226
uid77127	0.228623	335	235	265	51
uid158685	0.228627	905	586	614	215
uid42501	0.228645	1040	692	712	238
uid58029	0.228660	589	381	397	130
uid66303	0.228667	1059	752	735	288
uid176684	0.228672	651	433	465	156
uid58765	0.228679	891	587	612	224
uid162213	0.228687	607	402	465	129
uid184820	0.228701	1033	682	696	273
uid58099	0.228711	1011	679	675	266
uid162209	0.228747	594	393	455	130
uid66307	0.228785	1010	668	686	261
uid59387	0.228795	925	615	643	223
uid197194	0.228807	630	428	461	139
uid68021	0.228817	594	361	382	120
uid57771	0.228829	675	422	482	150
uid67351	0.228833	989	656	680	256
uid180867	0.228843	933	611	668	236
uid52597	0.228845	891	593	598	221
uid67383	0.228857	982	621	660	232
uid161923	0.228883	681	443	488	154
uid175523	0.228913	926	608	637	226
uid59375	0.228931	1045	675	710	269
uid57625	0.228932	555	355	408	135
uid58843	0.228935	1092	751	740	289
uid58769	0.228936	1042	730	708	276
uid59365	0.228944	857	568	569	191
uid52537	0.228948	975	632	663	251
uid73413	0.228951	659	424	445	146
uid188480	0.228956	956	675	664	269
uid58701	0.228965	1080	764	743	271
uid48809	0.228974	667	442	480	147
uid162739	0.228977	910	588	613	221
uid161925	0.228978	588	390	458	130
uid59433	0.228982	1064	734	763	246
uid86647	0.228988	669	439	486	155
uid75107	0.229042	1014	657	653	238
uid182202	0.229071	584	380	444	126
uid58727	0.229103	1000	644	668	256
uid57635	0.229106	563	375	420	127
uid158677	0.229110	899	589	609	220
uid58341	0.229118	997	664	660	266
uid57801	0.229121	1087	749	752	264
uid58611	0.229146	814	532	566	184
uid176498	0.229158	889	582	610	220
uid58007	0.229160	987	645	665	246
uid58985	0.229162	829	541	587	194
uid163997	0.229200	720	464	511	166
uid196849	0.229203	1027	681	696	241
uid57913	0.229212	353	240	274	67
uid53539	0.229248	599	395	449	130
uid57789	0.229260	604	391	457	124
uid54715	0.229289	949	631	665	243
uid59071	0.229293	766	513	536	166
uid58325	0.229311	1104	747	753	283
uid58233	0.229315	705	455	482	161
uid89385	0.229325	909	602	627	218
uid170732	0.229326	836	551	588	201
uid59269	0.229330	1006	662	698	264
uid82347	0.229371	972	627	652	228
uid58995	0.229371	1116	745	738	296
uid58845	0.229390	1027	709	713	257
uid75101	0.229404	1049	709	723	268
uid158509	0.229418	1104	780	750	291
uid161145	0.229420	592	401	457	136
uid57949	0.229423	1017	662	689	247
uid58201	0.229430	1004	661	701	265
uid59417	0.229441	585	380	402	137
uid162105	0.229446	717	466	505	149
uid62715	0.229455	945	622	641	247
uid193657	0.229466	1152	771	789	270
uid43327	0.229467	1112	744	735	299
uid177713	0.229530	925	598	635	236
uid58967	0.229546	623	402	461	140
uid59097	0.229552	1010	664	699	270
uid59047	0.229554	875	571	601	212
uid58143	0.229569	998	645	674	259
uid68279	0.229584	964	628	661	223
uid65087	0.229590	1049	740	741	289
uid86855	0.229608	984	638	673	258
uid58949	0.229613	692	453	507	145
uid58017	0.229635	993	652	694	260
uid57745	0.229639	591	394	436	137
uid167583	0.229686	1036	718	722	271
uid43465	0.229696	1016	687	693	242
uid58345	0.229714	973	634	661	247
uid59423	0.229729	968	635	645	231
uid59421	0.229730	1000	674	681	237
uid183485	0.229783	1031	700	720	252
uid74393	0.229793	924	619	657	237
uid58343	0.229799	975	632	661	249
uid59063	0.229803	985	646	679	262
uid81627	0.229816	913	608	661	230
uid59285	0.229817	357	240	266	63
uid81083	0.229819	331	236	272	50
uid158847	0.229840	346	241	262	60
uid58351	0.229857	844	557	567	192
uid184822	0.229859	966	645	661	223
uid203025	0.229897	526	354	414	117
uid58283	0.229900	933	617	638	219
uid157997	0.229932	1085	757	718	281
uid42523	0.229934	1088	755	742	289
uid158533	0.229940	379	255	287	64
uid48825	0.229941	972	628	664	230
uid159991	0.229950	590	391	451	133
uid46085	0.229953	1102	755	770	328
uid165871	0.229959	1063	739	753	295
uid58261	0.229972	974	642	648	253
uid58491	0.229975	1028	694	693	232
uid174072	0.229978	1016	686	689	241
uid87037	0.229991	1065	751	726	292
uid203026	0.230028	579	391	453	131
uid52601	0.230041	971	636	657	248
uid13791	0.230077	1081	734	744	279
uid58439	0.230085	1090	725	735	289
uid58447	0.230088	924	614	643	245
uid170256	0.230101	1070	679	695	284
uid194119	0.230142	702	446	488	180
uid162205	0.230160	599	396	451	133
uid71153	0.230188	711	440	495	168
uid158679	0.230210	897	585	610	223
uid197218	0.230218	897	578	628	217
uid185181	0.230237	1018	659	682	270
uid43209	0.230239	1012	677	667	255
uid57987	0.230265	601	379	409	122
uid58465	0.230268	1034	698	704	232
uid58349	0.230270	972	643	663	226
uid58395	0.230297	1050	666	715	259
uid59413	0.230326	770	486	513	153
uid72795	0.230326	977	636	669	231
uid58071	0.230330	421	285	312	86
uid61615	0.230333	1054	725	737	279
uid59005	0.230343	938	608	642	218
uid66607	0.230346	900	593	620	230
uid182733	0.230347	1019	731	705	279
uid57953	0.230377	1060	734	719	285
uid59405	0.230385	604	405	436	135
uid46219	0.230393	598	405	426	143
uid49313	0.230393	724	473	507	166
uid59227	0.230408	470	303	337	107
uid58459	0.230421	813	533	571	200
uid162133	0.230431	985	664	687	242
uid59273	0.230446	701	461	517	155
uid57955	0.230463	1085	757	775	310
uid58691	0.230476	967	650	666	235
uid68143	0.230488	843	587	603	188
uid62939	0.230496	889	575	613	205
uid58831	0.230507	1020	670	704	267
uid193709	0.230519	794	507	566	184
uid50553	0.230528	963	630	638	249
uid161955	0.230529	753	497	541	180
uid158049	0.230546	966	635	658	260
uid61601	0.230549	815	517	559	190
uid193764	0.230552	479	307	342	109
uid58545	0.230552	760	517	556	176
uid58187	0.230583	1021	688	699	248
uid42117	0.230617	841	565	587	223
uid46523	0.230625	869	571	611	216
uid87035	0.230635	985	658	675	256
uid58377	0.230646	1015	710	711	291
uid51635	0.230664	980	652	685	248
uid61563	0.230677	897	599	622	229
uid57805	0.230701	370	254	282	66
uid58667	0.230705	711	460	509	156
uid59363	0.230707	979	645	664	255
uid58355	0.230735	1021	713	717	271
uid168997	0.230736	999	652	670	258
uid81775	0.230739	862	554	600	219
uid162211	0.230743	602	390	446	129
uid62925	0.230746	1098	732	738	298
uid59393	0.230757	211	125	153	32
uid59115	0.230757	1014	701	712	286
uid58901	0.230772	537	329	369	119
uid161139	0.230784	589	398	449	131
uid59397	0.230799	990	687	683	259
uid45895	0.230815	1059	686	716	235
uid193704	0.230825	1163	825	849	329
uid49903	0.230839	577	394	453	134
uid57693	0.230867	926	607	648	213
uid43089	0.230885	1018	656	678	265
uid159003	0.230888	982	665	680	264
uid193715	0.230898	584	394	458	139
uid81103	0.230909	675	433	453	133
uid43467	0.230926	1038	704	710	270
uid158843	0.230944	355	239	262	61
uid168183	0.230947	919	618	637	222
uid57815	0.230961	1033	705	725	295
uid57699	0.230989	901	591	614	210
uid73353	0.231008	912	610	619	236
uid162193	0.231016	925	601	643	239
uid193716	0.231024	586	389	458	131
uid59247	0.231032	1016	674	708	269
uid184078	0.231036	1024	712	711	268
uid178201	0.231045	609	400	467	131
uid162135	0.231048	954	629	656	228
uid58715	0.231052	974	650	645	242
uid58639	0.231055	999	703	697	261
uid58813	0.231056	1030	696	707	248
uid59415	0.231065	598	393	456	132
uid72627	0.231065	1057	709	723	258
uid43697	0.231077	635	401	451	146
uid161157	0.231083	594	394	448	132
uid41709	0.231106	879	583	599	227
uid62911	0.231121	789	512	530	172
uid182201	0.231128	595	400	456	131
uid178369	0.231140	990	635	666	226
uid158699	0.231142	874	574	604	198
uid58659	0.231172	983	671	696	237
uid57981	0.231183	627	400	417	133
uid61245	0.231246	482	307	350	106
uid68443	0.231250	1139	782	752	295
uid58253	0.231279	973	677	672	241
uid59129	0.231283	599	398	438	144
uid59105	0.231299	760	491	531	170
uid57627	0.231310	758	496	546	181
uid57739	0.231317	1058	721	732	264
uid58895	0.231318	708	449	510	147
uid62131	0.231324	568	376	413	128
uid58231	0.231330	1120	758	763	300
uid191340	0.231358	758	512	541	191
uid190222	0.231358	918	598	635	231
uid58441	0.231360	1058	723	725	276
uid50539	0.231365	996	671	703	256
uid61637	0.231403	912	593	622	220
uid161143	0.231409	586	394	448	132
uid161153	0.231410	592	395	452	132
uid203393	0.231413	1012	726	697	285
uid50545	0.231426	999	669	687	257
uid162055	0.231456	1014	695	710	260
uid55727	0.231457	918	624	646	228
uid58917	0.231459	1009	666	697	270
uid59081	0.231471	1083	749	758	295
uid86059	0.231498	1026	676	717	274
uid49001	0.231510	999	680	706	223
uid58819	0.231530	720	491	532	168
uid41317	0.231539	858	562	617	221
uid162195	0.231550	1013	672	708	273
uid68743	0.231560	669	445	483	149
uid58267	0.231571	989	658	653	269
uid186740	0.231574	210	119	160	31
uid58085	0.231581	1031	688	736	256
uid58735	0.231601	1018	709	701	267
uid58463	0.231602	1058	709	720	243
uid59023	0.231648	1108	762	754	296
uid59263	0.231662	604	390	430	136
uid189950	0.231663	564	368	419	131
uid58025	0.231667	1074	738	761	290
uid162009	0.231667	1003	676	677	252
uid57787	0.231672	607	399	467	130
uid190101	0.231677	1012	659	692	269
uid168059	0.231680	1100	771	764	290
uid41601	0.231681	988	652	683	227
uid165873	0.231698	363	260	283	65
uid58297	0.231714	226	167	184	65
uid178203	0.231717	609	400	467	131
uid171260	0.231731	1036	739	748	279
uid205541	0.231733	1080	755	758	278
uid57773	0.231748	789	513	577	194
uid52533	0.231752	696	434	483	169
uid167045	0.231753	948	629	670	243
uid57775	0.231763	898	579	631	226
uid48589	0.231785	683	456	497	152
uid58319	0.231788	823	523	595	197
uid58915	0.231794	999	657	686	268
uid165043	0.231801	986	657	680	252
uid46097	0.231876	730	446	502	168
uid57937	0.231878	1036	733	711	287
uid157907	0.231880	798	500	573	183
uid58427	0.231889	984	654	691	245
uid59581	0.231901	783	522	557	208
uid59899	0.231909	1019	674	676	263
uid41533	0.231940	379	263	293	59
uid158047	0.231943	1018	673	709	275
uid57827	0.231948	341	231	262	60
uid203027	0.231962	582	391	440	128
uid57891	0.231966	885	588	608	227
uid84393	0.231986	1024	675	718	281
uid62959	0.232011	758	455	516	156
uid159983	0.232027	573	391	447	133
uid52781	0.232041	895	617	651	238
uid83159	0.232045	1043	668	692	279
uid62901	0.232050	1078	727	706	292
uid53371	0.232070	977	650	651	240
uid59275	0.232086	1042	735	707	282
uid67323	0.232100	882	601	614	227
uid57833	0.232110	1016	662	722	257
uid58675	0.232118	868	605	622	236
uid87049	0.232118	1024	677	717	278
uid158163	0.232120	1094	744	767	285
uid58959	0.232123	961	621	657	237
uid62097	0.232161	670	445	484	158
uid202218	0.232163	893	575	628	205
uid197175	0.232189	766	508	543	159
uid198746	0.232213	1025	680	719	275
uid58183	0.232217	905	631	662	227
uid193717	0.232221	360	260	285	68
uid89391	0.232225	1033	691	729	242
uid58837	0.232229	761	509	534	180
uid188689	0.232233	771	502	531	168
uid185179	0.232234	1079	723	740	284
uid84397	0.232244	1032	682	726	277
uid158849	0.232255	343	233	254	58
uid198769	0.232293	783	518	563	170
uid159467	0.232295	600	396	459	131
uid178202	0.232325	609	401	467	130
uid202426	0.232338	902	591	614	213
uid58641	0.232350	1032	708	710	278
uid47081	0.232401	791	528	541	176
uid49873	0.232413	600	394	451	132
uid65781	0.232420	843	555	583	212
uid197168	0.232469	931	626	629	236
uid67369	0.232475	862	570	600	205
uid173858	0.232477	1023	711	722	286
uid58167	0.232479	1221	851	838	317
uid59307	0.232497	891	592	616	224
uid70791	0.232521	884	543	583	223
uid86645	0.232552	1023	675	718	276
uid59431	0.232556	1012	660	700	270
uid203333	0.232556	765	497	516	166
uid58997	0.232560	1017	705	713	285
uid82343	0.232592	1162	798	806	329
uid58637	0.232595	694	445	502	145
uid57799	0.232601	1025	678	718	275
uid184828	0.232603	913	583	643	222
uid58299	0.232604	855	546	580	192
uid162187	0.232634	1053	719	741	264
uid161151	0.232657	598	391	455	129
uid176500	0.232679	976	651	680	259
uid58021	0.232686	769	507	537	197
uid59165	0.232715	592	394	450	138
uid58207	0.232717	1041	689	706	270
uid162173	0.232723	1062	754	731	288
uid162947	0.232730	1025	703	734	236
uid86061	0.232731	1018	668	714	274
uid195457	0.232733	776	514	559	170
uid58003	0.232771	1107	771	731	282
uid57919	0.232781	706	463	488	141
uid63269	0.232792	888	588	596	202
uid77117	0.232800	1055	720	741	262
uid58737	0.232809	1012	705	720	260
uid161921	0.232818	666	433	491	156
uid162215	0.232824	612	385	462	134
uid66297	0.232841	1041	692	713	233
uid58651	0.232847	1007	723	721	268
uid58809	0.232849	705	445	503	163
uid58987	0.232855	1103	751	790	306
uid167481	0.232901	761	510	535	180
uid206041	0.232906	664	438	466	139
uid162089	0.232909	1056	748	722	285
uid59249	0.232980	991	660	698	261
uid61581	0.233008	808	542	593	200
uid58663	0.233019	699	461	488	152
uid57695	0.233025	911	582	637	219
uid159493	0.233037	600	396	456	133
uid58771	0.233038	716	467	522	176
uid58743	0.233040	1002	652	664	252
uid58789	0.233096	771	518	562	184
uid58699	0.233121	1124	811	803	295
uid57933	0.233121	427	286	315	85
uid58549	0.233124	1088	761	761	299
uid61607	0.233132	826	552	584	200
uid161149	0.233141	595	397	456	129
uid49735	0.233144	693	441	485	167
uid188115	0.233171	373	266	299	61
uid171829	0.233185	406	260	298	74
uid58163	0.233185	910	619	645	213
uid197183	0.233196	765	538	563	198
uid58921	0.233213	1029	670	689	256
uid61249	0.233231	667	441	487	166
uid58669	0.233235	769	495	562	161
uid62225	0.233283	961	635	668	227
uid160253	0.233284	759	504	520	175
uid58781	0.233294	905	579	642	220
uid184823	0.233337	1132	792	783	301
uid68321	0.233356	744	490	535	177
uid189029	0.233363	904	581	637	219
uid86889	0.233369	911	582	640	220
uid159985	0.233377	597	389	453	128
uid81777	0.233382	1136	777	773	312
uid159989	0.233394	601	394	457	134
uid63627	0.233417	723	456	507	144
uid81779	0.233443	892	629	645	238
uid58107	0.233455	433	284	314	77
uid195458	0.233481	774	516	560	169
uid162113	0.233481	1017	703	715	271
uid42113	0.233484	1037	659	698	281
uid46345	0.233492	896	577	618	236
uid58533	0.233505	561	356	392	126
uid58973	0.233508	1023	674	711	278
uid162149	0.233515	1036	710	763	295
uid58169	0.233525	897	585	605	220
uid161159	0.233534	598	391	455	128
uid162025	0.233543	982	644	642	247
uid58075	0.233565	1116	784	781	302
uid58259	0.233597	980	647	651	247
uid59419	0.233610	1060	689	698	259
uid162191	0.233644	688	436	479	164
uid58073	0.233646	1069	732	715	286
uid168379	0.233675	1043	711	707	274
uid59281	0.233676	911	582	637	220
uid84217	0.233689	989	665	669	247
uid196598	0.233690	1046	743	710	278
uid185758	0.233695	914	583	633	225
uid162509	0.233716	965	654	686	250
uid62135	0.233734	909	622	626	224
uid62123	0.233746	667	433	482	159
uid183339	0.233777	1193	811	832	318
uid57655	0.233789	1045	717	774	300
uid58763	0.233799	694	431	501	165
uid61597	0.233836	867	573	600	219
uid83613	0.233868	874	590	607	225
uid162023	0.233888	679	428	490	157
uid57631	0.233892	702	459	513	151
uid162203	0.233903	1006	676	685	248
uid61603	0.233905	1079	733	766	295
uid46099	0.233907	887	586	605	188
uid175682	0.233931	636	437	461	141
uid57959	0.233951	686	453	492	162
uid58873	0.234035	882	592	608	219
uid58859	0.234061	1005	696	707	255
uid57899	0.234075	696	460	498	163
uid52605	0.234084	1090	766	760	286
uid58273	0.234103	1083	721	741	271
uid58291	0.234140	898	616	653	218
uid58615	0.234179	970	664	675	235
uid43247	0.234200	1035	673	734	275
uid159533	0.234208	702	466	509	165
uid58893	0.234209	692	452	505	147
uid83161	0.234212	1041	695	725	257
uid57869	0.234220	700	442	498	159
uid158853	0.234224	892	593	609	226
uid205051	0.234259	795	515	544	191
uid57849	0.234276	714	434	505	176
uid59259	0.234287	620	394	443	143
uid84337	0.234341	723	472	496	143
uid161937	0.234348	704	462	489	157
uid58195	0.234424	992	662	677	256
uid58581	0.234425	672	428	482	164
uid201429	0.234465	700	435	478	155
uid178736	0.234477	706	473	488	158
uid58323	0.234478	816	522	588	199
uid188477	0.234482	748	508	536	170
uid193763	0.234483	903	582	638	220
uid58775	0.234491	970	649	652	255
uid57859	0.234521	670	427	484	159
uid176372	0.234587	1081	769	760	287
uid168996	0.234596	1059	753	726	285
uid57983	0.234627	726	492	506	175
uid57613	0.234632	929	597	626	244
uid176371	0.234633	663	449	465	148
uid66331	0.234652	683	461	504	168
uid58139	0.234654	1170	807	785	308
uid58501	0.234663	840	580	625	229
uid58309	0.234676	727	477	530	169
uid170532	0.234677	913	582	638	220
uid158857	0.234680	886	592	607	227
uid58513	0.234683	995	689	709	252
uid59191	0.234688	699	467	502	163
uid58185	0.234711	879	564	613	197
uid158855	0.234721	885	593	606	230
uid58347	0.234722	1001	657	680	276
uid83615	0.234732	875	584	606	220
uid57593	0.234734	1007	652	679	250
uid58865	0.234739	702	440	497	152
uid59367	0.234773	945	637	671	223
uid58671	0.234778	680	449	490	149
uid170534	0.234789	847	552	565	181
uid184830	0.234793	914	587	626	223
uid184832	0.234804	912	585	638	217
uid160937	0.234810	744	500	524	178
uid65449	0.234829	701	437	484	159
uid68749	0.234829	1006	697	712	280
uid59055	0.234843	940	621	665	225
uid58049	0.234849	979	648	686	248
uid58453	0.234853	1055	737	747	294
uid57703	0.234862	916	614	648	220
uid58853	0.234897	913	583	638	220
uid57777	0.234956	912	583	638	220
uid159685	0.234958	1088	775	762	291
uid53043	0.234964	885	593	626	210
uid58001	0.234969	998	696	700	271
uid59315	0.234975	709	477	488	159
uid58471	0.234992	717	470	496	158
uid68747	0.234996	1034	704	704	267
uid59181	0.235008	693	432	490	168
uid62937	0.235032	873	586	609	224
uid58281	0.235055	648	421	447	148
uid59119	0.235061	674	429	473	166
uid57977	0.235081	1055	744	714	287
uid60723	0.235091	923	624	669	222
uid61403	0.235091	994	673	683	239
uid58665	0.235094	701	462	493	158
uid57671	0.235098	751	497	515	172
uid61631	0.235114	957	623	663	246
uid182929	0.235141	1223	866	854	343
uid162169	0.235196	715	474	491	157
uid182928	0.235204	1055	703	720	269
uid68101	0.235223	222	141	162	43
uid59241	0.235252	885	583	597	218
uid59069	0.235264	910	585	638	222
uid58417	0.235268	911	584	637	221
uid57735	0.235268	887	595	607	223
uid53537	0.235297	756	501	511	162
uid58301	0.235297	970	647	660	234
uid59145	0.235311	1042	667	703	283
uid60851	0.235312	740	476	526	168
uid86865	0.235317	1081	770	761	301
uid58093	0.235322	662	442	489	157
uid62913	0.235329	1016	672	672	263
uid62921	0.235335	938	631	646	241
uid58627	0.235374	1076	740	731	284
uid192185	0.235398	760	507	526	177
uid159535	0.235413	714	461	514	173
uid128	0.235450	628	410	413	155
uid63397	0.235475	930	612	625	222
uid58805	0.235505	982	659	669	271
uid46181	0.235582	988	672	701	237
uid49483	0.235582	1016	696	685	231
uid59265	0.235583	906	592	632	231
uid83619	0.235594	909	585	638	220
uid58307	0.235614	717	481	523	169
uid71131	0.235617	898	603	597	227
uid86885	0.235623	832	542	548	186
uid162949	0.235625	903	620	662	217
uid162161	0.235627	1140	783	808	304
uid54947	0.235640	908	585	639	220
uid70731	0.235646	910	586	630	218
uid184079	0.235662	614	405	446	147
uid55357	0.235666	735	477	518	159
uid57597	0.235671	1032	691	725	277
uid161997	0.235683	909	584	636	221
uid176363	0.235710	784	510	562	181
uid57885	0.235714	755	478	538	180
uid184829	0.235715	913	592	639	215
uid193765	0.235716	735	476	546	173
uid161097	0.235727	692	467	508	165
uid57995	0.235736	727	484	535	175
uid55353	0.235739	763	505	534	175
uid176370	0.235747	1122	780	781	296
uid58467	0.235750	1043	705	727	263
uid67363	0.235758	1140	777	802	287
uid42831	0.235764	741	501	510	179
uid161979	0.235770	659	440	468	158
uid58353	0.235810	1072	724	755	281
uid59125	0.235831	699	430	494	166
uid59319	0.235856	898	597	604	230
uid198829	0.235872	1031	688	715	277
uid59121	0.235881	697	431	490	166
uid162119	0.235887	711	478	494	159
uid189241	0.235908	960	638	673	247
uid57665	0.235930	931	638	666	220
uid58907	0.235940	915	617	653	222
uid58069	0.235955	996	682	697	248
uid193658	0.235968	896	616	656	225
uid58423	0.235972	730	489	548	179
uid57945	0.235991	1067	751	722	287
uid80859	0.236002	801	496	532	179
uid175904	0.236020	863	575	618	221
uid162219	0.236031	716	459	528	170
uid59015	0.236034	883	592	606	224
uid198830	0.236077	1017	677	711	272
uid175861	0.236077	696	439	485	164
uid58357	0.236088	722	483	522	168
uid48815	0.236125	1053	733	730	274
uid58875	0.236164	714	469	496	160
uid174334	0.236201	997	653	684	234
uid59261	0.236212	637	402	449	152
uid58019	0.236214	876	579	606	218
uid162111	0.236218	704	466	494	161
uid59009	0.236244	880	594	605	225
uid189751	0.236260	438	286	328	99
uid162183	0.236294	905	573	630	217
uid59237	0.236297	715	477	500	157
uid57611	0.236314	693	460	508	153
uid170535	0.236347	824	552	548	175
uid176364	0.236357	973	641	643	231
uid178913	0.236382	925	597	625	244
uid77119	0.236388	1111	789	808	290
uid189750	0.236409	448	301	348	96
uid59361	0.236422	762	499	508	167
uid58863	0.236440	964	637	696	218
uid174333	0.236463	706	466	499	162
uid41885	0.236481	1030	690	726	257
uid161943	0.236482	887	575	631	215
uid162095	0.236483	705	455	487	161
uid58363	0.236492	863	589	632	223
uid57857	0.236552	682	429	493	167
uid57935	0.236562	671	429	485	154
uid177517	0.236563	915	597	625	243
uid197171	0.236567	1139	792	785	300
uid193772	0.236580	1111	788	774	305
uid41287	0.236627	380	262	297	59
uid58629	0.236640	720	466	518	158
uid162123	0.236641	708	462	493	162
uid162121	0.236646	712	480	498	159
uid58211	0.236649	838	557	556	187
uid182483	0.236681	508	318	372	107
uid203790	0.236705	910	584	635	219
uid183005	0.236725	1112	779	793	287
uid87025	0.236751	749	504	528	174
uid197157	0.236768	776	525	563	190
uid162155	0.236781	620	397	439	148
uid57603	0.236783	1111	786	771	305
uid161941	0.236789	892	575	633	216
uid51489	0.236854	919	638	660	234
uid183630	0.236854	446	292	338	97
uid59373	0.236864	909	622	670	243
uid57615	0.236869	899	580	605	235
uid59123	0.236883	688	432	480	165
uid46801	0.236895	998	659	701	258
uid178644	0.236926	663	444	465	160
uid175780	0.236963	672	432	483	155
uid89409	0.236964	1109	763	756	274
uid193769	0.236975	701	462	493	157
uid58603	0.236992	934	628	644	235
uid59321	0.237020	711	465	492	162
uid179384	0.237032	728	492	524	175
uid162157	0.237063	746	484	524	171
uid189753	0.237099	1111	761	760	275
uid58113	0.237116	877	585	600	220
uid68839	0.237129	898	571	627	225
uid57823	0.237137	1138	797	794	320
uid83617	0.237145	885	590	600	224
uid184077	0.237146	759	515	547	177
uid58575	0.237204	631	406	437	150
uid67391	0.237229	734	481	542	171
uid66567	0.237261	793	518	577	199
uid57647	0.237282	872	592	619	227
uid183110	0.237287	1188	837	815	339
uid159871	0.237302	885	589	599	224
uid57639	0.237317	994	679	681	251
uid197185	0.237324	674	421	481	158
uid46083	0.237367	1078	715	755	293
uid57927	0.237480	884	588	599	224
uid52607	0.237522	1075	759	755	286
uid59323	0.237576	709	464	495	162
uid59103	0.237596	669	449	472	157
uid58981	0.237602	693	457	481	166
uid61649	0.237640	708	474	514	164
uid162197	0.237641	724	499	524	184
uid66803	0.237648	595	387	435	134
uid202215	0.237648	641	412	460	143
uid168117	0.237650	951	642	689	235
uid58105	0.237654	613	397	446	147
uid57761	0.237668	707	483	535	168
uid59219	0.237736	692	452	475	164
uid162035	0.237738	683	425	483	168
uid193766	0.237740	622	401	441	151
uid168614	0.237743	639	413	442	145
uid193771	0.237747	928	609	621	233
uid73417	0.237781	691	469	495	176
uid57925	0.237793	1064	707	728	287
uid66327	0.237799	688	452	468	162
uid58579	0.237855	267	180	209	51
uid184342	0.237875	1034	707	718	283
uid63399	0.237881	846	585	585	212
uid58437	0.237924	730	487	525	161
uid73657	0.237926	723	482	490	151
uid183629	0.237946	449	291	329	104
uid58373	0.237973	813	540	574	213
uid189749	0.237978	453	294	342	98
uid57845	0.238000	625	402	440	148
uid58739	0.238028	979	640	659	246
uid161983	0.238051	703	470	489	164
uid57943	0.238111	659	434	477	152
uid57985	0.238164	685	451	471	158
uid167486	0.238171	983	660	683	270
uid58145	0.238193	972	637	677	255
uid58599	0.238193	1153	792	778	303
uid195459	0.238235	1040	723	701	280
uid58569	0.238250	625	399	436	150
uid71379	0.238275	581	379	415	120
uid170940	0.238295	981	661	688	262
uid58313	0.238392	709	486	533	158
uid58359	0.238393	717	494	534	185
uid58221	0.238394	729	480	519	172
uid61609	0.238405	820	517	588	200
uid82365	0.238407	970	662	701	232
uid59313	0.238412	703	472	488	163
uid64757	0.238490	653	447	472	155
uid189752	0.238497	453	293	329	101
uid59287	0.238558	685	430	489	169
uid57737	0.238633	699	450	533	175
uid46647	0.238636	647	409	470	145
uid47075	0.238656	209	122	151	31
uid162037	0.238743	683	421	483	159
uid57609	0.238754	824	541	547	187
uid73423	0.238794	1041	710	730	265
uid197186	0.238818	685	422	480	158
uid197188	0.238827	686	423	480	158
uid57947	0.238835	738	498	529	179
uid67355	0.238858	646	445	462	153
uid58275	0.238865	1004	669	698	241
uid32235	0.238875	703	463	495	161
uid58209	0.238894	810	542	537	174
uid161969	0.238972	862	555	598	190
uid60725	0.238998	987	678	704	244
uid159531	0.239014	708	472	521	177
uid174986	0.239019	664	418	475	162
uid68753	0.239063	975	666	697	267
uid57767	0.239068	1204	842	820	343
uid162125	0.239077	685	446	468	157
uid57607	0.239115	1031	712	728	268
uid175569	0.239125	865	551	583	227
uid49485	0.239173	1019	676	705	237
uid178722	0.239173	636	413	459	148
uid81081	0.239177	1131	792	786	298
uid158171	0.239195	952	627	688	245
uid193759	0.239209	812	532	571	188
uid59127	0.239211	1001	666	709	245
uid81439	0.239230	1009	684	722	286
uid162077	0.239233	709	474	507	162
uid58925	0.239260	855	542	583	190
uid193761	0.239260	811	527	569	188
uid61591	0.239302	903	601	659	222
uid193760	0.239306	811	527	570	188
uid58337	0.239314	621	405	444	148
uid52547	0.239325	1238	855	878	359
uid51505	0.239327	940	636	668	256
uid193756	0.239351	812	528	570	188
uid193755	0.239351	812	528	569	188
uid193754	0.239351	812	528	570	188
uid193757	0.239351	812	528	569	188
uid159517	0.239408	583	379	419	118
uid162015	0.239409	725	472	512	167
uid57587	0.239443	704	465	520	179
uid58587	0.239451	713	466	503	165
uid58219	0.239466	729	479	523	175
uid58817	0.239466	863	557	598	191
uid175779	0.239474	667	438	480	131
uid58455	0.239478	857	556	593	190
uid197182	0.239486	619	391	441	146
uid59233	0.239509	961	632	679	254
uid58457	0.239529	859	555	595	191
uid59167	0.239588	694	436	491	171
uid193710	0.239594	829	549	550	191
uid157913	0.239603	1051	704	733	279
uid57835	0.239606	863	557	598	191
uid159835	0.239613	1051	703	733	279
uid158059	0.239613	1051	703	733	279
uid41861	0.239615	898	602	651	229
uid158061	0.239622	621	404	443	151
uid158037	0.239639	625	406	442	150
uid57661	0.239646	856	544	590	190
uid159389	0.239657	852	548	593	193
uid58571	0.239677	619	402	435	152
uid193758	0.239688	811	528	569	188
uid58473	0.239698	979	635	672	240
uid159873	0.239733	1051	704	732	279
uid203391	0.239762	701	455	491	159
uid197187	0.239765	685	423	479	157
uid58503	0.239766	707	473	523	183
uid57617	0.239768	863	548	579	226
uid162039	0.239775	686	431	478	168
uid158369	0.239789	816	561	577	206
uid57825	0.239829	698	465	499	162
uid198526	0.239831	987	689	699	262
uid57847	0.239832	605	396	436	147
uid59169	0.239843	915	604	639	226
uid167482	0.239850	682	447	473	159
uid68745	0.239875	962	649	667	244
uid189748	0.239879	1089	729	756	285
uid66391	0.239891	917	611	611	244
uid59207	0.239909	1129	778	798	306
uid58189	0.239912	997	664	717	258
uid50673	0.239924	694	472	490	162
uid48999	0.239927	1042	718	735	284
uid59163	0.239930	583	387	440	127
uid159859	0.239933	855	548	597	192
uid158859	0.239938	864	549	582	228
uid78143	0.239952	880	579	644	219
uid59013	0.239966	1135	800	813	316
uid61585	0.240007	655	427	474	150
uid59035	0.240019	623	403	443	152
uid58335	0.240044	622	404	435	150
uid57795	0.240075	852	542	591	188
uid52599	0.240096	946	624	665	212
uid159855	0.240114	866	558	606	188
uid189840	0.240117	430	284	329	91
uid178106	0.240132	628	405	444	151
uid57837	0.240179	861	556	595	191
uid41455	0.240227	854	548	592	191
uid57659	0.240231	1091	729	760	285
uid59117	0.240293	690	433	490	172
uid161971	0.240364	715	473	511	166
uid58625	0.240368	837	570	595	191
uid60789	0.240377	916	631	663	244
uid52453	0.240457	691	435	476	171
uid74025	0.240527	1164	776	813	323
uid58733	0.240533	859	552	566	189
uid174152	0.240535	702	464	520	179
uid66205	0.240602	714	481	492	152
uid89393	0.240619	875	561	603	196
uid58401	0.240666	636	410	445	117
uid58573	0.240668	628	403	439	154
uid57817	0.240685	708	478	507	166
uid162171	0.240696	611	402	437	149
uid46061	0.240717	776	518	561	187
uid59161	0.240721	877	595	648	213
uid57895	0.240781	606	398	443	151
uid159689	0.240828	852	550	598	195
uid57871	0.240830	616	397	442	152
uid58839	0.240847	860	544	593	192
uid162081	0.240879	704	468	504	164
uid162151	0.240894	756	501	535	183
uid182934	0.240897	1070	711	724	271
uid183008	0.240916	1022	697	733	264
uid63633	0.240941	925	628	649	232
uid57911	0.240950	608	401	443	151
uid58527	0.240976	1019	708	713	274
uid162079	0.240990	709	473	510	164
uid177516	0.241003	904	587	615	240
uid159247	0.241025	842	544	589	199
uid182932	0.241041	1164	832	833	336
uid169223	0.241099	721	489	517	176
uid46353	0.241137	729	497	521	184
uid59025	0.241169	1209	867	860	344
uid57903	0.241190	869	549	597	193
uid48801	0.241198	850	548	566	185
uid70481	0.241203	763	504	541	182
uid159981	0.241216	852	547	592	197
uid73425	0.241232	588	381	413	120
uid57839	0.241264	858	548	598	191
uid183113	0.241265	1132	788	795	316
uid182933	0.241349	1237	850	849	349
uid159241	0.241354	868	557	601	190
uid58555	0.241374	868	552	594	191
uid159691	0.241386	862	552	602	196
uid59041	0.241394	759	506	557	169
uid50609	0.241428	794	530	570	190
uid197170	0.241499	688	453	486	159
uid162141	0.241576	846	546	593	193
uid183337	0.241578	1045	710	731	272
uid183114	0.241611	1205	873	842	368
uid159861	0.241617	871	561	602	191
uid68019	0.241635	726	480	528	173
uid175255	0.241644	793	531	558	190
uid161967	0.241648	717	468	509	166
uid197155	0.241672	808	532	576	191
uid88071	0.241674	859	547	591	194
uid175257	0.241696	848	546	592	195
uid70619	0.241700	711	466	486	169
uid57797	0.241770	848	545	590	193
uid57841	0.241803	862	555	599	194
uid46661	0.241815	973	678	690	260
uid59435	0.241823	1154	825	845	340
uid183340	0.241883	1077	739	755	277
uid57649	0.241916	947	623	656	242
uid58327	0.241964	708	466	499	169
uid162127	0.241995	675	437	463	158
uid197263	0.242006	873	547	593	191
uid183111	0.242040	1189	823	821	353
uid58943	0.242119	206	122	152	33
uid57667	0.242123	715	471	505	172
uid199898	0.242175	747	503	541	188
uid57907	0.242189	1014	656	718	258
uid203123	0.242269	691	449	472	164
uid58755	0.242277	1125	789	820	330
uid175256	0.242310	805	543	561	199
uid58479	0.242414	1117	756	758	302
uid49725	0.242414	990	677	699	260
uid183003	0.242490	1207	823	821	352
uid166827	0.242501	724	483	516	172
uid162085	0.242599	706	472	497	164
uid63617	0.242601	762	525	559	187
uid176499	0.242607	713	475	522	178
uid59137	0.242625	1042	685	733	253
uid162145	0.242708	763	498	551	177
uid66305	0.242798	601	402	430	129
uid176125	0.242810	886	605	630	228
uid57803	0.242840	1203	836	861	347
uid184343	0.242844	1160	778	836	306
uid183109	0.242849	1141	786	796	322
uid68707	0.242855	940	625	672	251
uid162163	0.242874	870	556	602	200
uid183007	0.242944	1120	807	810	308
uid176374	0.243037	221	151	188	44
uid182930	0.243048	1162	809	793	335
uid58411	0.243061	848	552	595	190
uid62183	0.243067	894	606	619	223
uid59395	0.243175	977	656	675	268
uid183115	0.243211	1134	792	806	296
uid81631	0.243260	731	512	562	181
uid175570	0.243267	223	153	189	44
uid162075	0.243356	709	469	499	169
uid173859	0.243372	223	153	189	45
uid58135	0.243426	1086	771	766	317
uid197162	0.243503	865	575	607	221
uid183341	0.243535	1035	699	713	242
uid171261	0.243544	789	513	546	185
uid162083	0.243586	705	475	504	170
uid89371	0.243612	582	385	422	137
uid197180	0.243640	514	360	374	113
uid58235	0.243646	1001	669	721	251
uid162041	0.243669	952	673	712	243
uid162093	0.243729	707	462	507	163
uid58045	0.243756	1009	672	729	248
uid162103	0.243779	751	512	556	188
uid176368	0.243810	903	607	627	226
uid58381	0.243827	769	497	541	179
uid57819	0.243830	712	466	505	164
uid159391	0.243858	852	549	590	199
uid179383	0.243989	1112	756	767	292
uid59211	0.244064	812	551	583	194
uid59095	0.244095	880	590	638	212
uid59187	0.244132	1061	774	788	306
uid59051	0.244290	938	641	662	231
uid59027	0.244304	1160	800	804	319
uid68841	0.244366	1005	657	678	260
uid59101	0.244377	1100	760	768	296
uid51721	0.244397	891	584	599	227
uid58361	0.244418	911	624	662	244
uid58867	0.244518	744	503	529	179
uid176373	0.244802	222	152	187	42
uid74441	0.244803	769	517	546	177
uid197164	0.244808	882	587	632	248
uid59427	0.244812	588	393	422	128
uid58011	0.244864	1089	745	747	295
uid187059	0.244959	844	558	592	192
uid59253	0.245017	808	527	571	187
uid61575	0.245061	698	484	527	184
uid57663	0.245080	834	559	588	186
uid159663	0.245212	NA	NA	NA	NA
uid88061	0.245239	1007	661	685	260
uid88065	0.245279	857	551	604	201
uid57861	0.245285	817	550	567	192
uid186598	0.245314	701	487	530	186
uid59143	0.245443	1167	807	807	329
uid53037	0.245481	926	659	687	247
uid183006	0.245504	1152	802	830	324
uid89377	0.245536	1138	798	778	309
uid57669	0.245621	784	516	528	179
uid162109	0.245657	850	568	592	195
uid46233	0.245702	844	556	593	187
uid162143	0.245733	842	550	591	186
uid184011	0.245741	1098	736	760	285
uid59291	0.245901	826	572	587	215
uid58403	0.245917	1026	709	759	272
uid183112	0.245983	1151	823	820	320
uid58861	0.246100	915	605	656	226
uid58053	0.246158	913	616	641	236
uid48819	0.246162	812	544	578	194
uid59345	0.246209	786	522	579	207
uid158165	0.246224	1198	828	832	316
uid58989	0.246345	1085	761	767	314
uid183004	0.246407	1048	722	738	286
uid73895	0.246413	953	661	677	237
uid58043	0.246709	1209	854	858	366
uid62919	0.246715	838	547	578	186
uid58523	0.246737	1253	864	890	341
uid158173	0.246790	784	518	555	183
uid62125	0.246802	844	555	589	191
uid59003	0.246827	796	518	563	184
uid197161	0.246954	865	580	604	212
uid183342	0.247053	776	511	544	188
uid58613	0.247172	947	619	647	245
uid59093	0.247248	923	597	633	236
uid54927	0.247401	767	508	537	183
uid58953	0.247457	1107	777	789	311
uid67365	0.247805	959	663	673	275
uid59179	0.247810	1061	721	746	277
uid58945	0.247976	1039	730	726	280
uid195460	0.248036	240	165	201	43
uid67367	0.248125	994	699	716	289
uid179370	0.248167	834	576	576	202
uid197179	0.248169	878	609	618	249
uid53477	0.248333	1079	753	740	287
uid175777	0.248403	1286	942	938	362
uid87033	0.248416	723	495	540	177
uid162097	0.248443	1070	752	764	245
uid58621	0.248447	1162	819	838	330
uid46803	0.248722	1130	801	828	306
uid67387	0.248838	953	633	671	249
uid59583	0.248854	1075	754	728	290
uid58287	0.248920	1184	829	874	342
uid59079	0.249013	989	681	696	267
uid81629	0.249039	875	584	626	206
uid58537	0.249127	1000	663	702	263
uid51369	0.249136	1118	817	811	341
uid46625	0.249223	632	436	470	161
uid197156	0.249322	888	592	639	227
uid65789	0.249372	770	521	524	194
uid58645	0.249450	608	397	423	124
uid59085	0.249459	1157	797	832	323
uid59401	0.249493	874	561	630	194
uid62245	0.249582	1026	744	760	306
uid49533	0.249776	964	646	692	255
uid55693	0.249900	826	568	572	219
uid162159	0.249926	1078	766	738	295
uid183002	0.249977	1206	864	871	344
uid68311	0.249999	1134	804	779	322
uid42011	0.250115	1047	722	763	256
uid58151	0.250115	1085	755	795	294
uid57657	0.250214	1160	808	838	327
uid189952	0.250298	1177	863	867	352
uid59171	0.250306	857	594	610	230
uid159537	0.250364	977	658	713	232
uid59205	0.250473	926	615	655	224
uid60855	0.250667	934	647	662	220
uid59213	0.250908	1004	732	748	288
uid59021	0.250950	1114	787	771	288
uid81197	0.251020	916	621	667	220
uid43329	0.251124	1122	794	775	288
uid57901	0.251161	949	634	621	225
[truncated: 515 more rows]
