# Supplementary material for: Quickly Finding Orthologs as Reciprocal Best Hits with BLAT, LAST, and UBLAST: How Much Do We Miss?
Source: PLoS One. 2014 Jul 11;9(7):e101850. doi: 10.1371/journal.pone.0101850 (PMC4094424; doi:10.1371/journal.pone.0101850)
Supplement: Table Set S1 — These tables contain counts for genes finding reciprocal best hits and genes finding homologs organized on a per query genome fashion. The directory contains the R-script used to run the t-tests comparing the results from each program, and a table with the results of these t-tests. (ZIP) [file pone.0101850.s001.zip › S1-Tables-Stats-Genes/uid57893.Homologs_norm.tbl]

Genome	GSS	blastp	usearch7	last	blat
uid1433	0.124482	1.0000	0.6291	0.6192	0.2595
uid39575	0.140010	1.0000	0.6386	0.6542	0.2274
uid13961	0.159030	1.0000	0.6225	0.6239	0.2536
uid12377	0.166811	1.0000	0.6594	0.6547	0.2344
uid10698	0.170380	1.0000	0.6500	0.6353	0.2574
uid10623	0.170789	1.0000	0.6508	0.6852	0.2246
uid197195	0.171533	1.0000	0.6905	0.7679	0.2024
uid170731	0.171581	1.0000	0.6791	0.7701	0.2460
uid39439	0.172332	1.0000	0.6617	0.6571	0.2451
uid162029	0.172762	1.0000	0.6579	0.7316	0.1947
uid63665	0.173033	1.0000	0.6723	0.8249	0.2542
uid61897	0.175069	1.0000	0.6722	0.8111	0.2556
uid82367	0.175343	1.0000	0.6550	0.7350	0.2000
uid62461	0.175756	1.0000	0.6533	0.7286	0.1910
uid155	0.176312	1.0000	0.6361	0.7194	0.1611
uid171259	0.177385	1.0000	0.6848	0.8043	0.2337
uid59311	0.177947	1.0000	0.5977	0.7126	0.0805
uid14003	0.178302	1.0000	0.6399	0.6318	0.2486
uid39573	0.178526	1.0000	0.6327	0.6436	0.2261
uid38659	0.183631	1.0000	0.6434	0.6434	0.2407
uid18881	0.184120	1.0000	0.6405	0.6494	0.2145
uid14005	0.184362	1.0000	0.5906	0.7114	0.2282
uid12410	0.184389	1.0000	0.6521	0.6638	0.2285
uid205052	0.185643	1.0000	0.6667	0.8143	0.2405
uid162053	0.187793	1.0000	0.6667	0.8143	0.2405
uid59325	0.188557	1.0000	0.5963	0.7444	0.2259
uid58205	0.189584	1.0000	0.6639	0.8193	0.2353
uid68691	0.190040	1.0000	0.6595	0.7634	0.2151
uid57711	0.190125	1.0000	0.6746	0.8095	0.2460
uid181997	0.190240	1.0000	0.6887	0.7743	0.2296
uid58887	0.190314	1.0000	0.6746	0.8056	0.2460
uid58059	0.190582	1.0000	0.6625	0.8083	0.2458
uid51695	0.190636	1.0000	0.6944	0.7897	0.2460
uid60859	0.191849	1.0000	0.6559	0.7742	0.2151
uid168665	0.191992	1.0000	0.6619	0.7590	0.2122
uid57993	0.192297	1.0000	0.6526	0.7544	0.2175
uid162087	0.192460	1.0000	0.6935	0.7863	0.2379
uid161999	0.192599	1.0000	0.6526	0.7544	0.2175
uid53543	0.192736	1.0000	0.6510	0.7651	0.2517
uid58039	0.192863	1.0000	0.6736	0.8033	0.2552
uid173371	0.193306	1.0000	0.6582	0.7848	0.2574
uid59011	0.193676	1.0000	0.6797	0.8047	0.2500
uid172733	0.193924	1.0000	0.5567	0.6907	0.1031
uid57729	0.194250	1.0000	0.6356	0.7289	0.2245
uid58061	0.194640	1.0000	0.7025	0.7851	0.2603
uid57707	0.195068	1.0000	0.6575	0.7756	0.2598
uid162001	0.195104	1.0000	0.6643	0.7786	0.2250
uid172628	0.195226	1.0000	0.6754	0.7724	0.2201
uid172629	0.195341	1.0000	0.6642	0.7774	0.2226
uid87003	0.195346	1.0000	0.7012	0.7884	0.2365
uid197154	0.195480	1.0000	0.6258	0.7452	0.2452
uid172627	0.195667	1.0000	0.6767	0.7744	0.2180
uid58773	0.195790	1.0000	0.5789	0.7632	0.1842
uid172626	0.195824	1.0000	0.6816	0.7678	0.2210
uid172631	0.195960	1.0000	0.6729	0.7744	0.2218
uid172630	0.196005	1.0000	0.6816	0.7640	0.2210
uid172624	0.196014	1.0000	0.6816	0.7715	0.2210
uid172625	0.196014	1.0000	0.6742	0.7715	0.2210
uid46679	0.196052	1.0000	0.6593	0.7912	0.2051
uid62099	0.196132	1.0000	0.6278	0.7573	0.2557
uid61619	0.196519	1.0000	0.6792	0.7849	0.2151
uid172732	0.196736	1.0000	0.5806	0.6989	0.0968
uid173370	0.196863	1.0000	0.6527	0.7657	0.2510
uid162027	0.197070	1.0000	0.6324	0.7463	0.2353
uid173372	0.197124	1.0000	0.6496	0.7677	0.2638
uid173373	0.197860	1.0000	0.6639	0.7787	0.2705
uid184824	0.198312	1.0000	0.6718	0.7761	0.2741
uid41875	0.200065	1.0000	0.7021	0.8213	0.2511
uid58077	0.200288	1.0000	0.6337	0.7473	0.2125
uid61569	0.200408	1.0000	0.7132	0.8217	0.2636
uid57709	0.200866	1.0000	0.6364	0.7455	0.2509
uid85495	0.201458	1.0000	0.6318	0.7509	0.2491
uid185759	0.201672	1.0000	0.6407	0.7519	0.2556
uid82341	0.201818	1.0000	0.6185	0.6494	0.1988
uid172734	0.202346	1.0000	0.5778	0.7667	0.1222
uid57829	0.202731	1.0000	0.6299	0.7218	0.1759
uid57809	0.202777	1.0000	0.6283	0.7199	0.1754
uid57997	0.202823	1.0000	0.6309	0.7225	0.1754
uid47087	0.202842	1.0000	0.6920	0.7719	0.2433
uid57811	0.203969	1.0000	0.6283	0.7225	0.1754
uid159529	0.204572	1.0000	0.6263	0.7258	0.1774
uid58031	0.204620	1.0000	0.6517	0.7517	0.2379
uid197153	0.205213	1.0000	0.6552	0.7552	0.2414
uid203361	0.205524	1.0000	0.6436	0.7473	0.2207
uid196777	0.205784	1.0000	0.6133	0.7147	0.1893
uid196781	0.206029	1.0000	0.6213	0.7173	0.1947
uid196780	0.206029	1.0000	0.6213	0.7173	0.1947
uid58869	0.206727	1.0000	0.6780	0.6937	0.1361
uid172736	0.207503	1.0000	0.5974	0.7403	0.1688
uid172735	0.207527	1.0000	0.5432	0.7160	0.1358
uid59349	0.207688	1.0000	0.6237	0.7258	0.1935
uid202216	0.207740	1.0000	0.6299	0.7199	0.1858
uid175575	0.207975	1.0000	0.6132	0.7026	0.1737
uid65271	0.208160	1.0000	0.6575	0.6736	0.2115
uid43093	0.208185	1.0000	0.6446	0.6872	0.2115
uid159993	0.208210	1.0000	0.6150	0.7112	0.1791
uid196769	0.208333	1.0000	0.6160	0.7093	0.1920
uid196770	0.208344	1.0000	0.6160	0.7227	0.1920
uid196771	0.208453	1.0000	0.6160	0.7093	0.1920
uid159879	0.208464	1.0000	0.6187	0.7067	0.1840
uid159881	0.208464	1.0000	0.6187	0.6987	0.1840
uid196782	0.208541	1.0000	0.6213	0.7173	0.1947
uid196792	0.208556	1.0000	0.6160	0.7200	0.1920
uid59351	0.208566	1.0000	0.6203	0.7086	0.1925
uid196779	0.208576	1.0000	0.6197	0.7048	0.1941
uid196774	0.208601	1.0000	0.6197	0.7154	0.1941
uid196773	0.208605	1.0000	0.6197	0.7128	0.1941
uid196772	0.208630	1.0000	0.6170	0.7181	0.1941
uid68843	0.208661	1.0000	0.6150	0.7112	0.1898
uid196776	0.208662	1.0000	0.6160	0.7173	0.1947
uid196775	0.208675	1.0000	0.6170	0.7154	0.1941
uid196778	0.208677	1.0000	0.6144	0.7181	0.1941
uid162335	0.208710	1.0000	0.6539	0.7112	0.1933
uid172738	0.208711	1.0000	0.6344	0.7190	0.2024
uid205053	0.208712	1.0000	0.6677	0.7329	0.2285
uid161409	0.208774	1.0000	0.6207	0.7135	0.1963
uid161353	0.208781	1.0000	0.6207	0.7135	0.1963
uid161361	0.208782	1.0000	0.6197	0.7181	0.1968
uid161377	0.208794	1.0000	0.6207	0.7135	0.1963
uid167484	0.208899	1.0000	0.6170	0.7181	0.1941
uid193712	0.208901	1.0000	0.6197	0.7154	0.1941
uid193713	0.208909	1.0000	0.6197	0.7074	0.1941
uid167485	0.208910	1.0000	0.6170	0.7181	0.1941
uid167483	0.208913	1.0000	0.6197	0.7074	0.1941
uid161995	0.208916	1.0000	0.6197	0.7074	0.1941
uid161369	0.208923	1.0000	0.6197	0.7128	0.1941
uid57785	0.208934	1.0000	0.6107	0.7360	0.1867
uid159863	0.208935	1.0000	0.6203	0.7086	0.1925
uid161403	0.208941	1.0000	0.6170	0.7048	0.1941
uid196793	0.208969	1.0000	0.6160	0.7200	0.1920
uid175578	0.208995	1.0000	0.6104	0.6935	0.1740
uid196789	0.208998	1.0000	0.6160	0.7120	0.1920
uid66189	0.209002	1.0000	0.6756	0.7659	0.2475
uid196798	0.209008	1.0000	0.6160	0.7200	0.1920
uid196794	0.209033	1.0000	0.6160	0.7120	0.1920
uid196790	0.209037	1.0000	0.6160	0.7200	0.1920
uid196784	0.209047	1.0000	0.6160	0.7120	0.1893
uid196785	0.209053	1.0000	0.6160	0.7200	0.1893
uid196795	0.209060	1.0000	0.6160	0.7200	0.1920
uid196796	0.209062	1.0000	0.6160	0.7120	0.1920
uid196791	0.209062	1.0000	0.6160	0.7200	0.1920
uid196788	0.209062	1.0000	0.6160	0.7120	0.1920
uid196799	0.209062	1.0000	0.6160	0.7120	0.1920
uid196787	0.209062	1.0000	0.6160	0.7120	0.1920
uid196786	0.209072	1.0000	0.6160	0.7200	0.1920
uid196797	0.209086	1.0000	0.6176	0.7219	0.1925
uid58333	0.209110	1.0000	0.6197	0.7101	0.1941
uid196783	0.209235	1.0000	0.6160	0.7200	0.1893
uid58005	0.209305	1.0000	0.6910	0.8240	0.2918
uid57637	0.209311	1.0000	0.6197	0.7154	0.1968
uid61635	0.209332	1.0000	0.6187	0.7253	0.1920
uid61633	0.209342	1.0000	0.6170	0.7181	0.1915
uid198643	0.209405	1.0000	0.6144	0.7154	0.1915
uid198644	0.209405	1.0000	0.6144	0.7154	0.1915
uid196800	0.209677	1.0000	0.6160	0.7200	0.1920
uid175574	0.209680	1.0000	0.6142	0.7034	0.1759
uid175572	0.209850	1.0000	0.6132	0.7132	0.1737
uid66295	0.210020	1.0000	0.5873	0.6937	0.1848
uid175573	0.210121	1.0000	0.6104	0.6987	0.1714
uid66603	0.210195	1.0000	0.6457	0.6994	0.1994
uid58101	0.210195	1.0000	0.6190	0.6873	0.1835
uid175576	0.210229	1.0000	0.6253	0.7251	0.1779
uid57783	0.210468	1.0000	0.6202	0.7132	0.1860
uid175571	0.210539	1.0000	0.6164	0.7063	0.1825
uid61621	0.210560	1.0000	0.6838	0.7270	0.1405
uid57963	0.210666	1.0000	0.6207	0.7215	0.1804
uid46841	0.210732	1.0000	0.6367	0.7820	0.1661
uid162137	0.210853	1.0000	0.6113	0.6881	0.1849
uid162177	0.210905	1.0000	0.6181	0.6839	0.1897
uid162059	0.210982	1.0000	0.6174	0.6856	0.1806
uid175579	0.211363	1.0000	0.6136	0.6971	0.1775
uid175577	0.211451	1.0000	0.6166	0.6995	0.1736
uid80745	0.211556	1.0000	0.6274	0.6920	0.1825
uid80733	0.211670	1.0000	0.6250	0.6944	0.1831
uid48071	0.211702	1.0000	0.6153	0.6779	0.1830
uid49489	0.211806	1.0000	0.6053	0.6878	0.1944
uid158869	0.211978	1.0000	0.6262	0.7165	0.2134
uid162063	0.212040	1.0000	0.6188	0.6997	0.1749
uid159527	0.212060	1.0000	0.6188	0.6997	0.1749
uid179070	0.212062	1.0000	0.6130	0.6987	0.1740
uid159525	0.212067	1.0000	0.6188	0.7023	0.1749
uid80731	0.212083	1.0000	0.6168	0.6484	0.1857
uid159523	0.212089	1.0000	0.6188	0.7023	0.1749
uid159521	0.212140	1.0000	0.6188	0.6997	0.1749
uid80735	0.212356	1.0000	0.6266	0.6962	0.1848
uid58493	0.212378	1.0000	0.6596	0.6575	0.2104
uid205054	0.212395	1.0000	0.6614	0.7304	0.2476
uid57971	0.212464	1.0000	0.6179	0.7051	0.1872
uid159845	0.212494	1.0000	0.6204	0.7120	0.1702
uid41333	0.212551	1.0000	0.6647	0.7367	0.2259
uid63621	0.212759	1.0000	0.6188	0.7050	0.1723
uid198524	0.212778	1.0000	0.6184	0.6799	0.1780
uid158871	0.212782	1.0000	0.6266	0.7125	0.2156
uid189026	0.212939	1.0000	0.6089	0.6877	0.1680
uid49331	0.213006	1.0000	0.6458	0.6828	0.2248
uid67349	0.213068	1.0000	0.6589	0.6650	0.2173
uid176501	0.213187	1.0000	0.6155	0.6879	0.1810
uid168257	0.213225	1.0000	0.6802	0.6582	0.1912
uid43163	0.213372	1.0000	0.6575	0.6779	0.2212
uid89375	0.213377	1.0000	0.6476	0.6865	0.2041
uid58963	0.213379	1.0000	0.5987	0.7017	0.1744
uid162031	0.213427	1.0000	0.6552	0.7621	0.2448
uid58993	0.213703	1.0000	0.6609	0.6567	0.2532
uid59883	0.213732	1.0000	0.6557	0.7362	0.2161
uid60849	0.213747	1.0000	0.6552	0.7586	0.2483
uid58511	0.213827	1.0000	0.6627	0.6477	0.2578
uid162165	0.213861	1.0000	0.6609	0.7302	0.1856
uid186842	0.214045	1.0000	0.6675	0.6473	0.1870
uid72481	0.214051	1.0000	0.6926	0.7778	0.2407
uid163693	0.214213	1.0000	0.6246	0.7169	0.2185
uid51877	0.214237	1.0000	0.6516	0.6440	0.1996
uid42615	0.214265	1.0000	0.6595	0.6830	0.2446
uid58793	0.214416	1.0000	0.6699	0.7153	0.1890
uid49661	0.214539	1.0000	0.6511	0.6739	0.1906
uid182935	0.214583	1.0000	0.6174	0.7299	0.2030
uid167988	0.214643	1.0000	0.6187	0.7374	0.2136
uid58125	0.214652	1.0000	0.6609	0.7327	0.1856
uid162045	0.214696	1.0000	0.6243	0.7159	0.2299
uid177081	0.214705	1.0000	0.6650	0.7462	0.1904
uid58653	0.214784	1.0000	0.6675	0.7087	0.1796
uid177930	0.214786	1.0000	0.6736	0.7358	0.1917
uid158867	0.214862	1.0000	0.6233	0.7152	0.2144
uid158861	0.214886	1.0000	0.6381	0.7096	0.2117
uid61627	0.215141	1.0000	0.6459	0.6952	0.1881
uid54207	0.215268	1.0000	0.6736	0.6943	0.2034
uid58791	0.215344	1.0000	0.6540	0.7014	0.1872
uid59545	0.215387	1.0000	0.6502	0.7384	0.2182
uid159867	0.215527	1.0000	0.6773	0.7139	0.1858
uid59357	0.215700	1.0000	0.6212	0.7163	0.2147
uid59359	0.215703	1.0000	0.6196	0.7147	0.2147
uid193702	0.215720	1.0000	0.6469	0.7203	0.2161
uid158865	0.215728	1.0000	0.6196	0.7132	0.2147
uid83125	0.215749	1.0000	0.6976	0.7069	0.2378
uid61589	0.215929	1.0000	0.6700	0.6499	0.2337
uid59111	0.215969	1.0000	0.6536	0.6797	0.2179
uid58911	0.215971	1.0000	0.6240	0.7165	0.2126
uid58899	0.216007	1.0000	0.6370	0.6875	0.2367
uid58331	0.216027	1.0000	0.6482	0.6902	0.1740
uid161919	0.216027	1.0000	0.6532	0.6914	0.2275
uid161241	0.216054	1.0000	0.6659	0.7067	0.1827
uid49131	0.216073	1.0000	0.6429	0.7185	0.2087
uid62695	0.216093	1.0000	0.6565	0.7246	0.2239
uid59197	0.216114	1.0000	0.6196	0.6805	0.2021
uid55487	0.216216	1.0000	0.6403	0.7232	0.2241
uid57651	0.216295	1.0000	0.6614	0.7017	0.2251
uid82951	0.216380	1.0000	0.6627	0.6800	0.2148
uid193774	0.216403	1.0000	0.6434	0.6624	0.2265
uid58969	0.216431	1.0000	0.6610	0.7186	0.2339
uid176367	0.216462	1.0000	0.6771	0.6663	0.2260
uid46989	0.216550	1.0000	0.6580	0.7471	0.2083
uid194444	0.216630	1.0000	0.6423	0.6546	0.2278
uid176921	0.216826	1.0000	0.6231	0.7062	0.2138
uid163691	0.216907	1.0000	0.6271	0.7211	0.2203
uid58311	0.216937	1.0000	0.6861	0.7494	0.2025
uid88075	0.216952	1.0000	0.6431	0.7030	0.1989
uid61629	0.216954	1.0000	0.6903	0.6706	0.2679
uid71231	0.217014	1.0000	0.6691	0.7206	0.1912
uid60837	0.217045	1.0000	0.6779	0.6979	0.2421
uid62693	0.217050	1.0000	0.6553	0.7191	0.2142
uid58155	0.217220	1.0000	0.6509	0.6820	0.2442
uid174812	0.217291	1.0000	0.6577	0.6649	0.2247
uid59289	0.217374	1.0000	0.6124	0.6938	0.2053
uid197361	0.217392	1.0000	0.6434	0.7084	0.1916
uid162513	0.217435	1.0000	0.6310	0.7163	0.2233
uid161197	0.217436	1.0000	0.6619	0.7074	0.1823
uid57705	0.217458	1.0000	0.6239	0.7544	0.1947
uid58525	0.217462	1.0000	0.6751	0.7798	0.2491
uid158863	0.217526	1.0000	0.6513	0.7147	0.2147
uid159865	0.217535	1.0000	0.6321	0.7017	0.2216
uid58677	0.217564	1.0000	0.6334	0.7033	0.2211
uid59113	0.217761	1.0000	0.6999	0.6819	0.2393
uid170533	0.217852	1.0000	0.6178	0.6663	0.2074
uid62207	0.217870	1.0000	0.6946	0.7050	0.2720
uid179068	0.217885	1.0000	0.6687	0.6759	0.2274
uid58055	0.217898	1.0000	0.6727	0.7482	0.2626
uid68837	0.217930	1.0000	0.6207	0.6628	0.1973
uid46839	0.218011	1.0000	0.6487	0.7134	0.2698
uid59139	0.218014	1.0000	0.6561	0.6772	0.2529
uid41403	0.218032	1.0000	0.6492	0.6744	0.2195
uid80743	0.218127	1.0000	0.6503	0.7427	0.2210
uid59267	0.218332	1.0000	0.6608	0.6774	0.2616
uid72937	0.218361	1.0000	0.6349	0.6771	0.2000
uid58263	0.218382	1.0000	0.6600	0.6623	0.2285
uid59225	0.218385	1.0000	0.6950	0.7400	0.1925
uid59131	0.218394	1.0000	0.6476	0.6751	0.2391
uid57887	0.218471	1.0000	0.6461	0.6670	0.2304
uid58649	0.218515	1.0000	0.6559	0.7081	0.2273
uid177079	0.218541	1.0000	0.6746	0.6684	0.2193
uid61643	0.218557	1.0000	0.6495	0.6684	0.2305
uid43211	0.218572	1.0000	0.6345	0.7254	0.2216
uid87067	0.218619	1.0000	0.6730	0.7302	0.2480
uid57889	0.218622	1.0000	0.6433	0.6588	0.2299
uid58067	0.218631	1.0000	0.6690	0.6969	0.2253
uid162333	0.218654	1.0000	0.6747	0.6636	0.2351
uid57929	0.218669	1.0000	0.6286	0.7275	0.2024
uid46943	0.218670	1.0000	0.6480	0.7041	0.2733
uid41297	0.218685	1.0000	0.6447	0.6625	0.2403
uid59429	0.218701	1.0000	0.6626	0.7184	0.1723
uid176920	0.218740	1.0000	0.6786	0.7390	0.2418
uid201428	0.218858	1.0000	0.6730	0.7302	0.2480
uid43091	0.218929	1.0000	0.6314	0.6971	0.2271
uid67407	0.218944	1.0000	0.6447	0.6927	0.2085
uid65091	0.218944	1.0000	0.6120	0.6881	0.1962
uid156845	0.218965	1.0000	0.6505	0.7074	0.1705
uid48829	0.218969	1.0000	0.6549	0.6825	0.2293
uid59087	0.219048	1.0000	0.7000	0.7913	0.2391
uid58977	0.219085	1.0000	0.6749	0.7328	0.2424
uid87065	0.219089	1.0000	0.6739	0.7283	0.2473
uid40845	0.219117	1.0000	0.6817	0.6770	0.2307
uid193707	0.219139	1.0000	0.6437	0.6612	0.2361
uid60163	0.219158	1.0000	0.6504	0.7149	0.2192
uid67985	0.219173	1.0000	0.6362	0.6891	0.2067
uid159543	0.219173	1.0000	0.6731	0.7368	0.2548
uid59195	0.219191	1.0000	0.6109	0.7020	0.2086
uid193770	0.219210	1.0000	0.6516	0.7221	0.2243
uid58879	0.219244	1.0000	0.6477	0.6949	0.2080
uid57595	0.219292	1.0000	0.6475	0.6663	0.2322
uid179202	0.219299	1.0000	0.6581	0.6838	0.2369
uid49535	0.219299	1.0000	0.6436	0.6961	0.2014
uid184826	0.219317	1.0000	0.6670	0.6726	0.2565
uid58111	0.219330	1.0000	0.6791	0.7674	0.2166
uid178352	0.219361	1.0000	0.6819	0.6996	0.2360
uid87069	0.219363	1.0000	0.6785	0.7384	0.2480
uid57961	0.219392	1.0000	0.6231	0.7583	0.1929
uid57939	0.219397	1.0000	0.6457	0.7214	0.2171
uid202217	0.219412	1.0000	0.6077	0.6800	0.2090
uid59407	0.219479	1.0000	0.6627	0.7352	0.2016
uid58065	0.219554	1.0000	0.6751	0.6619	0.2426
uid62923	0.219610	1.0000	0.6570	0.6720	0.2420
uid62083	0.219674	1.0000	0.6768	0.7624	0.2099
uid41425	0.219725	1.0000	0.6888	0.6727	0.2536
uid59099	0.219780	1.0000	0.6385	0.6839	0.2242
uid159669	0.219790	1.0000	0.6515	0.6971	0.2061
uid159675	0.219791	1.0000	0.6477	0.6907	0.2108
uid55253	0.219843	1.0000	0.6713	0.6820	0.2263
uid176365	0.219844	1.0000	0.6878	0.6749	0.2253
uid58833	0.219871	1.0000	0.6522	0.7097	0.2132
uid161957	0.219883	1.0000	0.6777	0.6678	0.2431
uid58147	0.219907	1.0000	0.6723	0.7158	0.2481
uid68739	0.219973	1.0000	0.6890	0.7562	0.1943
uid83609	0.220028	1.0000	0.6533	0.6935	0.2164
uid162175	0.220063	1.0000	0.6483	0.6924	0.2110
uid66593	0.220073	1.0000	0.6612	0.6928	0.2005
uid58079	0.220085	1.0000	0.5946	0.6655	0.1976
uid62789	0.220094	1.0000	0.6610	0.6877	0.2199
uid159677	0.220121	1.0000	0.6524	0.6953	0.2050
uid172737	0.220256	1.0000	0.6217	0.7349	0.2193
uid57585	0.220293	1.0000	0.6740	0.7342	0.2411
uid63629	0.220298	1.0000	0.6815	0.7237	0.2340
uid57641	0.220320	1.0000	0.6544	0.7038	0.2087
uid61611	0.220370	1.0000	0.6620	0.6747	0.2274
uid194120	0.220391	1.0000	0.6333	0.6819	0.2292
uid168181	0.220410	1.0000	0.6761	0.6829	0.1903
uid87051	0.220424	1.0000	0.6730	0.7302	0.2480
uid184076	0.220507	1.0000	0.6948	0.6752	0.2384
uid162167	0.220539	1.0000	0.6634	0.7017	0.2131
uid58285	0.220548	1.0000	0.6700	0.6982	0.2016
uid58559	0.220552	1.0000	0.6327	0.7183	0.2360
uid73759	0.220565	1.0000	0.6681	0.6617	0.2206
uid43413	0.220608	1.0000	0.6788	0.6788	0.2491
uid158845	0.220625	1.0000	0.6400	0.7267	0.1167
uid59049	0.220656	1.0000	0.6623	0.6593	0.2315
uid57853	0.220662	1.0000	0.6759	0.7230	0.1856
uid202219	0.220672	1.0000	0.6935	0.6973	0.2519
uid59409	0.220677	1.0000	0.6321	0.6852	0.2345
uid41169	0.220687	1.0000	0.6579	0.6918	0.2350
uid58449	0.220737	1.0000	0.6635	0.7006	0.2481
uid88063	0.220743	1.0000	0.6195	0.7124	0.1881
uid63401	0.220765	1.0000	0.6475	0.6874	0.2131
uid50555	0.220775	1.0000	0.6394	0.6921	0.2399
uid57881	0.220783	1.0000	0.6803	0.6648	0.2434
uid54411	0.220799	1.0000	0.6354	0.6528	0.2271
uid57643	0.220857	1.0000	0.6151	0.6995	0.2021
uid159673	0.220859	1.0000	0.6483	0.6910	0.2097
uid50585	0.220862	1.0000	0.6471	0.6895	0.2216
uid58451	0.220867	1.0000	0.6660	0.6897	0.2337
uid203791	0.220872	1.0000	0.6870	0.6442	0.2381
uid58159	0.220872	1.0000	0.6264	0.7114	0.1902
uid58321	0.220924	1.0000	0.6524	0.6555	0.2304
uid54249	0.220936	1.0000	0.6391	0.6985	0.2235
uid58933	0.220936	1.0000	0.6724	0.6619	0.2426
uid68445	0.220950	1.0000	0.6475	0.7359	0.2239
uid157909	0.220977	1.0000	0.6528	0.6943	0.2089
uid193708	0.220992	1.0000	0.6637	0.6777	0.2293
uid195560	0.221011	1.0000	0.6114	0.6361	0.2111
uid57905	0.221024	1.0000	0.6637	0.6777	0.2293
uid68067	0.221045	1.0000	0.6763	0.6859	0.2022
uid58445	0.221066	1.0000	0.6725	0.6734	0.2417
uid158157	0.221077	1.0000	0.6440	0.7500	0.2086
uid83157	0.221077	1.0000	0.6662	0.7016	0.1985
uid66777	0.221081	1.0000	0.6486	0.6690	0.2493
uid176366	0.221098	1.0000	0.6660	0.6680	0.2223
uid57581	0.221098	1.0000	0.6650	0.7291	0.1798
uid193714	0.221100	1.0000	0.6475	0.6552	0.2197
uid61409	0.221131	1.0000	0.6248	0.7329	0.2035
uid58547	0.221153	1.0000	0.6550	0.6787	0.2413
uid58405	0.221165	1.0000	0.6417	0.6969	0.1949
uid57957	0.221189	1.0000	0.6560	0.6943	0.2518
uid197184	0.221205	1.0000	0.6486	0.7122	0.2099
uid169879	0.221269	1.0000	0.6712	0.7052	0.2323
uid57967	0.221327	1.0000	0.6850	0.6792	0.2611
uid68447	0.221342	1.0000	0.6676	0.7394	0.2420
uid58597	0.221351	1.0000	0.6663	0.7007	0.2305
uid57999	0.221359	1.0000	0.6831	0.7514	0.2186
uid82363	0.221376	1.0000	0.6419	0.7187	0.2481
uid59379	0.221389	1.0000	0.6297	0.6746	0.2411
uid49049	0.221404	1.0000	0.6349	0.7024	0.2103
uid72473	0.221404	1.0000	0.6541	0.6718	0.2298
uid73585	0.221406	1.0000	0.6398	0.6815	0.2281
uid159659	0.221408	1.0000	0.6726	0.7098	0.2325
uid49871	0.221435	1.0000	0.6445	0.6926	0.2408
uid73421	0.221437	1.0000	0.6522	0.6827	0.1974
uid84317	0.221460	1.0000	0.6496	0.6945	0.2182
uid54205	0.221486	1.0000	0.6746	0.6939	0.2041
uid58965	0.221564	1.0000	0.6716	0.6753	0.2461
uid61577	0.221617	1.0000	0.6536	0.7209	0.2384
uid59053	0.221627	1.0000	0.6622	0.7046	0.2179
uid58725	0.221637	1.0000	0.6519	0.6731	0.2652
uid58577	0.221653	1.0000	0.6488	0.7442	0.2093
uid182482	0.221731	1.0000	0.6481	0.6605	0.2469
uid162065	0.221732	1.0000	0.6611	0.6848	0.2648
uid67313	0.221739	1.0000	0.6611	0.6818	0.2638
uid54717	0.221747	1.0000	0.6534	0.6931	0.2516
uid67315	0.221753	1.0000	0.6624	0.6861	0.2653
uid58979	0.221859	1.0000	0.6305	0.6707	0.2430
uid68291	0.221873	1.0000	0.6749	0.7052	0.2314
uid197215	0.221875	1.0000	0.6947	0.7579	0.1965
uid68317	0.221878	1.0000	0.6836	0.6798	0.2316
uid59383	0.221911	1.0000	0.6271	0.6708	0.2400
uid161985	0.221915	1.0000	0.6415	0.6628	0.2444
uid62105	0.221915	1.0000	0.6598	0.7034	0.2402
uid197177	0.221916	1.0000	0.6386	0.6825	0.2123
uid57629	0.221921	1.0000	0.6449	0.7453	0.2103
uid157331	0.221942	1.0000	0.6746	0.7304	0.2411
uid73179	0.221946	1.0000	0.6491	0.6588	0.2260
uid68055	0.221969	1.0000	0.6608	0.6843	0.2375
uid47077	0.222004	1.0000	0.6726	0.6870	0.2397
uid52459	0.222006	1.0000	0.6047	0.7442	0.1318
uid70793	0.222014	1.0000	0.6663	0.6837	0.2518
uid58213	0.222041	1.0000	0.6291	0.6773	0.2367
uid159671	0.222093	1.0000	0.6532	0.6950	0.2117
uid176127	0.222110	1.0000	0.6302	0.6726	0.2415
uid58695	0.222113	1.0000	0.7019	0.6874	0.2485
uid58881	0.222119	1.0000	0.6738	0.6803	0.2024
uid61625	0.222120	1.0000	0.6618	0.7190	0.2357
uid175905	0.222176	1.0000	0.6320	0.6679	0.2412
uid174511	0.222176	1.0000	0.6685	0.6877	0.2368
uid84299	0.222189	1.0000	0.6507	0.7063	0.2277
uid58293	0.222274	1.0000	0.6513	0.6544	0.2462
uid62981	0.222332	1.0000	0.6341	0.6707	0.2427
uid58593	0.222334	1.0000	0.6367	0.7316	0.2128
uid51367	0.222400	1.0000	0.6271	0.7215	0.2511
uid58431	0.222402	1.0000	0.6239	0.6618	0.2266
uid68335	0.222420	1.0000	0.6594	0.6594	0.2148
uid46807	0.222444	1.0000	0.6521	0.6894	0.2394
uid55259	0.222457	1.0000	0.6674	0.6952	0.2447
uid55641	0.222482	1.0000	0.6721	0.7013	0.2415
uid176128	0.222492	1.0000	0.6303	0.6739	0.2417
uid68141	0.222563	1.0000	0.6124	0.7333	0.1969
uid80739	0.222564	1.0000	0.6351	0.6702	0.2478
uid58499	0.222573	1.0000	0.6409	0.6870	0.2060
uid162061	0.222576	1.0000	0.6317	0.6808	0.2433
uid59029	0.222633	1.0000	0.6502	0.7043	0.2647
uid58215	0.222646	1.0000	0.6255	0.6747	0.2460
uid61639	0.222656	1.0000	0.6267	0.6908	0.2409
uid192186	0.222679	1.0000	0.6609	0.6601	0.2494
uid58801	0.222695	1.0000	0.6362	0.7043	0.1638
uid171995	0.222703	1.0000	0.6585	0.6779	0.2528
uid70621	0.222706	1.0000	0.6910	0.6838	0.2441
uid68453	0.222714	1.0000	0.6873	0.7127	0.2563
uid170612	0.222748	1.0000	0.6458	0.7275	0.2248
uid41013	0.222799	1.0000	0.6246	0.6731	0.2464
uid58889	0.222818	1.0000	0.6557	0.7544	0.1975
uid62107	0.222827	1.0000	0.6937	0.6928	0.2485
uid58835	0.222828	1.0000	0.6747	0.6785	0.2505
uid61645	0.222849	1.0000	0.6509	0.7134	0.1703
uid58647	0.222855	1.0000	0.6163	0.6777	0.1977
uid83605	0.222898	1.0000	0.6443	0.6933	0.2281
uid70727	0.222900	1.0000	0.6482	0.6832	0.2029
uid58897	0.222914	1.0000	0.6701	0.6777	0.2268
uid58919	0.222916	1.0000	0.6386	0.6788	0.2457
uid161939	0.222919	1.0000	0.6378	0.6715	0.2459
uid59153	0.223046	1.0000	0.6660	0.7074	0.2574
uid156977	0.223074	1.0000	0.6509	0.7072	0.1779
uid57599	0.223077	1.0000	0.6670	0.6721	0.2700
uid168182	0.223082	1.0000	0.7026	0.6974	0.2487
uid162073	0.223100	1.0000	0.6503	0.6879	0.2370
uid167260	0.223110	1.0000	0.6556	0.6903	0.2208
uid58553	0.223112	1.0000	0.6755	0.7147	0.2601
uid58521	0.223147	1.0000	0.6694	0.7078	0.2332
uid58397	0.223197	1.0000	0.6679	0.6958	0.2438
uid57979	0.223205	1.0000	0.6462	0.7383	0.2193
uid84305	0.223229	1.0000	0.6399	0.7111	0.2215
uid159665	0.223239	1.0000	0.6499	0.6960	0.2075
uid68451	0.223249	1.0000	0.6142	0.7020	0.2185
uid58239	0.223259	1.0000	0.6394	0.6803	0.2342
uid68057	0.223274	1.0000	0.6571	0.7012	0.2481
uid193711	0.223278	1.0000	0.6803	0.6583	0.2170
uid49695	0.223297	1.0000	0.6404	0.7056	0.2266
uid58821	0.223311	1.0000	0.6886	0.6597	0.2428
uid159667	0.223316	1.0000	0.6538	0.6993	0.2138
uid193773	0.223322	1.0000	0.6227	0.6975	0.2391
uid58109	0.223333	1.0000	0.6739	0.7015	0.2308
uid175524	0.223363	1.0000	0.6384	0.7264	0.2075
uid86651	0.223376	1.0000	0.6615	0.6667	0.2318
uid58957	0.223386	1.0000	0.6763	0.6711	0.2330
uid58657	0.223394	1.0000	0.6475	0.6692	0.2267
uid58761	0.223406	1.0000	0.6498	0.7021	0.2111
uid197202	0.223419	1.0000	0.6640	0.6878	0.2590
uid71485	0.223423	1.0000	0.6657	0.6727	0.2283
uid58251	0.223438	1.0000	0.6642	0.6759	0.2228
uid159955	0.223440	1.0000	0.6538	0.6995	0.2711
uid61179	0.223442	1.0000	0.6656	0.7042	0.2065
uid84297	0.223473	1.0000	0.6455	0.7039	0.2299
uid158169	0.223477	1.0000	0.6776	0.6740	0.2577
uid61349	0.223513	1.0000	0.6496	0.6812	0.2285
uid162069	0.223537	1.0000	0.6781	0.6978	0.2617
uid51641	0.223538	1.0000	0.6729	0.7343	0.2444
uid84301	0.223564	1.0000	0.6460	0.7041	0.2261
uid58095	0.223566	1.0000	0.6491	0.7344	0.2249
uid58429	0.223601	1.0000	0.6359	0.6747	0.2445
uid57989	0.223615	1.0000	0.6288	0.6439	0.2106
uid83607	0.223683	1.0000	0.6429	0.7000	0.2299
uid61647	0.223683	1.0000	0.6582	0.6626	0.2407
uid59209	0.223741	1.0000	0.6526	0.6789	0.2343
uid84383	0.223754	1.0000	0.6380	0.6720	0.2500
uid58515	0.223770	1.0000	0.6921	0.6940	0.2602
uid57915	0.223823	1.0000	0.6308	0.6625	0.2413
uid195908	0.223844	1.0000	0.6563	0.7294	0.2246
uid84311	0.223853	1.0000	0.6357	0.7006	0.2166
uid48359	0.223865	1.0000	0.6439	0.6813	0.2098
uid52593	0.223869	1.0000	0.6219	0.6727	0.2447
uid158055	0.223877	1.0000	0.6316	0.6979	0.1831
uid58367	0.223879	1.0000	0.6630	0.6858	0.2505
uid42155	0.223890	1.0000	0.6480	0.7483	0.2075
uid89381	0.223892	1.0000	0.6588	0.6976	0.2219
uid58961	0.223900	1.0000	0.6458	0.7106	0.1663
uid63663	0.223927	1.0000	0.6749	0.6903	0.2644
uid58971	0.223937	1.0000	0.6703	0.6915	0.2560
uid61729	0.223948	1.0000	0.6489	0.6797	0.2269
uid57747	0.223965	1.0000	0.6519	0.6746	0.2562
uid171830	0.223968	1.0000	0.7005	0.6742	0.2561
uid50565	0.223976	1.0000	0.6998	0.6727	0.2559
uid159615	0.223988	1.0000	0.6678	0.7666	0.2147
uid61595	0.223988	1.0000	0.6457	0.6578	0.2467
uid59151	0.223997	1.0000	0.6591	0.7066	0.2589
uid59277	0.224006	1.0000	0.6708	0.7028	0.2528
uid158045	0.224009	1.0000	0.6289	0.7067	0.1644
uid162011	0.224017	1.0000	0.6254	0.6738	0.2469
uid161987	0.224031	1.0000	0.6460	0.6779	0.2447
uid162005	0.224031	1.0000	0.6575	0.7097	0.2412
uid59425	0.224038	1.0000	0.6342	0.6741	0.2500
uid68687	0.224057	1.0000	0.6788	0.7348	0.1776
uid198525	0.224060	1.0000	0.7218	0.7932	0.2895
uid58731	0.224085	1.0000	0.6683	0.6804	0.2591
uid58595	0.224127	1.0000	0.6465	0.7101	0.2140
uid41735	0.224147	1.0000	0.6210	0.6828	0.2053
uid159541	0.224165	1.0000	0.6397	0.6882	0.2344
uid50547	0.224178	1.0000	0.6557	0.6796	0.2468
uid162101	0.224208	1.0000	0.6215	0.6705	0.2459
uid64755	0.224211	1.0000	0.6683	0.6613	0.2302
uid158689	0.224228	1.0000	0.6986	0.6733	0.2554
uid66299	0.224263	1.0000	0.6828	0.6916	0.2562
uid161965	0.224278	1.0000	0.6375	0.6783	0.2478
uid57965	0.224289	1.0000	0.6425	0.7450	0.1925
uid168321	0.224290	1.0000	0.6400	0.6848	0.2447
uid50325	0.224297	1.0000	0.6623	0.6865	0.2359
uid162003	0.224299	1.0000	0.6803	0.7485	0.2398
uid161945	0.224347	1.0000	0.6333	0.6993	0.1845
uid57831	0.224352	1.0000	0.6214	0.6778	0.2447
uid58193	0.224352	1.0000	0.6615	0.7146	0.2365
uid159491	0.224368	1.0000	0.6650	0.7607	0.2256
uid84313	0.224368	1.0000	0.6526	0.7011	0.2286
uid52609	0.224368	1.0000	0.6735	0.7013	0.2442
uid58783	0.224372	1.0000	0.6317	0.6690	0.2449
uid188688	0.224373	1.0000	0.6231	0.6843	0.2392
uid59091	0.224392	1.0000	0.6237	0.6838	0.2473
uid58689	0.224394	1.0000	0.6622	0.6847	0.2489
uid40839	0.224400	1.0000	0.6719	0.6839	0.2338
uid58249	0.224409	1.0000	0.6771	0.6872	0.2462
uid201038	0.224424	1.0000	0.6849	0.6895	0.2329
uid58707	0.224431	1.0000	0.6521	0.6917	0.2485
uid162199	0.224438	1.0000	0.6493	0.6612	0.2389
uid83123	0.224449	1.0000	0.6412	0.6638	0.2352
uid59235	0.224452	1.0000	0.6223	0.6854	0.2466
uid174460	0.224456	1.0000	0.6943	0.7001	0.2604
uid62961	0.224457	1.0000	0.6381	0.6862	0.2448
uid158043	0.224458	1.0000	0.6391	0.6943	0.1571
uid84303	0.224468	1.0000	0.6451	0.7137	0.2228
uid58415	0.224511	1.0000	0.6396	0.6812	0.2457
uid41019	0.224525	1.0000	0.6503	0.7272	0.2265
uid61565	0.224544	1.0000	0.6378	0.6925	0.1845
uid59251	0.224549	1.0000	0.6633	0.7186	0.2328
uid63403	0.224551	1.0000	0.6838	0.6947	0.2480
uid59077	0.224553	1.0000	0.6931	0.6595	0.2631
uid84295	0.224561	1.0000	0.6576	0.7096	0.2318
uid57633	0.224567	1.0000	0.6397	0.7058	0.1599
uid158053	0.224568	1.0000	0.6370	0.7009	0.1826
uid60161	0.224573	1.0000	0.6499	0.6893	0.2101
uid162017	0.224588	1.0000	0.6443	0.6906	0.2169
uid62159	0.224588	1.0000	0.6913	0.7000	0.2283
uid161975	0.224596	1.0000	0.6446	0.6734	0.2478
uid59411	0.224602	1.0000	0.6487	0.7068	0.2238
uid58505	0.224616	1.0000	0.6787	0.6787	0.2663
uid158063	0.224619	1.0000	0.6370	0.6986	0.1826
uid63605	0.224622	1.0000	0.6453	0.6713	0.2003
uid59381	0.224643	1.0000	0.6527	0.6888	0.2449
uid58937	0.224652	1.0000	0.6928	0.6673	0.2434
uid58487	0.224652	1.0000	0.6609	0.6942	0.2575
uid60583	0.224654	1.0000	0.6993	0.7003	0.2552
uid59293	0.224656	1.0000	0.6466	0.7401	0.2203
uid158057	0.224664	1.0000	0.6336	0.6959	0.1820
uid159857	0.224667	1.0000	0.6222	0.6741	0.1896
uid58371	0.224679	1.0000	0.6906	0.6839	0.2577
uid57697	0.224685	1.0000	0.6462	0.7343	0.2186
uid57691	0.224732	1.0000	0.6525	0.7054	0.2222
uid163995	0.224740	1.0000	0.6248	0.6847	0.2456
uid77027	0.224743	1.0000	0.7132	0.6957	0.2539
uid59007	0.224760	1.0000	0.6510	0.6670	0.2407
uid158071	0.224771	1.0000	0.6707	0.7146	0.2613
uid163151	0.224793	1.0000	0.6246	0.6923	0.2015
uid58703	0.224798	1.0000	0.6660	0.6751	0.2540
uid58037	0.224813	1.0000	0.6656	0.7105	0.2566
uid42519	0.224834	1.0000	0.6464	0.6813	0.2470
uid89395	0.224844	1.0000	0.6461	0.6643	0.2214
uid162153	0.224845	1.0000	0.6258	0.6813	0.2411
uid196851	0.224856	1.0000	0.6382	0.7005	0.1820
uid74431	0.224859	1.0000	0.6926	0.6872	0.2447
uid205422	0.224871	1.0000	0.6604	0.6769	0.2286
uid59033	0.224883	1.0000	0.6712	0.7255	0.2446
uid40659	0.224902	1.0000	0.6623	0.7013	0.2704
uid51607	0.224910	1.0000	0.6209	0.7198	0.1593
uid58509	0.224910	1.0000	0.6539	0.6736	0.2442
uid57605	0.224917	1.0000	0.6838	0.6660	0.2438
uid188478	0.224947	1.0000	0.6424	0.6657	0.2498
uid184818	0.224949	1.0000	0.6713	0.7268	0.2178
uid162057	0.224950	1.0000	0.6246	0.6705	0.2066
uid58387	0.224952	1.0000	0.6870	0.6973	0.2438
uid181998	0.224990	1.0000	0.6452	0.7035	0.2120
uid54719	0.224993	1.0000	0.6733	0.6884	0.2335
uid41021	0.225006	1.0000	0.6309	0.6638	0.2444
uid57619	0.225008	1.0000	0.6358	0.6606	0.2593
uid48643	0.225011	1.0000	0.6744	0.6673	0.2492
uid57931	0.225014	1.0000	0.6899	0.6869	0.2652
uid161991	0.225014	1.0000	0.6383	0.6692	0.2466
uid61641	0.225037	1.0000	0.7200	0.8311	0.2756
uid86887	0.225037	1.0000	0.6569	0.7194	0.2287
uid58047	0.225044	1.0000	0.6802	0.6859	0.2658
uid57733	0.225051	1.0000	0.6753	0.6897	0.2574
uid58391	0.225066	1.0000	0.6888	0.6908	0.2622
uid58217	0.225069	1.0000	0.6369	0.6720	0.2467
uid58607	0.225096	1.0000	0.6645	0.7013	0.2576
uid49957	0.225105	1.0000	0.6756	0.7055	0.2408
uid193703	0.225108	1.0000	0.6708	0.6854	0.2188
uid57781	0.225126	1.0000	0.6237	0.6896	0.2464
uid58191	0.225157	1.0000	0.6582	0.6999	0.2665
uid58803	0.225193	1.0000	0.6350	0.6757	0.2478
uid55845	0.225218	1.0000	0.6640	0.6962	0.2606
uid58631	0.225223	1.0000	0.6667	0.7141	0.2495
uid58015	0.225224	1.0000	0.7126	0.8016	0.2551
uid46655	0.225231	1.0000	0.6250	0.6756	0.2414
uid58681	0.225231	1.0000	0.6220	0.6800	0.1880
uid58623	0.225233	1.0000	0.6429	0.6663	0.2476
uid59245	0.225240	1.0000	0.6333	0.6741	0.2451
uid62979	0.225243	1.0000	0.6366	0.6725	0.2471
uid84309	0.225257	1.0000	0.6352	0.6926	0.2270
uid58141	0.225292	1.0000	0.6603	0.6921	0.2328
uid196850	0.225299	1.0000	0.6434	0.7086	0.1818
uid158051	0.225307	1.0000	0.6328	0.6998	0.1801
uid205540	0.225320	1.0000	0.6778	0.7062	0.2527
uid161993	0.225322	1.0000	0.6291	0.6816	0.2495
uid168258	0.225322	1.0000	0.6577	0.6873	0.2282
uid162139	0.225332	1.0000	0.6498	0.6800	0.2478
uid47509	0.225347	1.0000	0.6566	0.7018	0.2490
uid59377	0.225352	1.0000	0.6341	0.6820	0.2537
uid59221	0.225358	1.0000	0.6613	0.7032	0.2338
uid41023	0.225359	1.0000	0.6335	0.6663	0.2505
uid61587	0.225361	1.0000	0.6612	0.6776	0.2440
uid58687	0.225374	1.0000	0.6404	0.7014	0.2135
uid158073	0.225409	1.0000	0.6670	0.7021	0.2629
uid66323	0.225418	1.0000	0.6807	0.6970	0.2477
uid41935	0.225419	1.0000	0.6516	0.7003	0.2265
uid72479	0.225427	1.0000	0.6597	0.6751	0.2099
uid159539	0.225431	1.0000	0.6477	0.6614	0.2257
uid162115	0.225459	1.0000	0.6433	0.6836	0.2445
uid58383	0.225461	1.0000	0.6890	0.6973	0.2479
uid158159	0.225462	1.0000	0.6377	0.7076	0.1674
uid46257	0.225483	1.0000	0.6824	0.7256	0.2673
uid61613	0.225483	1.0000	0.6515	0.6678	0.2248
uid58531	0.225490	1.0000	0.6407	0.6748	0.2395
uid58939	0.225496	1.0000	0.6374	0.6892	0.2009
uid58661	0.225514	1.0000	0.6697	0.7262	0.2285
uid57865	0.225521	1.0000	0.6749	0.6877	0.2460
uid158065	0.225522	1.0000	0.6324	0.7032	0.1826
uid58393	0.225540	1.0000	0.6342	0.6775	0.2468
uid89383	0.225548	1.0000	0.6416	0.7146	0.1695
uid161949	0.225569	1.0000	0.6349	0.6787	0.2473
uid189951	0.225582	1.0000	0.6615	0.7148	0.2354
uid82373	0.225592	1.0000	0.6564	0.6406	0.2588
uid58723	0.225594	1.0000	0.6677	0.7002	0.2515
uid57741	0.225596	1.0000	0.6836	0.7137	0.2624
uid57863	0.225602	1.0000	0.6653	0.6550	0.2531
uid158851	0.225606	1.0000	0.6812	0.6794	0.2556
uid58385	0.225612	1.0000	0.6874	0.6947	0.2430
uid40861	0.225655	1.0000	0.6725	0.6817	0.2521
uid161951	0.225660	1.0000	0.6330	0.6767	0.2466
uid62003	0.225676	1.0000	0.6344	0.6707	0.2419
uid86751	0.225678	1.0000	0.6471	0.7104	0.1833
uid59391	0.225699	1.0000	0.6343	0.6731	0.2502
uid189953	0.225703	1.0000	0.6331	0.6642	0.2177
uid59243	0.225708	1.0000	0.6648	0.7106	0.2693
uid47317	0.225716	1.0000	0.6670	0.7140	0.2609
uid81783	0.225717	1.0000	0.6621	0.6660	0.2116
uid48821	0.225741	1.0000	0.6852	0.7180	0.2276
uid57921	0.225743	1.0000	0.6837	0.6949	0.2506
uid58941	0.225750	1.0000	0.6813	0.6929	0.2580
uid161947	0.225764	1.0000	0.6349	0.6767	0.2473
uid67319	0.225765	1.0000	0.6676	0.6912	0.2537
uid50119	0.225768	1.0000	0.6443	0.6768	0.2411
uid58583	0.225774	1.0000	0.6393	0.6876	0.2456
uid158535	0.225796	1.0000	0.6732	0.7486	0.1704
uid52535	0.225799	1.0000	0.5907	0.7535	0.1581
uid58721	0.225804	1.0000	0.6777	0.6408	0.2297
uid58161	0.225805	1.0000	0.6347	0.7078	0.1644
uid156881	0.225819	1.0000	0.6529	0.7263	0.2310
uid158119	0.225819	1.0000	0.6595	0.7027	0.2562
uid61617	0.225829	1.0000	0.6733	0.6495	0.2400
uid84387	0.225851	1.0000	0.6290	0.6625	0.2560
uid86653	0.225874	1.0000	0.6430	0.7097	0.1677
uid59057	0.225876	1.0000	0.6709	0.6825	0.2330
uid59295	0.225899	1.0000	0.6667	0.6825	0.2479
uid41819	0.225905	1.0000	0.6339	0.6949	0.2420
uid60621	0.225905	1.0000	0.6358	0.6687	0.2164
uid57779	0.225911	1.0000	0.6350	0.6767	0.2488
uid57621	0.225919	1.0000	0.6623	0.7036	0.2530
uid161931	0.225928	1.0000	0.6376	0.6793	0.2510
uid54341	0.225948	1.0000	0.6306	0.7054	0.2118
uid58149	0.225955	1.0000	0.6654	0.6916	0.2318
uid162051	0.225962	1.0000	0.6317	0.6715	0.2498
uid58197	0.225988	1.0000	0.6439	0.6824	0.2159
uid186548	0.225991	1.0000	0.6313	0.6714	0.1851
uid198767	0.226019	1.0000	0.6508	0.7267	0.1844
uid162099	0.226052	1.0000	0.6315	0.6794	0.2512
uid88069	0.226054	1.0000	0.6416	0.7082	0.1652
uid47085	0.226065	1.0000	0.6698	0.6688	0.2471
uid58507	0.226065	1.0000	0.6509	0.6694	0.2451
uid193705	0.226067	1.0000	0.6293	0.6864	0.2454
uid42497	0.226082	1.0000	0.6570	0.6954	0.2588
uid167487	0.226084	1.0000	0.6964	0.6984	0.2460
uid171958	0.226098	1.0000	0.6751	0.6790	0.2459
uid59353	0.226099	1.0000	0.6600	0.6831	0.2385
uid58433	0.226133	1.0000	0.6550	0.6572	0.2489
uid89379	0.226139	1.0000	0.6267	0.6844	0.1942
uid58247	0.226162	1.0000	0.6454	0.6962	0.2229
uid46531	0.226172	1.0000	0.6734	0.6928	0.2518
uid82369	0.226178	1.0000	0.6457	0.7109	0.1652
uid40821	0.226208	1.0000	0.6486	0.7006	0.2557
uid57701	0.226241	1.0000	0.6667	0.6706	0.2456
uid57725	0.226244	1.0000	0.6791	0.6874	0.2340
uid58991	0.226247	1.0000	0.7024	0.7141	0.2839
uid161161	0.226260	1.0000	0.6804	0.7255	0.2546
uid59231	0.226272	1.0000	0.6637	0.7282	0.2339
uid172463	0.226284	1.0000	0.6467	0.6585	0.2542
uid57685	0.226290	1.0000	0.6439	0.6705	0.2080
uid175469	0.226293	1.0000	0.6327	0.6706	0.1880
uid58745	0.226303	1.0000	0.6633	0.6399	0.2482
uid86655	0.226309	1.0000	0.6430	0.7118	0.1656
uid64753	0.226314	1.0000	0.6670	0.6574	0.2252
uid86659	0.226317	1.0000	0.6452	0.7118	0.1656
uid47079	0.226322	1.0000	0.6572	0.6855	0.2416
uid86657	0.226322	1.0000	0.6409	0.7118	0.1656
uid47323	0.226351	1.0000	0.6873	0.7131	0.2540
uid58609	0.226355	1.0000	0.6670	0.7039	0.2581
uid58541	0.226363	1.0000	0.6475	0.6705	0.2481
uid58265	0.226380	1.0000	0.6687	0.6708	0.2492
uid186549	0.226394	1.0000	0.6911	0.6458	0.2708
uid57687	0.226411	1.0000	0.6256	0.6752	0.2222
uid58551	0.226416	1.0000	0.6460	0.6450	0.2503
uid58905	0.226432	1.0000	0.6670	0.6842	0.2735
uid59437	0.226440	1.0000	0.6651	0.6614	0.2428
uid162217	0.226454	1.0000	0.6179	0.7366	0.2065
uid57855	0.226456	1.0000	0.6866	0.6775	0.2241
uid187411	0.226459	1.0000	0.6576	0.6634	0.2617
uid58799	0.226467	1.0000	0.6269	0.7042	0.1678
uid162179	0.226478	1.0000	0.6457	0.7123	0.2173
uid174151	0.226480	1.0000	0.6425	0.6729	0.2576
uid89373	0.226485	1.0000	0.6267	0.6829	0.1942
uid58157	0.226486	1.0000	0.6674	0.7111	0.2612
uid62947	0.226518	1.0000	0.6615	0.6697	0.2523
uid75113	0.226527	1.0000	0.6621	0.7024	0.2411
uid60727	0.226529	1.0000	0.6234	0.6662	0.1854
uid55403	0.226568	1.0000	0.6680	0.7480	0.2375
uid57759	0.226571	1.0000	0.6318	0.7202	0.2239
uid57951	0.226575	1.0000	0.6553	0.7653	0.2029
uid58063	0.226590	1.0000	0.6305	0.7090	0.1801
uid57875	0.226592	1.0000	0.6674	0.7112	0.2582
uid66779	0.226598	1.0000	0.6953	0.7065	0.2325
uid88067	0.226602	1.0000	0.6395	0.7146	0.1717
uid57591	0.226603	1.0000	0.6912	0.6814	0.2765
uid158135	0.226608	1.0000	0.6656	0.6839	0.2373
uid58697	0.226612	1.0000	0.6783	0.6783	0.2519
uid59301	0.226612	1.0000	0.6415	0.7084	0.1685
uid73963	0.226614	1.0000	0.6475	0.7235	0.1797
uid198768	0.226623	1.0000	0.6128	0.7101	0.1781
uid159233	0.226640	1.0000	0.6464	0.6768	0.2482
uid59327	0.226645	1.0000	0.6598	0.7658	0.2205
uid58027	0.226662	1.0000	0.6385	0.7100	0.1602
uid42521	0.226679	1.0000	0.6801	0.6638	0.2566
uid162047	0.226699	1.0000	0.6477	0.6776	0.2519
uid162049	0.226699	1.0000	0.6477	0.6786	0.2519
uid161929	0.226737	1.0000	0.6418	0.6726	0.2220
uid58619	0.226746	1.0000	0.6627	0.7037	0.2554
uid58269	0.226747	1.0000	0.6834	0.6863	0.2576
uid160233	0.226761	1.0000	0.6588	0.7011	0.2113
uid158167	0.226792	1.0000	0.6872	0.6928	0.2596
uid58951	0.226802	1.0000	0.6638	0.6890	0.2517
uid59215	0.226810	1.0000	0.6691	0.7410	0.2156
uid158357	0.226811	1.0000	0.6328	0.6998	0.1801
uid185308	0.226829	1.0000	0.6817	0.7666	0.1963
uid158161	0.226830	1.0000	0.6328	0.6998	0.1801
uid158039	0.226833	1.0000	0.6161	0.7050	0.1779
uid182931	0.226853	1.0000	0.6614	0.7035	0.2461
uid159611	0.226853	1.0000	0.6588	0.7647	0.2168
uid58257	0.226863	1.0000	0.6692	0.6907	0.2511
uid58443	0.226871	1.0000	0.6602	0.6681	0.2533
uid53251	0.226877	1.0000	0.6723	0.6798	0.2404
uid67501	0.226898	1.0000	0.6788	0.7117	0.2236
uid86861	0.226900	1.0000	0.6594	0.6999	0.2544
uid46663	0.226917	1.0000	0.6327	0.6423	0.2163
uid50427	0.226940	1.0000	0.6717	0.6747	0.2430
uid54699	0.226950	1.0000	0.6462	0.6550	0.2410
uid58705	0.226963	1.0000	0.6785	0.6734	0.2356
uid58203	0.226965	1.0000	0.6505	0.6772	0.2162
uid162511	0.226965	1.0000	0.6937	0.6977	0.2613
uid68103	0.226973	1.0000	0.6529	0.6702	0.2577
uid62907	0.226992	1.0000	0.6439	0.6816	0.2503
uid61593	0.226996	1.0000	0.6399	0.6898	0.2581
uid58243	0.226997	1.0000	0.6754	0.7757	0.2243
uid59073	0.227013	1.0000	0.6414	0.6715	0.2585
uid48363	0.227027	1.0000	0.6582	0.6758	0.2578
uid164779	0.227052	1.0000	0.6618	0.7104	0.2136
uid159869	0.227054	1.0000	0.6452	0.6957	0.2301
uid58425	0.227056	1.0000	0.6448	0.6911	0.2304
uid49133	0.227073	1.0000	0.6509	0.6751	0.2456
uid62905	0.227077	1.0000	0.6486	0.6794	0.2318
uid58399	0.227079	1.0000	0.6246	0.6835	0.2339
uid70839	0.227095	1.0000	0.6327	0.7013	0.1681
uid162043	0.227108	1.0000	0.6506	0.6766	0.2464
uid167994	0.227110	1.0000	0.6524	0.6776	0.2401
uid48073	0.227112	1.0000	0.6629	0.6763	0.2302
uid50551	0.227119	1.0000	0.6565	0.6890	0.2314
uid58485	0.227127	1.0000	0.6576	0.7001	0.2530
uid158693	0.227135	1.0000	0.7033	0.6954	0.2730
uid195604	0.227140	1.0000	0.6754	0.6984	0.2555
uid61247	0.227146	1.0000	0.6670	0.6823	0.2434
uid179069	0.227181	1.0000	0.6489	0.7054	0.2145
uid159657	0.227183	1.0000	0.6262	0.6963	0.2398
uid162007	0.227189	1.0000	0.6512	0.6734	0.2481
uid57601	0.227199	1.0000	0.6786	0.6777	0.2674
uid59969	0.227210	1.0000	0.6338	0.6759	0.2591
uid162013	0.227211	1.0000	0.6235	0.6642	0.1860
uid175778	0.227213	1.0000	0.6266	0.7386	0.2110
uid161973	0.227216	1.0000	0.6334	0.6915	0.1997
uid65447	0.227220	1.0000	0.6969	0.7027	0.2500
uid58591	0.227231	1.0000	0.6435	0.7238	0.2160
uid58557	0.227232	1.0000	0.6599	0.6857	0.2301
uid59297	0.227244	1.0000	0.6474	0.6870	0.2500
uid49531	0.227267	1.0000	0.6379	0.6602	0.2280
uid165185	0.227272	1.0000	0.7088	0.6925	0.2587
uid179904	0.227272	1.0000	0.6625	0.6934	0.2408
uid174439	0.227274	1.0000	0.6677	0.6963	0.2242
uid58729	0.227278	1.0000	0.6876	0.6839	0.2691
uid58245	0.227278	1.0000	0.6730	0.7685	0.2243
uid58305	0.227285	1.0000	0.6539	0.7356	0.2439
uid58999	0.227307	1.0000	0.6375	0.6942	0.2104
uid67253	0.227317	1.0000	0.6701	0.6876	0.2278
uid43725	0.227319	1.0000	0.6696	0.6978	0.2206
uid159987	0.227330	1.0000	0.6661	0.7708	0.2193
uid41863	0.227345	1.0000	0.6344	0.6965	0.2212
uid86913	0.227360	1.0000	0.6670	0.6462	0.2428
uid198431	0.227378	1.0000	0.6290	0.6565	0.2591
uid87001	0.227384	1.0000	0.6614	0.6892	0.2669
uid57851	0.227398	1.0000	0.6138	0.7098	0.1900
uid66595	0.227418	1.0000	0.6496	0.6752	0.2237
uid78933	0.227425	1.0000	0.6520	0.7003	0.2385
uid59075	0.227444	1.0000	0.6559	0.6731	0.2362
uid58811	0.227452	1.0000	0.6368	0.6891	0.2003
uid158537	0.227457	1.0000	0.6583	0.7020	0.2566
uid58617	0.227482	1.0000	0.6819	0.7078	0.2505
uid70155	0.227503	1.0000	0.6568	0.7058	0.2635
uid203392	0.227503	1.0000	0.7285	0.8597	0.2805
uid49953	0.227505	1.0000	0.6548	0.6813	0.2475
uid197193	0.227509	1.0000	0.6735	0.7300	0.2166
uid49469	0.227513	1.0000	0.6532	0.7101	0.2402
uid58115	0.227513	1.0000	0.6223	0.6924	0.2046
uid59403	0.227519	1.0000	0.6656	0.7014	0.2573
uid65787	0.227541	1.0000	0.6425	0.7181	0.2315
uid59371	0.227579	1.0000	0.6146	0.7167	0.1958
uid57793	0.227583	1.0000	0.6644	0.6921	0.2614
uid58013	0.227608	1.0000	0.6755	0.7812	0.2236
uid178014	0.227612	NA	NA	NA	NA
uid58685	0.227635	1.0000	0.6609	0.7526	0.2128
uid58891	0.227641	1.0000	0.6434	0.7157	0.2234
uid58565	0.227646	1.0000	0.6932	0.6973	0.2500
uid58081	0.227647	1.0000	0.6767	0.6904	0.2658
uid59355	0.227650	1.0000	0.6536	0.6992	0.2324
uid162181	0.227653	1.0000	0.6530	0.6939	0.2526
uid58329	0.227656	1.0000	0.6781	0.7678	0.1979
uid59283	0.227658	1.0000	0.6761	0.7465	0.1746
uid62101	0.227658	1.0000	0.6895	0.6997	0.2502
uid58909	0.227660	1.0000	0.6805	0.6814	0.2498
uid162207	0.227703	1.0000	0.6639	0.7529	0.2168
uid57623	0.227706	1.0000	0.6554	0.7023	0.2334
uid201037	0.227706	1.0000	0.6935	0.7002	0.2634
uid68741	0.227707	1.0000	0.6761	0.8873	0.2254
uid57973	0.227721	1.0000	0.6564	0.6971	0.2592
uid57583	0.227726	1.0000	0.6488	0.7025	0.2254
uid58389	0.227744	1.0000	0.6867	0.6915	0.2592
uid159519	0.227745	1.0000	0.6575	0.8630	0.2192
uid168256	0.227758	1.0000	0.6236	0.6840	0.1812
uid53541	0.227766	1.0000	0.6595	0.7475	0.2126
uid89387	0.227770	1.0000	0.6549	0.6803	0.2437
uid174512	0.227785	1.0000	0.6607	0.7460	0.2238
uid170255	0.227792	1.0000	0.6787	0.7304	0.2147
uid157999	0.227838	1.0000	0.6758	0.7007	0.2070
uid162107	0.227844	1.0000	0.6440	0.6856	0.2091
uid161927	0.227846	1.0000	0.6683	0.6593	0.2653
uid58483	0.227851	1.0000	0.6734	0.6673	0.2542
uid57653	0.227857	1.0000	0.6839	0.7141	0.2585
uid57969	0.227876	1.0000	0.6687	0.6863	0.2350
uid58481	0.227887	1.0000	0.6732	0.6868	0.2209
uid168180	0.227891	1.0000	0.6890	0.7141	0.2237
uid72793	0.227915	1.0000	0.6605	0.6779	0.2564
uid161935	0.227923	1.0000	0.6406	0.6722	0.2195
uid177080	0.227960	1.0000	0.6560	0.7049	0.2368
uid73771	0.227969	1.0000	0.6745	0.7311	0.2170
uid59279	0.227971	1.0000	0.6579	0.6784	0.2166
uid59305	0.228024	1.0000	0.6587	0.7623	0.2190
uid201427	0.228027	1.0000	0.6620	0.6947	0.2626
uid158375	0.228052	1.0000	0.6579	0.6784	0.2166
uid158383	0.228052	1.0000	0.6579	0.6784	0.2166
uid158379	0.228052	1.0000	0.6579	0.6784	0.2166
uid158373	0.228052	1.0000	0.6579	0.6784	0.2166
uid158531	0.228052	1.0000	0.6579	0.6784	0.2166
uid66301	0.228054	1.0000	0.6900	0.6550	0.2569
uid158381	0.228071	1.0000	0.6579	0.6773	0.2166
uid205256	0.228073	1.0000	0.6452	0.6619	0.2107
uid58123	0.228096	1.0000	0.6593	0.6975	0.2395
uid59083	0.228098	1.0000	0.6580	0.6862	0.2430
uid58983	0.228101	1.0000	0.6826	0.6882	0.2472
uid68689	0.228105	1.0000	0.6645	0.6654	0.2756
uid59019	0.228110	1.0000	0.6808	0.6877	0.2483
uid162147	0.228123	1.0000	0.6429	0.6663	0.2603
uid58295	0.228142	1.0000	0.6559	0.6926	0.2431
uid165869	0.228160	1.0000	0.6673	0.7758	0.2260
uid168322	0.228187	1.0000	0.6984	0.6964	0.2435
uid82931	0.228189	1.0000	0.6773	0.6764	0.2467
uid58087	0.228202	1.0000	0.6448	0.6639	0.2110
uid58369	0.228217	1.0000	0.6894	0.6799	0.2623
uid54701	0.228220	1.0000	0.6422	0.6711	0.2333
uid158377	0.228222	1.0000	0.6586	0.6758	0.2153
uid42975	0.228258	1.0000	0.6836	0.6937	0.2565
uid57991	0.228277	1.0000	0.6404	0.6850	0.2518
uid159639	0.228278	1.0000	0.6695	0.7605	0.2209
uid164001	0.228280	1.0000	0.6525	0.6874	0.2383
uid59343	0.228287	1.0000	0.6376	0.6744	0.2471
uid72801	0.228294	1.0000	0.6653	0.7265	0.2313
uid187277	0.228295	1.0000	0.6292	0.6705	0.2488
uid50385	0.228295	1.0000	0.6717	0.7188	0.2158
uid46253	0.228305	1.0000	0.7058	0.7105	0.2677
uid60487	0.228314	1.0000	0.6597	0.7098	0.2436
uid53509	0.228357	1.0000	0.6385	0.7070	0.2098
uid60171	0.228361	1.0000	0.6512	0.6893	0.2510
uid197217	0.228367	1.0000	0.6648	0.6823	0.2369
uid89389	0.228386	1.0000	0.6561	0.6953	0.2405
uid174335	0.228407	1.0000	0.6688	0.6899	0.2497
uid58489	0.228407	1.0000	0.6644	0.6683	0.2228
uid62103	0.228409	1.0000	0.6820	0.7294	0.2202
uid59155	0.228417	1.0000	0.6492	0.6828	0.2353
uid58303	0.228429	1.0000	0.6985	0.6927	0.2586
uid62243	0.228432	1.0000	0.6537	0.6789	0.2411
uid59271	0.228439	1.0000	0.6539	0.6876	0.2449
uid61599	0.228446	1.0000	0.6635	0.6849	0.2379
uid58517	0.228461	1.0000	0.6583	0.7655	0.2211
uid201479	0.228481	1.0000	0.6433	0.6733	0.2117
uid63345	0.228488	1.0000	0.6594	0.6936	0.2526
uid57589	0.228496	1.0000	0.6321	0.6931	0.2031
uid58693	0.228498	1.0000	0.6325	0.6907	0.2006
uid185180	0.228498	1.0000	0.6611	0.6922	0.2642
uid57843	0.228506	1.0000	0.6975	0.6946	0.2553
uid47507	0.228521	1.0000	0.6588	0.7059	0.2247
uid203028	0.228532	1.0000	0.6750	0.7673	0.2256
uid62909	0.228557	1.0000	0.6582	0.6804	0.2373
uid51377	0.228570	1.0000	0.6178	0.6743	0.2046
uid159693	0.228582	1.0000	0.6623	0.7013	0.2668
uid77127	0.228623	1.0000	0.7015	0.7910	0.1522
uid158685	0.228627	1.0000	0.6475	0.6785	0.2376
uid42501	0.228645	1.0000	0.6654	0.6846	0.2288
uid58029	0.228660	1.0000	0.6469	0.6740	0.2207
uid66303	0.228667	1.0000	0.7101	0.6941	0.2720
uid176684	0.228672	1.0000	0.6651	0.7143	0.2396
uid58765	0.228679	1.0000	0.6588	0.6869	0.2514
uid162213	0.228687	1.0000	0.6623	0.7661	0.2125
uid184820	0.228701	1.0000	0.6602	0.6738	0.2643
uid58099	0.228711	1.0000	0.6716	0.6677	0.2631
uid162209	0.228747	1.0000	0.6616	0.7660	0.2189
uid66307	0.228785	1.0000	0.6614	0.6792	0.2584
uid59387	0.228795	1.0000	0.6649	0.6951	0.2411
uid197194	0.228807	1.0000	0.6794	0.7317	0.2206
uid68021	0.228817	1.0000	0.6077	0.6431	0.2020
uid57771	0.228829	1.0000	0.6252	0.7141	0.2222
uid67351	0.228833	1.0000	0.6633	0.6876	0.2588
uid180867	0.228843	1.0000	0.6549	0.7160	0.2529
uid52597	0.228845	1.0000	0.6655	0.6712	0.2480
uid67383	0.228857	1.0000	0.6324	0.6721	0.2363
uid161923	0.228883	1.0000	0.6505	0.7166	0.2261
uid175523	0.228913	1.0000	0.6566	0.6879	0.2441
uid59375	0.228931	1.0000	0.6459	0.6794	0.2574
uid57625	0.228932	1.0000	0.6396	0.7351	0.2432
uid58843	0.228935	1.0000	0.6877	0.6777	0.2647
uid58769	0.228936	1.0000	0.7006	0.6795	0.2649
uid59365	0.228944	1.0000	0.6628	0.6639	0.2229
uid52537	0.228948	1.0000	0.6482	0.6800	0.2574
uid73413	0.228951	1.0000	0.6434	0.6753	0.2215
uid188480	0.228956	1.0000	0.7061	0.6946	0.2814
uid58701	0.228965	1.0000	0.7074	0.6880	0.2509
uid48809	0.228974	1.0000	0.6627	0.7196	0.2204
uid162739	0.228977	1.0000	0.6462	0.6736	0.2429
uid161925	0.228978	1.0000	0.6633	0.7789	0.2211
uid59433	0.228982	1.0000	0.6898	0.7171	0.2312
uid86647	0.228988	1.0000	0.6562	0.7265	0.2317
uid75107	0.229042	1.0000	0.6479	0.6440	0.2347
uid182202	0.229071	1.0000	0.6507	0.7603	0.2158
uid58727	0.229103	1.0000	0.6440	0.6680	0.2560
uid57635	0.229106	1.0000	0.6661	0.7460	0.2256
uid158677	0.229110	1.0000	0.6552	0.6774	0.2447
uid58341	0.229118	1.0000	0.6660	0.6620	0.2668
uid57801	0.229121	1.0000	0.6891	0.6918	0.2429
uid58611	0.229146	1.0000	0.6536	0.6953	0.2260
uid176498	0.229158	1.0000	0.6547	0.6862	0.2475
uid58007	0.229160	1.0000	0.6535	0.6738	0.2492
uid58985	0.229162	1.0000	0.6526	0.7081	0.2340
uid163997	0.229200	1.0000	0.6444	0.7097	0.2306
uid196849	0.229203	1.0000	0.6631	0.6777	0.2347
uid57913	0.229212	1.0000	0.6799	0.7762	0.1898
uid53539	0.229248	1.0000	0.6594	0.7496	0.2170
uid57789	0.229260	1.0000	0.6474	0.7566	0.2053
uid54715	0.229289	1.0000	0.6649	0.7007	0.2561
uid59071	0.229293	1.0000	0.6697	0.6997	0.2167
uid58325	0.229311	1.0000	0.6766	0.6821	0.2563
uid58233	0.229315	1.0000	0.6454	0.6837	0.2284
uid89385	0.229325	1.0000	0.6623	0.6898	0.2398
uid170732	0.229326	1.0000	0.6591	0.7033	0.2404
uid59269	0.229330	1.0000	0.6581	0.6938	0.2624
uid82347	0.229371	1.0000	0.6451	0.6708	0.2346
uid58995	0.229371	1.0000	0.6676	0.6613	0.2652
uid58845	0.229390	1.0000	0.6904	0.6943	0.2502
uid75101	0.229404	1.0000	0.6759	0.6892	0.2555
uid158509	0.229418	1.0000	0.7065	0.6793	0.2636
uid161145	0.229420	1.0000	0.6774	0.7720	0.2297
uid57949	0.229423	1.0000	0.6509	0.6775	0.2429
uid58201	0.229430	1.0000	0.6584	0.6982	0.2639
uid59417	0.229441	1.0000	0.6496	0.6872	0.2342
uid162105	0.229446	1.0000	0.6499	0.7043	0.2078
uid62715	0.229455	1.0000	0.6582	0.6783	0.2614
uid193657	0.229466	1.0000	0.6693	0.6849	0.2344
uid43327	0.229467	1.0000	0.6691	0.6610	0.2689
uid177713	0.229530	1.0000	0.6465	0.6865	0.2551
uid58967	0.229546	1.0000	0.6453	0.7400	0.2247
uid59097	0.229552	1.0000	0.6574	0.6921	0.2673
uid59047	0.229554	1.0000	0.6526	0.6869	0.2423
uid58143	0.229569	1.0000	0.6463	0.6754	0.2595
uid68279	0.229584	1.0000	0.6515	0.6857	0.2313
uid65087	0.229590	1.0000	0.7054	0.7064	0.2755
uid86855	0.229608	1.0000	0.6484	0.6839	0.2622
uid58949	0.229613	1.0000	0.6546	0.7327	0.2095
uid58017	0.229635	1.0000	0.6566	0.6989	0.2618
uid57745	0.229639	1.0000	0.6667	0.7377	0.2318
uid167583	0.229686	1.0000	0.6931	0.6969	0.2616
uid43465	0.229696	1.0000	0.6762	0.6821	0.2382
uid58345	0.229714	1.0000	0.6516	0.6793	0.2539
uid59423	0.229729	1.0000	0.6560	0.6663	0.2386
uid59421	0.229730	1.0000	0.6740	0.6810	0.2370
uid183485	0.229783	1.0000	0.6790	0.6984	0.2444
uid74393	0.229793	1.0000	0.6699	0.7110	0.2565
uid58343	0.229799	1.0000	0.6482	0.6779	0.2554
uid59063	0.229803	1.0000	0.6558	0.6893	0.2660
uid81627	0.229816	1.0000	0.6659	0.7240	0.2519
uid59285	0.229817	1.0000	0.6723	0.7451	0.1765
uid81083	0.229819	1.0000	0.7130	0.8218	0.1511
uid158847	0.229840	1.0000	0.6965	0.7572	0.1734
uid58351	0.229857	1.0000	0.6600	0.6718	0.2275
uid184822	0.229859	1.0000	0.6677	0.6843	0.2308
uid203025	0.229897	1.0000	0.6730	0.7871	0.2224
uid58283	0.229900	1.0000	0.6613	0.6838	0.2347
uid157997	0.229932	1.0000	0.6977	0.6618	0.2590
uid42523	0.229934	1.0000	0.6939	0.6820	0.2656
uid158533	0.229940	1.0000	0.6728	0.7573	0.1689
uid48825	0.229941	1.0000	0.6461	0.6831	0.2366
uid159991	0.229950	1.0000	0.6627	0.7644	0.2254
uid46085	0.229953	1.0000	0.6851	0.6987	0.2976
uid165871	0.229959	1.0000	0.6952	0.7084	0.2775
uid58261	0.229972	1.0000	0.6591	0.6653	0.2598
uid58491	0.229975	1.0000	0.6751	0.6741	0.2257
uid174072	0.229978	1.0000	0.6752	0.6781	0.2372
uid87037	0.229991	1.0000	0.7052	0.6817	0.2742
uid203026	0.230028	1.0000	0.6753	0.7824	0.2263
uid52601	0.230041	1.0000	0.6550	0.6766	0.2554
uid13791	0.230077	1.0000	0.6790	0.6883	0.2581
uid58439	0.230085	1.0000	0.6651	0.6743	0.2651
uid58447	0.230088	1.0000	0.6645	0.6959	0.2652
uid170256	0.230101	1.0000	0.6346	0.6495	0.2654
uid194119	0.230142	1.0000	0.6353	0.6952	0.2564
uid162205	0.230160	1.0000	0.6611	0.7529	0.2220
uid71153	0.230188	1.0000	0.6188	0.6962	0.2363
uid158679	0.230210	1.0000	0.6522	0.6800	0.2486
uid197218	0.230218	1.0000	0.6444	0.7001	0.2419
uid185181	0.230237	1.0000	0.6473	0.6699	0.2652
uid43209	0.230239	1.0000	0.6690	0.6591	0.2520
uid57987	0.230265	1.0000	0.6306	0.6805	0.2030
uid58465	0.230268	1.0000	0.6750	0.6809	0.2244
uid58349	0.230270	1.0000	0.6615	0.6821	0.2325
uid58395	0.230297	1.0000	0.6343	0.6810	0.2467
uid59413	0.230326	1.0000	0.6312	0.6662	0.1987
uid72795	0.230326	1.0000	0.6510	0.6847	0.2364
uid58071	0.230330	1.0000	0.6770	0.7411	0.2043
uid61615	0.230333	1.0000	0.6879	0.6992	0.2647
uid59005	0.230343	1.0000	0.6482	0.6844	0.2324
uid66607	0.230346	1.0000	0.6589	0.6889	0.2556
uid182733	0.230347	1.0000	0.7174	0.6919	0.2738
uid57953	0.230377	1.0000	0.6925	0.6783	0.2689
uid59405	0.230385	1.0000	0.6705	0.7219	0.2235
uid46219	0.230393	1.0000	0.6773	0.7124	0.2391
uid49313	0.230393	1.0000	0.6533	0.7003	0.2293
uid59227	0.230408	1.0000	0.6447	0.7170	0.2277
uid58459	0.230421	1.0000	0.6556	0.7023	0.2460
uid162133	0.230431	1.0000	0.6741	0.6975	0.2457
uid59273	0.230446	1.0000	0.6576	0.7375	0.2211
uid57955	0.230463	1.0000	0.6977	0.7143	0.2857
uid58691	0.230476	1.0000	0.6722	0.6887	0.2430
uid68143	0.230488	1.0000	0.6963	0.7153	0.2230
uid62939	0.230496	1.0000	0.6468	0.6895	0.2306
uid58831	0.230507	1.0000	0.6569	0.6902	0.2618
uid193709	0.230519	1.0000	0.6385	0.7128	0.2317
uid50553	0.230528	1.0000	0.6542	0.6625	0.2586
uid161955	0.230529	1.0000	0.6600	0.7185	0.2390
uid158049	0.230546	1.0000	0.6573	0.6812	0.2692
uid61601	0.230549	1.0000	0.6344	0.6859	0.2331
uid193764	0.230552	1.0000	0.6409	0.7140	0.2276
uid58545	0.230552	1.0000	0.6803	0.7316	0.2316
uid58187	0.230583	1.0000	0.6738	0.6846	0.2429
uid42117	0.230617	1.0000	0.6718	0.6980	0.2652
uid46523	0.230625	1.0000	0.6571	0.7031	0.2486
uid87035	0.230635	1.0000	0.6680	0.6853	0.2599
uid58377	0.230646	1.0000	0.6995	0.7005	0.2867
uid51635	0.230664	1.0000	0.6653	0.6990	0.2531
uid61563	0.230677	1.0000	0.6678	0.6934	0.2553
uid57805	0.230701	1.0000	0.6865	0.7622	0.1784
uid58667	0.230705	1.0000	0.6470	0.7159	0.2194
uid59363	0.230707	1.0000	0.6588	0.6782	0.2605
uid58355	0.230735	1.0000	0.6983	0.7023	0.2654
uid168997	0.230736	1.0000	0.6527	0.6707	0.2583
uid81775	0.230739	1.0000	0.6427	0.6961	0.2541
uid162211	0.230743	1.0000	0.6478	0.7409	0.2143
uid62925	0.230746	1.0000	0.6667	0.6721	0.2714
uid59393	0.230757	1.0000	0.5924	0.7251	0.1517
uid59115	0.230757	1.0000	0.6913	0.7022	0.2821
uid58901	0.230772	1.0000	0.6127	0.6872	0.2216
uid161139	0.230784	1.0000	0.6757	0.7623	0.2224
uid59397	0.230799	1.0000	0.6939	0.6899	0.2616
uid45895	0.230815	1.0000	0.6478	0.6761	0.2219
uid193704	0.230825	1.0000	0.7094	0.7300	0.2829
uid49903	0.230839	1.0000	0.6828	0.7851	0.2322
uid57693	0.230867	1.0000	0.6555	0.6998	0.2300
uid43089	0.230885	1.0000	0.6444	0.6660	0.2603
uid159003	0.230888	1.0000	0.6772	0.6925	0.2688
uid193715	0.230898	1.0000	0.6747	0.7842	0.2380
uid81103	0.230909	1.0000	0.6415	0.6711	0.1970
uid43467	0.230926	1.0000	0.6782	0.6840	0.2601
uid158843	0.230944	1.0000	0.6732	0.7380	0.1718
uid168183	0.230947	1.0000	0.6725	0.6931	0.2416
uid57815	0.230961	1.0000	0.6825	0.7018	0.2856
uid57699	0.230989	1.0000	0.6559	0.6815	0.2331
uid73353	0.231008	1.0000	0.6689	0.6787	0.2588
uid162193	0.231016	1.0000	0.6497	0.6951	0.2584
uid193716	0.231024	1.0000	0.6638	0.7816	0.2235
uid59247	0.231032	1.0000	0.6634	0.6969	0.2648
uid184078	0.231036	1.0000	0.6953	0.6943	0.2617
uid178201	0.231045	1.0000	0.6568	0.7668	0.2151
uid162135	0.231048	1.0000	0.6593	0.6876	0.2390
uid58715	0.231052	1.0000	0.6674	0.6622	0.2485
uid58639	0.231055	1.0000	0.7037	0.6977	0.2613
uid58813	0.231056	1.0000	0.6757	0.6864	0.2408
uid59415	0.231065	1.0000	0.6572	0.7625	0.2207
uid72627	0.231065	1.0000	0.6708	0.6840	0.2441
uid43697	0.231077	1.0000	0.6315	0.7102	0.2299
uid161157	0.231083	1.0000	0.6633	0.7542	0.2222
uid41709	0.231106	1.0000	0.6633	0.6815	0.2582
uid62911	0.231121	1.0000	0.6489	0.6717	0.2180
uid182201	0.231128	1.0000	0.6723	0.7664	0.2202
uid178369	0.231140	1.0000	0.6414	0.6727	0.2283
uid158699	0.231142	1.0000	0.6568	0.6911	0.2265
uid58659	0.231172	1.0000	0.6826	0.7080	0.2411
uid57981	0.231183	1.0000	0.6380	0.6651	0.2121
uid61245	0.231246	1.0000	0.6369	0.7261	0.2199
uid68443	0.231250	1.0000	0.6866	0.6602	0.2590
uid58253	0.231279	1.0000	0.6958	0.6906	0.2477
uid59129	0.231283	1.0000	0.6644	0.7312	0.2404
uid59105	0.231299	1.0000	0.6461	0.6987	0.2237
uid57627	0.231310	1.0000	0.6544	0.7203	0.2388
uid57739	0.231317	1.0000	0.6815	0.6919	0.2495
uid58895	0.231318	1.0000	0.6342	0.7203	0.2076
uid62131	0.231324	1.0000	0.6620	0.7271	0.2254
uid58231	0.231330	1.0000	0.6768	0.6813	0.2679
uid191340	0.231358	1.0000	0.6755	0.7137	0.2520
uid190222	0.231358	1.0000	0.6514	0.6917	0.2516
uid58441	0.231360	1.0000	0.6834	0.6853	0.2609
uid50539	0.231365	1.0000	0.6737	0.7058	0.2570
uid61637	0.231403	1.0000	0.6502	0.6820	0.2412
uid161143	0.231409	1.0000	0.6724	0.7645	0.2253
uid161153	0.231410	1.0000	0.6672	0.7635	0.2230
uid203393	0.231413	1.0000	0.7174	0.6887	0.2816
uid50545	0.231426	1.0000	0.6697	0.6877	0.2573
uid162055	0.231456	1.0000	0.6854	0.7002	0.2564
uid55727	0.231457	1.0000	0.6797	0.7037	0.2484
uid58917	0.231459	1.0000	0.6601	0.6908	0.2676
uid59081	0.231471	1.0000	0.6916	0.6999	0.2724
uid86059	0.231498	1.0000	0.6589	0.6988	0.2671
uid49001	0.231510	1.0000	0.6807	0.7067	0.2232
uid58819	0.231530	1.0000	0.6819	0.7389	0.2333
uid41317	0.231539	1.0000	0.6550	0.7191	0.2576
uid162195	0.231550	1.0000	0.6634	0.6989	0.2695
uid68743	0.231560	1.0000	0.6652	0.7220	0.2227
uid58267	0.231571	1.0000	0.6653	0.6603	0.2720
uid186740	0.231574	1.0000	0.5667	0.7619	0.1476
uid58085	0.231581	1.0000	0.6673	0.7139	0.2483
uid58735	0.231601	1.0000	0.6965	0.6886	0.2623
uid58463	0.231602	1.0000	0.6701	0.6805	0.2297
uid59023	0.231648	1.0000	0.6877	0.6805	0.2671
uid59263	0.231662	1.0000	0.6457	0.7119	0.2252
uid189950	0.231663	1.0000	0.6525	0.7429	0.2323
uid58025	0.231667	1.0000	0.6872	0.7086	0.2700
uid162009	0.231667	1.0000	0.6740	0.6750	0.2512
uid57787	0.231672	1.0000	0.6573	0.7694	0.2142
uid190101	0.231677	1.0000	0.6512	0.6838	0.2658
uid168059	0.231680	1.0000	0.7009	0.6945	0.2636
uid41601	0.231681	1.0000	0.6599	0.6913	0.2298
uid165873	0.231698	1.0000	0.7163	0.7796	0.1791
uid58297	0.231714	1.0000	0.7389	0.8142	0.2876
uid178203	0.231717	1.0000	0.6568	0.7668	0.2151
uid171260	0.231731	1.0000	0.7133	0.7220	0.2693
uid205541	0.231733	1.0000	0.6991	0.7019	0.2574
uid57773	0.231748	1.0000	0.6502	0.7313	0.2459
uid52533	0.231752	1.0000	0.6236	0.6940	0.2428
uid167045	0.231753	1.0000	0.6635	0.7068	0.2563
uid57775	0.231763	1.0000	0.6448	0.7027	0.2517
uid48589	0.231785	1.0000	0.6676	0.7277	0.2225
uid58319	0.231788	1.0000	0.6355	0.7230	0.2394
uid58915	0.231794	1.0000	0.6577	0.6867	0.2683
uid165043	0.231801	1.0000	0.6663	0.6897	0.2556
uid46097	0.231876	1.0000	0.6110	0.6877	0.2301
uid57937	0.231878	1.0000	0.7075	0.6863	0.2770
uid157907	0.231880	1.0000	0.6266	0.7180	0.2293
uid58427	0.231889	1.0000	0.6646	0.7022	0.2490
uid59581	0.231901	1.0000	0.6667	0.7114	0.2656
uid59899	0.231909	1.0000	0.6614	0.6634	0.2581
uid41533	0.231940	1.0000	0.6939	0.7731	0.1557
uid158047	0.231943	1.0000	0.6611	0.6965	0.2701
uid57827	0.231948	1.0000	0.6774	0.7683	0.1760
uid203027	0.231962	1.0000	0.6718	0.7560	0.2199
uid57891	0.231966	1.0000	0.6644	0.6870	0.2565
uid84393	0.231986	1.0000	0.6592	0.7012	0.2744
uid62959	0.232011	1.0000	0.6003	0.6807	0.2058
uid159983	0.232027	1.0000	0.6824	0.7801	0.2321
uid52781	0.232041	1.0000	0.6894	0.7274	0.2659
uid83159	0.232045	1.0000	0.6405	0.6635	0.2675
uid62901	0.232050	1.0000	0.6744	0.6549	0.2709
uid53371	0.232070	1.0000	0.6653	0.6663	0.2456
uid59275	0.232086	1.0000	0.7054	0.6785	0.2706
uid67323	0.232100	1.0000	0.6814	0.6961	0.2574
uid57833	0.232110	1.0000	0.6516	0.7106	0.2530
uid58675	0.232118	1.0000	0.6970	0.7166	0.2719
uid87049	0.232118	1.0000	0.6611	0.7002	0.2715
uid158163	0.232120	1.0000	0.6801	0.7011	0.2605
uid58959	0.232123	1.0000	0.6462	0.6837	0.2466
uid62097	0.232161	1.0000	0.6642	0.7224	0.2358
uid202218	0.232163	1.0000	0.6439	0.7032	0.2296
uid197175	0.232189	1.0000	0.6632	0.7089	0.2076
uid198746	0.232213	1.0000	0.6634	0.7015	0.2683
uid58183	0.232217	1.0000	0.6972	0.7315	0.2508
uid193717	0.232221	1.0000	0.7222	0.7917	0.1889
uid89391	0.232225	1.0000	0.6689	0.7057	0.2343
uid58837	0.232229	1.0000	0.6689	0.7017	0.2365
uid188689	0.232233	1.0000	0.6511	0.6887	0.2179
uid185179	0.232234	1.0000	0.6701	0.6858	0.2632
uid84397	0.232244	1.0000	0.6609	0.7035	0.2684
uid158849	0.232255	1.0000	0.6793	0.7405	0.1691
uid198769	0.232293	1.0000	0.6616	0.7190	0.2171
uid159467	0.232295	1.0000	0.6600	0.7650	0.2183
uid178202	0.232325	1.0000	0.6585	0.7668	0.2135
uid202426	0.232338	1.0000	0.6552	0.6807	0.2361
uid58641	0.232350	1.0000	0.6860	0.6880	0.2694
uid47081	0.232401	1.0000	0.6675	0.6839	0.2225
uid49873	0.232413	1.0000	0.6567	0.7517	0.2200
uid65781	0.232420	1.0000	0.6584	0.6916	0.2515
uid197168	0.232469	1.0000	0.6724	0.6756	0.2535
uid67369	0.232475	1.0000	0.6613	0.6961	0.2378
uid173858	0.232477	1.0000	0.6950	0.7058	0.2796
uid58167	0.232479	1.0000	0.6970	0.6863	0.2596
uid59307	0.232497	1.0000	0.6644	0.6914	0.2514
uid70791	0.232521	1.0000	0.6143	0.6595	0.2523
uid86645	0.232552	1.0000	0.6598	0.7019	0.2698
uid59431	0.232556	1.0000	0.6522	0.6917	0.2668
uid203333	0.232556	1.0000	0.6497	0.6745	0.2170
uid58997	0.232560	1.0000	0.6932	0.7011	0.2802
uid82343	0.232592	1.0000	0.6867	0.6936	0.2831
uid58637	0.232595	1.0000	0.6412	0.7233	0.2089
uid57799	0.232601	1.0000	0.6615	0.7005	0.2683
uid184828	0.232603	1.0000	0.6386	0.7043	0.2432
uid58299	0.232604	1.0000	0.6386	0.6784	0.2246
uid162187	0.232634	1.0000	0.6828	0.7037	0.2507
uid161151	0.232657	1.0000	0.6538	0.7609	0.2157
uid176500	0.232679	1.0000	0.6670	0.6967	0.2654
uid58021	0.232686	1.0000	0.6593	0.6983	0.2562
uid59165	0.232715	1.0000	0.6655	0.7601	0.2331
uid58207	0.232717	1.0000	0.6619	0.6782	0.2594
uid162173	0.232723	1.0000	0.7100	0.6883	0.2712
uid162947	0.232730	1.0000	0.6859	0.7161	0.2302
uid86061	0.232731	1.0000	0.6562	0.7014	0.2692
uid195457	0.232733	1.0000	0.6624	0.7204	0.2191
uid58003	0.232771	1.0000	0.6965	0.6603	0.2547
uid57919	0.232781	1.0000	0.6558	0.6912	0.1997
uid63269	0.232792	1.0000	0.6622	0.6712	0.2275
uid77117	0.232800	1.0000	0.6825	0.7024	0.2483
uid58737	0.232809	1.0000	0.6966	0.7115	0.2569
uid161921	0.232818	1.0000	0.6502	0.7372	0.2342
uid162215	0.232824	1.0000	0.6291	0.7549	0.2190
uid66297	0.232841	1.0000	0.6647	0.6849	0.2238
uid58651	0.232847	1.0000	0.7180	0.7160	0.2661
uid58809	0.232849	1.0000	0.6312	0.7135	0.2312
uid58987	0.232855	1.0000	0.6809	0.7162	0.2774
uid167481	0.232901	1.0000	0.6702	0.7030	0.2365
uid206041	0.232906	1.0000	0.6596	0.7018	0.2093
uid162089	0.232909	1.0000	0.7083	0.6837	0.2699
uid59249	0.232980	1.0000	0.6660	0.7043	0.2634
uid61581	0.233008	1.0000	0.6708	0.7339	0.2475
uid58663	0.233019	1.0000	0.6595	0.6981	0.2175
uid57695	0.233025	1.0000	0.6389	0.6992	0.2404
uid159493	0.233037	1.0000	0.6600	0.7600	0.2217
uid58771	0.233038	1.0000	0.6522	0.7291	0.2458
uid58743	0.233040	1.0000	0.6507	0.6627	0.2515
uid58789	0.233096	1.0000	0.6719	0.7289	0.2387
uid58699	0.233121	1.0000	0.7215	0.7144	0.2625
uid57933	0.233121	1.0000	0.6698	0.7377	0.1991
uid58549	0.233124	1.0000	0.6994	0.6994	0.2748
uid61607	0.233132	1.0000	0.6683	0.7070	0.2421
uid161149	0.233141	1.0000	0.6672	0.7664	0.2168
uid49735	0.233144	1.0000	0.6364	0.6999	0.2410
uid188115	0.233171	1.0000	0.7131	0.8016	0.1635
uid171829	0.233185	1.0000	0.6404	0.7340	0.1823
uid58163	0.233185	1.0000	0.6802	0.7088	0.2341
uid197183	0.233196	1.0000	0.7033	0.7359	0.2588
uid58921	0.233213	1.0000	0.6511	0.6696	0.2488
uid61249	0.233231	1.0000	0.6612	0.7301	0.2489
uid58669	0.233235	1.0000	0.6437	0.7308	0.2094
uid62225	0.233283	1.0000	0.6608	0.6951	0.2362
uid160253	0.233284	1.0000	0.6640	0.6851	0.2306
uid58781	0.233294	1.0000	0.6398	0.7094	0.2431
uid184823	0.233337	1.0000	0.6996	0.6917	0.2659
uid68321	0.233356	1.0000	0.6586	0.7191	0.2379
uid189029	0.233363	1.0000	0.6427	0.7046	0.2423
uid86889	0.233369	1.0000	0.6389	0.7025	0.2415
uid159985	0.233377	1.0000	0.6516	0.7588	0.2144
uid81777	0.233382	1.0000	0.6840	0.6805	0.2746
uid159989	0.233394	1.0000	0.6556	0.7604	0.2230
uid63627	0.233417	1.0000	0.6307	0.7012	0.1992
uid81779	0.233443	1.0000	0.7052	0.7231	0.2668
uid58107	0.233455	1.0000	0.6559	0.7252	0.1778
uid195458	0.233481	1.0000	0.6667	0.7235	0.2183
uid162113	0.233481	1.0000	0.6912	0.7030	0.2665
uid42113	0.233484	1.0000	0.6355	0.6731	0.2710
uid46345	0.233492	1.0000	0.6440	0.6897	0.2634
uid58533	0.233505	1.0000	0.6346	0.6988	0.2246
uid58973	0.233508	1.0000	0.6588	0.6950	0.2717
uid162149	0.233515	1.0000	0.6853	0.7365	0.2847
uid58169	0.233525	1.0000	0.6522	0.6745	0.2453
uid161159	0.233534	1.0000	0.6538	0.7609	0.2140
uid162025	0.233543	1.0000	0.6558	0.6538	0.2515
uid58075	0.233565	1.0000	0.7025	0.6998	0.2706
uid58259	0.233597	1.0000	0.6602	0.6643	0.2520
uid59419	0.233610	1.0000	0.6500	0.6585	0.2443
uid162191	0.233644	1.0000	0.6337	0.6962	0.2384
uid58073	0.233646	1.0000	0.6848	0.6688	0.2675
uid168379	0.233675	1.0000	0.6817	0.6779	0.2627
uid59281	0.233676	1.0000	0.6389	0.6992	0.2415
uid84217	0.233689	1.0000	0.6724	0.6764	0.2497
uid196598	0.233690	1.0000	0.7103	0.6788	0.2658
uid185758	0.233695	1.0000	0.6379	0.6926	0.2462
uid162509	0.233716	1.0000	0.6777	0.7109	0.2591
uid62135	0.233734	1.0000	0.6843	0.6887	0.2464
uid62123	0.233746	1.0000	0.6492	0.7226	0.2384
uid183339	0.233777	1.0000	0.6798	0.6974	0.2666
uid57655	0.233789	1.0000	0.6861	0.7407	0.2871
uid58763	0.233799	1.0000	0.6210	0.7219	0.2378
uid61597	0.233836	1.0000	0.6609	0.6920	0.2526
uid83613	0.233868	1.0000	0.6751	0.6945	0.2574
uid162023	0.233888	1.0000	0.6303	0.7216	0.2312
uid57631	0.233892	1.0000	0.6538	0.7308	0.2151
uid162203	0.233903	1.0000	0.6720	0.6809	0.2465
uid61603	0.233905	1.0000	0.6793	0.7099	0.2734
uid46099	0.233907	1.0000	0.6607	0.6821	0.2120
uid175682	0.233931	1.0000	0.6871	0.7248	0.2217
uid57959	0.233951	1.0000	0.6603	0.7172	0.2362
uid58873	0.234035	1.0000	0.6712	0.6893	0.2483
uid58859	0.234061	1.0000	0.6925	0.7035	0.2537
uid57899	0.234075	1.0000	0.6609	0.7155	0.2342
uid52605	0.234084	1.0000	0.7028	0.6972	0.2624
uid58273	0.234103	1.0000	0.6657	0.6842	0.2502
uid58291	0.234140	1.0000	0.6860	0.7272	0.2428
uid58615	0.234179	1.0000	0.6845	0.6959	0.2423
uid43247	0.234200	1.0000	0.6502	0.7092	0.2657
uid159533	0.234208	1.0000	0.6638	0.7251	0.2350
uid58893	0.234209	1.0000	0.6532	0.7298	0.2124
uid83161	0.234212	1.0000	0.6676	0.6964	0.2469
uid57869	0.234220	1.0000	0.6314	0.7114	0.2271
uid158853	0.234224	1.0000	0.6648	0.6827	0.2534
uid205051	0.234259	1.0000	0.6478	0.6843	0.2403
uid57849	0.234276	1.0000	0.6078	0.7073	0.2465
uid59259	0.234287	1.0000	0.6355	0.7145	0.2306
uid84337	0.234341	1.0000	0.6528	0.6860	0.1978
uid161937	0.234348	1.0000	0.6562	0.6946	0.2230
uid58195	0.234424	1.0000	0.6673	0.6825	0.2581
uid58581	0.234425	1.0000	0.6369	0.7173	0.2440
uid201429	0.234465	1.0000	0.6214	0.6829	0.2214
uid178736	0.234477	1.0000	0.6700	0.6912	0.2238
uid58323	0.234478	1.0000	0.6397	0.7206	0.2439
uid188477	0.234482	1.0000	0.6791	0.7166	0.2273
uid193763	0.234483	1.0000	0.6445	0.7065	0.2436
uid58775	0.234491	1.0000	0.6691	0.6722	0.2629
uid57859	0.234521	1.0000	0.6373	0.7224	0.2373
uid176372	0.234587	1.0000	0.7114	0.7031	0.2655
uid168996	0.234596	1.0000	0.7110	0.6856	0.2691
uid57983	0.234627	1.0000	0.6777	0.6970	0.2410
uid57613	0.234632	1.0000	0.6426	0.6738	0.2626
uid176371	0.234633	1.0000	0.6772	0.7014	0.2232
uid66331	0.234652	1.0000	0.6750	0.7379	0.2460
uid58139	0.234654	1.0000	0.6897	0.6709	0.2632
uid58501	0.234663	1.0000	0.6905	0.7440	0.2726
uid58309	0.234676	1.0000	0.6561	0.7290	0.2325
uid170532	0.234677	1.0000	0.6375	0.6988	0.2410
uid158857	0.234680	1.0000	0.6682	0.6851	0.2562
uid58513	0.234683	1.0000	0.6925	0.7126	0.2533
uid59191	0.234688	1.0000	0.6681	0.7182	0.2332
uid58185	0.234711	1.0000	0.6416	0.6974	0.2241
uid158855	0.234721	1.0000	0.6701	0.6847	0.2599
uid58347	0.234722	1.0000	0.6563	0.6793	0.2757
uid83615	0.234732	1.0000	0.6674	0.6926	0.2514
uid57593	0.234734	1.0000	0.6475	0.6743	0.2483
uid58865	0.234739	1.0000	0.6268	0.7080	0.2165
uid59367	0.234773	1.0000	0.6741	0.7101	0.2360
uid58671	0.234778	1.0000	0.6603	0.7206	0.2191
uid170534	0.234789	1.0000	0.6517	0.6671	0.2137
uid184830	0.234793	1.0000	0.6422	0.6849	0.2440
uid184832	0.234804	1.0000	0.6414	0.6996	0.2379
uid160937	0.234810	1.0000	0.6720	0.7043	0.2392
uid65449	0.234829	1.0000	0.6234	0.6904	0.2268
uid68749	0.234829	1.0000	0.6928	0.7078	0.2783
uid59055	0.234843	1.0000	0.6606	0.7074	0.2394
uid58049	0.234849	1.0000	0.6619	0.7007	0.2533
uid58453	0.234853	1.0000	0.6986	0.7081	0.2787
uid57703	0.234862	1.0000	0.6703	0.7074	0.2402
uid58853	0.234897	1.0000	0.6386	0.6988	0.2410
uid57777	0.234956	1.0000	0.6393	0.6996	0.2412
uid159685	0.234958	1.0000	0.7123	0.7004	0.2675
uid53043	0.234964	1.0000	0.6701	0.7073	0.2373
uid58001	0.234969	1.0000	0.6974	0.7014	0.2715
uid59315	0.234975	1.0000	0.6728	0.6883	0.2243
uid58471	0.234992	1.0000	0.6555	0.6918	0.2204
uid68747	0.234996	1.0000	0.6809	0.6809	0.2582
uid59181	0.235008	1.0000	0.6234	0.7071	0.2424
uid62937	0.235032	1.0000	0.6712	0.6976	0.2566
uid58281	0.235055	1.0000	0.6497	0.6898	0.2284
uid59119	0.235061	1.0000	0.6365	0.7018	0.2463
uid57977	0.235081	1.0000	0.7052	0.6768	0.2720
uid60723	0.235091	1.0000	0.6761	0.7248	0.2405
uid61403	0.235091	1.0000	0.6771	0.6871	0.2404
uid58665	0.235094	1.0000	0.6591	0.7033	0.2254
uid57671	0.235098	1.0000	0.6618	0.6858	0.2290
uid61631	0.235114	1.0000	0.6510	0.6928	0.2571
uid182929	0.235141	1.0000	0.7081	0.6983	0.2805
uid162169	0.235196	1.0000	0.6629	0.6867	0.2196
uid182928	0.235204	1.0000	0.6664	0.6825	0.2550
uid68101	0.235223	1.0000	0.6351	0.7297	0.1937
uid59241	0.235252	1.0000	0.6588	0.6746	0.2463
uid59069	0.235264	1.0000	0.6429	0.7011	0.2440
uid58417	0.235268	1.0000	0.6411	0.6992	0.2426
uid57735	0.235268	1.0000	0.6708	0.6843	0.2514
uid53537	0.235297	1.0000	0.6627	0.6759	0.2143
uid58301	0.235297	1.0000	0.6670	0.6804	0.2412
uid59145	0.235311	1.0000	0.6401	0.6747	0.2716
uid60851	0.235312	1.0000	0.6432	0.7108	0.2270
uid86865	0.235317	1.0000	0.7123	0.7040	0.2784
uid58093	0.235322	1.0000	0.6677	0.7387	0.2372
uid62913	0.235329	1.0000	0.6614	0.6614	0.2589
uid62921	0.235335	1.0000	0.6727	0.6887	0.2569
uid58627	0.235374	1.0000	0.6877	0.6794	0.2639
uid192185	0.235398	1.0000	0.6671	0.6921	0.2329
uid159535	0.235413	1.0000	0.6457	0.7199	0.2423
uid128	0.235450	1.0000	0.6529	0.6576	0.2468
uid63397	0.235475	1.0000	0.6581	0.6720	0.2387
uid58805	0.235505	1.0000	0.6711	0.6813	0.2760
uid46181	0.235582	1.0000	0.6802	0.7095	0.2399
uid49483	0.235582	1.0000	0.6850	0.6742	0.2274
uid59265	0.235583	1.0000	0.6534	0.6976	0.2550
uid83619	0.235594	1.0000	0.6436	0.7019	0.2420
uid58307	0.235614	1.0000	0.6709	0.7294	0.2357
uid71131	0.235617	1.0000	0.6715	0.6648	0.2528
uid86885	0.235623	1.0000	0.6514	0.6587	0.2236
uid162949	0.235625	1.0000	0.6866	0.7331	0.2403
uid162161	0.235627	1.0000	0.6868	0.7088	0.2667
uid54947	0.235640	1.0000	0.6443	0.7037	0.2423
uid70731	0.235646	1.0000	0.6440	0.6923	0.2396
uid184079	0.235662	1.0000	0.6596	0.7264	0.2394
uid55357	0.235666	1.0000	0.6490	0.7048	0.2163
uid57597	0.235671	1.0000	0.6696	0.7025	0.2684
uid161997	0.235683	1.0000	0.6425	0.6997	0.2431
uid176363	0.235710	1.0000	0.6505	0.7168	0.2309
uid57885	0.235714	1.0000	0.6331	0.7126	0.2384
uid184829	0.235715	1.0000	0.6484	0.6999	0.2355
uid193765	0.235716	1.0000	0.6476	0.7429	0.2354
uid161097	0.235727	1.0000	0.6749	0.7341	0.2384
uid57995	0.235736	1.0000	0.6657	0.7359	0.2407
uid55353	0.235739	1.0000	0.6619	0.6999	0.2294
uid176370	0.235747	1.0000	0.6952	0.6961	0.2638
uid58467	0.235750	1.0000	0.6759	0.6970	0.2522
uid67363	0.235758	1.0000	0.6816	0.7035	0.2518
uid42831	0.235764	1.0000	0.6761	0.6883	0.2416
uid161979	0.235770	1.0000	0.6677	0.7102	0.2398
uid58353	0.235810	1.0000	0.6754	0.7043	0.2621
uid59125	0.235831	1.0000	0.6152	0.7067	0.2375
uid59319	0.235856	1.0000	0.6648	0.6726	0.2561
uid198829	0.235872	1.0000	0.6673	0.6935	0.2687
uid59121	0.235881	1.0000	0.6184	0.7030	0.2382
uid162119	0.235887	1.0000	0.6723	0.6948	0.2236
uid189241	0.235908	1.0000	0.6646	0.7010	0.2573
uid57665	0.235930	1.0000	0.6853	0.7154	0.2363
uid58907	0.235940	1.0000	0.6743	0.7137	0.2426
uid58069	0.235955	1.0000	0.6847	0.6998	0.2490
uid193658	0.235968	1.0000	0.6875	0.7321	0.2511
uid58423	0.235972	1.0000	0.6699	0.7507	0.2452
uid57945	0.235991	1.0000	0.7038	0.6767	0.2690
uid80859	0.236002	1.0000	0.6192	0.6642	0.2235
uid175904	0.236020	1.0000	0.6663	0.7161	0.2561
uid162219	0.236031	1.0000	0.6411	0.7374	0.2374
uid59015	0.236034	1.0000	0.6704	0.6863	0.2537
uid198830	0.236077	1.0000	0.6657	0.6991	0.2675
uid175861	0.236077	1.0000	0.6307	0.6968	0.2356
uid58357	0.236088	1.0000	0.6690	0.7230	0.2327
uid48815	0.236125	1.0000	0.6961	0.6933	0.2602
uid58875	0.236164	1.0000	0.6569	0.6947	0.2241
uid174334	0.236201	1.0000	0.6550	0.6861	0.2347
uid59261	0.236212	1.0000	0.6311	0.7049	0.2386
uid58019	0.236214	1.0000	0.6610	0.6918	0.2489
uid162111	0.236218	1.0000	0.6619	0.7017	0.2287
uid59009	0.236244	1.0000	0.6750	0.6875	0.2557
uid189751	0.236260	1.0000	0.6530	0.7489	0.2260
uid162183	0.236294	1.0000	0.6331	0.6961	0.2398
uid59237	0.236297	1.0000	0.6671	0.6993	0.2196
uid57611	0.236314	1.0000	0.6638	0.7330	0.2208
uid170535	0.236347	1.0000	0.6699	0.6650	0.2124
uid176364	0.236357	1.0000	0.6588	0.6608	0.2374
uid178913	0.236382	1.0000	0.6454	0.6757	0.2638
uid77119	0.236388	1.0000	0.7102	0.7273	0.2610
uid189750	0.236409	1.0000	0.6719	0.7768	0.2143
uid59361	0.236422	1.0000	0.6549	0.6667	0.2192
uid58863	0.236440	1.0000	0.6608	0.7220	0.2261
uid174333	0.236463	1.0000	0.6601	0.7068	0.2295
uid41885	0.236481	1.0000	0.6699	0.7049	0.2495
uid161943	0.236482	1.0000	0.6483	0.7114	0.2424
uid162095	0.236483	1.0000	0.6454	0.6908	0.2284
uid58363	0.236492	1.0000	0.6825	0.7323	0.2584
uid57857	0.236552	1.0000	0.6290	0.7229	0.2449
uid57935	0.236562	1.0000	0.6393	0.7228	0.2295
uid177517	0.236563	1.0000	0.6525	0.6831	0.2656
uid197171	0.236567	1.0000	0.6953	0.6892	0.2634
uid193772	0.236580	1.0000	0.7093	0.6967	0.2745
uid41287	0.236627	1.0000	0.6895	0.7816	0.1553
uid58629	0.236640	1.0000	0.6472	0.7194	0.2194
uid162123	0.236641	1.0000	0.6525	0.6963	0.2288
uid162121	0.236646	1.0000	0.6742	0.6994	0.2233
uid58211	0.236649	1.0000	0.6647	0.6635	0.2232
uid182483	0.236681	1.0000	0.6260	0.7323	0.2106
uid203790	0.236705	1.0000	0.6418	0.6978	0.2407
uid183005	0.236725	1.0000	0.7005	0.7131	0.2581
uid87025	0.236751	1.0000	0.6729	0.7049	0.2323
uid197157	0.236768	1.0000	0.6765	0.7255	0.2448
uid162155	0.236781	1.0000	0.6403	0.7081	0.2387
uid57603	0.236783	1.0000	0.7075	0.6940	0.2745
uid161941	0.236789	1.0000	0.6446	0.7096	0.2422
uid51489	0.236854	1.0000	0.6942	0.7182	0.2546
uid183630	0.236854	1.0000	0.6547	0.7578	0.2175
uid59373	0.236864	1.0000	0.6843	0.7371	0.2673
uid57615	0.236869	1.0000	0.6452	0.6730	0.2614
uid59123	0.236883	1.0000	0.6279	0.6977	0.2398
uid46801	0.236895	1.0000	0.6603	0.7024	0.2585
uid178644	0.236926	1.0000	0.6697	0.7014	0.2413
uid175780	0.236963	1.0000	0.6429	0.7188	0.2307
uid89409	0.236964	1.0000	0.6880	0.6817	0.2471
uid193769	0.236975	1.0000	0.6591	0.7033	0.2240
uid58603	0.236992	1.0000	0.6724	0.6895	0.2516
uid59321	0.237020	1.0000	0.6540	0.6920	0.2278
uid179384	0.237032	1.0000	0.6758	0.7198	0.2404
uid162157	0.237063	1.0000	0.6488	0.7024	0.2292
uid189753	0.237099	1.0000	0.6850	0.6841	0.2475
uid58113	0.237116	1.0000	0.6670	0.6842	0.2509
uid68839	0.237129	1.0000	0.6359	0.6982	0.2506
uid57823	0.237137	1.0000	0.7004	0.6977	0.2812
uid83617	0.237145	1.0000	0.6667	0.6780	0.2531
uid184077	0.237146	1.0000	0.6785	0.7207	0.2332
uid58575	0.237204	1.0000	0.6434	0.6926	0.2377
uid67391	0.237229	1.0000	0.6553	0.7384	0.2330
uid66567	0.237261	1.0000	0.6532	0.7276	0.2509
uid57647	0.237282	1.0000	0.6789	0.7099	0.2603
uid183110	0.237287	1.0000	0.7045	0.6860	0.2854
uid159871	0.237302	1.0000	0.6655	0.6768	0.2531
uid57639	0.237317	1.0000	0.6831	0.6851	0.2525
uid197185	0.237324	1.0000	0.6246	0.7136	0.2344
uid46083	0.237367	1.0000	0.6633	0.7004	0.2718
uid57927	0.237480	1.0000	0.6652	0.6776	0.2534
uid52607	0.237522	1.0000	0.7060	0.7023	0.2660
uid59323	0.237576	1.0000	0.6544	0.6982	0.2285
uid59103	0.237596	1.0000	0.6712	0.7055	0.2347
uid58981	0.237602	1.0000	0.6595	0.6941	0.2395
uid61649	0.237640	1.0000	0.6695	0.7260	0.2316
uid162197	0.237641	1.0000	0.6892	0.7238	0.2541
uid66803	0.237648	1.0000	0.6504	0.7311	0.2252
uid202215	0.237648	1.0000	0.6427	0.7176	0.2231
uid168117	0.237650	1.0000	0.6751	0.7245	0.2471
uid58105	0.237654	1.0000	0.6476	0.7276	0.2398
uid57761	0.237668	1.0000	0.6832	0.7567	0.2376
uid59219	0.237736	1.0000	0.6532	0.6864	0.2370
uid162035	0.237738	1.0000	0.6223	0.7072	0.2460
uid193766	0.237740	1.0000	0.6447	0.7090	0.2428
uid168614	0.237743	1.0000	0.6463	0.6917	0.2269
uid193771	0.237747	1.0000	0.6562	0.6692	0.2511
uid73417	0.237781	1.0000	0.6787	0.7164	0.2547
uid57925	0.237793	1.0000	0.6645	0.6842	0.2697
uid66327	0.237799	1.0000	0.6570	0.6802	0.2355
uid58579	0.237855	1.0000	0.6742	0.7828	0.1910
uid184342	0.237875	1.0000	0.6838	0.6944	0.2737
uid63399	0.237881	1.0000	0.6915	0.6915	0.2506
uid58437	0.237924	1.0000	0.6671	0.7192	0.2205
uid73657	0.237926	1.0000	0.6667	0.6777	0.2089
uid183629	0.237946	1.0000	0.6481	0.7327	0.2316
uid58373	0.237973	1.0000	0.6642	0.7060	0.2620
uid189749	0.237978	1.0000	0.6490	0.7550	0.2163
uid57845	0.238000	1.0000	0.6432	0.7040	0.2368
uid58739	0.238028	1.0000	0.6537	0.6731	0.2513
uid161983	0.238051	1.0000	0.6686	0.6956	0.2333
uid57943	0.238111	1.0000	0.6586	0.7238	0.2307
uid57985	0.238164	1.0000	0.6584	0.6876	0.2307
uid167486	0.238171	1.0000	0.6714	0.6948	0.2747
uid58145	0.238193	1.0000	0.6553	0.6965	0.2623
uid58599	0.238193	1.0000	0.6869	0.6748	0.2628
uid195459	0.238235	1.0000	0.6952	0.6740	0.2692
uid58569	0.238250	1.0000	0.6384	0.6976	0.2400
uid71379	0.238275	1.0000	0.6523	0.7143	0.2065
uid170940	0.238295	1.0000	0.6738	0.7013	0.2671
uid58313	0.238392	1.0000	0.6855	0.7518	0.2228
uid58359	0.238393	1.0000	0.6890	0.7448	0.2580
uid58221	0.238394	1.0000	0.6584	0.7119	0.2359
uid61609	0.238405	1.0000	0.6305	0.7171	0.2439
uid82365	0.238407	1.0000	0.6825	0.7227	0.2392
uid59313	0.238412	1.0000	0.6714	0.6942	0.2319
uid64757	0.238490	1.0000	0.6845	0.7228	0.2374
uid189752	0.238497	1.0000	0.6468	0.7263	0.2230
uid59287	0.238558	1.0000	0.6277	0.7139	0.2467
uid57737	0.238633	1.0000	0.6438	0.7625	0.2504
uid46647	0.238636	1.0000	0.6321	0.7264	0.2241
uid47075	0.238656	1.0000	0.5837	0.7225	0.1483
uid162037	0.238743	1.0000	0.6164	0.7072	0.2328
uid57609	0.238754	1.0000	0.6566	0.6638	0.2269
uid73423	0.238794	1.0000	0.6820	0.7012	0.2546
uid197186	0.238818	1.0000	0.6161	0.7007	0.2307
uid197188	0.238827	1.0000	0.6166	0.6997	0.2303
uid57947	0.238835	1.0000	0.6748	0.7168	0.2425
uid67355	0.238858	1.0000	0.6889	0.7152	0.2368
uid58275	0.238865	1.0000	0.6663	0.6952	0.2400
uid32235	0.238875	1.0000	0.6586	0.7041	0.2290
uid58209	0.238894	1.0000	0.6691	0.6630	0.2148
uid161969	0.238972	1.0000	0.6439	0.6937	0.2204
uid60725	0.238998	1.0000	0.6869	0.7133	0.2472
uid159531	0.239014	1.0000	0.6667	0.7359	0.2500
uid174986	0.239019	1.0000	0.6295	0.7154	0.2440
uid68753	0.239063	1.0000	0.6831	0.7149	0.2738
uid57767	0.239068	1.0000	0.6993	0.6811	0.2849
uid162125	0.239077	1.0000	0.6511	0.6832	0.2292
uid57607	0.239115	1.0000	0.6906	0.7061	0.2599
uid175569	0.239125	1.0000	0.6370	0.6740	0.2624
uid49485	0.239173	1.0000	0.6634	0.6919	0.2326
uid178722	0.239173	1.0000	0.6494	0.7217	0.2327
uid81081	0.239177	1.0000	0.7003	0.6950	0.2635
uid158171	0.239195	1.0000	0.6586	0.7227	0.2574
uid193759	0.239209	1.0000	0.6552	0.7032	0.2315
uid59127	0.239211	1.0000	0.6653	0.7083	0.2448
uid81439	0.239230	1.0000	0.6779	0.7156	0.2834
uid162077	0.239233	1.0000	0.6685	0.7151	0.2285
uid58925	0.239260	1.0000	0.6339	0.6819	0.2222
uid193761	0.239260	1.0000	0.6498	0.7016	0.2318
uid61591	0.239302	1.0000	0.6656	0.7298	0.2458
uid193760	0.239306	1.0000	0.6498	0.7028	0.2318
uid58337	0.239314	1.0000	0.6522	0.7150	0.2383
uid52547	0.239325	1.0000	0.6906	0.7092	0.2900
uid51505	0.239327	1.0000	0.6766	0.7106	0.2723
uid193756	0.239351	1.0000	0.6502	0.7020	0.2315
uid193755	0.239351	1.0000	0.6502	0.7007	0.2315
uid193754	0.239351	1.0000	0.6502	0.7020	0.2315
uid193757	0.239351	1.0000	0.6502	0.7007	0.2315
uid159517	0.239408	1.0000	0.6501	0.7187	0.2024
uid162015	0.239409	1.0000	0.6510	0.7062	0.2303
uid57587	0.239443	1.0000	0.6605	0.7386	0.2543
uid58587	0.239451	1.0000	0.6536	0.7055	0.2314
uid58219	0.239466	1.0000	0.6571	0.7174	0.2401
uid58817	0.239466	1.0000	0.6454	0.6929	0.2213
uid175779	0.239474	1.0000	0.6567	0.7196	0.1964
uid58455	0.239478	1.0000	0.6488	0.6919	0.2217
uid197182	0.239486	1.0000	0.6317	0.7124	0.2359
uid59233	0.239509	1.0000	0.6576	0.7066	0.2643
uid58457	0.239529	1.0000	0.6461	0.6927	0.2224
uid59167	0.239588	1.0000	0.6282	0.7075	0.2464
uid193710	0.239594	1.0000	0.6622	0.6634	0.2304
uid157913	0.239603	1.0000	0.6698	0.6974	0.2655
uid57835	0.239606	1.0000	0.6454	0.6929	0.2213
uid159835	0.239613	1.0000	0.6689	0.6974	0.2655
uid158059	0.239613	1.0000	0.6689	0.6974	0.2655
uid41861	0.239615	1.0000	0.6704	0.7249	0.2550
uid158061	0.239622	1.0000	0.6506	0.7134	0.2432
uid158037	0.239639	1.0000	0.6496	0.7072	0.2400
uid57661	0.239646	1.0000	0.6355	0.6893	0.2220
uid159389	0.239657	1.0000	0.6432	0.6960	0.2265
uid58571	0.239677	1.0000	0.6494	0.7027	0.2456
uid193758	0.239688	1.0000	0.6510	0.7016	0.2318
uid58473	0.239698	1.0000	0.6486	0.6864	0.2451
uid159873	0.239733	1.0000	0.6698	0.6965	0.2655
uid203391	0.239762	1.0000	0.6491	0.7004	0.2268
uid197187	0.239765	1.0000	0.6175	0.6993	0.2292
uid58503	0.239766	1.0000	0.6690	0.7397	0.2588
uid57617	0.239768	1.0000	0.6350	0.6709	0.2619
uid162039	0.239775	1.0000	0.6283	0.6968	0.2449
uid158369	0.239789	1.0000	0.6875	0.7071	0.2525
uid57825	0.239829	1.0000	0.6662	0.7149	0.2321
uid198526	0.239831	1.0000	0.6981	0.7082	0.2655
uid57847	0.239832	1.0000	0.6545	0.7207	0.2430
uid59169	0.239843	1.0000	0.6601	0.6984	0.2470
uid167482	0.239850	1.0000	0.6554	0.6935	0.2331
uid68745	0.239875	1.0000	0.6746	0.6933	0.2536
uid189748	0.239879	1.0000	0.6694	0.6942	0.2617
uid66391	0.239891	1.0000	0.6663	0.6663	0.2661
uid59207	0.239909	1.0000	0.6891	0.7068	0.2710
uid58189	0.239912	1.0000	0.6660	0.7192	0.2588
uid50673	0.239924	1.0000	0.6801	0.7061	0.2334
uid48999	0.239927	1.0000	0.6891	0.7054	0.2726
uid59163	0.239930	1.0000	0.6638	0.7547	0.2178
uid159859	0.239933	1.0000	0.6409	0.6982	0.2246
uid158859	0.239938	1.0000	0.6354	0.6736	0.2639
uid78143	0.239952	1.0000	0.6580	0.7318	0.2489
uid59013	0.239966	1.0000	0.7048	0.7163	0.2784
uid61585	0.240007	1.0000	0.6519	0.7237	0.2290
uid59035	0.240019	1.0000	0.6469	0.7111	0.2440
uid58335	0.240044	1.0000	0.6495	0.6994	0.2412
uid57795	0.240075	1.0000	0.6362	0.6937	0.2207
uid52599	0.240096	1.0000	0.6596	0.7030	0.2241
uid159855	0.240114	1.0000	0.6443	0.6998	0.2171
uid189840	0.240117	1.0000	0.6605	0.7651	0.2116
uid178106	0.240132	1.0000	0.6449	0.7070	0.2404
uid57837	0.240179	1.0000	0.6458	0.6911	0.2218
uid41455	0.240227	1.0000	0.6417	0.6932	0.2237
uid57659	0.240231	1.0000	0.6682	0.6966	0.2612
uid59117	0.240293	1.0000	0.6275	0.7101	0.2493
uid161971	0.240364	1.0000	0.6615	0.7147	0.2322
uid58625	0.240368	1.0000	0.6810	0.7109	0.2282
uid60789	0.240377	1.0000	0.6889	0.7238	0.2664
uid52453	0.240457	1.0000	0.6295	0.6889	0.2475
uid74025	0.240527	1.0000	0.6667	0.6985	0.2775
uid58733	0.240533	1.0000	0.6426	0.6589	0.2200
uid174152	0.240535	1.0000	0.6610	0.7407	0.2550
uid66205	0.240602	1.0000	0.6737	0.6891	0.2129
uid89393	0.240619	1.0000	0.6411	0.6891	0.2240
uid58401	0.240666	1.0000	0.6447	0.6997	0.1840
uid58573	0.240668	1.0000	0.6417	0.6990	0.2452
uid57817	0.240685	1.0000	0.6751	0.7161	0.2345
uid162171	0.240696	1.0000	0.6579	0.7152	0.2439
uid46061	0.240717	1.0000	0.6675	0.7229	0.2410
uid59161	0.240721	1.0000	0.6784	0.7389	0.2429
uid57895	0.240781	1.0000	0.6568	0.7310	0.2492
uid159689	0.240828	1.0000	0.6455	0.7019	0.2289
uid57871	0.240830	1.0000	0.6445	0.7175	0.2468
uid58839	0.240847	1.0000	0.6326	0.6895	0.2233
uid162081	0.240879	1.0000	0.6648	0.7159	0.2330
uid162151	0.240894	1.0000	0.6627	0.7077	0.2421
uid182934	0.240897	1.0000	0.6645	0.6766	0.2533
uid183008	0.240916	1.0000	0.6820	0.7172	0.2583
uid63633	0.240941	1.0000	0.6789	0.7016	0.2508
uid57911	0.240950	1.0000	0.6595	0.7286	0.2484
uid58527	0.240976	1.0000	0.6948	0.6997	0.2689
uid162079	0.240990	1.0000	0.6671	0.7193	0.2313
uid177516	0.241003	1.0000	0.6493	0.6803	0.2655
uid159247	0.241025	1.0000	0.6461	0.6995	0.2363
uid182932	0.241041	1.0000	0.7148	0.7156	0.2887
uid169223	0.241099	1.0000	0.6782	0.7171	0.2441
uid46353	0.241137	1.0000	0.6818	0.7147	0.2524
uid59025	0.241169	1.0000	0.7171	0.7113	0.2845
uid57903	0.241190	1.0000	0.6318	0.6870	0.2221
uid48801	0.241198	1.0000	0.6447	0.6659	0.2176
uid70481	0.241203	1.0000	0.6606	0.7090	0.2385
uid159981	0.241216	1.0000	0.6420	0.6948	0.2312
uid73425	0.241232	1.0000	0.6480	0.7024	0.2041
uid57839	0.241264	1.0000	0.6387	0.6970	0.2226
uid183113	0.241265	1.0000	0.6961	0.7023	0.2792
uid182933	0.241349	1.0000	0.6871	0.6863	0.2821
uid159241	0.241354	1.0000	0.6417	0.6924	0.2189
uid58555	0.241374	1.0000	0.6359	0.6843	0.2200
uid159691	0.241386	1.0000	0.6404	0.6984	0.2274
uid59041	0.241394	1.0000	0.6667	0.7339	0.2227
uid50609	0.241428	1.0000	0.6675	0.7179	0.2393
uid197170	0.241499	1.0000	0.6584	0.7064	0.2311
uid162141	0.241576	1.0000	0.6454	0.7009	0.2281
uid183337	0.241578	1.0000	0.6794	0.6995	0.2603
uid183114	0.241611	1.0000	0.7245	0.6988	0.3054
uid159861	0.241617	1.0000	0.6441	0.6912	0.2193
uid68019	0.241635	1.0000	0.6612	0.7273	0.2383
uid175255	0.241644	1.0000	0.6696	0.7037	0.2396
uid161967	0.241648	1.0000	0.6527	0.7099	0.2315
uid197155	0.241672	1.0000	0.6584	0.7129	0.2364
uid88071	0.241674	1.0000	0.6368	0.6880	0.2258
uid175257	0.241696	1.0000	0.6439	0.6981	0.2300
uid70619	0.241700	1.0000	0.6554	0.6835	0.2377
uid57797	0.241770	1.0000	0.6427	0.6958	0.2276
uid57841	0.241803	1.0000	0.6439	0.6949	0.2251
uid46661	0.241815	1.0000	0.6968	0.7091	0.2672
uid59435	0.241823	1.0000	0.7149	0.7322	0.2946
uid183340	0.241883	1.0000	0.6862	0.7010	0.2572
uid57649	0.241916	1.0000	0.6579	0.6927	0.2555
uid58327	0.241964	1.0000	0.6582	0.7048	0.2387
uid162127	0.241995	1.0000	0.6474	0.6859	0.2341
uid197263	0.242006	1.0000	0.6266	0.6793	0.2188
uid183111	0.242040	1.0000	0.6922	0.6905	0.2969
uid58943	0.242119	1.0000	0.5922	0.7379	0.1602
uid57667	0.242123	1.0000	0.6587	0.7063	0.2406
uid199898	0.242175	1.0000	0.6734	0.7242	0.2517
uid57907	0.242189	1.0000	0.6469	0.7081	0.2544
uid203123	0.242269	1.0000	0.6498	0.6831	0.2373
uid58755	0.242277	1.0000	0.7013	0.7289	0.2933
uid175256	0.242310	1.0000	0.6745	0.6969	0.2472
uid58479	0.242414	1.0000	0.6768	0.6786	0.2704
uid49725	0.242414	1.0000	0.6838	0.7061	0.2626
uid183003	0.242490	1.0000	0.6819	0.6802	0.2916
uid166827	0.242501	1.0000	0.6671	0.7127	0.2376
uid162085	0.242599	1.0000	0.6686	0.7040	0.2323
uid63617	0.242601	1.0000	0.6890	0.7336	0.2454
uid176499	0.242607	1.0000	0.6662	0.7321	0.2496
uid59137	0.242625	1.0000	0.6574	0.7035	0.2428
uid162145	0.242708	1.0000	0.6527	0.7221	0.2320
uid66305	0.242798	1.0000	0.6689	0.7155	0.2146
uid176125	0.242810	1.0000	0.6828	0.7111	0.2573
uid57803	0.242840	1.0000	0.6949	0.7157	0.2884
uid184343	0.242844	1.0000	0.6707	0.7207	0.2638
uid183109	0.242849	1.0000	0.6889	0.6976	0.2822
uid68707	0.242855	1.0000	0.6649	0.7149	0.2670
uid162163	0.242874	1.0000	0.6391	0.6920	0.2299
uid183007	0.242944	1.0000	0.7205	0.7232	0.2750
uid176374	0.243037	1.0000	0.6833	0.8507	0.1991
uid182930	0.243048	1.0000	0.6962	0.6824	0.2883
uid58411	0.243061	1.0000	0.6509	0.7017	0.2241
uid62183	0.243067	1.0000	0.6779	0.6924	0.2494
uid59395	0.243175	1.0000	0.6714	0.6909	0.2743
uid183115	0.243211	1.0000	0.6984	0.7108	0.2610
uid81631	0.243260	1.0000	0.7004	0.7688	0.2476
uid175570	0.243267	1.0000	0.6861	0.8475	0.1973
uid162075	0.243356	1.0000	0.6615	0.7038	0.2384
uid173859	0.243372	1.0000	0.6861	0.8475	0.2018
uid58135	0.243426	1.0000	0.7099	0.7053	0.2919
uid197162	0.243503	1.0000	0.6647	0.7017	0.2555
uid183341	0.243535	1.0000	0.6754	0.6889	0.2338
uid171261	0.243544	1.0000	0.6502	0.6920	0.2345
uid162083	0.243586	1.0000	0.6738	0.7149	0.2411
uid89371	0.243612	1.0000	0.6615	0.7251	0.2354
uid197180	0.243640	1.0000	0.7004	0.7276	0.2198
uid58235	0.243646	1.0000	0.6683	0.7203	0.2507
uid162041	0.243669	1.0000	0.7069	0.7479	0.2553
uid162093	0.243729	1.0000	0.6535	0.7171	0.2306
uid58045	0.243756	1.0000	0.6660	0.7225	0.2458
uid162103	0.243779	1.0000	0.6818	0.7403	0.2503
uid176368	0.243810	1.0000	0.6722	0.6944	0.2503
uid58381	0.243827	1.0000	0.6463	0.7035	0.2328
uid57819	0.243830	1.0000	0.6545	0.7093	0.2303
uid159391	0.243858	1.0000	0.6444	0.6925	0.2336
uid179383	0.243989	1.0000	0.6799	0.6897	0.2626
uid59211	0.244064	1.0000	0.6786	0.7180	0.2389
uid59095	0.244095	1.0000	0.6705	0.7250	0.2409
uid59187	0.244132	1.0000	0.7295	0.7427	0.2884
uid59051	0.244290	1.0000	0.6834	0.7058	0.2463
uid59027	0.244304	1.0000	0.6897	0.6931	0.2750
uid68841	0.244366	1.0000	0.6537	0.6746	0.2587
uid59101	0.244377	1.0000	0.6909	0.6982	0.2691
uid51721	0.244397	1.0000	0.6554	0.6723	0.2548
uid58361	0.244418	1.0000	0.6850	0.7267	0.2678
uid58867	0.244518	1.0000	0.6761	0.7110	0.2406
uid176373	0.244802	1.0000	0.6847	0.8423	0.1892
uid74441	0.244803	1.0000	0.6723	0.7100	0.2302
uid197164	0.244808	1.0000	0.6655	0.7166	0.2812
uid59427	0.244812	1.0000	0.6684	0.7177	0.2177
uid58011	0.244864	1.0000	0.6841	0.6860	0.2709
uid187059	0.244959	1.0000	0.6611	0.7014	0.2275
uid59253	0.245017	1.0000	0.6522	0.7067	0.2314
uid61575	0.245061	1.0000	0.6934	0.7550	0.2636
uid57663	0.245080	1.0000	0.6703	0.7050	0.2230
uid159663	0.245212	NA	NA	NA	NA
uid88061	0.245239	1.0000	0.6564	0.6802	0.2582
uid88065	0.245279	1.0000	0.6429	0.7048	0.2345
uid57861	0.245285	1.0000	0.6732	0.6940	0.2350
uid186598	0.245314	1.0000	0.6947	0.7561	0.2653
uid59143	0.245443	1.0000	0.6915	0.6915	0.2819
uid53037	0.245481	1.0000	0.7117	0.7419	0.2667
uid183006	0.245504	1.0000	0.6962	0.7205	0.2812
uid89377	0.245536	1.0000	0.7012	0.6837	0.2715
uid57669	0.245621	1.0000	0.6582	0.6735	0.2283
uid162109	0.245657	1.0000	0.6682	0.6965	0.2294
uid46233	0.245702	1.0000	0.6588	0.7026	0.2216
uid162143	0.245733	1.0000	0.6532	0.7019	0.2209
uid184011	0.245741	1.0000	0.6703	0.6922	0.2596
uid59291	0.245901	1.0000	0.6925	0.7107	0.2603
uid58403	0.245917	1.0000	0.6910	0.7398	0.2651
uid183112	0.245983	1.0000	0.7150	0.7124	0.2780
uid58861	0.246100	1.0000	0.6612	0.7169	0.2470
uid58053	0.246158	1.0000	0.6747	0.7021	0.2585
uid48819	0.246162	1.0000	0.6700	0.7118	0.2389
uid59345	0.246209	1.0000	0.6641	0.7366	0.2634
uid158165	0.246224	1.0000	0.6912	0.6945	0.2638
uid58989	0.246345	1.0000	0.7014	0.7069	0.2894
uid183004	0.246407	1.0000	0.6889	0.7042	0.2729
uid73895	0.246413	1.0000	0.6936	0.7104	0.2487
uid58043	0.246709	1.0000	0.7064	0.7097	0.3027
uid62919	0.246715	1.0000	0.6527	0.6897	0.2220
uid58523	0.246737	1.0000	0.6895	0.7103	0.2721
uid158173	0.246790	1.0000	0.6607	0.7079	0.2334
uid62125	0.246802	1.0000	0.6576	0.6979	0.2263
uid59003	0.246827	1.0000	0.6508	0.7073	0.2312
uid197161	0.246954	1.0000	0.6705	0.6983	0.2451
uid183342	0.247053	1.0000	0.6585	0.7010	0.2423
uid58613	0.247172	1.0000	0.6536	0.6832	0.2587
uid59093	0.247248	1.0000	0.6468	0.6858	0.2557
uid54927	0.247401	1.0000	0.6623	0.7001	0.2386
uid58953	0.247457	1.0000	0.7019	0.7127	0.2809
uid67365	0.247805	1.0000	0.6913	0.7018	0.2868
uid59179	0.247810	1.0000	0.6795	0.7031	0.2611
uid58945	0.247976	1.0000	0.7026	0.6987	0.2695
uid195460	0.248036	1.0000	0.6875	0.8375	0.1792
uid67367	0.248125	1.0000	0.7032	0.7203	0.2907
uid179370	0.248167	1.0000	0.6906	0.6906	0.2422
uid197179	0.248169	1.0000	0.6936	0.7039	0.2836
uid53477	0.248333	1.0000	0.6979	0.6858	0.2660
uid175777	0.248403	1.0000	0.7325	0.7294	0.2815
uid87033	0.248416	1.0000	0.6846	0.7469	0.2448
uid162097	0.248443	1.0000	0.7028	0.7140	0.2290
uid58621	0.248447	1.0000	0.7048	0.7212	0.2840
uid46803	0.248722	1.0000	0.7088	0.7327	0.2708
uid67387	0.248838	1.0000	0.6642	0.7041	0.2613
uid59583	0.248854	1.0000	0.7014	0.6772	0.2698
uid58287	0.248920	1.0000	0.7002	0.7382	0.2889
uid59079	0.249013	1.0000	0.6886	0.7037	0.2700
uid81629	0.249039	1.0000	0.6674	0.7154	0.2354
uid58537	0.249127	1.0000	0.6630	0.7020	0.2630
uid51369	0.249136	1.0000	0.7308	0.7254	0.3050
uid46625	0.249223	1.0000	0.6899	0.7437	0.2547
uid197156	0.249322	1.0000	0.6667	0.7196	0.2556
uid65789	0.249372	1.0000	0.6766	0.6805	0.2519
uid58645	0.249450	1.0000	0.6530	0.6957	0.2039
uid59085	0.249459	1.0000	0.6889	0.7191	0.2792
uid59401	0.249493	1.0000	0.6419	0.7208	0.2220
uid62245	0.249582	1.0000	0.7251	0.7407	0.2982
uid49533	0.249776	1.0000	0.6701	0.7178	0.2645
uid55693	0.249900	1.0000	0.6877	0.6925	0.2651
uid162159	0.249926	1.0000	0.7106	0.6846	0.2737
uid183002	0.249977	1.0000	0.7164	0.7222	0.2852
uid68311	0.249999	1.0000	0.7090	0.6869	0.2840
uid42011	0.250115	1.0000	0.6896	0.7287	0.2445
uid58151	0.250115	1.0000	0.6959	0.7327	0.2710
uid57657	0.250214	1.0000	0.6966	0.7224	0.2819
uid189952	0.250298	1.0000	0.7332	0.7366	0.2991
uid59171	0.250306	1.0000	0.6931	0.7118	0.2684
uid159537	0.250364	1.0000	0.6735	0.7298	0.2375
uid59205	0.250473	1.0000	0.6641	0.7073	0.2419
uid60855	0.250667	1.0000	0.6927	0.7088	0.2355
uid59213	0.250908	1.0000	0.7291	0.7450	0.2869
uid59021	0.250950	1.0000	0.7065	0.6921	0.2585
uid81197	0.251020	1.0000	0.6779	0.7282	0.2402
uid43329	0.251124	1.0000	0.7077	0.6907	0.2567
uid57901	0.251161	1.0000	0.6681	0.6544	0.2371
[truncated: 515 more rows]
