# Supplementary material for: Quickly Finding Orthologs as Reciprocal Best Hits with BLAT, LAST, and UBLAST: How Much Do We Miss?
Source: PLoS One. 2014 Jul 11;9(7):e101850. doi: 10.1371/journal.pone.0101850 (PMC4094424; doi:10.1371/journal.pone.0101850)
Supplement: Table Set S1 — These tables contain counts for genes finding reciprocal best hits and genes finding homologs organized on a per query genome fashion. The directory contains the R-script used to run the t-tests comparing the results from each program, and a table with the results of these t-tests. (ZIP) [file pone.0101850.s001.zip › S1-Tables-Stats-Genes/uid57893.RBH.tbl]

Genome	GSS	blastp	usearch7	last	blat
uid1433	0.124482	458	302	295	1
uid39575	0.140010	405	282	295	4
uid13961	0.159030	437	283	283	2
uid12377	0.166811	396	273	286	2
uid10698	0.170380	436	293	297	NA
uid10623	0.170789	391	265	287	2
uid197195	0.171533	83	45	55	NA
uid170731	0.171581	89	46	55	NA
uid39439	0.172332	414	295	296	2
uid162029	0.172762	99	51	61	NA
uid63665	0.173033	84	50	56	NA
uid61897	0.175069	91	51	58	NA
uid82367	0.175343	102	52	62	NA
uid62461	0.175756	102	53	65	NA
uid155	0.176312	209	136	160	1
uid171259	0.177385	91	51	62	NA
uid59311	0.177947	38	21	28	NA
uid14003	0.178302	465	316	323	3
uid39573	0.178526	399	272	282	2
uid38659	0.183631	409	288	296	1
uid18881	0.184120	407	288	289	1
uid14005	0.184362	52	35	44	NA
uid12410	0.184389	426	288	307	2
uid205052	0.185643	131	78	82	NA
uid162053	0.187793	130	78	83	NA
uid59325	0.188557	136	79	90	NA
uid58205	0.189584	128	79	85	NA
uid68691	0.190040	146	82	99	NA
uid57711	0.190125	130	82	92	NA
uid181997	0.190240	132	86	84	NA
uid58887	0.190314	130	82	92	NA
uid58059	0.190582	130	77	83	NA
uid51695	0.190636	131	83	82	NA
uid60859	0.191849	144	81	97	NA
uid168665	0.191992	145	81	98	NA
uid57993	0.192297	144	83	94	1
uid162087	0.192460	130	85	83	NA
uid161999	0.192599	144	83	93	1
uid53543	0.192736	151	94	107	NA
uid58039	0.192863	128	78	82	NA
uid173371	0.193306	119	68	84	NA
uid59011	0.193676	127	83	93	NA
uid172733	0.193924	53	26	33	NA
uid57729	0.194250	176	114	120	1
uid58061	0.194640	126	86	88	NA
uid57707	0.195068	126	72	89	NA
uid162001	0.195104	144	80	96	NA
uid172628	0.195226	142	80	91	1
uid172629	0.195341	142	76	93	1
uid87003	0.195346	127	83	81	NA
uid197154	0.195480	153	92	108	NA
uid172627	0.195667	141	80	93	1
uid58773	0.195790	44	22	32	NA
uid172626	0.195824	142	80	93	1
uid172631	0.195960	141	79	93	1
uid172630	0.196005	142	79	93	1
uid172624	0.196014	142	80	93	1
uid172625	0.196014	142	80	93	1
uid46679	0.196052	141	84	98	NA
uid62099	0.196132	157	93	109	NA
uid61619	0.196519	139	87	100	NA
uid172732	0.196736	50	26	31	NA
uid173370	0.196863	123	69	86	NA
uid162027	0.197070	120	72	81	1
uid173372	0.197124	124	71	89	NA
uid173373	0.197860	121	68	85	NA
uid184824	0.198312	134	84	92	NA
uid41875	0.200065	115	69	81	NA
uid58077	0.200288	132	82	90	NA
uid61569	0.200408	136	90	100	NA
uid57709	0.200866	126	76	86	1
uid85495	0.201458	127	78	88	1
uid185759	0.201672	124	76	85	1
uid82341	0.201818	424	286	301	4
uid172734	0.202346	54	29	36	NA
uid57829	0.202731	192	123	142	NA
uid57809	0.202777	192	123	143	NA
uid57997	0.202823	192	124	143	NA
uid47087	0.202842	137	86	94	NA
uid57811	0.203969	192	123	143	NA
uid159529	0.204572	187	119	138	NA
uid58031	0.204620	151	100	106	2
uid197153	0.205213	152	103	107	2
uid203361	0.205524	173	110	126	NA
uid196777	0.205784	181	119	135	NA
uid196781	0.206029	182	120	136	NA
uid196780	0.206029	182	120	136	NA
uid58869	0.206727	177	117	122	2
uid172736	0.207503	46	23	31	NA
uid172735	0.207527	48	24	29	NA
uid59349	0.207688	181	117	135	NA
uid202216	0.207740	339	227	250	2
uid175575	0.207975	186	119	139	1
uid65271	0.208160	457	323	337	2
uid43093	0.208185	340	243	256	2
uid159993	0.208210	180	116	134	NA
uid196769	0.208333	182	117	134	NA
uid196770	0.208344	182	117	135	NA
uid196771	0.208453	182	117	134	NA
uid159879	0.208464	180	118	134	NA
uid159881	0.208464	180	118	133	NA
uid196782	0.208541	182	118	137	NA
uid196792	0.208556	183	120	137	NA
uid59351	0.208566	180	117	134	NA
uid196779	0.208576	182	118	134	NA
uid196774	0.208601	182	118	136	NA
uid196773	0.208605	182	118	135	NA
uid196772	0.208630	183	120	137	NA
uid68843	0.208661	181	119	134	NA
uid196776	0.208662	183	120	137	NA
uid196775	0.208675	183	119	137	NA
uid196778	0.208677	183	120	137	NA
uid162335	0.208710	182	125	146	NA
uid172738	0.208711	156	108	118	1
uid205053	0.208712	184	119	125	2
uid161409	0.208774	182	118	136	NA
uid161353	0.208781	182	118	136	NA
uid161361	0.208782	182	118	136	NA
uid161377	0.208794	182	118	136	NA
uid167484	0.208899	183	120	137	NA
uid193712	0.208901	183	119	137	NA
uid193713	0.208909	183	119	136	NA
uid167485	0.208910	183	120	137	NA
uid167483	0.208913	183	120	136	NA
uid161995	0.208916	182	120	136	NA
uid161369	0.208923	183	119	137	NA
uid57785	0.208934	189	122	140	NA
uid159863	0.208935	181	117	134	NA
uid161403	0.208941	183	120	136	NA
uid196793	0.208969	183	120	137	NA
uid175578	0.208995	189	122	139	1
uid196789	0.208998	183	120	136	NA
uid66189	0.209002	158	106	107	NA
uid196798	0.209008	183	120	137	NA
uid196794	0.209033	183	120	136	NA
uid196790	0.209037	183	120	137	NA
uid196784	0.209047	183	120	136	NA
uid196785	0.209053	183	120	137	NA
uid196795	0.209060	183	119	137	NA
uid196796	0.209062	183	120	136	NA
uid196791	0.209062	183	120	137	NA
uid196788	0.209062	183	120	136	NA
uid196799	0.209062	183	120	136	NA
uid196787	0.209062	183	120	136	NA
uid196786	0.209072	183	120	138	NA
uid196797	0.209086	183	120	137	NA
uid58333	0.209110	182	118	135	NA
uid196783	0.209235	183	119	137	NA
uid58005	0.209305	121	76	83	NA
uid57637	0.209311	182	118	135	NA
uid61635	0.209332	183	119	137	NA
uid61633	0.209342	183	120	138	NA
uid198643	0.209405	183	120	138	NA
uid198644	0.209405	183	120	138	NA
uid196800	0.209677	183	120	137	NA
uid175574	0.209680	189	119	139	NA
uid175572	0.209850	187	119	140	NA
uid66295	0.210020	185	126	141	NA
uid175573	0.210121	187	121	141	NA
uid66603	0.210195	343	242	261	2
uid58101	0.210195	438	290	321	2
uid175576	0.210229	185	116	140	NA
uid57783	0.210468	198	127	142	NA
uid175571	0.210539	188	120	139	NA
uid61621	0.210560	164	115	118	1
uid57963	0.210666	187	125	140	NA
uid46841	0.210732	147	87	109	NA
uid162137	0.210853	437	291	318	2
uid162177	0.210905	431	293	326	2
uid162059	0.210982	436	291	321	2
uid175579	0.211363	192	121	139	NA
uid175577	0.211451	190	122	140	NA
uid80745	0.211556	435	293	324	2
uid80733	0.211670	434	297	324	2
uid48071	0.211702	434	292	325	2
uid49489	0.211806	327	220	245	2
uid158869	0.211978	342	230	254	1
uid162063	0.212040	192	123	141	NA
uid159527	0.212060	191	122	141	NA
uid179070	0.212062	190	123	142	NA
uid159525	0.212067	191	122	141	NA
uid80731	0.212083	432	305	316	5
uid159523	0.212089	191	122	141	NA
uid159521	0.212140	190	122	141	NA
uid80735	0.212356	434	298	327	2
uid58493	0.212378	540	391	393	8
uid205054	0.212395	170	112	116	2
uid57971	0.212464	193	129	146	NA
uid159845	0.212494	190	122	141	NA
uid41333	0.212551	391	278	296	5
uid63621	0.212759	190	121	141	NA
uid198524	0.212778	431	292	324	2
uid158871	0.212782	337	229	253	1
uid189026	0.212939	185	120	137	NA
uid49331	0.213006	355	254	262	3
uid67349	0.213068	539	394	401	4
uid176501	0.213187	439	294	328	2
uid168257	0.213225	484	349	353	4
uid43163	0.213372	467	321	346	1
uid89375	0.213377	428	306	317	2
uid58963	0.213379	227	152	167	5
uid162031	0.213427	146	96	104	1
uid58993	0.213703	494	371	380	12
uid59883	0.213732	362	254	284	2
uid60849	0.213747	145	97	104	1
uid58511	0.213827	494	368	373	11
uid162165	0.213861	181	126	145	NA
uid186842	0.214045	443	308	313	3
uid72481	0.214051	139	95	97	1
uid163693	0.214213	349	235	260	1
uid51877	0.214237	486	340	342	9
uid42615	0.214265	583	415	429	9
uid58793	0.214416	182	124	146	NA
uid49661	0.214539	444	318	326	6
uid182935	0.214583	301	200	220	5
uid167988	0.214643	362	249	283	1
uid58125	0.214652	176	129	143	NA
uid162045	0.214696	263	174	200	4
uid177081	0.214705	178	121	141	NA
uid58653	0.214784	184	130	142	NA
uid177930	0.214786	170	124	133	1
uid158867	0.214862	350	237	261	1
uid158861	0.214886	365	250	282	2
uid61627	0.215141	418	297	324	5
uid54207	0.215268	437	309	330	5
uid58791	0.215344	183	124	149	NA
uid59545	0.215387	357	254	279	2
uid159867	0.215527	185	133	141	NA
uid59357	0.215700	349	234	259	1
uid59359	0.215703	349	234	259	1
uid193702	0.215720	383	262	299	2
uid158865	0.215728	349	234	258	1
uid83125	0.215749	598	442	462	8
uid61589	0.215929	563	415	414	2
uid59111	0.215969	494	357	378	7
uid58911	0.215971	345	233	259	1
uid58899	0.216007	437	293	312	4
uid58331	0.216027	248	180	187	1
uid161919	0.216027	473	333	351	5
uid161241	0.216054	184	134	141	NA
uid49131	0.216073	378	262	294	3
uid62695	0.216093	384	265	296	5
uid59197	0.216114	347	235	255	1
uid55487	0.216216	262	176	205	4
uid57651	0.216295	506	374	392	4
uid82951	0.216380	479	355	364	3
uid193774	0.216403	533	372	393	3
uid58969	0.216431	518	363	388	2
uid176367	0.216462	528	372	376	4
uid46989	0.216550	389	275	299	4
uid194444	0.216630	537	379	397	3
uid176921	0.216826	340	236	256	1
uid163691	0.216907	349	236	262	1
uid58311	0.216937	177	125	145	NA
uid88075	0.216952	192	130	136	NA
uid61629	0.216954	695	504	505	4
uid71231	0.217014	182	133	145	NA
uid60837	0.217045	519	367	397	6
uid62693	0.217050	375	260	286	5
uid58155	0.217220	482	337	363	3
uid174812	0.217291	581	403	401	7
uid59289	0.217374	289	187	215	2
uid197361	0.217392	460	319	341	4
uid162513	0.217435	343	242	262	1
uid161197	0.217436	183	133	140	NA
uid57705	0.217458	214	143	166	4
uid58525	0.217462	141	99	103	1
uid158863	0.217526	375	260	290	2
uid159865	0.217535	384	263	285	2
uid58677	0.217564	382	262	285	2
uid59113	0.217761	596	443	438	14
uid170533	0.217852	494	349	369	1
uid62207	0.217870	540	401	407	8
uid179068	0.217885	545	382	405	5
uid58055	0.217898	144	96	101	NA
uid68837	0.217930	264	173	175	2
uid46839	0.218011	506	343	383	7
uid59139	0.218014	518	363	376	10
uid41403	0.218032	547	388	394	5
uid80743	0.218127	398	278	299	4
uid59267	0.218332	532	390	399	7
uid72937	0.218361	263	197	188	1
uid58263	0.218382	504	344	356	2
uid59225	0.218385	179	125	144	NA
uid59131	0.218394	487	345	365	4
uid57887	0.218471	531	378	397	4
uid58649	0.218515	465	333	346	3
uid177079	0.218541	522	379	385	5
uid61643	0.218557	530	380	395	4
uid43211	0.218572	260	179	202	1
uid87067	0.218619	194	129	137	1
uid57889	0.218622	535	385	401	3
uid58067	0.218631	509	368	367	4
uid162333	0.218654	631	451	456	3
uid57929	0.218669	354	247	263	2
uid46943	0.218670	506	339	385	7
uid41297	0.218685	547	385	405	7
uid59429	0.218701	177	128	138	NA
uid176920	0.218740	195	128	138	1
uid201428	0.218858	192	130	137	1
uid43091	0.218929	378	255	282	4
uid67407	0.218944	382	275	284	6
uid65091	0.218944	371	241	263	7
uid156845	0.218965	222	157	164	3
uid48829	0.218969	543	381	393	5
uid59087	0.219048	100	64	75	NA
uid58977	0.219085	196	130	138	1
uid87065	0.219089	193	128	138	1
uid40845	0.219117	479	349	352	1
uid193707	0.219139	556	391	410	7
uid60163	0.219158	376	258	286	4
uid67985	0.219173	319	221	230	1
uid159543	0.219173	188	128	132	1
uid59195	0.219191	304	204	228	NA
uid193770	0.219210	374	271	296	4
uid58879	0.219244	388	273	283	7
uid57595	0.219292	536	381	399	4
uid179202	0.219299	492	350	361	5
uid49535	0.219299	464	326	353	1
uid184826	0.219317	628	429	449	8
uid58111	0.219330	207	146	162	1
uid178352	0.219361	546	385	410	8
uid87069	0.219363	194	128	140	1
uid57961	0.219392	214	142	167	4
uid57939	0.219397	366	255	283	4
uid202217	0.219412	410	273	292	7
uid59407	0.219479	422	285	316	4
uid58065	0.219554	495	364	366	7
uid62923	0.219610	558	410	424	7
uid62083	0.219674	201	133	146	NA
uid41425	0.219725	614	453	458	8
uid59099	0.219780	447	302	325	2
uid159669	0.219790	402	270	303	4
uid159675	0.219791	402	270	300	4
uid55253	0.219843	530	375	385	6
uid176365	0.219844	527	378	377	6
uid58833	0.219871	371	262	282	5
uid161957	0.219883	503	367	369	8
uid58147	0.219907	531	374	400	2
uid68739	0.219973	137	99	106	NA
uid83609	0.220028	403	269	301	5
uid162175	0.220063	406	274	301	4
uid66593	0.220073	460	330	345	5
uid58079	0.220085	313	208	234	4
uid62789	0.220094	470	324	355	2
uid159677	0.220121	403	272	301	4
uid172737	0.220256	217	143	163	NA
uid57585	0.220293	194	128	138	1
uid63629	0.220298	520	378	394	3
uid57641	0.220320	370	269	275	6
uid61611	0.220370	447	314	334	6
uid194120	0.220391	364	251	276	1
uid168181	0.220410	449	317	337	4
uid87051	0.220424	193	130	137	1
uid184076	0.220507	536	397	394	6
uid162167	0.220539	390	271	297	4
uid58285	0.220548	467	320	359	6
uid58559	0.220552	353	241	271	4
uid73759	0.220565	508	378	371	4
uid43413	0.220608	579	434	440	10
uid158845	0.220625	142	93	99	NA
uid59049	0.220656	548	395	399	8
uid57853	0.220662	189	135	132	1
uid202219	0.220672	620	443	458	5
uid59409	0.220677	425	296	311	4
uid41169	0.220687	494	350	369	5
uid58449	0.220737	571	425	426	3
uid88063	0.220743	210	141	155	1
uid63401	0.220765	467	322	352	5
uid50555	0.220775	400	271	303	4
uid57881	0.220783	502	367	367	8
uid54411	0.220799	506	355	379	4
uid57643	0.220857	283	202	217	NA
uid159673	0.220859	403	275	304	4
uid50585	0.220862	412	274	304	5
uid58451	0.220867	583	405	433	4
uid203791	0.220872	648	465	448	10
uid58159	0.220872	210	142	154	1
uid58321	0.220924	523	373	386	3
uid54249	0.220936	470	331	354	5
uid58933	0.220936	606	428	439	7
uid68445	0.220950	392	292	300	3
uid157909	0.220977	404	274	305	4
uid193708	0.220992	446	315	332	4
uid195560	0.221011	358	251	246	5
uid57905	0.221024	446	315	331	4
uid68067	0.221045	452	316	326	3
uid58445	0.221066	620	444	455	5
uid158157	0.221077	317	219	242	NA
uid83157	0.221077	416	293	318	5
uid66777	0.221081	605	440	453	9
uid176366	0.221098	533	374	380	6
uid57581	0.221098	180	129	141	NA
uid193714	0.221100	444	312	318	6
uid61409	0.221131	321	230	237	1
uid58547	0.221153	498	351	371	4
uid58405	0.221165	242	163	173	4
uid57957	0.221189	564	389	420	6
uid197184	0.221205	312	212	241	3
uid169879	0.221269	418	290	318	3
uid57967	0.221327	607	440	449	5
uid68447	0.221342	193	132	136	1
uid58597	0.221351	534	386	403	2
uid57999	0.221359	202	133	148	NA
uid82363	0.221376	207	137	152	NA
uid59379	0.221389	608	424	442	8
uid49049	0.221404	418	276	309	2
uid72473	0.221404	513	365	385	2
uid73585	0.221406	361	246	266	2
uid159659	0.221408	423	293	318	3
uid49871	0.221435	553	399	411	4
uid73421	0.221437	442	319	332	4
uid84317	0.221460	445	308	322	3
uid54205	0.221486	456	329	353	3
uid58965	0.221564	600	434	452	13
uid61577	0.221617	413	284	311	2
uid59053	0.221627	433	317	333	1
uid58725	0.221637	621	441	449	8
uid58577	0.221653	228	152	171	2
uid182482	0.221731	436	306	313	7
uid162065	0.221732	605	433	449	8
uid67313	0.221739	605	433	448	8
uid54717	0.221747	535	375	404	5
uid67315	0.221753	604	433	449	8
uid58979	0.221859	591	410	424	8
uid68291	0.221873	417	290	317	3
uid197215	0.221875	138	100	107	NA
uid68317	0.221878	593	435	435	4
uid59383	0.221911	611	432	449	8
uid161985	0.221915	624	436	441	8
uid62105	0.221915	498	353	367	3
uid197177	0.221916	267	194	204	6
uid57629	0.221921	227	150	171	2
uid157331	0.221942	462	336	367	2
uid73179	0.221946	524	367	388	2
uid68055	0.221969	597	423	437	5
uid47077	0.222004	507	361	381	5
uid52459	0.222006	71	48	48	NA
uid70793	0.222014	546	418	422	4
uid58213	0.222041	581	396	409	6
uid159671	0.222093	401	273	303	4
uid176127	0.222110	619	434	451	8
uid58695	0.222113	595	412	424	6
uid58881	0.222119	495	362	367	6
uid61625	0.222120	428	301	320	2
uid175905	0.222176	617	434	449	8
uid174511	0.222176	533	386	387	2
uid84299	0.222189	442	310	328	3
uid58293	0.222274	526	390	394	5
uid62981	0.222332	630	438	450	8
uid58593	0.222334	329	236	249	4
uid51367	0.222400	359	248	274	3
uid58431	0.222402	484	331	356	4
uid68335	0.222420	383	271	278	7
uid46807	0.222444	556	401	417	8
uid55259	0.222457	489	362	377	4
uid55641	0.222482	484	339	351	3
uid176128	0.222492	615	432	449	8
uid68141	0.222563	328	233	254	3
uid80739	0.222564	609	430	450	11
uid58499	0.222573	376	279	279	2
uid162061	0.222576	595	427	436	8
uid59029	0.222633	511	354	389	5
uid58215	0.222646	585	403	420	9
uid61639	0.222656	398	273	300	4
uid192186	0.222679	667	480	484	7
uid58801	0.222695	215	151	159	1
uid171995	0.222703	548	388	410	5
uid70621	0.222706	523	389	397	8
uid68453	0.222714	620	444	461	6
uid170612	0.222748	389	277	284	2
uid41013	0.222799	603	419	442	8
uid58889	0.222818	199	133	148	NA
uid62107	0.222827	587	445	446	7
uid58835	0.222828	592	426	447	7
uid61645	0.222849	239	163	166	NA
uid58647	0.222855	302	213	216	1
uid83605	0.222898	435	305	322	3
uid70727	0.222900	345	254	257	4
uid58897	0.222914	450	320	339	5
uid58919	0.222916	621	446	449	8
uid161939	0.222919	608	431	444	9
uid59153	0.223046	550	402	427	6
uid156977	0.223074	215	155	156	2
uid57599	0.223077	685	492	514	11
uid168182	0.223082	525	378	392	10
uid162073	0.223100	549	402	409	5
uid167260	0.223110	405	281	307	4
uid58553	0.223112	410	292	312	3
uid58521	0.223147	534	390	423	7
uid58397	0.223197	568	399	426	7
uid57979	0.223205	363	254	272	3
uid84305	0.223229	440	307	325	3
uid159665	0.223239	394	268	296	4
uid68451	0.223249	323	224	252	2
uid58239	0.223259	423	298	308	2
uid68057	0.223274	510	371	393	4
uid193711	0.223278	543	389	384	13
uid49695	0.223297	391	272	294	3
uid58821	0.223311	587	420	420	7
uid159667	0.223316	400	275	303	4
uid193773	0.223322	558	393	414	6
uid58109	0.223333	518	373	379	4
uid175524	0.223363	157	105	123	1
uid86651	0.223376	577	403	413	6
uid58957	0.223386	561	412	426	6
uid58657	0.223394	516	358	379	3
uid58761	0.223406	311	212	225	1
uid197202	0.223419	527	380	392	9
uid71485	0.223423	529	393	405	6
uid58251	0.223438	524	369	381	5
uid159955	0.223440	510	354	382	7
uid61179	0.223442	323	231	237	3
uid84297	0.223473	437	310	325	3
uid158169	0.223477	628	454	464	6
uid61349	0.223513	497	370	374	5
uid162069	0.223537	588	428	438	3
uid51641	0.223538	441	304	344	3
uid84301	0.223564	439	304	322	3
uid58095	0.223566	394	282	295	2
uid58429	0.223601	525	366	394	6
uid57989	0.223615	350	241	236	4
uid83607	0.223683	436	307	323	3
uid61647	0.223683	522	368	380	4
uid59209	0.223741	466	341	350	5
uid84383	0.223754	591	416	433	8
uid58515	0.223770	595	450	458	8
uid57915	0.223823	605	427	433	8
uid195908	0.223844	423	292	315	4
uid84311	0.223853	443	307	325	3
uid48359	0.223865	305	212	223	2
uid52593	0.223869	609	428	444	8
uid158055	0.223877	202	141	149	NA
uid58367	0.223879	597	431	443	7
uid42155	0.223890	225	151	173	2
uid89381	0.223892	402	280	305	4
uid58961	0.223900	213	153	163	1
uid63663	0.223927	597	426	444	4
uid58971	0.223937	587	429	432	6
uid61729	0.223948	544	381	403	4
uid57747	0.223965	508	362	374	6
uid171830	0.223968	643	473	456	12
uid50565	0.223976	643	473	455	12
uid159615	0.223988	305	219	240	NA
uid61595	0.223988	450	318	323	6
uid59151	0.223997	546	397	424	6
uid59277	0.224006	576	438	439	5
uid158045	0.224009	213	157	159	1
uid162011	0.224017	607	423	442	8
uid161987	0.224031	612	435	446	8
uid162005	0.224031	342	255	262	5
uid59425	0.224038	609	424	445	8
uid68687	0.224057	199	135	147	NA
uid198525	0.224060	135	96	98	1
uid58731	0.224085	467	340	345	7
uid58595	0.224127	344	251	250	3
uid41735	0.224147	295	204	213	1
uid159541	0.224165	487	343	364	5
uid50547	0.224178	575	417	422	10
uid162101	0.224208	608	424	442	8
uid64755	0.224211	561	407	414	8
uid158689	0.224228	643	473	458	12
uid66299	0.224263	587	437	457	9
uid161965	0.224278	608	429	440	8
uid57965	0.224289	199	134	149	NA
uid168321	0.224290	511	352	390	4
uid50325	0.224297	551	393	407	4
uid162003	0.224299	264	187	198	3
uid161945	0.224347	203	140	148	NA
uid57831	0.224352	608	424	447	8
uid58193	0.224352	527	375	395	3
uid159491	0.224368	306	218	240	1
uid84313	0.224368	436	309	323	3
uid52609	0.224368	642	464	489	8
uid58783	0.224372	612	428	436	9
uid188688	0.224373	398	276	297	4
uid59091	0.224392	608	419	447	8
uid58689	0.224394	489	349	362	3
uid40839	0.224400	628	456	470	5
uid58249	0.224409	567	415	426	4
uid201038	0.224424	628	466	466	7
uid58707	0.224431	554	391	404	5
uid162199	0.224438	526	370	381	2
uid83123	0.224449	501	366	378	7
uid59235	0.224452	607	419	447	8
uid174460	0.224456	591	443	456	9
uid62961	0.224457	532	378	389	6
uid158043	0.224458	220	156	158	1
uid84303	0.224468	439	310	323	3
uid58415	0.224511	576	406	427	10
uid41019	0.224525	401	291	304	2
uid61565	0.224544	201	141	148	NA
uid59251	0.224549	498	361	396	4
uid63403	0.224551	599	443	456	3
uid59077	0.224553	621	463	435	9
uid84295	0.224561	432	303	316	3
uid57633	0.224567	220	156	164	2
uid158053	0.224568	203	140	148	NA
uid60161	0.224573	486	348	373	6
uid162017	0.224588	320	220	238	2
uid62159	0.224588	495	367	377	8
uid161975	0.224596	613	437	439	9
uid59411	0.224602	402	277	301	5
uid58505	0.224616	685	495	508	8
uid158063	0.224619	203	141	149	NA
uid63605	0.224622	325	230	233	2
uid59381	0.224643	612	436	448	9
uid58937	0.224652	593	436	433	7
uid58487	0.224652	544	397	420	6
uid60583	0.224654	575	416	435	4
uid59293	0.224656	339	239	260	3
uid158057	0.224664	200	138	147	NA
uid159857	0.224667	346	242	256	2
uid58371	0.224679	615	455	452	9
uid57697	0.224685	340	240	260	3
uid57691	0.224732	433	304	322	3
uid163995	0.224740	610	421	445	8
uid77027	0.224743	604	444	446	3
uid59007	0.224760	550	398	406	6
uid158071	0.224771	539	393	416	7
uid163151	0.224793	344	245	251	5
uid58703	0.224798	565	404	416	5
uid58037	0.224813	537	391	414	6
uid42519	0.224834	570	413	435	7
uid89395	0.224844	575	397	415	5
uid162153	0.224845	616	431	457	8
uid196851	0.224856	202	140	147	1
uid74431	0.224859	530	386	398	6
uid205422	0.224871	531	378	393	3
uid59033	0.224883	409	287	306	2
uid40659	0.224902	505	361	385	7
uid51607	0.224910	212	143	161	1
uid58509	0.224910	459	335	339	5
uid57605	0.224917	594	421	425	7
uid188478	0.224947	601	424	443	8
uid184818	0.224949	395	276	298	4
uid162057	0.224950	302	210	219	2
uid58387	0.224952	543	403	421	6
uid181998	0.224990	344	253	248	3
uid54719	0.224993	547	387	407	4
uid41021	0.225006	605	421	440	9
uid57619	0.225008	634	451	465	8
uid48643	0.225011	527	392	395	1
uid57931	0.225014	587	441	438	6
uid161991	0.225014	610	434	442	10
uid61641	0.225037	116	72	87	NA
uid86887	0.225037	419	292	321	4
uid58047	0.225044	619	452	454	11
uid57733	0.225051	604	444	458	7
uid58391	0.225066	585	433	447	8
uid58217	0.225069	584	417	423	8
uid58607	0.225096	544	394	415	7
uid49957	0.225105	562	393	418	12
uid193703	0.225108	522	394	403	4
uid57781	0.225126	607	417	448	8
uid58191	0.225157	588	426	444	8
uid58803	0.225193	606	428	441	9
uid55845	0.225218	587	441	449	9
uid58631	0.225223	568	414	434	11
uid58015	0.225224	116	75	88	NA
uid46655	0.225231	614	430	455	8
uid58681	0.225231	235	157	167	3
uid58623	0.225233	600	430	439	9
uid59245	0.225240	601	423	436	9
uid62979	0.225243	607	427	435	8
uid84309	0.225257	443	304	320	3
uid58141	0.225292	541	382	409	2
uid196850	0.225299	199	140	146	1
uid158051	0.225307	202	140	145	NA
uid205540	0.225320	585	428	448	8
uid161993	0.225322	607	431	444	8
uid168258	0.225322	401	273	300	4
uid162139	0.225332	601	431	436	9
uid47509	0.225347	552	392	426	3
uid59377	0.225352	597	425	442	8
uid59221	0.225358	599	421	445	8
uid41023	0.225359	612	427	440	8
uid61587	0.225361	510	372	381	5
uid58687	0.225374	335	240	241	2
uid158073	0.225409	538	389	411	7
uid66323	0.225418	571	420	428	8
uid41935	0.225419	475	335	363	6
uid72479	0.225427	478	336	352	4
uid159539	0.225431	528	380	391	3
uid162115	0.225459	618	441	456	9
uid58383	0.225461	551	407	426	6
uid158159	0.225462	218	158	165	1
uid46257	0.225483	549	397	418	5
uid61613	0.225483	536	382	396	2
uid58531	0.225490	598	431	440	8
uid58939	0.225496	328	233	236	2
uid58661	0.225514	489	349	369	6
uid57865	0.225521	594	430	443	5
uid158065	0.225522	203	141	146	NA
uid58393	0.225540	607	423	438	7
uid89383	0.225548	216	155	162	2
uid161949	0.225569	601	423	439	9
uid189951	0.225582	315	218	228	3
uid82373	0.225592	621	446	439	5
uid58723	0.225594	582	431	451	7
uid57741	0.225596	591	418	445	5
uid57863	0.225602	533	374	382	1
uid158851	0.225606	671	475	496	11
uid58385	0.225612	547	408	423	6
uid40861	0.225655	641	457	466	7
uid161951	0.225660	610	423	443	9
uid62003	0.225676	423	294	320	4
uid86751	0.225678	214	152	160	2
uid59391	0.225699	607	426	439	9
uid189953	0.225703	462	321	333	7
uid59243	0.225708	521	387	406	6
uid47317	0.225716	538	391	418	7
uid81783	0.225717	552	399	402	10
uid48821	0.225741	495	348	382	3
uid57921	0.225743	497	375	367	6
uid58941	0.225750	647	475	483	8
uid161947	0.225764	600	424	438	9
uid67319	0.225765	577	406	423	5
uid50119	0.225768	515	373	386	7
uid58583	0.225774	579	403	424	7
uid158535	0.225796	184	130	135	NA
uid52535	0.225799	94	63	81	NA
uid58721	0.225804	575	416	418	8
uid58161	0.225805	202	142	156	2
uid156881	0.225819	418	290	324	4
uid158119	0.225819	544	394	416	5
uid61617	0.225829	603	433	430	8
uid84387	0.225851	628	442	454	9
uid86653	0.225874	215	153	162	1
uid59057	0.225876	577	421	425	3
uid59295	0.225899	546	390	406	9
uid41819	0.225905	561	399	419	5
uid60621	0.225905	343	243	249	4
uid57779	0.225911	609	425	444	9
uid57621	0.225919	539	389	416	5
uid161931	0.225928	609	428	444	9
uid54341	0.225948	336	240	241	2
uid58149	0.225955	577	418	441	6
uid162051	0.225962	607	423	438	9
uid58197	0.225988	444	302	321	5
uid186548	0.225991	355	249	264	2
uid198767	0.226019	232	162	167	NA
uid162099	0.226052	607	422	442	8
uid88069	0.226054	214	153	162	1
uid47085	0.226065	528	382	377	7
uid58507	0.226065	459	333	339	5
uid193705	0.226067	575	402	423	6
uid42497	0.226082	545	387	409	6
uid167487	0.226084	567	414	431	7
uid171958	0.226098	609	432	449	6
uid59353	0.226099	565	401	417	5
uid58433	0.226133	504	349	358	3
uid89379	0.226139	342	242	245	2
uid58247	0.226162	427	307	316	4
uid46531	0.226172	634	449	470	7
uid82369	0.226178	210	155	160	1
uid40821	0.226208	574	407	421	10
uid57701	0.226241	608	429	446	6
uid57725	0.226244	541	411	422	6
uid58991	0.226247	621	460	477	8
uid161161	0.226260	421	318	332	3
uid59231	0.226272	436	310	326	5
uid172463	0.226284	605	435	436	9
uid57685	0.226290	308	210	215	2
uid175469	0.226293	355	247	258	2
uid58745	0.226303	534	388	385	7
uid86655	0.226309	215	153	163	1
uid64753	0.226314	515	381	385	5
uid86659	0.226317	214	153	163	1
uid47079	0.226322	498	356	374	7
uid86657	0.226322	214	153	163	1
uid47323	0.226351	525	403	412	6
uid58609	0.226355	545	396	419	6
uid58541	0.226363	606	438	446	9
uid58265	0.226380	532	392	395	5
uid186549	0.226394	661	477	462	5
uid57687	0.226411	294	203	204	2
uid58551	0.226416	545	385	401	4
uid58905	0.226432	593	425	439	8
uid59437	0.226440	613	443	451	9
uid162217	0.226454	317	218	254	NA
uid57855	0.226456	522	395	399	6
uid187411	0.226459	618	447	449	7
uid58799	0.226467	212	151	158	1
uid162179	0.226478	407	282	305	3
uid174151	0.226480	625	438	449	9
uid89373	0.226485	340	243	244	2
uid58157	0.226486	548	403	425	8
uid62947	0.226518	642	459	468	9
uid75113	0.226527	471	356	374	3
uid60727	0.226529	359	251	263	2
uid55403	0.226568	399	291	301	3
uid57759	0.226571	371	264	267	2
uid57951	0.226575	215	143	160	3
uid58063	0.226590	206	142	150	NA
uid57875	0.226592	538	395	419	5
uid66779	0.226598	490	373	376	3
uid88067	0.226602	214	153	164	2
uid57591	0.226603	603	461	446	9
uid158135	0.226608	505	357	364	3
uid58697	0.226612	610	459	458	8
uid59301	0.226612	208	154	158	1
uid73963	0.226614	204	149	157	1
uid198768	0.226623	239	165	176	1
uid159233	0.226640	591	415	427	7
uid59327	0.226645	307	219	239	1
uid58027	0.226662	210	151	160	1
uid42521	0.226679	697	494	482	6
uid162047	0.226699	607	439	439	8
uid162049	0.226699	607	439	441	8
uid161929	0.226737	309	228	227	3
uid58619	0.226746	547	392	417	7
uid58269	0.226747	599	445	452	4
uid160233	0.226761	320	231	238	4
uid158167	0.226792	645	471	487	8
uid58951	0.226802	594	417	441	5
uid59215	0.226810	434	308	336	1
uid158357	0.226811	206	142	150	NA
uid185308	0.226829	204	142	156	1
uid158161	0.226830	206	142	150	NA
uid158039	0.226833	212	149	164	2
uid182931	0.226853	520	384	417	5
uid159611	0.226853	310	215	244	NA
uid58257	0.226863	519	365	377	7
uid58443	0.226871	656	462	473	7
uid53251	0.226877	519	372	383	14
uid67501	0.226898	475	343	358	4
uid86861	0.226900	559	407	425	8
uid46663	0.226917	587	413	433	6
uid50427	0.226940	556	397	406	5
uid54699	0.226950	510	350	362	4
uid58705	0.226963	542	410	410	6
uid58203	0.226965	577	415	434	6
uid162511	0.226965	593	443	457	8
uid68103	0.226973	625	449	457	7
uid62907	0.226992	585	407	423	7
uid61593	0.226996	538	379	407	5
uid58243	0.226997	228	152	170	NA
uid59073	0.227013	631	440	460	10
uid48363	0.227027	613	442	452	10
uid164779	0.227052	336	246	247	4
uid159869	0.227054	526	372	398	3
uid58425	0.227056	527	371	397	3
uid49133	0.227073	521	373	386	2
uid62905	0.227077	470	324	341	2
uid58399	0.227079	397	269	296	6
uid70839	0.227095	212	153	159	1
uid162043	0.227108	605	439	446	9
uid167994	0.227110	521	373	377	4
uid48073	0.227112	530	385	398	9
uid50551	0.227119	521	355	385	7
uid58485	0.227127	536	384	413	6
uid158693	0.227135	607	460	455	9
uid195604	0.227140	526	389	403	4
uid61247	0.227146	492	367	365	7
uid179069	0.227181	539	385	413	5
uid159657	0.227183	551	390	412	5
uid162007	0.227189	605	436	444	9
uid57601	0.227199	641	465	471	8
uid59969	0.227210	613	436	451	8
uid162013	0.227211	347	243	256	3
uid175778	0.227213	357	223	255	3
uid161973	0.227216	348	249	250	2
uid65447	0.227220	591	423	442	7
uid58591	0.227231	341	243	258	3
uid58557	0.227232	463	348	353	6
uid59297	0.227244	585	413	429	6
uid49531	0.227267	352	252	257	1
uid165185	0.227272	581	446	436	6
uid179904	0.227272	571	413	430	8
uid174439	0.227274	331	235	241	3
uid58729	0.227278	632	471	484	13
uid58245	0.227278	227	153	170	NA
uid58305	0.227285	418	314	334	4
uid58999	0.227307	334	242	240	3
uid67253	0.227317	559	411	427	5
uid43725	0.227319	597	423	439	4
uid159987	0.227330	310	228	245	NA
uid41863	0.227345	282	202	217	2
uid86913	0.227360	609	431	433	8
uid198431	0.227378	616	424	452	6
uid87001	0.227384	610	441	442	9
uid57851	0.227398	236	160	169	1
uid66595	0.227418	527	388	398	5
uid78933	0.227425	526	373	399	3
uid59075	0.227444	516	367	379	5
uid58811	0.227452	349	250	251	2
uid158537	0.227457	536	388	412	7
uid58617	0.227482	582	419	441	9
uid70155	0.227503	578	426	437	7
uid203392	0.227503	114	72	89	NA
uid49953	0.227505	552	387	405	9
uid197193	0.227509	350	246	263	4
uid49469	0.227513	523	381	388	5
uid58115	0.227513	356	247	252	2
uid59403	0.227519	542	396	412	3
uid65787	0.227541	342	233	267	3
uid59371	0.227579	240	164	177	1
uid57793	0.227583	609	442	451	7
uid58013	0.227608	228	151	170	NA
uid178014	0.227612	NA	NA	NA	NA
uid58685	0.227635	299	208	230	NA
uid58891	0.227641	428	298	320	4
uid58565	0.227646	578	413	428	4
uid58081	0.227647	594	436	449	7
uid59355	0.227650	521	372	396	3
uid162181	0.227653	548	397	414	8
uid58329	0.227656	203	139	154	1
uid59283	0.227658	187	123	136	NA
uid62101	0.227658	638	452	469	7
uid58909	0.227660	605	460	460	8
uid162207	0.227703	305	221	242	NA
uid57623	0.227706	518	373	393	3
uid201037	0.227706	596	456	459	8
uid68741	0.227707	38	22	29	NA
uid57973	0.227721	610	437	450	7
uid57583	0.227726	385	279	295	6
uid58389	0.227744	591	442	455	8
uid159519	0.227745	39	22	29	NA
uid168256	0.227758	341	246	258	3
uid53541	0.227766	308	223	244	NA
uid89387	0.227770	519	376	374	5
uid174512	0.227785	297	209	220	2
uid170255	0.227792	351	243	262	4
uid157999	0.227838	421	309	317	4
uid162107	0.227844	385	271	273	5
uid161927	0.227846	546	396	398	7
uid58483	0.227851	666	465	468	11
uid57653	0.227857	569	426	434	7
uid57969	0.227876	558	412	424	6
uid58481	0.227887	355	267	262	3
uid168180	0.227891	448	329	353	5
uid72793	0.227915	587	424	433	8
uid161935	0.227923	354	250	252	3
uid177080	0.227960	615	445	488	6
uid73771	0.227969	341	247	256	4
uid59279	0.227971	477	337	363	6
uid59305	0.228024	304	215	235	NA
uid201427	0.228027	611	443	450	9
uid158375	0.228052	477	337	363	6
uid158383	0.228052	477	337	363	6
uid158379	0.228052	477	337	363	6
uid158373	0.228052	477	337	363	6
uid158531	0.228052	477	337	363	6
uid66301	0.228054	620	457	440	8
uid158381	0.228071	477	337	362	6
uid205256	0.228073	442	307	322	3
uid58123	0.228096	436	340	346	4
uid59083	0.228098	501	363	379	7
uid58983	0.228101	625	456	469	8
uid68689	0.228105	620	465	472	12
uid59019	0.228110	604	427	453	4
uid162147	0.228123	631	445	459	7
uid58295	0.228142	485	353	366	5
uid165869	0.228160	283	202	222	NA
uid168322	0.228187	587	436	433	7
uid82931	0.228189	648	487	475	9
uid58087	0.228202	441	308	323	3
uid58369	0.228217	626	460	457	9
uid54701	0.228220	510	350	364	3
uid158377	0.228222	475	336	360	6
uid42975	0.228258	616	459	470	11
uid57991	0.228277	580	402	422	7
uid159639	0.228278	304	223	243	NA
uid164001	0.228280	522	374	384	5
uid59343	0.228287	605	429	436	8
uid72801	0.228294	400	281	306	3
uid187277	0.228295	607	426	439	9
uid50385	0.228295	355	267	272	6
uid46253	0.228305	621	459	476	12
uid60487	0.228314	475	340	372	4
uid53509	0.228357	489	344	375	5
uid60171	0.228361	559	394	414	4
uid197217	0.228367	622	457	468	6
uid89389	0.228386	519	373	392	3
uid174335	0.228407	535	382	409	9
uid58489	0.228407	584	423	426	5
uid62103	0.228409	355	245	260	4
uid59155	0.228417	520	374	388	4
uid58303	0.228429	616	457	465	8
uid62243	0.228432	543	393	413	5
uid59271	0.228439	494	366	382	7
uid61599	0.228446	535	398	412	6
uid58517	0.228461	313	221	244	1
uid201479	0.228481	306	208	216	2
uid63345	0.228488	545	390	403	10
uid57589	0.228496	338	242	245	2
uid58693	0.228498	337	240	244	2
uid185180	0.228498	566	409	431	6
uid57843	0.228506	591	453	453	9
uid47507	0.228521	471	339	350	4
uid203028	0.228532	294	209	232	NA
uid62909	0.228557	543	398	414	5
uid51377	0.228570	391	268	288	7
uid159693	0.228582	503	359	387	7
uid77127	0.228623	188	133	150	NA
uid158685	0.228627	493	367	383	8
uid42501	0.228645	617	439	465	5
uid58029	0.228660	293	206	214	3
uid66303	0.228667	630	490	470	9
uid176684	0.228672	363	260	266	4
uid58765	0.228679	494	365	384	8
uid162213	0.228687	316	226	242	NA
uid184820	0.228701	606	416	432	8
uid58099	0.228711	595	436	441	6
uid162209	0.228747	305	219	240	NA
uid66307	0.228785	555	398	415	10
uid59387	0.228795	525	377	397	3
uid197194	0.228807	342	244	255	4
uid68021	0.228817	292	203	214	4
uid57771	0.228829	363	251	266	3
uid67351	0.228833	581	425	428	10
uid180867	0.228843	556	393	433	7
uid52597	0.228845	514	368	369	4
uid67383	0.228857	538	370	398	4
uid161923	0.228883	365	267	274	3
uid175523	0.228913	527	380	387	6
uid59375	0.228931	603	445	462	7
uid57625	0.228932	290	200	229	3
uid58843	0.228935	619	469	458	7
uid58769	0.228936	618	469	461	9
uid59365	0.228944	470	326	338	5
uid52537	0.228948	576	415	429	6
uid73413	0.228951	351	250	251	3
uid188480	0.228956	566	439	416	7
uid58701	0.228965	621	457	462	7
uid48809	0.228974	381	276	283	3
uid162739	0.228977	499	368	383	8
uid161925	0.228978	306	214	248	NA
uid59433	0.228982	596	437	457	9
uid86647	0.228988	367	263	273	3
uid75107	0.229042	582	412	417	7
uid182202	0.229071	297	212	235	NA
uid58727	0.229103	590	414	440	9
uid57635	0.229106	296	212	218	2
uid158677	0.229110	495	365	379	8
uid58341	0.229118	540	398	398	8
uid57801	0.229121	630	469	479	5
uid58611	0.229146	427	323	334	4
uid176498	0.229158	485	361	374	8
uid58007	0.229160	572	413	425	8
uid58985	0.229162	449	321	343	6
uid163997	0.229200	390	279	292	5
uid196849	0.229203	608	428	443	6
uid57913	0.229212	192	126	144	NA
uid53539	0.229248	313	223	243	NA
uid57789	0.229260	315	219	239	NA
uid54715	0.229289	530	383	408	5
uid59071	0.229293	427	307	325	5
uid58325	0.229311	643	464	477	10
uid58233	0.229315	368	274	275	7
uid89385	0.229325	519	374	380	5
uid170732	0.229326	472	342	366	2
uid59269	0.229330	598	434	446	8
uid82347	0.229371	554	399	418	4
uid58995	0.229371	633	450	466	6
uid58845	0.229390	611	438	456	7
uid75101	0.229404	616	442	455	7
uid158509	0.229418	640	467	471	8
uid161145	0.229420	307	227	239	NA
uid57949	0.229423	538	394	416	5
uid58201	0.229430	595	436	449	9
uid59417	0.229441	324	231	226	3
uid162105	0.229446	365	275	272	4
uid62715	0.229455	571	410	424	4
uid193657	0.229466	665	488	491	6
uid43327	0.229467	629	444	458	6
uid177713	0.229530	506	376	386	6
uid58967	0.229546	324	227	256	3
uid59097	0.229552	604	442	445	9
uid59047	0.229554	491	349	377	5
uid58143	0.229569	599	430	435	8
uid68279	0.229584	531	373	398	4
uid65087	0.229590	619	463	466	6
uid86855	0.229608	595	422	440	6
uid58949	0.229613	338	233	263	4
uid58017	0.229635	596	433	444	8
uid57745	0.229639	309	218	231	4
uid167583	0.229686	599	452	448	10
uid43465	0.229696	609	443	459	5
uid58345	0.229714	525	386	403	9
uid59423	0.229729	540	399	399	4
uid59421	0.229730	579	432	434	6
uid183485	0.229783	582	422	439	7
uid74393	0.229793	526	393	400	4
uid58343	0.229799	524	377	399	8
uid59063	0.229803	590	432	433	8
uid81627	0.229816	527	371	408	5
uid59285	0.229817	189	124	137	NA
uid81083	0.229819	188	129	152	NA
uid158847	0.229840	182	122	135	NA
uid58351	0.229857	470	329	343	4
uid184822	0.229859	557	408	426	9
uid203025	0.229897	272	201	215	1
uid58283	0.229900	512	385	382	5
uid157997	0.229932	645	469	476	6
uid42523	0.229934	629	471	472	10
uid158533	0.229940	195	136	146	NA
uid48825	0.229941	526	379	402	6
uid159991	0.229950	305	219	243	NA
uid46085	0.229953	654	474	478	9
uid165871	0.229959	600	452	460	9
uid58261	0.229972	535	395	405	7
uid58491	0.229975	596	435	430	6
uid174072	0.229978	577	420	411	7
uid87037	0.229991	621	475	462	8
uid203026	0.230028	307	219	244	NA
uid52601	0.230041	527	391	403	6
uid13791	0.230077	634	456	468	8
uid58439	0.230085	623	448	461	7
uid58447	0.230088	518	374	384	10
uid170256	0.230101	652	456	466	7
uid194119	0.230142	364	260	276	3
uid162205	0.230160	312	221	245	NA
uid71153	0.230188	376	273	281	2
uid158679	0.230210	490	363	380	8
uid197218	0.230218	496	357	374	4
uid185181	0.230237	605	439	447	9
uid43209	0.230239	563	401	411	4
uid57987	0.230265	301	216	222	2
uid58465	0.230268	592	436	435	6
uid58349	0.230270	537	383	393	5
uid58395	0.230297	616	434	452	10
uid59413	0.230326	412	299	307	6
uid72795	0.230326	536	380	400	4
uid58071	0.230330	222	153	170	1
uid61615	0.230333	600	445	466	9
uid59005	0.230343	516	378	390	4
uid66607	0.230346	478	353	370	7
uid182733	0.230347	603	475	449	10
uid57953	0.230377	628	473	468	10
uid59405	0.230385	314	229	240	1
uid46219	0.230393	315	228	244	6
uid49313	0.230393	385	275	282	5
uid59227	0.230408	260	171	189	3
uid58459	0.230421	447	321	346	5
uid162133	0.230431	542	408	421	7
uid59273	0.230446	377	262	284	3
uid57955	0.230463	636	478	487	9
uid58691	0.230476	549	396	390	3
uid68143	0.230488	458	349	362	4
uid62939	0.230496	479	350	366	4
uid58831	0.230507	614	447	453	9
uid193709	0.230519	432	299	330	4
uid50553	0.230528	528	386	401	7
uid161955	0.230529	422	296	323	5
uid158049	0.230546	585	421	434	5
uid61601	0.230549	444	317	341	6
uid193764	0.230552	264	173	190	3
uid58545	0.230552	410	301	326	2
uid58187	0.230583	587	414	428	5
uid42117	0.230617	463	340	359	2
uid46523	0.230625	480	346	366	3
uid87035	0.230635	592	435	431	7
uid58377	0.230646	610	452	461	7
uid51635	0.230664	522	388	404	7
uid61563	0.230677	500	367	379	5
uid57805	0.230701	197	133	144	NA
uid58667	0.230705	378	271	290	3
uid59363	0.230707	582	411	427	6
uid58355	0.230735	596	451	451	9
uid168997	0.230736	599	424	438	11
uid81775	0.230739	477	343	372	2
uid162211	0.230743	311	219	240	NA
uid62925	0.230746	629	465	481	10
uid59393	0.230757	92	67	76	NA
uid59115	0.230757	598	442	444	4
uid58901	0.230772	277	187	201	4
uid161139	0.230784	309	224	245	NA
uid59397	0.230799	567	418	418	6
uid45895	0.230815	624	435	459	5
uid193704	0.230825	680	506	524	16
uid49903	0.230839	303	220	243	NA
uid57693	0.230867	518	370	377	5
uid43089	0.230885	606	431	441	10
uid159003	0.230888	545	392	415	12
uid193715	0.230898	306	223	245	NA
uid81103	0.230909	352	252	253	2
uid43467	0.230926	617	447	455	7
uid158843	0.230944	183	122	134	NA
uid168183	0.230947	499	363	366	7
uid57815	0.230961	602	446	468	9
uid57699	0.230989	503	361	369	6
uid73353	0.231008	531	369	388	6
uid162193	0.231016	546	388	429	10
uid193716	0.231024	305	219	245	NA
uid59247	0.231032	608	442	451	8
uid184078	0.231036	596	440	449	10
uid178201	0.231045	312	226	245	1
uid162135	0.231048	526	375	390	4
uid58715	0.231052	542	398	405	3
uid58639	0.231055	585	436	439	7
uid58813	0.231056	554	413	427	6
uid59415	0.231065	309	219	238	NA
uid72627	0.231065	620	440	458	3
uid43697	0.231077	315	231	231	2
uid161157	0.231083	310	220	242	NA
uid41709	0.231106	495	352	373	5
uid62911	0.231121	442	320	329	6
uid182201	0.231128	305	226	246	NA
uid178369	0.231140	532	380	402	7
uid158699	0.231142	462	340	341	7
uid58659	0.231172	574	423	451	4
uid57981	0.231183	336	229	237	3
uid61245	0.231246	255	176	193	3
uid68443	0.231250	654	487	472	6
uid58253	0.231279	541	403	403	10
uid59129	0.231283	313	228	248	2
uid59105	0.231299	413	297	306	4
uid57627	0.231310	419	295	325	5
uid57739	0.231317	607	453	452	6
uid58895	0.231318	366	256	287	2
uid62131	0.231324	294	212	221	1
uid58231	0.231330	616	450	463	12
uid191340	0.231358	402	295	317	2
uid190222	0.231358	500	368	391	8
uid58441	0.231360	609	429	456	6
uid50539	0.231365	565	420	424	8
uid61637	0.231403	502	376	394	8
uid161143	0.231409	305	216	242	NA
uid161153	0.231410	311	219	244	NA
uid203393	0.231413	605	458	444	8
uid50545	0.231426	557	411	424	6
uid162055	0.231456	584	442	442	11
uid55727	0.231457	487	352	370	5
uid58917	0.231459	600	438	440	8
uid59081	0.231471	639	456	473	5
uid86059	0.231498	616	448	464	9
uid49001	0.231510	553	410	417	6
uid58819	0.231530	395	302	313	4
uid41317	0.231539	469	348	361	3
uid162195	0.231550	613	449	455	8
uid68743	0.231560	375	276	288	5
uid58267	0.231571	537	390	397	7
uid186740	0.231574	105	72	81	NA
uid58085	0.231581	561	410	441	7
uid58735	0.231601	593	443	448	9
uid58463	0.231602	599	443	452	7
uid59023	0.231648	629	471	475	6
uid59263	0.231662	318	225	227	5
uid189950	0.231663	293	217	228	3
uid58025	0.231667	582	423	456	9
uid162009	0.231667	564	420	429	7
uid57787	0.231672	311	224	246	NA
uid190101	0.231677	608	437	448	9
uid168059	0.231680	635	477	482	5
uid41601	0.231681	569	423	436	9
uid165873	0.231698	205	146	157	1
uid58297	0.231714	119	74	82	NA
uid178203	0.231717	312	226	245	1
uid171260	0.231731	605	463	458	9
uid205541	0.231733	635	477	485	11
uid57773	0.231748	416	315	336	3
uid52533	0.231752	377	267	280	3
uid167045	0.231753	571	404	412	10
uid57775	0.231763	495	354	371	4
uid48589	0.231785	387	286	300	5
uid58319	0.231788	438	325	351	3
uid58915	0.231794	605	442	447	8
uid165043	0.231801	585	422	431	5
uid46097	0.231876	379	261	289	3
uid57937	0.231878	618	464	449	7
uid157907	0.231880	433	294	321	3
uid58427	0.231889	547	391	420	10
uid59581	0.231901	450	336	341	2
uid59899	0.231909	588	429	440	6
uid41533	0.231940	216	148	167	1
uid158047	0.231943	611	444	454	9
uid57827	0.231948	177	120	132	NA
uid203027	0.231962	303	218	233	NA
uid57891	0.231966	486	354	366	3
uid84393	0.231986	618	449	463	9
uid62959	0.232011	370	260	286	6
uid159983	0.232027	299	215	238	NA
uid52781	0.232041	518	388	409	6
uid83159	0.232045	641	448	465	7
uid62901	0.232050	608	439	448	5
uid53371	0.232070	542	382	403	6
uid59275	0.232086	627	474	467	11
uid67323	0.232100	506	381	382	5
uid57833	0.232110	566	407	439	5
uid58675	0.232118	499	367	377	7
uid87049	0.232118	615	447	464	9
uid158163	0.232120	618	462	482	10
uid58959	0.232123	546	389	410	1
uid62097	0.232161	352	258	263	3
uid202218	0.232163	489	349	371	4
uid197175	0.232189	390	283	300	5
uid198746	0.232213	614	451	465	10
uid58183	0.232217	487	364	378	3
uid193717	0.232221	205	145	155	1
uid89391	0.232225	580	420	437	7
uid58837	0.232229	431	318	320	6
uid188689	0.232233	438	315	334	6
uid185179	0.232234	626	463	473	8
uid84397	0.232244	622	455	470	9
uid158849	0.232255	178	117	130	NA
uid198769	0.232293	430	302	327	4
uid159467	0.232295	312	222	247	NA
uid178202	0.232325	312	226	245	1
uid202426	0.232338	500	358	367	6
uid58641	0.232350	587	436	447	5
uid47081	0.232401	433	316	335	2
uid49873	0.232413	311	225	241	NA
uid65781	0.232420	445	315	336	6
uid197168	0.232469	505	368	379	9
uid67369	0.232475	474	346	350	5
uid173858	0.232477	594	447	454	9
uid58167	0.232479	680	519	505	13
uid59307	0.232497	491	358	374	4
uid70791	0.232521	486	348	373	2
uid86645	0.232552	616	446	464	9
uid59431	0.232556	604	436	443	9
uid203333	0.232556	427	306	318	4
uid58997	0.232560	606	451	465	7
uid82343	0.232592	680	504	500	9
uid58637	0.232595	353	250	277	2
uid57799	0.232601	617	449	465	9
uid184828	0.232603	511	359	377	3
uid58299	0.232604	463	331	353	5
uid162187	0.232634	607	446	465	6
uid161151	0.232657	312	220	237	1
uid176500	0.232679	554	393	412	4
uid58021	0.232686	421	303	314	3
uid59165	0.232715	307	219	239	NA
uid58207	0.232717	587	426	437	7
uid162173	0.232723	634	485	479	12
uid162947	0.232730	561	423	430	5
uid86061	0.232731	612	443	464	9
uid195457	0.232733	427	299	323	5
uid58003	0.232771	645	467	465	5
uid57919	0.232781	397	286	292	4
uid63269	0.232792	488	355	353	6
uid77117	0.232800	608	446	469	6
uid58737	0.232809	571	434	435	10
uid161921	0.232818	359	264	274	4
uid162215	0.232824	314	218	255	NA
uid66297	0.232841	584	435	453	6
uid58651	0.232847	601	451	440	7
uid58809	0.232849	389	266	296	1
uid58987	0.232855	607	442	461	7
uid167481	0.232901	430	318	319	6
uid206041	0.232906	359	255	256	6
uid162089	0.232909	628	481	474	11
uid59249	0.232980	596	433	448	8
uid61581	0.233008	439	339	360	4
uid58663	0.233019	375	281	276	6
uid57695	0.233025	500	358	374	4
uid159493	0.233037	307	220	240	NA
uid58771	0.233038	389	283	291	3
uid58743	0.233040	538	401	411	8
uid58789	0.233096	425	299	326	5
uid58699	0.233121	656	509	512	14
uid57933	0.233121	219	152	172	1
uid58549	0.233124	644	470	488	8
uid61607	0.233132	454	349	358	5
uid161149	0.233141	308	226	246	NA
uid49735	0.233144	372	262	279	3
uid188115	0.233171	211	150	163	1
uid171829	0.233185	203	134	145	NA
uid58163	0.233185	516	391	405	3
uid197183	0.233196	421	316	335	2
uid58921	0.233213	585	426	423	6
uid61249	0.233231	361	264	271	3
uid58669	0.233235	413	306	328	5
uid62225	0.233283	543	387	402	9
uid160253	0.233284	421	306	313	6
uid58781	0.233294	500	357	373	4
uid184823	0.233337	656	498	490	7
uid68321	0.233356	418	298	308	5
uid189029	0.233363	498	357	372	4
uid86889	0.233369	501	359	374	4
uid159985	0.233377	312	220	236	1
uid81777	0.233382	673	485	489	12
uid159989	0.233394	305	223	244	1
uid63627	0.233417	358	267	289	5
uid81779	0.233443	480	374	398	8
uid58107	0.233455	211	150	154	NA
uid195458	0.233481	425	298	325	5
uid162113	0.233481	579	431	446	5
uid42113	0.233484	629	438	462	7
uid46345	0.233492	516	373	392	4
uid58533	0.233505	296	207	227	2
uid58973	0.233508	615	449	459	7
uid162149	0.233515	602	442	473	13
uid58169	0.233525	495	361	369	2
uid161159	0.233534	315	224	238	1
uid162025	0.233543	525	393	398	7
uid58075	0.233565	634	477	479	10
uid58259	0.233597	524	394	405	7
uid59419	0.233610	586	433	443	8
uid162191	0.233644	370	263	279	3
uid58073	0.233646	625	468	454	8
uid168379	0.233675	581	430	438	7
uid59281	0.233676	500	357	371	4
uid84217	0.233689	546	400	408	8
uid196598	0.233690	625	481	470	12
uid185758	0.233695	498	359	372	4
uid162509	0.233716	541	401	394	6
uid62135	0.233734	499	363	377	6
uid62123	0.233746	361	262	268	3
uid183339	0.233777	655	498	500	12
uid57655	0.233789	613	448	476	13
uid58763	0.233799	383	261	296	1
uid61597	0.233836	493	367	374	7
uid83613	0.233868	499	372	369	6
uid162023	0.233888	371	251	288	1
uid57631	0.233892	356	257	284	2
uid162203	0.233903	556	419	426	6
uid61603	0.233905	599	434	464	12
uid46099	0.233907	492	352	379	5
uid175682	0.233931	347	263	272	7
uid57959	0.233951	363	257	271	5
uid58873	0.234035	500	372	370	6
uid58859	0.234061	558	428	434	9
uid57899	0.234075	379	277	281	2
uid52605	0.234084	626	477	475	5
uid58273	0.234103	615	434	442	10
uid58291	0.234140	500	363	379	5
uid58615	0.234179	535	412	411	3
uid43247	0.234200	583	413	444	4
uid159533	0.234208	381	284	290	2
uid58893	0.234209	352	250	279	2
uid83161	0.234212	587	442	460	4
uid57869	0.234220	385	263	295	1
uid158853	0.234224	505	373	369	7
uid205051	0.234259	414	301	320	3
uid57849	0.234276	389	264	303	2
uid59259	0.234287	328	230	232	5
uid84337	0.234341	391	289	293	4
uid161937	0.234348	380	278	272	5
uid58195	0.234424	551	399	416	9
uid58581	0.234425	361	258	274	3
uid201429	0.234465	371	263	272	6
uid178736	0.234477	404	293	308	3
uid58323	0.234478	429	323	351	5
uid188477	0.234482	404	313	305	4
uid193763	0.234483	493	357	374	4
uid58775	0.234491	532	397	408	7
uid57859	0.234521	360	257	276	3
uid176372	0.234587	632	477	482	5
uid168996	0.234596	632	485	474	12
uid57983	0.234627	395	295	301	7
uid57613	0.234632	544	386	391	6
uid176371	0.234633	368	277	276	4
uid66331	0.234652	395	287	308	3
uid58139	0.234654	670	484	485	9
uid58501	0.234663	466	341	366	4
uid58309	0.234676	380	291	301	3
uid170532	0.234677	500	359	375	4
uid158857	0.234680	501	373	369	7
uid58513	0.234683	509	406	404	6
uid59191	0.234688	395	292	287	4
uid58185	0.234711	443	319	336	5
uid158855	0.234721	502	372	369	8
uid58347	0.234722	545	396	408	8
uid83615	0.234732	495	370	369	6
uid57593	0.234734	563	412	425	9
uid58865	0.234739	370	270	281	2
uid59367	0.234773	510	370	388	7
uid58671	0.234778	365	270	273	3
uid170534	0.234789	466	334	346	4
uid184830	0.234793	503	365	371	3
uid184832	0.234804	505	356	377	4
uid160937	0.234810	414	308	315	7
uid65449	0.234829	366	267	271	2
uid68749	0.234829	580	428	448	6
uid59055	0.234843	535	382	403	10
uid58049	0.234849	528	384	401	3
uid58453	0.234853	606	457	464	11
uid57703	0.234862	512	378	399	8
uid58853	0.234897	500	360	374	4
uid57777	0.234956	498	359	373	4
uid159685	0.234958	639	487	479	5
uid53043	0.234964	476	355	379	7
uid58001	0.234969	567	426	429	10
uid59315	0.234975	409	303	299	6
uid58471	0.234992	378	272	280	2
uid68747	0.234996	597	435	444	10
uid59181	0.235008	369	261	278	3
uid62937	0.235032	495	370	367	6
uid58281	0.235055	352	247	249	6
uid59119	0.235061	361	258	273	3
uid57977	0.235081	631	482	470	11
uid60723	0.235091	506	370	383	6
uid61403	0.235091	577	433	433	7
uid58665	0.235094	376	280	275	6
uid57671	0.235098	416	306	316	7
uid61631	0.235114	543	392	399	9
uid182929	0.235141	678	529	523	11
uid162169	0.235196	409	299	303	6
uid182928	0.235204	570	422	426	6
uid68101	0.235223	136	95	102	NA
uid59241	0.235252	495	366	361	6
uid59069	0.235264	499	360	374	4
uid58417	0.235268	500	363	372	4
uid57735	0.235268	498	370	370	6
uid53537	0.235297	427	312	327	6
uid58301	0.235297	547	388	417	8
uid59145	0.235311	631	448	464	7
uid60851	0.235312	401	287	301	5
uid86865	0.235317	631	466	479	4
uid58093	0.235322	354	262	271	3
uid62913	0.235329	559	392	417	11
uid62921	0.235335	529	402	405	8
uid58627	0.235374	639	480	484	11
uid192185	0.235398	417	312	310	7
uid159535	0.235413	381	273	285	3
uid128	0.235450	405	279	289	3
uid63397	0.235475	495	378	391	5
uid58805	0.235505	562	414	415	7
uid46181	0.235582	524	397	399	6
uid49483	0.235582	570	441	422	12
uid59265	0.235583	500	361	383	6
uid83619	0.235594	498	361	373	4
uid58307	0.235614	383	290	307	4
uid71131	0.235617	508	374	370	6
uid86885	0.235623	456	325	342	4
uid162949	0.235625	482	367	369	5
uid162161	0.235627	681	502	509	7
uid54947	0.235640	497	361	373	4
uid70731	0.235646	499	357	371	3
uid184079	0.235662	328	239	253	6
uid55357	0.235666	386	282	295	3
uid57597	0.235671	584	437	458	9
uid161997	0.235683	498	360	374	4
uid176363	0.235710	432	303	329	6
uid57885	0.235714	395	282	303	4
uid184829	0.235715	501	364	379	4
uid193765	0.235716	395	274	313	3
uid161097	0.235727	385	287	289	4
uid57995	0.235736	388	303	309	4
uid55353	0.235739	418	314	327	6
uid176370	0.235747	640	476	486	11
uid58467	0.235750	569	434	435	6
uid67363	0.235758	638	461	479	10
uid42831	0.235764	415	307	309	7
uid161979	0.235770	359	263	267	4
uid58353	0.235810	617	455	465	12
uid59125	0.235831	364	262	274	2
uid59319	0.235856	507	373	371	6
uid198829	0.235872	583	435	454	9
uid59121	0.235881	361	264	276	3
uid162119	0.235887	410	298	309	3
uid189241	0.235908	578	414	426	11
uid57665	0.235930	521	396	400	5
uid58907	0.235940	515	389	408	3
uid58069	0.235955	558	427	436	8
uid193658	0.235968	486	350	370	9
uid58423	0.235972	390	292	315	3
uid57945	0.235991	634	484	478	12
uid80859	0.236002	449	314	329	7
uid175904	0.236020	459	351	355	4
uid162219	0.236031	388	267	309	4
uid59015	0.236034	496	368	370	6
uid198830	0.236077	573	428	450	8
uid175861	0.236077	369	261	275	3
uid58357	0.236088	379	287	308	5
uid48815	0.236125	591	447	444	9
uid58875	0.236164	379	273	279	2
uid174334	0.236201	569	417	421	7
uid59261	0.236212	338	239	235	5
uid58019	0.236214	490	365	365	6
uid162111	0.236218	375	278	273	5
uid59009	0.236244	500	370	370	6
uid189751	0.236260	254	170	187	2
uid162183	0.236294	497	361	372	4
uid59237	0.236297	411	295	310	3
uid57611	0.236314	383	285	284	4
uid170535	0.236347	452	335	338	4
uid176364	0.236357	533	404	407	6
uid178913	0.236382	537	385	386	6
uid77119	0.236388	634	481	488	9
uid189750	0.236409	258	180	201	2
uid59361	0.236422	429	317	319	5
uid58863	0.236440	506	387	391	7
uid174333	0.236463	378	279	276	5
uid41885	0.236481	580	422	449	9
uid161943	0.236482	484	353	371	4
uid162095	0.236483	372	275	270	5
uid58363	0.236492	464	341	372	8
uid57857	0.236552	361	264	272	3
uid57935	0.236562	369	258	272	4
uid177517	0.236563	529	381	386	7
uid197171	0.236567	614	473	480	9
uid193772	0.236580	645	492	491	7
uid41287	0.236627	211	147	161	1
uid58629	0.236640	366	271	292	3
uid162123	0.236641	374	279	274	5
uid162121	0.236646	411	296	310	3
uid58211	0.236649	463	333	347	4
uid182483	0.236681	269	186	217	4
uid203790	0.236705	498	362	373	4
uid183005	0.236725	611	480	479	9
uid87025	0.236751	409	315	316	4
uid197157	0.236768	418	303	335	4
uid162155	0.236781	328	228	233	5
uid57603	0.236783	645	491	489	7
uid161941	0.236789	484	350	372	3
uid51489	0.236854	497	369	386	6
uid183630	0.236854	255	178	191	3
uid59373	0.236864	488	351	373	7
uid57615	0.236869	521	373	379	6
uid59123	0.236883	362	257	269	3
uid46801	0.236895	548	378	413	7
uid178644	0.236926	363	263	262	4
uid175780	0.236963	368	260	272	4
uid89409	0.236964	634	465	467	12
uid193769	0.236975	378	278	275	5
uid58603	0.236992	507	367	394	5
uid59321	0.237020	377	277	273	5
uid179384	0.237032	396	291	302	6
uid162157	0.237063	398	294	294	7
uid189753	0.237099	636	465	470	12
uid58113	0.237116	493	368	364	6
uid68839	0.237129	495	357	374	4
uid57823	0.237137	650	508	516	16
uid83617	0.237145	502	370	369	6
uid184077	0.237146	407	309	313	8
uid58575	0.237204	327	235	245	5
uid67391	0.237229	402	288	313	2
uid66567	0.237261	437	309	334	6
uid57647	0.237282	480	352	360	7
uid183110	0.237287	645	503	496	11
uid159871	0.237302	501	370	369	6
uid57639	0.237317	541	403	419	9
uid197185	0.237324	355	252	270	2
uid46083	0.237367	605	435	466	6
uid57927	0.237480	501	368	369	6
uid52607	0.237522	633	480	479	5
uid59323	0.237576	374	277	272	5
uid59103	0.237596	366	262	262	3
uid58981	0.237602	368	263	281	7
uid61649	0.237640	394	283	297	5
uid162197	0.237641	410	304	308	6
uid66803	0.237648	311	230	245	5
uid202215	0.237648	353	251	255	4
uid168117	0.237650	524	391	409	9
uid58105	0.237654	323	229	243	6
uid57761	0.237668	384	286	305	3
uid59219	0.237736	369	269	281	7
uid162035	0.237738	366	259	273	3
uid193766	0.237740	316	228	239	4
uid168614	0.237743	339	245	256	5
uid193771	0.237747	519	371	375	3
uid73417	0.237781	361	278	288	2
uid57925	0.237793	556	431	435	8
uid66327	0.237799	367	269	263	5
uid58579	0.237855	129	97	104	NA
uid184342	0.237875	588	434	445	10
uid63399	0.237881	464	344	356	5
uid58437	0.237924	385	292	306	4
uid73657	0.237926	418	314	308	4
uid183629	0.237946	258	176	190	2
uid58373	0.237973	460	329	348	3
uid189749	0.237978	255	178	191	3
uid57845	0.238000	317	229	239	3
uid58739	0.238028	542	388	399	7
uid161983	0.238051	413	301	308	8
uid57943	0.238111	369	259	273	4
uid57985	0.238164	390	274	290	1
uid167486	0.238171	557	423	412	11
uid58145	0.238193	574	410	428	9
uid58599	0.238193	635	482	478	9
uid195459	0.238235	601	469	457	9
uid58569	0.238250	321	232	241	6
uid71379	0.238275	291	206	221	4
uid170940	0.238295	558	415	424	9
uid58313	0.238392	392	290	313	3
uid58359	0.238393	381	292	308	4
uid58221	0.238394	384	290	288	5
uid61609	0.238405	440	327	357	3
uid82365	0.238407	562	411	444	8
uid59313	0.238412	412	301	307	8
uid64757	0.238490	351	272	268	3
uid189752	0.238497	259	177	191	2
uid59287	0.238558	365	261	277	4
uid57737	0.238633	382	273	304	4
uid46647	0.238636	338	239	262	5
uid47075	0.238656	90	65	72	NA
uid162037	0.238743	357	252	273	2
uid57609	0.238754	450	327	342	4
uid73423	0.238794	578	429	434	13
uid197186	0.238818	355	251	275	2
uid197188	0.238827	357	252	275	2
uid57947	0.238835	412	302	301	6
uid67355	0.238858	355	262	261	5
uid58275	0.238865	535	399	402	3
uid32235	0.238875	372	276	272	5
uid58209	0.238894	449	324	333	4
uid161969	0.238972	469	350	366	8
uid60725	0.238998	563	400	425	12
uid159531	0.239014	376	276	285	2
uid174986	0.239019	355	251	262	2
uid68753	0.239063	538	390	415	8
uid57767	0.239068	684	527	507	14
uid162125	0.239077	365	265	263	5
uid57607	0.239115	574	428	439	6
uid175569	0.239125	483	352	361	5
uid49485	0.239173	566	413	415	9
uid178722	0.239173	357	253	261	4
uid81081	0.239177	648	503	497	11
uid158171	0.239195	509	386	412	8
uid193759	0.239209	432	328	349	10
uid59127	0.239211	530	403	418	10
uid81439	0.239230	564	415	437	9
uid162077	0.239233	397	289	298	5
uid58925	0.239260	464	345	357	8
uid193761	0.239260	431	326	348	10
uid61591	0.239302	465	342	370	6
uid193760	0.239306	431	326	349	10
uid58337	0.239314	318	232	243	5
uid52547	0.239325	689	526	525	20
uid51505	0.239327	514	365	390	6
uid193756	0.239351	431	326	349	10
uid193755	0.239351	431	326	348	10
uid193754	0.239351	431	326	349	10
uid193757	0.239351	431	326	348	10
uid159517	0.239408	293	207	223	4
uid162015	0.239409	390	293	291	6
uid57587	0.239443	380	278	284	2
uid58587	0.239451	395	285	299	4
uid58219	0.239466	379	285	289	5
uid58817	0.239466	470	349	364	8
uid175779	0.239474	360	259	273	3
uid58455	0.239478	467	350	365	8
uid197182	0.239486	301	217	234	7
uid59233	0.239509	522	383	410	10
uid58457	0.239529	468	349	367	8
uid59167	0.239588	365	262	281	4
uid193710	0.239594	453	332	342	4
uid157913	0.239603	556	418	423	9
uid57835	0.239606	470	349	365	8
uid159835	0.239613	556	417	423	9
uid158059	0.239613	556	417	423	9
uid41861	0.239615	513	371	388	9
uid158061	0.239622	320	233	242	5
uid158037	0.239639	320	232	242	5
uid57661	0.239646	463	337	355	8
uid159389	0.239657	465	348	364	8
uid58571	0.239677	320	230	241	6
uid193758	0.239688	431	327	349	10
uid58473	0.239698	530	397	406	4
uid159873	0.239733	556	418	422	9
uid203391	0.239762	375	280	283	3
uid197187	0.239765	356	252	273	2
uid58503	0.239766	384	284	292	3
uid57617	0.239768	476	348	359	5
uid162039	0.239775	365	259	271	4
uid158369	0.239789	450	336	342	8
uid57825	0.239829	397	280	293	5
uid198526	0.239831	536	408	405	7
uid57847	0.239832	313	224	239	3
uid59169	0.239843	504	371	388	6
uid167482	0.239850	367	270	261	5
uid68745	0.239875	500	373	394	9
uid189748	0.239879	580	435	439	10
uid66391	0.239891	525	381	380	9
uid59207	0.239909	648	469	489	7
uid58189	0.239912	545	395	424	7
uid50673	0.239924	408	297	312	2
uid48999	0.239927	573	423	438	10
uid59163	0.239930	312	229	252	2
uid159859	0.239933	470	350	368	8
uid158859	0.239938	478	348	362	5
uid78143	0.239952	451	332	363	4
uid59013	0.239966	630	492	494	16
uid61585	0.240007	368	260	273	4
uid59035	0.240019	318	232	240	5
uid58335	0.240044	322	232	240	6
uid57795	0.240075	466	347	361	9
uid52599	0.240096	483	363	370	9
uid159855	0.240114	477	347	367	8
uid189840	0.240117	246	170	181	2
uid178106	0.240132	319	232	242	4
uid57837	0.240179	468	349	365	8
uid41455	0.240227	466	345	364	8
uid57659	0.240231	578	434	440	10
uid59117	0.240293	373	261	278	4
uid161971	0.240364	388	291	300	5
uid58625	0.240368	413	309	331	5
uid60789	0.240377	505	373	384	8
uid52453	0.240457	363	261	276	3
uid74025	0.240527	659	463	493	8
uid58733	0.240533	461	332	343	5
uid174152	0.240535	380	277	285	2
uid66205	0.240602	409	313	310	4
uid89393	0.240619	479	361	372	7
uid58401	0.240666	353	244	256	4
uid58573	0.240668	320	230	239	8
uid57817	0.240685	396	292	301	5
uid162171	0.240696	316	231	238	5
uid46061	0.240717	441	321	327	3
uid59161	0.240721	468	364	381	11
uid57895	0.240781	317	230	243	4
uid159689	0.240828	473	350	369	8
uid57871	0.240830	318	227	241	4
uid58839	0.240847	470	347	364	7
uid162081	0.240879	393	283	298	5
uid162151	0.240894	416	303	311	7
uid182934	0.240897	565	428	430	7
uid183008	0.240916	544	430	431	6
uid63633	0.240941	511	366	394	7
uid57911	0.240950	319	231	244	3
uid58527	0.240976	588	431	437	6
uid162079	0.240990	394	287	298	5
uid177516	0.241003	510	372	376	5
uid159247	0.241025	469	349	363	9
uid182932	0.241041	650	510	512	13
uid169223	0.241099	407	300	298	6
uid46353	0.241137	414	301	308	6
uid59025	0.241169	683	535	531	12
uid57903	0.241190	471	346	368	8
uid48801	0.241198	461	330	342	4
uid70481	0.241203	416	310	309	7
uid159981	0.241216	472	348	368	8
uid73425	0.241232	293	207	221	4
uid57839	0.241264	466	344	361	7
uid183113	0.241265	602	466	477	10
uid182933	0.241349	674	528	519	17
uid159241	0.241354	481	348	364	8
uid58555	0.241374	475	356	368	8
uid159691	0.241386	478	346	370	8
uid59041	0.241394	396	291	308	6
uid50609	0.241428	432	323	336	8
uid197170	0.241499	359	279	268	8
uid162141	0.241576	464	344	361	7
uid183337	0.241578	541	425	436	4
uid183114	0.241611	678	540	530	12
uid159861	0.241617	476	349	364	8
uid68019	0.241635	417	292	311	2
uid175255	0.241644	429	319	329	8
uid161967	0.241648	403	285	299	4
uid197155	0.241672	434	329	345	9
uid88071	0.241674	469	348	362	8
uid175257	0.241696	466	345	362	8
uid70619	0.241700	392	292	284	5
uid57797	0.241770	463	344	360	8
uid57841	0.241803	473	348	370	8
uid46661	0.241815	535	408	404	7
uid59435	0.241823	654	516	527	11
uid183340	0.241883	560	434	452	5
uid57649	0.241916	526	380	406	4
uid58327	0.241964	381	281	282	6
uid162127	0.241995	363	269	262	5
uid197263	0.242006	475	350	365	8
uid183111	0.242040	679	518	504	13
uid58943	0.242119	90	65	72	NA
uid57667	0.242123	392	287	290	7
uid199898	0.242175	411	307	325	5
uid57907	0.242189	523	388	417	9
uid203123	0.242269	367	263	270	5
uid58755	0.242277	658	495	528	8
uid175256	0.242310	436	325	331	7
uid58479	0.242414	612	457	456	11
uid49725	0.242414	536	410	421	4
uid183003	0.242490	655	514	511	12
uid166827	0.242501	387	293	290	6
uid162085	0.242599	394	285	294	5
uid63617	0.242601	444	326	328	3
uid176499	0.242607	379	279	285	2
uid59137	0.242625	541	408	428	7
uid162145	0.242708	402	306	312	7
uid66305	0.242798	320	238	247	7
uid176125	0.242810	493	378	392	9
uid57803	0.242840	674	507	519	17
uid184343	0.242844	653	492	512	7
uid183109	0.242849	607	471	487	10
uid68707	0.242855	507	387	408	10
uid162163	0.242874	475	351	370	8
uid183007	0.242944	602	476	489	8
uid176374	0.243037	100	75	82	1
uid182930	0.243048	649	504	508	11
uid58411	0.243061	473	355	372	6
uid62183	0.243067	480	361	369	4
uid59395	0.243175	553	410	420	8
uid183115	0.243211	607	484	491	8
uid81631	0.243260	414	315	319	3
uid175570	0.243267	102	76	82	1
uid162075	0.243356	395	281	297	5
uid173859	0.243372	102	76	82	1
uid58135	0.243426	626	480	489	6
uid197162	0.243503	474	343	358	5
uid183341	0.243535	542	417	422	4
uid171261	0.243544	421	326	312	8
uid162083	0.243586	398	291	298	5
uid89371	0.243612	306	231	243	4
uid197180	0.243640	231	176	173	4
uid58235	0.243646	532	400	412	6
uid162041	0.243669	496	384	404	6
uid162093	0.243729	396	280	295	5
uid58045	0.243756	536	402	417	7
uid162103	0.243779	435	320	326	3
uid176368	0.243810	479	361	365	2
uid58381	0.243827	434	313	318	9
uid57819	0.243830	400	287	301	5
uid159391	0.243858	474	349	366	8
uid179383	0.243989	591	467	476	8
uid59211	0.244064	451	319	348	3
uid59095	0.244095	456	324	367	4
uid59187	0.244132	581	444	467	10
uid59051	0.244290	523	383	404	8
uid59027	0.244304	635	484	483	7
uid68841	0.244366	565	408	426	8
uid59101	0.244377	606	465	479	7
uid51721	0.244397	481	365	359	7
uid58361	0.244418	484	364	383	12
uid58867	0.244518	398	282	306	3
uid176373	0.244802	100	75	80	1
uid74441	0.244803	416	318	327	7
uid197164	0.244808	480	359	373	11
uid59427	0.244812	325	231	244	3
uid58011	0.244864	600	454	460	8
uid187059	0.244959	453	353	358	8
uid59253	0.245017	401	292	313	6
uid61575	0.245061	363	270	290	7
uid57663	0.245080	463	356	367	8
uid159663	0.245212	NA	NA	NA	NA
uid88061	0.245239	570	413	431	8
uid88065	0.245279	469	350	374	10
uid57861	0.245285	460	352	360	8
uid186598	0.245314	364	271	291	7
uid59143	0.245443	641	491	485	7
uid53037	0.245481	500	378	395	5
uid183006	0.245504	636	500	506	10
uid89377	0.245536	666	508	508	16
uid57669	0.245621	419	321	307	8
uid162109	0.245657	460	360	368	6
uid46233	0.245702	447	336	366	7
uid162143	0.245733	446	333	365	7
uid184011	0.245741	584	434	461	5
uid59291	0.245901	442	340	342	8
uid58403	0.245917	558	412	444	15
uid183112	0.245983	649	507	513	13
uid58861	0.246100	471	351	373	10
uid58053	0.246158	509	389	401	8
uid48819	0.246162	452	334	347	6
uid59345	0.246209	438	315	349	6
uid158165	0.246224	656	505	515	10
uid58989	0.246345	622	476	498	6
uid183004	0.246407	554	430	439	7
uid73895	0.246413	539	416	432	7
uid58043	0.246709	677	525	526	15
uid62919	0.246715	452	351	363	6
uid58523	0.246737	689	523	542	9
uid158173	0.246790	395	302	308	4
uid62125	0.246802	454	351	367	6
uid59003	0.246827	424	328	336	9
uid197161	0.246954	456	343	355	5
uid183342	0.247053	413	323	311	9
uid58613	0.247172	522	376	403	4
uid59093	0.247248	505	377	395	13
uid54927	0.247401	416	323	310	8
uid58953	0.247457	631	485	504	5
uid67365	0.247805	522	396	418	6
uid59179	0.247810	564	429	441	10
uid58945	0.247976	575	450	458	18
uid195460	0.248036	112	85	90	1
uid67367	0.248125	572	426	462	7
uid179370	0.248167	458	354	353	10
uid197179	0.248169	479	374	381	10
uid53477	0.248333	628	481	483	12
uid175777	0.248403	737	583	591	16
uid87033	0.248416	407	298	309	6
uid162097	0.248443	541	420	420	8
uid58621	0.248447	622	470	507	13
uid46803	0.248722	623	492	502	15
uid67387	0.248838	528	387	426	4
uid59583	0.248854	638	487	486	12
uid58287	0.248920	665	498	544	6
uid59079	0.249013	561	412	431	8
uid81629	0.249039	463	340	359	7
uid58537	0.249127	526	388	398	6
uid51369	0.249136	636	504	513	13
uid46625	0.249223	332	246	252	5
uid197156	0.249322	501	369	379	9
uid65789	0.249372	430	325	323	12
uid58645	0.249450	338	238	247	5
uid59085	0.249459	640	467	513	7
uid59401	0.249493	470	358	377	6
uid62245	0.249582	568	447	464	8
uid49533	0.249776	532	392	421	12
uid55693	0.249900	464	358	352	5
uid162159	0.249926	638	495	487	14
uid183002	0.249977	672	534	537	7
uid68311	0.249999	673	522	513	17
uid42011	0.250115	556	422	447	8
uid58151	0.250115	578	441	457	12
uid57657	0.250214	640	474	515	7
uid189952	0.250298	676	527	548	18
uid59171	0.250306	473	361	369	11
uid159537	0.250364	529	403	418	6
uid59205	0.250473	484	352	386	14
uid60855	0.250667	499	380	387	6
uid59213	0.250908	572	453	453	13
uid59021	0.250950	636	493	502	15
uid81197	0.251020	487	373	395	5
uid43329	0.251124	605	470	477	12
uid57901	0.251161	511	377	390	11
[truncated: 515 more rows]
