# Supplementary material for: Quickly Finding Orthologs as Reciprocal Best Hits with BLAT, LAST, and UBLAST: How Much Do We Miss?
Source: PLoS One. 2014 Jul 11;9(7):e101850. doi: 10.1371/journal.pone.0101850 (PMC4094424; doi:10.1371/journal.pone.0101850)
Supplement: Table Set S1 — These tables contain counts for genes finding reciprocal best hits and genes finding homologs organized on a per query genome fashion. The directory contains the R-script used to run the t-tests comparing the results from each program, and a table with the results of these t-tests. (ZIP) [file pone.0101850.s001.zip › S1-Tables-Stats-Genes/uid57893.RBH_hom_norm.tbl]

Genome	GSS	blastp	usearch7	last	blat
uid1433	0.124482	0.6460	0.6771	0.6720	0.0054
uid39575	0.140010	0.6308	0.6878	0.7024	0.0274
uid13961	0.159030	0.6297	0.6551	0.6536	0.0114
uid12377	0.166811	0.6188	0.6469	0.6826	0.0133
uid10698	0.170380	0.6412	0.6629	0.6875	0.0000
uid10623	0.170789	0.6410	0.6675	0.6866	0.0146
uid197195	0.171533	0.4940	0.3879	0.4264	0.0000
uid170731	0.171581	0.4759	0.3622	0.3819	0.0000
uid39439	0.172332	0.6226	0.6705	0.6773	0.0123
uid162029	0.172762	0.5211	0.4080	0.4388	0.0000
uid63665	0.173033	0.4746	0.4202	0.3836	0.0000
uid61897	0.175069	0.5056	0.4215	0.3973	0.0000
uid82367	0.175343	0.5100	0.3969	0.4218	0.0000
uid62461	0.175756	0.5126	0.4077	0.4483	0.0000
uid155	0.176312	0.5806	0.5939	0.6178	0.0172
uid171259	0.177385	0.4946	0.4048	0.4189	0.0000
uid59311	0.177947	0.4368	0.4038	0.4516	0.0000
uid14003	0.178302	0.6318	0.6709	0.6946	0.0164
uid39573	0.178526	0.6264	0.6749	0.6878	0.0139
uid38659	0.183631	0.6077	0.6651	0.6836	0.0062
uid18881	0.184120	0.6021	0.6651	0.6583	0.0069
uid14005	0.184362	0.3490	0.3977	0.4151	0.0000
uid12410	0.184389	0.6201	0.6429	0.6732	0.0127
uid205052	0.185643	0.5527	0.4937	0.4249	0.0000
uid162053	0.187793	0.5485	0.4937	0.4301	0.0000
uid59325	0.188557	0.5037	0.4907	0.4478	0.0000
uid58205	0.189584	0.5378	0.5000	0.4359	0.0000
uid68691	0.190040	0.5233	0.4457	0.4648	0.0000
uid57711	0.190125	0.5159	0.4824	0.4510	0.0000
uid181997	0.190240	0.5136	0.4859	0.4221	0.0000
uid58887	0.190314	0.5159	0.4824	0.4532	0.0000
uid58059	0.190582	0.5417	0.4843	0.4278	0.0000
uid51695	0.190636	0.5198	0.4743	0.4121	0.0000
uid60859	0.191849	0.5161	0.4426	0.4491	0.0000
uid168665	0.191992	0.5216	0.4402	0.4645	0.0000
uid57993	0.192297	0.5053	0.4462	0.4372	0.0161
uid162087	0.192460	0.5242	0.4942	0.4256	0.0000
uid161999	0.192599	0.5053	0.4462	0.4326	0.0161
uid53543	0.192736	0.5067	0.4845	0.4693	0.0000
uid58039	0.192863	0.5356	0.4845	0.4271	0.0000
uid173371	0.193306	0.5021	0.4359	0.4516	0.0000
uid59011	0.193676	0.4961	0.4770	0.4515	0.0000
uid172733	0.193924	0.5464	0.4815	0.4925	0.0000
uid57729	0.194250	0.5131	0.5229	0.4800	0.0130
uid58061	0.194640	0.5207	0.5059	0.4632	0.0000
uid57707	0.195068	0.4961	0.4311	0.4518	0.0000
uid162001	0.195104	0.5143	0.4301	0.4404	0.0000
uid172628	0.195226	0.5299	0.4420	0.4396	0.0169
uid172629	0.195341	0.5358	0.4318	0.4515	0.0169
uid87003	0.195346	0.5270	0.4911	0.4263	0.0000
uid197154	0.195480	0.4935	0.4742	0.4675	0.0000
uid172627	0.195667	0.5301	0.4444	0.4515	0.0172
uid58773	0.195790	0.5789	0.5000	0.5517	0.0000
uid172626	0.195824	0.5318	0.4396	0.4537	0.0169
uid172631	0.195960	0.5301	0.4413	0.4515	0.0169
uid172630	0.196005	0.5318	0.4341	0.4559	0.0169
uid172624	0.196014	0.5318	0.4396	0.4515	0.0169
uid172625	0.196014	0.5318	0.4444	0.4515	0.0169
uid46679	0.196052	0.5165	0.4667	0.4537	0.0000
uid62099	0.196132	0.5081	0.4794	0.4658	0.0000
uid61619	0.196519	0.5245	0.4833	0.4808	0.0000
uid172732	0.196736	0.5376	0.4815	0.4769	0.0000
uid173370	0.196863	0.5146	0.4423	0.4699	0.0000
uid162027	0.197070	0.4412	0.4186	0.3990	0.0156
uid173372	0.197124	0.4882	0.4303	0.4564	0.0000
uid173373	0.197860	0.4959	0.4198	0.4474	0.0000
uid184824	0.198312	0.5174	0.4828	0.4577	0.0000
uid41875	0.200065	0.4894	0.4182	0.4197	0.0000
uid58077	0.200288	0.4835	0.4740	0.4412	0.0000
uid61569	0.200408	0.5271	0.4891	0.4717	0.0000
uid57709	0.200866	0.4582	0.4343	0.4195	0.0145
uid85495	0.201458	0.4585	0.4457	0.4231	0.0145
uid185759	0.201672	0.4593	0.4393	0.4187	0.0145
uid82341	0.201818	0.5235	0.5709	0.5722	0.0248
uid172734	0.202346	0.6000	0.5577	0.5217	0.0000
uid57829	0.202731	0.5039	0.5125	0.5164	0.0000
uid57809	0.202777	0.5026	0.5125	0.5200	0.0000
uid57997	0.202823	0.5026	0.5145	0.5181	0.0000
uid47087	0.202842	0.5209	0.4725	0.4631	0.0000
uid57811	0.203969	0.5026	0.5125	0.5181	0.0000
uid159529	0.204572	0.5027	0.5107	0.5111	0.0000
uid58031	0.204620	0.5207	0.5291	0.4862	0.0290
uid197153	0.205213	0.5241	0.5421	0.4886	0.0286
uid203361	0.205524	0.4601	0.4545	0.4484	0.0000
uid196777	0.205784	0.4827	0.5174	0.5037	0.0000
uid196781	0.206029	0.4853	0.5150	0.5056	0.0000
uid196780	0.206029	0.4853	0.5150	0.5056	0.0000
uid58869	0.206727	0.4634	0.4517	0.4604	0.0385
uid172736	0.207503	0.5974	0.5000	0.5439	0.0000
uid172735	0.207527	0.5926	0.5455	0.5000	0.0000
uid59349	0.207688	0.4866	0.5043	0.5000	0.0000
uid202216	0.207740	0.4920	0.5230	0.5040	0.0156
uid175575	0.207975	0.4895	0.5107	0.5206	0.0152
uid65271	0.208160	0.5253	0.5647	0.5751	0.0109
uid43093	0.208185	0.4993	0.5535	0.5470	0.0139
uid159993	0.208210	0.4813	0.5043	0.5038	0.0000
uid196769	0.208333	0.4853	0.5065	0.5038	0.0000
uid196770	0.208344	0.4853	0.5065	0.4982	0.0000
uid196771	0.208453	0.4853	0.5065	0.5038	0.0000
uid159879	0.208464	0.4800	0.5086	0.5057	0.0000
uid159881	0.208464	0.4800	0.5086	0.5076	0.0000
uid196782	0.208541	0.4853	0.5064	0.5093	0.0000
uid196792	0.208556	0.4880	0.5195	0.5074	0.0000
uid59351	0.208566	0.4813	0.5043	0.5057	0.0000
uid196779	0.208576	0.4840	0.5064	0.5057	0.0000
uid196774	0.208601	0.4840	0.5064	0.5056	0.0000
uid196773	0.208605	0.4840	0.5064	0.5037	0.0000
uid196772	0.208630	0.4867	0.5172	0.5074	0.0000
uid68843	0.208661	0.4840	0.5174	0.5038	0.0000
uid196776	0.208662	0.4880	0.5195	0.5093	0.0000
uid196775	0.208675	0.4867	0.5129	0.5093	0.0000
uid196778	0.208677	0.4867	0.5195	0.5074	0.0000
uid162335	0.208710	0.4344	0.4562	0.4899	0.0000
uid172738	0.208711	0.4713	0.5143	0.4958	0.0149
uid205053	0.208712	0.5460	0.5289	0.5061	0.0260
uid161409	0.208774	0.4828	0.5043	0.5056	0.0000
uid161353	0.208781	0.4828	0.5043	0.5056	0.0000
uid161361	0.208782	0.4840	0.5064	0.5037	0.0000
uid161377	0.208794	0.4828	0.5043	0.5056	0.0000
uid167484	0.208899	0.4867	0.5172	0.5074	0.0000
uid193712	0.208901	0.4867	0.5107	0.5093	0.0000
uid193713	0.208909	0.4867	0.5107	0.5113	0.0000
uid167485	0.208910	0.4867	0.5172	0.5074	0.0000
uid167483	0.208913	0.4867	0.5150	0.5113	0.0000
uid161995	0.208916	0.4840	0.5150	0.5113	0.0000
uid161369	0.208923	0.4867	0.5107	0.5112	0.0000
uid57785	0.208934	0.5040	0.5328	0.5072	0.0000
uid159863	0.208935	0.4840	0.5043	0.5057	0.0000
uid161403	0.208941	0.4867	0.5172	0.5132	0.0000
uid196793	0.208969	0.4880	0.5195	0.5074	0.0000
uid175578	0.208995	0.4909	0.5191	0.5206	0.0149
uid196789	0.208998	0.4880	0.5195	0.5094	0.0000
uid66189	0.209002	0.5284	0.5248	0.4672	0.0000
uid196798	0.209008	0.4880	0.5195	0.5074	0.0000
uid196794	0.209033	0.4880	0.5195	0.5094	0.0000
uid196790	0.209037	0.4880	0.5195	0.5074	0.0000
uid196784	0.209047	0.4880	0.5195	0.5094	0.0000
uid196785	0.209053	0.4880	0.5195	0.5074	0.0000
uid196795	0.209060	0.4880	0.5152	0.5074	0.0000
uid196796	0.209062	0.4880	0.5195	0.5094	0.0000
uid196791	0.209062	0.4880	0.5195	0.5074	0.0000
uid196788	0.209062	0.4880	0.5195	0.5094	0.0000
uid196799	0.209062	0.4880	0.5195	0.5094	0.0000
uid196787	0.209062	0.4880	0.5195	0.5094	0.0000
uid196786	0.209072	0.4880	0.5195	0.5111	0.0000
uid196797	0.209086	0.4893	0.5195	0.5074	0.0000
uid58333	0.209110	0.4840	0.5064	0.5056	0.0000
uid196783	0.209235	0.4880	0.5152	0.5074	0.0000
uid58005	0.209305	0.5193	0.4720	0.4323	0.0000
uid57637	0.209311	0.4840	0.5064	0.5019	0.0000
uid61635	0.209332	0.4880	0.5129	0.5037	0.0000
uid61633	0.209342	0.4867	0.5172	0.5111	0.0000
uid198643	0.209405	0.4867	0.5195	0.5130	0.0000
uid198644	0.209405	0.4867	0.5195	0.5130	0.0000
uid196800	0.209677	0.4880	0.5195	0.5074	0.0000
uid175574	0.209680	0.4961	0.5085	0.5187	0.0000
uid175572	0.209850	0.4921	0.5107	0.5166	0.0000
uid66295	0.210020	0.4684	0.5431	0.5146	0.0000
uid175573	0.210121	0.4857	0.5149	0.5242	0.0000
uid66603	0.210195	0.5261	0.5748	0.5724	0.0154
uid58101	0.210195	0.5544	0.5930	0.5912	0.0138
uid175576	0.210229	0.4987	0.5000	0.5204	0.0000
uid57783	0.210468	0.5116	0.5292	0.5145	0.0000
uid175571	0.210539	0.4974	0.5150	0.5206	0.0000
uid61621	0.210560	0.4432	0.4545	0.4387	0.0192
uid57963	0.210666	0.4960	0.5342	0.5147	0.0000
uid46841	0.210732	0.5087	0.4728	0.4823	0.0000
uid162137	0.210853	0.5497	0.5988	0.5814	0.0136
uid162177	0.210905	0.5561	0.6117	0.6151	0.0136
uid162059	0.210982	0.5505	0.5951	0.5912	0.0140
uid175579	0.211363	0.5013	0.5149	0.5206	0.0000
uid175577	0.211451	0.4922	0.5126	0.5185	0.0000
uid80745	0.211556	0.5513	0.5919	0.5934	0.0139
uid80733	0.211670	0.5480	0.6000	0.5891	0.0138
uid48071	0.211702	0.5439	0.5947	0.6007	0.0137
uid49489	0.211806	0.4816	0.5353	0.5246	0.0152
uid158869	0.211978	0.5327	0.5721	0.5522	0.0073
uid162063	0.212040	0.5013	0.5190	0.5261	0.0000
uid159527	0.212060	0.4987	0.5148	0.5261	0.0000
uid179070	0.212062	0.4935	0.5212	0.5279	0.0000
uid159525	0.212067	0.4987	0.5148	0.5242	0.0000
uid80731	0.212083	0.5047	0.5777	0.5694	0.0314
uid159523	0.212089	0.4987	0.5148	0.5242	0.0000
uid159521	0.212140	0.4961	0.5148	0.5261	0.0000
uid80735	0.212356	0.5494	0.6020	0.5945	0.0137
uid58493	0.212378	0.5488	0.6025	0.6074	0.0386
uid205054	0.212395	0.5329	0.5308	0.4979	0.0253
uid57971	0.212464	0.4949	0.5353	0.5309	0.0000
uid159845	0.212494	0.4974	0.5148	0.5184	0.0000
uid41333	0.212551	0.5626	0.6017	0.5781	0.0318
uid63621	0.212759	0.4961	0.5105	0.5222	0.0000
uid198524	0.212778	0.5519	0.6046	0.6102	0.0144
uid158871	0.212782	0.5266	0.5711	0.5548	0.0072
uid189026	0.212939	0.4856	0.5172	0.5229	0.0000
uid49331	0.213006	0.5050	0.5595	0.5458	0.0190
uid67349	0.213068	0.5472	0.6071	0.6122	0.0187
uid176501	0.213187	0.5481	0.5963	0.5953	0.0138
uid168257	0.213225	0.5319	0.5638	0.5893	0.0230
uid43163	0.213372	0.5613	0.5868	0.6135	0.0054
uid89375	0.213377	0.5200	0.5741	0.5611	0.0119
uid58963	0.213379	0.4769	0.5333	0.5000	0.0602
uid162031	0.213427	0.5034	0.5053	0.4706	0.0141
uid58993	0.213703	0.5300	0.6023	0.6209	0.0508
uid59883	0.213732	0.5395	0.5773	0.5749	0.0138
uid60849	0.213747	0.5000	0.5105	0.4727	0.0139
uid58511	0.213827	0.5306	0.5964	0.6186	0.0458
uid162165	0.213861	0.4480	0.4719	0.4915	0.0000
uid186842	0.214045	0.5243	0.5461	0.5722	0.0190
uid72481	0.214051	0.5148	0.5080	0.4619	0.0154
uid163693	0.214213	0.5369	0.5788	0.5579	0.0070
uid51877	0.214237	0.5243	0.5629	0.5729	0.0486
uid42615	0.214265	0.5705	0.6157	0.6146	0.0360
uid58793	0.214416	0.4354	0.4429	0.4883	0.0000
uid49661	0.214539	0.5324	0.5856	0.5801	0.0377
uid182935	0.214583	0.5050	0.5435	0.5057	0.0413
uid167988	0.214643	0.5371	0.5971	0.5694	0.0069
uid58125	0.214652	0.4356	0.4831	0.4831	0.0000
uid162045	0.214696	0.4916	0.5210	0.5222	0.0325
uid177081	0.214705	0.4518	0.4618	0.4796	0.0000
uid58653	0.214784	0.4466	0.4727	0.4863	0.0000
uid177930	0.214786	0.4404	0.4769	0.4683	0.0135
uid158867	0.214862	0.5360	0.5823	0.5589	0.0071
uid158861	0.214886	0.5222	0.5605	0.5685	0.0135
uid61627	0.215141	0.5422	0.5964	0.6045	0.0345
uid54207	0.215268	0.5323	0.5588	0.5789	0.0299
uid58791	0.215344	0.4336	0.4493	0.5034	0.0000
uid59545	0.215387	0.5336	0.5839	0.5648	0.0137
uid159867	0.215527	0.4523	0.4801	0.4829	0.0000
uid59357	0.215700	0.5353	0.5778	0.5546	0.0071
uid59359	0.215703	0.5353	0.5792	0.5558	0.0071
uid193702	0.215720	0.5410	0.5721	0.5863	0.0131
uid158865	0.215728	0.5353	0.5792	0.5548	0.0071
uid83125	0.215749	0.5599	0.5933	0.6119	0.0315
uid61589	0.215929	0.5647	0.6213	0.6389	0.0086
uid59111	0.215969	0.5381	0.5950	0.6058	0.0350
uid58911	0.215971	0.5316	0.5753	0.5570	0.0072
uid58899	0.216007	0.5811	0.6117	0.6035	0.0225
uid58331	0.216027	0.4742	0.5310	0.5180	0.0110
uid161919	0.216027	0.5327	0.5741	0.5717	0.0248
uid161241	0.216054	0.4423	0.4838	0.4796	0.0000
uid49131	0.216073	0.5294	0.5708	0.5731	0.0201
uid62695	0.216093	0.5341	0.5614	0.5681	0.0311
uid59197	0.216114	0.5156	0.5635	0.5568	0.0074
uid55487	0.216216	0.4934	0.5176	0.5339	0.0336
uid57651	0.216295	0.5372	0.6003	0.5930	0.0189
uid82951	0.216380	0.5195	0.5810	0.5805	0.0152
uid193774	0.216403	0.5640	0.6118	0.6278	0.0140
uid58969	0.216431	0.5853	0.6205	0.6101	0.0097
uid176367	0.216462	0.5684	0.5914	0.6074	0.0190
uid46989	0.216550	0.5589	0.6004	0.5750	0.0276
uid194444	0.216630	0.5536	0.6083	0.6252	0.0136
uid176921	0.216826	0.5231	0.5827	0.5577	0.0072
uid163691	0.216907	0.5378	0.5799	0.5598	0.0070
uid58311	0.216937	0.4481	0.4613	0.4899	0.0000
uid88075	0.216952	0.5232	0.5508	0.5271	0.0000
uid61629	0.216954	0.5930	0.6230	0.6425	0.0127
uid71231	0.217014	0.4461	0.4872	0.4932	0.0000
uid60837	0.217045	0.5463	0.5699	0.5988	0.0261
uid62693	0.217050	0.5319	0.5628	0.5641	0.0331
uid58155	0.217220	0.5553	0.5965	0.6132	0.0142
uid174812	0.217291	0.5990	0.6317	0.6217	0.0321
uid59289	0.217374	0.5115	0.5405	0.5485	0.0172
uid197361	0.217392	0.5542	0.5974	0.5799	0.0252
uid162513	0.217435	0.5318	0.5946	0.5671	0.0069
uid161197	0.217436	0.4388	0.4819	0.4746	0.0000
uid57705	0.217458	0.4735	0.5071	0.4868	0.0455
uid58525	0.217462	0.5090	0.5294	0.4769	0.0145
uid158863	0.217526	0.5403	0.5752	0.5847	0.0134
uid159865	0.217535	0.5455	0.5910	0.5769	0.0128
uid58677	0.217564	0.5449	0.5901	0.5781	0.0129
uid59113	0.217761	0.5660	0.6011	0.6100	0.0556
uid170533	0.217852	0.5569	0.6369	0.6244	0.0054
uid62207	0.217870	0.5649	0.6039	0.6039	0.0308
uid179068	0.217885	0.5607	0.5877	0.6164	0.0226
uid58055	0.217898	0.5180	0.5134	0.4856	0.0000
uid68837	0.217930	0.5057	0.5340	0.5058	0.0194
uid46839	0.218011	0.6067	0.6340	0.6437	0.0311
uid59139	0.218014	0.5481	0.5855	0.5875	0.0418
uid41403	0.218032	0.5746	0.6278	0.6137	0.0239
uid80743	0.218127	0.5566	0.5978	0.5631	0.0253
uid59267	0.218332	0.5502	0.6103	0.6092	0.0277
uid72937	0.218361	0.4826	0.5694	0.5095	0.0092
uid58263	0.218382	0.5563	0.5753	0.5933	0.0097
uid59225	0.218385	0.4475	0.4496	0.4865	0.0000
uid59131	0.218394	0.5572	0.6095	0.6186	0.0191
uid57887	0.218471	0.5560	0.6126	0.6232	0.0182
uid58649	0.218515	0.5776	0.6307	0.6070	0.0164
uid177079	0.218541	0.5426	0.5840	0.5988	0.0237
uid61643	0.218557	0.5579	0.6159	0.6220	0.0183
uid43211	0.218572	0.4924	0.5343	0.5274	0.0085
uid87067	0.218619	0.5286	0.5223	0.5112	0.0110
uid57889	0.218622	0.5515	0.6170	0.6275	0.0135
uid58067	0.218631	0.5912	0.6389	0.6117	0.0206
uid162333	0.218654	0.5864	0.6212	0.6387	0.0119
uid57929	0.218669	0.5388	0.5981	0.5502	0.0150
uid46943	0.218670	0.6038	0.6243	0.6525	0.0306
uid41297	0.218685	0.5716	0.6240	0.6388	0.0304
uid59429	0.218701	0.4296	0.4689	0.4662	0.0000
uid176920	0.218740	0.5357	0.5182	0.5130	0.0114
uid201428	0.218858	0.5232	0.5263	0.5112	0.0110
uid43091	0.218929	0.5400	0.5769	0.5779	0.0252
uid67407	0.218944	0.5240	0.5851	0.5624	0.0395
uid65091	0.218944	0.5432	0.5766	0.5596	0.0522
uid156845	0.218965	0.4674	0.5081	0.4881	0.0370
uid48829	0.218969	0.5987	0.6414	0.6349	0.0240
uid59087	0.219048	0.4348	0.3975	0.4121	0.0000
uid58977	0.219085	0.5399	0.5306	0.5188	0.0114
uid87065	0.219089	0.5245	0.5161	0.5149	0.0110
uid40845	0.219117	0.5525	0.5905	0.5997	0.0050
uid193707	0.219139	0.5708	0.6236	0.6366	0.0304
uid60163	0.219158	0.5387	0.5683	0.5731	0.0261
uid67985	0.219173	0.5112	0.5567	0.5349	0.0078
uid159543	0.219173	0.5208	0.5267	0.4962	0.0109
uid59195	0.219191	0.5033	0.5528	0.5377	0.0000
uid193770	0.219210	0.5275	0.5866	0.5781	0.0252
uid58879	0.219244	0.5381	0.5846	0.5649	0.0467
uid57595	0.219292	0.5607	0.6155	0.6264	0.0180
uid179202	0.219299	0.5497	0.5942	0.5899	0.0236
uid49535	0.219299	0.5530	0.6037	0.6045	0.0059
uid184826	0.219317	0.5858	0.6000	0.6227	0.0291
uid58111	0.219330	0.5535	0.5748	0.5645	0.0123
uid178352	0.219361	0.5676	0.5869	0.6092	0.0352
uid87069	0.219363	0.5286	0.5141	0.5166	0.0110
uid57961	0.219392	0.4745	0.5053	0.4883	0.0460
uid57939	0.219397	0.5229	0.5642	0.5604	0.0263
uid202217	0.219412	0.5290	0.5796	0.5541	0.0432
uid59407	0.219479	0.5560	0.5666	0.5663	0.0261
uid58065	0.219554	0.5434	0.5919	0.6070	0.0317
uid62923	0.219610	0.5580	0.6240	0.6310	0.0289
uid62083	0.219674	0.5552	0.5429	0.5290	0.0000
uid41425	0.219725	0.5522	0.5914	0.6123	0.0284
uid59099	0.219780	0.5630	0.5957	0.5985	0.0112
uid159669	0.219790	0.5560	0.5732	0.6012	0.0268
uid159675	0.219791	0.5576	0.5782	0.6024	0.0263
uid55253	0.219843	0.5656	0.5962	0.6025	0.0283
uid176365	0.219844	0.5655	0.5897	0.5994	0.0286
uid58833	0.219871	0.5203	0.5634	0.5573	0.0329
uid161957	0.219883	0.5534	0.5958	0.6079	0.0362
uid58147	0.219907	0.5631	0.5899	0.5926	0.0085
uid68739	0.219973	0.4841	0.5077	0.4953	0.0000
uid83609	0.220028	0.5589	0.5711	0.6020	0.0321
uid162175	0.220063	0.5600	0.5830	0.5996	0.0261
uid66593	0.220073	0.5393	0.5851	0.5838	0.0292
uid58079	0.220085	0.5287	0.5909	0.5939	0.0342
uid62789	0.220094	0.5711	0.5956	0.6272	0.0110
uid159677	0.220121	0.5582	0.5775	0.5996	0.0270
uid172737	0.220256	0.5229	0.5543	0.5344	0.0000
uid57585	0.220293	0.5315	0.5203	0.5149	0.0114
uid63629	0.220298	0.5936	0.6332	0.6215	0.0146
uid57641	0.220320	0.5219	0.5797	0.5511	0.0405
uid61611	0.220370	0.5680	0.6027	0.6290	0.0335
uid194120	0.220391	0.5056	0.5504	0.5621	0.0061
uid168181	0.220410	0.5085	0.5310	0.5589	0.0238
uid87051	0.220424	0.5259	0.5263	0.5112	0.0110
uid184076	0.220507	0.5509	0.5873	0.5997	0.0259
uid162167	0.220539	0.5540	0.5803	0.6012	0.0267
uid58285	0.220548	0.5259	0.5378	0.5790	0.0335
uid58559	0.220552	0.5206	0.5618	0.5565	0.0250
uid73759	0.220565	0.5439	0.6058	0.6003	0.0194
uid43413	0.220608	0.5421	0.5986	0.6069	0.0376
uid158845	0.220625	0.4733	0.4844	0.4541	0.0000
uid59049	0.220656	0.5541	0.6031	0.6120	0.0349
uid57853	0.220662	0.5235	0.5533	0.5057	0.0149
uid202219	0.220672	0.5939	0.6119	0.6291	0.0190
uid59409	0.220677	0.5505	0.6066	0.5879	0.0221
uid41169	0.220687	0.5399	0.5814	0.5829	0.0233
uid58449	0.220737	0.5428	0.6089	0.5780	0.0115
uid88063	0.220743	0.4646	0.5036	0.4814	0.0118
uid63401	0.220765	0.5468	0.5823	0.5997	0.0275
uid50555	0.220775	0.5548	0.5879	0.6072	0.0231
uid57881	0.220783	0.5553	0.5967	0.6106	0.0364
uid54411	0.220799	0.5524	0.6100	0.6338	0.0192
uid57643	0.220857	0.4974	0.5771	0.5452	0.0000
uid159673	0.220859	0.5559	0.5851	0.6068	0.0263
uid50585	0.220862	0.5636	0.5793	0.6032	0.0309
uid58451	0.220867	0.5516	0.5753	0.5940	0.0162
uid203791	0.220872	0.5912	0.6175	0.6346	0.0383
uid58159	0.220872	0.4698	0.5071	0.4843	0.0118
uid58321	0.220924	0.5476	0.5987	0.6166	0.0136
uid54249	0.220936	0.5471	0.6029	0.5900	0.0260
uid58933	0.220936	0.5788	0.6080	0.6335	0.0276
uid68445	0.220950	0.5255	0.6046	0.5464	0.0180
uid157909	0.220977	0.5588	0.5805	0.6076	0.0265
uid193708	0.220992	0.5682	0.6046	0.6241	0.0222
uid195560	0.221011	0.5211	0.5976	0.5629	0.0345
uid57905	0.221024	0.5682	0.6046	0.6222	0.0222
uid68067	0.221045	0.5439	0.5623	0.5719	0.0179
uid58445	0.221066	0.5720	0.6091	0.6233	0.0191
uid158157	0.221077	0.5248	0.5630	0.5342	0.0000
uid83157	0.221077	0.5259	0.5560	0.5730	0.0318
uid66777	0.221081	0.5368	0.6019	0.6008	0.0320
uid176366	0.221098	0.5512	0.5807	0.5882	0.0279
uid57581	0.221098	0.4433	0.4778	0.4764	0.0000
uid193714	0.221100	0.5670	0.6154	0.6199	0.0349
uid61409	0.221131	0.5103	0.5852	0.5141	0.0078
uid58547	0.221153	0.5614	0.6041	0.6163	0.0187
uid58405	0.221165	0.4764	0.5000	0.4887	0.0404
uid57957	0.221189	0.5845	0.6145	0.6269	0.0247
uid197184	0.221205	0.4960	0.5196	0.5379	0.0227
uid169879	0.221269	0.5679	0.5870	0.6127	0.0175
uid57967	0.221327	0.5848	0.6188	0.6369	0.0185
uid68447	0.221342	0.5133	0.5259	0.4892	0.0110
uid58597	0.221351	0.5399	0.5857	0.5815	0.0088
uid57999	0.221359	0.5519	0.5320	0.5382	0.0000
uid82363	0.221376	0.5294	0.5458	0.5409	0.0000
uid59379	0.221389	0.5818	0.6444	0.6270	0.0317
uid49049	0.221404	0.5529	0.5750	0.5819	0.0126
uid72473	0.221404	0.5669	0.6166	0.6332	0.0096
uid73585	0.221406	0.5021	0.5348	0.5429	0.0122
uid159659	0.221408	0.5818	0.5992	0.6163	0.0178
uid49871	0.221435	0.5666	0.6343	0.6080	0.0170
uid73421	0.221437	0.5194	0.5748	0.5714	0.0238
uid84317	0.221460	0.5712	0.6087	0.5952	0.0176
uid54205	0.221486	0.5170	0.5529	0.5768	0.0167
uid58965	0.221564	0.5550	0.5978	0.6192	0.0489
uid61577	0.221617	0.5792	0.6094	0.6051	0.0118
uid59053	0.221627	0.5242	0.5795	0.5722	0.0056
uid58725	0.221637	0.5988	0.6524	0.6433	0.0291
uid58577	0.221653	0.5302	0.5448	0.5344	0.0222
uid182482	0.221731	0.5383	0.5829	0.5850	0.0350
uid162065	0.221732	0.5978	0.6472	0.6479	0.0299
uid67313	0.221739	0.5978	0.6472	0.6493	0.0300
uid54717	0.221747	0.5585	0.5990	0.6084	0.0207
uid67315	0.221753	0.5980	0.6472	0.6479	0.0299
uid58979	0.221859	0.5934	0.6529	0.6347	0.0331
uid68291	0.221873	0.5744	0.5918	0.6191	0.0179
uid197215	0.221875	0.4842	0.5051	0.4954	0.0000
uid68317	0.221878	0.5584	0.5992	0.6025	0.0163
uid59383	0.221911	0.5797	0.6536	0.6351	0.0316
uid161985	0.221915	0.6029	0.6566	0.6429	0.0316
uid62105	0.221915	0.5724	0.6150	0.5997	0.0144
uid197177	0.221916	0.4684	0.5330	0.5244	0.0496
uid57629	0.221921	0.5304	0.5435	0.5361	0.0222
uid157331	0.221942	0.5487	0.5915	0.5967	0.0099
uid73179	0.221946	0.5640	0.6086	0.6340	0.0095
uid68055	0.221969	0.5836	0.6257	0.6243	0.0206
uid47077	0.222004	0.5627	0.5957	0.6155	0.0231
uid52459	0.222006	0.5504	0.6154	0.5000	0.0000
uid70793	0.222014	0.5589	0.6421	0.6317	0.0163
uid58213	0.222041	0.5953	0.6450	0.6188	0.0260
uid159671	0.222093	0.5585	0.5821	0.6072	0.0263
uid176127	0.222110	0.5840	0.6497	0.6325	0.0312
uid58695	0.222113	0.5777	0.5698	0.5989	0.0234
uid58881	0.222119	0.5328	0.5783	0.5807	0.0319
uid61625	0.222120	0.5699	0.6056	0.5926	0.0113
uid175905	0.222176	0.5837	0.6497	0.6360	0.0314
uid174511	0.222176	0.6009	0.6509	0.6344	0.0095
uid84299	0.222189	0.5718	0.6163	0.6007	0.0170
uid58293	0.222274	0.5395	0.6142	0.6176	0.0208
uid62981	0.222332	0.5927	0.6499	0.6311	0.0310
uid58593	0.222334	0.5385	0.6067	0.5570	0.0308
uid51367	0.222400	0.5464	0.6019	0.5781	0.0182
uid58431	0.222402	0.5402	0.5921	0.6003	0.0197
uid68335	0.222420	0.5239	0.5622	0.5768	0.0446
uid46807	0.222444	0.5915	0.6542	0.6435	0.0356
uid55259	0.222457	0.5439	0.6033	0.6032	0.0182
uid55641	0.222482	0.5648	0.5885	0.5840	0.0145
uid176128	0.222492	0.5829	0.6496	0.6315	0.0314
uid68141	0.222563	0.5085	0.5899	0.5370	0.0236
uid80739	0.222564	0.5941	0.6605	0.6550	0.0433
uid58499	0.222573	0.5095	0.5899	0.5503	0.0132
uid162061	0.222576	0.5721	0.6499	0.6158	0.0316
uid59029	0.222633	0.5880	0.6265	0.6356	0.0217
uid58215	0.222646	0.5873	0.6469	0.6250	0.0367
uid61639	0.222656	0.5543	0.6067	0.6048	0.0231
uid192186	0.222679	0.5755	0.6266	0.6327	0.0242
uid58801	0.222695	0.4574	0.5050	0.4804	0.0130
uid171995	0.222703	0.5586	0.6006	0.6165	0.0202
uid70621	0.222706	0.5386	0.5797	0.5979	0.0338
uid68453	0.222714	0.5822	0.6066	0.6074	0.0220
uid170612	0.222748	0.5300	0.5844	0.5318	0.0121
uid41013	0.222799	0.5849	0.6506	0.6369	0.0315
uid58889	0.222818	0.5038	0.5135	0.4966	0.0000
uid62107	0.222827	0.5744	0.6276	0.6299	0.0276
uid58835	0.222828	0.5681	0.6060	0.6322	0.0268
uid61645	0.222849	0.5151	0.5397	0.5015	0.0000
uid58647	0.222855	0.5017	0.5741	0.5294	0.0084
uid83605	0.222898	0.5606	0.6100	0.5985	0.0169
uid70727	0.222900	0.5036	0.5721	0.5491	0.0288
uid58897	0.222914	0.5732	0.6084	0.6372	0.0281
uid58919	0.222916	0.5937	0.6677	0.6324	0.0311
uid161939	0.222919	0.5841	0.6491	0.6352	0.0352
uid59153	0.223046	0.5851	0.6422	0.6421	0.0248
uid156977	0.223074	0.4842	0.5363	0.4968	0.0253
uid57599	0.223077	0.5835	0.6284	0.6515	0.0347
uid168182	0.223082	0.5440	0.5575	0.5825	0.0417
uid162073	0.223100	0.5731	0.6453	0.6206	0.0220
uid167260	0.223110	0.5625	0.5953	0.6177	0.0252
uid58553	0.223112	0.5734	0.6046	0.6106	0.0161
uid58521	0.223147	0.5534	0.6037	0.6193	0.0311
uid58397	0.223197	0.5451	0.5733	0.5876	0.0276
uid57979	0.223205	0.5307	0.5747	0.5386	0.0200
uid84305	0.223229	0.5699	0.6215	0.5920	0.0175
uid159665	0.223239	0.5677	0.5942	0.6128	0.0278
uid68451	0.223249	0.5348	0.6038	0.5943	0.0152
uid58239	0.223259	0.5242	0.5775	0.5610	0.0106
uid68057	0.223274	0.5623	0.6225	0.6179	0.0178
uid193711	0.223278	0.5692	0.5994	0.6115	0.0628
uid49695	0.223297	0.5305	0.5763	0.5654	0.0180
uid58821	0.223311	0.5841	0.6069	0.6335	0.0287
uid159667	0.223316	0.5517	0.5802	0.5976	0.0258
uid193773	0.223322	0.5800	0.6561	0.6170	0.0261
uid58109	0.223333	0.5947	0.6354	0.6203	0.0199
uid175524	0.223363	0.4937	0.5172	0.5325	0.0152
uid86651	0.223376	0.5918	0.6248	0.6354	0.0265
uid58957	0.223386	0.5784	0.6280	0.6544	0.0265
uid58657	0.223394	0.5597	0.5997	0.6143	0.0144
uid58761	0.223406	0.5090	0.5340	0.5245	0.0078
uid197202	0.223419	0.5962	0.6474	0.6447	0.0393
uid71485	0.223423	0.5343	0.5964	0.6081	0.0265
uid58251	0.223438	0.5586	0.5923	0.6009	0.0239
uid159955	0.223440	0.5986	0.6355	0.6409	0.0303
uid61179	0.223442	0.4977	0.5347	0.5186	0.0224
uid84297	0.223473	0.5675	0.6237	0.5996	0.0169
uid158169	0.223477	0.5719	0.6102	0.6270	0.0212
uid61349	0.223513	0.5408	0.6198	0.5974	0.0238
uid162069	0.223537	0.6106	0.6554	0.6518	0.0119
uid51641	0.223538	0.5526	0.5661	0.5870	0.0154
uid84301	0.223564	0.5672	0.6080	0.5908	0.0171
uid58095	0.223566	0.5339	0.5887	0.5443	0.0120
uid58429	0.223601	0.5509	0.6040	0.6128	0.0258
uid57989	0.223615	0.5303	0.5807	0.5553	0.0288
uid83607	0.223683	0.5662	0.6202	0.5993	0.0169
uid61647	0.223683	0.5736	0.6144	0.6302	0.0183
uid59209	0.223741	0.5326	0.5972	0.5892	0.0244
uid84383	0.223754	0.5910	0.6520	0.6443	0.0320
uid58515	0.223770	0.5672	0.6198	0.6291	0.0293
uid57915	0.223823	0.5817	0.6509	0.6284	0.0319
uid195908	0.223844	0.5724	0.6021	0.5844	0.0241
uid84311	0.223853	0.5643	0.6152	0.5909	0.0176
uid48359	0.223865	0.4959	0.5354	0.5322	0.0155
uid52593	0.223869	0.5845	0.6605	0.6334	0.0314
uid158055	0.223877	0.4622	0.5109	0.4885	0.0000
uid58367	0.223879	0.5437	0.5920	0.5883	0.0255
uid42155	0.223890	0.5245	0.5432	0.5389	0.0225
uid89381	0.223892	0.5576	0.5895	0.6064	0.0250
uid58961	0.223900	0.4600	0.5117	0.4954	0.0130
uid63663	0.223927	0.6142	0.6494	0.6617	0.0156
uid58971	0.223937	0.5405	0.5893	0.5752	0.0216
uid61729	0.223948	0.5585	0.6028	0.6088	0.0181
uid57747	0.223965	0.5760	0.6296	0.6286	0.0265
uid171830	0.223968	0.5819	0.6111	0.6121	0.0424
uid50565	0.223976	0.5814	0.6111	0.6116	0.0424
uid159615	0.223988	0.5196	0.5587	0.5333	0.0000
uid61595	0.223988	0.5441	0.5955	0.5938	0.0294
uid59151	0.223997	0.5890	0.6498	0.6473	0.0250
uid59277	0.224006	0.5434	0.6160	0.5893	0.0187
uid158045	0.224009	0.4733	0.5548	0.5000	0.0135
uid162011	0.224017	0.5876	0.6548	0.6351	0.0314
uid161987	0.224031	0.5919	0.6512	0.6362	0.0316
uid162005	0.224031	0.5253	0.5958	0.5671	0.0318
uid59425	0.224038	0.5924	0.6503	0.6421	0.0311
uid68687	0.224057	0.4842	0.4839	0.4868	0.0000
uid198525	0.224060	0.5075	0.5000	0.4645	0.0130
uid58731	0.224085	0.5654	0.6159	0.6139	0.0327
uid58595	0.224127	0.5333	0.6019	0.5459	0.0217
uid41735	0.224147	0.4925	0.5484	0.5208	0.0081
uid159541	0.224165	0.5624	0.6191	0.6107	0.0246
uid50547	0.224178	0.5721	0.6328	0.6179	0.0403
uid162101	0.224208	0.5841	0.6553	0.6332	0.0312
uid64755	0.224211	0.5638	0.6120	0.6292	0.0349
uid158689	0.224228	0.5803	0.6111	0.6139	0.0424
uid66299	0.224263	0.5783	0.6306	0.6510	0.0346
uid161965	0.224278	0.5909	0.6540	0.6304	0.0314
uid57965	0.224289	0.4975	0.5214	0.5000	0.0000
uid168321	0.224290	0.5459	0.5876	0.6084	0.0175
uid50325	0.224297	0.5554	0.5982	0.5977	0.0171
uid162003	0.224299	0.5146	0.5358	0.5156	0.0244
uid161945	0.224347	0.4624	0.5036	0.4821	0.0000
uid57831	0.224352	0.5813	0.6523	0.6305	0.0312
uid58193	0.224352	0.5490	0.5906	0.5758	0.0132
uid159491	0.224368	0.5231	0.5604	0.5393	0.0076
uid84313	0.224368	0.5568	0.6047	0.5883	0.0168
uid52609	0.224368	0.5742	0.6162	0.6237	0.0293
uid58783	0.224372	0.5994	0.6636	0.6384	0.0360
uid188688	0.224373	0.5535	0.6161	0.6037	0.0233
uid59091	0.224392	0.5897	0.6516	0.6340	0.0314
uid58689	0.224394	0.5507	0.5935	0.5954	0.0136
uid40839	0.224400	0.5804	0.6272	0.6351	0.0198
uid58249	0.224409	0.5721	0.6185	0.6256	0.0164
uid201038	0.224424	0.5735	0.6213	0.6172	0.0275
uid58707	0.224431	0.5619	0.6081	0.5924	0.0204
uid162199	0.224438	0.5711	0.6187	0.6256	0.0091
uid83123	0.224449	0.5381	0.6131	0.6117	0.0320
uid59235	0.224452	0.5893	0.6537	0.6331	0.0315
uid174460	0.224456	0.5699	0.6153	0.6281	0.0333
uid62961	0.224457	0.5565	0.6197	0.5930	0.0256
uid158043	0.224458	0.4671	0.5183	0.4832	0.0135
uid84303	0.224468	0.5687	0.6225	0.5862	0.0174
uid58415	0.224511	0.5848	0.6444	0.6364	0.0413
uid41019	0.224525	0.5311	0.5927	0.5537	0.0117
uid61565	0.224544	0.4579	0.5036	0.4868	0.0000
uid59251	0.224549	0.5627	0.6150	0.6226	0.0194
uid63403	0.224551	0.5919	0.6402	0.6486	0.0120
uid59077	0.224553	0.5793	0.6231	0.6153	0.0319
uid84295	0.224561	0.5625	0.6000	0.5798	0.0169
uid57633	0.224567	0.4691	0.5200	0.4955	0.0267
uid158053	0.224568	0.4635	0.5018	0.4821	0.0000
uid60161	0.224573	0.5317	0.5859	0.5921	0.0312
uid162017	0.224588	0.5104	0.5446	0.5497	0.0147
uid62159	0.224588	0.5380	0.5770	0.5854	0.0381
uid161975	0.224596	0.5889	0.6513	0.6262	0.0349
uid59411	0.224602	0.5694	0.6048	0.6032	0.0316
uid58505	0.224616	0.5885	0.6266	0.6430	0.0258
uid158063	0.224619	0.4635	0.5054	0.4869	0.0000
uid63605	0.224622	0.4969	0.5450	0.5308	0.0153
uid59381	0.224643	0.5971	0.6517	0.6346	0.0359
uid58937	0.224652	0.5819	0.6176	0.6368	0.0282
uid58487	0.224652	0.5837	0.6445	0.6491	0.0250
uid60583	0.224654	0.5687	0.5884	0.6144	0.0155
uid59293	0.224656	0.5372	0.5858	0.5567	0.0216
uid158057	0.224664	0.4608	0.5018	0.4868	0.0000
uid159857	0.224667	0.5126	0.5762	0.5626	0.0156
uid58371	0.224679	0.5891	0.6311	0.6331	0.0335
uid57697	0.224685	0.5346	0.5839	0.5567	0.0216
uid57691	0.224732	0.5594	0.6020	0.5897	0.0174
uid163995	0.224740	0.5899	0.6517	0.6285	0.0315
uid77027	0.224743	0.5853	0.6033	0.6212	0.0115
uid59007	0.224760	0.5517	0.6133	0.6105	0.0250
uid158071	0.224771	0.5917	0.6432	0.6390	0.0294
uid163151	0.224793	0.5292	0.6034	0.5578	0.0382
uid58703	0.224798	0.5719	0.6140	0.6237	0.0199
uid58037	0.224813	0.5888	0.6442	0.6389	0.0256
uid42519	0.224834	0.5677	0.6364	0.6360	0.0282
uid89395	0.224844	0.5814	0.6213	0.6317	0.0228
uid162153	0.224845	0.5895	0.6590	0.6419	0.0317
uid196851	0.224856	0.4654	0.5054	0.4836	0.0127
uid74431	0.224859	0.5638	0.5929	0.6161	0.0261
uid205422	0.224871	0.5835	0.6290	0.6380	0.0144
uid59033	0.224883	0.5557	0.5810	0.5730	0.0111
uid40659	0.224902	0.5962	0.6435	0.6481	0.0306
uid51607	0.224910	0.5824	0.6327	0.6145	0.0172
uid58509	0.224910	0.5312	0.5929	0.5825	0.0237
uid57605	0.224917	0.5887	0.6101	0.6324	0.0285
uid188478	0.224947	0.5841	0.6415	0.6467	0.0311
uid184818	0.224949	0.5479	0.5702	0.5687	0.0255
uid162057	0.224950	0.4951	0.5512	0.5355	0.0159
uid58387	0.224952	0.5610	0.6060	0.6237	0.0254
uid181998	0.224990	0.5284	0.6024	0.5415	0.0217
uid54719	0.224993	0.5481	0.5759	0.5924	0.0172
uid41021	0.225006	0.5845	0.6447	0.6405	0.0356
uid57619	0.225008	0.6044	0.6762	0.6710	0.0294
uid48643	0.225011	0.5296	0.5842	0.5949	0.0040
uid57931	0.225014	0.5852	0.6373	0.6357	0.0226
uid161991	0.225014	0.5899	0.6576	0.6387	0.0392
uid61641	0.225037	0.5156	0.4444	0.4652	0.0000
uid86887	0.225037	0.5572	0.5911	0.5933	0.0233
uid58047	0.225044	0.5856	0.6287	0.6262	0.0391
uid57733	0.225051	0.5802	0.6316	0.6379	0.0261
uid58391	0.225066	0.5724	0.6151	0.6331	0.0299
uid58217	0.225069	0.5858	0.6567	0.6313	0.0325
uid58607	0.225096	0.5887	0.6417	0.6404	0.0294
uid49957	0.225105	0.5592	0.5788	0.5896	0.0496
uid193703	0.225108	0.5437	0.6118	0.6125	0.0190
uid57781	0.225126	0.5887	0.6485	0.6301	0.0315
uid58191	0.225157	0.5982	0.6584	0.6453	0.0305
uid58803	0.225193	0.5866	0.6524	0.6318	0.0352
uid55845	0.225218	0.5905	0.6682	0.6488	0.0347
uid58631	0.225223	0.5737	0.6273	0.6139	0.0445
uid58015	0.225224	0.4696	0.4261	0.4444	0.0000
uid46655	0.225231	0.5859	0.6565	0.6427	0.0316
uid58681	0.225231	0.4700	0.5048	0.4912	0.0319
uid58623	0.225233	0.5871	0.6545	0.6446	0.0356
uid59245	0.225240	0.5846	0.6498	0.6291	0.0357
uid62979	0.225243	0.5882	0.6499	0.6268	0.0314
uid84309	0.225257	0.5651	0.6104	0.5893	0.0169
uid58141	0.225292	0.5725	0.6122	0.6254	0.0091
uid196850	0.225299	0.4639	0.5072	0.4803	0.0128
uid158051	0.225307	0.4665	0.5109	0.4785	0.0000
uid205540	0.225320	0.5730	0.6185	0.6214	0.0310
uid161993	0.225322	0.5803	0.6550	0.6227	0.0307
uid168258	0.225322	0.5648	0.5846	0.6148	0.0247
uid162139	0.225332	0.5863	0.6471	0.6255	0.0354
uid47509	0.225347	0.5542	0.5994	0.6094	0.0121
uid59377	0.225352	0.5824	0.6538	0.6323	0.0308
uid59221	0.225358	0.5716	0.6075	0.6038	0.0327
uid41023	0.225359	0.5919	0.6519	0.6386	0.0309
uid61587	0.225361	0.5556	0.6129	0.6125	0.0223
uid58687	0.225374	0.5377	0.6015	0.5515	0.0150
uid158073	0.225409	0.5893	0.6388	0.6412	0.0292
uid66323	0.225418	0.5844	0.6316	0.6285	0.0331
uid41935	0.225419	0.5517	0.5971	0.6020	0.0308
uid72479	0.225427	0.5282	0.5628	0.5761	0.0211
uid159539	0.225431	0.5570	0.6189	0.6236	0.0140
uid162115	0.225459	0.5925	0.6572	0.6396	0.0353
uid58383	0.225461	0.5692	0.6102	0.6311	0.0250
uid158159	0.225462	0.4619	0.5249	0.4940	0.0127
uid46257	0.225483	0.5518	0.5847	0.5789	0.0188
uid61613	0.225483	0.5820	0.6367	0.6439	0.0097
uid58531	0.225490	0.5823	0.6550	0.6349	0.0325
uid58939	0.225496	0.5149	0.5739	0.5376	0.0156
uid58661	0.225514	0.5532	0.5895	0.5748	0.0297
uid57865	0.225521	0.5870	0.6296	0.6365	0.0201
uid158065	0.225522	0.4635	0.5090	0.4740	0.0000
uid58393	0.225540	0.5969	0.6558	0.6357	0.0279
uid89383	0.225548	0.4635	0.5184	0.4865	0.0253
uid161949	0.225569	0.5852	0.6488	0.6298	0.0354
uid189951	0.225582	0.5412	0.5662	0.5481	0.0219
uid82373	0.225592	0.5782	0.6326	0.6381	0.0180
uid58723	0.225594	0.5740	0.6366	0.6352	0.0275
uid57741	0.225596	0.6131	0.6343	0.6468	0.0198
uid57863	0.225602	0.5506	0.5807	0.6025	0.0041
uid158851	0.225606	0.5975	0.6209	0.6501	0.0383
uid58385	0.225612	0.5680	0.6163	0.6323	0.0256
uid40861	0.225655	0.5897	0.6252	0.6289	0.0255
uid161951	0.225660	0.5922	0.6488	0.6356	0.0354
uid62003	0.225676	0.5685	0.6229	0.6413	0.0222
uid86751	0.225678	0.4842	0.5315	0.5096	0.0247
uid59391	0.225699	0.5887	0.6514	0.6326	0.0349
uid189953	0.225703	0.5746	0.6306	0.6236	0.0400
uid59243	0.225708	0.5821	0.6504	0.6384	0.0249
uid47317	0.225716	0.5873	0.6399	0.6391	0.0293
uid81783	0.225717	0.5406	0.5902	0.5912	0.0463
uid48821	0.225741	0.5606	0.5752	0.6025	0.0149
uid57921	0.225743	0.5535	0.6107	0.5881	0.0267
uid58941	0.225750	0.5777	0.6225	0.6224	0.0277
uid161947	0.225764	0.5842	0.6503	0.6302	0.0354
uid67319	0.225765	0.5674	0.5979	0.6017	0.0194
uid50119	0.225768	0.5568	0.6258	0.6166	0.0314
uid58583	0.225774	0.5951	0.6479	0.6338	0.0293
uid158535	0.225796	0.5140	0.5394	0.5037	0.0000
uid52535	0.225799	0.4372	0.4961	0.5000	0.0000
uid58721	0.225804	0.5435	0.5802	0.6165	0.0329
uid58161	0.225805	0.4612	0.5108	0.5032	0.0278
uid156881	0.225819	0.5581	0.5930	0.5956	0.0231
uid158119	0.225819	0.5881	0.6459	0.6400	0.0211
uid61617	0.225829	0.5743	0.6124	0.6305	0.0317
uid84387	0.225851	0.6021	0.6738	0.6570	0.0337
uid86653	0.225874	0.4624	0.5117	0.4909	0.0128
uid59057	0.225876	0.5602	0.6093	0.6046	0.0125
uid59295	0.225899	0.5759	0.6171	0.6275	0.0383
uid41819	0.225905	0.5801	0.6509	0.6235	0.0214
uid60621	0.225905	0.5119	0.5704	0.5558	0.0276
uid57779	0.225911	0.5895	0.6479	0.6352	0.0350
uid57621	0.225919	0.5852	0.6377	0.6420	0.0215
uid161931	0.225928	0.5901	0.6505	0.6334	0.0347
uid54341	0.225948	0.5350	0.6061	0.5440	0.0150
uid58149	0.225955	0.5597	0.6093	0.6185	0.0251
uid162051	0.225962	0.5899	0.6508	0.6339	0.0350
uid58197	0.225988	0.5509	0.5819	0.5836	0.0287
uid186548	0.225991	0.5093	0.5659	0.5641	0.0155
uid198767	0.226019	0.5033	0.5400	0.4985	0.0000
uid162099	0.226052	0.5934	0.6533	0.6360	0.0311
uid88069	0.226054	0.4592	0.5117	0.4909	0.0130
uid47085	0.226065	0.5552	0.5997	0.5928	0.0298
uid58507	0.226065	0.5306	0.5915	0.5855	0.0236
uid193705	0.226067	0.5855	0.6505	0.6276	0.0249
uid42497	0.226082	0.5665	0.6123	0.6114	0.0241
uid167487	0.226084	0.5739	0.6017	0.6246	0.0288
uid171958	0.226098	0.5941	0.6243	0.6451	0.0238
uid59353	0.226099	0.5910	0.6355	0.6386	0.0219
uid58433	0.226133	0.5502	0.5817	0.5947	0.0132
uid89379	0.226139	0.5190	0.5860	0.5432	0.0156
uid58247	0.226162	0.5567	0.6202	0.5918	0.0234
uid46531	0.226172	0.5849	0.6151	0.6258	0.0256
uid82369	0.226178	0.4565	0.5219	0.4893	0.0132
uid40821	0.226208	0.5967	0.6522	0.6246	0.0407
uid57701	0.226241	0.5926	0.6272	0.6483	0.0238
uid57725	0.226244	0.5600	0.6265	0.6355	0.0265
uid58991	0.226247	0.6100	0.6434	0.6561	0.0277
uid161161	0.226260	0.5584	0.6199	0.6069	0.0156
uid59231	0.226272	0.5512	0.5905	0.5660	0.0270
uid172463	0.226284	0.5937	0.6601	0.6498	0.0347
uid57685	0.226290	0.5125	0.5426	0.5335	0.0160
uid175469	0.226293	0.5175	0.5691	0.5609	0.0155
uid58745	0.226303	0.5432	0.5951	0.6121	0.0287
uid86655	0.226309	0.4624	0.5117	0.4924	0.0130
uid64753	0.226314	0.5496	0.6096	0.6250	0.0237
uid86659	0.226317	0.4602	0.5100	0.4924	0.0130
uid47079	0.226322	0.5419	0.5894	0.5937	0.0315
uid86657	0.226322	0.4602	0.5134	0.4924	0.0130
uid47323	0.226351	0.5229	0.5841	0.5754	0.0235
uid58609	0.226355	0.5911	0.6439	0.6456	0.0252
uid58541	0.226363	0.5805	0.6479	0.6371	0.0347
uid58265	0.226380	0.5456	0.6012	0.6040	0.0206
uid186549	0.226394	0.5987	0.6252	0.6480	0.0167
uid57687	0.226411	0.5026	0.5546	0.5165	0.0154
uid58551	0.226416	0.5544	0.6063	0.6325	0.0163
uid58905	0.226432	0.5984	0.6430	0.6475	0.0295
uid59437	0.226440	0.5702	0.6196	0.6343	0.0345
uid162217	0.226454	0.5154	0.5737	0.5607	0.0000
uid57855	0.226456	0.5294	0.5835	0.5973	0.0271
uid187411	0.226459	0.6012	0.6612	0.6584	0.0260
uid58799	0.226467	0.4680	0.5317	0.4953	0.0132
uid162179	0.226478	0.5113	0.5486	0.5379	0.0173
uid174151	0.226480	0.6121	0.6677	0.6536	0.0342
uid89373	0.226485	0.5159	0.5884	0.5422	0.0156
uid58157	0.226486	0.5842	0.6438	0.6372	0.0327
uid62947	0.226518	0.5826	0.6296	0.6341	0.0324
uid75113	0.226527	0.5433	0.6202	0.6141	0.0144
uid60727	0.226529	0.5121	0.5744	0.5632	0.0154
uid55403	0.226568	0.5236	0.5717	0.5281	0.0166
uid57759	0.226571	0.5464	0.6154	0.5460	0.0132
uid57951	0.226575	0.5257	0.5336	0.5112	0.0361
uid58063	0.226590	0.4758	0.5201	0.4886	0.0000
uid57875	0.226592	0.5886	0.6475	0.6446	0.0212
uid66779	0.226598	0.5530	0.6055	0.6006	0.0146
uid88067	0.226602	0.4592	0.5134	0.4925	0.0250
uid57591	0.226603	0.5912	0.6539	0.6417	0.0319
uid158135	0.226608	0.5448	0.5786	0.5741	0.0136
uid58697	0.226612	0.5755	0.6384	0.6370	0.0300
uid59301	0.226612	0.4492	0.5185	0.4817	0.0128
uid73963	0.226614	0.4700	0.5302	0.5000	0.0128
uid198768	0.226623	0.4948	0.5574	0.5131	0.0116
uid159233	0.226640	0.5988	0.6505	0.6392	0.0286
uid59327	0.226645	0.5248	0.5674	0.5335	0.0078
uid58027	0.226662	0.4545	0.5119	0.4878	0.0135
uid42521	0.226679	0.5962	0.6214	0.6211	0.0200
uid162047	0.226699	0.5859	0.6542	0.6254	0.0307
uid162049	0.226699	0.5859	0.6542	0.6273	0.0307
uid161929	0.226737	0.5008	0.5758	0.5470	0.0219
uid58619	0.226746	0.5894	0.6374	0.6386	0.0295
uid58269	0.226747	0.5890	0.6403	0.6476	0.0153
uid160233	0.226761	0.5008	0.5487	0.5312	0.0296
uid158167	0.226792	0.6022	0.6399	0.6563	0.0288
uid58951	0.226802	0.5773	0.6105	0.6220	0.0193
uid59215	0.226810	0.5378	0.5704	0.5619	0.0057
uid158357	0.226811	0.4758	0.5182	0.4950	0.0000
uid185308	0.226829	0.5411	0.5525	0.5398	0.0135
uid158161	0.226830	0.4758	0.5182	0.4950	0.0000
uid158039	0.226833	0.4599	0.5246	0.5046	0.0244
uid182931	0.226853	0.5468	0.6105	0.6233	0.0214
uid159611	0.226853	0.5210	0.5485	0.5363	0.0000
uid58257	0.226863	0.5593	0.5878	0.5881	0.0300
uid58443	0.226871	0.5790	0.6176	0.6248	0.0244
uid53251	0.226877	0.5521	0.5886	0.5994	0.0619
uid67501	0.226898	0.5392	0.5736	0.5710	0.0203
uid86861	0.226900	0.5805	0.6409	0.6306	0.0327
uid46663	0.226917	0.5644	0.6277	0.6482	0.0267
uid50427	0.226940	0.5582	0.5934	0.6042	0.0207
uid54699	0.226950	0.5586	0.5932	0.6054	0.0182
uid58705	0.226963	0.5480	0.6110	0.6156	0.0258
uid58203	0.226965	0.5696	0.6297	0.6327	0.0274
uid162511	0.226965	0.5802	0.6248	0.6410	0.0300
uid68103	0.226973	0.6010	0.6613	0.6557	0.0261
uid62907	0.226992	0.5951	0.6430	0.6313	0.0285
uid61593	0.226996	0.5835	0.6424	0.6399	0.0210
uid58243	0.226997	0.5442	0.5371	0.5231	0.0000
uid59073	0.227013	0.6132	0.6667	0.6657	0.0376
uid48363	0.227027	0.5986	0.6558	0.6532	0.0379
uid164779	0.227052	0.5437	0.6015	0.5626	0.0303
uid159869	0.227054	0.5656	0.6200	0.6151	0.0140
uid58425	0.227056	0.5673	0.6194	0.6184	0.0140
uid49133	0.227073	0.5738	0.6311	0.6297	0.0090
uid62905	0.227077	0.5795	0.6160	0.6189	0.0106
uid58399	0.227079	0.5560	0.6031	0.6066	0.0359
uid70839	0.227095	0.4690	0.5350	0.5016	0.0132
uid162043	0.227108	0.5823	0.6494	0.6344	0.0352
uid167994	0.227110	0.5713	0.6269	0.6100	0.0183
uid48073	0.227112	0.5447	0.5969	0.6049	0.0402
uid50551	0.227119	0.5455	0.5662	0.5851	0.0317
uid58485	0.227127	0.5845	0.6368	0.6433	0.0259
uid158693	0.227135	0.6004	0.6470	0.6472	0.0326
uid195604	0.227140	0.5508	0.6031	0.6042	0.0164
uid61247	0.227146	0.5371	0.6007	0.5840	0.0314
uid179069	0.227181	0.5752	0.6332	0.6248	0.0249
uid159657	0.227183	0.5770	0.6522	0.6195	0.0218
uid162007	0.227189	0.5862	0.6488	0.6388	0.0352
uid57601	0.227199	0.5870	0.6275	0.6365	0.0274
uid59969	0.227210	0.5860	0.6576	0.6379	0.0295
uid162013	0.227211	0.5044	0.5664	0.5602	0.0234
uid175778	0.227213	0.5795	0.5777	0.5604	0.0231
uid161973	0.227216	0.5186	0.5859	0.5388	0.0149
uid65447	0.227220	0.5705	0.5859	0.6071	0.0270
uid58591	0.227231	0.5262	0.5827	0.5501	0.0214
uid58557	0.227232	0.5196	0.5918	0.5777	0.0293
uid59297	0.227244	0.5945	0.6484	0.6346	0.0244
uid49531	0.227267	0.5246	0.5888	0.5801	0.0065
uid165185	0.227272	0.5916	0.6408	0.6412	0.0236
uid179904	0.227272	0.5522	0.6029	0.5997	0.0321
uid174439	0.227274	0.5262	0.5595	0.5502	0.0213
uid58729	0.227278	0.5825	0.6314	0.6523	0.0445
uid58245	0.227278	0.5418	0.5426	0.5280	0.0000
uid58305	0.227285	0.5338	0.6133	0.5799	0.0209
uid58999	0.227307	0.5405	0.6142	0.5594	0.0231
uid67253	0.227317	0.5763	0.6323	0.6402	0.0226
uid43725	0.227319	0.5802	0.6139	0.6114	0.0176
uid159987	0.227330	0.5150	0.5686	0.5280	0.0000
uid41863	0.227345	0.5155	0.5821	0.5696	0.0165
uid86913	0.227360	0.6036	0.6404	0.6641	0.0327
uid198431	0.227378	0.6045	0.6615	0.6756	0.0227
uid87001	0.227384	0.6076	0.6642	0.6387	0.0336
uid57851	0.227398	0.4927	0.5442	0.4971	0.0110
uid66595	0.227418	0.5383	0.6101	0.6021	0.0228
uid78933	0.227425	0.5650	0.6145	0.6120	0.0135
uid59075	0.227444	0.5566	0.6036	0.6074	0.0228
uid58811	0.227452	0.5217	0.5869	0.5445	0.0149
uid158537	0.227457	0.5852	0.6434	0.6407	0.0298
uid58617	0.227482	0.5785	0.6108	0.6194	0.0357
uid70155	0.227503	0.5904	0.6625	0.6324	0.0271
uid203392	0.227503	0.5158	0.4472	0.4684	0.0000
uid49953	0.227505	0.5621	0.6019	0.6054	0.0370
uid197193	0.227509	0.5495	0.5734	0.5656	0.0290
uid49469	0.227513	0.5414	0.6038	0.5656	0.0216
uid58115	0.227513	0.5093	0.5678	0.5207	0.0140
uid59403	0.227519	0.5885	0.6460	0.6378	0.0127
uid65787	0.227541	0.5386	0.5711	0.5855	0.0204
uid59371	0.227579	0.5000	0.5559	0.5145	0.0106
uid57793	0.227583	0.6030	0.6587	0.6452	0.0265
uid58013	0.227608	0.5481	0.5374	0.5231	0.0000
uid178014	0.227612	NA	NA	NA	NA
uid58685	0.227635	0.5173	0.5445	0.5287	0.0000
uid58891	0.227641	0.5431	0.5878	0.5674	0.0227
uid58565	0.227646	0.5971	0.6155	0.6341	0.0165
uid58081	0.227647	0.5784	0.6273	0.6333	0.0256
uid59355	0.227650	0.5657	0.6179	0.6149	0.0140
uid162181	0.227653	0.5744	0.6372	0.6254	0.0332
uid58329	0.227656	0.5356	0.5409	0.5292	0.0133
uid59283	0.227658	0.5268	0.5125	0.5132	0.0000
uid62101	0.227658	0.5913	0.6075	0.6212	0.0259
uid58909	0.227660	0.5702	0.6371	0.6362	0.0302
uid162207	0.227703	0.5126	0.5595	0.5402	0.0000
uid57623	0.227706	0.5649	0.6206	0.6102	0.0140
uid201037	0.227706	0.5709	0.6298	0.6279	0.0291
uid68741	0.227707	0.5352	0.4583	0.4603	0.0000
uid57973	0.227721	0.6058	0.6611	0.6410	0.0268
uid57583	0.227726	0.5046	0.5636	0.5504	0.0349
uid58389	0.227744	0.5716	0.6225	0.6364	0.0299
uid159519	0.227745	0.5342	0.4583	0.4603	0.0000
uid168256	0.227758	0.4789	0.5541	0.5298	0.0233
uid53541	0.227766	0.5116	0.5617	0.5422	0.0000
uid89387	0.227770	0.5722	0.6330	0.6062	0.0226
uid174512	0.227785	0.5275	0.5618	0.5238	0.0159
uid170255	0.227792	0.5502	0.5612	0.5622	0.0292
uid157999	0.227838	0.5249	0.5701	0.5641	0.0241
uid162107	0.227844	0.5332	0.5828	0.5515	0.0331
uid161927	0.227846	0.5487	0.5955	0.6067	0.0265
uid58483	0.227851	0.5878	0.6094	0.6190	0.0382
uid57653	0.227857	0.5551	0.6077	0.5929	0.0264
uid57969	0.227876	0.5776	0.6378	0.6395	0.0264
uid58481	0.227887	0.5371	0.6000	0.5771	0.0205
uid168180	0.227891	0.5359	0.5712	0.5913	0.0267
uid72793	0.227915	0.6021	0.6584	0.6551	0.0320
uid161935	0.227923	0.5323	0.5869	0.5638	0.0205
uid177080	0.227960	0.5780	0.6375	0.6507	0.0238
uid73771	0.227969	0.5362	0.5758	0.5505	0.0290
uid59279	0.227971	0.5439	0.5841	0.6101	0.0316
uid59305	0.228024	0.5161	0.5541	0.5234	0.0000
uid201427	0.228027	0.6056	0.6632	0.6419	0.0340
uid158375	0.228052	0.5439	0.5841	0.6101	0.0316
uid158383	0.228052	0.5439	0.5841	0.6101	0.0316
uid158379	0.228052	0.5439	0.5841	0.6101	0.0316
uid158373	0.228052	0.5439	0.5841	0.6101	0.0316
uid158531	0.228052	0.5439	0.5841	0.6101	0.0316
uid66301	0.228054	0.5877	0.6277	0.6368	0.0295
uid158381	0.228071	0.5439	0.5841	0.6094	0.0316
uid205256	0.228073	0.5262	0.5664	0.5791	0.0169
uid58123	0.228096	0.5383	0.6367	0.6124	0.0206
uid59083	0.228098	0.5636	0.6205	0.6213	0.0324
uid58983	0.228101	0.5852	0.6255	0.6381	0.0303
uid68689	0.228105	0.5714	0.6449	0.6537	0.0401
uid59019	0.228110	0.5951	0.6179	0.6490	0.0159
uid162147	0.228123	0.6174	0.6773	0.6740	0.0263
uid58295	0.228142	0.5383	0.5973	0.5865	0.0228
uid165869	0.228160	0.5118	0.5474	0.5175	0.0000
uid168322	0.228187	0.5882	0.6255	0.6230	0.0288
uid82931	0.228189	0.5729	0.6358	0.6209	0.0323
uid58087	0.228202	0.5256	0.5693	0.5799	0.0169
uid58369	0.228217	0.5928	0.6319	0.6365	0.0325
uid54701	0.228220	0.5667	0.6055	0.6026	0.0143
uid158377	0.228222	0.5441	0.5843	0.6102	0.0319
uid42975	0.228258	0.5683	0.6194	0.6250	0.0396
uid57991	0.228277	0.6010	0.6505	0.6384	0.0288
uid159639	0.228278	0.5126	0.5617	0.5388	0.0000
uid164001	0.228280	0.5705	0.6265	0.6105	0.0229
uid59343	0.228287	0.5862	0.6520	0.6264	0.0314
uid72801	0.228294	0.5442	0.5746	0.5730	0.0176
uid187277	0.228295	0.5831	0.6504	0.6289	0.0347
uid50385	0.228295	0.5395	0.6041	0.5751	0.0423
uid46253	0.228305	0.5875	0.6153	0.6338	0.0424
uid60487	0.228314	0.5536	0.6007	0.6108	0.0191
uid53509	0.228357	0.5576	0.6143	0.6048	0.0272
uid60171	0.228361	0.5751	0.6224	0.6179	0.0164
uid197217	0.228367	0.5712	0.6312	0.6299	0.0233
uid89389	0.228386	0.5647	0.6186	0.6135	0.0136
uid174335	0.228407	0.5661	0.6044	0.6273	0.0381
uid58489	0.228407	0.5731	0.6248	0.6256	0.0220
uid62103	0.228409	0.5428	0.5493	0.5451	0.0278
uid59155	0.228417	0.5462	0.6052	0.5969	0.0179
uid58303	0.228429	0.5878	0.6243	0.6405	0.0295
uid62243	0.228432	0.5716	0.6329	0.6403	0.0218
uid59271	0.228439	0.5551	0.6289	0.6242	0.0321
uid61599	0.228446	0.5734	0.6430	0.6448	0.0270
uid58517	0.228461	0.5243	0.5623	0.5339	0.0076
uid201479	0.228481	0.5100	0.5389	0.5347	0.0157
uid63345	0.228488	0.5642	0.6122	0.6015	0.0410
uid57589	0.228496	0.5160	0.5845	0.5396	0.0150
uid58693	0.228498	0.5161	0.5811	0.5410	0.0153
uid185180	0.228498	0.5865	0.6411	0.6452	0.0235
uid57843	0.228506	0.5694	0.6257	0.6283	0.0340
uid47507	0.228521	0.5541	0.6054	0.5833	0.0209
uid203028	0.228532	0.5222	0.5500	0.5370	0.0000
uid62909	0.228557	0.5728	0.6378	0.6419	0.0222
uid51377	0.228570	0.5262	0.5839	0.5749	0.0461
uid159693	0.228582	0.5939	0.6399	0.6515	0.0310
uid77127	0.228623	0.5612	0.5660	0.5660	0.0000
uid158685	0.228627	0.5448	0.6263	0.6238	0.0372
uid42501	0.228645	0.5933	0.6344	0.6531	0.0210
uid58029	0.228660	0.4975	0.5407	0.5390	0.0231
uid66303	0.228667	0.5949	0.6516	0.6395	0.0312
uid176684	0.228672	0.5576	0.6005	0.5720	0.0256
uid58765	0.228679	0.5544	0.6218	0.6275	0.0357
uid162213	0.228687	0.5206	0.5622	0.5204	0.0000
uid184820	0.228701	0.5866	0.6100	0.6207	0.0293
uid58099	0.228711	0.5885	0.6421	0.6533	0.0226
uid162209	0.228747	0.5135	0.5573	0.5275	0.0000
uid66307	0.228785	0.5495	0.5958	0.6050	0.0383
uid59387	0.228795	0.5676	0.6130	0.6174	0.0135
uid197194	0.228807	0.5429	0.5701	0.5531	0.0288
uid68021	0.228817	0.4916	0.5623	0.5602	0.0333
uid57771	0.228829	0.5378	0.5948	0.5519	0.0200
uid67351	0.228833	0.5875	0.6479	0.6294	0.0391
uid180867	0.228843	0.5959	0.6432	0.6482	0.0297
uid52597	0.228845	0.5769	0.6206	0.6171	0.0181
uid67383	0.228857	0.5479	0.5958	0.6030	0.0172
uid161923	0.228883	0.5360	0.6027	0.5615	0.0195
uid175523	0.228913	0.5691	0.6250	0.6075	0.0265
uid59375	0.228931	0.5770	0.6593	0.6507	0.0260
uid57625	0.228932	0.5225	0.5634	0.5613	0.0222
uid58843	0.228935	0.5668	0.6245	0.6189	0.0242
uid58769	0.228936	0.5931	0.6425	0.6511	0.0326
uid59365	0.228944	0.5484	0.5739	0.5940	0.0262
uid52537	0.228948	0.5908	0.6566	0.6471	0.0239
uid73413	0.228951	0.5326	0.5896	0.5640	0.0205
uid188480	0.228956	0.5921	0.6504	0.6265	0.0260
uid58701	0.228965	0.5750	0.5982	0.6218	0.0258
uid48809	0.228974	0.5712	0.6244	0.5896	0.0204
uid162739	0.228977	0.5484	0.6259	0.6248	0.0362
uid161925	0.228978	0.5204	0.5487	0.5415	0.0000
uid59433	0.228982	0.5602	0.5954	0.5990	0.0366
uid86647	0.228988	0.5486	0.5991	0.5617	0.0194
uid75107	0.229042	0.5740	0.6271	0.6386	0.0294
uid182202	0.229071	0.5086	0.5579	0.5293	0.0000
uid58727	0.229103	0.5900	0.6429	0.6587	0.0352
uid57635	0.229106	0.5258	0.5653	0.5190	0.0157
uid158677	0.229110	0.5506	0.6197	0.6223	0.0364
uid58341	0.229118	0.5416	0.5994	0.6030	0.0301
uid57801	0.229121	0.5796	0.6262	0.6370	0.0189
uid58611	0.229146	0.5246	0.6071	0.5901	0.0217
uid176498	0.229158	0.5456	0.6203	0.6131	0.0364
uid58007	0.229160	0.5795	0.6403	0.6391	0.0325
uid58985	0.229162	0.5416	0.5933	0.5843	0.0309
uid163997	0.229200	0.5417	0.6013	0.5714	0.0301
uid196849	0.229203	0.5920	0.6285	0.6365	0.0249
uid57913	0.229212	0.5439	0.5250	0.5255	0.0000
uid53539	0.229248	0.5225	0.5646	0.5412	0.0000
uid57789	0.229260	0.5215	0.5601	0.5230	0.0000
uid54715	0.229289	0.5585	0.6070	0.6135	0.0206
uid59071	0.229293	0.5574	0.5984	0.6063	0.0301
uid58325	0.229311	0.5824	0.6212	0.6335	0.0353
uid58233	0.229315	0.5220	0.6022	0.5705	0.0435
uid89385	0.229325	0.5710	0.6213	0.6061	0.0229
uid170732	0.229326	0.5646	0.6207	0.6224	0.0100
uid59269	0.229330	0.5944	0.6556	0.6390	0.0303
uid82347	0.229371	0.5700	0.6364	0.6411	0.0175
uid58995	0.229371	0.5672	0.6040	0.6314	0.0203
uid58845	0.229390	0.5949	0.6178	0.6396	0.0272
uid75101	0.229404	0.5872	0.6234	0.6293	0.0261
uid158509	0.229418	0.5797	0.5987	0.6280	0.0275
uid161145	0.229420	0.5186	0.5661	0.5230	0.0000
uid57949	0.229423	0.5290	0.5952	0.6038	0.0202
uid58201	0.229430	0.5926	0.6596	0.6405	0.0340
uid59417	0.229441	0.5538	0.6079	0.5622	0.0219
uid162105	0.229446	0.5091	0.5901	0.5386	0.0268
uid62715	0.229455	0.6042	0.6592	0.6615	0.0162
uid193657	0.229466	0.5773	0.6329	0.6223	0.0222
uid43327	0.229467	0.5656	0.5968	0.6231	0.0201
uid177713	0.229530	0.5470	0.6288	0.6079	0.0254
uid58967	0.229546	0.5201	0.5647	0.5553	0.0214
uid59097	0.229552	0.5980	0.6657	0.6366	0.0333
uid59047	0.229554	0.5611	0.6112	0.6273	0.0236
uid58143	0.229569	0.6002	0.6667	0.6454	0.0309
uid68279	0.229584	0.5508	0.5939	0.6021	0.0179
uid65087	0.229590	0.5901	0.6257	0.6289	0.0208
uid86855	0.229608	0.6047	0.6614	0.6538	0.0233
uid58949	0.229613	0.4884	0.5143	0.5187	0.0276
uid58017	0.229635	0.6002	0.6641	0.6398	0.0308
uid57745	0.229639	0.5228	0.5533	0.5298	0.0292
uid167583	0.229686	0.5782	0.6295	0.6205	0.0369
uid43465	0.229696	0.5994	0.6448	0.6623	0.0207
uid58345	0.229714	0.5396	0.6088	0.6097	0.0364
uid59423	0.229729	0.5579	0.6283	0.6186	0.0173
uid59421	0.229730	0.5790	0.6409	0.6373	0.0253
uid183485	0.229783	0.5645	0.6029	0.6097	0.0278
uid74393	0.229793	0.5693	0.6349	0.6088	0.0169
uid58343	0.229799	0.5374	0.5965	0.6036	0.0321
uid59063	0.229803	0.5990	0.6687	0.6377	0.0305
uid81627	0.229816	0.5772	0.6102	0.6172	0.0217
uid59285	0.229817	0.5294	0.5167	0.5150	0.0000
uid81083	0.229819	0.5680	0.5466	0.5588	0.0000
uid158847	0.229840	0.5260	0.5062	0.5153	0.0000
uid58351	0.229857	0.5569	0.5907	0.6049	0.0208
uid184822	0.229859	0.5766	0.6326	0.6445	0.0404
uid203025	0.229897	0.5171	0.5678	0.5193	0.0085
uid58283	0.229900	0.5488	0.6240	0.5987	0.0228
uid157997	0.229932	0.5945	0.6196	0.6630	0.0214
uid42523	0.229934	0.5781	0.6238	0.6361	0.0346
uid158533	0.229940	0.5145	0.5333	0.5087	0.0000
uid48825	0.229941	0.5412	0.6035	0.6054	0.0261
uid159991	0.229950	0.5169	0.5601	0.5388	0.0000
uid46085	0.229953	0.5935	0.6278	0.6208	0.0274
uid165871	0.229959	0.5644	0.6116	0.6109	0.0305
uid58261	0.229972	0.5493	0.6153	0.6250	0.0277
uid58491	0.229975	0.5798	0.6268	0.6205	0.0259
uid174072	0.229978	0.5679	0.6122	0.5965	0.0290
uid87037	0.229991	0.5831	0.6325	0.6364	0.0274
uid203026	0.230028	0.5302	0.5601	0.5386	0.0000
uid52601	0.230041	0.5427	0.6148	0.6134	0.0242
uid13791	0.230077	0.5865	0.6213	0.6290	0.0287
uid58439	0.230085	0.5716	0.6179	0.6272	0.0242
uid58447	0.230088	0.5606	0.6091	0.5972	0.0408
uid170256	0.230101	0.6093	0.6716	0.6705	0.0246
uid194119	0.230142	0.5185	0.5830	0.5656	0.0167
uid162205	0.230160	0.5209	0.5581	0.5432	0.0000
uid71153	0.230188	0.5288	0.6205	0.5677	0.0119
uid158679	0.230210	0.5463	0.6205	0.6230	0.0359
uid197218	0.230218	0.5530	0.6176	0.5955	0.0184
uid185181	0.230237	0.5943	0.6662	0.6554	0.0333
uid43209	0.230239	0.5563	0.5923	0.6162	0.0157
uid57987	0.230265	0.5008	0.5699	0.5428	0.0164
uid58465	0.230268	0.5725	0.6246	0.6179	0.0259
uid58349	0.230270	0.5525	0.5956	0.5928	0.0221
uid58395	0.230297	0.5867	0.6517	0.6322	0.0386
uid59413	0.230326	0.5351	0.6152	0.5984	0.0392
uid72795	0.230326	0.5486	0.5975	0.5979	0.0173
uid58071	0.230330	0.5273	0.5368	0.5449	0.0116
uid61615	0.230333	0.5693	0.6138	0.6323	0.0323
uid59005	0.230343	0.5501	0.6217	0.6075	0.0183
uid66607	0.230346	0.5311	0.5953	0.5968	0.0304
uid182733	0.230347	0.5918	0.6498	0.6369	0.0358
uid57953	0.230377	0.5925	0.6444	0.6509	0.0351
uid59405	0.230385	0.5199	0.5654	0.5505	0.0074
uid46219	0.230393	0.5268	0.5630	0.5728	0.0420
uid49313	0.230393	0.5318	0.5814	0.5562	0.0301
uid59227	0.230408	0.5532	0.5644	0.5608	0.0280
uid58459	0.230421	0.5498	0.6023	0.6060	0.0250
uid162133	0.230431	0.5503	0.6145	0.6128	0.0289
uid59273	0.230446	0.5378	0.5683	0.5493	0.0194
uid57955	0.230463	0.5862	0.6314	0.6284	0.0290
uid58691	0.230476	0.5677	0.6092	0.5856	0.0128
uid68143	0.230488	0.5433	0.5945	0.6003	0.0213
uid62939	0.230496	0.5388	0.6087	0.5971	0.0195
uid58831	0.230507	0.6020	0.6672	0.6435	0.0337
uid193709	0.230519	0.5441	0.5897	0.5830	0.0217
uid50553	0.230528	0.5483	0.6127	0.6285	0.0281
uid161955	0.230529	0.5604	0.5956	0.5970	0.0278
uid158049	0.230546	0.6056	0.6630	0.6596	0.0192
uid61601	0.230549	0.5448	0.6132	0.6100	0.0316
uid193764	0.230552	0.5511	0.5635	0.5556	0.0275
uid58545	0.230552	0.5395	0.5822	0.5863	0.0114
uid58187	0.230583	0.5749	0.6017	0.6123	0.0202
uid42117	0.230617	0.5505	0.6018	0.6116	0.0090
uid46523	0.230625	0.5524	0.6060	0.5990	0.0139
uid87035	0.230635	0.6010	0.6611	0.6385	0.0273
uid58377	0.230646	0.6010	0.6366	0.6484	0.0241
uid51635	0.230664	0.5327	0.5951	0.5898	0.0282
uid61563	0.230677	0.5574	0.6127	0.6093	0.0218
uid57805	0.230701	0.5324	0.5236	0.5106	0.0000
uid58667	0.230705	0.5316	0.5891	0.5697	0.0192
uid59363	0.230707	0.5945	0.6372	0.6431	0.0235
uid58355	0.230735	0.5837	0.6325	0.6290	0.0332
uid168997	0.230736	0.5996	0.6503	0.6537	0.0426
uid81775	0.230739	0.5534	0.6191	0.6200	0.0091
uid162211	0.230743	0.5166	0.5615	0.5381	0.0000
uid62925	0.230746	0.5729	0.6352	0.6518	0.0336
uid59393	0.230757	0.4360	0.5360	0.4967	0.0000
uid59115	0.230757	0.5897	0.6305	0.6236	0.0140
uid58901	0.230772	0.5158	0.5684	0.5447	0.0336
uid161139	0.230784	0.5246	0.5628	0.5457	0.0000
uid59397	0.230799	0.5727	0.6084	0.6120	0.0232
uid45895	0.230815	0.5892	0.6341	0.6411	0.0213
uid193704	0.230825	0.5847	0.6133	0.6172	0.0486
uid49903	0.230839	0.5251	0.5584	0.5364	0.0000
uid57693	0.230867	0.5594	0.6096	0.5818	0.0235
uid43089	0.230885	0.5953	0.6570	0.6504	0.0377
uid159003	0.230888	0.5550	0.5895	0.6103	0.0455
uid193715	0.230898	0.5240	0.5660	0.5349	0.0000
uid81103	0.230909	0.5215	0.5820	0.5585	0.0150
uid43467	0.230926	0.5944	0.6349	0.6408	0.0259
uid158843	0.230944	0.5155	0.5105	0.5115	0.0000
uid168183	0.230947	0.5430	0.5874	0.5746	0.0315
uid57815	0.230961	0.5828	0.6326	0.6455	0.0305
uid57699	0.230989	0.5583	0.6108	0.6010	0.0286
uid73353	0.231008	0.5822	0.6049	0.6268	0.0254
uid162193	0.231016	0.5903	0.6456	0.6672	0.0418
uid193716	0.231024	0.5205	0.5630	0.5349	0.0000
uid59247	0.231032	0.5984	0.6558	0.6370	0.0297
uid184078	0.231036	0.5820	0.6180	0.6315	0.0373
uid178201	0.231045	0.5123	0.5650	0.5246	0.0076
uid162135	0.231048	0.5514	0.5962	0.5945	0.0175
uid58715	0.231052	0.5565	0.6123	0.6279	0.0124
uid58639	0.231055	0.5856	0.6202	0.6298	0.0268
uid58813	0.231056	0.5379	0.5934	0.6040	0.0242
uid59415	0.231065	0.5167	0.5573	0.5219	0.0000
uid72627	0.231065	0.5866	0.6206	0.6335	0.0116
uid43697	0.231077	0.4961	0.5761	0.5122	0.0137
uid161157	0.231083	0.5219	0.5584	0.5402	0.0000
uid41709	0.231106	0.5631	0.6038	0.6227	0.0220
uid62911	0.231121	0.5602	0.6250	0.6208	0.0349
uid182201	0.231128	0.5126	0.5650	0.5395	0.0000
uid178369	0.231140	0.5374	0.5984	0.6036	0.0310
uid158699	0.231142	0.5286	0.5923	0.5646	0.0354
uid58659	0.231172	0.5839	0.6304	0.6480	0.0169
uid57981	0.231183	0.5359	0.5725	0.5683	0.0226
uid61245	0.231246	0.5290	0.5733	0.5514	0.0283
uid68443	0.231250	0.5742	0.6228	0.6277	0.0203
uid58253	0.231279	0.5560	0.5953	0.5997	0.0415
uid59129	0.231283	0.5225	0.5729	0.5662	0.0139
uid59105	0.231299	0.5434	0.6049	0.5763	0.0235
uid57627	0.231310	0.5528	0.5948	0.5952	0.0276
uid57739	0.231317	0.5737	0.6283	0.6175	0.0227
uid58895	0.231318	0.5169	0.5702	0.5627	0.0136
uid62131	0.231324	0.5176	0.5638	0.5351	0.0078
uid58231	0.231330	0.5500	0.5937	0.6068	0.0400
uid191340	0.231358	0.5303	0.5762	0.5860	0.0105
uid190222	0.231358	0.5447	0.6154	0.6157	0.0346
uid58441	0.231360	0.5756	0.5934	0.6290	0.0217
uid50539	0.231365	0.5673	0.6259	0.6031	0.0312
uid61637	0.231403	0.5504	0.6341	0.6334	0.0364
uid161143	0.231409	0.5205	0.5482	0.5402	0.0000
uid161153	0.231410	0.5253	0.5544	0.5398	0.0000
uid203393	0.231413	0.5978	0.6309	0.6370	0.0281
uid50545	0.231426	0.5576	0.6143	0.6172	0.0233
uid162055	0.231456	0.5759	0.6360	0.6225	0.0423
uid55727	0.231457	0.5305	0.5641	0.5728	0.0219
uid58917	0.231459	0.5946	0.6577	0.6313	0.0296
uid59081	0.231471	0.5900	0.6088	0.6240	0.0169
uid86059	0.231498	0.6004	0.6627	0.6471	0.0328
uid49001	0.231510	0.5536	0.6029	0.5907	0.0269
uid58819	0.231530	0.5486	0.6151	0.5883	0.0238
uid41317	0.231539	0.5466	0.6192	0.5851	0.0136
uid162195	0.231550	0.6051	0.6682	0.6427	0.0293
uid68743	0.231560	0.5605	0.6202	0.5963	0.0336
uid58267	0.231571	0.5430	0.5927	0.6080	0.0260
uid186740	0.231574	0.5000	0.6050	0.5062	0.0000
uid58085	0.231581	0.5441	0.5959	0.5992	0.0273
uid58735	0.231601	0.5825	0.6248	0.6391	0.0337
uid58463	0.231602	0.5662	0.6248	0.6278	0.0288
uid59023	0.231648	0.5677	0.6181	0.6300	0.0203
uid59263	0.231662	0.5265	0.5769	0.5279	0.0368
uid189950	0.231663	0.5195	0.5897	0.5442	0.0229
uid58025	0.231667	0.5419	0.5732	0.5992	0.0310
uid162009	0.231667	0.5623	0.6213	0.6337	0.0278
uid57787	0.231672	0.5124	0.5614	0.5268	0.0000
uid190101	0.231677	0.6008	0.6631	0.6474	0.0335
uid168059	0.231680	0.5773	0.6187	0.6309	0.0172
uid41601	0.231681	0.5759	0.6488	0.6384	0.0396
uid165873	0.231698	0.5647	0.5615	0.5548	0.0154
uid58297	0.231714	0.5265	0.4431	0.4457	0.0000
uid178203	0.231717	0.5123	0.5650	0.5246	0.0076
uid171260	0.231731	0.5840	0.6265	0.6123	0.0323
uid205541	0.231733	0.5880	0.6318	0.6398	0.0396
uid57773	0.231748	0.5272	0.6140	0.5823	0.0155
uid52533	0.231752	0.5417	0.6152	0.5797	0.0178
uid167045	0.231753	0.6023	0.6423	0.6149	0.0412
uid57775	0.231763	0.5512	0.6114	0.5880	0.0177
uid48589	0.231785	0.5666	0.6272	0.6036	0.0329
uid58319	0.231788	0.5322	0.6214	0.5899	0.0152
uid58915	0.231794	0.6056	0.6728	0.6516	0.0299
uid165043	0.231801	0.5933	0.6423	0.6338	0.0198
uid46097	0.231876	0.5192	0.5852	0.5757	0.0179
uid57937	0.231878	0.5965	0.6330	0.6315	0.0244
uid157907	0.231880	0.5426	0.5880	0.5602	0.0164
uid58427	0.231889	0.5559	0.5979	0.6078	0.0408
uid59581	0.231901	0.5747	0.6437	0.6122	0.0096
uid59899	0.231909	0.5770	0.6365	0.6509	0.0228
uid41533	0.231940	0.5699	0.5627	0.5700	0.0169
uid158047	0.231943	0.6002	0.6597	0.6403	0.0327
uid57827	0.231948	0.5191	0.5195	0.5038	0.0000
uid203027	0.231962	0.5206	0.5575	0.5295	0.0000
uid57891	0.231966	0.5492	0.6020	0.6020	0.0132
uid84393	0.231986	0.6035	0.6652	0.6448	0.0320
uid62959	0.232011	0.4881	0.5714	0.5543	0.0385
uid159983	0.232027	0.5218	0.5499	0.5324	0.0000
uid52781	0.232041	0.5788	0.6288	0.6283	0.0252
uid83159	0.232045	0.6146	0.6707	0.6720	0.0251
uid62901	0.232050	0.5640	0.6039	0.6346	0.0171
uid53371	0.232070	0.5548	0.5877	0.6190	0.0250
uid59275	0.232086	0.6017	0.6449	0.6605	0.0390
uid67323	0.232100	0.5737	0.6339	0.6221	0.0220
uid57833	0.232110	0.5571	0.6148	0.6080	0.0195
uid58675	0.232118	0.5749	0.6066	0.6061	0.0297
uid87049	0.232118	0.6006	0.6603	0.6471	0.0324
uid158163	0.232120	0.5649	0.6210	0.6284	0.0351
uid58959	0.232123	0.5682	0.6264	0.6240	0.0042
uid62097	0.232161	0.5254	0.5798	0.5434	0.0190
uid202218	0.232163	0.5476	0.6070	0.5908	0.0195
uid197175	0.232189	0.5091	0.5571	0.5525	0.0314
uid198746	0.232213	0.5990	0.6632	0.6467	0.0364
uid58183	0.232217	0.5381	0.5769	0.5710	0.0132
uid193717	0.232221	0.5694	0.5577	0.5439	0.0147
uid89391	0.232225	0.5615	0.6078	0.5995	0.0289
uid58837	0.232229	0.5664	0.6248	0.5993	0.0333
uid188689	0.232233	0.5681	0.6275	0.6290	0.0357
uid185179	0.232234	0.5802	0.6404	0.6392	0.0282
uid84397	0.232244	0.6027	0.6672	0.6474	0.0325
uid158849	0.232255	0.5190	0.5021	0.5118	0.0000
uid198769	0.232293	0.5492	0.5830	0.5808	0.0235
uid159467	0.232295	0.5200	0.5606	0.5381	0.0000
uid178202	0.232325	0.5123	0.5636	0.5246	0.0077
uid202426	0.232338	0.5543	0.6058	0.5977	0.0282
uid58641	0.232350	0.5688	0.6158	0.6296	0.0180
uid47081	0.232401	0.5474	0.5985	0.6192	0.0114
uid49873	0.232413	0.5183	0.5711	0.5344	0.0000
uid65781	0.232420	0.5279	0.5676	0.5763	0.0283
uid197168	0.232469	0.5424	0.5879	0.6025	0.0381
uid67369	0.232475	0.5499	0.6070	0.5833	0.0244
uid173858	0.232477	0.5806	0.6287	0.6288	0.0315
uid58167	0.232479	0.5569	0.6099	0.6026	0.0410
uid59307	0.232497	0.5511	0.6047	0.6071	0.0179
uid70791	0.232521	0.5498	0.6409	0.6398	0.0090
uid86645	0.232552	0.6022	0.6607	0.6462	0.0326
uid59431	0.232556	0.5968	0.6606	0.6329	0.0333
uid203333	0.232556	0.5582	0.6157	0.6163	0.0241
uid58997	0.232560	0.5959	0.6397	0.6522	0.0246
uid82343	0.232592	0.5852	0.6316	0.6203	0.0274
uid58637	0.232595	0.5086	0.5618	0.5518	0.0138
uid57799	0.232601	0.6020	0.6622	0.6476	0.0327
uid184828	0.232603	0.5597	0.6158	0.5863	0.0135
uid58299	0.232604	0.5415	0.6062	0.6086	0.0260
uid162187	0.232634	0.5764	0.6203	0.6275	0.0227
uid161151	0.232657	0.5217	0.5627	0.5209	0.0078
uid176500	0.232679	0.5676	0.6037	0.6059	0.0154
uid58021	0.232686	0.5475	0.5976	0.5847	0.0152
uid59165	0.232715	0.5186	0.5558	0.5311	0.0000
uid58207	0.232717	0.5639	0.6183	0.6190	0.0259
uid162173	0.232723	0.5970	0.6432	0.6553	0.0417
uid162947	0.232730	0.5473	0.6017	0.5858	0.0212
uid86061	0.232731	0.6012	0.6632	0.6499	0.0328
uid195457	0.232733	0.5503	0.5817	0.5778	0.0294
uid58003	0.232771	0.5827	0.6057	0.6361	0.0177
uid57919	0.232781	0.5623	0.6177	0.5984	0.0284
uid63269	0.232792	0.5495	0.6037	0.5923	0.0297
uid77117	0.232800	0.5763	0.6194	0.6329	0.0229
uid58737	0.232809	0.5642	0.6156	0.6042	0.0385
uid161921	0.232818	0.5390	0.6097	0.5580	0.0256
uid162215	0.232824	0.5131	0.5662	0.5519	0.0000
uid66297	0.232841	0.5610	0.6286	0.6353	0.0258
uid58651	0.232847	0.5968	0.6238	0.6103	0.0261
uid58809	0.232849	0.5518	0.5978	0.5885	0.0061
uid58987	0.232855	0.5503	0.5885	0.5835	0.0229
uid167481	0.232901	0.5650	0.6235	0.5963	0.0333
uid206041	0.232906	0.5407	0.5822	0.5494	0.0432
uid162089	0.232909	0.5947	0.6430	0.6565	0.0386
uid59249	0.232980	0.6014	0.6561	0.6418	0.0307
uid61581	0.233008	0.5433	0.6255	0.6071	0.0200
uid58663	0.233019	0.5365	0.6095	0.5656	0.0395
uid57695	0.233025	0.5488	0.6151	0.5871	0.0183
uid159493	0.233037	0.5117	0.5556	0.5263	0.0000
uid58771	0.233038	0.5433	0.6060	0.5575	0.0170
uid58743	0.233040	0.5369	0.6150	0.6190	0.0317
uid58789	0.233096	0.5512	0.5772	0.5801	0.0272
uid58699	0.233121	0.5836	0.6276	0.6376	0.0475
uid57933	0.233121	0.5129	0.5315	0.5460	0.0118
uid58549	0.233124	0.5919	0.6176	0.6413	0.0268
uid61607	0.233132	0.5496	0.6322	0.6130	0.0250
uid161149	0.233141	0.5176	0.5693	0.5395	0.0000
uid49735	0.233144	0.5368	0.5941	0.5753	0.0180
uid188115	0.233171	0.5657	0.5639	0.5452	0.0164
uid171829	0.233185	0.5000	0.5154	0.4866	0.0000
uid58163	0.233185	0.5670	0.6317	0.6279	0.0141
uid197183	0.233196	0.5503	0.5874	0.5950	0.0101
uid58921	0.233213	0.5685	0.6358	0.6139	0.0234
uid61249	0.233231	0.5412	0.5986	0.5565	0.0181
uid58669	0.233235	0.5371	0.6182	0.5836	0.0311
uid62225	0.233283	0.5650	0.6094	0.6018	0.0396
uid160253	0.233284	0.5547	0.6071	0.6019	0.0343
uid58781	0.233294	0.5525	0.6166	0.5810	0.0182
uid184823	0.233337	0.5795	0.6288	0.6258	0.0233
uid68321	0.233356	0.5618	0.6082	0.5757	0.0282
uid189029	0.233363	0.5509	0.6145	0.5840	0.0183
uid86889	0.233369	0.5499	0.6168	0.5844	0.0182
uid159985	0.233377	0.5226	0.5656	0.5210	0.0078
uid81777	0.233382	0.5924	0.6242	0.6326	0.0385
uid159989	0.233394	0.5075	0.5660	0.5339	0.0075
uid63627	0.233417	0.4952	0.5855	0.5700	0.0347
uid81779	0.233443	0.5381	0.5946	0.6171	0.0336
uid58107	0.233455	0.4873	0.5282	0.4904	0.0000
uid195458	0.233481	0.5491	0.5775	0.5804	0.0296
uid162113	0.233481	0.5693	0.6131	0.6238	0.0185
uid42113	0.233484	0.6066	0.6646	0.6619	0.0249
uid46345	0.233492	0.5759	0.6464	0.6343	0.0169
uid58533	0.233505	0.5276	0.5815	0.5791	0.0159
uid58973	0.233508	0.6012	0.6662	0.6456	0.0252
uid162149	0.233515	0.5811	0.6225	0.6199	0.0441
uid58169	0.233525	0.5518	0.6171	0.6099	0.0091
uid161159	0.233534	0.5268	0.5729	0.5231	0.0078
uid162025	0.233543	0.5346	0.6102	0.6199	0.0283
uid58075	0.233565	0.5681	0.6084	0.6133	0.0331
uid58259	0.233597	0.5347	0.6090	0.6221	0.0283
uid59419	0.233610	0.5528	0.6284	0.6347	0.0309
uid162191	0.233644	0.5378	0.6032	0.5825	0.0183
uid58073	0.233646	0.5847	0.6393	0.6350	0.0280
uid168379	0.233675	0.5570	0.6048	0.6195	0.0255
uid59281	0.233676	0.5488	0.6134	0.5824	0.0182
uid84217	0.233689	0.5521	0.6015	0.6099	0.0324
uid196598	0.233690	0.5975	0.6474	0.6620	0.0432
uid185758	0.233695	0.5449	0.6158	0.5877	0.0178
uid162509	0.233716	0.5606	0.6131	0.5743	0.0240
uid62135	0.233734	0.5490	0.5836	0.6022	0.0268
uid62123	0.233746	0.5412	0.6051	0.5560	0.0189
uid183339	0.233777	0.5490	0.6141	0.6010	0.0377
uid57655	0.233789	0.5866	0.6248	0.6150	0.0433
uid58763	0.233799	0.5519	0.6056	0.5908	0.0061
uid61597	0.233836	0.5686	0.6405	0.6233	0.0320
uid83613	0.233868	0.5709	0.6305	0.6079	0.0267
uid162023	0.233888	0.5464	0.5864	0.5878	0.0064
uid57631	0.233892	0.5071	0.5599	0.5536	0.0132
uid162203	0.233903	0.5527	0.6198	0.6219	0.0242
uid61603	0.233905	0.5551	0.5921	0.6057	0.0407
uid46099	0.233907	0.5547	0.6007	0.6264	0.0266
uid175682	0.233931	0.5456	0.6018	0.5900	0.0496
uid57959	0.233951	0.5292	0.5673	0.5508	0.0309
uid58873	0.234035	0.5669	0.6284	0.6086	0.0274
uid58859	0.234061	0.5552	0.6149	0.6139	0.0353
uid57899	0.234075	0.5445	0.6022	0.5643	0.0123
uid52605	0.234084	0.5743	0.6227	0.6250	0.0175
uid58273	0.234103	0.5679	0.6019	0.5965	0.0369
uid58291	0.234140	0.5568	0.5893	0.5804	0.0229
uid58615	0.234179	0.5515	0.6205	0.6089	0.0128
uid43247	0.234200	0.5633	0.6137	0.6049	0.0145
uid159533	0.234208	0.5427	0.6094	0.5697	0.0121
uid58893	0.234209	0.5087	0.5531	0.5525	0.0136
uid83161	0.234212	0.5639	0.6360	0.6345	0.0156
uid57869	0.234220	0.5500	0.5950	0.5924	0.0063
uid158853	0.234224	0.5661	0.6290	0.6059	0.0310
uid205051	0.234259	0.5208	0.5845	0.5882	0.0157
uid57849	0.234276	0.5448	0.6083	0.6000	0.0114
uid59259	0.234287	0.5290	0.5838	0.5237	0.0350
uid84337	0.234341	0.5408	0.6123	0.5907	0.0280
uid161937	0.234348	0.5398	0.6017	0.5562	0.0318
uid58195	0.234424	0.5554	0.6027	0.6145	0.0352
uid58581	0.234425	0.5372	0.6028	0.5685	0.0183
uid201429	0.234465	0.5300	0.6046	0.5690	0.0387
uid178736	0.234477	0.5722	0.6195	0.6311	0.0190
uid58323	0.234478	0.5257	0.6188	0.5969	0.0251
uid188477	0.234482	0.5401	0.6161	0.5690	0.0235
uid193763	0.234483	0.5460	0.6134	0.5862	0.0182
uid58775	0.234491	0.5485	0.6117	0.6258	0.0275
uid57859	0.234521	0.5373	0.6019	0.5702	0.0189
uid176372	0.234587	0.5846	0.6203	0.6342	0.0174
uid168996	0.234596	0.5968	0.6441	0.6529	0.0421
uid57983	0.234627	0.5441	0.5996	0.5949	0.0400
uid57613	0.234632	0.5856	0.6466	0.6246	0.0246
uid176371	0.234633	0.5551	0.6169	0.5935	0.0270
uid66331	0.234652	0.5783	0.6226	0.6111	0.0179
uid58139	0.234654	0.5726	0.5998	0.6178	0.0292
uid58501	0.234663	0.5548	0.5879	0.5856	0.0175
uid58309	0.234676	0.5227	0.6101	0.5679	0.0178
uid170532	0.234677	0.5476	0.6168	0.5878	0.0182
uid158857	0.234680	0.5655	0.6301	0.6079	0.0308
uid58513	0.234683	0.5116	0.5893	0.5698	0.0238
uid59191	0.234688	0.5651	0.6253	0.5717	0.0245
uid58185	0.234711	0.5040	0.5656	0.5481	0.0254
uid158855	0.234721	0.5672	0.6273	0.6089	0.0348
uid58347	0.234722	0.5445	0.6027	0.6000	0.0290
uid83615	0.234732	0.5657	0.6336	0.6089	0.0273
uid57593	0.234734	0.5591	0.6319	0.6259	0.0360
uid58865	0.234739	0.5271	0.6136	0.5654	0.0132
uid59367	0.234773	0.5397	0.5808	0.5782	0.0314
uid58671	0.234778	0.5368	0.6013	0.5571	0.0201
uid170534	0.234789	0.5502	0.6051	0.6124	0.0221
uid184830	0.234793	0.5503	0.6218	0.5927	0.0135
uid184832	0.234804	0.5537	0.6085	0.5909	0.0184
uid160937	0.234810	0.5565	0.6160	0.6011	0.0393
uid65449	0.234829	0.5221	0.6110	0.5599	0.0126
uid68749	0.234829	0.5765	0.6141	0.6292	0.0214
uid59055	0.234843	0.5691	0.6151	0.6060	0.0444
uid58049	0.234849	0.5393	0.5926	0.5845	0.0121
uid58453	0.234853	0.5744	0.6201	0.6212	0.0374
uid57703	0.234862	0.5590	0.6156	0.6157	0.0364
uid58853	0.234897	0.5476	0.6175	0.5862	0.0182
uid57777	0.234956	0.5461	0.6158	0.5846	0.0182
uid159685	0.234958	0.5873	0.6284	0.6286	0.0172
uid53043	0.234964	0.5379	0.5987	0.6054	0.0333
uid58001	0.234969	0.5681	0.6121	0.6129	0.0369
uid59315	0.234975	0.5769	0.6352	0.6127	0.0377
uid58471	0.234992	0.5272	0.5787	0.5645	0.0127
uid68747	0.234996	0.5774	0.6179	0.6307	0.0375
uid59181	0.235008	0.5325	0.6042	0.5673	0.0179
uid62937	0.235032	0.5670	0.6314	0.6026	0.0268
uid58281	0.235055	0.5432	0.5867	0.5570	0.0405
uid59119	0.235061	0.5356	0.6014	0.5772	0.0181
uid57977	0.235081	0.5981	0.6478	0.6583	0.0383
uid60723	0.235091	0.5482	0.5929	0.5725	0.0270
uid61403	0.235091	0.5805	0.6434	0.6340	0.0293
uid58665	0.235094	0.5364	0.6061	0.5578	0.0380
uid57671	0.235098	0.5539	0.6157	0.6136	0.0407
uid61631	0.235114	0.5674	0.6292	0.6018	0.0366
uid182929	0.235141	0.5544	0.6109	0.6124	0.0321
uid162169	0.235196	0.5720	0.6308	0.6171	0.0382
uid182928	0.235204	0.5403	0.6003	0.5917	0.0223
uid68101	0.235223	0.6126	0.6738	0.6296	0.0000
uid59241	0.235252	0.5593	0.6278	0.6047	0.0275
uid59069	0.235264	0.5484	0.6154	0.5862	0.0180
uid58417	0.235268	0.5488	0.6216	0.5840	0.0181
uid57735	0.235268	0.5614	0.6218	0.6096	0.0269
uid53537	0.235297	0.5648	0.6228	0.6399	0.0370
uid58301	0.235297	0.5639	0.5997	0.6318	0.0342
uid59145	0.235311	0.6056	0.6717	0.6600	0.0247
uid60851	0.235312	0.5419	0.6029	0.5722	0.0298
uid86865	0.235317	0.5837	0.6052	0.6294	0.0133
uid58093	0.235322	0.5347	0.5928	0.5542	0.0191
uid62913	0.235329	0.5502	0.5833	0.6205	0.0418
uid62921	0.235335	0.5640	0.6371	0.6269	0.0332
uid58627	0.235374	0.5939	0.6486	0.6621	0.0387
uid192185	0.235398	0.5487	0.6154	0.5894	0.0395
uid159535	0.235413	0.5336	0.5922	0.5545	0.0173
uid128	0.235450	0.6449	0.6805	0.6998	0.0194
uid63397	0.235475	0.5323	0.6176	0.6256	0.0225
uid58805	0.235505	0.5723	0.6282	0.6203	0.0258
uid46181	0.235582	0.5304	0.5908	0.5692	0.0253
uid49483	0.235582	0.5610	0.6336	0.6161	0.0519
uid59265	0.235583	0.5519	0.6098	0.6060	0.0260
uid83619	0.235594	0.5479	0.6171	0.5846	0.0182
uid58307	0.235614	0.5342	0.6029	0.5870	0.0237
uid71131	0.235617	0.5657	0.6202	0.6198	0.0264
uid86885	0.235623	0.5481	0.5996	0.6241	0.0215
uid162949	0.235625	0.5338	0.5919	0.5574	0.0230
uid162161	0.235627	0.5974	0.6411	0.6300	0.0230
uid54947	0.235640	0.5474	0.6171	0.5837	0.0182
uid70731	0.235646	0.5484	0.6092	0.5889	0.0138
uid184079	0.235662	0.5342	0.5901	0.5673	0.0408
uid55357	0.235666	0.5252	0.5912	0.5695	0.0189
uid57597	0.235671	0.5659	0.6324	0.6317	0.0325
uid161997	0.235683	0.5479	0.6164	0.5881	0.0181
uid176363	0.235710	0.5510	0.5941	0.5854	0.0331
uid57885	0.235714	0.5232	0.5900	0.5632	0.0222
uid184829	0.235715	0.5487	0.6149	0.5931	0.0186
uid193765	0.235716	0.5374	0.5756	0.5733	0.0173
uid161097	0.235727	0.5564	0.6146	0.5689	0.0242
uid57995	0.235736	0.5337	0.6260	0.5776	0.0229
uid55353	0.235739	0.5478	0.6218	0.6124	0.0343
uid176370	0.235747	0.5704	0.6103	0.6223	0.0372
uid58467	0.235750	0.5455	0.6156	0.5983	0.0228
uid67363	0.235758	0.5596	0.5933	0.5973	0.0348
uid42831	0.235764	0.5601	0.6128	0.6059	0.0391
uid161979	0.235770	0.5448	0.5977	0.5705	0.0253
uid58353	0.235810	0.5756	0.6285	0.6159	0.0427
uid59125	0.235831	0.5207	0.6093	0.5547	0.0120
uid59319	0.235856	0.5646	0.6248	0.6142	0.0261
uid198829	0.235872	0.5655	0.6323	0.6350	0.0325
uid59121	0.235881	0.5179	0.6125	0.5633	0.0181
uid162119	0.235887	0.5767	0.6234	0.6255	0.0189
uid189241	0.235908	0.6021	0.6489	0.6330	0.0445
uid57665	0.235930	0.5596	0.6207	0.6006	0.0227
uid58907	0.235940	0.5628	0.6305	0.6248	0.0135
uid58069	0.235955	0.5602	0.6261	0.6255	0.0323
uid193658	0.235968	0.5424	0.5682	0.5640	0.0400
uid58423	0.235972	0.5342	0.5971	0.5748	0.0168
uid57945	0.235991	0.5942	0.6445	0.6620	0.0418
uid80859	0.236002	0.5605	0.6331	0.6184	0.0391
uid175904	0.236020	0.5319	0.6104	0.5744	0.0181
uid162219	0.236031	0.5419	0.5817	0.5852	0.0235
uid59015	0.236034	0.5617	0.6216	0.6106	0.0268
uid198830	0.236077	0.5634	0.6322	0.6329	0.0294
uid175861	0.236077	0.5302	0.5945	0.5670	0.0183
uid58357	0.236088	0.5249	0.5942	0.5900	0.0298
uid48815	0.236125	0.5613	0.6098	0.6082	0.0328
uid58875	0.236164	0.5308	0.5821	0.5625	0.0125
uid174334	0.236201	0.5707	0.6386	0.6155	0.0299
uid59261	0.236212	0.5306	0.5945	0.5234	0.0329
uid58019	0.236214	0.5594	0.6304	0.6023	0.0275
uid162111	0.236218	0.5327	0.5966	0.5526	0.0311
uid59009	0.236244	0.5682	0.6229	0.6116	0.0267
uid189751	0.236260	0.5799	0.5944	0.5701	0.0202
uid162183	0.236294	0.5492	0.6300	0.5905	0.0184
uid59237	0.236297	0.5748	0.6184	0.6200	0.0191
uid57611	0.236314	0.5527	0.6196	0.5591	0.0261
uid170535	0.236347	0.5485	0.6069	0.6168	0.0229
uid176364	0.236357	0.5478	0.6303	0.6330	0.0260
uid178913	0.236382	0.5805	0.6449	0.6176	0.0246
uid77119	0.236388	0.5707	0.6096	0.6040	0.0310
uid189750	0.236409	0.5759	0.5980	0.5776	0.0208
uid59361	0.236422	0.5630	0.6353	0.6280	0.0299
uid58863	0.236440	0.5249	0.6075	0.5618	0.0321
uid174333	0.236463	0.5354	0.5987	0.5531	0.0309
uid41885	0.236481	0.5631	0.6116	0.6185	0.0350
uid161943	0.236482	0.5457	0.6139	0.5880	0.0186
uid162095	0.236483	0.5277	0.6044	0.5544	0.0311
uid58363	0.236492	0.5377	0.5789	0.5886	0.0359
uid57857	0.236552	0.5293	0.6154	0.5517	0.0180
uid57935	0.236562	0.5499	0.6014	0.5608	0.0260
uid177517	0.236563	0.5781	0.6382	0.6176	0.0288
uid197171	0.236567	0.5391	0.5972	0.6115	0.0300
uid193772	0.236580	0.5806	0.6244	0.6344	0.0230
uid41287	0.236627	0.5553	0.5611	0.5421	0.0169
uid58629	0.236640	0.5083	0.5815	0.5637	0.0190
uid162123	0.236641	0.5282	0.6039	0.5558	0.0309
uid162121	0.236646	0.5772	0.6167	0.6225	0.0189
uid58211	0.236649	0.5525	0.5978	0.6241	0.0214
uid182483	0.236681	0.5295	0.5849	0.5833	0.0374
uid203790	0.236705	0.5473	0.6199	0.5874	0.0183
uid183005	0.236725	0.5495	0.6162	0.6040	0.0314
uid87025	0.236751	0.5461	0.6250	0.5985	0.0230
uid197157	0.236768	0.5387	0.5771	0.5950	0.0211
uid162155	0.236781	0.5290	0.5743	0.5308	0.0338
uid57603	0.236783	0.5806	0.6247	0.6342	0.0230
uid161941	0.236789	0.5426	0.6087	0.5877	0.0139
uid51489	0.236854	0.5408	0.5784	0.5848	0.0256
uid183630	0.236854	0.5717	0.6096	0.5651	0.0309
uid59373	0.236864	0.5369	0.5643	0.5567	0.0288
uid57615	0.236869	0.5795	0.6431	0.6264	0.0255
uid59123	0.236883	0.5262	0.5949	0.5604	0.0182
uid46801	0.236895	0.5491	0.5736	0.5892	0.0271
uid178644	0.236926	0.5475	0.5923	0.5634	0.0250
uid175780	0.236963	0.5476	0.6019	0.5631	0.0258
uid89409	0.236964	0.5717	0.6094	0.6177	0.0438
uid193769	0.236975	0.5392	0.6017	0.5578	0.0318
uid58603	0.236992	0.5428	0.5844	0.6118	0.0213
uid59321	0.237020	0.5302	0.5957	0.5549	0.0309
uid179384	0.237032	0.5440	0.5915	0.5763	0.0343
uid162157	0.237063	0.5335	0.6074	0.5611	0.0409
uid189753	0.237099	0.5725	0.6110	0.6184	0.0436
uid58113	0.237116	0.5621	0.6291	0.6067	0.0273
uid68839	0.237129	0.5512	0.6252	0.5965	0.0178
uid57823	0.237137	0.5712	0.6374	0.6499	0.0500
uid83617	0.237145	0.5672	0.6271	0.6150	0.0268
uid184077	0.237146	0.5362	0.6000	0.5722	0.0452
uid58575	0.237204	0.5182	0.5788	0.5606	0.0333
uid67391	0.237229	0.5477	0.5988	0.5775	0.0117
uid66567	0.237261	0.5511	0.5965	0.5789	0.0302
uid57647	0.237282	0.5505	0.5946	0.5816	0.0308
uid183110	0.237287	0.5429	0.6010	0.6086	0.0324
uid159871	0.237302	0.5661	0.6282	0.6160	0.0268
uid57639	0.237317	0.5443	0.5935	0.6153	0.0359
uid197185	0.237324	0.5267	0.5986	0.5613	0.0127
uid46083	0.237367	0.5612	0.6084	0.6172	0.0205
uid57927	0.237480	0.5667	0.6259	0.6160	0.0268
uid52607	0.237522	0.5888	0.6324	0.6344	0.0175
uid59323	0.237576	0.5275	0.5970	0.5495	0.0309
uid59103	0.237596	0.5471	0.5835	0.5551	0.0191
uid58981	0.237602	0.5310	0.5755	0.5842	0.0422
uid61649	0.237640	0.5565	0.5970	0.5778	0.0305
uid162197	0.237641	0.5663	0.6092	0.5878	0.0326
uid66803	0.237648	0.5227	0.5943	0.5632	0.0373
uid202215	0.237648	0.5507	0.6092	0.5543	0.0280
uid168117	0.237650	0.5510	0.6090	0.5936	0.0383
uid58105	0.237654	0.5269	0.5768	0.5448	0.0408
uid57761	0.237668	0.5431	0.5921	0.5701	0.0179
uid59219	0.237736	0.5332	0.5951	0.5916	0.0427
uid162035	0.237738	0.5359	0.6094	0.5652	0.0179
uid193766	0.237740	0.5080	0.5686	0.5420	0.0265
uid168614	0.237743	0.5305	0.5932	0.5792	0.0345
uid193771	0.237747	0.5593	0.6092	0.6039	0.0129
uid73417	0.237781	0.5224	0.5928	0.5818	0.0114
uid57925	0.237793	0.5226	0.6096	0.5975	0.0279
uid66327	0.237799	0.5334	0.5951	0.5620	0.0309
uid58579	0.237855	0.4831	0.5389	0.4976	0.0000
uid184342	0.237875	0.5687	0.6139	0.6198	0.0353
uid63399	0.237881	0.5485	0.5880	0.6085	0.0236
uid58437	0.237924	0.5274	0.5996	0.5829	0.0248
uid73657	0.237926	0.5781	0.6515	0.6286	0.0265
uid183629	0.237946	0.5746	0.6048	0.5775	0.0192
uid58373	0.237973	0.5658	0.6093	0.6063	0.0141
uid189749	0.237978	0.5629	0.6054	0.5585	0.0306
uid57845	0.238000	0.5072	0.5697	0.5432	0.0203
uid58739	0.238028	0.5536	0.6062	0.6055	0.0285
uid161983	0.238051	0.5875	0.6404	0.6299	0.0488
uid57943	0.238111	0.5599	0.5968	0.5723	0.0263
uid57985	0.238164	0.5693	0.6075	0.6157	0.0063
uid167486	0.238171	0.5666	0.6409	0.6032	0.0407
uid58145	0.238193	0.5905	0.6436	0.6322	0.0353
uid58599	0.238193	0.5507	0.6086	0.6144	0.0297
uid195459	0.238235	0.5779	0.6487	0.6519	0.0321
uid58569	0.238250	0.5136	0.5815	0.5528	0.0400
uid71379	0.238275	0.5009	0.5435	0.5325	0.0333
uid170940	0.238295	0.5688	0.6278	0.6163	0.0344
uid58313	0.238392	0.5529	0.5967	0.5872	0.0190
uid58359	0.238393	0.5314	0.5911	0.5768	0.0216
uid58221	0.238394	0.5267	0.6042	0.5549	0.0291
uid61609	0.238405	0.5366	0.6325	0.6071	0.0150
uid82365	0.238407	0.5794	0.6208	0.6334	0.0345
uid59313	0.238412	0.5861	0.6377	0.6291	0.0491
uid64757	0.238490	0.5375	0.6085	0.5678	0.0194
uid189752	0.238497	0.5717	0.6041	0.5805	0.0198
uid59287	0.238558	0.5328	0.6070	0.5665	0.0237
uid57737	0.238633	0.5465	0.6067	0.5704	0.0229
uid46647	0.238636	0.5224	0.5844	0.5574	0.0345
uid47075	0.238656	0.4306	0.5328	0.4768	0.0000
uid162037	0.238743	0.5227	0.5986	0.5652	0.0126
uid57609	0.238754	0.5461	0.6044	0.6252	0.0214
uid73423	0.238794	0.5552	0.6042	0.5945	0.0491
uid197186	0.238818	0.5182	0.5948	0.5729	0.0127
uid197188	0.238827	0.5204	0.5957	0.5729	0.0127
uid57947	0.238835	0.5583	0.6064	0.5690	0.0335
uid67355	0.238858	0.5495	0.5888	0.5649	0.0327
uid58275	0.238865	0.5329	0.5964	0.5759	0.0124
uid32235	0.238875	0.5292	0.5961	0.5495	0.0311
uid58209	0.238894	0.5543	0.5978	0.6201	0.0230
uid161969	0.238972	0.5441	0.6306	0.6120	0.0421
uid60725	0.238998	0.5704	0.5900	0.6037	0.0492
uid159531	0.239014	0.5311	0.5847	0.5470	0.0113
uid174986	0.239019	0.5346	0.6005	0.5516	0.0123
uid68753	0.239063	0.5518	0.5856	0.5954	0.0300
uid57767	0.239068	0.5681	0.6259	0.6183	0.0408
uid162125	0.239077	0.5328	0.5942	0.5620	0.0318
uid57607	0.239115	0.5567	0.6011	0.6030	0.0224
uid175569	0.239125	0.5584	0.6388	0.6192	0.0220
uid49485	0.239173	0.5554	0.6109	0.5887	0.0380
uid178722	0.239173	0.5613	0.6126	0.5686	0.0270
uid81081	0.239177	0.5729	0.6351	0.6323	0.0369
uid158171	0.239195	0.5347	0.6156	0.5988	0.0327
uid193759	0.239209	0.5320	0.6165	0.6112	0.0532
uid59127	0.239211	0.5295	0.6051	0.5896	0.0408
uid81439	0.239230	0.5590	0.6067	0.6053	0.0315
uid162077	0.239233	0.5599	0.6097	0.5878	0.0309
uid58925	0.239260	0.5427	0.6365	0.6123	0.0421
uid193761	0.239260	0.5314	0.6186	0.6116	0.0532
uid61591	0.239302	0.5150	0.5691	0.5615	0.0270
uid193760	0.239306	0.5314	0.6186	0.6123	0.0532
uid58337	0.239314	0.5121	0.5728	0.5473	0.0338
uid52547	0.239325	0.5565	0.6152	0.5979	0.0557
uid51505	0.239327	0.5468	0.5739	0.5838	0.0234
uid193756	0.239351	0.5308	0.6174	0.6123	0.0532
uid193755	0.239351	0.5308	0.6174	0.6116	0.0532
uid193754	0.239351	0.5308	0.6174	0.6123	0.0532
uid193757	0.239351	0.5308	0.6174	0.6116	0.0532
uid159517	0.239408	0.5026	0.5462	0.5322	0.0339
uid162015	0.239409	0.5379	0.6208	0.5684	0.0359
uid57587	0.239443	0.5398	0.5978	0.5462	0.0112
uid58587	0.239451	0.5540	0.6116	0.5944	0.0242
uid58219	0.239466	0.5199	0.5950	0.5526	0.0286
uid58817	0.239466	0.5446	0.6266	0.6087	0.0419
uid175779	0.239474	0.5397	0.5913	0.5687	0.0229
uid58455	0.239478	0.5449	0.6295	0.6155	0.0421
uid197182	0.239486	0.4863	0.5550	0.5306	0.0479
uid59233	0.239509	0.5432	0.6060	0.6038	0.0394
uid58457	0.239529	0.5448	0.6288	0.6168	0.0419
uid59167	0.239588	0.5259	0.6009	0.5723	0.0234
uid193710	0.239594	0.5464	0.6047	0.6218	0.0209
uid157913	0.239603	0.5290	0.5938	0.5771	0.0323
uid57835	0.239606	0.5446	0.6266	0.6104	0.0419
uid159835	0.239613	0.5290	0.5932	0.5771	0.0323
uid158059	0.239613	0.5290	0.5932	0.5771	0.0323
uid41861	0.239615	0.5713	0.6163	0.5960	0.0393
uid158061	0.239622	0.5153	0.5767	0.5463	0.0331
uid158037	0.239639	0.5120	0.5714	0.5475	0.0333
uid57661	0.239646	0.5409	0.6195	0.6017	0.0421
uid159389	0.239657	0.5458	0.6350	0.6138	0.0415
uid58571	0.239677	0.5170	0.5721	0.5540	0.0395
uid193758	0.239688	0.5314	0.6193	0.6134	0.0532
uid58473	0.239698	0.5414	0.6252	0.6042	0.0167
uid159873	0.239733	0.5290	0.5938	0.5765	0.0323
uid203391	0.239762	0.5350	0.6154	0.5764	0.0189
uid197187	0.239765	0.5197	0.5957	0.5699	0.0127
uid58503	0.239766	0.5431	0.6004	0.5583	0.0164
uid57617	0.239768	0.5516	0.6350	0.6200	0.0221
uid162039	0.239775	0.5321	0.6009	0.5669	0.0238
uid158369	0.239789	0.5515	0.5989	0.5927	0.0388
uid57825	0.239829	0.5688	0.6022	0.5872	0.0309
uid198526	0.239831	0.5431	0.5922	0.5794	0.0267
uid57847	0.239832	0.5174	0.5657	0.5482	0.0204
uid59169	0.239843	0.5508	0.6142	0.6072	0.0265
uid167482	0.239850	0.5381	0.6040	0.5518	0.0314
uid68745	0.239875	0.5198	0.5747	0.5907	0.0369
uid189748	0.239879	0.5326	0.5967	0.5807	0.0351
uid66391	0.239891	0.5725	0.6236	0.6219	0.0369
uid59207	0.239909	0.5740	0.6028	0.6128	0.0229
uid58189	0.239912	0.5466	0.5949	0.5914	0.0271
uid50673	0.239924	0.5879	0.6292	0.6367	0.0123
uid48999	0.239927	0.5499	0.5891	0.5959	0.0352
uid59163	0.239930	0.5352	0.5917	0.5727	0.0157
uid159859	0.239933	0.5497	0.6387	0.6164	0.0417
uid158859	0.239938	0.5532	0.6339	0.6220	0.0219
uid78143	0.239952	0.5125	0.5734	0.5637	0.0183
uid59013	0.239966	0.5551	0.6150	0.6076	0.0506
uid61585	0.240007	0.5618	0.6089	0.5759	0.0267
uid59035	0.240019	0.5104	0.5757	0.5418	0.0329
uid58335	0.240044	0.5177	0.5743	0.5517	0.0400
uid57795	0.240075	0.5469	0.6402	0.6108	0.0479
uid52599	0.240096	0.5106	0.5817	0.5564	0.0425
uid159855	0.240114	0.5508	0.6219	0.6056	0.0426
uid189840	0.240117	0.5721	0.5986	0.5502	0.0220
uid178106	0.240132	0.5080	0.5728	0.5450	0.0265
uid57837	0.240179	0.5436	0.6277	0.6134	0.0419
uid41455	0.240227	0.5457	0.6296	0.6149	0.0419
uid57659	0.240231	0.5298	0.5953	0.5789	0.0351
uid59117	0.240293	0.5406	0.6028	0.5673	0.0233
uid161971	0.240364	0.5427	0.6152	0.5871	0.0301
uid58625	0.240368	0.4934	0.5421	0.5563	0.0262
uid60789	0.240377	0.5513	0.5911	0.5792	0.0328
uid52453	0.240457	0.5253	0.6000	0.5798	0.0175
uid74025	0.240527	0.5662	0.5966	0.6064	0.0248
uid58733	0.240533	0.5367	0.6014	0.6060	0.0265
uid174152	0.240535	0.5413	0.5970	0.5481	0.0112
uid66205	0.240602	0.5728	0.6507	0.6301	0.0263
uid89393	0.240619	0.5474	0.6435	0.6169	0.0357
uid58401	0.240666	0.5550	0.5951	0.5753	0.0342
uid58573	0.240668	0.5096	0.5707	0.5444	0.0519
uid57817	0.240685	0.5593	0.6109	0.5937	0.0301
uid162171	0.240696	0.5172	0.5746	0.5446	0.0336
uid46061	0.240717	0.5683	0.6197	0.5829	0.0160
uid59161	0.240721	0.5336	0.6118	0.5880	0.0516
uid57895	0.240781	0.5231	0.5779	0.5485	0.0265
uid159689	0.240828	0.5552	0.6364	0.6171	0.0410
uid57871	0.240830	0.5162	0.5718	0.5452	0.0263
uid58839	0.240847	0.5465	0.6379	0.6138	0.0365
uid162081	0.240879	0.5582	0.6047	0.5913	0.0305
uid162151	0.240894	0.5503	0.6048	0.5813	0.0383
uid182934	0.240897	0.5280	0.6020	0.5939	0.0258
uid183008	0.240916	0.5323	0.6169	0.5880	0.0227
uid63633	0.240941	0.5524	0.5828	0.6071	0.0302
uid57911	0.240950	0.5247	0.5761	0.5508	0.0199
uid58527	0.240976	0.5770	0.6088	0.6129	0.0219
uid162079	0.240990	0.5557	0.6068	0.5843	0.0305
uid177516	0.241003	0.5642	0.6337	0.6114	0.0208
uid159247	0.241025	0.5570	0.6415	0.6163	0.0452
uid182932	0.241041	0.5584	0.6130	0.6146	0.0387
uid169223	0.241099	0.5645	0.6135	0.5764	0.0341
uid46353	0.241137	0.5679	0.6056	0.5912	0.0326
uid59025	0.241169	0.5649	0.6171	0.6174	0.0349
uid57903	0.241190	0.5420	0.6302	0.6164	0.0415
uid48801	0.241198	0.5424	0.6022	0.6042	0.0216
uid70481	0.241203	0.5452	0.6151	0.5712	0.0385
uid159981	0.241216	0.5540	0.6362	0.6216	0.0406
uid73425	0.241232	0.4983	0.5433	0.5351	0.0333
uid57839	0.241264	0.5431	0.6277	0.6037	0.0366
uid183113	0.241265	0.5318	0.5914	0.6000	0.0316
uid182933	0.241349	0.5449	0.6212	0.6113	0.0487
uid159241	0.241354	0.5541	0.6248	0.6057	0.0421
uid58555	0.241374	0.5472	0.6449	0.6195	0.0419
uid159691	0.241386	0.5545	0.6268	0.6146	0.0408
uid59041	0.241394	0.5217	0.5751	0.5530	0.0355
uid50609	0.241428	0.5441	0.6094	0.5895	0.0421
uid197170	0.241499	0.5218	0.6159	0.5514	0.0503
uid162141	0.241576	0.5485	0.6300	0.6088	0.0363
uid183337	0.241578	0.5177	0.5986	0.5964	0.0147
uid183114	0.241611	0.5627	0.6186	0.6295	0.0326
uid159861	0.241617	0.5465	0.6221	0.6047	0.0419
uid68019	0.241635	0.5744	0.6083	0.5890	0.0116
uid175255	0.241644	0.5410	0.6008	0.5896	0.0421
uid161967	0.241648	0.5621	0.6090	0.5874	0.0241
uid197155	0.241672	0.5371	0.6184	0.5990	0.0471
uid88071	0.241674	0.5460	0.6362	0.6125	0.0412
uid175257	0.241696	0.5495	0.6319	0.6115	0.0410
uid70619	0.241700	0.5513	0.6266	0.5844	0.0296
uid57797	0.241770	0.5460	0.6312	0.6102	0.0415
uid57841	0.241803	0.5487	0.6270	0.6177	0.0412
uid46661	0.241815	0.5498	0.6018	0.5855	0.0269
uid59435	0.241823	0.5667	0.6255	0.6237	0.0324
uid183340	0.241883	0.5200	0.5873	0.5987	0.0181
uid57649	0.241916	0.5554	0.6100	0.6189	0.0165
uid58327	0.241964	0.5381	0.6030	0.5651	0.0355
uid162127	0.241995	0.5378	0.6156	0.5659	0.0316
uid197263	0.242006	0.5441	0.6399	0.6155	0.0419
uid183111	0.242040	0.5711	0.6294	0.6139	0.0368
uid58943	0.242119	0.4369	0.5328	0.4737	0.0000
uid57667	0.242123	0.5483	0.6093	0.5743	0.0407
uid199898	0.242175	0.5502	0.6103	0.6007	0.0266
uid57907	0.242189	0.5158	0.5915	0.5808	0.0349
uid203123	0.242269	0.5311	0.5857	0.5720	0.0305
uid58755	0.242277	0.5849	0.6274	0.6439	0.0242
uid175256	0.242310	0.5416	0.5985	0.5900	0.0352
uid58479	0.242414	0.5479	0.6045	0.6016	0.0364
uid49725	0.242414	0.5414	0.6056	0.6023	0.0154
uid183003	0.242490	0.5427	0.6245	0.6224	0.0341
uid166827	0.242501	0.5345	0.6066	0.5620	0.0349
uid162085	0.242599	0.5581	0.6038	0.5915	0.0305
uid63617	0.242601	0.5827	0.6210	0.5868	0.0160
uid176499	0.242607	0.5316	0.5874	0.5460	0.0112
uid59137	0.242625	0.5192	0.5956	0.5839	0.0277
uid162145	0.242708	0.5269	0.6145	0.5662	0.0395
uid66305	0.242798	0.5324	0.5920	0.5744	0.0543
uid176125	0.242810	0.5564	0.6248	0.6222	0.0395
uid57803	0.242840	0.5603	0.6065	0.6028	0.0490
uid184343	0.242844	0.5629	0.6324	0.6124	0.0229
uid183109	0.242849	0.5320	0.5992	0.6118	0.0311
uid68707	0.242855	0.5394	0.6192	0.6071	0.0398
uid162163	0.242874	0.5460	0.6313	0.6146	0.0400
uid183007	0.242944	0.5375	0.5898	0.6037	0.0260
uid176374	0.243037	0.4525	0.4967	0.4362	0.0227
uid182930	0.243048	0.5585	0.6230	0.6406	0.0328
uid58411	0.243061	0.5578	0.6431	0.6252	0.0316
uid62183	0.243067	0.5369	0.5957	0.5961	0.0179
uid59395	0.243175	0.5660	0.6250	0.6222	0.0299
uid183115	0.243211	0.5353	0.6111	0.6092	0.0270
uid81631	0.243260	0.5663	0.6152	0.5676	0.0166
uid175570	0.243267	0.4574	0.4967	0.4339	0.0227
uid162075	0.243356	0.5571	0.5991	0.5952	0.0296
uid173859	0.243372	0.4574	0.4967	0.4339	0.0222
uid58135	0.243426	0.5764	0.6226	0.6384	0.0189
uid197162	0.243503	0.5480	0.5965	0.5898	0.0226
uid183341	0.243535	0.5237	0.5966	0.5919	0.0165
uid171261	0.243544	0.5336	0.6355	0.5714	0.0432
uid162083	0.243586	0.5645	0.6126	0.5913	0.0294
uid89371	0.243612	0.5258	0.6000	0.5758	0.0292
uid197180	0.243640	0.4494	0.4889	0.4626	0.0354
uid58235	0.243646	0.5315	0.5979	0.5714	0.0239
uid162041	0.243669	0.5210	0.5706	0.5674	0.0247
uid162093	0.243729	0.5601	0.6061	0.5819	0.0307
uid58045	0.243756	0.5312	0.5982	0.5720	0.0282
uid162103	0.243779	0.5792	0.6250	0.5863	0.0160
uid176368	0.243810	0.5305	0.5947	0.5821	0.0088
uid58381	0.243827	0.5644	0.6298	0.5878	0.0503
uid57819	0.243830	0.5618	0.6159	0.5960	0.0305
uid159391	0.243858	0.5563	0.6357	0.6203	0.0402
uid179383	0.243989	0.5315	0.6177	0.6206	0.0274
uid59211	0.244064	0.5554	0.5789	0.5969	0.0155
uid59095	0.244095	0.5182	0.5492	0.5752	0.0189
uid59187	0.244132	0.5476	0.5736	0.5926	0.0327
uid59051	0.244290	0.5576	0.5975	0.6103	0.0346
uid59027	0.244304	0.5474	0.6050	0.6007	0.0219
uid68841	0.244366	0.5622	0.6210	0.6283	0.0308
uid59101	0.244377	0.5509	0.6118	0.6237	0.0236
uid51721	0.244397	0.5398	0.6250	0.5993	0.0308
uid58361	0.244418	0.5313	0.5833	0.5785	0.0492
uid58867	0.244518	0.5349	0.5606	0.5784	0.0168
uid176373	0.244802	0.4505	0.4934	0.4278	0.0238
uid74441	0.244803	0.5410	0.6151	0.5989	0.0395
uid197164	0.244808	0.5442	0.6116	0.5902	0.0444
uid59427	0.244812	0.5527	0.5878	0.5782	0.0234
uid58011	0.244864	0.5510	0.6094	0.6158	0.0271
uid187059	0.244959	0.5367	0.6326	0.6047	0.0417
uid59253	0.245017	0.4963	0.5541	0.5482	0.0321
uid61575	0.245061	0.5201	0.5579	0.5503	0.0380
uid57663	0.245080	0.5552	0.6369	0.6241	0.0430
uid159663	0.245212	NA	NA	NA	NA
uid88061	0.245239	0.5660	0.6248	0.6292	0.0308
uid88065	0.245279	0.5473	0.6352	0.6192	0.0498
uid57861	0.245285	0.5630	0.6400	0.6349	0.0417
uid186598	0.245314	0.5193	0.5565	0.5491	0.0376
uid59143	0.245443	0.5493	0.6084	0.6010	0.0213
uid53037	0.245481	0.5400	0.5736	0.5750	0.0202
uid183006	0.245504	0.5521	0.6234	0.6096	0.0309
uid89377	0.245536	0.5852	0.6366	0.6530	0.0518
uid57669	0.245621	0.5344	0.6221	0.5814	0.0447
uid162109	0.245657	0.5412	0.6338	0.6216	0.0308
uid46233	0.245702	0.5296	0.6043	0.6172	0.0374
uid162143	0.245733	0.5297	0.6055	0.6176	0.0376
uid184011	0.245741	0.5319	0.5897	0.6066	0.0175
uid59291	0.245901	0.5351	0.5944	0.5826	0.0372
uid58403	0.245917	0.5439	0.5811	0.5850	0.0551
uid183112	0.245983	0.5639	0.6160	0.6256	0.0406
uid58861	0.246100	0.5148	0.5802	0.5686	0.0442
uid58053	0.246158	0.5575	0.6315	0.6256	0.0339
uid48819	0.246162	0.5567	0.6140	0.6003	0.0309
uid59345	0.246209	0.5573	0.6034	0.6028	0.0290
uid158165	0.246224	0.5476	0.6099	0.6190	0.0316
uid58989	0.246345	0.5733	0.6255	0.6493	0.0191
uid183004	0.246407	0.5286	0.5956	0.5949	0.0245
uid73895	0.246413	0.5656	0.6293	0.6381	0.0295
uid58043	0.246709	0.5600	0.6148	0.6131	0.0410
uid62919	0.246715	0.5394	0.6417	0.6280	0.0323
uid58523	0.246737	0.5499	0.6053	0.6090	0.0264
uid158173	0.246790	0.5038	0.5830	0.5550	0.0219
uid62125	0.246802	0.5379	0.6324	0.6231	0.0314
uid59003	0.246827	0.5327	0.6332	0.5968	0.0489
uid197161	0.246954	0.5272	0.5914	0.5877	0.0236
uid183342	0.247053	0.5322	0.6321	0.5717	0.0479
uid58613	0.247172	0.5512	0.6074	0.6229	0.0163
uid59093	0.247248	0.5471	0.6315	0.6240	0.0551
uid54927	0.247401	0.5424	0.6358	0.5773	0.0437
uid58953	0.247457	0.5700	0.6242	0.6388	0.0161
uid67365	0.247805	0.5443	0.5973	0.6211	0.0218
uid59179	0.247810	0.5316	0.5950	0.5912	0.0361
uid58945	0.247976	0.5534	0.6164	0.6309	0.0643
uid195460	0.248036	0.4667	0.5152	0.4478	0.0233
uid67367	0.248125	0.5755	0.6094	0.6453	0.0242
uid179370	0.248167	0.5492	0.6146	0.6128	0.0495
uid197179	0.248169	0.5456	0.6141	0.6165	0.0402
uid53477	0.248333	0.5820	0.6388	0.6527	0.0418
uid175777	0.248403	0.5731	0.6189	0.6301	0.0442
uid87033	0.248416	0.5629	0.6020	0.5722	0.0339
uid162097	0.248443	0.5056	0.5585	0.5497	0.0327
uid58621	0.248447	0.5353	0.5739	0.6050	0.0394
uid46803	0.248722	0.5513	0.6142	0.6063	0.0490
uid67387	0.248838	0.5540	0.6114	0.6349	0.0161
uid59583	0.248854	0.5935	0.6459	0.6676	0.0414
uid58287	0.248920	0.5617	0.6007	0.6224	0.0175
uid59079	0.249013	0.5672	0.6050	0.6193	0.0300
uid81629	0.249039	0.5291	0.5822	0.5735	0.0340
uid58537	0.249127	0.5260	0.5852	0.5670	0.0228
uid51369	0.249136	0.5689	0.6169	0.6326	0.0381
uid46625	0.249223	0.5253	0.5642	0.5362	0.0311
uid197156	0.249322	0.5642	0.6233	0.5931	0.0396
uid65789	0.249372	0.5584	0.6238	0.6164	0.0619
uid58645	0.249450	0.5559	0.5995	0.5839	0.0403
uid59085	0.249459	0.5532	0.5859	0.6166	0.0217
uid59401	0.249493	0.5378	0.6381	0.5984	0.0309
uid62245	0.249582	0.5536	0.6008	0.6105	0.0261
uid49533	0.249776	0.5519	0.6068	0.6084	0.0471
uid55693	0.249900	0.5617	0.6303	0.6154	0.0228
uid162159	0.249926	0.5918	0.6462	0.6599	0.0475
uid183002	0.249977	0.5572	0.6181	0.6165	0.0203
uid68311	0.249999	0.5935	0.6493	0.6585	0.0528
uid42011	0.250115	0.5310	0.5845	0.5858	0.0312
uid58151	0.250115	0.5327	0.5841	0.5748	0.0408
uid57657	0.250214	0.5517	0.5866	0.6146	0.0214
uid189952	0.250298	0.5743	0.6107	0.6321	0.0511
uid59171	0.250306	0.5519	0.6077	0.6049	0.0478
uid159537	0.250364	0.5415	0.6125	0.5863	0.0259
uid59205	0.250473	0.5227	0.5724	0.5893	0.0625
uid60855	0.250667	0.5343	0.5873	0.5846	0.0273
uid59213	0.250908	0.5697	0.6189	0.6056	0.0451
uid59021	0.250950	0.5709	0.6264	0.6511	0.0521
uid81197	0.251020	0.5317	0.6006	0.5922	0.0227
uid43329	0.251124	0.5392	0.5919	0.6155	0.0417
uid57901	0.251161	0.5385	0.5946	0.6280	0.0489
[truncated: 515 more rows]
