# Supplementary material for: Quickly Finding Orthologs as Reciprocal Best Hits with BLAT, LAST, and UBLAST: How Much Do We Miss?
Source: PLoS One. 2014 Jul 11;9(7):e101850. doi: 10.1371/journal.pone.0101850 (PMC4094424; doi:10.1371/journal.pone.0101850)
Supplement: Table Set S1 — These tables contain counts for genes finding reciprocal best hits and genes finding homologs organized on a per query genome fashion. The directory contains the R-script used to run the t-tests comparing the results from each program, and a table with the results of these t-tests. (ZIP) [file pone.0101850.s001.zip › S1-Tables-Stats-Genes/uid57893.RBH_norm.tbl]

Genome	GSS	blastp	usearch7	last	blat
uid1433	0.124482	1.0000	0.6594	0.6441	0.0022
uid39575	0.140010	1.0000	0.6963	0.7284	0.0099
uid13961	0.159030	1.0000	0.6476	0.6476	0.0046
uid12377	0.166811	1.0000	0.6894	0.7222	0.0051
uid10698	0.170380	1.0000	0.6720	0.6812	0.0000
uid10623	0.170789	1.0000	0.6777	0.7340	0.0051
uid197195	0.171533	1.0000	0.5422	0.6627	0.0000
uid170731	0.171581	1.0000	0.5169	0.6180	0.0000
uid39439	0.172332	1.0000	0.7126	0.7150	0.0048
uid162029	0.172762	1.0000	0.5152	0.6162	0.0000
uid63665	0.173033	1.0000	0.5952	0.6667	0.0000
uid61897	0.175069	1.0000	0.5604	0.6374	0.0000
uid82367	0.175343	1.0000	0.5098	0.6078	0.0000
uid62461	0.175756	1.0000	0.5196	0.6373	0.0000
uid155	0.176312	1.0000	0.6507	0.7656	0.0048
uid171259	0.177385	1.0000	0.5604	0.6813	0.0000
uid59311	0.177947	1.0000	0.5526	0.7368	0.0000
uid14003	0.178302	1.0000	0.6796	0.6946	0.0065
uid39573	0.178526	1.0000	0.6817	0.7068	0.0050
uid38659	0.183631	1.0000	0.7042	0.7237	0.0024
uid18881	0.184120	1.0000	0.7076	0.7101	0.0025
uid14005	0.184362	1.0000	0.6731	0.8462	0.0000
uid12410	0.184389	1.0000	0.6761	0.7207	0.0047
uid205052	0.185643	1.0000	0.5954	0.6260	0.0000
uid162053	0.187793	1.0000	0.6000	0.6385	0.0000
uid59325	0.188557	1.0000	0.5809	0.6618	0.0000
uid58205	0.189584	1.0000	0.6172	0.6641	0.0000
uid68691	0.190040	1.0000	0.5616	0.6781	0.0000
uid57711	0.190125	1.0000	0.6308	0.7077	0.0000
uid181997	0.190240	1.0000	0.6515	0.6364	0.0000
uid58887	0.190314	1.0000	0.6308	0.7077	0.0000
uid58059	0.190582	1.0000	0.5923	0.6385	0.0000
uid51695	0.190636	1.0000	0.6336	0.6260	0.0000
uid60859	0.191849	1.0000	0.5625	0.6736	0.0000
uid168665	0.191992	1.0000	0.5586	0.6759	0.0000
uid57993	0.192297	1.0000	0.5764	0.6528	0.0069
uid162087	0.192460	1.0000	0.6538	0.6385	0.0000
uid161999	0.192599	1.0000	0.5764	0.6458	0.0069
uid53543	0.192736	1.0000	0.6225	0.7086	0.0000
uid58039	0.192863	1.0000	0.6094	0.6406	0.0000
uid173371	0.193306	1.0000	0.5714	0.7059	0.0000
uid59011	0.193676	1.0000	0.6535	0.7323	0.0000
uid172733	0.193924	1.0000	0.4906	0.6226	0.0000
uid57729	0.194250	1.0000	0.6477	0.6818	0.0057
uid58061	0.194640	1.0000	0.6825	0.6984	0.0000
uid57707	0.195068	1.0000	0.5714	0.7063	0.0000
uid162001	0.195104	1.0000	0.5556	0.6667	0.0000
uid172628	0.195226	1.0000	0.5634	0.6408	0.0070
uid172629	0.195341	1.0000	0.5352	0.6549	0.0070
uid87003	0.195346	1.0000	0.6535	0.6378	0.0000
uid197154	0.195480	1.0000	0.6013	0.7059	0.0000
uid172627	0.195667	1.0000	0.5674	0.6596	0.0071
uid58773	0.195790	1.0000	0.5000	0.7273	0.0000
uid172626	0.195824	1.0000	0.5634	0.6549	0.0070
uid172631	0.195960	1.0000	0.5603	0.6596	0.0071
uid172630	0.196005	1.0000	0.5563	0.6549	0.0070
uid172624	0.196014	1.0000	0.5634	0.6549	0.0070
uid172625	0.196014	1.0000	0.5634	0.6549	0.0070
uid46679	0.196052	1.0000	0.5957	0.6950	0.0000
uid62099	0.196132	1.0000	0.5924	0.6943	0.0000
uid61619	0.196519	1.0000	0.6259	0.7194	0.0000
uid172732	0.196736	1.0000	0.5200	0.6200	0.0000
uid173370	0.196863	1.0000	0.5610	0.6992	0.0000
uid162027	0.197070	1.0000	0.6000	0.6750	0.0083
uid173372	0.197124	1.0000	0.5726	0.7177	0.0000
uid173373	0.197860	1.0000	0.5620	0.7025	0.0000
uid184824	0.198312	1.0000	0.6269	0.6866	0.0000
uid41875	0.200065	1.0000	0.6000	0.7043	0.0000
uid58077	0.200288	1.0000	0.6212	0.6818	0.0000
uid61569	0.200408	1.0000	0.6618	0.7353	0.0000
uid57709	0.200866	1.0000	0.6032	0.6825	0.0079
uid85495	0.201458	1.0000	0.6142	0.6929	0.0079
uid185759	0.201672	1.0000	0.6129	0.6855	0.0081
uid82341	0.201818	1.0000	0.6745	0.7099	0.0094
uid172734	0.202346	1.0000	0.5370	0.6667	0.0000
uid57829	0.202731	1.0000	0.6406	0.7396	0.0000
uid57809	0.202777	1.0000	0.6406	0.7448	0.0000
uid57997	0.202823	1.0000	0.6458	0.7448	0.0000
uid47087	0.202842	1.0000	0.6277	0.6861	0.0000
uid57811	0.203969	1.0000	0.6406	0.7448	0.0000
uid159529	0.204572	1.0000	0.6364	0.7380	0.0000
uid58031	0.204620	1.0000	0.6623	0.7020	0.0132
uid197153	0.205213	1.0000	0.6776	0.7039	0.0132
uid203361	0.205524	1.0000	0.6358	0.7283	0.0000
uid196777	0.205784	1.0000	0.6575	0.7459	0.0000
uid196781	0.206029	1.0000	0.6593	0.7473	0.0000
uid196780	0.206029	1.0000	0.6593	0.7473	0.0000
uid58869	0.206727	1.0000	0.6610	0.6893	0.0113
uid172736	0.207503	1.0000	0.5000	0.6739	0.0000
uid172735	0.207527	1.0000	0.5000	0.6042	0.0000
uid59349	0.207688	1.0000	0.6464	0.7459	0.0000
uid202216	0.207740	1.0000	0.6696	0.7375	0.0059
uid175575	0.207975	1.0000	0.6398	0.7473	0.0054
uid65271	0.208160	1.0000	0.7068	0.7374	0.0044
uid43093	0.208185	1.0000	0.7147	0.7529	0.0059
uid159993	0.208210	1.0000	0.6444	0.7444	0.0000
uid196769	0.208333	1.0000	0.6429	0.7363	0.0000
uid196770	0.208344	1.0000	0.6429	0.7418	0.0000
uid196771	0.208453	1.0000	0.6429	0.7363	0.0000
uid159879	0.208464	1.0000	0.6556	0.7444	0.0000
uid159881	0.208464	1.0000	0.6556	0.7389	0.0000
uid196782	0.208541	1.0000	0.6484	0.7527	0.0000
uid196792	0.208556	1.0000	0.6557	0.7486	0.0000
uid59351	0.208566	1.0000	0.6500	0.7444	0.0000
uid196779	0.208576	1.0000	0.6484	0.7363	0.0000
uid196774	0.208601	1.0000	0.6484	0.7473	0.0000
uid196773	0.208605	1.0000	0.6484	0.7418	0.0000
uid196772	0.208630	1.0000	0.6557	0.7486	0.0000
uid68843	0.208661	1.0000	0.6575	0.7403	0.0000
uid196776	0.208662	1.0000	0.6557	0.7486	0.0000
uid196775	0.208675	1.0000	0.6503	0.7486	0.0000
uid196778	0.208677	1.0000	0.6557	0.7486	0.0000
uid162335	0.208710	1.0000	0.6868	0.8022	0.0000
uid172738	0.208711	1.0000	0.6923	0.7564	0.0064
uid205053	0.208712	1.0000	0.6467	0.6793	0.0109
uid161409	0.208774	1.0000	0.6484	0.7473	0.0000
uid161353	0.208781	1.0000	0.6484	0.7473	0.0000
uid161361	0.208782	1.0000	0.6484	0.7473	0.0000
uid161377	0.208794	1.0000	0.6484	0.7473	0.0000
uid167484	0.208899	1.0000	0.6557	0.7486	0.0000
uid193712	0.208901	1.0000	0.6503	0.7486	0.0000
uid193713	0.208909	1.0000	0.6503	0.7432	0.0000
uid167485	0.208910	1.0000	0.6557	0.7486	0.0000
uid167483	0.208913	1.0000	0.6557	0.7432	0.0000
uid161995	0.208916	1.0000	0.6593	0.7473	0.0000
uid161369	0.208923	1.0000	0.6503	0.7486	0.0000
uid57785	0.208934	1.0000	0.6455	0.7407	0.0000
uid159863	0.208935	1.0000	0.6464	0.7403	0.0000
uid161403	0.208941	1.0000	0.6557	0.7432	0.0000
uid196793	0.208969	1.0000	0.6557	0.7486	0.0000
uid175578	0.208995	1.0000	0.6455	0.7354	0.0053
uid196789	0.208998	1.0000	0.6557	0.7432	0.0000
uid66189	0.209002	1.0000	0.6709	0.6772	0.0000
uid196798	0.209008	1.0000	0.6557	0.7486	0.0000
uid196794	0.209033	1.0000	0.6557	0.7432	0.0000
uid196790	0.209037	1.0000	0.6557	0.7486	0.0000
uid196784	0.209047	1.0000	0.6557	0.7432	0.0000
uid196785	0.209053	1.0000	0.6557	0.7486	0.0000
uid196795	0.209060	1.0000	0.6503	0.7486	0.0000
uid196796	0.209062	1.0000	0.6557	0.7432	0.0000
uid196791	0.209062	1.0000	0.6557	0.7486	0.0000
uid196788	0.209062	1.0000	0.6557	0.7432	0.0000
uid196799	0.209062	1.0000	0.6557	0.7432	0.0000
uid196787	0.209062	1.0000	0.6557	0.7432	0.0000
uid196786	0.209072	1.0000	0.6557	0.7541	0.0000
uid196797	0.209086	1.0000	0.6557	0.7486	0.0000
uid58333	0.209110	1.0000	0.6484	0.7418	0.0000
uid196783	0.209235	1.0000	0.6503	0.7486	0.0000
uid58005	0.209305	1.0000	0.6281	0.6860	0.0000
uid57637	0.209311	1.0000	0.6484	0.7418	0.0000
uid61635	0.209332	1.0000	0.6503	0.7486	0.0000
uid61633	0.209342	1.0000	0.6557	0.7541	0.0000
uid198643	0.209405	1.0000	0.6557	0.7541	0.0000
uid198644	0.209405	1.0000	0.6557	0.7541	0.0000
uid196800	0.209677	1.0000	0.6557	0.7486	0.0000
uid175574	0.209680	1.0000	0.6296	0.7354	0.0000
uid175572	0.209850	1.0000	0.6364	0.7487	0.0000
uid66295	0.210020	1.0000	0.6811	0.7622	0.0000
uid175573	0.210121	1.0000	0.6471	0.7540	0.0000
uid66603	0.210195	1.0000	0.7055	0.7609	0.0058
uid58101	0.210195	1.0000	0.6621	0.7329	0.0046
uid175576	0.210229	1.0000	0.6270	0.7568	0.0000
uid57783	0.210468	1.0000	0.6414	0.7172	0.0000
uid175571	0.210539	1.0000	0.6383	0.7394	0.0000
uid61621	0.210560	1.0000	0.7012	0.7195	0.0061
uid57963	0.210666	1.0000	0.6684	0.7487	0.0000
uid46841	0.210732	1.0000	0.5918	0.7415	0.0000
uid162137	0.210853	1.0000	0.6659	0.7277	0.0046
uid162177	0.210905	1.0000	0.6798	0.7564	0.0046
uid162059	0.210982	1.0000	0.6674	0.7362	0.0046
uid175579	0.211363	1.0000	0.6302	0.7240	0.0000
uid175577	0.211451	1.0000	0.6421	0.7368	0.0000
uid80745	0.211556	1.0000	0.6736	0.7448	0.0046
uid80733	0.211670	1.0000	0.6843	0.7465	0.0046
uid48071	0.211702	1.0000	0.6728	0.7488	0.0046
uid49489	0.211806	1.0000	0.6728	0.7492	0.0061
uid158869	0.211978	1.0000	0.6725	0.7427	0.0029
uid162063	0.212040	1.0000	0.6406	0.7344	0.0000
uid159527	0.212060	1.0000	0.6387	0.7382	0.0000
uid179070	0.212062	1.0000	0.6474	0.7474	0.0000
uid159525	0.212067	1.0000	0.6387	0.7382	0.0000
uid80731	0.212083	1.0000	0.7060	0.7315	0.0116
uid159523	0.212089	1.0000	0.6387	0.7382	0.0000
uid159521	0.212140	1.0000	0.6421	0.7421	0.0000
uid80735	0.212356	1.0000	0.6866	0.7535	0.0046
uid58493	0.212378	1.0000	0.7241	0.7278	0.0148
uid205054	0.212395	1.0000	0.6588	0.6824	0.0118
uid57971	0.212464	1.0000	0.6684	0.7565	0.0000
uid159845	0.212494	1.0000	0.6421	0.7421	0.0000
uid41333	0.212551	1.0000	0.7110	0.7570	0.0128
uid63621	0.212759	1.0000	0.6368	0.7421	0.0000
uid198524	0.212778	1.0000	0.6775	0.7517	0.0046
uid158871	0.212782	1.0000	0.6795	0.7507	0.0030
uid189026	0.212939	1.0000	0.6486	0.7405	0.0000
uid49331	0.213006	1.0000	0.7155	0.7380	0.0085
uid67349	0.213068	1.0000	0.7310	0.7440	0.0074
uid176501	0.213187	1.0000	0.6697	0.7472	0.0046
uid168257	0.213225	1.0000	0.7211	0.7293	0.0083
uid43163	0.213372	1.0000	0.6874	0.7409	0.0021
uid89375	0.213377	1.0000	0.7150	0.7407	0.0047
uid58963	0.213379	1.0000	0.6696	0.7357	0.0220
uid162031	0.213427	1.0000	0.6575	0.7123	0.0068
uid58993	0.213703	1.0000	0.7510	0.7692	0.0243
uid59883	0.213732	1.0000	0.7017	0.7845	0.0055
uid60849	0.213747	1.0000	0.6690	0.7172	0.0069
uid58511	0.213827	1.0000	0.7449	0.7551	0.0223
uid162165	0.213861	1.0000	0.6961	0.8011	0.0000
uid186842	0.214045	1.0000	0.6953	0.7065	0.0068
uid72481	0.214051	1.0000	0.6835	0.6978	0.0072
uid163693	0.214213	1.0000	0.6734	0.7450	0.0029
uid51877	0.214237	1.0000	0.6996	0.7037	0.0185
uid42615	0.214265	1.0000	0.7118	0.7358	0.0154
uid58793	0.214416	1.0000	0.6813	0.8022	0.0000
uid49661	0.214539	1.0000	0.7162	0.7342	0.0135
uid182935	0.214583	1.0000	0.6645	0.7309	0.0166
uid167988	0.214643	1.0000	0.6878	0.7818	0.0028
uid58125	0.214652	1.0000	0.7330	0.8125	0.0000
uid162045	0.214696	1.0000	0.6616	0.7605	0.0152
uid177081	0.214705	1.0000	0.6798	0.7921	0.0000
uid58653	0.214784	1.0000	0.7065	0.7717	0.0000
uid177930	0.214786	1.0000	0.7294	0.7824	0.0059
uid158867	0.214862	1.0000	0.6771	0.7457	0.0029
uid158861	0.214886	1.0000	0.6849	0.7726	0.0055
uid61627	0.215141	1.0000	0.7105	0.7751	0.0120
uid54207	0.215268	1.0000	0.7071	0.7551	0.0114
uid58791	0.215344	1.0000	0.6776	0.8142	0.0000
uid59545	0.215387	1.0000	0.7115	0.7815	0.0056
uid159867	0.215527	1.0000	0.7189	0.7622	0.0000
uid59357	0.215700	1.0000	0.6705	0.7421	0.0029
uid59359	0.215703	1.0000	0.6705	0.7421	0.0029
uid193702	0.215720	1.0000	0.6841	0.7807	0.0052
uid158865	0.215728	1.0000	0.6705	0.7393	0.0029
uid83125	0.215749	1.0000	0.7391	0.7726	0.0134
uid61589	0.215929	1.0000	0.7371	0.7353	0.0036
uid59111	0.215969	1.0000	0.7227	0.7652	0.0142
uid58911	0.215971	1.0000	0.6754	0.7507	0.0029
uid58899	0.216007	1.0000	0.6705	0.7140	0.0092
uid58331	0.216027	1.0000	0.7258	0.7540	0.0040
uid161919	0.216027	1.0000	0.7040	0.7421	0.0106
uid161241	0.216054	1.0000	0.7283	0.7663	0.0000
uid49131	0.216073	1.0000	0.6931	0.7778	0.0079
uid62695	0.216093	1.0000	0.6901	0.7708	0.0130
uid59197	0.216114	1.0000	0.6772	0.7349	0.0029
uid55487	0.216216	1.0000	0.6718	0.7824	0.0153
uid57651	0.216295	1.0000	0.7391	0.7747	0.0079
uid82951	0.216380	1.0000	0.7411	0.7599	0.0063
uid193774	0.216403	1.0000	0.6979	0.7373	0.0056
uid58969	0.216431	1.0000	0.7008	0.7490	0.0039
uid176367	0.216462	1.0000	0.7045	0.7121	0.0076
uid46989	0.216550	1.0000	0.7069	0.7686	0.0103
uid194444	0.216630	1.0000	0.7058	0.7393	0.0056
uid176921	0.216826	1.0000	0.6941	0.7529	0.0029
uid163691	0.216907	1.0000	0.6762	0.7507	0.0029
uid58311	0.216937	1.0000	0.7062	0.8192	0.0000
uid88075	0.216952	1.0000	0.6771	0.7083	0.0000
uid61629	0.216954	1.0000	0.7252	0.7266	0.0058
uid71231	0.217014	1.0000	0.7308	0.7967	0.0000
uid60837	0.217045	1.0000	0.7071	0.7649	0.0116
uid62693	0.217050	1.0000	0.6933	0.7627	0.0133
uid58155	0.217220	1.0000	0.6992	0.7531	0.0062
uid174812	0.217291	1.0000	0.6936	0.6902	0.0120
uid59289	0.217374	1.0000	0.6471	0.7439	0.0069
uid197361	0.217392	1.0000	0.6935	0.7413	0.0087
uid162513	0.217435	1.0000	0.7055	0.7638	0.0029
uid161197	0.217436	1.0000	0.7268	0.7650	0.0000
uid57705	0.217458	1.0000	0.6682	0.7757	0.0187
uid58525	0.217462	1.0000	0.7021	0.7305	0.0071
uid158863	0.217526	1.0000	0.6933	0.7733	0.0053
uid159865	0.217535	1.0000	0.6849	0.7422	0.0052
uid58677	0.217564	1.0000	0.6859	0.7461	0.0052
uid59113	0.217761	1.0000	0.7433	0.7349	0.0235
uid170533	0.217852	1.0000	0.7065	0.7470	0.0020
uid62207	0.217870	1.0000	0.7426	0.7537	0.0148
uid179068	0.217885	1.0000	0.7009	0.7431	0.0092
uid58055	0.217898	1.0000	0.6667	0.7014	0.0000
uid68837	0.217930	1.0000	0.6553	0.6629	0.0076
uid46839	0.218011	1.0000	0.6779	0.7569	0.0138
uid59139	0.218014	1.0000	0.7008	0.7259	0.0193
uid41403	0.218032	1.0000	0.7093	0.7203	0.0091
uid80743	0.218127	1.0000	0.6985	0.7513	0.0101
uid59267	0.218332	1.0000	0.7331	0.7500	0.0132
uid72937	0.218361	1.0000	0.7490	0.7148	0.0038
uid58263	0.218382	1.0000	0.6825	0.7063	0.0040
uid59225	0.218385	1.0000	0.6983	0.8045	0.0000
uid59131	0.218394	1.0000	0.7084	0.7495	0.0082
uid57887	0.218471	1.0000	0.7119	0.7476	0.0075
uid58649	0.218515	1.0000	0.7161	0.7441	0.0065
uid177079	0.218541	1.0000	0.7261	0.7375	0.0096
uid61643	0.218557	1.0000	0.7170	0.7453	0.0075
uid43211	0.218572	1.0000	0.6885	0.7769	0.0038
uid87067	0.218619	1.0000	0.6649	0.7062	0.0052
uid57889	0.218622	1.0000	0.7196	0.7495	0.0056
uid58067	0.218631	1.0000	0.7230	0.7210	0.0079
uid162333	0.218654	1.0000	0.7147	0.7227	0.0048
uid57929	0.218669	1.0000	0.6977	0.7429	0.0056
uid46943	0.218670	1.0000	0.6700	0.7609	0.0138
uid41297	0.218685	1.0000	0.7038	0.7404	0.0128
uid59429	0.218701	1.0000	0.7232	0.7797	0.0000
uid176920	0.218740	1.0000	0.6564	0.7077	0.0051
uid201428	0.218858	1.0000	0.6771	0.7135	0.0052
uid43091	0.218929	1.0000	0.6746	0.7460	0.0106
uid67407	0.218944	1.0000	0.7199	0.7435	0.0157
uid65091	0.218944	1.0000	0.6496	0.7089	0.0189
uid156845	0.218965	1.0000	0.7072	0.7387	0.0135
uid48829	0.218969	1.0000	0.7017	0.7238	0.0092
uid59087	0.219048	1.0000	0.6400	0.7500	0.0000
uid58977	0.219085	1.0000	0.6633	0.7041	0.0051
uid87065	0.219089	1.0000	0.6632	0.7150	0.0052
uid40845	0.219117	1.0000	0.7286	0.7349	0.0021
uid193707	0.219139	1.0000	0.7032	0.7374	0.0126
uid60163	0.219158	1.0000	0.6862	0.7606	0.0106
uid67985	0.219173	1.0000	0.6928	0.7210	0.0031
uid159543	0.219173	1.0000	0.6809	0.7021	0.0053
uid59195	0.219191	1.0000	0.6711	0.7500	0.0000
uid193770	0.219210	1.0000	0.7246	0.7914	0.0107
uid58879	0.219244	1.0000	0.7036	0.7294	0.0180
uid57595	0.219292	1.0000	0.7108	0.7444	0.0075
uid179202	0.219299	1.0000	0.7114	0.7337	0.0102
uid49535	0.219299	1.0000	0.7026	0.7608	0.0022
uid184826	0.219317	1.0000	0.6831	0.7150	0.0127
uid58111	0.219330	1.0000	0.7053	0.7826	0.0048
uid178352	0.219361	1.0000	0.7051	0.7509	0.0147
uid87069	0.219363	1.0000	0.6598	0.7216	0.0052
uid57961	0.219392	1.0000	0.6636	0.7804	0.0187
uid57939	0.219397	1.0000	0.6967	0.7732	0.0109
uid202217	0.219412	1.0000	0.6659	0.7122	0.0171
uid59407	0.219479	1.0000	0.6754	0.7488	0.0095
uid58065	0.219554	1.0000	0.7354	0.7394	0.0141
uid62923	0.219610	1.0000	0.7348	0.7599	0.0125
uid62083	0.219674	1.0000	0.6617	0.7264	0.0000
uid41425	0.219725	1.0000	0.7378	0.7459	0.0130
uid59099	0.219780	1.0000	0.6756	0.7271	0.0045
uid159669	0.219790	1.0000	0.6716	0.7537	0.0100
uid159675	0.219791	1.0000	0.6716	0.7463	0.0100
uid55253	0.219843	1.0000	0.7075	0.7264	0.0113
uid176365	0.219844	1.0000	0.7173	0.7154	0.0114
uid58833	0.219871	1.0000	0.7062	0.7601	0.0135
uid161957	0.219883	1.0000	0.7296	0.7336	0.0159
uid58147	0.219907	1.0000	0.7043	0.7533	0.0038
uid68739	0.219973	1.0000	0.7226	0.7737	0.0000
uid83609	0.220028	1.0000	0.6675	0.7469	0.0124
uid162175	0.220063	1.0000	0.6749	0.7414	0.0099
uid66593	0.220073	1.0000	0.7174	0.7500	0.0109
uid58079	0.220085	1.0000	0.6645	0.7476	0.0128
uid62789	0.220094	1.0000	0.6894	0.7553	0.0043
uid159677	0.220121	1.0000	0.6749	0.7469	0.0099
uid172737	0.220256	1.0000	0.6590	0.7512	0.0000
uid57585	0.220293	1.0000	0.6598	0.7113	0.0052
uid63629	0.220298	1.0000	0.7269	0.7577	0.0058
uid57641	0.220320	1.0000	0.7270	0.7432	0.0162
uid61611	0.220370	1.0000	0.7025	0.7472	0.0134
uid194120	0.220391	1.0000	0.6896	0.7582	0.0027
uid168181	0.220410	1.0000	0.7060	0.7506	0.0089
uid87051	0.220424	1.0000	0.6736	0.7098	0.0052
uid184076	0.220507	1.0000	0.7407	0.7351	0.0112
uid162167	0.220539	1.0000	0.6949	0.7615	0.0103
uid58285	0.220548	1.0000	0.6852	0.7687	0.0128
uid58559	0.220552	1.0000	0.6827	0.7677	0.0113
uid73759	0.220565	1.0000	0.7441	0.7303	0.0079
uid43413	0.220608	1.0000	0.7496	0.7599	0.0173
uid158845	0.220625	1.0000	0.6549	0.6972	0.0000
uid59049	0.220656	1.0000	0.7208	0.7281	0.0146
uid57853	0.220662	1.0000	0.7143	0.6984	0.0053
uid202219	0.220672	1.0000	0.7145	0.7387	0.0081
uid59409	0.220677	1.0000	0.6965	0.7318	0.0094
uid41169	0.220687	1.0000	0.7085	0.7470	0.0101
uid58449	0.220737	1.0000	0.7443	0.7461	0.0053
uid88063	0.220743	1.0000	0.6714	0.7381	0.0048
uid63401	0.220765	1.0000	0.6895	0.7537	0.0107
uid50555	0.220775	1.0000	0.6775	0.7575	0.0100
uid57881	0.220783	1.0000	0.7311	0.7311	0.0159
uid54411	0.220799	1.0000	0.7016	0.7490	0.0079
uid57643	0.220857	1.0000	0.7138	0.7668	0.0000
uid159673	0.220859	1.0000	0.6824	0.7543	0.0099
uid50585	0.220862	1.0000	0.6650	0.7379	0.0121
uid58451	0.220867	1.0000	0.6947	0.7427	0.0069
uid203791	0.220872	1.0000	0.7176	0.6914	0.0154
uid58159	0.220872	1.0000	0.6762	0.7333	0.0048
uid58321	0.220924	1.0000	0.7132	0.7380	0.0057
uid54249	0.220936	1.0000	0.7043	0.7532	0.0106
uid58933	0.220936	1.0000	0.7063	0.7244	0.0116
uid68445	0.220950	1.0000	0.7449	0.7653	0.0077
uid157909	0.220977	1.0000	0.6782	0.7550	0.0099
uid193708	0.220992	1.0000	0.7063	0.7444	0.0090
uid195560	0.221011	1.0000	0.7011	0.6872	0.0140
uid57905	0.221024	1.0000	0.7063	0.7422	0.0090
uid68067	0.221045	1.0000	0.6991	0.7212	0.0066
uid58445	0.221066	1.0000	0.7161	0.7339	0.0081
uid158157	0.221077	1.0000	0.6909	0.7634	0.0000
uid83157	0.221077	1.0000	0.7043	0.7644	0.0120
uid66777	0.221081	1.0000	0.7273	0.7488	0.0149
uid176366	0.221098	1.0000	0.7017	0.7129	0.0113
uid57581	0.221098	1.0000	0.7167	0.7833	0.0000
uid193714	0.221100	1.0000	0.7027	0.7162	0.0135
uid61409	0.221131	1.0000	0.7165	0.7383	0.0031
uid58547	0.221153	1.0000	0.7048	0.7450	0.0080
uid58405	0.221165	1.0000	0.6736	0.7149	0.0165
uid57957	0.221189	1.0000	0.6897	0.7447	0.0106
uid197184	0.221205	1.0000	0.6795	0.7724	0.0096
uid169879	0.221269	1.0000	0.6938	0.7608	0.0072
uid57967	0.221327	1.0000	0.7249	0.7397	0.0082
uid68447	0.221342	1.0000	0.6839	0.7047	0.0052
uid58597	0.221351	1.0000	0.7228	0.7547	0.0037
uid57999	0.221359	1.0000	0.6584	0.7327	0.0000
uid82363	0.221376	1.0000	0.6618	0.7343	0.0000
uid59379	0.221389	1.0000	0.6974	0.7270	0.0132
uid49049	0.221404	1.0000	0.6603	0.7392	0.0048
uid72473	0.221404	1.0000	0.7115	0.7505	0.0039
uid73585	0.221406	1.0000	0.6814	0.7368	0.0055
uid159659	0.221408	1.0000	0.6927	0.7518	0.0071
uid49871	0.221435	1.0000	0.7215	0.7432	0.0072
uid73421	0.221437	1.0000	0.7217	0.7511	0.0090
uid84317	0.221460	1.0000	0.6921	0.7236	0.0067
uid54205	0.221486	1.0000	0.7215	0.7741	0.0066
uid58965	0.221564	1.0000	0.7233	0.7533	0.0217
uid61577	0.221617	1.0000	0.6877	0.7530	0.0048
uid59053	0.221627	1.0000	0.7321	0.7691	0.0023
uid58725	0.221637	1.0000	0.7101	0.7230	0.0129
uid58577	0.221653	1.0000	0.6667	0.7500	0.0088
uid182482	0.221731	1.0000	0.7018	0.7179	0.0161
uid162065	0.221732	1.0000	0.7157	0.7421	0.0132
uid67313	0.221739	1.0000	0.7157	0.7405	0.0132
uid54717	0.221747	1.0000	0.7009	0.7551	0.0093
uid67315	0.221753	1.0000	0.7169	0.7434	0.0132
uid58979	0.221859	1.0000	0.6937	0.7174	0.0135
uid68291	0.221873	1.0000	0.6954	0.7602	0.0072
uid197215	0.221875	1.0000	0.7246	0.7754	0.0000
uid68317	0.221878	1.0000	0.7336	0.7336	0.0067
uid59383	0.221911	1.0000	0.7070	0.7349	0.0131
uid161985	0.221915	1.0000	0.6987	0.7067	0.0128
uid62105	0.221915	1.0000	0.7088	0.7369	0.0060
uid197177	0.221916	1.0000	0.7266	0.7640	0.0225
uid57629	0.221921	1.0000	0.6608	0.7533	0.0088
uid157331	0.221942	1.0000	0.7273	0.7944	0.0043
uid73179	0.221946	1.0000	0.7004	0.7405	0.0038
uid68055	0.221969	1.0000	0.7085	0.7320	0.0084
uid47077	0.222004	1.0000	0.7120	0.7515	0.0099
uid52459	0.222006	1.0000	0.6761	0.6761	0.0000
uid70793	0.222014	1.0000	0.7656	0.7729	0.0073
uid58213	0.222041	1.0000	0.6816	0.7040	0.0103
uid159671	0.222093	1.0000	0.6808	0.7556	0.0100
uid176127	0.222110	1.0000	0.7011	0.7286	0.0129
uid58695	0.222113	1.0000	0.6924	0.7126	0.0101
uid58881	0.222119	1.0000	0.7313	0.7414	0.0121
uid61625	0.222120	1.0000	0.7033	0.7477	0.0047
uid175905	0.222176	1.0000	0.7034	0.7277	0.0130
uid174511	0.222176	1.0000	0.7242	0.7261	0.0038
uid84299	0.222189	1.0000	0.7014	0.7421	0.0068
uid58293	0.222274	1.0000	0.7414	0.7490	0.0095
uid62981	0.222332	1.0000	0.6952	0.7143	0.0127
uid58593	0.222334	1.0000	0.7173	0.7568	0.0122
uid51367	0.222400	1.0000	0.6908	0.7632	0.0084
uid58431	0.222402	1.0000	0.6839	0.7355	0.0083
uid68335	0.222420	1.0000	0.7076	0.7258	0.0183
uid46807	0.222444	1.0000	0.7212	0.7500	0.0144
uid55259	0.222457	1.0000	0.7403	0.7710	0.0082
uid55641	0.222482	1.0000	0.7004	0.7252	0.0062
uid176128	0.222492	1.0000	0.7024	0.7301	0.0130
uid68141	0.222563	1.0000	0.7104	0.7744	0.0091
uid80739	0.222564	1.0000	0.7061	0.7389	0.0181
uid58499	0.222573	1.0000	0.7420	0.7420	0.0053
uid162061	0.222576	1.0000	0.7176	0.7328	0.0134
uid59029	0.222633	1.0000	0.6928	0.7613	0.0098
uid58215	0.222646	1.0000	0.6889	0.7179	0.0154
uid61639	0.222656	1.0000	0.6859	0.7538	0.0101
uid192186	0.222679	1.0000	0.7196	0.7256	0.0105
uid58801	0.222695	1.0000	0.7023	0.7395	0.0047
uid171995	0.222703	1.0000	0.7080	0.7482	0.0091
uid70621	0.222706	1.0000	0.7438	0.7591	0.0153
uid68453	0.222714	1.0000	0.7161	0.7435	0.0097
uid170612	0.222748	1.0000	0.7121	0.7301	0.0051
uid41013	0.222799	1.0000	0.6949	0.7330	0.0133
uid58889	0.222818	1.0000	0.6683	0.7437	0.0000
uid62107	0.222827	1.0000	0.7581	0.7598	0.0119
uid58835	0.222828	1.0000	0.7196	0.7551	0.0118
uid61645	0.222849	1.0000	0.6820	0.6946	0.0000
uid58647	0.222855	1.0000	0.7053	0.7152	0.0033
uid83605	0.222898	1.0000	0.7011	0.7402	0.0069
uid70727	0.222900	1.0000	0.7362	0.7449	0.0116
uid58897	0.222914	1.0000	0.7111	0.7533	0.0111
uid58919	0.222916	1.0000	0.7182	0.7230	0.0129
uid161939	0.222919	1.0000	0.7089	0.7303	0.0148
uid59153	0.223046	1.0000	0.7309	0.7764	0.0109
uid156977	0.223074	1.0000	0.7209	0.7256	0.0093
uid57599	0.223077	1.0000	0.7182	0.7504	0.0161
uid168182	0.223082	1.0000	0.7200	0.7467	0.0190
uid162073	0.223100	1.0000	0.7322	0.7450	0.0091
uid167260	0.223110	1.0000	0.6938	0.7580	0.0099
uid58553	0.223112	1.0000	0.7122	0.7610	0.0073
uid58521	0.223147	1.0000	0.7303	0.7921	0.0131
uid58397	0.223197	1.0000	0.7025	0.7500	0.0123
uid57979	0.223205	1.0000	0.6997	0.7493	0.0083
uid84305	0.223229	1.0000	0.6977	0.7386	0.0068
uid159665	0.223239	1.0000	0.6802	0.7513	0.0102
uid68451	0.223249	1.0000	0.6935	0.7802	0.0062
uid58239	0.223259	1.0000	0.7045	0.7281	0.0047
uid68057	0.223274	1.0000	0.7275	0.7706	0.0078
uid193711	0.223278	1.0000	0.7164	0.7072	0.0239
uid49695	0.223297	1.0000	0.6957	0.7519	0.0077
uid58821	0.223311	1.0000	0.7155	0.7155	0.0119
uid159667	0.223316	1.0000	0.6875	0.7575	0.0100
uid193773	0.223322	1.0000	0.7043	0.7419	0.0108
uid58109	0.223333	1.0000	0.7201	0.7317	0.0077
uid175524	0.223363	1.0000	0.6688	0.7834	0.0064
uid86651	0.223376	1.0000	0.6984	0.7158	0.0104
uid58957	0.223386	1.0000	0.7344	0.7594	0.0107
uid58657	0.223394	1.0000	0.6938	0.7345	0.0058
uid58761	0.223406	1.0000	0.6817	0.7235	0.0032
uid197202	0.223419	1.0000	0.7211	0.7438	0.0171
uid71485	0.223423	1.0000	0.7429	0.7656	0.0113
uid58251	0.223438	1.0000	0.7042	0.7271	0.0095
uid159955	0.223440	1.0000	0.6941	0.7490	0.0137
uid61179	0.223442	1.0000	0.7152	0.7337	0.0093
uid84297	0.223473	1.0000	0.7094	0.7437	0.0069
uid158169	0.223477	1.0000	0.7229	0.7389	0.0096
uid61349	0.223513	1.0000	0.7445	0.7525	0.0101
uid162069	0.223537	1.0000	0.7279	0.7449	0.0051
uid51641	0.223538	1.0000	0.6893	0.7800	0.0068
uid84301	0.223564	1.0000	0.6925	0.7335	0.0068
uid58095	0.223566	1.0000	0.7157	0.7487	0.0051
uid58429	0.223601	1.0000	0.6971	0.7505	0.0114
uid57989	0.223615	1.0000	0.6886	0.6743	0.0114
uid83607	0.223683	1.0000	0.7041	0.7408	0.0069
uid61647	0.223683	1.0000	0.7050	0.7280	0.0077
uid59209	0.223741	1.0000	0.7318	0.7511	0.0107
uid84383	0.223754	1.0000	0.7039	0.7327	0.0135
uid58515	0.223770	1.0000	0.7563	0.7697	0.0134
uid57915	0.223823	1.0000	0.7058	0.7157	0.0132
uid195908	0.223844	1.0000	0.6903	0.7447	0.0095
uid84311	0.223853	1.0000	0.6930	0.7336	0.0068
uid48359	0.223865	1.0000	0.6951	0.7311	0.0066
uid52593	0.223869	1.0000	0.7028	0.7291	0.0131
uid158055	0.223877	1.0000	0.6980	0.7376	0.0000
uid58367	0.223879	1.0000	0.7219	0.7420	0.0117
uid42155	0.223890	1.0000	0.6711	0.7689	0.0089
uid89381	0.223892	1.0000	0.6965	0.7587	0.0100
uid58961	0.223900	1.0000	0.7183	0.7653	0.0047
uid63663	0.223927	1.0000	0.7136	0.7437	0.0067
uid58971	0.223937	1.0000	0.7308	0.7359	0.0102
uid61729	0.223948	1.0000	0.7004	0.7408	0.0074
uid57747	0.223965	1.0000	0.7126	0.7362	0.0118
uid171830	0.223968	1.0000	0.7356	0.7092	0.0187
uid50565	0.223976	1.0000	0.7356	0.7076	0.0187
uid159615	0.223988	1.0000	0.7180	0.7869	0.0000
uid61595	0.223988	1.0000	0.7067	0.7178	0.0133
uid59151	0.223997	1.0000	0.7271	0.7766	0.0110
uid59277	0.224006	1.0000	0.7604	0.7622	0.0087
uid158045	0.224009	1.0000	0.7371	0.7465	0.0047
uid162011	0.224017	1.0000	0.6969	0.7282	0.0132
uid161987	0.224031	1.0000	0.7108	0.7288	0.0131
uid162005	0.224031	1.0000	0.7456	0.7661	0.0146
uid59425	0.224038	1.0000	0.6962	0.7307	0.0131
uid68687	0.224057	1.0000	0.6784	0.7387	0.0000
uid198525	0.224060	1.0000	0.7111	0.7259	0.0074
uid58731	0.224085	1.0000	0.7281	0.7388	0.0150
uid58595	0.224127	1.0000	0.7297	0.7267	0.0087
uid41735	0.224147	1.0000	0.6915	0.7220	0.0034
uid159541	0.224165	1.0000	0.7043	0.7474	0.0103
uid50547	0.224178	1.0000	0.7252	0.7339	0.0174
uid162101	0.224208	1.0000	0.6974	0.7270	0.0132
uid64755	0.224211	1.0000	0.7255	0.7380	0.0143
uid158689	0.224228	1.0000	0.7356	0.7123	0.0187
uid66299	0.224263	1.0000	0.7445	0.7785	0.0153
uid161965	0.224278	1.0000	0.7056	0.7237	0.0132
uid57965	0.224289	1.0000	0.6734	0.7487	0.0000
uid168321	0.224290	1.0000	0.6888	0.7632	0.0078
uid50325	0.224297	1.0000	0.7132	0.7387	0.0073
uid162003	0.224299	1.0000	0.7083	0.7500	0.0114
uid161945	0.224347	1.0000	0.6897	0.7291	0.0000
uid57831	0.224352	1.0000	0.6974	0.7352	0.0132
uid58193	0.224352	1.0000	0.7116	0.7495	0.0057
uid159491	0.224368	1.0000	0.7124	0.7843	0.0033
uid84313	0.224368	1.0000	0.7087	0.7408	0.0069
uid52609	0.224368	1.0000	0.7227	0.7617	0.0125
uid58783	0.224372	1.0000	0.6993	0.7124	0.0147
uid188688	0.224373	1.0000	0.6935	0.7462	0.0101
uid59091	0.224392	1.0000	0.6891	0.7352	0.0132
uid58689	0.224394	1.0000	0.7137	0.7403	0.0061
uid40839	0.224400	1.0000	0.7261	0.7484	0.0080
uid58249	0.224409	1.0000	0.7319	0.7513	0.0071
uid201038	0.224424	1.0000	0.7420	0.7420	0.0111
uid58707	0.224431	1.0000	0.7058	0.7292	0.0090
uid162199	0.224438	1.0000	0.7034	0.7243	0.0038
uid83123	0.224449	1.0000	0.7305	0.7545	0.0140
uid59235	0.224452	1.0000	0.6903	0.7364	0.0132
uid174460	0.224456	1.0000	0.7496	0.7716	0.0152
uid62961	0.224457	1.0000	0.7105	0.7312	0.0113
uid158043	0.224458	1.0000	0.7091	0.7182	0.0045
uid84303	0.224468	1.0000	0.7062	0.7358	0.0068
uid58415	0.224511	1.0000	0.7049	0.7413	0.0174
uid41019	0.224525	1.0000	0.7257	0.7581	0.0050
uid61565	0.224544	1.0000	0.7015	0.7363	0.0000
uid59251	0.224549	1.0000	0.7249	0.7952	0.0080
uid63403	0.224551	1.0000	0.7396	0.7613	0.0050
uid59077	0.224553	1.0000	0.7456	0.7005	0.0145
uid84295	0.224561	1.0000	0.7014	0.7315	0.0069
uid57633	0.224567	1.0000	0.7091	0.7455	0.0091
uid158053	0.224568	1.0000	0.6897	0.7291	0.0000
uid60161	0.224573	1.0000	0.7160	0.7675	0.0123
uid162017	0.224588	1.0000	0.6875	0.7438	0.0063
uid62159	0.224588	1.0000	0.7414	0.7616	0.0162
uid161975	0.224596	1.0000	0.7129	0.7162	0.0147
uid59411	0.224602	1.0000	0.6891	0.7488	0.0124
uid58505	0.224616	1.0000	0.7226	0.7416	0.0117
uid158063	0.224619	1.0000	0.6946	0.7340	0.0000
uid63605	0.224622	1.0000	0.7077	0.7169	0.0062
uid59381	0.224643	1.0000	0.7124	0.7320	0.0147
uid58937	0.224652	1.0000	0.7352	0.7302	0.0118
uid58487	0.224652	1.0000	0.7298	0.7721	0.0110
uid60583	0.224654	1.0000	0.7235	0.7565	0.0070
uid59293	0.224656	1.0000	0.7050	0.7670	0.0088
uid158057	0.224664	1.0000	0.6900	0.7350	0.0000
uid159857	0.224667	1.0000	0.6994	0.7399	0.0058
uid58371	0.224679	1.0000	0.7398	0.7350	0.0146
uid57697	0.224685	1.0000	0.7059	0.7647	0.0088
uid57691	0.224732	1.0000	0.7021	0.7436	0.0069
uid163995	0.224740	1.0000	0.6902	0.7295	0.0131
uid77027	0.224743	1.0000	0.7351	0.7384	0.0050
uid59007	0.224760	1.0000	0.7236	0.7382	0.0109
uid158071	0.224771	1.0000	0.7291	0.7718	0.0130
uid163151	0.224793	1.0000	0.7122	0.7297	0.0145
uid58703	0.224798	1.0000	0.7150	0.7363	0.0088
uid58037	0.224813	1.0000	0.7281	0.7709	0.0112
uid42519	0.224834	1.0000	0.7246	0.7632	0.0123
uid89395	0.224844	1.0000	0.6904	0.7217	0.0087
uid162153	0.224845	1.0000	0.6997	0.7419	0.0130
uid196851	0.224856	1.0000	0.6931	0.7277	0.0050
uid74431	0.224859	1.0000	0.7283	0.7509	0.0113
uid205422	0.224871	1.0000	0.7119	0.7401	0.0056
uid59033	0.224883	1.0000	0.7017	0.7482	0.0049
uid40659	0.224902	1.0000	0.7149	0.7624	0.0139
uid51607	0.224910	1.0000	0.6745	0.7594	0.0047
uid58509	0.224910	1.0000	0.7298	0.7386	0.0109
uid57605	0.224917	1.0000	0.7088	0.7155	0.0118
uid188478	0.224947	1.0000	0.7055	0.7371	0.0133
uid184818	0.224949	1.0000	0.6987	0.7544	0.0101
uid162057	0.224950	1.0000	0.6954	0.7252	0.0066
uid58387	0.224952	1.0000	0.7422	0.7753	0.0110
uid181998	0.224990	1.0000	0.7355	0.7209	0.0087
uid54719	0.224993	1.0000	0.7075	0.7441	0.0073
uid41021	0.225006	1.0000	0.6959	0.7273	0.0149
uid57619	0.225008	1.0000	0.7114	0.7334	0.0126
uid48643	0.225011	1.0000	0.7438	0.7495	0.0019
uid57931	0.225014	1.0000	0.7513	0.7462	0.0102
uid161991	0.225014	1.0000	0.7115	0.7246	0.0164
uid61641	0.225037	1.0000	0.6207	0.7500	0.0000
uid86887	0.225037	1.0000	0.6969	0.7661	0.0095
uid58047	0.225044	1.0000	0.7302	0.7334	0.0178
uid57733	0.225051	1.0000	0.7351	0.7583	0.0116
uid58391	0.225066	1.0000	0.7402	0.7641	0.0137
uid58217	0.225069	1.0000	0.7140	0.7243	0.0137
uid58607	0.225096	1.0000	0.7243	0.7629	0.0129
uid49957	0.225105	1.0000	0.6993	0.7438	0.0214
uid193703	0.225108	1.0000	0.7548	0.7720	0.0077
uid57781	0.225126	1.0000	0.6870	0.7381	0.0132
uid58191	0.225157	1.0000	0.7245	0.7551	0.0136
uid58803	0.225193	1.0000	0.7063	0.7277	0.0149
uid55845	0.225218	1.0000	0.7513	0.7649	0.0153
uid58631	0.225223	1.0000	0.7289	0.7641	0.0194
uid58015	0.225224	1.0000	0.6466	0.7586	0.0000
uid46655	0.225231	1.0000	0.7003	0.7410	0.0130
uid58681	0.225231	1.0000	0.6681	0.7106	0.0128
uid58623	0.225233	1.0000	0.7167	0.7317	0.0150
uid59245	0.225240	1.0000	0.7038	0.7255	0.0150
uid62979	0.225243	1.0000	0.7035	0.7166	0.0132
uid84309	0.225257	1.0000	0.6862	0.7223	0.0068
uid58141	0.225292	1.0000	0.7061	0.7560	0.0037
uid196850	0.225299	1.0000	0.7035	0.7337	0.0050
uid158051	0.225307	1.0000	0.6931	0.7178	0.0000
uid205540	0.225320	1.0000	0.7316	0.7658	0.0137
uid161993	0.225322	1.0000	0.7100	0.7315	0.0132
uid168258	0.225322	1.0000	0.6808	0.7481	0.0100
uid162139	0.225332	1.0000	0.7171	0.7255	0.0150
uid47509	0.225347	1.0000	0.7101	0.7717	0.0054
uid59377	0.225352	1.0000	0.7119	0.7404	0.0134
uid59221	0.225358	1.0000	0.7028	0.7429	0.0134
uid41023	0.225359	1.0000	0.6977	0.7190	0.0131
uid61587	0.225361	1.0000	0.7294	0.7471	0.0098
uid58687	0.225374	1.0000	0.7164	0.7194	0.0060
uid158073	0.225409	1.0000	0.7230	0.7639	0.0130
uid66323	0.225418	1.0000	0.7356	0.7496	0.0140
uid41935	0.225419	1.0000	0.7053	0.7642	0.0126
uid72479	0.225427	1.0000	0.7029	0.7364	0.0084
uid159539	0.225431	1.0000	0.7197	0.7405	0.0057
uid162115	0.225459	1.0000	0.7136	0.7379	0.0146
uid58383	0.225461	1.0000	0.7387	0.7731	0.0109
uid158159	0.225462	1.0000	0.7248	0.7569	0.0046
uid46257	0.225483	1.0000	0.7231	0.7614	0.0091
uid61613	0.225483	1.0000	0.7127	0.7388	0.0037
uid58531	0.225490	1.0000	0.7207	0.7358	0.0134
uid58939	0.225496	1.0000	0.7104	0.7195	0.0061
uid58661	0.225514	1.0000	0.7137	0.7546	0.0123
uid57865	0.225521	1.0000	0.7239	0.7458	0.0084
uid158065	0.225522	1.0000	0.6946	0.7192	0.0000
uid58393	0.225540	1.0000	0.6969	0.7216	0.0115
uid89383	0.225548	1.0000	0.7176	0.7500	0.0093
uid161949	0.225569	1.0000	0.7038	0.7304	0.0150
uid189951	0.225582	1.0000	0.6921	0.7238	0.0095
uid82373	0.225592	1.0000	0.7182	0.7069	0.0081
uid58723	0.225594	1.0000	0.7405	0.7749	0.0120
uid57741	0.225596	1.0000	0.7073	0.7530	0.0085
uid57863	0.225602	1.0000	0.7017	0.7167	0.0019
uid158851	0.225606	1.0000	0.7079	0.7392	0.0164
uid58385	0.225612	1.0000	0.7459	0.7733	0.0110
uid40861	0.225655	1.0000	0.7129	0.7270	0.0109
uid161951	0.225660	1.0000	0.6934	0.7262	0.0148
uid62003	0.225676	1.0000	0.6950	0.7565	0.0095
uid86751	0.225678	1.0000	0.7103	0.7477	0.0093
uid59391	0.225699	1.0000	0.7018	0.7232	0.0148
uid189953	0.225703	1.0000	0.6948	0.7208	0.0152
uid59243	0.225708	1.0000	0.7428	0.7793	0.0115
uid47317	0.225716	1.0000	0.7268	0.7770	0.0130
uid81783	0.225717	1.0000	0.7228	0.7283	0.0181
uid48821	0.225741	1.0000	0.7030	0.7717	0.0061
uid57921	0.225743	1.0000	0.7545	0.7384	0.0121
uid58941	0.225750	1.0000	0.7342	0.7465	0.0124
uid161947	0.225764	1.0000	0.7067	0.7300	0.0150
uid67319	0.225765	1.0000	0.7036	0.7331	0.0087
uid50119	0.225768	1.0000	0.7243	0.7495	0.0136
uid58583	0.225774	1.0000	0.6960	0.7323	0.0121
uid158535	0.225796	1.0000	0.7065	0.7337	0.0000
uid52535	0.225799	1.0000	0.6702	0.8617	0.0000
uid58721	0.225804	1.0000	0.7235	0.7270	0.0139
uid58161	0.225805	1.0000	0.7030	0.7723	0.0099
uid156881	0.225819	1.0000	0.6938	0.7751	0.0096
uid158119	0.225819	1.0000	0.7243	0.7647	0.0092
uid61617	0.225829	1.0000	0.7181	0.7131	0.0133
uid84387	0.225851	1.0000	0.7038	0.7229	0.0143
uid86653	0.225874	1.0000	0.7116	0.7535	0.0047
uid59057	0.225876	1.0000	0.7296	0.7366	0.0052
uid59295	0.225899	1.0000	0.7143	0.7436	0.0165
uid41819	0.225905	1.0000	0.7112	0.7469	0.0089
uid60621	0.225905	1.0000	0.7085	0.7259	0.0117
uid57779	0.225911	1.0000	0.6979	0.7291	0.0148
uid57621	0.225919	1.0000	0.7217	0.7718	0.0093
uid161931	0.225928	1.0000	0.7028	0.7291	0.0148
uid54341	0.225948	1.0000	0.7143	0.7173	0.0060
uid58149	0.225955	1.0000	0.7244	0.7643	0.0104
uid162051	0.225962	1.0000	0.6969	0.7216	0.0148
uid58197	0.225988	1.0000	0.6802	0.7230	0.0113
uid186548	0.225991	1.0000	0.7014	0.7437	0.0056
uid198767	0.226019	1.0000	0.6983	0.7198	0.0000
uid162099	0.226052	1.0000	0.6952	0.7282	0.0132
uid88069	0.226054	1.0000	0.7150	0.7570	0.0047
uid47085	0.226065	1.0000	0.7235	0.7140	0.0133
uid58507	0.226065	1.0000	0.7255	0.7386	0.0109
uid193705	0.226067	1.0000	0.6991	0.7357	0.0104
uid42497	0.226082	1.0000	0.7101	0.7505	0.0110
uid167487	0.226084	1.0000	0.7302	0.7601	0.0123
uid171958	0.226098	1.0000	0.7094	0.7373	0.0099
uid59353	0.226099	1.0000	0.7097	0.7381	0.0088
uid58433	0.226133	1.0000	0.6925	0.7103	0.0060
uid89379	0.226139	1.0000	0.7076	0.7164	0.0058
uid58247	0.226162	1.0000	0.7190	0.7400	0.0094
uid46531	0.226172	1.0000	0.7082	0.7413	0.0110
uid82369	0.226178	1.0000	0.7381	0.7619	0.0048
uid40821	0.226208	1.0000	0.7091	0.7334	0.0174
uid57701	0.226241	1.0000	0.7056	0.7336	0.0099
uid57725	0.226244	1.0000	0.7597	0.7800	0.0111
uid58991	0.226247	1.0000	0.7407	0.7681	0.0129
uid161161	0.226260	1.0000	0.7553	0.7886	0.0071
uid59231	0.226272	1.0000	0.7110	0.7477	0.0115
uid172463	0.226284	1.0000	0.7190	0.7207	0.0149
uid57685	0.226290	1.0000	0.6818	0.6981	0.0065
uid175469	0.226293	1.0000	0.6958	0.7268	0.0056
uid58745	0.226303	1.0000	0.7266	0.7210	0.0131
uid86655	0.226309	1.0000	0.7116	0.7581	0.0047
uid64753	0.226314	1.0000	0.7398	0.7476	0.0097
uid86659	0.226317	1.0000	0.7150	0.7617	0.0047
uid47079	0.226322	1.0000	0.7149	0.7510	0.0141
uid86657	0.226322	1.0000	0.7150	0.7617	0.0047
uid47323	0.226351	1.0000	0.7676	0.7848	0.0114
uid58609	0.226355	1.0000	0.7266	0.7688	0.0110
uid58541	0.226363	1.0000	0.7228	0.7360	0.0149
uid58265	0.226380	1.0000	0.7368	0.7425	0.0094
uid186549	0.226394	1.0000	0.7216	0.6989	0.0076
uid57687	0.226411	1.0000	0.6905	0.6939	0.0068
uid58551	0.226416	1.0000	0.7064	0.7358	0.0073
uid58905	0.226432	1.0000	0.7167	0.7403	0.0135
uid59437	0.226440	1.0000	0.7227	0.7357	0.0147
uid162217	0.226454	1.0000	0.6877	0.8013	0.0000
uid57855	0.226456	1.0000	0.7567	0.7644	0.0115
uid187411	0.226459	1.0000	0.7233	0.7265	0.0113
uid58799	0.226467	1.0000	0.7123	0.7453	0.0047
uid162179	0.226478	1.0000	0.6929	0.7494	0.0074
uid174151	0.226480	1.0000	0.7008	0.7184	0.0144
uid89373	0.226485	1.0000	0.7147	0.7176	0.0059
uid58157	0.226486	1.0000	0.7354	0.7755	0.0146
uid62947	0.226518	1.0000	0.7150	0.7290	0.0140
uid75113	0.226527	1.0000	0.7558	0.7941	0.0064
uid60727	0.226529	1.0000	0.6992	0.7326	0.0056
uid55403	0.226568	1.0000	0.7293	0.7544	0.0075
uid57759	0.226571	1.0000	0.7116	0.7197	0.0054
uid57951	0.226575	1.0000	0.6651	0.7442	0.0140
uid58063	0.226590	1.0000	0.6893	0.7282	0.0000
uid57875	0.226592	1.0000	0.7342	0.7788	0.0093
uid66779	0.226598	1.0000	0.7612	0.7673	0.0061
uid88067	0.226602	1.0000	0.7150	0.7664	0.0093
uid57591	0.226603	1.0000	0.7645	0.7396	0.0149
uid158135	0.226608	1.0000	0.7069	0.7208	0.0059
uid58697	0.226612	1.0000	0.7525	0.7508	0.0131
uid59301	0.226612	1.0000	0.7404	0.7596	0.0048
uid73963	0.226614	1.0000	0.7304	0.7696	0.0049
uid198768	0.226623	1.0000	0.6904	0.7364	0.0042
uid159233	0.226640	1.0000	0.7022	0.7225	0.0118
uid59327	0.226645	1.0000	0.7134	0.7785	0.0033
uid58027	0.226662	1.0000	0.7190	0.7619	0.0048
uid42521	0.226679	1.0000	0.7088	0.6915	0.0086
uid162047	0.226699	1.0000	0.7232	0.7232	0.0132
uid162049	0.226699	1.0000	0.7232	0.7265	0.0132
uid161929	0.226737	1.0000	0.7379	0.7346	0.0097
uid58619	0.226746	1.0000	0.7166	0.7623	0.0128
uid58269	0.226747	1.0000	0.7429	0.7546	0.0067
uid160233	0.226761	1.0000	0.7219	0.7438	0.0125
uid158167	0.226792	1.0000	0.7302	0.7550	0.0124
uid58951	0.226802	1.0000	0.7020	0.7424	0.0084
uid59215	0.226810	1.0000	0.7097	0.7742	0.0023
uid158357	0.226811	1.0000	0.6893	0.7282	0.0000
uid185308	0.226829	1.0000	0.6961	0.7647	0.0049
uid158161	0.226830	1.0000	0.6893	0.7282	0.0000
uid158039	0.226833	1.0000	0.7028	0.7736	0.0094
uid182931	0.226853	1.0000	0.7385	0.8019	0.0096
uid159611	0.226853	1.0000	0.6935	0.7871	0.0000
uid58257	0.226863	1.0000	0.7033	0.7264	0.0135
uid58443	0.226871	1.0000	0.7043	0.7210	0.0107
uid53251	0.226877	1.0000	0.7168	0.7380	0.0270
uid67501	0.226898	1.0000	0.7221	0.7537	0.0084
uid86861	0.226900	1.0000	0.7281	0.7603	0.0143
uid46663	0.226917	1.0000	0.7036	0.7376	0.0102
uid50427	0.226940	1.0000	0.7140	0.7302	0.0090
uid54699	0.226950	1.0000	0.6863	0.7098	0.0078
uid58705	0.226963	1.0000	0.7565	0.7565	0.0111
uid58203	0.226965	1.0000	0.7192	0.7522	0.0104
uid162511	0.226965	1.0000	0.7470	0.7707	0.0135
uid68103	0.226973	1.0000	0.7184	0.7312	0.0112
uid62907	0.226992	1.0000	0.6957	0.7231	0.0120
uid61593	0.226996	1.0000	0.7045	0.7565	0.0093
uid58243	0.226997	1.0000	0.6667	0.7456	0.0000
uid59073	0.227013	1.0000	0.6973	0.7290	0.0158
uid48363	0.227027	1.0000	0.7210	0.7374	0.0163
uid164779	0.227052	1.0000	0.7321	0.7351	0.0119
uid159869	0.227054	1.0000	0.7072	0.7567	0.0057
uid58425	0.227056	1.0000	0.7040	0.7533	0.0057
uid49133	0.227073	1.0000	0.7159	0.7409	0.0038
uid62905	0.227077	1.0000	0.6894	0.7255	0.0043
uid58399	0.227079	1.0000	0.6776	0.7456	0.0151
uid70839	0.227095	1.0000	0.7217	0.7500	0.0047
uid162043	0.227108	1.0000	0.7256	0.7372	0.0149
uid167994	0.227110	1.0000	0.7159	0.7236	0.0077
uid48073	0.227112	1.0000	0.7264	0.7509	0.0170
uid50551	0.227119	1.0000	0.6814	0.7390	0.0134
uid58485	0.227127	1.0000	0.7164	0.7705	0.0112
uid158693	0.227135	1.0000	0.7578	0.7496	0.0148
uid195604	0.227140	1.0000	0.7395	0.7662	0.0076
uid61247	0.227146	1.0000	0.7459	0.7419	0.0142
uid179069	0.227181	1.0000	0.7143	0.7662	0.0093
uid159657	0.227183	1.0000	0.7078	0.7477	0.0091
uid162007	0.227189	1.0000	0.7207	0.7339	0.0149
uid57601	0.227199	1.0000	0.7254	0.7348	0.0125
uid59969	0.227210	1.0000	0.7113	0.7357	0.0131
uid162013	0.227211	1.0000	0.7003	0.7378	0.0086
uid175778	0.227213	1.0000	0.6246	0.7143	0.0084
uid161973	0.227216	1.0000	0.7155	0.7184	0.0057
uid65447	0.227220	1.0000	0.7157	0.7479	0.0118
uid58591	0.227231	1.0000	0.7126	0.7566	0.0088
uid58557	0.227232	1.0000	0.7516	0.7624	0.0130
uid59297	0.227244	1.0000	0.7060	0.7333	0.0103
uid49531	0.227267	1.0000	0.7159	0.7301	0.0028
uid165185	0.227272	1.0000	0.7676	0.7504	0.0103
uid179904	0.227272	1.0000	0.7233	0.7531	0.0140
uid174439	0.227274	1.0000	0.7100	0.7281	0.0091
uid58729	0.227278	1.0000	0.7453	0.7658	0.0206
uid58245	0.227278	1.0000	0.6740	0.7489	0.0000
uid58305	0.227285	1.0000	0.7512	0.7990	0.0096
uid58999	0.227307	1.0000	0.7246	0.7186	0.0090
uid67253	0.227317	1.0000	0.7352	0.7639	0.0089
uid43725	0.227319	1.0000	0.7085	0.7353	0.0067
uid159987	0.227330	1.0000	0.7355	0.7903	0.0000
uid41863	0.227345	1.0000	0.7163	0.7695	0.0071
uid86913	0.227360	1.0000	0.7077	0.7110	0.0131
uid198431	0.227378	1.0000	0.6883	0.7338	0.0097
uid87001	0.227384	1.0000	0.7230	0.7246	0.0148
uid57851	0.227398	1.0000	0.6780	0.7161	0.0042
uid66595	0.227418	1.0000	0.7362	0.7552	0.0095
uid78933	0.227425	1.0000	0.7091	0.7586	0.0057
uid59075	0.227444	1.0000	0.7112	0.7345	0.0097
uid58811	0.227452	1.0000	0.7163	0.7192	0.0057
uid158537	0.227457	1.0000	0.7239	0.7687	0.0131
uid58617	0.227482	1.0000	0.7199	0.7577	0.0155
uid70155	0.227503	1.0000	0.7370	0.7561	0.0121
uid203392	0.227503	1.0000	0.6316	0.7807	0.0000
uid49953	0.227505	1.0000	0.7011	0.7337	0.0163
uid197193	0.227509	1.0000	0.7029	0.7514	0.0114
uid49469	0.227513	1.0000	0.7285	0.7419	0.0096
uid58115	0.227513	1.0000	0.6938	0.7079	0.0056
uid59403	0.227519	1.0000	0.7306	0.7601	0.0055
uid65787	0.227541	1.0000	0.6813	0.7807	0.0088
uid59371	0.227579	1.0000	0.6833	0.7375	0.0042
uid57793	0.227583	1.0000	0.7258	0.7406	0.0115
uid58013	0.227608	1.0000	0.6623	0.7456	0.0000
uid178014	0.227612	NA	NA	NA	NA
uid58685	0.227635	1.0000	0.6957	0.7692	0.0000
uid58891	0.227641	1.0000	0.6963	0.7477	0.0093
uid58565	0.227646	1.0000	0.7145	0.7405	0.0069
uid58081	0.227647	1.0000	0.7340	0.7559	0.0118
uid59355	0.227650	1.0000	0.7140	0.7601	0.0058
uid162181	0.227653	1.0000	0.7245	0.7555	0.0146
uid58329	0.227656	1.0000	0.6847	0.7586	0.0049
uid59283	0.227658	1.0000	0.6578	0.7273	0.0000
uid62101	0.227658	1.0000	0.7085	0.7351	0.0110
uid58909	0.227660	1.0000	0.7603	0.7603	0.0132
uid162207	0.227703	1.0000	0.7246	0.7934	0.0000
uid57623	0.227706	1.0000	0.7201	0.7587	0.0058
uid201037	0.227706	1.0000	0.7651	0.7701	0.0134
uid68741	0.227707	1.0000	0.5789	0.7632	0.0000
uid57973	0.227721	1.0000	0.7164	0.7377	0.0115
uid57583	0.227726	1.0000	0.7247	0.7662	0.0156
uid58389	0.227744	1.0000	0.7479	0.7699	0.0135
uid159519	0.227745	1.0000	0.5641	0.7436	0.0000
uid168256	0.227758	1.0000	0.7214	0.7566	0.0088
uid53541	0.227766	1.0000	0.7240	0.7922	0.0000
uid89387	0.227770	1.0000	0.7245	0.7206	0.0096
uid174512	0.227785	1.0000	0.7037	0.7407	0.0067
uid170255	0.227792	1.0000	0.6923	0.7464	0.0114
uid157999	0.227838	1.0000	0.7340	0.7530	0.0095
uid162107	0.227844	1.0000	0.7039	0.7091	0.0130
uid161927	0.227846	1.0000	0.7253	0.7289	0.0128
uid58483	0.227851	1.0000	0.6982	0.7027	0.0165
uid57653	0.227857	1.0000	0.7487	0.7627	0.0123
uid57969	0.227876	1.0000	0.7384	0.7599	0.0108
uid58481	0.227887	1.0000	0.7521	0.7380	0.0085
uid168180	0.227891	1.0000	0.7344	0.7879	0.0112
uid72793	0.227915	1.0000	0.7223	0.7376	0.0136
uid161935	0.227923	1.0000	0.7062	0.7119	0.0085
uid177080	0.227960	1.0000	0.7236	0.7935	0.0098
uid73771	0.227969	1.0000	0.7243	0.7507	0.0117
uid59279	0.227971	1.0000	0.7065	0.7610	0.0126
uid59305	0.228024	1.0000	0.7072	0.7730	0.0000
uid201427	0.228027	1.0000	0.7250	0.7365	0.0147
uid158375	0.228052	1.0000	0.7065	0.7610	0.0126
uid158383	0.228052	1.0000	0.7065	0.7610	0.0126
uid158379	0.228052	1.0000	0.7065	0.7610	0.0126
uid158373	0.228052	1.0000	0.7065	0.7610	0.0126
uid158531	0.228052	1.0000	0.7065	0.7610	0.0126
uid66301	0.228054	1.0000	0.7371	0.7097	0.0129
uid158381	0.228071	1.0000	0.7065	0.7589	0.0126
uid205256	0.228073	1.0000	0.6946	0.7285	0.0068
uid58123	0.228096	1.0000	0.7798	0.7936	0.0092
uid59083	0.228098	1.0000	0.7246	0.7565	0.0140
uid58983	0.228101	1.0000	0.7296	0.7504	0.0128
uid68689	0.228105	1.0000	0.7500	0.7613	0.0194
uid59019	0.228110	1.0000	0.7070	0.7500	0.0066
uid162147	0.228123	1.0000	0.7052	0.7274	0.0111
uid58295	0.228142	1.0000	0.7278	0.7546	0.0103
uid165869	0.228160	1.0000	0.7138	0.7845	0.0000
uid168322	0.228187	1.0000	0.7428	0.7376	0.0119
uid82931	0.228189	1.0000	0.7515	0.7330	0.0139
uid58087	0.228202	1.0000	0.6984	0.7324	0.0068
uid58369	0.228217	1.0000	0.7348	0.7300	0.0144
uid54701	0.228220	1.0000	0.6863	0.7137	0.0059
uid158377	0.228222	1.0000	0.7074	0.7579	0.0126
uid42975	0.228258	1.0000	0.7451	0.7630	0.0179
uid57991	0.228277	1.0000	0.6931	0.7276	0.0121
uid159639	0.228278	1.0000	0.7336	0.7993	0.0000
uid164001	0.228280	1.0000	0.7165	0.7356	0.0096
uid59343	0.228287	1.0000	0.7091	0.7207	0.0132
uid72801	0.228294	1.0000	0.7025	0.7650	0.0075
uid187277	0.228295	1.0000	0.7018	0.7232	0.0148
uid50385	0.228295	1.0000	0.7521	0.7662	0.0169
uid46253	0.228305	1.0000	0.7391	0.7665	0.0193
uid60487	0.228314	1.0000	0.7158	0.7832	0.0084
uid53509	0.228357	1.0000	0.7035	0.7669	0.0102
uid60171	0.228361	1.0000	0.7048	0.7406	0.0072
uid197217	0.228367	1.0000	0.7347	0.7524	0.0096
uid89389	0.228386	1.0000	0.7187	0.7553	0.0058
uid174335	0.228407	1.0000	0.7140	0.7645	0.0168
uid58489	0.228407	1.0000	0.7243	0.7295	0.0086
uid62103	0.228409	1.0000	0.6901	0.7324	0.0113
uid59155	0.228417	1.0000	0.7192	0.7462	0.0077
uid58303	0.228429	1.0000	0.7419	0.7549	0.0130
uid62243	0.228432	1.0000	0.7238	0.7606	0.0092
uid59271	0.228439	1.0000	0.7409	0.7733	0.0142
uid61599	0.228446	1.0000	0.7439	0.7701	0.0112
uid58517	0.228461	1.0000	0.7061	0.7796	0.0032
uid201479	0.228481	1.0000	0.6797	0.7059	0.0065
uid63345	0.228488	1.0000	0.7156	0.7394	0.0183
uid57589	0.228496	1.0000	0.7160	0.7249	0.0059
uid58693	0.228498	1.0000	0.7122	0.7240	0.0059
uid185180	0.228498	1.0000	0.7226	0.7615	0.0106
uid57843	0.228506	1.0000	0.7665	0.7665	0.0152
uid47507	0.228521	1.0000	0.7197	0.7431	0.0085
uid203028	0.228532	1.0000	0.7109	0.7891	0.0000
uid62909	0.228557	1.0000	0.7330	0.7624	0.0092
uid51377	0.228570	1.0000	0.6854	0.7366	0.0179
uid159693	0.228582	1.0000	0.7137	0.7694	0.0139
uid77127	0.228623	1.0000	0.7074	0.7979	0.0000
uid158685	0.228627	1.0000	0.7444	0.7769	0.0162
uid42501	0.228645	1.0000	0.7115	0.7536	0.0081
uid58029	0.228660	1.0000	0.7031	0.7304	0.0102
uid66303	0.228667	1.0000	0.7778	0.7460	0.0143
uid176684	0.228672	1.0000	0.7163	0.7328	0.0110
uid58765	0.228679	1.0000	0.7389	0.7773	0.0162
uid162213	0.228687	1.0000	0.7152	0.7658	0.0000
uid184820	0.228701	1.0000	0.6865	0.7129	0.0132
uid58099	0.228711	1.0000	0.7328	0.7412	0.0101
uid162209	0.228747	1.0000	0.7180	0.7869	0.0000
uid66307	0.228785	1.0000	0.7171	0.7477	0.0180
uid59387	0.228795	1.0000	0.7181	0.7562	0.0057
uid197194	0.228807	1.0000	0.7135	0.7456	0.0117
uid68021	0.228817	1.0000	0.6952	0.7329	0.0137
uid57771	0.228829	1.0000	0.6915	0.7328	0.0083
uid67351	0.228833	1.0000	0.7315	0.7367	0.0172
uid180867	0.228843	1.0000	0.7068	0.7788	0.0126
uid52597	0.228845	1.0000	0.7160	0.7179	0.0078
uid67383	0.228857	1.0000	0.6877	0.7398	0.0074
uid161923	0.228883	1.0000	0.7315	0.7507	0.0082
uid175523	0.228913	1.0000	0.7211	0.7343	0.0114
uid59375	0.228931	1.0000	0.7380	0.7662	0.0116
uid57625	0.228932	1.0000	0.6897	0.7897	0.0103
uid58843	0.228935	1.0000	0.7577	0.7399	0.0113
uid58769	0.228936	1.0000	0.7589	0.7460	0.0146
uid59365	0.228944	1.0000	0.6936	0.7191	0.0106
uid52537	0.228948	1.0000	0.7205	0.7448	0.0104
uid73413	0.228951	1.0000	0.7123	0.7151	0.0085
uid188480	0.228956	1.0000	0.7756	0.7350	0.0124
uid58701	0.228965	1.0000	0.7359	0.7440	0.0113
uid48809	0.228974	1.0000	0.7244	0.7428	0.0079
uid162739	0.228977	1.0000	0.7375	0.7675	0.0160
uid161925	0.228978	1.0000	0.6993	0.8105	0.0000
uid59433	0.228982	1.0000	0.7332	0.7668	0.0151
uid86647	0.228988	1.0000	0.7166	0.7439	0.0082
uid75107	0.229042	1.0000	0.7079	0.7165	0.0120
uid182202	0.229071	1.0000	0.7138	0.7912	0.0000
uid58727	0.229103	1.0000	0.7017	0.7458	0.0153
uid57635	0.229106	1.0000	0.7162	0.7365	0.0068
uid158677	0.229110	1.0000	0.7374	0.7657	0.0162
uid58341	0.229118	1.0000	0.7370	0.7370	0.0148
uid57801	0.229121	1.0000	0.7444	0.7603	0.0079
uid58611	0.229146	1.0000	0.7564	0.7822	0.0094
uid176498	0.229158	1.0000	0.7443	0.7711	0.0165
uid58007	0.229160	1.0000	0.7220	0.7430	0.0140
uid58985	0.229162	1.0000	0.7149	0.7639	0.0134
uid163997	0.229200	1.0000	0.7154	0.7487	0.0128
uid196849	0.229203	1.0000	0.7039	0.7286	0.0099
uid57913	0.229212	1.0000	0.6562	0.7500	0.0000
uid53539	0.229248	1.0000	0.7125	0.7764	0.0000
uid57789	0.229260	1.0000	0.6952	0.7587	0.0000
uid54715	0.229289	1.0000	0.7226	0.7698	0.0094
uid59071	0.229293	1.0000	0.7190	0.7611	0.0117
uid58325	0.229311	1.0000	0.7216	0.7418	0.0156
uid58233	0.229315	1.0000	0.7446	0.7473	0.0190
uid89385	0.229325	1.0000	0.7206	0.7322	0.0096
uid170732	0.229326	1.0000	0.7246	0.7754	0.0042
uid59269	0.229330	1.0000	0.7258	0.7458	0.0134
uid82347	0.229371	1.0000	0.7202	0.7545	0.0072
uid58995	0.229371	1.0000	0.7109	0.7362	0.0095
uid58845	0.229390	1.0000	0.7169	0.7463	0.0115
uid75101	0.229404	1.0000	0.7175	0.7386	0.0114
uid158509	0.229418	1.0000	0.7297	0.7359	0.0125
uid161145	0.229420	1.0000	0.7394	0.7785	0.0000
uid57949	0.229423	1.0000	0.7323	0.7732	0.0093
uid58201	0.229430	1.0000	0.7328	0.7546	0.0151
uid59417	0.229441	1.0000	0.7130	0.6975	0.0093
uid162105	0.229446	1.0000	0.7534	0.7452	0.0110
uid62715	0.229455	1.0000	0.7180	0.7426	0.0070
uid193657	0.229466	1.0000	0.7338	0.7383	0.0090
uid43327	0.229467	1.0000	0.7059	0.7281	0.0095
uid177713	0.229530	1.0000	0.7431	0.7628	0.0119
uid58967	0.229546	1.0000	0.7006	0.7901	0.0093
uid59097	0.229552	1.0000	0.7318	0.7368	0.0149
uid59047	0.229554	1.0000	0.7108	0.7678	0.0102
uid58143	0.229569	1.0000	0.7179	0.7262	0.0134
uid68279	0.229584	1.0000	0.7024	0.7495	0.0075
uid65087	0.229590	1.0000	0.7480	0.7528	0.0097
uid86855	0.229608	1.0000	0.7092	0.7395	0.0101
uid58949	0.229613	1.0000	0.6893	0.7781	0.0118
uid58017	0.229635	1.0000	0.7265	0.7450	0.0134
uid57745	0.229639	1.0000	0.7055	0.7476	0.0129
uid167583	0.229686	1.0000	0.7546	0.7479	0.0167
uid43465	0.229696	1.0000	0.7274	0.7537	0.0082
uid58345	0.229714	1.0000	0.7352	0.7676	0.0171
uid59423	0.229729	1.0000	0.7389	0.7389	0.0074
uid59421	0.229730	1.0000	0.7461	0.7496	0.0104
uid183485	0.229783	1.0000	0.7251	0.7543	0.0120
uid74393	0.229793	1.0000	0.7471	0.7605	0.0076
uid58343	0.229799	1.0000	0.7195	0.7615	0.0153
uid59063	0.229803	1.0000	0.7322	0.7339	0.0136
uid81627	0.229816	1.0000	0.7040	0.7742	0.0095
uid59285	0.229817	1.0000	0.6561	0.7249	0.0000
uid81083	0.229819	1.0000	0.6862	0.8085	0.0000
uid158847	0.229840	1.0000	0.6703	0.7418	0.0000
uid58351	0.229857	1.0000	0.7000	0.7298	0.0085
uid184822	0.229859	1.0000	0.7325	0.7648	0.0162
uid203025	0.229897	1.0000	0.7390	0.7904	0.0037
uid58283	0.229900	1.0000	0.7520	0.7461	0.0098
uid157997	0.229932	1.0000	0.7271	0.7380	0.0093
uid42523	0.229934	1.0000	0.7488	0.7504	0.0159
uid158533	0.229940	1.0000	0.6974	0.7487	0.0000
uid48825	0.229941	1.0000	0.7205	0.7643	0.0114
uid159991	0.229950	1.0000	0.7180	0.7967	0.0000
uid46085	0.229953	1.0000	0.7248	0.7309	0.0138
uid165871	0.229959	1.0000	0.7533	0.7667	0.0150
uid58261	0.229972	1.0000	0.7383	0.7570	0.0131
uid58491	0.229975	1.0000	0.7299	0.7215	0.0101
uid174072	0.229978	1.0000	0.7279	0.7123	0.0121
uid87037	0.229991	1.0000	0.7649	0.7440	0.0129
uid203026	0.230028	1.0000	0.7134	0.7948	0.0000
uid52601	0.230041	1.0000	0.7419	0.7647	0.0114
uid13791	0.230077	1.0000	0.7192	0.7382	0.0126
uid58439	0.230085	1.0000	0.7191	0.7400	0.0112
uid58447	0.230088	1.0000	0.7220	0.7413	0.0193
uid170256	0.230101	1.0000	0.6994	0.7147	0.0107
uid194119	0.230142	1.0000	0.7143	0.7582	0.0082
uid162205	0.230160	1.0000	0.7083	0.7853	0.0000
uid71153	0.230188	1.0000	0.7261	0.7473	0.0053
uid158679	0.230210	1.0000	0.7408	0.7755	0.0163
uid197218	0.230218	1.0000	0.7198	0.7540	0.0081
uid185181	0.230237	1.0000	0.7256	0.7388	0.0149
uid43209	0.230239	1.0000	0.7123	0.7300	0.0071
uid57987	0.230265	1.0000	0.7176	0.7375	0.0066
uid58465	0.230268	1.0000	0.7365	0.7348	0.0101
uid58349	0.230270	1.0000	0.7132	0.7318	0.0093
uid58395	0.230297	1.0000	0.7045	0.7338	0.0162
uid59413	0.230326	1.0000	0.7257	0.7451	0.0146
uid72795	0.230326	1.0000	0.7090	0.7463	0.0075
uid58071	0.230330	1.0000	0.6892	0.7658	0.0045
uid61615	0.230333	1.0000	0.7417	0.7767	0.0150
uid59005	0.230343	1.0000	0.7326	0.7558	0.0078
uid66607	0.230346	1.0000	0.7385	0.7741	0.0146
uid182733	0.230347	1.0000	0.7877	0.7446	0.0166
uid57953	0.230377	1.0000	0.7532	0.7452	0.0159
uid59405	0.230385	1.0000	0.7293	0.7643	0.0032
uid46219	0.230393	1.0000	0.7238	0.7746	0.0190
uid49313	0.230393	1.0000	0.7143	0.7325	0.0130
uid59227	0.230408	1.0000	0.6577	0.7269	0.0115
uid58459	0.230421	1.0000	0.7181	0.7740	0.0112
uid162133	0.230431	1.0000	0.7528	0.7768	0.0129
uid59273	0.230446	1.0000	0.6950	0.7533	0.0080
uid57955	0.230463	1.0000	0.7516	0.7657	0.0142
uid58691	0.230476	1.0000	0.7213	0.7104	0.0055
uid68143	0.230488	1.0000	0.7620	0.7904	0.0087
uid62939	0.230496	1.0000	0.7307	0.7641	0.0084
uid58831	0.230507	1.0000	0.7280	0.7378	0.0147
uid193709	0.230519	1.0000	0.6921	0.7639	0.0093
uid50553	0.230528	1.0000	0.7311	0.7595	0.0133
uid161955	0.230529	1.0000	0.7014	0.7654	0.0118
uid158049	0.230546	1.0000	0.7197	0.7419	0.0085
uid61601	0.230549	1.0000	0.7140	0.7680	0.0135
uid193764	0.230552	1.0000	0.6553	0.7197	0.0114
uid58545	0.230552	1.0000	0.7341	0.7951	0.0049
uid58187	0.230583	1.0000	0.7053	0.7291	0.0085
uid42117	0.230617	1.0000	0.7343	0.7754	0.0043
uid46523	0.230625	1.0000	0.7208	0.7625	0.0063
uid87035	0.230635	1.0000	0.7348	0.7280	0.0118
uid58377	0.230646	1.0000	0.7410	0.7557	0.0115
uid51635	0.230664	1.0000	0.7433	0.7739	0.0134
uid61563	0.230677	1.0000	0.7340	0.7580	0.0100
uid57805	0.230701	1.0000	0.6751	0.7310	0.0000
uid58667	0.230705	1.0000	0.7169	0.7672	0.0079
uid59363	0.230707	1.0000	0.7062	0.7337	0.0103
uid58355	0.230735	1.0000	0.7567	0.7567	0.0151
uid168997	0.230736	1.0000	0.7078	0.7312	0.0184
uid81775	0.230739	1.0000	0.7191	0.7799	0.0042
uid162211	0.230743	1.0000	0.7042	0.7717	0.0000
uid62925	0.230746	1.0000	0.7393	0.7647	0.0159
uid59393	0.230757	1.0000	0.7283	0.8261	0.0000
uid59115	0.230757	1.0000	0.7391	0.7425	0.0067
uid58901	0.230772	1.0000	0.6751	0.7256	0.0144
uid161139	0.230784	1.0000	0.7249	0.7929	0.0000
uid59397	0.230799	1.0000	0.7372	0.7372	0.0106
uid45895	0.230815	1.0000	0.6971	0.7356	0.0080
uid193704	0.230825	1.0000	0.7441	0.7706	0.0235
uid49903	0.230839	1.0000	0.7261	0.8020	0.0000
uid57693	0.230867	1.0000	0.7143	0.7278	0.0097
uid43089	0.230885	1.0000	0.7112	0.7277	0.0165
uid159003	0.230888	1.0000	0.7193	0.7615	0.0220
uid193715	0.230898	1.0000	0.7288	0.8007	0.0000
uid81103	0.230909	1.0000	0.7159	0.7188	0.0057
uid43467	0.230926	1.0000	0.7245	0.7374	0.0113
uid158843	0.230944	1.0000	0.6667	0.7322	0.0000
uid168183	0.230947	1.0000	0.7275	0.7335	0.0140
uid57815	0.230961	1.0000	0.7409	0.7774	0.0150
uid57699	0.230989	1.0000	0.7177	0.7336	0.0119
uid73353	0.231008	1.0000	0.6949	0.7307	0.0113
uid162193	0.231016	1.0000	0.7106	0.7857	0.0183
uid193716	0.231024	1.0000	0.7180	0.8033	0.0000
uid59247	0.231032	1.0000	0.7270	0.7418	0.0132
uid184078	0.231036	1.0000	0.7383	0.7534	0.0168
uid178201	0.231045	1.0000	0.7244	0.7853	0.0032
uid162135	0.231048	1.0000	0.7129	0.7414	0.0076
uid58715	0.231052	1.0000	0.7343	0.7472	0.0055
uid58639	0.231055	1.0000	0.7453	0.7504	0.0120
uid58813	0.231056	1.0000	0.7455	0.7708	0.0108
uid59415	0.231065	1.0000	0.7087	0.7702	0.0000
uid72627	0.231065	1.0000	0.7097	0.7387	0.0048
uid43697	0.231077	1.0000	0.7333	0.7333	0.0063
uid161157	0.231083	1.0000	0.7097	0.7806	0.0000
uid41709	0.231106	1.0000	0.7111	0.7535	0.0101
uid62911	0.231121	1.0000	0.7240	0.7443	0.0136
uid182201	0.231128	1.0000	0.7410	0.8066	0.0000
uid178369	0.231140	1.0000	0.7143	0.7556	0.0132
uid158699	0.231142	1.0000	0.7359	0.7381	0.0152
uid58659	0.231172	1.0000	0.7369	0.7857	0.0070
uid57981	0.231183	1.0000	0.6815	0.7054	0.0089
uid61245	0.231246	1.0000	0.6902	0.7569	0.0118
uid68443	0.231250	1.0000	0.7446	0.7217	0.0092
uid58253	0.231279	1.0000	0.7449	0.7449	0.0185
uid59129	0.231283	1.0000	0.7284	0.7923	0.0064
uid59105	0.231299	1.0000	0.7191	0.7409	0.0097
uid57627	0.231310	1.0000	0.7041	0.7757	0.0119
uid57739	0.231317	1.0000	0.7463	0.7446	0.0099
uid58895	0.231318	1.0000	0.6995	0.7842	0.0055
uid62131	0.231324	1.0000	0.7211	0.7517	0.0034
uid58231	0.231330	1.0000	0.7305	0.7516	0.0195
uid191340	0.231358	1.0000	0.7338	0.7886	0.0050
uid190222	0.231358	1.0000	0.7360	0.7820	0.0160
uid58441	0.231360	1.0000	0.7044	0.7488	0.0099
uid50539	0.231365	1.0000	0.7434	0.7504	0.0142
uid61637	0.231403	1.0000	0.7490	0.7849	0.0159
uid161143	0.231409	1.0000	0.7082	0.7934	0.0000
uid161153	0.231410	1.0000	0.7042	0.7846	0.0000
uid203393	0.231413	1.0000	0.7570	0.7339	0.0132
uid50545	0.231426	1.0000	0.7379	0.7612	0.0108
uid162055	0.231456	1.0000	0.7568	0.7568	0.0188
uid55727	0.231457	1.0000	0.7228	0.7598	0.0103
uid58917	0.231459	1.0000	0.7300	0.7333	0.0133
uid59081	0.231471	1.0000	0.7136	0.7402	0.0078
uid86059	0.231498	1.0000	0.7273	0.7532	0.0146
uid49001	0.231510	1.0000	0.7414	0.7541	0.0108
uid58819	0.231530	1.0000	0.7646	0.7924	0.0101
uid41317	0.231539	1.0000	0.7420	0.7697	0.0064
uid162195	0.231550	1.0000	0.7325	0.7423	0.0131
uid68743	0.231560	1.0000	0.7360	0.7680	0.0133
uid58267	0.231571	1.0000	0.7263	0.7393	0.0130
uid186740	0.231574	1.0000	0.6857	0.7714	0.0000
uid58085	0.231581	1.0000	0.7308	0.7861	0.0125
uid58735	0.231601	1.0000	0.7470	0.7555	0.0152
uid58463	0.231602	1.0000	0.7396	0.7546	0.0117
uid59023	0.231648	1.0000	0.7488	0.7552	0.0095
uid59263	0.231662	1.0000	0.7075	0.7138	0.0157
uid189950	0.231663	1.0000	0.7406	0.7782	0.0102
uid58025	0.231667	1.0000	0.7268	0.7835	0.0155
uid162009	0.231667	1.0000	0.7447	0.7606	0.0124
uid57787	0.231672	1.0000	0.7203	0.7910	0.0000
uid190101	0.231677	1.0000	0.7188	0.7368	0.0148
uid168059	0.231680	1.0000	0.7512	0.7591	0.0079
uid41601	0.231681	1.0000	0.7434	0.7663	0.0158
uid165873	0.231698	1.0000	0.7122	0.7659	0.0049
uid58297	0.231714	1.0000	0.6218	0.6891	0.0000
uid178203	0.231717	1.0000	0.7244	0.7853	0.0032
uid171260	0.231731	1.0000	0.7653	0.7570	0.0149
uid205541	0.231733	1.0000	0.7512	0.7638	0.0173
uid57773	0.231748	1.0000	0.7572	0.8077	0.0072
uid52533	0.231752	1.0000	0.7082	0.7427	0.0080
uid167045	0.231753	1.0000	0.7075	0.7215	0.0175
uid57775	0.231763	1.0000	0.7152	0.7495	0.0081
uid48589	0.231785	1.0000	0.7390	0.7752	0.0129
uid58319	0.231788	1.0000	0.7420	0.8014	0.0068
uid58915	0.231794	1.0000	0.7306	0.7388	0.0132
uid165043	0.231801	1.0000	0.7214	0.7368	0.0085
uid46097	0.231876	1.0000	0.6887	0.7625	0.0079
uid57937	0.231878	1.0000	0.7508	0.7265	0.0113
uid157907	0.231880	1.0000	0.6790	0.7413	0.0069
uid58427	0.231889	1.0000	0.7148	0.7678	0.0183
uid59581	0.231901	1.0000	0.7467	0.7578	0.0044
uid59899	0.231909	1.0000	0.7296	0.7483	0.0102
uid41533	0.231940	1.0000	0.6852	0.7731	0.0046
uid158047	0.231943	1.0000	0.7267	0.7430	0.0147
uid57827	0.231948	1.0000	0.6780	0.7458	0.0000
uid203027	0.231962	1.0000	0.7195	0.7690	0.0000
uid57891	0.231966	1.0000	0.7284	0.7531	0.0062
uid84393	0.231986	1.0000	0.7265	0.7492	0.0146
uid62959	0.232011	1.0000	0.7027	0.7730	0.0162
uid159983	0.232027	1.0000	0.7191	0.7960	0.0000
uid52781	0.232041	1.0000	0.7490	0.7896	0.0116
uid83159	0.232045	1.0000	0.6989	0.7254	0.0109
uid62901	0.232050	1.0000	0.7220	0.7368	0.0082
uid53371	0.232070	1.0000	0.7048	0.7435	0.0111
uid59275	0.232086	1.0000	0.7560	0.7448	0.0175
uid67323	0.232100	1.0000	0.7530	0.7549	0.0099
uid57833	0.232110	1.0000	0.7191	0.7756	0.0088
uid58675	0.232118	1.0000	0.7355	0.7555	0.0140
uid87049	0.232118	1.0000	0.7268	0.7545	0.0146
uid158163	0.232120	1.0000	0.7476	0.7799	0.0162
uid58959	0.232123	1.0000	0.7125	0.7509	0.0018
uid62097	0.232161	1.0000	0.7330	0.7472	0.0085
uid202218	0.232163	1.0000	0.7137	0.7587	0.0082
uid197175	0.232189	1.0000	0.7256	0.7692	0.0128
uid198746	0.232213	1.0000	0.7345	0.7573	0.0163
uid58183	0.232217	1.0000	0.7474	0.7762	0.0062
uid193717	0.232221	1.0000	0.7073	0.7561	0.0049
uid89391	0.232225	1.0000	0.7241	0.7534	0.0121
uid58837	0.232229	1.0000	0.7378	0.7425	0.0139
uid188689	0.232233	1.0000	0.7192	0.7626	0.0137
uid185179	0.232234	1.0000	0.7396	0.7556	0.0128
uid84397	0.232244	1.0000	0.7315	0.7556	0.0145
uid158849	0.232255	1.0000	0.6573	0.7303	0.0000
uid198769	0.232293	1.0000	0.7023	0.7605	0.0093
uid159467	0.232295	1.0000	0.7115	0.7917	0.0000
uid178202	0.232325	1.0000	0.7244	0.7853	0.0032
uid202426	0.232338	1.0000	0.7160	0.7340	0.0120
uid58641	0.232350	1.0000	0.7428	0.7615	0.0085
uid47081	0.232401	1.0000	0.7298	0.7737	0.0046
uid49873	0.232413	1.0000	0.7235	0.7749	0.0000
uid65781	0.232420	1.0000	0.7079	0.7551	0.0135
uid197168	0.232469	1.0000	0.7287	0.7505	0.0178
uid67369	0.232475	1.0000	0.7300	0.7384	0.0105
uid173858	0.232477	1.0000	0.7525	0.7643	0.0152
uid58167	0.232479	1.0000	0.7632	0.7426	0.0191
uid59307	0.232497	1.0000	0.7291	0.7617	0.0081
uid70791	0.232521	1.0000	0.7160	0.7675	0.0041
uid86645	0.232552	1.0000	0.7240	0.7532	0.0146
uid59431	0.232556	1.0000	0.7219	0.7334	0.0149
uid203333	0.232556	1.0000	0.7166	0.7447	0.0094
uid58997	0.232560	1.0000	0.7442	0.7673	0.0116
uid82343	0.232592	1.0000	0.7412	0.7353	0.0132
uid58637	0.232595	1.0000	0.7082	0.7847	0.0057
uid57799	0.232601	1.0000	0.7277	0.7536	0.0146
uid184828	0.232603	1.0000	0.7025	0.7378	0.0059
uid58299	0.232604	1.0000	0.7149	0.7624	0.0108
uid162187	0.232634	1.0000	0.7348	0.7661	0.0099
uid161151	0.232657	1.0000	0.7051	0.7596	0.0032
uid176500	0.232679	1.0000	0.7094	0.7437	0.0072
uid58021	0.232686	1.0000	0.7197	0.7458	0.0071
uid59165	0.232715	1.0000	0.7134	0.7785	0.0000
uid58207	0.232717	1.0000	0.7257	0.7445	0.0119
uid162173	0.232723	1.0000	0.7650	0.7555	0.0189
uid162947	0.232730	1.0000	0.7540	0.7665	0.0089
uid86061	0.232731	1.0000	0.7239	0.7582	0.0147
uid195457	0.232733	1.0000	0.7002	0.7564	0.0117
uid58003	0.232771	1.0000	0.7240	0.7209	0.0078
uid57919	0.232781	1.0000	0.7204	0.7355	0.0101
uid63269	0.232792	1.0000	0.7275	0.7234	0.0123
uid77117	0.232800	1.0000	0.7336	0.7714	0.0099
uid58737	0.232809	1.0000	0.7601	0.7618	0.0175
uid161921	0.232818	1.0000	0.7354	0.7632	0.0111
uid162215	0.232824	1.0000	0.6943	0.8121	0.0000
uid66297	0.232841	1.0000	0.7449	0.7757	0.0103
uid58651	0.232847	1.0000	0.7504	0.7321	0.0116
uid58809	0.232849	1.0000	0.6838	0.7609	0.0026
uid58987	0.232855	1.0000	0.7282	0.7595	0.0115
uid167481	0.232901	1.0000	0.7395	0.7419	0.0140
uid206041	0.232906	1.0000	0.7103	0.7131	0.0167
uid162089	0.232909	1.0000	0.7659	0.7548	0.0175
uid59249	0.232980	1.0000	0.7265	0.7517	0.0134
uid61581	0.233008	1.0000	0.7722	0.8200	0.0091
uid58663	0.233019	1.0000	0.7493	0.7360	0.0160
uid57695	0.233025	1.0000	0.7160	0.7480	0.0080
uid159493	0.233037	1.0000	0.7166	0.7818	0.0000
uid58771	0.233038	1.0000	0.7275	0.7481	0.0077
uid58743	0.233040	1.0000	0.7454	0.7639	0.0149
uid58789	0.233096	1.0000	0.7035	0.7671	0.0118
uid58699	0.233121	1.0000	0.7759	0.7805	0.0213
uid57933	0.233121	1.0000	0.6941	0.7854	0.0046
uid58549	0.233124	1.0000	0.7298	0.7578	0.0124
uid61607	0.233132	1.0000	0.7687	0.7885	0.0110
uid161149	0.233141	1.0000	0.7338	0.7987	0.0000
uid49735	0.233144	1.0000	0.7043	0.7500	0.0081
uid188115	0.233171	1.0000	0.7109	0.7725	0.0047
uid171829	0.233185	1.0000	0.6601	0.7143	0.0000
uid58163	0.233185	1.0000	0.7578	0.7849	0.0058
uid197183	0.233196	1.0000	0.7506	0.7957	0.0048
uid58921	0.233213	1.0000	0.7282	0.7231	0.0103
uid61249	0.233231	1.0000	0.7313	0.7507	0.0083
uid58669	0.233235	1.0000	0.7409	0.7942	0.0121
uid62225	0.233283	1.0000	0.7127	0.7403	0.0166
uid160253	0.233284	1.0000	0.7268	0.7435	0.0143
uid58781	0.233294	1.0000	0.7140	0.7460	0.0080
uid184823	0.233337	1.0000	0.7591	0.7470	0.0107
uid68321	0.233356	1.0000	0.7129	0.7368	0.0120
uid189029	0.233363	1.0000	0.7169	0.7470	0.0080
uid86889	0.233369	1.0000	0.7166	0.7465	0.0080
uid159985	0.233377	1.0000	0.7051	0.7564	0.0032
uid81777	0.233382	1.0000	0.7207	0.7266	0.0178
uid159989	0.233394	1.0000	0.7311	0.8000	0.0033
uid63627	0.233417	1.0000	0.7458	0.8073	0.0140
uid81779	0.233443	1.0000	0.7792	0.8292	0.0167
uid58107	0.233455	1.0000	0.7109	0.7299	0.0000
uid195458	0.233481	1.0000	0.7012	0.7647	0.0118
uid162113	0.233481	1.0000	0.7444	0.7703	0.0086
uid42113	0.233484	1.0000	0.6963	0.7345	0.0111
uid46345	0.233492	1.0000	0.7229	0.7597	0.0078
uid58533	0.233505	1.0000	0.6993	0.7669	0.0068
uid58973	0.233508	1.0000	0.7301	0.7463	0.0114
uid162149	0.233515	1.0000	0.7342	0.7857	0.0216
uid58169	0.233525	1.0000	0.7293	0.7455	0.0040
uid161159	0.233534	1.0000	0.7111	0.7556	0.0032
uid162025	0.233543	1.0000	0.7486	0.7581	0.0133
uid58075	0.233565	1.0000	0.7524	0.7555	0.0158
uid58259	0.233597	1.0000	0.7519	0.7729	0.0134
uid59419	0.233610	1.0000	0.7389	0.7560	0.0137
uid162191	0.233644	1.0000	0.7108	0.7541	0.0081
uid58073	0.233646	1.0000	0.7488	0.7264	0.0128
uid168379	0.233675	1.0000	0.7401	0.7539	0.0120
uid59281	0.233676	1.0000	0.7140	0.7420	0.0080
uid84217	0.233689	1.0000	0.7326	0.7473	0.0147
uid196598	0.233690	1.0000	0.7696	0.7520	0.0192
uid185758	0.233695	1.0000	0.7209	0.7470	0.0080
uid162509	0.233716	1.0000	0.7412	0.7283	0.0111
uid62135	0.233734	1.0000	0.7275	0.7555	0.0120
uid62123	0.233746	1.0000	0.7258	0.7424	0.0083
uid183339	0.233777	1.0000	0.7603	0.7634	0.0183
uid57655	0.233789	1.0000	0.7308	0.7765	0.0212
uid58763	0.233799	1.0000	0.6815	0.7728	0.0026
uid61597	0.233836	1.0000	0.7444	0.7586	0.0142
uid83613	0.233868	1.0000	0.7455	0.7395	0.0120
uid162023	0.233888	1.0000	0.6765	0.7763	0.0027
uid57631	0.233892	1.0000	0.7219	0.7978	0.0056
uid162203	0.233903	1.0000	0.7536	0.7662	0.0108
uid61603	0.233905	1.0000	0.7245	0.7746	0.0200
uid46099	0.233907	1.0000	0.7154	0.7703	0.0102
uid175682	0.233931	1.0000	0.7579	0.7839	0.0202
uid57959	0.233951	1.0000	0.7080	0.7466	0.0138
uid58873	0.234035	1.0000	0.7440	0.7400	0.0120
uid58859	0.234061	1.0000	0.7670	0.7778	0.0161
uid57899	0.234075	1.0000	0.7309	0.7414	0.0053
uid52605	0.234084	1.0000	0.7620	0.7588	0.0080
uid58273	0.234103	1.0000	0.7057	0.7187	0.0163
uid58291	0.234140	1.0000	0.7260	0.7580	0.0100
uid58615	0.234179	1.0000	0.7701	0.7682	0.0056
uid43247	0.234200	1.0000	0.7084	0.7616	0.0069
uid159533	0.234208	1.0000	0.7454	0.7612	0.0052
uid58893	0.234209	1.0000	0.7102	0.7926	0.0057
uid83161	0.234212	1.0000	0.7530	0.7836	0.0068
uid57869	0.234220	1.0000	0.6831	0.7662	0.0026
uid158853	0.234224	1.0000	0.7386	0.7307	0.0139
uid205051	0.234259	1.0000	0.7271	0.7729	0.0072
uid57849	0.234276	1.0000	0.6787	0.7789	0.0051
uid59259	0.234287	1.0000	0.7012	0.7073	0.0152
uid84337	0.234341	1.0000	0.7391	0.7494	0.0102
uid161937	0.234348	1.0000	0.7316	0.7158	0.0132
uid58195	0.234424	1.0000	0.7241	0.7550	0.0163
uid58581	0.234425	1.0000	0.7147	0.7590	0.0083
uid201429	0.234465	1.0000	0.7089	0.7332	0.0162
uid178736	0.234477	1.0000	0.7252	0.7624	0.0074
uid58323	0.234478	1.0000	0.7529	0.8182	0.0117
uid188477	0.234482	1.0000	0.7748	0.7550	0.0099
uid193763	0.234483	1.0000	0.7241	0.7586	0.0081
uid58775	0.234491	1.0000	0.7462	0.7669	0.0132
uid57859	0.234521	1.0000	0.7139	0.7667	0.0083
uid176372	0.234587	1.0000	0.7547	0.7627	0.0079
uid168996	0.234596	1.0000	0.7674	0.7500	0.0190
uid57983	0.234627	1.0000	0.7468	0.7620	0.0177
uid57613	0.234632	1.0000	0.7096	0.7188	0.0110
uid176371	0.234633	1.0000	0.7527	0.7500	0.0109
uid66331	0.234652	1.0000	0.7266	0.7797	0.0076
uid58139	0.234654	1.0000	0.7224	0.7239	0.0134
uid58501	0.234663	1.0000	0.7318	0.7854	0.0086
uid58309	0.234676	1.0000	0.7658	0.7921	0.0079
uid170532	0.234677	1.0000	0.7180	0.7500	0.0080
uid158857	0.234680	1.0000	0.7445	0.7365	0.0140
uid58513	0.234683	1.0000	0.7976	0.7937	0.0118
uid59191	0.234688	1.0000	0.7392	0.7266	0.0101
uid58185	0.234711	1.0000	0.7201	0.7585	0.0113
uid158855	0.234721	1.0000	0.7410	0.7351	0.0159
uid58347	0.234722	1.0000	0.7266	0.7486	0.0147
uid83615	0.234732	1.0000	0.7475	0.7455	0.0121
uid57593	0.234734	1.0000	0.7318	0.7549	0.0160
uid58865	0.234739	1.0000	0.7297	0.7595	0.0054
uid59367	0.234773	1.0000	0.7255	0.7608	0.0137
uid58671	0.234778	1.0000	0.7397	0.7479	0.0082
uid170534	0.234789	1.0000	0.7167	0.7425	0.0086
uid184830	0.234793	1.0000	0.7256	0.7376	0.0060
uid184832	0.234804	1.0000	0.7050	0.7465	0.0079
uid160937	0.234810	1.0000	0.7440	0.7609	0.0169
uid65449	0.234829	1.0000	0.7295	0.7404	0.0055
uid68749	0.234829	1.0000	0.7379	0.7724	0.0103
uid59055	0.234843	1.0000	0.7140	0.7533	0.0187
uid58049	0.234849	1.0000	0.7273	0.7595	0.0057
uid58453	0.234853	1.0000	0.7541	0.7657	0.0182
uid57703	0.234862	1.0000	0.7383	0.7793	0.0156
uid58853	0.234897	1.0000	0.7200	0.7480	0.0080
uid57777	0.234956	1.0000	0.7209	0.7490	0.0080
uid159685	0.234958	1.0000	0.7621	0.7496	0.0078
uid53043	0.234964	1.0000	0.7458	0.7962	0.0147
uid58001	0.234969	1.0000	0.7513	0.7566	0.0176
uid59315	0.234975	1.0000	0.7408	0.7311	0.0147
uid58471	0.234992	1.0000	0.7196	0.7407	0.0053
uid68747	0.234996	1.0000	0.7286	0.7437	0.0168
uid59181	0.235008	1.0000	0.7073	0.7534	0.0081
uid62937	0.235032	1.0000	0.7475	0.7414	0.0121
uid58281	0.235055	1.0000	0.7017	0.7074	0.0170
uid59119	0.235061	1.0000	0.7147	0.7562	0.0083
uid57977	0.235081	1.0000	0.7639	0.7448	0.0174
uid60723	0.235091	1.0000	0.7312	0.7569	0.0119
uid61403	0.235091	1.0000	0.7504	0.7504	0.0121
uid58665	0.235094	1.0000	0.7447	0.7314	0.0160
uid57671	0.235098	1.0000	0.7356	0.7596	0.0168
uid61631	0.235114	1.0000	0.7219	0.7348	0.0166
uid182929	0.235141	1.0000	0.7802	0.7714	0.0162
uid162169	0.235196	1.0000	0.7311	0.7408	0.0147
uid182928	0.235204	1.0000	0.7404	0.7474	0.0105
uid68101	0.235223	1.0000	0.6985	0.7500	0.0000
uid59241	0.235252	1.0000	0.7394	0.7293	0.0121
uid59069	0.235264	1.0000	0.7214	0.7495	0.0080
uid58417	0.235268	1.0000	0.7260	0.7440	0.0080
uid57735	0.235268	1.0000	0.7430	0.7430	0.0120
uid53537	0.235297	1.0000	0.7307	0.7658	0.0141
uid58301	0.235297	1.0000	0.7093	0.7623	0.0146
uid59145	0.235311	1.0000	0.7100	0.7353	0.0111
uid60851	0.235312	1.0000	0.7157	0.7506	0.0125
uid86865	0.235317	1.0000	0.7385	0.7591	0.0063
uid58093	0.235322	1.0000	0.7401	0.7655	0.0085
uid62913	0.235329	1.0000	0.7013	0.7460	0.0197
uid62921	0.235335	1.0000	0.7599	0.7656	0.0151
uid58627	0.235374	1.0000	0.7512	0.7574	0.0172
uid192185	0.235398	1.0000	0.7482	0.7434	0.0168
uid159535	0.235413	1.0000	0.7165	0.7480	0.0079
uid128	0.235450	1.0000	0.6889	0.7136	0.0074
uid63397	0.235475	1.0000	0.7636	0.7899	0.0101
uid58805	0.235505	1.0000	0.7367	0.7384	0.0125
uid46181	0.235582	1.0000	0.7576	0.7615	0.0115
uid49483	0.235582	1.0000	0.7737	0.7404	0.0211
uid59265	0.235583	1.0000	0.7220	0.7660	0.0120
uid83619	0.235594	1.0000	0.7249	0.7490	0.0080
uid58307	0.235614	1.0000	0.7572	0.8016	0.0104
uid71131	0.235617	1.0000	0.7362	0.7283	0.0118
uid86885	0.235623	1.0000	0.7127	0.7500	0.0088
uid162949	0.235625	1.0000	0.7614	0.7656	0.0104
uid162161	0.235627	1.0000	0.7372	0.7474	0.0103
uid54947	0.235640	1.0000	0.7264	0.7505	0.0080
uid70731	0.235646	1.0000	0.7154	0.7435	0.0060
uid184079	0.235662	1.0000	0.7287	0.7713	0.0183
uid55357	0.235666	1.0000	0.7306	0.7642	0.0078
uid57597	0.235671	1.0000	0.7483	0.7842	0.0154
uid161997	0.235683	1.0000	0.7229	0.7510	0.0080
uid176363	0.235710	1.0000	0.7014	0.7616	0.0139
uid57885	0.235714	1.0000	0.7139	0.7671	0.0101
uid184829	0.235715	1.0000	0.7265	0.7565	0.0080
uid193765	0.235716	1.0000	0.6937	0.7924	0.0076
uid161097	0.235727	1.0000	0.7455	0.7506	0.0104
uid57995	0.235736	1.0000	0.7809	0.7964	0.0103
uid55353	0.235739	1.0000	0.7512	0.7823	0.0144
uid176370	0.235747	1.0000	0.7438	0.7594	0.0172
uid58467	0.235750	1.0000	0.7627	0.7645	0.0105
uid67363	0.235758	1.0000	0.7226	0.7508	0.0157
uid42831	0.235764	1.0000	0.7398	0.7446	0.0169
uid161979	0.235770	1.0000	0.7326	0.7437	0.0111
uid58353	0.235810	1.0000	0.7374	0.7536	0.0194
uid59125	0.235831	1.0000	0.7198	0.7527	0.0055
uid59319	0.235856	1.0000	0.7357	0.7318	0.0118
uid198829	0.235872	1.0000	0.7461	0.7787	0.0154
uid59121	0.235881	1.0000	0.7313	0.7645	0.0083
uid162119	0.235887	1.0000	0.7268	0.7537	0.0073
uid189241	0.235908	1.0000	0.7163	0.7370	0.0190
uid57665	0.235930	1.0000	0.7601	0.7678	0.0096
uid58907	0.235940	1.0000	0.7553	0.7922	0.0058
uid58069	0.235955	1.0000	0.7652	0.7814	0.0143
uid193658	0.235968	1.0000	0.7202	0.7613	0.0185
uid58423	0.235972	1.0000	0.7487	0.8077	0.0077
uid57945	0.235991	1.0000	0.7634	0.7539	0.0189
uid80859	0.236002	1.0000	0.6993	0.7327	0.0156
uid175904	0.236020	1.0000	0.7647	0.7734	0.0087
uid162219	0.236031	1.0000	0.6881	0.7964	0.0103
uid59015	0.236034	1.0000	0.7419	0.7460	0.0121
uid198830	0.236077	1.0000	0.7469	0.7853	0.0140
uid175861	0.236077	1.0000	0.7073	0.7453	0.0081
uid58357	0.236088	1.0000	0.7573	0.8127	0.0132
uid48815	0.236125	1.0000	0.7563	0.7513	0.0152
uid58875	0.236164	1.0000	0.7203	0.7361	0.0053
uid174334	0.236201	1.0000	0.7329	0.7399	0.0123
uid59261	0.236212	1.0000	0.7071	0.6953	0.0148
uid58019	0.236214	1.0000	0.7449	0.7449	0.0122
uid162111	0.236218	1.0000	0.7413	0.7280	0.0133
uid59009	0.236244	1.0000	0.7400	0.7400	0.0120
uid189751	0.236260	1.0000	0.6693	0.7362	0.0079
uid162183	0.236294	1.0000	0.7264	0.7485	0.0080
uid59237	0.236297	1.0000	0.7178	0.7543	0.0073
uid57611	0.236314	1.0000	0.7441	0.7415	0.0104
uid170535	0.236347	1.0000	0.7412	0.7478	0.0088
uid176364	0.236357	1.0000	0.7580	0.7636	0.0113
uid178913	0.236382	1.0000	0.7169	0.7188	0.0112
uid77119	0.236388	1.0000	0.7587	0.7697	0.0142
uid189750	0.236409	1.0000	0.6977	0.7791	0.0078
uid59361	0.236422	1.0000	0.7389	0.7436	0.0117
uid58863	0.236440	1.0000	0.7648	0.7727	0.0138
uid174333	0.236463	1.0000	0.7381	0.7302	0.0132
uid41885	0.236481	1.0000	0.7276	0.7741	0.0155
uid161943	0.236482	1.0000	0.7293	0.7665	0.0083
uid162095	0.236483	1.0000	0.7392	0.7258	0.0134
uid58363	0.236492	1.0000	0.7349	0.8017	0.0172
uid57857	0.236552	1.0000	0.7313	0.7535	0.0083
uid57935	0.236562	1.0000	0.6992	0.7371	0.0108
uid177517	0.236563	1.0000	0.7202	0.7297	0.0132
uid197171	0.236567	1.0000	0.7704	0.7818	0.0147
uid193772	0.236580	1.0000	0.7628	0.7612	0.0109
uid41287	0.236627	1.0000	0.6967	0.7630	0.0047
uid58629	0.236640	1.0000	0.7404	0.7978	0.0082
uid162123	0.236641	1.0000	0.7460	0.7326	0.0134
uid162121	0.236646	1.0000	0.7202	0.7543	0.0073
uid58211	0.236649	1.0000	0.7192	0.7495	0.0086
uid182483	0.236681	1.0000	0.6914	0.8067	0.0149
uid203790	0.236705	1.0000	0.7269	0.7490	0.0080
uid183005	0.236725	1.0000	0.7856	0.7840	0.0147
uid87025	0.236751	1.0000	0.7702	0.7726	0.0098
uid197157	0.236768	1.0000	0.7249	0.8014	0.0096
uid162155	0.236781	1.0000	0.6951	0.7104	0.0152
uid57603	0.236783	1.0000	0.7612	0.7581	0.0109
uid161941	0.236789	1.0000	0.7231	0.7686	0.0062
uid51489	0.236854	1.0000	0.7425	0.7767	0.0121
uid183630	0.236854	1.0000	0.6980	0.7490	0.0118
uid59373	0.236864	1.0000	0.7193	0.7643	0.0143
uid57615	0.236869	1.0000	0.7159	0.7274	0.0115
uid59123	0.236883	1.0000	0.7099	0.7431	0.0083
uid46801	0.236895	1.0000	0.6898	0.7536	0.0128
uid178644	0.236926	1.0000	0.7245	0.7218	0.0110
uid175780	0.236963	1.0000	0.7065	0.7391	0.0109
uid89409	0.236964	1.0000	0.7334	0.7366	0.0189
uid193769	0.236975	1.0000	0.7354	0.7275	0.0132
uid58603	0.236992	1.0000	0.7239	0.7771	0.0099
uid59321	0.237020	1.0000	0.7347	0.7241	0.0133
uid179384	0.237032	1.0000	0.7348	0.7626	0.0152
uid162157	0.237063	1.0000	0.7387	0.7387	0.0176
uid189753	0.237099	1.0000	0.7311	0.7390	0.0189
uid58113	0.237116	1.0000	0.7465	0.7383	0.0122
uid68839	0.237129	1.0000	0.7212	0.7556	0.0081
uid57823	0.237137	1.0000	0.7815	0.7938	0.0246
uid83617	0.237145	1.0000	0.7371	0.7351	0.0120
uid184077	0.237146	1.0000	0.7592	0.7690	0.0197
uid58575	0.237204	1.0000	0.7187	0.7492	0.0153
uid67391	0.237229	1.0000	0.7164	0.7786	0.0050
uid66567	0.237261	1.0000	0.7071	0.7643	0.0137
uid57647	0.237282	1.0000	0.7333	0.7500	0.0146
uid183110	0.237287	1.0000	0.7798	0.7690	0.0171
uid159871	0.237302	1.0000	0.7385	0.7365	0.0120
uid57639	0.237317	1.0000	0.7449	0.7745	0.0166
uid197185	0.237324	1.0000	0.7099	0.7606	0.0056
uid46083	0.237367	1.0000	0.7190	0.7702	0.0099
uid57927	0.237480	1.0000	0.7345	0.7365	0.0120
uid52607	0.237522	1.0000	0.7583	0.7567	0.0079
uid59323	0.237576	1.0000	0.7406	0.7273	0.0134
uid59103	0.237596	1.0000	0.7158	0.7158	0.0082
uid58981	0.237602	1.0000	0.7147	0.7636	0.0190
uid61649	0.237640	1.0000	0.7183	0.7538	0.0127
uid162197	0.237641	1.0000	0.7415	0.7512	0.0146
uid66803	0.237648	1.0000	0.7395	0.7878	0.0161
uid202215	0.237648	1.0000	0.7110	0.7224	0.0113
uid168117	0.237650	1.0000	0.7462	0.7805	0.0172
uid58105	0.237654	1.0000	0.7090	0.7523	0.0186
uid57761	0.237668	1.0000	0.7448	0.7943	0.0078
uid59219	0.237736	1.0000	0.7290	0.7615	0.0190
uid162035	0.237738	1.0000	0.7077	0.7459	0.0082
uid193766	0.237740	1.0000	0.7215	0.7563	0.0127
uid168614	0.237743	1.0000	0.7227	0.7552	0.0147
uid193771	0.237747	1.0000	0.7148	0.7225	0.0058
uid73417	0.237781	1.0000	0.7701	0.7978	0.0055
uid57925	0.237793	1.0000	0.7752	0.7824	0.0144
uid66327	0.237799	1.0000	0.7330	0.7166	0.0136
uid58579	0.237855	1.0000	0.7519	0.8062	0.0000
uid184342	0.237875	1.0000	0.7381	0.7568	0.0170
uid63399	0.237881	1.0000	0.7414	0.7672	0.0108
uid58437	0.237924	1.0000	0.7584	0.7948	0.0104
uid73657	0.237926	1.0000	0.7512	0.7368	0.0096
uid183629	0.237946	1.0000	0.6822	0.7364	0.0078
uid58373	0.237973	1.0000	0.7152	0.7565	0.0065
uid189749	0.237978	1.0000	0.6980	0.7490	0.0118
uid57845	0.238000	1.0000	0.7224	0.7539	0.0095
uid58739	0.238028	1.0000	0.7159	0.7362	0.0129
uid161983	0.238051	1.0000	0.7288	0.7458	0.0194
uid57943	0.238111	1.0000	0.7019	0.7398	0.0108
uid57985	0.238164	1.0000	0.7026	0.7436	0.0026
uid167486	0.238171	1.0000	0.7594	0.7397	0.0197
uid58145	0.238193	1.0000	0.7143	0.7456	0.0157
uid58599	0.238193	1.0000	0.7591	0.7528	0.0142
uid195459	0.238235	1.0000	0.7804	0.7604	0.0150
uid58569	0.238250	1.0000	0.7227	0.7508	0.0187
uid71379	0.238275	1.0000	0.7079	0.7595	0.0137
uid170940	0.238295	1.0000	0.7437	0.7599	0.0161
uid58313	0.238392	1.0000	0.7398	0.7985	0.0077
uid58359	0.238393	1.0000	0.7664	0.8084	0.0105
uid58221	0.238394	1.0000	0.7552	0.7500	0.0130
uid61609	0.238405	1.0000	0.7432	0.8114	0.0068
uid82365	0.238407	1.0000	0.7313	0.7900	0.0142
uid59313	0.238412	1.0000	0.7306	0.7451	0.0194
uid64757	0.238490	1.0000	0.7749	0.7635	0.0085
uid189752	0.238497	1.0000	0.6834	0.7375	0.0077
uid59287	0.238558	1.0000	0.7151	0.7589	0.0110
uid57737	0.238633	1.0000	0.7147	0.7958	0.0105
uid46647	0.238636	1.0000	0.7071	0.7751	0.0148
uid47075	0.238656	1.0000	0.7222	0.8000	0.0000
uid162037	0.238743	1.0000	0.7059	0.7647	0.0056
uid57609	0.238754	1.0000	0.7267	0.7600	0.0089
uid73423	0.238794	1.0000	0.7422	0.7509	0.0225
uid197186	0.238818	1.0000	0.7070	0.7746	0.0056
uid197188	0.238827	1.0000	0.7059	0.7703	0.0056
uid57947	0.238835	1.0000	0.7330	0.7306	0.0146
uid67355	0.238858	1.0000	0.7380	0.7352	0.0141
uid58275	0.238865	1.0000	0.7458	0.7514	0.0056
uid32235	0.238875	1.0000	0.7419	0.7312	0.0134
uid58209	0.238894	1.0000	0.7216	0.7416	0.0089
uid161969	0.238972	1.0000	0.7463	0.7804	0.0171
uid60725	0.238998	1.0000	0.7105	0.7549	0.0213
uid159531	0.239014	1.0000	0.7340	0.7580	0.0053
uid174986	0.239019	1.0000	0.7070	0.7380	0.0056
uid68753	0.239063	1.0000	0.7249	0.7714	0.0149
uid57767	0.239068	1.0000	0.7705	0.7412	0.0205
uid162125	0.239077	1.0000	0.7260	0.7205	0.0137
uid57607	0.239115	1.0000	0.7456	0.7648	0.0105
uid175569	0.239125	1.0000	0.7288	0.7474	0.0104
uid49485	0.239173	1.0000	0.7297	0.7332	0.0159
uid178722	0.239173	1.0000	0.7087	0.7311	0.0112
uid81081	0.239177	1.0000	0.7762	0.7670	0.0170
uid158171	0.239195	1.0000	0.7583	0.8094	0.0157
uid193759	0.239209	1.0000	0.7593	0.8079	0.0231
uid59127	0.239211	1.0000	0.7604	0.7887	0.0189
uid81439	0.239230	1.0000	0.7358	0.7748	0.0160
uid162077	0.239233	1.0000	0.7280	0.7506	0.0126
uid58925	0.239260	1.0000	0.7435	0.7694	0.0172
uid193761	0.239260	1.0000	0.7564	0.8074	0.0232
uid61591	0.239302	1.0000	0.7355	0.7957	0.0129
uid193760	0.239306	1.0000	0.7564	0.8097	0.0232
uid58337	0.239314	1.0000	0.7296	0.7642	0.0157
uid52547	0.239325	1.0000	0.7634	0.7620	0.0290
uid51505	0.239327	1.0000	0.7101	0.7588	0.0117
uid193756	0.239351	1.0000	0.7564	0.8097	0.0232
uid193755	0.239351	1.0000	0.7564	0.8074	0.0232
uid193754	0.239351	1.0000	0.7564	0.8097	0.0232
uid193757	0.239351	1.0000	0.7564	0.8074	0.0232
uid159517	0.239408	1.0000	0.7065	0.7611	0.0137
uid162015	0.239409	1.0000	0.7513	0.7462	0.0154
uid57587	0.239443	1.0000	0.7316	0.7474	0.0053
uid58587	0.239451	1.0000	0.7215	0.7570	0.0101
uid58219	0.239466	1.0000	0.7520	0.7625	0.0132
uid58817	0.239466	1.0000	0.7426	0.7745	0.0170
uid175779	0.239474	1.0000	0.7194	0.7583	0.0083
uid58455	0.239478	1.0000	0.7495	0.7816	0.0171
uid197182	0.239486	1.0000	0.7209	0.7774	0.0233
uid59233	0.239509	1.0000	0.7337	0.7854	0.0192
uid58457	0.239529	1.0000	0.7457	0.7842	0.0171
uid59167	0.239588	1.0000	0.7178	0.7699	0.0110
uid193710	0.239594	1.0000	0.7329	0.7550	0.0088
uid157913	0.239603	1.0000	0.7518	0.7608	0.0162
uid57835	0.239606	1.0000	0.7426	0.7766	0.0170
uid159835	0.239613	1.0000	0.7500	0.7608	0.0162
uid158059	0.239613	1.0000	0.7500	0.7608	0.0162
uid41861	0.239615	1.0000	0.7232	0.7563	0.0175
uid158061	0.239622	1.0000	0.7281	0.7562	0.0156
uid158037	0.239639	1.0000	0.7250	0.7562	0.0156
uid57661	0.239646	1.0000	0.7279	0.7667	0.0173
uid159389	0.239657	1.0000	0.7484	0.7828	0.0172
uid58571	0.239677	1.0000	0.7188	0.7531	0.0187
uid193758	0.239688	1.0000	0.7587	0.8097	0.0232
uid58473	0.239698	1.0000	0.7491	0.7660	0.0075
uid159873	0.239733	1.0000	0.7518	0.7590	0.0162
uid203391	0.239762	1.0000	0.7467	0.7547	0.0080
uid197187	0.239765	1.0000	0.7079	0.7669	0.0056
uid58503	0.239766	1.0000	0.7396	0.7604	0.0078
uid57617	0.239768	1.0000	0.7311	0.7542	0.0105
uid162039	0.239775	1.0000	0.7096	0.7425	0.0110
uid158369	0.239789	1.0000	0.7467	0.7600	0.0178
uid57825	0.239829	1.0000	0.7053	0.7380	0.0126
uid198526	0.239831	1.0000	0.7612	0.7556	0.0131
uid57847	0.239832	1.0000	0.7157	0.7636	0.0096
uid59169	0.239843	1.0000	0.7361	0.7698	0.0119
uid167482	0.239850	1.0000	0.7357	0.7112	0.0136
uid68745	0.239875	1.0000	0.7460	0.7880	0.0180
uid189748	0.239879	1.0000	0.7500	0.7569	0.0172
uid66391	0.239891	1.0000	0.7257	0.7238	0.0171
uid59207	0.239909	1.0000	0.7238	0.7546	0.0108
uid58189	0.239912	1.0000	0.7248	0.7780	0.0128
uid50673	0.239924	1.0000	0.7279	0.7647	0.0049
uid48999	0.239927	1.0000	0.7382	0.7644	0.0175
uid59163	0.239930	1.0000	0.7340	0.8077	0.0064
uid159859	0.239933	1.0000	0.7447	0.7830	0.0170
uid158859	0.239938	1.0000	0.7280	0.7573	0.0105
uid78143	0.239952	1.0000	0.7361	0.8049	0.0089
uid59013	0.239966	1.0000	0.7810	0.7841	0.0254
uid61585	0.240007	1.0000	0.7065	0.7418	0.0109
uid59035	0.240019	1.0000	0.7296	0.7547	0.0157
uid58335	0.240044	1.0000	0.7205	0.7453	0.0186
uid57795	0.240075	1.0000	0.7446	0.7747	0.0193
uid52599	0.240096	1.0000	0.7516	0.7660	0.0186
uid159855	0.240114	1.0000	0.7275	0.7694	0.0168
uid189840	0.240117	1.0000	0.6911	0.7358	0.0081
uid178106	0.240132	1.0000	0.7273	0.7586	0.0125
uid57837	0.240179	1.0000	0.7457	0.7799	0.0171
uid41455	0.240227	1.0000	0.7403	0.7811	0.0172
uid57659	0.240231	1.0000	0.7509	0.7612	0.0173
uid59117	0.240293	1.0000	0.6997	0.7453	0.0107
uid161971	0.240364	1.0000	0.7500	0.7732	0.0129
uid58625	0.240368	1.0000	0.7482	0.8015	0.0121
uid60789	0.240377	1.0000	0.7386	0.7604	0.0158
uid52453	0.240457	1.0000	0.7190	0.7603	0.0083
uid74025	0.240527	1.0000	0.7026	0.7481	0.0121
uid58733	0.240533	1.0000	0.7202	0.7440	0.0108
uid174152	0.240535	1.0000	0.7289	0.7500	0.0053
uid66205	0.240602	1.0000	0.7653	0.7579	0.0098
uid89393	0.240619	1.0000	0.7537	0.7766	0.0146
uid58401	0.240666	1.0000	0.6912	0.7252	0.0113
uid58573	0.240668	1.0000	0.7188	0.7469	0.0250
uid57817	0.240685	1.0000	0.7374	0.7601	0.0126
uid162171	0.240696	1.0000	0.7310	0.7532	0.0158
uid46061	0.240717	1.0000	0.7279	0.7415	0.0068
uid59161	0.240721	1.0000	0.7778	0.8141	0.0235
uid57895	0.240781	1.0000	0.7256	0.7666	0.0126
uid159689	0.240828	1.0000	0.7400	0.7801	0.0169
uid57871	0.240830	1.0000	0.7138	0.7579	0.0126
uid58839	0.240847	1.0000	0.7383	0.7745	0.0149
uid162081	0.240879	1.0000	0.7201	0.7583	0.0127
uid162151	0.240894	1.0000	0.7284	0.7476	0.0168
uid182934	0.240897	1.0000	0.7575	0.7611	0.0124
uid183008	0.240916	1.0000	0.7904	0.7923	0.0110
uid63633	0.240941	1.0000	0.7162	0.7710	0.0137
uid57911	0.240950	1.0000	0.7241	0.7649	0.0094
uid58527	0.240976	1.0000	0.7330	0.7432	0.0102
uid162079	0.240990	1.0000	0.7284	0.7563	0.0127
uid177516	0.241003	1.0000	0.7294	0.7373	0.0098
uid159247	0.241025	1.0000	0.7441	0.7740	0.0192
uid182932	0.241041	1.0000	0.7846	0.7877	0.0200
uid169223	0.241099	1.0000	0.7371	0.7322	0.0147
uid46353	0.241137	1.0000	0.7271	0.7440	0.0145
uid59025	0.241169	1.0000	0.7833	0.7775	0.0176
uid57903	0.241190	1.0000	0.7346	0.7813	0.0170
uid48801	0.241198	1.0000	0.7158	0.7419	0.0087
uid70481	0.241203	1.0000	0.7452	0.7428	0.0168
uid159981	0.241216	1.0000	0.7373	0.7797	0.0169
uid73425	0.241232	1.0000	0.7065	0.7543	0.0137
uid57839	0.241264	1.0000	0.7382	0.7747	0.0150
uid183113	0.241265	1.0000	0.7741	0.7924	0.0166
uid182933	0.241349	1.0000	0.7834	0.7700	0.0252
uid159241	0.241354	1.0000	0.7235	0.7568	0.0166
uid58555	0.241374	1.0000	0.7495	0.7747	0.0168
uid159691	0.241386	1.0000	0.7238	0.7741	0.0167
uid59041	0.241394	1.0000	0.7348	0.7778	0.0152
uid50609	0.241428	1.0000	0.7477	0.7778	0.0185
uid197170	0.241499	1.0000	0.7772	0.7465	0.0223
uid162141	0.241576	1.0000	0.7414	0.7780	0.0151
uid183337	0.241578	1.0000	0.7856	0.8059	0.0074
uid183114	0.241611	1.0000	0.7965	0.7817	0.0177
uid159861	0.241617	1.0000	0.7332	0.7647	0.0168
uid68019	0.241635	1.0000	0.7002	0.7458	0.0048
uid175255	0.241644	1.0000	0.7436	0.7669	0.0186
uid161967	0.241648	1.0000	0.7072	0.7419	0.0099
uid197155	0.241672	1.0000	0.7581	0.7949	0.0207
uid88071	0.241674	1.0000	0.7420	0.7719	0.0171
uid175257	0.241696	1.0000	0.7403	0.7768	0.0172
uid70619	0.241700	1.0000	0.7449	0.7245	0.0128
uid57797	0.241770	1.0000	0.7430	0.7775	0.0173
uid57841	0.241803	1.0000	0.7357	0.7822	0.0169
uid46661	0.241815	1.0000	0.7626	0.7551	0.0131
uid59435	0.241823	1.0000	0.7890	0.8058	0.0168
uid183340	0.241883	1.0000	0.7750	0.8071	0.0089
uid57649	0.241916	1.0000	0.7224	0.7719	0.0076
uid58327	0.241964	1.0000	0.7375	0.7402	0.0157
uid162127	0.241995	1.0000	0.7410	0.7218	0.0138
uid197263	0.242006	1.0000	0.7368	0.7684	0.0168
uid183111	0.242040	1.0000	0.7629	0.7423	0.0191
uid58943	0.242119	1.0000	0.7222	0.8000	0.0000
uid57667	0.242123	1.0000	0.7321	0.7398	0.0179
uid199898	0.242175	1.0000	0.7470	0.7908	0.0122
uid57907	0.242189	1.0000	0.7419	0.7973	0.0172
uid203123	0.242269	1.0000	0.7166	0.7357	0.0136
uid58755	0.242277	1.0000	0.7523	0.8024	0.0122
uid175256	0.242310	1.0000	0.7454	0.7592	0.0161
uid58479	0.242414	1.0000	0.7467	0.7451	0.0180
uid49725	0.242414	1.0000	0.7649	0.7854	0.0075
uid183003	0.242490	1.0000	0.7847	0.7802	0.0183
uid166827	0.242501	1.0000	0.7571	0.7494	0.0155
uid162085	0.242599	1.0000	0.7234	0.7462	0.0127
uid63617	0.242601	1.0000	0.7342	0.7387	0.0068
uid176499	0.242607	1.0000	0.7361	0.7520	0.0053
uid59137	0.242625	1.0000	0.7542	0.7911	0.0129
uid162145	0.242708	1.0000	0.7612	0.7761	0.0174
uid66305	0.242798	1.0000	0.7438	0.7719	0.0219
uid176125	0.242810	1.0000	0.7667	0.7951	0.0183
uid57803	0.242840	1.0000	0.7522	0.7700	0.0252
uid184343	0.242844	1.0000	0.7534	0.7841	0.0107
uid183109	0.242849	1.0000	0.7759	0.8023	0.0165
uid68707	0.242855	1.0000	0.7633	0.8047	0.0197
uid162163	0.242874	1.0000	0.7389	0.7789	0.0168
uid183007	0.242944	1.0000	0.7907	0.8123	0.0133
uid176374	0.243037	1.0000	0.7500	0.8200	0.0100
uid182930	0.243048	1.0000	0.7766	0.7827	0.0169
uid58411	0.243061	1.0000	0.7505	0.7865	0.0127
uid62183	0.243067	1.0000	0.7521	0.7688	0.0083
uid59395	0.243175	1.0000	0.7414	0.7595	0.0145
uid183115	0.243211	1.0000	0.7974	0.8089	0.0132
uid81631	0.243260	1.0000	0.7609	0.7705	0.0072
uid175570	0.243267	1.0000	0.7451	0.8039	0.0098
uid162075	0.243356	1.0000	0.7114	0.7519	0.0127
uid173859	0.243372	1.0000	0.7451	0.8039	0.0098
uid58135	0.243426	1.0000	0.7668	0.7812	0.0096
uid197162	0.243503	1.0000	0.7236	0.7553	0.0105
uid183341	0.243535	1.0000	0.7694	0.7786	0.0074
uid171261	0.243544	1.0000	0.7743	0.7411	0.0190
uid162083	0.243586	1.0000	0.7312	0.7487	0.0126
uid89371	0.243612	1.0000	0.7549	0.7941	0.0131
uid197180	0.243640	1.0000	0.7619	0.7489	0.0173
uid58235	0.243646	1.0000	0.7519	0.7744	0.0113
uid162041	0.243669	1.0000	0.7742	0.8145	0.0121
uid162093	0.243729	1.0000	0.7071	0.7449	0.0126
uid58045	0.243756	1.0000	0.7500	0.7780	0.0131
uid162103	0.243779	1.0000	0.7356	0.7494	0.0069
uid176368	0.243810	1.0000	0.7537	0.7620	0.0042
uid58381	0.243827	1.0000	0.7212	0.7327	0.0207
uid57819	0.243830	1.0000	0.7175	0.7525	0.0125
uid159391	0.243858	1.0000	0.7363	0.7722	0.0169
uid179383	0.243989	1.0000	0.7902	0.8054	0.0135
uid59211	0.244064	1.0000	0.7073	0.7716	0.0067
uid59095	0.244095	1.0000	0.7105	0.8048	0.0088
uid59187	0.244132	1.0000	0.7642	0.8038	0.0172
uid59051	0.244290	1.0000	0.7323	0.7725	0.0153
uid59027	0.244304	1.0000	0.7622	0.7606	0.0110
uid68841	0.244366	1.0000	0.7221	0.7540	0.0142
uid59101	0.244377	1.0000	0.7673	0.7904	0.0116
uid51721	0.244397	1.0000	0.7588	0.7464	0.0146
uid58361	0.244418	1.0000	0.7521	0.7913	0.0248
uid58867	0.244518	1.0000	0.7085	0.7688	0.0075
uid176373	0.244802	1.0000	0.7500	0.8000	0.0100
uid74441	0.244803	1.0000	0.7644	0.7861	0.0168
uid197164	0.244808	1.0000	0.7479	0.7771	0.0229
uid59427	0.244812	1.0000	0.7108	0.7508	0.0092
uid58011	0.244864	1.0000	0.7567	0.7667	0.0133
uid187059	0.244959	1.0000	0.7792	0.7903	0.0177
uid59253	0.245017	1.0000	0.7282	0.7805	0.0150
uid61575	0.245061	1.0000	0.7438	0.7989	0.0193
uid57663	0.245080	1.0000	0.7689	0.7927	0.0173
uid159663	0.245212	NA	NA	NA	NA
uid88061	0.245239	1.0000	0.7246	0.7561	0.0140
uid88065	0.245279	1.0000	0.7463	0.7974	0.0213
uid57861	0.245285	1.0000	0.7652	0.7826	0.0174
uid186598	0.245314	1.0000	0.7445	0.7995	0.0192
uid59143	0.245443	1.0000	0.7660	0.7566	0.0109
uid53037	0.245481	1.0000	0.7560	0.7900	0.0100
uid183006	0.245504	1.0000	0.7862	0.7956	0.0157
uid89377	0.245536	1.0000	0.7628	0.7628	0.0240
uid57669	0.245621	1.0000	0.7661	0.7327	0.0191
uid162109	0.245657	1.0000	0.7826	0.8000	0.0130
uid46233	0.245702	1.0000	0.7517	0.8188	0.0157
uid162143	0.245733	1.0000	0.7466	0.8184	0.0157
uid184011	0.245741	1.0000	0.7432	0.7894	0.0086
uid59291	0.245901	1.0000	0.7692	0.7738	0.0181
uid58403	0.245917	1.0000	0.7384	0.7957	0.0269
uid183112	0.245983	1.0000	0.7812	0.7904	0.0200
uid58861	0.246100	1.0000	0.7452	0.7919	0.0212
uid58053	0.246158	1.0000	0.7642	0.7878	0.0157
uid48819	0.246162	1.0000	0.7389	0.7677	0.0133
uid59345	0.246209	1.0000	0.7192	0.7968	0.0137
uid158165	0.246224	1.0000	0.7698	0.7851	0.0152
uid58989	0.246345	1.0000	0.7653	0.8006	0.0096
uid183004	0.246407	1.0000	0.7762	0.7924	0.0126
uid73895	0.246413	1.0000	0.7718	0.8015	0.0130
uid58043	0.246709	1.0000	0.7755	0.7770	0.0222
uid62919	0.246715	1.0000	0.7765	0.8031	0.0133
uid58523	0.246737	1.0000	0.7591	0.7866	0.0131
uid158173	0.246790	1.0000	0.7646	0.7797	0.0101
uid62125	0.246802	1.0000	0.7731	0.8084	0.0132
uid59003	0.246827	1.0000	0.7736	0.7925	0.0212
uid197161	0.246954	1.0000	0.7522	0.7785	0.0110
uid183342	0.247053	1.0000	0.7821	0.7530	0.0218
uid58613	0.247172	1.0000	0.7203	0.7720	0.0077
uid59093	0.247248	1.0000	0.7465	0.7822	0.0257
uid54927	0.247401	1.0000	0.7764	0.7452	0.0192
uid58953	0.247457	1.0000	0.7686	0.7987	0.0079
uid67365	0.247805	1.0000	0.7586	0.8008	0.0115
uid59179	0.247810	1.0000	0.7606	0.7819	0.0177
uid58945	0.247976	1.0000	0.7826	0.7965	0.0313
uid195460	0.248036	1.0000	0.7589	0.8036	0.0089
uid67367	0.248125	1.0000	0.7448	0.8077	0.0122
uid179370	0.248167	1.0000	0.7729	0.7707	0.0218
uid197179	0.248169	1.0000	0.7808	0.7954	0.0209
uid53477	0.248333	1.0000	0.7659	0.7691	0.0191
uid175777	0.248403	1.0000	0.7910	0.8019	0.0217
uid87033	0.248416	1.0000	0.7322	0.7592	0.0147
uid162097	0.248443	1.0000	0.7763	0.7763	0.0148
uid58621	0.248447	1.0000	0.7556	0.8151	0.0209
uid46803	0.248722	1.0000	0.7897	0.8058	0.0241
uid67387	0.248838	1.0000	0.7330	0.8068	0.0076
uid59583	0.248854	1.0000	0.7633	0.7618	0.0188
uid58287	0.248920	1.0000	0.7489	0.8180	0.0090
uid59079	0.249013	1.0000	0.7344	0.7683	0.0143
uid81629	0.249039	1.0000	0.7343	0.7754	0.0151
uid58537	0.249127	1.0000	0.7376	0.7567	0.0114
uid51369	0.249136	1.0000	0.7925	0.8066	0.0204
uid46625	0.249223	1.0000	0.7410	0.7590	0.0151
uid197156	0.249322	1.0000	0.7365	0.7565	0.0180
uid65789	0.249372	1.0000	0.7558	0.7512	0.0279
uid58645	0.249450	1.0000	0.7041	0.7308	0.0148
uid59085	0.249459	1.0000	0.7297	0.8016	0.0109
uid59401	0.249493	1.0000	0.7617	0.8021	0.0128
uid62245	0.249582	1.0000	0.7870	0.8169	0.0141
uid49533	0.249776	1.0000	0.7368	0.7914	0.0226
uid55693	0.249900	1.0000	0.7716	0.7586	0.0108
uid162159	0.249926	1.0000	0.7759	0.7633	0.0219
uid183002	0.249977	1.0000	0.7946	0.7991	0.0104
uid68311	0.249999	1.0000	0.7756	0.7623	0.0253
uid42011	0.250115	1.0000	0.7590	0.8040	0.0144
uid58151	0.250115	1.0000	0.7630	0.7907	0.0208
uid57657	0.250214	1.0000	0.7406	0.8047	0.0109
uid189952	0.250298	1.0000	0.7796	0.8107	0.0266
uid59171	0.250306	1.0000	0.7632	0.7801	0.0233
uid159537	0.250364	1.0000	0.7618	0.7902	0.0113
uid59205	0.250473	1.0000	0.7273	0.7975	0.0289
uid60855	0.250667	1.0000	0.7615	0.7756	0.0120
uid59213	0.250908	1.0000	0.7920	0.7920	0.0227
uid59021	0.250950	1.0000	0.7752	0.7893	0.0236
uid81197	0.251020	1.0000	0.7659	0.8111	0.0103
uid43329	0.251124	1.0000	0.7769	0.7884	0.0198
uid57901	0.251161	1.0000	0.7378	0.7632	0.0215
[truncated: 515 more rows]
