# Supplementary material for: Quickly Finding Orthologs as Reciprocal Best Hits with BLAT, LAST, and UBLAST: How Much Do We Miss?
Source: PLoS One. 2014 Jul 11;9(7):e101850. doi: 10.1371/journal.pone.0101850 (PMC4094424; doi:10.1371/journal.pone.0101850)
Supplement: Table Set S1 — These tables contain counts for genes finding reciprocal best hits and genes finding homologs organized on a per query genome fashion. The directory contains the R-script used to run the t-tests comparing the results from each program, and a table with the results of these t-tests. (ZIP) [file pone.0101850.s001.zip › S1-Tables-Stats-Genes/uid57893.t-test]

statistic.t	parameter.df	p.value	conf.int1	conf.int2	estimate.mean.of.the.differences	null.value.difference.in.means	alternative	method	data.name
unlist.t.test.blat.last.	-188.679330897293	2509	0	-391.698701953462	-383.640740277614	-387.669721115538	0	two.sided	Paired t-test	homologs$blat and homologs$last
unlist.t.test.blat.usearch7.	-165.224953951465	2509	0	-365.233193992388	-356.665610788489	-360.949402390438	0	two.sided	Paired t-test	homologs$blat and homologs$usearch7
unlist.t.test.blat.blastp.	-181.514797344861	2509	0	-641.133032308486	-627.428720679562	-634.280876494024	0	two.sided	Paired t-test	homologs$blat and homologs$blastp
unlist.t.test.last.usearch7.	60.6041964977278	2509	0	25.8557558473512	27.584881602848	26.7203187250996	0	two.sided	Paired t-test	homologs$last and homologs$usearch7
unlist.t.test.last.blastp.	-154.055821807717	2509	0	-249.750162133736	-243.472148623237	-246.611155378486	0	two.sided	Paired t-test	homologs$last and homologs$blastp
unlist.t.test.usearch7.blastp.	-187.711854445448	2509	0	-276.186799386323	-270.476148820848	-273.331474103586	0	two.sided	Paired t-test	homologs$usearch7 and homologs$blastp
unlist.t.test.blat.last.	-151.967590518852	2257	0	-390.78094083234	-380.824019309379	-385.802480070859	0	two.sided	Paired t-test	rbh$blat and rbh$last
unlist.t.test.blat.usearch7.	-145.144250779496	2257	0	-379.166600812575	-369.057491304343	-374.112046058459	0	two.sided	Paired t-test	rbh$blat and rbh$usearch7
unlist.t.test.blat.blastp.	-172.457430257569	2257	0	-506.95397516728	-495.554439358849	-501.254207263065	0	two.sided	Paired t-test	rbh$blat and rbh$blastp
unlist.t.test.last.usearch7.	53.4642646566842	2509	0	11.5694706028407	12.4504497158844	12.0099601593625	0	two.sided	Paired t-test	rbh$last and rbh$usearch7
unlist.t.test.last.blastp.	-150.733414010962	2509	0	-110.017230538781	-107.191534401458	-108.60438247012	0	two.sided	Paired t-test	rbh$last and rbh$blastp
unlist.t.test.usearch7.blastp.	-171.234052418048	2509	0	-121.995574106263	-119.233111152702	-120.614342629482	0	two.sided	Paired t-test	rbh$usearch7 and rbh$blastp
unlist.t.test.blat.last.	-551.366578574363	2509	0	-0.562580993814473	-0.558593587858834	-0.560587290836653	0	two.sided	Paired t-test	rbh_hom_norm$blat and rbh_hom_norm$last
unlist.t.test.blat.usearch7.	-589.619739339488	2509	0	-0.570359972237538	-0.566578832543338	-0.568469402390438	0	two.sided	Paired t-test	rbh_hom_norm$blat and rbh_hom_norm$usearch7
unlist.t.test.blat.blastp.	-646.170672744179	2509	0	-0.520653314479512	-0.517502860819293	-0.519078087649402	0	two.sided	Paired t-test	rbh_hom_norm$blat and rbh_hom_norm$blastp
unlist.t.test.last.usearch7.	-20.2986898355598	2509	6.07821331577611e-85	-0.00864354546904863	-0.00712067763852109	-0.00788211155378486	0	two.sided	Paired t-test	rbh_hom_norm$last and rbh_hom_norm$usearch7
unlist.t.test.last.blastp.	73.8580703201981	2509	0	0.0404071461109587	0.0426112602635433	0.041509203187251	0	two.sided	Paired t-test	rbh_hom_norm$last and rbh_hom_norm$blastp
unlist.t.test.usearch7.blastp.	91.8246216432385	2509	0	0.0483365658275017	0.05044606365457	0.0493913147410359	0	two.sided	Paired t-test	rbh_hom_norm$usearch7 and rbh_hom_norm$blastp
