# Supplementary material for: Quickly Finding Orthologs as Reciprocal Best Hits with BLAT, LAST, and UBLAST: How Much Do We Miss?
Source: PLoS One. 2014 Jul 11;9(7):e101850. doi: 10.1371/journal.pone.0101850 (PMC4094424; doi:10.1371/journal.pone.0101850)
Supplement: Table Set S2 — These tables contain reciprocal best hit counts and homolog pair counts organized on a per query genome fashion. The directory contains the R-script used to run the t-tests comparing the results from each program, and a table with the results of these t-tests. (ZIP) [file pone.0101850.s002.zip › S2-Tables-Stats-Pairs/uid128.Homologs.tbl]

Genome	GSS	blastp	usearch7	last	blat
uid51607	0.102617	5572	2952	3232	864
uid14005	0.114809	1519	1104	1181	347
uid47087	0.116670	1047	416	530	85
uid162029	0.120930	462	253	277	63
uid42831	0.132899	2986	1455	1623	323
uid39575	0.134301	21600	13970	12824	6871
uid162197	0.135904	2645	1145	1395	292
uid68451	0.139669	1819	889	1019	249
uid59087	0.141931	806	473	541	131
uid59133	0.142092	1423	615	815	166
uid10623	0.145653	20009	12033	11254	6133
uid75119	0.146114	1456	632	830	168
uid58005	0.147052	810	397	568	101
uid182933	0.148896	7462	2336	2203	511
uid57643	0.149597	1228	606	751	214
uid202216	0.149683	2146	800	1152	124
uid59201	0.152701	2611	1026	1218	303
uid63163	0.153064	2258	1027	1182	312
uid162179	0.153634	2301	1001	1255	222
uid184862	0.155599	2254	972	1104	320
uid58277	0.156222	2697	1108	1313	316
uid58015	0.158162	1232	526	578	184
uid59395	0.158371	3274	1292	1456	433
uid201478	0.159025	4504	1743	1821	518
uid59013	0.160235	5087	1841	1974	489
uid59777	0.160321	3755	1393	1509	358
uid61641	0.160579	963	538	665	161
uid183114	0.160707	9081	2555	2392	491
uid173926	0.160721	4248	1742	1982	398
uid203392	0.160816	1090	676	785	172
uid183109	0.160953	8144	2370	2226	502
uid77129	0.163482	1766	711	931	222
uid59025	0.163932	5919	1973	2113	491
uid58601	0.164922	1831	621	876	160
uid40921	0.166082	3783	1315	1425	355
uid41017	0.166082	3755	1316	1443	354
uid183340	0.166289	4080	1423	1600	354
uid58009	0.166520	500	259	322	87
uid57659	0.166523	3230	1243	1458	389
uid157913	0.166523	3170	1236	1484	388
uid159873	0.166523	3170	1236	1484	388
uid57679	0.166544	3726	1346	1496	359
uid189748	0.166704	3241	1242	1484	389
uid159835	0.166704	3168	1229	1484	385
uid158059	0.166704	3169	1231	1470	385
uid73417	0.167272	2368	1009	1218	273
uid59109	0.167324	2838	1207	1365	361
uid74443	0.167860	1648	646	920	175
uid188479	0.168484	3439	1382	1711	390
uid81841	0.168652	4718	1913	2083	480
uid168323	0.169141	1958	722	902	208
uid52599	0.169185	2591	758	921	179
uid158363	0.169459	3802	1338	1439	362
uid155	0.169909	5632	2986	3359	842
uid57767	0.170015	8863	2667	2515	614
uid61569	0.170238	935	413	495	109
uid189747	0.170279	4890	2030	1978	550
uid52581	0.170837	2566	1064	1324	318
uid60491	0.171138	2567	1026	1222	296
uid68021	0.171545	2166	855	1019	219
uid1433	0.172107	25638	13902	11416	4635
uid58137	0.172330	4694	1960	1948	533
uid58271	0.172396	4219	1680	1967	403
uid68691	0.172591	862	413	479	94
uid158881	0.172758	4042	1664	1936	389
uid158701	0.172760	4064	1669	1931	398
uid59229	0.172882	3952	1492	1596	412
uid50547	0.173212	5097	1847	2011	510
uid168665	0.173222	854	414	475	97
uid52547	0.173386	6930	2182	2224	503
uid75097	0.173545	3869	1431	1573	396
uid51423	0.173936	1982	888	1052	241
uid60859	0.174353	874	415	473	94
uid59439	0.174437	2380	890	1074	225
uid197154	0.174534	942	417	496	90
uid58867	0.174672	2343	895	999	216
uid158509	0.174733	14039	2321	3048	660
uid58317	0.174961	3689	1547	1759	405
uid53543	0.175104	922	406	489	96
uid167781	0.175157	2601	1069	1275	319
uid58585	0.175755	2267	912	1065	258
uid58043	0.176003	8356	2470	2398	563
uid176371	0.176077	2479	1064	1310	269
uid183003	0.176153	9990	2374	2283	436
uid62099	0.176316	924	414	483	91
uid63605	0.176829	2420	1033	1203	278
uid62463	0.176973	4319	1773	2008	430
uid57705	0.177328	1114	553	711	149
uid162189	0.177332	4346	1781	2015	413
uid51879	0.177364	4298	1776	2020	407
uid183110	0.177505	7631	2344	2221	504
uid57961	0.177588	1119	556	724	147
uid160253	0.177694	2738	1440	1602	327
uid58519	0.177767	3921	1551	1505	407
uid183008	0.178007	3706	1343	1599	397
uid55381	0.178868	3463	1360	1658	387
uid41171	0.178868	3460	1361	1649	387
uid162027	0.179054	789	354	460	101
uid85495	0.179054	845	373	484	103
uid54249	0.179183	2330	1126	1264	382
uid57709	0.179417	851	375	484	104
uid185759	0.179417	846	376	485	105
uid183112	0.179893	5444	1849	1944	486
uid49467	0.180081	3606	1391	1685	395
uid57803	0.180116	7761	2310	2249	527
uid49489	0.180258	2323	836	1179	209
uid58227	0.180315	3428	1433	1723	391
uid58079	0.180521	1672	741	906	227
uid193714	0.180669	2958	1338	1576	290
uid46679	0.180692	863	420	474	92
uid61619	0.181150	823	416	456	92
uid43209	0.181158	5045	1637	1861	321
uid168259	0.181737	1918	725	949	206
uid183006	0.181802	5066	1872	1942	539
uid58051	0.182001	2144	866	1125	279
uid54733	0.182393	1948	791	1011	212
uid45857	0.182592	1744	991	1040	236
uid157997	0.182901	11372	2386	2953	681
uid158133	0.183097	4006	1651	1911	387
uid70841	0.183103	2207	762	1083	218
uid53535	0.183124	4037	1667	1917	406
uid165195	0.183191	4217	1669	1914	405
uid60393	0.183394	2301	966	1074	267
uid184821	0.183580	2750	1128	1330	325
uid55259	0.183816	3042	1335	1548	383
uid190705	0.183968	4157	1685	1953	404
uid46989	0.183981	2063	839	939	262
uid189187	0.184034	4175	1753	1955	412
uid183682	0.184047	4092	1670	1942	400
uid159001	0.184255	4297	1707	1956	423
uid68053	0.184580	3201	1544	1769	398
uid74441	0.184663	2840	1244	1463	325
uid58637	0.184964	1480	706	847	218
uid183001	0.184970	4161	1705	1964	408
uid66779	0.185048	3756	1335	1683	319
uid82949	0.185124	3338	1368	1671	385
uid81081	0.185147	7378	2504	2492	677
uid184010	0.185189	4214	1715	1936	403
uid55845	0.185219	6180	2021	2220	596
uid49871	0.185353	4609	1693	1873	504
uid67317	0.185423	2311	984	1214	282
uid195461	0.185497	4279	1775	1994	420
uid58635	0.185657	1692	604	857	167
uid48993	0.185827	1438	587	807	168
uid197161	0.185934	2506	980	1167	259
uid68443	0.186019	10337	2155	2826	634
uid57947	0.186070	2668	1105	1365	294
uid50331	0.186102	2015	974	1133	345
uid55639	0.186481	2379	1060	1275	306
uid58339	0.186560	2408	1115	1314	309
uid84215	0.186602	4151	1676	1926	401
uid65785	0.186638	2295	904	1098	269
uid58289	0.186723	2492	980	1152	289
uid48589	0.186756	2701	1176	1345	294
uid181617	0.186777	4098	1676	1939	401
uid59299	0.186894	4770	1886	2013	466
uid41875	0.186922	762	360	462	94
uid179383	0.186926	6038	1935	1884	414
uid68743	0.186999	2590	1073	1302	290
uid58527	0.187009	2916	1135	1364	352
uid57873	0.187451	2140	756	1010	237
uid57981	0.187475	2171	1360	1568	258
uid169620	0.187554	2133	758	1013	229
uid59203	0.187777	3294	1384	1558	382
uid162131	0.187777	3294	1386	1547	382
uid161953	0.187777	3296	1384	1546	379
uid59095	0.188050	1713	667	846	179
uid61179	0.188055	2303	1005	1178	258
uid160233	0.188194	2300	1040	1207	264
uid58121	0.188286	1438	704	870	206
uid58003	0.188390	10321	2298	2978	653
uid193706	0.188607	4332	1789	2017	422
uid62913	0.188612	2555	1174	1231	276
uid57675	0.188626	4335	1792	2019	422
uid183007	0.188891	4415	1524	1665	414
uid41865	0.188960	3053	1088	1227	306
uid66189	0.189026	1033	550	703	130
uid81103	0.189027	2243	1456	1520	268
uid184824	0.189067	804	413	483	101
uid167260	0.189226	2567	1118	1318	272
uid41885	0.189322	6739	1845	2353	389
uid60849	0.189328	974	489	549	125
uid59253	0.189345	1376	561	748	161
uid162031	0.189391	966	482	534	123
uid58629	0.189404	1654	767	903	222
uid57989	0.189665	2553	1376	1543	253
uid58525	0.189889	932	521	607	121
uid48129	0.190028	3916	1519	1791	434
uid57683	0.190078	2579	1042	1119	312
uid57985	0.190171	3270	1403	1491	335
uid58757	0.190507	4658	1876	2024	466
uid177931	0.190566	4781	1904	2042	490
uid190186	0.190566	5014	2000	2102	483
uid49135	0.190572	4851	1912	2040	488
uid55779	0.190619	3966	1490	1779	433
uid195560	0.190676	2739	1428	1589	257
uid84337	0.190746	2788	1469	1629	306
uid54335	0.191058	3776	1740	1983	449
uid48361	0.191146	3173	1296	1608	388
uid58825	0.191333	2773	1105	1338	265
uid58061	0.191488	868	383	448	92
uid54699	0.191675	3604	1273	1441	414
uid183002	0.191704	6849	2217	2291	497
uid68449	0.191860	2042	692	896	190
uid58877	0.191891	2293	954	1180	309
uid177811	0.192237	2227	854	1113	257
uid158151	0.192331	4799	1904	2060	475
uid59205	0.192441	2179	695	899	172
uid183338	0.192447	3509	1397	1524	389
uid58829	0.192662	3610	1455	1743	398
uid183339	0.192760	6686	2034	1952	472
uid61629	0.192833	18302	2590	3397	707
uid62227	0.192839	1434	595	804	154
uid46241	0.192861	2356	989	1223	321
uid57951	0.193179	790	452	531	151
uid197165	0.193408	2851	1024	1194	263
uid183111	0.193472	7420	2172	2134	510
uid57919	0.193522	2885	1577	1667	313
uid169223	0.193761	2652	1099	1338	293
uid162071	0.193792	2586	1039	1236	259
uid167488	0.193931	1592	623	827	188
uid58225	0.194116	1909	729	935	232
uid58253	0.194790	2126	975	1081	277
uid59027	0.194812	4202	1511	1646	442
uid59143	0.194819	4146	1520	1655	452
uid57765	0.195145	1390	692	836	222
uid59207	0.195334	3752	1461	1734	451
uid184864	0.195369	2148	1017	1197	307
uid168256	0.195447	1403	681	796	224
uid175575	0.195554	1018	523	608	164
uid66917	0.195619	2542	961	1113	292
uid58471	0.195897	2268	1154	1319	265
uid66777	0.195998	3892	1662	1733	415
uid58391	0.196004	4732	2124	2200	548
uid57729	0.196121	1161	545	683	140
uid65789	0.196260	3314	1334	1479	338
uid171259	0.196307	459	226	275	61
uid59135	0.196431	2843	1157	1403	336
uid77127	0.196482	699	430	509	156
uid62245	0.196586	3140	1044	1269	301
uid59273	0.196593	1785	798	969	273
uid57959	0.196595	2384	977	1220	244
uid61411	0.196598	1267	595	779	201
uid197195	0.196707	455	224	274	66
uid12410	0.196861	23745	14095	12751	5871
uid182929	0.196863	9271	2684	2288	509
uid63269	0.197028	1986	903	1040	259
uid175578	0.197032	1029	535	620	172
uid159841	0.197107	4765	2133	2274	481
uid57721	0.197139	2849	1115	1335	292
uid158165	0.197272	4336	1445	1642	395
uid43211	0.197562	2023	838	1090	215
uid62207	0.197729	6637	1511	1969	331
uid57885	0.197800	2018	788	968	227
uid188480	0.197881	4310	1761	1880	520
uid46523	0.197902	2377	1096	1362	330
uid41925	0.198094	1439	623	766	184
uid58107	0.198161	824	445	545	171
uid162057	0.198223	2514	1170	1306	261
uid171829	0.198278	751	412	490	159
uid59371	0.198376	1028	607	700	178
uid61589	0.198625	6889	1908	1940	381
uid41735	0.198879	2341	1077	1217	252
uid162091	0.199296	3828	1480	1593	399
uid58057	0.199575	3956	1503	1894	327
uid81629	0.199960	2041	740	903	188
uid46943	0.199989	3013	1340	1478	411
uid205053	0.200021	1184	543	652	145
uid158171	0.200025	1632	808	945	269
uid46839	0.200077	3018	1340	1496	413
uid162073	0.200077	4350	1660	1860	468
uid58237	0.200112	4360	1672	1814	442
uid57875	0.200157	3644	1494	1585	460
uid58537	0.200410	3065	939	1314	312
uid162033	0.200437	3799	1686	1819	425
uid48823	0.200465	2515	968	1198	278
uid57621	0.200695	3567	1453	1579	442
uid158119	0.200695	3582	1456	1558	446
uid61645	0.200701	1130	585	724	189
uid183005	0.200767	6359	2034	2140	472
uid60575	0.200914	2122	898	1033	256
uid58189	0.200929	2098	903	1127	315
uid198767	0.201093	1078	591	706	175
uid50427	0.201122	4646	1567	1708	471
uid13961	0.201124	26040	13665	11634	4527
uid57967	0.201192	4636	1725	1848	520
uid176453	0.201196	2832	1166	1337	310
uid161989	0.201331	2594	1030	1207	267
uid167261	0.201457	1736	726	918	224
uid58887	0.201474	650	330	365	90
uid57711	0.201474	649	334	363	92
uid59583	0.201636	4901	1837	1853	487
uid51721	0.201673	2640	1029	1086	284
uid59011	0.201732	675	344	374	82
uid78143	0.201763	1827	682	882	186
uid68311	0.201782	5785	2225	2181	609
uid68837	0.201792	1792	952	1195	201
uid198768	0.201800	1068	576	682	176
uid57975	0.201896	4552	1804	1973	439
uid57671	0.201960	2706	1461	1613	324
uid65089	0.201975	1863	677	982	184
uid84411	0.201982	1792	651	933	164
uid162117	0.202020	5664	2147	2098	592
uid158879	0.202022	4236	1772	2000	415
uid162159	0.202103	4900	1803	1804	469
uid58053	0.202118	3174	1387	1598	362
uid168516	0.202262	3853	1577	1803	421
uid184827	0.202292	2499	919	1144	263
uid192185	0.202323	2821	1527	1695	322
uid50615	0.202342	4856	1892	2051	461
uid58097	0.202440	4096	1636	1869	421
uid57851	0.202624	1040	573	686	174
uid57907	0.202707	2862	1033	1374	332
uid58297	0.202873	945	508	650	132
uid58849	0.202908	2674	1073	1289	266
uid59173	0.202967	3858	1522	1613	412
uid182932	0.203027	7086	2006	2055	478
uid58851	0.203031	2814	1104	1339	263
uid57991	0.203072	3269	1380	1527	405
uid58923	0.203109	2654	1070	1257	269
uid162067	0.203125	2707	1049	1263	262
uid173860	0.203159	4897	1969	2158	471
uid58433	0.203185	2700	1162	1460	319
uid63665	0.203261	397	209	255	66
uid173374	0.203269	4715	1916	2002	467
uid58687	0.203285	1509	780	896	232
uid58759	0.203306	4727	1917	2060	461
uid54341	0.203308	1559	819	938	231
uid58595	0.203354	1629	846	973	239
uid189188	0.203364	4697	1910	2018	474
uid59017	0.203394	3799	1555	1741	387
uid58939	0.203457	1490	812	925	236
uid58419	0.203479	2534	730	951	204
uid73967	0.203496	4327	1776	2046	409
uid158699	0.203553	1770	855	966	245
uid176921	0.203570	2994	1136	1416	275
uid57753	0.203692	1664	717	880	210
uid179370	0.203752	3516	1409	1508	390
uid61897	0.203761	425	226	260	68
uid57859	0.203811	2543	987	1253	270
uid162021	0.203992	4630	1858	1966	462
uid41333	0.204059	1994	813	923	275
uid57589	0.204144	1553	821	944	232
uid58693	0.204144	1548	819	938	232
uid58315	0.204164	4920	1958	2083	514
uid58581	0.204190	2551	995	1274	273
uid193770	0.204282	2529	1090	1369	266
uid49485	0.204300	3414	1123	1500	313
uid58811	0.204323	1609	843	951	242
uid167487	0.204369	4990	1858	2090	389
uid59303	0.204431	4670	1862	2008	465
uid57909	0.204431	4555	1826	1956	455
uid58083	0.204431	4558	1835	1972	452
uid59385	0.204431	4511	1828	1947	459
uid58091	0.204431	4587	1843	1962	460
uid46803	0.204560	2653	1114	1360	373
uid58381	0.204612	2790	1173	1372	311
uid58379	0.204709	2483	981	1264	268
uid189027	0.204709	2468	895	1193	253
uid58161	0.204755	898	481	568	164
uid66803	0.204809	2334	955	1178	261
uid170731	0.204813	437	207	248	65
uid58179	0.204817	2099	849	1043	255
uid57931	0.204836	4535	1714	1831	510
uid61409	0.204872	1165	569	695	180
uid189028	0.204950	2506	912	1218	254
uid186819	0.204967	2623	985	1171	294
uid195569	0.204967	2627	986	1186	289
uid89379	0.204999	1552	820	942	233
uid89373	0.204999	1549	818	929	233
uid57633	0.205064	954	497	564	166
uid87037	0.205070	5259	2059	2098	587
uid70727	0.205075	1412	716	790	234
uid58719	0.205130	1558	621	822	189
uid46353	0.205201	2706	1115	1353	296
uid58799	0.205207	911	471	548	157
uid59301	0.205277	910	477	541	159
uid62903	0.205292	1768	727	935	223
uid42155	0.205379	792	453	534	152
uid66207	0.205406	2183	1010	1168	345
uid47079	0.205570	2405	1004	1189	286
uid59887	0.205718	4189	1754	1957	414
uid158159	0.205781	922	491	555	161
uid159955	0.205901	3026	1327	1496	402
uid67365	0.205931	2746	1034	1195	324
uid57713	0.206073	1305	603	782	208
uid59029	0.206100	3335	1381	1568	418
uid158537	0.206115	3600	1459	1588	440
uid59101	0.206160	4462	1657	1685	459
uid186549	0.206189	11744	2361	3032	640
uid57813	0.206243	2704	1030	1291	318
uid193766	0.206450	1996	865	1088	228
uid40659	0.206482	3033	1336	1498	407
uid82369	0.206516	884	463	548	153
uid58609	0.206897	3708	1535	1623	464
uid158071	0.206897	3774	1577	1685	481
uid47317	0.206897	3634	1506	1601	468
uid58445	0.206962	3574	1323	1557	393
uid159693	0.206991	3019	1333	1497	398
uid59399	0.207041	1786	726	898	213
uid158073	0.207070	3711	1524	1607	469
uid193657	0.207076	8694	2552	2875	529
uid58625	0.207117	1769	657	817	170
uid58607	0.207145	3790	1581	1667	479
uid70839	0.207207	943	502	578	166
uid89383	0.207249	923	472	557	162
uid42499	0.207261	1395	636	815	219
uid46245	0.207313	3213	1315	1641	388
uid197171	0.207370	6221	2028	1894	416
uid73963	0.207413	896	473	546	159
uid45893	0.207539	1752	594	892	171
uid43679	0.207566	2640	1067	1272	264
uid162509	0.207574	3080	1123	1430	331
uid57685	0.207622	2493	1121	1288	264
uid201479	0.207622	2460	1118	1256	265
uid82379	0.207649	1821	663	872	161
uid58733	0.207862	2322	1136	1258	339
uid86659	0.207873	934	485	556	166
uid86653	0.207873	933	485	565	164
uid58961	0.207873	931	480	562	165
uid86657	0.207873	931	485	564	164
uid88069	0.207873	933	487	566	166
uid86655	0.207873	931	485	563	164
uid88067	0.207933	932	486	567	165
uid158043	0.207993	921	481	557	159
uid182934	0.208039	3315	1149	1329	369
uid58027	0.208082	913	477	549	165
uid66329	0.208199	1993	763	994	219
uid58871	0.208264	2713	1056	1286	267
uid74445	0.208278	1878	813	1011	239
uid197182	0.208289	1315	415	588	130
uid82367	0.208308	473	277	289	78
uid57727	0.208355	1750	620	872	171
uid61623	0.208408	2409	1018	1263	328
uid42497	0.208467	4166	1550	1788	494
uid59147	0.208539	3802	1489	1596	408
uid59311	0.208614	155	92	128	29
uid58669	0.208630	1426	598	743	196
uid58971	0.208670	4123	1527	1760	459
uid58913	0.208761	4375	1502	1665	328
uid43471	0.208839	1972	868	1060	227
uid58945	0.208886	4258	1693	1763	385
uid158375	0.208980	2639	1187	1439	332
uid158383	0.208980	2639	1187	1439	332
uid59279	0.208980	2639	1186	1434	332
uid158379	0.208980	2639	1187	1439	332
uid158373	0.208980	2639	1187	1440	332
uid158531	0.208980	2639	1186	1439	332
uid158381	0.208980	2639	1187	1443	332
uid58145	0.209103	3552	1543	1683	481
uid66607	0.209196	2175	903	1034	273
uid60855	0.209267	2370	859	1228	244
uid58893	0.209375	1528	716	861	218
uid58037	0.209385	3661	1493	1618	464
uid58171	0.209545	3738	1442	1528	390
uid57631	0.209548	1549	736	874	217
uid48643	0.209601	4952	1763	1997	370
uid59237	0.209651	3448	1432	1523	343
uid170534	0.209672	2314	1123	1262	339
uid59151	0.209721	3816	1544	1647	470
uid59153	0.209814	3845	1555	1647	479
uid205051	0.209823	1974	769	947	223
uid189241	0.209871	3637	1557	1690	484
uid57853	0.209874	783	461	517	156
uid88073	0.209880	3726	1388	1473	361
uid58991	0.209888	6756	1894	2038	551
uid162045	0.209989	2237	838	1107	204
uid60157	0.209999	2452	978	1126	287
uid58089	0.210033	4793	1888	1990	458
uid58619	0.210089	3676	1504	1617	456
uid58507	0.210121	1931	915	985	268
uid58487	0.210203	3793	1519	1629	471
uid66301	0.210226	6164	2419	2497	584
uid159875	0.210226	1554	725	920	227
uid45927	0.210226	1544	715	920	227
uid178736	0.210334	3366	1410	1539	327
uid58485	0.210344	3522	1432	1545	428
uid48809	0.210353	1547	758	909	254
uid50585	0.210384	2655	1143	1318	280
uid62461	0.210400	483	267	293	75
uid58509	0.210417	1908	888	973	260
uid177713	0.210427	3162	1406	1670	412
uid53037	0.210430	2010	747	995	198
uid58157	0.210434	3850	1547	1635	480
uid174986	0.210545	2453	983	1216	274
uid162109	0.210580	2618	1275	1473	295
uid168321	0.210608	2302	1013	1222	305
uid57807	0.210811	2492	927	1234	283
uid158049	0.210858	4976	1721	1841	528
uid201428	0.210880	830	373	479	137
uid87069	0.210921	830	375	481	137
uid87065	0.210921	829	375	485	136
uid159543	0.210921	812	369	476	136
uid87067	0.210921	830	374	489	137
uid87051	0.210921	830	375	482	137
uid72937	0.210969	1639	768	924	188
uid68447	0.211036	829	375	486	135
uid58429	0.211124	3578	1409	1613	449
uid57625	0.211137	1251	603	712	236
uid58931	0.211155	3676	1420	1524	389
uid41927	0.211171	2088	897	1087	241
uid67357	0.211309	2413	964	1201	282
uid57867	0.211317	3867	1563	1740	383
uid42615	0.211386	10237	2683	3149	541
uid58841	0.211397	2627	1070	1285	257
uid51503	0.211456	4128	1678	1653	460
uid193710	0.211498	2412	1187	1313	361
uid162041	0.211510	2029	723	952	207
uid49001	0.211547	2791	1159	1247	302
uid59433	0.211613	2874	1098	1374	360
uid183113	0.211615	6209	1907	1926	376
uid179384	0.211668	2443	1228	1385	289
uid55487	0.211752	2186	833	1084	205
uid48801	0.211765	2304	1115	1232	334
uid81779	0.211863	2412	1029	1229	325
uid57881	0.211894	2110	954	1072	273
uid161957	0.211894	2113	954	1085	273
uid50673	0.211970	3522	1475	1569	349
uid67501	0.212102	3183	1230	1519	316
uid58937	0.212129	3270	1289	1517	414
uid89381	0.212170	2584	1109	1327	272
uid197216	0.212192	2590	1017	1217	266
uid58985	0.212215	2191	912	1148	265
uid73415	0.212344	1453	619	802	187
uid193709	0.212574	2137	900	1057	293
uid159667	0.212666	2466	1092	1255	265
uid167486	0.212724	5616	1776	1972	510
uid59227	0.212836	972	491	607	166
uid58199	0.212929	4101	1643	1884	420
uid62715	0.212976	5059	1742	1834	529
uid57917	0.212999	2674	1059	1225	278
uid162119	0.213066	3432	1435	1517	340
uid162121	0.213066	3414	1418	1504	340
uid67321	0.213085	1570	687	934	216
uid193764	0.213113	979	495	611	166
uid157909	0.213162	2514	1063	1238	259
uid159677	0.213193	2572	1102	1282	266
uid162175	0.213200	2496	1060	1229	268
uid159673	0.213236	2549	1104	1292	267
uid159671	0.213369	2516	1079	1277	265
uid159669	0.213382	2547	1078	1283	267
uid46255	0.213425	2596	1169	1302	321
uid63399	0.213436	2076	937	1157	270
uid83609	0.213483	2569	1086	1287	277
uid158863	0.213498	2572	1090	1332	285
uid47083	0.213576	1748	660	877	190
uid182930	0.213606	7875	2314	2173	523
uid58495	0.213822	2800	1145	1240	305
uid165185	0.213878	4515	1797	1889	482
uid162167	0.213927	2498	1083	1310	272
uid41533	0.213945	784	472	549	170
uid46231	0.214070	1518	682	863	207
uid167998	0.214125	2448	936	1141	258
uid84301	0.214139	2627	1149	1320	291
uid59159	0.214141	2907	1338	1414	363
uid58795	0.214192	4865	1907	2061	479
uid84317	0.214192	2648	1150	1317	298
uid62095	0.214309	1220	575	732	211
uid49527	0.214373	2012	760	996	242
uid197201	0.214377	2639	932	1069	264
uid57827	0.214412	657	425	481	164
uid62131	0.214458	1319	643	799	210
uid177080	0.214459	7893	2355	2682	522
uid159675	0.214658	2533	1084	1265	268
uid58577	0.214668	814	442	530	157
uid158533	0.214752	715	480	518	180
uid176920	0.214776	832	374	484	135
uid58977	0.214776	870	391	511	138
uid57585	0.214776	832	376	490	135
uid83611	0.214876	4770	1914	2039	478
uid68101	0.214920	478	324	363	134
uid57629	0.215044	802	432	502	157
uid58367	0.215071	9336	2402	2648	483
uid193717	0.215098	746	478	529	162
uid49481	0.215162	2317	934	1172	304
uid197170	0.215221	2493	1074	1221	264
uid58711	0.215270	2046	932	1116	208
uid58279	0.215330	2222	1040	1213	317
uid57607	0.215513	2227	1026	1215	365
uid58231	0.215648	3130	1334	1587	427
uid158875	0.215712	4838	1923	2059	472
uid195604	0.215766	2565	1182	1305	345
uid81777	0.215788	9670	2450	2747	450
uid58103	0.215832	5037	1965	2112	473
uid70793	0.215857	3981	1697	1840	494
uid58739	0.215882	2924	1210	1493	371
uid182733	0.215884	4802	1940	2034	550
uid173403	0.215939	4797	1977	2094	479
uid55641	0.216010	2441	1016	1253	325
uid58529	0.216035	4794	1934	2031	473
uid82815	0.216038	4868	1920	2060	473
uid58753	0.216038	4845	1923	2064	475
uid59171	0.216043	2539	1066	1175	303
uid57653	0.216063	3889	1259	1538	403
uid57673	0.216072	4868	2003	2137	503
uid58793	0.216080	697	379	431	131
uid58119	0.216110	1556	727	906	213
uid77119	0.216143	3264	1274	1455	417
uid167481	0.216147	2658	1231	1430	307
uid58837	0.216147	2664	1247	1447	309
uid59043	0.216176	1643	678	873	209
uid58875	0.216206	2259	1146	1282	256
uid49695	0.216229	2359	918	1156	236
uid188688	0.216279	2442	1082	1289	276
uid61245	0.216378	980	490	591	173
uid43465	0.216435	6225	2148	2324	414
uid58563	0.216443	1990	595	826	177
uid55357	0.216595	2189	1137	1288	273
uid59219	0.216690	2342	939	1083	231
uid65787	0.216708	2195	833	1035	203
uid71131	0.216843	3355	1212	1364	365
uid203791	0.216983	7932	2615	2758	522
uid86855	0.216994	4826	1697	1832	506
uid54441	0.217000	3236	1346	1495	368
uid168379	0.217014	3646	1495	1711	468
uid158843	0.217018	662	448	486	170
uid58655	0.217029	2133	713	965	201
uid168258	0.217131	2482	1088	1307	270
uid161959	0.217187	2019	849	953	233
uid59285	0.217213	681	456	494	172
uid158847	0.217228	675	460	494	174
uid58895	0.217245	1523	712	864	220
uid59283	0.217272	681	452	493	173
uid158849	0.217272	637	431	462	166
uid46257	0.217291	5509	1837	2320	450
uid67507	0.217298	3201	1225	1407	338
uid57805	0.217305	703	474	516	180
uid173370	0.217359	789	342	432	90
uid158845	0.217387	428	270	302	88
uid173373	0.217413	805	363	460	88
uid57623	0.217432	3059	1342	1456	450
uid184818	0.217606	1451	751	833	221
uid46801	0.217643	2617	1150	1376	332
uid173371	0.217718	775	335	431	80
uid58545	0.217733	1562	716	845	216
uid165873	0.217755	746	473	539	159
uid57665	0.217790	2861	1182	1422	330
uid58787	0.217817	1680	650	921	177
uid57883	0.217836	1115	542	704	179
uid55353	0.217851	2999	1388	1474	312
uid58599	0.217862	6129	1786	2089	427
uid173372	0.217867	810	364	473	91
uid59045	0.217917	3023	1342	1594	376
uid158535	0.218048	697	456	501	166
uid205541	0.218050	5794	1983	2123	540
uid162171	0.218054	2017	864	1085	236
uid205054	0.218057	1219	549	663	140
uid58935	0.218091	2151	721	951	207
uid57583	0.218130	2947	1099	1089	250
uid87025	0.218137	3024	1408	1493	310
uid87003	0.218256	762	348	409	87
uid197153	0.218355	966	470	530	120
uid58805	0.218474	2621	1116	1368	398
uid66295	0.218525	1010	573	656	152
uid188477	0.218528	2663	1245	1365	297
uid176369	0.218529	5060	2012	2038	500
uid162087	0.218547	747	329	397	88
uid59137	0.218581	3147	1221	1396	379
uid162201	0.218589	1395	607	750	184
uid66873	0.218593	2494	916	1146	264
uid181997	0.218635	779	367	429	89
uid62225	0.218738	3027	1220	1503	317
uid172463	0.218743	4083	1618	1765	485
uid51695	0.218763	704	381	417	90
uid59225	0.218827	703	383	439	123
uid159867	0.218873	722	378	424	120
uid57707	0.218980	827	381	485	93
uid58603	0.219020	3085	1262	1416	375
uid58031	0.219068	945	463	508	120
uid47507	0.219076	1673	752	837	215
uid68281	0.219150	1581	649	831	205
uid63397	0.219193	2090	956	1034	281
uid58615	0.219245	3120	1157	1462	359
uid58403	0.219320	2109	986	1150	339
uid157331	0.219359	2150	866	1093	258
uid57913	0.219365	693	458	495	167
uid58395	0.219419	3825	1653	1787	460
uid58885	0.219455	3666	1636	1662	412
uid58041	0.219481	2043	843	1099	177
uid54735	0.219563	2451	812	1228	247
uid59383	0.219568	3818	1767	1859	465
uid185179	0.219597	6153	1830	1947	510
uid58251	0.219606	2793	1299	1414	371
uid189953	0.219623	3057	1374	1646	352
uid57735	0.219629	3422	1281	1421	392
uid171377	0.219655	2178	885	1185	292
uid60789	0.219762	1975	916	1069	292
uid83615	0.219785	3415	1277	1441	384
uid41425	0.219793	16871	2466	3029	481
uid158857	0.219801	3366	1278	1424	378
uid162335	0.219844	696	388	428	126
uid42777	0.220010	2166	714	966	207
uid66303	0.220033	5305	2060	2147	583
uid58929	0.220039	3895	1480	1603	412
uid159513	0.220039	3599	1352	1492	382
uid59177	0.220058	2120	808	1034	209
uid58653	0.220120	713	374	418	118
uid58113	0.220151	3061	1184	1369	369
uid159993	0.220185	899	500	590	143
uid59065	0.220266	2230	744	936	208
uid58501	0.220266	2279	997	1275	270
uid159879	0.220334	903	499	573	143
uid159881	0.220334	903	499	581	143
uid58409	0.220355	1736	623	921	154
uid158855	0.220467	3369	1283	1442	381
uid58865	0.220490	2253	1522	1701	268
uid193713	0.220517	903	501	582	138
uid161369	0.220517	916	498	574	138
uid193712	0.220517	904	500	570	138
uid196775	0.220517	916	506	590	138
uid203391	0.220546	2263	1554	1701	286
uid59351	0.220578	910	492	584	138
uid53065	0.220600	2641	1150	1332	314
uid43327	0.220638	4339	1485	1679	413
uid46807	0.220673	4218	1637	1781	453
uid59241	0.220703	3133	1206	1339	359
uid73587	0.220730	5204	1183	1962	303
uid158693	0.220746	5423	2083	2143	584
uid158853	0.220752	3354	1272	1416	377
uid58075	0.220759	5081	2073	2092	607
uid202924	0.220768	2236	720	964	208
uid57723	0.220768	2196	703	976	203
uid58589	0.220768	2651	1161	1344	317
uid196776	0.220784	921	508	582	138
uid196777	0.220795	914	501	593	135
uid167484	0.220795	913	501	575	138
uid196772	0.220795	921	504	583	138
uid161403	0.220795	918	501	588	138
uid167483	0.220795	912	498	586	138
uid196778	0.220795	920	504	582	138
uid161995	0.220795	914	498	588	138
uid62937	0.220828	3222	1198	1346	367
uid167485	0.220855	912	502	588	138
uid58019	0.220913	3170	1187	1365	368
uid58873	0.220913	3288	1218	1371	368
uid59319	0.220966	3432	1279	1439	380
uid196770	0.220980	909	504	576	139
uid159863	0.220980	904	501	589	138
uid196771	0.220980	909	503	578	139
uid196769	0.220980	909	502	590	139
uid58333	0.220990	913	503	592	141
uid59349	0.220990	905	500	578	137
uid83613	0.221046	3312	1259	1427	377
uid51419	0.221047	3472	1259	1326	376
uid45897	0.221074	1955	866	1020	291
uid59009	0.221137	3251	1234	1407	370
uid196774	0.221160	912	504	573	139
uid196773	0.221160	914	463	581	139
uid196781	0.221160	920	501	588	139
uid196780	0.221160	920	501	587	139
uid196779	0.221160	914	470	566	139
uid57637	0.221160	909	499	582	139
uid161361	0.221160	910	498	580	139
uid57921	0.221167	3150	1416	1585	787
uid196782	0.221180	914	471	563	140
uid46097	0.221208	2560	1044	1281	279
uid161409	0.221238	913	498	577	139
uid161377	0.221238	913	497	578	139
uid161353	0.221238	913	497	568	139
uid161985	0.221243	3795	1755	1842	490
uid83617	0.221249	3172	1202	1375	356
uid159871	0.221249	3172	1203	1375	356
uid57927	0.221249	3172	1202	1375	356
uid58451	0.221288	3542	1205	1472	400
uid59015	0.221571	3242	1241	1416	362
uid55693	0.221573	3768	1619	1655	380
uid68843	0.221574	915	501	595	140
uid176125	0.221576	3007	1335	1564	348
uid68687	0.221643	796	414	489	151
uid188115	0.221751	722	447	525	164
uid51489	0.221756	2711	1155	1239	327
uid72793	0.221824	4308	1669	1775	512
uid175570	0.221861	376	238	277	92
uid176373	0.221861	388	234	275	91
uid173859	0.221861	377	240	278	93
uid176374	0.221861	376	235	276	90
uid55329	0.221909	2168	904	1071	261
uid175576	0.221950	1004	509	606	157
uid57591	0.222139	4789	1817	1892	554
uid196796	0.222144	917	509	593	140
uid61633	0.222144	914	503	583	137
uid196789	0.222144	917	501	596	140
uid196792	0.222144	917	509	604	140
uid196785	0.222144	918	504	596	140
uid196795	0.222144	917	509	604	140
uid196800	0.222144	917	510	603	140
uid196791	0.222144	917	509	591	140
uid196788	0.222144	917	509	593	140
uid196799	0.222144	917	510	591	140
uid196787	0.222144	917	509	604	140
uid61635	0.222144	914	507	601	137
uid196794	0.222144	916	509	589	140
uid198643	0.222144	917	505	600	140
uid196784	0.222144	918	505	598	140
uid196798	0.222144	917	509	604	140
uid196783	0.222144	917	503	584	139
uid196790	0.222144	916	501	598	140
uid198644	0.222144	917	505	586	140
uid196793	0.222144	917	510	593	140
uid196786	0.222144	917	505	600	140
uid58481	0.222189	2409	1136	1321	243
uid196797	0.222208	917	507	600	140
uid40839	0.222233	7061	2239	2579	432
uid58115	0.222266	1269	531	683	184
uid52455	0.222359	3335	1370	1519	381
uid159233	0.222407	3290	1396	1530	412
uid202218	0.222569	3468	1446	1806	312
uid89377	0.222681	5421	2015	2067	506
uid65781	0.222694	1725	718	823	230
uid59175	0.222716	5531	2009	2013	517
uid15862	0.222852	5379	2360	2527	540
uid42613	0.222962	2382	919	1100	254
uid74021	0.223141	3635	1351	1499	340
uid50609	0.223143	1801	767	884	194
uid59167	0.223319	2455	958	1204	268
uid58643	0.223338	2348	1053	1202	310
uid59077	0.223409	9181	2725	2813	550
uid182483	0.223431	1021	490	626	177
uid59325	0.223455	674	334	384	86
uid61579	0.223519	3746	1458	1561	395
uid58927	0.223519	3695	1438	1521	397
uid46531	0.223628	9219	2608	2913	536
uid162181	0.223681	4229	1626	1773	460
uid197158	0.223758	1667	673	861	215
uid58551	0.223763	3480	1452	1722	410
uid58751	0.223768	4764	1884	2006	464
uid59149	0.223795	3885	1512	1596	427
uid58233	0.223886	2136	1081	1184	268
uid58401	0.224031	1479	655	849	211
uid59293	0.224035	1763	851	1034	218
uid57697	0.224035	1762	849	1041	217
uid197162	0.224100	2485	981	1141	270
uid162165	0.224131	723	371	437	115
uid59389	0.224135	2343	861	1177	254
uid58311	0.224143	722	386	440	122
uid177081	0.224149	724	368	429	111
uid59181	0.224193	2585	1090	1314	275
uid201033	0.224218	1872	734	923	228
uid58755	0.224241	4683	1648	2026	465
uid59435	0.224322	5429	1694	1979	483
uid175577	0.224374	1008	516	602	159
uid195459	0.224409	4403	1821	1955	533
uid58055	0.224437	969	487	575	129
uid58957	0.224471	3611	1546	1606	483
uid175861	0.224477	2548	1003	1219	273
uid57857	0.224514	2553	1044	1261	273
uid197185	0.224533	2435	950	1203	267
uid80743	0.224553	2045	826	963	268
uid159845	0.224588	1012	513	616	152
uid189026	0.224588	965	500	601	153
uid59179	0.224633	2225	1001	1165	328
uid58683	0.224676	1650	642	790	157
uid175572	0.224706	1001	509	602	156
uid63621	0.224847	1008	512	621	160
uid159525	0.224847	1013	512	610	159
uid162063	0.224847	1001	508	613	153
uid159523	0.224847	1011	512	616	158
uid159521	0.224847	997	512	620	159
uid159527	0.224847	1011	513	621	159
uid66307	0.224860	3906	1472	1685	477
uid175579	0.224887	1004	509	598	158
uid162037	0.224893	2482	966	1216	268
uid197188	0.224893	2438	965	1211	267
uid197187	0.224893	2436	964	1227	267
uid197186	0.224893	2445	959	1224	267
uid179070	0.224908	1017	513	614	154
uid175573	0.224908	1013	518	618	161
uid71153	0.224908	2540	975	1207	276
uid66551	0.224944	1930	779	997	240
uid40821	0.225022	3756	1604	1750	497
uid58523	0.225079	5325	1613	2117	413
uid74437	0.225099	2817	1202	1407	306
uid81083	0.225147	668	412	470	140
uid50385	0.225152	2652	1132	1335	257
uid57741	0.225192	3757	1503	1626	462
uid41287	0.225192	723	445	518	164
uid58989	0.225265	4197	1431	1922	442
uid59121	0.225294	2554	982	1199	264
uid58717	0.225318	2158	849	1096	254
uid162039	0.225335	2465	1055	1273	267
uid58953	0.225356	4303	1440	1920	449
uid49529	0.225412	1169	590	730	206
uid162035	0.225426	2518	1060	1319	278
uid63631	0.225434	2078	807	1089	189
uid198524	0.225488	2936	1069	1396	256
uid63345	0.225499	3362	1368	1655	395
uid59287	0.225544	2668	1089	1294	278
uid59117	0.225585	2464	1052	1234	269
uid46661	0.225602	3234	1052	1450	328
uid52453	0.225623	2592	1025	1263	276
uid58143	0.225640	4025	1601	1732	486
uid50555	0.225641	2772	1182	1406	294
uid59125	0.225641	2575	1103	1295	267
uid65087	0.225668	5727	2126	2408	524
uid86861	0.225791	4237	1630	1792	465
uid51875	0.225818	1845	758	923	164
uid58579	0.225849	510	357	399	141
uid58767	0.225860	1305	640	768	198
uid158377	0.225872	2590	1167	1421	329
uid48803	0.225879	1466	686	886	207
uid81775	0.225883	2794	1299	1540	402
uid61643	0.225959	2652	1211	1422	386
uid162003	0.225973	1738	1246	1428	240
uid58081	0.226023	4685	1964	2072	523
uid86913	0.226031	8173	2466	2664	536
uid58641	0.226185	3541	1520	1741	502
uid197166	0.226191	2628	1051	1243	277
uid59001	0.226216	2255	889	1026	228
uid62907	0.226294	3261	1368	1501	413
uid59061	0.226301	4152	1491	1596	406
uid58147	0.226308	3554	1202	1390	348
uid195457	0.226355	2145	878	1064	298
uid195458	0.226355	2126	875	1060	297
uid58247	0.226374	2175	918	1116	310
uid62273	0.226410	2590	924	1287	291
uid58181	0.226528	2803	1127	1243	327
uid58033	0.226672	2316	825	1201	272
uid176501	0.226693	2972	1108	1409	266
uid201038	0.226703	7380	2414	2591	473
uid58963	0.226730	1650	624	788	166
uid58833	0.226731	2653	1132	1356	266
uid198526	0.226749	3242	1059	1437	306
uid158861	0.226814	2649	1118	1357	272
uid61727	0.226819	2637	945	1275	286
uid43329	0.226861	3654	1534	1695	384
uid58195	0.226886	2391	1147	1175	305
uid66601	0.226898	1736	796	896	208
uid58397	0.226900	4866	1533	1943	357
uid58449	0.226911	3874	1235	1481	391
uid58273	0.226983	3892	1462	1642	494
uid84217	0.227135	2451	1189	1232	307
uid58383	0.227144	4118	1782	1909	498
uid58385	0.227144	4153	1749	1912	495
uid182928	0.227183	4456	1498	1689	395
uid58275	0.227188	2921	1103	1423	332
uid198525	0.227216	870	441	500	112
uid57639	0.227286	2397	1150	1200	304
uid40845	0.227303	4116	1445	1786	341
uid58387	0.227349	3901	1626	1805	484
uid54927	0.227359	3082	1383	1488	343
uid58721	0.227476	3446	1626	1717	495
uid174460	0.227505	4774	2069	2182	539
uid51421	0.227569	1945	811	1010	253
uid59387	0.227596	3083	1360	1470	442
uid81197	0.227630	2539	878	1268	274
uid195460	0.227697	445	284	339	101
uid57725	0.227714	4186	1850	1960	510
uid58483	0.227752	5062	1897	1987	486
uid62125	0.227894	2549	1268	1461	293
uid57669	0.228007	3153	1410	1480	330
uid66875	0.228129	2107	801	1118	245
uid162511	0.228190	4837	2097	2174	551
uid183486	0.228318	1695	777	979	205
uid162005	0.228345	2234	1087	1224	265
uid190182	0.228415	2512	952	1224	291
uid58389	0.228450	4795	2008	2104	540
uid68689	0.228473	6194	2359	2362	685
uid58515	0.228484	4805	2067	2197	539
uid193756	0.228506	2656	1279	1461	314
uid193755	0.228506	2656	1282	1483	315
uid193759	0.228506	2656	1282	1461	315
uid193754	0.228506	2656	1281	1465	315
uid193761	0.228506	2650	1280	1466	315
uid193758	0.228506	2642	1277	1472	314
uid193757	0.228506	2656	1281	1465	315
uid193760	0.228506	2650	1280	1466	315
uid58727	0.228529	3889	1537	1666	463
uid53477	0.228604	4767	1782	1829	468
uid185180	0.228650	4047	1676	1858	495
uid58903	0.228659	1513	738	942	207
uid58165	0.228733	3311	1189	1431	363
uid203393	0.228768	5261	2130	2129	591
uid198769	0.228814	2129	884	1055	303
uid82371	0.228829	5097	1883	1865	481
uid57663	0.228861	2696	1339	1522	293
uid58421	0.228894	1595	564	793	161
uid161935	0.228913	2243	954	1135	260
uid58341	0.228915	3029	1530	1669	475
uid41131	0.228948	1671	684	958	219
uid58213	0.228964	3079	1326	1478	393
uid57733	0.228981	4887	2153	2270	562
uid58427	0.229010	3204	1341	1527	436
uid58211	0.229021	2319	1189	1292	355
uid176130	0.229024	1455	698	854	211
uid57861	0.229107	2784	1277	1466	298
uid58513	0.229126	2305	1045	1210	290
uid168059	0.229151	5998	1823	2007	549
uid86647	0.229196	1849	854	1006	288
uid58215	0.229256	3164	1385	1520	418
uid201429	0.229260	2348	1069	1300	265
uid73413	0.229313	2254	962	1143	267
uid183115	0.229419	5835	1802	1928	478
uid61571	0.229420	2026	860	1076	274
uid178948	0.229507	2457	878	1247	271
uid57769	0.229543	1933	849	1055	268
uid174072	0.229567	2395	1105	1326	350
uid61603	0.229593	3718	1474	1752	434
uid57955	0.229606	7010	2012	2099	565
uid159515	0.229610	3893	1578	1662	415
uid68293	0.229720	3885	1574	1643	414
uid57677	0.229726	3880	1568	1646	414
uid60725	0.229953	2092	1006	1092	265
uid58173	0.229973	2329	1012	1166	290
uid184079	0.230011	1356	649	774	227
uid62909	0.230318	3630	1554	1653	498
uid197169	0.230370	1754	767	909	199
uid10698	0.230424	21750	11887	10410	3935
uid58557	0.230441	1786	870	990	250
uid176129	0.230488	1395	712	884	229
uid59093	0.230540	3046	1217	1444	345
uid52827	0.230562	2053	774	1053	188
uid183337	0.230580	3645	1265	1437	331
uid59249	0.230590	3303	1513	1642	450
uid57925	0.230618	5779	1963	1908	418
uid58177	0.230677	3334	1285	1501	353
uid58907	0.230743	3222	1364	1506	429
uid51635	0.230805	2749	1250	1356	336
uid57715	0.230810	3230	1296	1470	377
uid159865	0.230822	3024	1130	1409	287
uid58535	0.230824	2863	919	1290	296
uid59309	0.230841	2616	1090	1273	324
uid84295	0.230940	2689	1152	1330	294
uid84313	0.230942	2760	1187	1370	297
uid84303	0.230990	2626	1160	1338	301
uid183485	0.231000	3333	1195	1498	309
uid84305	0.231016	2625	1143	1323	289
uid52535	0.231023	344	223	260	79
uid59057	0.231034	3200	1322	1555	389
uid59215	0.231054	2189	960	1232	240
uid184077	0.231177	1728	727	831	183
uid82345	0.231229	2966	1252	1398	333
uid59081	0.231247	6096	1826	2055	555
uid59059	0.231270	873	472	583	160
uid196849	0.231330	6289	2098	2561	474
uid46625	0.231356	1701	780	889	202
uid77027	0.231385	6804	2225	2613	447
uid58677	0.231399	3105	1130	1412	285
uid57597	0.231403	3926	1644	1847	530
uid198829	0.231403	3927	1644	1827	530
uid198830	0.231403	3889	1642	1814	526
uid66299	0.231429	3993	1555	1750	488
uid46085	0.231793	5453	1777	1926	551
uid184826	0.231803	7753	2519	2624	538
uid177925	0.231850	2053	1012	1166	327
uid59369	0.231975	3661	1632	1669	411
uid59115	0.232003	5870	1755	1948	515
uid174511	0.232013	5118	1899	2247	471
uid58329	0.232054	755	431	515	162
uid50545	0.232124	3565	1513	1747	456
uid82555	0.232345	2813	1138	1310	346
uid45847	0.232404	3618	1615	1757	402
uid59281	0.232447	3552	1495	1833	330
uid57755	0.232459	1381	547	768	180
uid58995	0.232467	4525	1506	1716	424
uid58627	0.232482	4550	1940	2012	564
uid49131	0.232502	2775	1118	1360	282
uid58921	0.232505	5201	1542	1765	479
uid58111	0.232539	784	477	539	182
uid62083	0.232586	700	412	485	156
uid57759	0.232659	2256	1023	1302	256
uid58749	0.232677	2811	1181	1423	412
uid59209	0.232736	2296	1128	1319	322
uid58345	0.232741	2963	1503	1603	475
uid167583	0.232885	4623	2018	2034	549
uid58807	0.232941	2629	1082	1321	287
uid48371	0.233048	5056	2275	2445	540
uid158135	0.233119	2181	940	1096	279
uid175571	0.233237	987	517	606	163
uid50565	0.233245	8068	2509	2692	487
uid171830	0.233245	8069	2504	2692	487
uid86865	0.233293	5812	1782	1961	553
uid61639	0.233308	2469	1103	1321	280
uid58269	0.233340	7109	2043	2090	578
uid168996	0.233349	4515	1891	1938	545
uid59291	0.233369	1955	790	894	209
uid58999	0.233403	1546	811	937	229
uid181998	0.233403	1586	847	949	243
uid183004	0.233458	4309	1475	1578	388
uid171337	0.233463	2650	1059	1340	302
uid68249	0.233687	1798	870	1077	283
uid57939	0.233724	2582	1097	1344	272
uid162089	0.233755	4524	1893	1977	566
uid58613	0.233895	2127	999	1228	315
uid197184	0.233941	2391	972	1184	241
uid58925	0.233949	2659	1255	1430	299
uid57649	0.233955	2132	1010	1238	331
uid159659	0.234011	2891	1230	1461	281
uid59071	0.234017	2705	1154	1407	267
uid61729	0.234046	3899	1546	1806	344
uid58239	0.234202	2249	1068	1331	317
uid162173	0.234207	4592	1943	2008	567
uid68291	0.234264	2847	1223	1426	280
uid48819	0.234281	2054	815	934	207
uid59365	0.234302	2091	978	1141	299
uid61649	0.234320	1669	802	962	296
uid158689	0.234394	8057	2501	2713	489
uid57739	0.234417	7958	2540	2853	520
uid196598	0.234438	4592	1938	2004	560
uid58167	0.234476	8346	2545	2580	563
uid58723	0.234603	3946	1587	1724	494
uid184863	0.234676	3229	1392	1720	394
uid83607	0.234683	2595	1115	1292	284
uid84297	0.234683	2613	1117	1304	285
uid58709	0.234702	3035	1174	1311	302
uid57667	0.234827	2691	1133	1375	291
uid84311	0.234846	2650	1147	1329	293
uid60821	0.234854	1860	773	951	241
uid66203	0.234870	2522	1099	1223	308
uid89391	0.234910	4276	1646	1907	330
uid58667	0.234966	1389	592	716	190
uid63633	0.235015	2632	889	1023	263
uid194120	0.235015	1570	823	965	281
uid58675	0.235052	5296	1499	1711	478
uid49735	0.235058	2538	1012	1241	272
uid57691	0.235075	2639	1144	1310	288
uid58077	0.235083	877	443	498	110
uid176368	0.235180	2275	1050	1261	307
uid65449	0.235242	2326	1059	1264	290
uid84299	0.235329	2624	1140	1304	291
uid58287	0.235409	5019	1562	2050	409
uid62695	0.235445	2650	1123	1380	270
uid57893	0.235450	2579	1111	1327	393
uid67363	0.235451	3195	1256	1427	428
uid60163	0.235455	2665	1088	1362	273
uid58639	0.235493	4284	1839	1967	526
uid46215	0.235499	3173	1331	1469	370
uid162191	0.235543	2545	1009	1228	274
uid58591	0.235571	1563	740	915	255
uid70619	0.235590	2779	1286	1378	303
uid59003	0.235596	2382	1142	1277	297
uid59119	0.235629	2461	963	1176	270
uid58135	0.235643	4295	1465	1968	462
uid47081	0.235646	2582	1011	1212	305
uid60165	0.235650	2081	878	1017	258
uid62693	0.235652	2617	1100	1310	271
uid187059	0.235663	2683	1382	1536	320
uid189753	0.235670	8442	2667	2839	590
uid201427	0.235779	3364	1499	1627	439
uid59419	0.235860	3184	1330	1541	435
uid59259	0.235898	2316	878	1117	230
uid51501	0.235992	2268	915	1101	262
uid41455	0.235998	2698	1276	1471	316
uid59123	0.236046	2520	1000	1246	277
uid161973	0.236051	1609	851	972	243
uid59437	0.236055	5469	1799	1948	532
uid57945	0.236067	4659	1938	2008	561
uid57973	0.236073	3333	1471	1613	436
uid57793	0.236184	3348	1486	1622	438
uid169879	0.236213	2837	1198	1415	282
uid59275	0.236258	4708	1939	2044	563
uid57977	0.236312	4688	1960	2030	567
uid65091	0.236318	1441	726	828	227
uid58373	0.236538	2309	1089	1262	346
uid58949	0.236582	1278	608	761	176
uid52533	0.236598	2590	1014	1247	283
uid57757	0.236640	1652	620	819	198
uid57609	0.236679	2377	1164	1313	354
uid73585	0.236723	1588	841	982	280
uid57929	0.236749	1660	745	897	258
uid190185	0.236920	2331	1024	1211	319
uid67355	0.236955	2467	967	1223	250
uid89409	0.236955	8539	2709	2827	589
uid80745	0.236981	2932	1099	1419	265
uid62905	0.237098	3014	1341	1610	320
uid58859	0.237187	3895	1569	1764	482
uid72619	0.237212	NA	NA	NA	NA
uid49725	0.237261	3415	1356	1521	377
uid57865	0.237282	5780	1584	1739	477
uid58099	0.237291	4393	1626	1791	494
uid60191	0.237293	2165	931	1114	278
uid58997	0.237327	6527	1932	2004	576
uid58737	0.237338	3816	1527	1720	463
uid47077	0.237340	2588	1156	1408	368
uid177715	0.237452	2254	979	1147	292
uid46647	0.237453	1223	629	757	191
uid59393	0.237659	347	242	270	81
uid89375	0.237683	1744	877	1039	283
uid176127	0.237708	3823	1667	1784	473
uid175905	0.237708	3836	1697	1793	473
uid176128	0.237708	3820	1666	1779	473
uid162141	0.237737	2652	1306	1505	318
uid58897	0.237763	3566	1482	1765	329
uid47323	0.237765	2412	1068	1236	283
uid68745	0.237807	2213	1080	1286	347
uid68749	0.237813	3680	1513	1746	502
uid59197	0.237841	1501	724	843	223
uid58943	0.237848	328	237	258	90
uid57937	0.237884	5216	2100	2081	583
uid58025	0.237953	3413	1363	1620	434
uid57761	0.237957	1654	771	933	274
uid62789	0.237982	3907	1429	1785	354
uid58377	0.238075	5949	1744	1914	515
uid159859	0.238078	2744	1318	1507	326
uid57979	0.238264	1783	770	947	268
uid58891	0.238293	1933	843	1000	297
uid61587	0.238347	2931	1288	1584	376
uid57823	0.238357	7860	2598	2543	754
uid59139	0.238398	3055	1680	1756	578
uid48825	0.238447	2654	1118	1309	392
uid68841	0.238528	3063	1268	1537	335
uid58065	0.238536	2116	935	1070	271
uid184342	0.238575	3658	1520	1772	483
uid48821	0.238632	3464	1330	1600	337
uid162069	0.238687	3696	1482	1608	461
uid193768	0.238736	2861	1283	1386	333
uid57891	0.238800	2608	1141	1385	338
uid47075	0.238841	327	242	260	88
uid162113	0.238877	3711	1547	1788	506
uid62925	0.238924	5488	2094	2219	587
uid159855	0.238976	2705	1312	1488	322
uid58933	0.239049	3429	1356	1574	419
uid59075	0.239115	2997	1296	1578	378
uid67253	0.239163	4830	1754	2063	413
uid57775	0.239164	3553	1485	1804	332
uid88061	0.239184	3079	1268	1564	334
uid74431	0.239242	2855	1256	1528	404
uid57839	0.239389	2802	1321	1479	324
uid58249	0.239453	5355	1584	1776	502
uid57661	0.239481	2626	1212	1399	314
uid158369	0.239482	2032	813	894	216
uid159241	0.239554	2774	1327	1520	321
uid58457	0.239599	2784	1317	1509	325
uid58455	0.239599	2781	1314	1501	325
uid59297	0.239667	3984	1454	1600	473
uid58789	0.239716	1996	874	1041	310
uid159861	0.239735	2736	1317	1501	321
uid57835	0.239799	2763	1310	1507	325
uid58817	0.239799	2756	1313	1498	325
uid58839	0.239808	2710	1309	1485	315
uid57837	0.239817	2804	1307	1503	326
uid88065	0.239838	2704	1320	1472	317
uid57797	0.239893	2582	1242	1423	311
uid59231	0.239905	2043	904	1064	313
uid57841	0.239930	2788	1307	1491	325
uid57903	0.239936	2752	1328	1493	326
uid176363	0.240005	2170	942	1136	329
uid161969	0.240052	2772	1308	1499	324
uid175257	0.240054	2677	1303	1506	324
uid159247	0.240054	2685	1310	1496	326
uid159389	0.240060	2770	1301	1496	320
uid159691	0.240100	2688	1263	1464	315
uid57795	0.240127	2712	1294	1493	314
uid171261	0.240146	3112	1345	1476	334
uid197263	0.240229	2746	1321	1498	313
uid58411	0.240231	2819	1373	1614	302
uid58695	0.240253	8554	2233	2738	449
uid162163	0.240299	2688	1242	1410	315
uid50539	0.240308	3647	1444	1676	468
uid159391	0.240314	2701	1326	1503	320
uid82365	0.240341	3165	980	1109	297
uid58139	0.240365	10093	2428	2315	401
uid183342	0.240367	3089	1373	1486	342
uid58987	0.240400	3499	1316	1598	427
uid58555	0.240436	2780	1339	1522	318
uid159663	0.240467	NA	NA	NA	NA
uid159981	0.240494	2745	1306	1497	318
uid41997	0.240525	3660	1300	1650	363
uid59163	0.240569	886	457	541	152
uid58565	0.240576	4187	1696	1815	356
uid89393	0.240617	2748	1327	1534	319
uid67351	0.240660	3970	1614	1748	489
uid159689	0.240681	2724	1329	1519	321
uid58399	0.240790	2658	1153	1375	276
uid58235	0.240808	2481	965	1204	336
uid61605	0.240902	3176	1330	1461	383
uid61567	0.240926	3246	1364	1511	375
uid58281	0.241096	2338	1193	1340	267
uid67387	0.241168	1900	916	1118	318
uid88071	0.241218	2725	1302	1497	315
uid193704	0.241261	4723	1854	1983	594
uid46345	0.241344	2856	1282	1430	406
uid57901	0.241405	2683	1189	1303	312
uid58649	0.241441	3802	1469	1778	328
uid59021	0.241495	5401	2005	1959	511
uid58045	0.241527	2537	970	1217	340
uid58069	0.241550	4422	1493	1712	405
uid58941	0.241658	5502	1779	1934	524
uid45895	0.241737	5629	1884	2185	447
uid59233	0.241738	3097	1271	1495	428
uid162055	0.241858	4589	1910	1989	505
uid71135	0.241880	2055	1022	1190	286
uid73473	0.241942	3204	1314	1486	379
uid57593	0.241942	3545	1497	1677	445
uid51395	0.242031	1564	758	931	196
uid159665	0.242040	2408	1026	1217	253
uid54443	0.242044	3257	1353	1518	378
uid161981	0.242085	2026	893	1039	320
uid182103	0.242233	3231	1331	1500	378
uid197160	0.242255	2095	825	959	238
uid177079	0.242282	2797	1326	1456	350
uid172738	0.242297	788	449	521	138
uid179202	0.242372	2934	1245	1470	342
uid58223	0.242472	2321	860	1243	274
uid161997	0.242489	3546	1493	1817	334
uid58593	0.242498	1532	720	854	256
uid46253	0.242535	5931	2103	2251	606
uid59157	0.242567	2904	1335	1441	362
uid175111	0.242588	3242	1336	1510	374
uid58321	0.242622	2983	1249	1508	383
uid189951	0.242638	1323	622	768	209
uid162133	0.242653	3381	1400	1629	418
uid174871	0.242671	3333	1360	1527	381
uid57791	0.242679	3787	1519	1714	422
uid82363	0.242738	892	513	607	177
uid62183	0.242738	1540	745	908	274
uid66603	0.242741	1240	605	689	183
uid54947	0.242807	3554	1473	1835	331
uid83619	0.242807	3578	1489	1847	333
uid59069	0.242807	3576	1495	1848	337
uid57957	0.242898	4231	1562	1654	487
uid175109	0.242913	3304	1353	1518	381
uid58645	0.242970	1150	662	732	213
uid59267	0.242978	2811	1362	1540	832
uid57599	0.242981	6493	1911	2019	519
uid51639	0.243008	2693	1122	1299	318
uid57689	0.243037	3287	1342	1505	376
uid175105	0.243037	3343	1361	1514	378
uid175107	0.243053	3226	1345	1491	370
uid43671	0.243060	3260	1357	1503	375
uid43727	0.243060	3228	1336	1476	372
uid193763	0.243079	3534	1470	1798	338
uid162129	0.243093	2567	864	1261	277
uid175768	0.243130	3308	1347	1510	377
uid59317	0.243130	3307	1348	1513	378
uid162185	0.243130	3306	1350	1523	376
uid197202	0.243131	3093	1259	1388	395
uid58505	0.243227	6162	1970	2117	589
uid167045	0.243289	3623	1552	1683	484
uid175106	0.243305	3289	1360	1510	379
uid54461	0.243360	3246	1348	1505	371
uid175110	0.243360	3227	1344	1493	369
uid197361	0.243385	2901	1097	1368	285
uid176372	0.243420	6686	1906	2019	542
uid192186	0.243434	6044	1918	2056	557
uid73419	0.243489	2872	1168	1255	345
uid193767	0.243496	2862	1296	1392	332
uid197218	0.243533	3420	1425	1769	323
uid61583	0.243577	3233	1349	1495	371
uid54701	0.243608	3586	1150	1384	376
uid174872	0.243614	3259	1361	1522	375
uid175108	0.243614	3237	1346	1512	370
uid57701	0.243652	7067	2214	2567	507
uid64753	0.243698	3839	1467	1570	396
uid54459	0.243780	3264	1349	1492	377
uid203361	0.243790	866	458	578	117
uid58671	0.243836	1376	583	735	188
uid58503	0.243951	1396	611	752	203
uid162333	0.243954	6979	2254	2633	501
uid162125	0.244011	2469	1014	1205	273
uid168257	0.244016	2359	1071	1218	298
uid158047	0.244029	3479	1614	1716	455
uid51505	0.244145	2275	1105	1310	362
uid57843	0.244171	4548	1918	1975	522
uid57801	0.244203	7901	2559	2708	527
uid58747	0.244207	2411	916	1061	234
uid58093	0.244233	1693	812	931	267
uid162009	0.244237	3686	1446	1662	435
uid58203	0.244239	5677	1942	2331	440
uid67367	0.244248	3121	984	1104	287
uid58611	0.244296	1939	898	1093	319
uid159537	0.244319	2506	874	1267	272
uid57941	0.244331	2405	970	1088	299
uid52695	0.244336	2469	931	1105	255
uid161941	0.244424	3524	1474	1782	341
uid201037	0.244485	5008	1953	2067	548
uid189750	0.244521	985	571	658	228
uid58725	0.244542	4866	1884	2050	527
uid162135	0.244626	2849	1169	1342	356
uid72795	0.244626	2882	1173	1359	358
uid58735	0.244737	4768	2037	2103	543
uid164001	0.244771	4865	1822	2129	431
uid58659	0.244790	4212	1585	1864	368
uid46233	0.244821	2831	1236	1397	303
uid62919	0.244871	2682	1443	1569	320
uid159533	0.244897	1404	605	745	200
uid57899	0.244897	1396	599	753	201
uid177714	0.244928	2330	1024	1185	296
uid168183	0.244970	2635	1091	1305	301
uid57595	0.244978	2728	1247	1460	387
uid57887	0.244978	2705	1238	1450	386
uid158169	0.245026	7327	2339	2668	500
uid184011	0.245056	2270	989	1184	348
uid57771	0.245195	1771	814	974	280
uid65447	0.245199	3732	1346	1548	420
uid58771	0.245258	1412	608	761	204
uid159535	0.245447	1404	599	739	201
uid161921	0.245563	1760	820	992	281
uid49117	0.245573	3853	1493	1546	359
uid58197	0.245632	2136	895	1101	306
uid61617	0.245635	3661	1461	1658	453
uid197217	0.245669	7180	2321	2606	443
uid58821	0.245778	3198	1291	1454	396
uid59289	0.245848	1411	723	867	250
uid162143	0.245947	2839	1231	1388	301
uid43493	0.245963	1546	653	880	216
uid42011	0.245980	3300	1318	1534	284
uid161923	0.246123	1746	804	951	273
uid202219	0.246236	7510	2268	2737	464
uid61577	0.246269	2873	1202	1452	293
uid58905	0.246334	5027	1534	1827	460
uid157247	0.246435	2275	993	1174	291
uid76945	0.246448	3043	1164	1306	337
uid52781	0.246486	3465	1326	1560	393
uid81631	0.246625	2544	1102	1257	296
uid187411	0.246650	4658	1901	1989	544
uid58561	0.246689	2120	861	1143	290
uid58293	0.246717	2558	1145	1324	355
uid58415	0.246723	3158	1390	1544	420
uid61625	0.246753	3288	1340	1593	324
uid159531	0.246791	1420	616	778	208
uid58133	0.246839	2280	967	1145	291
uid73895	0.246896	2906	1091	1316	291
uid89395	0.246972	6084	1937	2249	458
uid59161	0.246972	1589	786	915	248
uid57587	0.246981	1394	606	764	204
uid174152	0.246981	1411	615	777	207
uid57983	0.246985	2570	1194	1374	287
uid195908	0.247076	2991	1264	1545	310
uid59005	0.247101	4712	1938	2272	389
uid58263	0.247148	2822	1429	1558	450
uid57905	0.247160	3325	1413	1672	319
uid193708	0.247160	3320	1407	1671	319
uid61611	0.247173	3328	1418	1670	322
uid59407	0.247231	2001	849	942	273
uid58343	0.247246	2943	1513	1572	476
uid61607	0.247249	1880	932	1109	324
uid46663	0.247336	7001	2238	2244	422
uid176499	0.247366	1404	615	775	203
uid59127	0.247480	2857	1193	1503	349
uid57879	0.247620	3527	1331	1483	364
uid58983	0.247690	7659	2446	2730	498
uid58347	0.247750	3061	1582	1636	490
uid62923	0.247786	3984	1673	1792	532
uid57681	0.247971	2643	1135	1242	311
uid46653	0.247978	1957	782	943	239
uid82931	0.248036	11418	3124	2969	642
uid67323	0.248142	3690	1361	1453	367
uid175255	0.248448	1845	755	853	191
uid175256	0.248651	1945	776	889	193
uid82341	0.248695	2026	953	1096	282
uid58857	0.248701	1346	653	758	195
uid58357	0.248731	1635	769	943	277
uid73657	0.248828	3134	1495	1663	306
uid178369	0.248832	2811	1180	1365	394
uid58085	0.248856	3383	1283	1530	429
uid161983	0.248939	3457	1440	1637	315
uid59313	0.248939	3456	1437	1630	321
uid59307	0.249053	2641	1162	1428	331
uid83161	0.249100	4311	1789	1947	537
uid59401	0.249244	2751	1516	1713	333
uid81627	0.249326	2901	1363	1550	448
uid67349	0.249373	2963	1375	1449	416
uid46845	0.249526	3241	1156	1375	311
uid57751	0.249613	1680	675	950	149
uid57605	0.249700	3363	1389	1602	470
uid55727	0.249733	1971	944	1114	326
uid57855	0.249745	3500	1616	1811	529
uid68103	0.249845	4567	1842	1927	527
uid61249	0.249872	1267	578	700	194
uid59423	0.249892	5796	2157	2590	441
uid176370	0.249893	6203	2171	2309	630
uid50583	0.250093	4129	1619	1724	428
uid59169	0.250117	2717	1048	1204	292
uid41023	0.250125	3687	1577	1665	456
uid54717	0.250127	3547	1239	1451	365
uid47509	0.250161	3220	1159	1411	383
uid48131	0.250166	1433	597	794	177
uid77117	0.250205	6199	2211	2597	477
uid59367	0.250221	2209	1006	1107	312
uid52537	0.250339	4153	1478	1609	498
uid162137	0.250526	2950	1096	1393	259
uid58313	0.250583	1633	757	931	275
uid65783	0.250636	2573	954	1291	277
uid83123	0.250686	3317	1517	1623	418
uid41709	0.250779	2859	1178	1445	343
uid41013	0.250836	3744	1656	1753	463
uid58407	0.250866	1293	712	842	192
uid58443	0.250931	3883	1452	1595	413
uid58553	0.251018	1950	905	1071	310
uid170732	0.251042	4000	1609	1968	383
uid63403	0.251089	5737	1581	1764	509
uid54715	0.251125	3532	1215	1419	370
uid188478	0.251225	4611	1876	1962	534
uid58661	0.251233	2065	926	1149	316
uid58101	0.251356	2937	1095	1390	260
uid158851	0.251401	6638	1927	2068	526
uid184076	0.251416	2645	1278	1371	358
uid58785	0.251442	1744	782	995	254
uid162949	0.251451	1976	889	1044	294
uid62947	0.251496	7057	2625	2876	543
uid68321	0.251505	1856	937	1124	270
uid59155	0.251508	2835	1127	1368	334
uid162947	0.251574	2154	946	1087	312
uid60583	0.251637	4955	1694	1944	319
uid58423	0.251649	1644	805	955	297
uid86645	0.251668	3502	1654	1719	460
uid86061	0.251668	3472	1660	1737	461
uid59413	0.251683	1815	912	1034	274
uid58573	0.251758	2091	892	1080	234
uid84393	0.251778	3514	1657	1726	462
uid86059	0.251778	3503	1703	1738	461
uid58323	0.251830	1782	871	1025	303
uid176707	0.251883	2007	886	1124	312
uid41127	0.251908	5732	1957	1947	510
uid62003	0.252000	3354	1424	1624	336
uid58697	0.252039	5487	2227	2308	611
uid60723	0.252155	2138	973	1092	312
uid59353	0.252327	3583	1527	1624	473
uid61573	0.252332	1904	705	1003	155
uid58909	0.252495	5469	2169	2274	603
uid58017	0.252495	3336	1587	1658	440
uid58163	0.252514	3161	1350	1480	443
uid62097	0.252581	1638	841	954	269
uid198431	0.252612	5280	1959	2103	565
uid58265	0.252735	3141	1567	1674	468
uid41317	0.252804	1963	851	1059	302
uid59063	0.252811	3355	1556	1640	452
uid175682	0.252812	2685	1145	1366	273
uid57953	0.252852	6002	2367	2497	617
uid58673	0.252875	2424	926	1113	299
uid58295	0.252989	2041	964	1145	292
uid198746	0.253004	3498	1655	1725	456
uid84397	0.253004	3577	1673	1724	468
uid57799	0.253004	3491	1682	1739	460
uid87049	0.253004	3505	1662	1720	461
uid75107	0.253038	6464	2143	2509	446
uid58815	0.253135	2316	1022	1287	312
uid178913	0.253187	4766	1566	1729	494
uid58621	0.253220	3923	1460	1730	365
uid80733	0.253227	2948	1111	1413	268
uid162195	0.253310	3426	1596	1693	457
uid62123	0.253312	1670	848	987	285
uid84307	0.253336	3801	1388	1534	365
uid58973	0.253343	3455	1609	1709	462
uid59105	0.253382	1851	935	1088	281
uid58217	0.253451	3429	1540	1639	441
uid59107	0.253464	2933	1033	1253	313
uid162019	0.253473	2458	909	1152	299
uid84383	0.253561	3504	1620	1701	443
uid53043	0.253577	1598	814	946	267
uid59097	0.253578	3480	1577	1705	449
uid58959	0.253637	2819	1327	1575	421
uid58965	0.253644	3031	1181	1401	360
uid58361	0.253718	2144	972	1179	324
uid58831	0.253753	3474	1640	1698	460
uid173858	0.253833	5386	2102	2200	571
uid72627	0.253877	7287	2361	2741	462
uid57743	0.253877	2537	1108	1294	362
uid42887	0.253914	2692	1055	1210	305
uid58813	0.253923	4963	1593	1899	340
uid59199	0.253955	3144	1348	1637	363
uid58283	0.253974	3472	1572	1783	461
uid52597	0.254120	2933	1373	1592	412
uid57995	0.254237	1576	803	916	304
uid165871	0.254266	4600	1882	2009	572
uid58309	0.254317	1573	774	936	296
uid175779	0.254327	1514	660	836	198
uid58149	0.254356	4555	1668	1923	377
uid59247	0.254383	3492	1574	1669	464
uid58369	0.254465	6092	2343	2439	626
uid49953	0.254506	3718	1441	1633	464
uid158681	0.254509	3175	1374	1706	379
uid46099	0.254548	2571	1225	1374	370
uid163995	0.254551	3820	1646	1745	461
uid164779	0.254581	1455	751	875	237
uid82347	0.254683	3734	1605	1735	521
uid59235	0.254696	3791	1645	1746	461
uid59091	0.254696	3776	1587	1699	460
uid58371	0.254700	5867	2255	2342	613
uid59277	0.254711	3988	1261	1526	408
uid66595	0.254772	3338	1492	1689	426
uid74025	0.254795	2677	1152	1355	390
uid57657	0.254802	4114	1520	1808	365
uid59085	0.254802	4096	1519	1792	358
uid162061	0.254808	3585	1532	1661	439
uid41019	0.254870	1848	864	1055	232
uid161927	0.254893	2964	1515	1611	462
uid190184	0.254920	1274	531	686	173
uid58267	0.254922	2958	1517	1620	484
uid197194	0.254938	1612	791	922	263
uid58319	0.255042	1820	855	1048	282
uid42115	0.255086	1256	526	701	169
uid59221	0.255090	4818	1881	2154	440
uid59355	0.255115	3061	1348	1471	450
uid58413	0.255149	1321	553	720	172
uid190183	0.255207	1296	549	724	173
uid58729	0.255207	6577	2206	2234	612
uid59397	0.255215	4291	1830	1964	493
uid59251	0.255224	2889	1310	1447	427
uid168322	0.255255	5608	2055	2360	434
uid193711	0.255319	3387	1580	1707	492
uid57969	0.255335	3875	1647	1719	514
uid159869	0.255346	3011	1344	1475	451
uid168182	0.255362	2503	1159	1300	340
uid184822	0.255417	3596	1549	1602	475
uid191340	0.255483	1950	918	1118	303
uid80735	0.255514	3002	1117	1424	262
uid58477	0.255520	1230	527	688	164
uid58073	0.255626	6607	2691	2552	677
uid158173	0.255663	1428	609	751	144
uid58425	0.255837	3050	1353	1485	449
uid52609	0.256031	8852	2687	2884	595
uid59585	0.256068	2505	998	1144	298
uid182482	0.256088	2554	1137	1319	307
uid179069	0.256125	3900	1520	1797	342
uid68057	0.256126	3024	1353	1482	440
uid190222	0.256137	3085	1457	1620	417
uid58303	0.256198	5819	2279	2367	617
uid58007	0.256222	3627	1586	1688	514
uid58769	0.256230	6209	2350	2430	637
uid57763	0.256259	1275	528	711	170
uid50119	0.256292	3312	1494	1600	408
uid59269	0.256306	3278	1497	1614	439
uid58951	0.256355	6689	2332	2412	470
uid58689	0.256449	2048	957	1148	319
uid58011	0.256503	4600	1511	1894	412
uid48071	0.256607	3029	1132	1435	276
uid59363	0.256661	4198	1490	1643	477
uid62101	0.256671	6041	1850	1943	529
uid197175	0.256703	1246	630	705	162
uid78933	0.256710	3074	1357	1471	457
uid89389	0.256710	3079	1359	1480	453
uid59083	0.256731	3053	1463	1567	417
uid72801	0.256734	2095	860	1006	265
uid68453	0.256774	3527	1362	1497	385
uid162059	0.256787	2953	1103	1419	271
uid58763	0.256810	1522	777	950	290
uid86885	0.256827	2344	1153	1302	342
uid158685	0.256915	3153	1444	1604	412
uid61637	0.256960	3129	1450	1582	418
uid58827	0.256968	1480	728	871	211
uid42393	0.256974	1245	536	703	175
uid73759	0.257050	2899	1372	1520	419
uid61601	0.257171	2123	1127	1261	329
uid57849	0.257207	1595	794	976	300
uid51641	0.257278	1787	834	1003	265
uid160937	0.257379	2693	1260	1443	301
uid62243	0.257389	3568	1539	1649	496
uid189950	0.257404	1378	648	801	212
uid58741	0.257453	1397	656	836	183
uid58259	0.257545	3069	1577	1651	480
uid58201	0.257759	3269	1475	1602	430
uid57831	0.257761	3852	1655	1759	464
uid58549	0.257763	6009	1722	1841	503
uid58743	0.257763	3026	1565	1631	478
uid162025	0.257764	3084	1567	1659	475
uid168614	0.257768	2347	977	1227	262
uid58209	0.257783	2276	1150	1277	335
uid158677	0.257808	3124	1449	1615	410
uid162739	0.257817	3231	1517	1661	434
uid72481	0.257820	772	402	466	113
uid58765	0.257894	3196	1502	1655	425
uid58405	0.257931	1041	535	597	180
uid158679	0.257996	3166	1493	1617	417
uid58701	0.258013	5726	2197	2324	613
uid176498	0.258105	3087	1443	1612	412
uid58183	0.258174	1868	929	1073	313
uid52601	0.258228	3024	1569	1637	476
uid42523	0.258238	6053	2087	2124	577
uid87001	0.258302	3255	1476	1577	437
uid58261	0.258323	3071	1581	1619	480
uid50553	0.258323	3060	1584	1649	473
uid58775	0.258405	2964	1536	1589	476
uid75101	0.258414	5626	1725	1835	497
uid62939	0.258456	3893	1596	1979	352
uid57949	0.258658	2993	1484	1567	461
uid170535	0.258705	2395	1171	1291	350
uid68143	0.258707	3231	1257	1550	313
uid168180	0.258744	1472	762	831	225
uid162187	0.258756	6199	2240	2597	487
uid57693	0.258999	4496	1624	1900	397
uid66323	0.259032	3081	1413	1527	438
uid197167	0.259049	1739	637	833	191
uid195930	0.259132	1644	787	999	229
uid43725	0.259149	4518	1699	1945	333
uid61597	0.259182	2873	1326	1519	377
uid43413	0.259222	3939	1696	1731	418
uid59037	0.259275	2687	1225	1426	408
uid72767	0.259279	2152	959	1186	267
uid175574	0.259294	1010	520	605	159
uid58993	0.259328	2431	1052	1197	327
uid58363	0.259354	2073	975	1182	349
uid58257	0.259366	2612	1360	1486	441
uid59243	0.259379	3194	1431	1538	436
uid58499	0.259399	1806	920	1070	259
uid205422	0.259413	4005	1643	1872	387
uid58511	0.259448	2448	1058	1203	324
uid74439	0.259458	2648	1067	1265	300
uid197180	0.259461	988	427	536	115
uid162107	0.259464	1841	947	1077	277
uid162105	0.259472	1880	943	1090	264
uid58467	0.259493	2256	969	1196	336
uid46083	0.259494	2279	1033	1223	373
uid58353	0.259549	4269	1533	1739	501
uid41729	0.259633	2194	976	1221	270
uid158163	0.259659	3763	1492	1752	442
uid61247	0.259690	2693	1396	1507	427
uid14003	0.259738	26649	14112	11817	4762
uid162177	0.259786	2940	1110	1403	267
uid49469	0.259796	2210	990	1164	343
uid199898	0.259809	1886	851	1037	308
uid61595	0.259842	2544	1174	1345	362
uid58521	0.259991	3445	1521	1636	491
uid87035	0.260023	3280	1536	1658	458
uid59373	0.260139	1932	870	1008	287
uid59377	0.260169	3700	1659	1756	456
uid68279	0.260186	3459	1311	1614	414
uid59431	0.260206	3534	1597	1723	463
uid58023	0.260218	1972	915	1076	291
uid58845	0.260244	4326	1596	1777	462
uid175778	0.260284	1899	723	866	208
uid58691	0.260315	3471	1547	1715	439
uid197157	0.260333	2010	824	1031	250
uid58191	0.260340	3289	1520	1644	444
uid59883	0.260356	2271	1045	1233	249
uid68445	0.260441	1653	818	1046	228
uid80739	0.260462	4170	1608	1763	478
uid170612	0.260472	1629	778	989	225
uid58349	0.260526	2928	1486	1624	474
uid206041	0.260561	2660	1118	1304	254
uid58095	0.260564	1722	830	1018	229
uid176366	0.260710	2717	1279	1390	398
uid176367	0.260721	2823	1305	1430	393
uid48363	0.260777	4246	1698	1783	519
uid59969	0.260812	3937	1660	1799	499
uid165043	0.260876	3460	1505	1666	462
uid65267	0.260900	1531	648	820	210
uid62981	0.260910	3812	1721	1778	476
uid58917	0.260910	3380	1574	1668	449
uid68317	0.261018	3119	1387	1477	396
uid55253	0.261049	2691	1279	1412	391
uid62961	0.261173	3991	1686	1800	481
uid46251	0.261174	1257	646	712	202
uid190882	0.261174	1257	645	717	200
uid176365	0.261219	2760	1281	1403	400
uid168320	0.261226	4718	1521	1658	375
uid58365	0.261246	1194	574	752	199
uid55403	0.261295	1783	833	1031	231
uid184078	0.261323	4485	1907	2017	516
uid178722	0.261489	2324	968	1155	246
uid58915	0.261567	3441	1606	1718	449
uid53371	0.261644	2798	1338	1496	435
uid59341	0.261686	2533	1089	1379	311
uid190101	0.261728	3406	1538	1667	449
uid43091	0.261744	2895	1157	1417	279
uid68747	0.261854	4624	1979	2071	535
uid42519	0.261969	4108	1514	1664	486
uid58569	0.262045	2048	886	1087	229
uid167315	0.262057	3057	1301	1475	335
uid46181	0.262111	1980	894	1118	292
uid59047	0.262119	3998	1402	1641	335
uid83159	0.262213	5434	1980	2104	560
uid161991	0.262261	3717	1571	1691	465
uid48815	0.262268	4442	1406	1646	447
uid158039	0.262296	895	475	554	161
uid43467	0.262340	6059	1887	2074	469
uid83157	0.262378	1646	764	819	184
uid58899	0.262420	3266	1372	1685	329
uid58169	0.262564	2273	1081	1273	329
uid170256	0.262575	5369	1944	2096	561
uid68753	0.262653	2307	907	1076	312
uid174335	0.262856	4529	1672	1764	494
uid184828	0.263054	3732	1525	1868	332
uid197179	0.263191	2906	1154	1255	325
uid58439	0.263192	4249	1420	1624	404
uid58193	0.263294	3486	1243	1396	375
uid49531	0.263321	1748	868	1038	260
uid49331	0.263344	2668	1144	1424	294
uid178014	0.263355	NA	NA	NA	NA
uid42113	0.263424	5344	1971	2094	576
uid58337	0.263431	2073	887	1110	234
uid59145	0.263487	5360	1998	2102	593
uid185181	0.263640	4213	1709	1785	485
uid54919	0.263646	3166	1244	1426	336
uid68705	0.263871	2068	948	1124	310
uid171260	0.263882	4745	2045	2074	546
uid58021	0.263933	1852	939	1092	324
uid59409	0.263960	2895	1297	1522	285
uid51637	0.263988	1431	721	881	205
uid57703	0.264035	4165	1384	1999	308
uid58651	0.264335	4379	1855	1929	510
uid189751	0.264423	968	569	638	222
uid41863	0.264433	1711	663	778	178
uid62107	0.264560	5312	1750	1889	533
uid80859	0.264852	3197	1129	1290	301
uid174812	0.264896	5778	1848	2275	448
uid58473	0.264943	1958	878	1085	331
uid58155	0.265066	2360	1110	1278	350
uid178106	0.265113	2065	881	1097	233
uid62921	0.265309	3290	1298	1549	399
uid59129	0.265329	1455	784	872	229
uid66327	0.265396	2417	994	1217	274
uid58855	0.265399	1487	724	878	215
uid66305	0.265413	1267	671	804	210
uid74393	0.265420	4063	1251	1500	387
uid57717	0.265456	2126	773	1000	224
uid197156	0.265463	2377	986	1160	272
uid50305	0.265508	2687	1104	1410	321
uid51175	0.265570	2812	1229	1396	354
uid197183	0.265620	2272	932	1132	264
uid43089	0.265632	3840	1560	1688	460
uid58291	0.265674	2650	1181	1364	392
uid60171	0.265674	4928	1849	2187	455
uid68141	0.265716	1156	627	715	196
uid158871	0.265736	2336	970	1197	244
uid158869	0.265736	2329	968	1192	245
uid58681	0.265810	989	505	559	160
uid52607	0.265852	5961	1744	1868	493
uid176126	0.265891	3343	1203	1359	353
uid58331	0.265957	1030	558	615	177
uid42975	0.266045	5568	1985	2100	566
uid58835	0.266051	3308	1600	1661	478
uid58703	0.266062	4715	1805	1917	535
uid40863	0.266116	1832	731	966	231
uid59405	0.266230	1466	736	871	231
uid49049	0.266244	2508	1123	1383	290
uid171995	0.266325	3546	1317	1482	382
uid73353	0.266412	2782	1228	1434	399
uid159685	0.266509	6112	1776	1891	518
uid61593	0.266542	3361	1519	1598	460
uid58911	0.266597	2364	971	1217	247
uid58109	0.266665	4933	1925	2222	483
uid43163	0.266693	2234	1064	1286	359
uid202215	0.266719	2177	936	1139	233
uid161929	0.266749	2318	1254	1357	269
uid161919	0.266780	1965	1090	1087	256
uid64755	0.266811	3412	1455	1563	386
uid41169	0.267008	2119	1146	1163	298
uid59131	0.267051	2422	1130	1295	360
uid162193	0.267155	3147	1447	1528	448
uid54411	0.267331	2533	1160	1348	369
uid59357	0.267421	2356	974	1211	248
uid163693	0.267421	2366	979	1215	250
uid158865	0.267421	2364	981	1227	247
uid59359	0.267421	2360	979	1215	248
uid163691	0.267421	2371	972	1213	250
uid162161	0.267456	4988	1572	1801	489
uid193772	0.267490	6079	1744	1911	499
uid57603	0.267490	6044	1740	1907	504
uid59271	0.267506	3080	1468	1596	420
uid57651	0.267591	2405	1191	1312	339
uid197177	0.267605	1280	545	663	180
uid58713	0.267717	2572	1207	1334	374
uid63663	0.267730	3669	1463	1587	458
uid58699	0.267811	6607	2359	2350	671
uid202426	0.267821	4155	1509	1822	377
uid48999	0.267915	5257	1518	2172	337
uid83605	0.267924	2768	1179	1353	295
uid84309	0.267935	2718	1172	1374	295
uid184823	0.267950	6129	1758	1914	498
uid58301	0.267993	2189	1025	1105	278
uid156845	0.268080	939	491	558	160
uid52605	0.268129	6162	1780	1909	509
uid194444	0.268312	2905	1257	1474	408
uid58547	0.268425	2418	1130	1299	349
uid57965	0.268507	757	429	506	167
uid73179	0.268967	2857	1237	1489	389
uid18881	0.269033	22946	13739	12141	5798
uid58447	0.269176	3328	1298	1660	379
uid58583	0.269267	3185	1390	1508	429
uid189752	0.269306	972	563	639	217
uid58305	0.269325	1974	931	1091	297
uid59375	0.269468	3581	1583	1688	461
uid162169	0.269579	3512	1478	1630	317
uid57699	0.269626	4319	1587	1877	373
uid57773	0.269647	1908	935	1060	305
uid158867	0.269674	2358	973	1212	247
uid57889	0.269693	2932	1269	1485	402
uid42521	0.269741	10706	2683	2896	590
uid60161	0.269773	2402	1132	1221	318
uid83125	0.269773	3834	1634	1695	412
uid58823	0.269861	1265	621	786	189
uid197168	0.269915	2010	996	1017	243
uid40861	0.269945	6208	1867	1913	543
uid81199	0.270041	2117	966	1128	322
uid59055	0.270147	4487	1616	2002	389
uid59315	0.270148	3437	1489	1589	318
uid193774	0.270214	2890	1239	1455	400
uid41601	0.270291	3938	1623	1716	505
uid183629	0.270305	978	570	638	216
uid58431	0.270367	2637	1376	1546	444
uid89371	0.270487	2326	930	1155	254
uid46061	0.270489	2848	1304	1439	335
uid162103	0.270548	2796	1287	1391	339
uid162513	0.270580	2448	985	1216	244
uid58777	0.270610	2483	920	1173	242
uid159003	0.270630	2401	1013	1202	329
uid58559	0.270684	2593	1074	1327	268
uid68283	0.270722	1332	614	730	185
uid42117	0.270734	2255	1066	1278	316
uid63617	0.270752	2890	1324	1432	337
uid43247	0.270927	2664	1130	1362	340
uid51377	0.271016	1363	681	774	224
uid50551	0.271122	3048	1288	1515	342
uid61581	0.271181	1890	897	1103	300
uid57619	0.271315	4881	1917	2046	558
uid54719	0.271330	4280	1267	1461	389
uid59217	0.271335	2851	1114	1287	330
uid193703	0.271354	3952	1518	1708	349
uid178352	0.271437	3460	1458	1677	365
uid158037	0.271449	2022	906	1109	234
uid158061	0.271449	2024	902	1120	234
uid161197	0.271518	708	405	434	118
uid59073	0.271521	5070	1952	2108	574
uid66331	0.271643	2158	799	935	245
uid59189	0.271690	2173	908	1061	279
uid67319	0.271696	4863	1875	1973	527
uid47085	0.271896	2846	1450	1531	474
uid59427	0.271940	1113	653	727	207
uid48829	0.272036	4539	1710	2066	391
uid161241	0.272056	721	412	429	119
uid84387	0.272216	4887	1904	2046	545
uid162147	0.272280	5101	1936	2076	569
uid174151	0.272290	4968	1891	2058	564
uid57781	0.272323	3758	1633	1738	463
uid71231	0.272381	709	397	431	115
uid197155	0.272383	2040	849	1037	226
uid184819	0.272396	2518	1015	1305	295
uid57601	0.272457	6329	1897	2019	542
uid59019	0.272521	6679	2528	2632	564
uid58435	0.272754	2212	912	1145	266
uid58441	0.272902	3874	1385	1589	419
uid158167	0.273115	5906	1720	1866	496
uid73771	0.273123	1601	782	896	255
uid58475	0.273264	2783	1349	1423	432
uid63405	0.273270	1217	592	727	212
uid68105	0.273286	3212	1257	1563	344
uid63627	0.273315	1565	806	891	244
uid58035	0.273419	1417	643	841	188
uid58617	0.273804	3321	1478	1653	476
uid205540	0.273869	3367	1502	1664	477
uid58207	0.273944	4947	1693	1876	520
uid159517	0.274018	1313	789	857	161
uid70729	0.274172	1439	666	855	187
uid58981	0.274475	1221	581	693	190
uid58355	0.274546	4587	1979	2067	537
uid67985	0.274580	2271	1062	1203	257
uid197174	0.274637	2859	1118	1238	299
uid179068	0.274673	2894	1375	1521	403
uid58715	0.274902	4577	1742	1770	471
uid182935	0.275000	1076	576	674	164
uid189029	0.275155	3559	1495	1812	335
uid161943	0.275216	3530	1498	1812	339
uid65269	0.275382	1763	716	966	238
uid57695	0.275397	3558	1492	1826	331
uid57719	0.275423	3296	1272	1547	361
uid68839	0.275469	3607	1513	1816	333
uid187277	0.275591	3665	1630	1692	445
uid41021	0.275620	3703	1700	1779	470
uid162203	0.275691	3054	1282	1508	412
uid167988	0.275748	2289	1032	1238	248
uid193702	0.275753	2838	1114	1364	275
uid162183	0.275756	3576	1491	1768	334
uid58781	0.275777	3552	1489	1828	332
uid86889	0.275777	3554	1496	1830	332
uid59545	0.275852	2282	1036	1257	244
uid58853	0.275898	3574	1496	1816	336
uid57777	0.275898	3572	1504	1844	336
uid170532	0.275898	3572	1503	1834	336
uid203790	0.275930	3565	1509	1825	336
uid185758	0.275974	3547	1485	1803	331
uid58417	0.275982	3574	1487	1846	335
uid73425	0.276002	1325	755	841	175
uid184343	0.276003	2467	1076	1317	380
uid58393	0.276065	3655	1604	1715	449
uid184407	0.276106	1440	653	866	216
uid59769	0.276122	2372	980	1125	293
uid89385	0.276203	4889	1777	2088	416
uid58351	0.276272	2172	1054	1302	342
uid86651	0.276291	6147	2086	2470	462
uid89387	0.276352	4794	1767	2078	418
uid72475	0.276401	3232	1159	1492	351
uid58919	0.276446	3805	1609	1676	469
uid176500	0.276561	4195	1560	1779	476
uid71379	0.276572	1278	779	847	158
uid175777	0.276694	2845	1239	1335	350
uid171958	0.276794	7157	2250	2570	501
uid58117	0.276815	2500	1110	1226	288
uid58543	0.276906	2601	1228	1308	393
uid180867	0.277056	2810	1223	1361	387
uid59023	0.277131	5286	1805	2006	559
uid58029	0.277195	2581	1224	1363	274
uid58847	0.277202	1420	665	822	190
uid13791	0.277218	9362	3118	3164	721
uid159539	0.277226	2659	1214	1439	391
uid58947	0.277396	1388	668	848	189
uid58241	0.277424	2385	1122	1272	361
uid53537	0.277521	3443	2448	2427	407
uid42501	0.277755	5732	1903	2177	433
uid59211	0.277791	2184	970	1105	294
uid66205	0.277848	3058	1467	1617	297
uid184830	0.278063	3648	1523	1884	348
uid197163	0.278110	1623	728	832	199
uid184832	0.278204	3671	1514	1828	334
uid162155	0.278274	2256	832	1073	239
uid43333	0.278297	1485	665	856	219
uid59263	0.278340	2364	888	1123	229
uid167994	0.278342	4831	1804	2128	430
uid202217	0.278465	2337	1034	1291	211
[truncated: 515 more rows]
