# Supplementary material for: Quickly Finding Orthologs as Reciprocal Best Hits with BLAT, LAST, and UBLAST: How Much Do We Miss?
Source: PLoS One. 2014 Jul 11;9(7):e101850. doi: 10.1371/journal.pone.0101850 (PMC4094424; doi:10.1371/journal.pone.0101850)
Supplement: Table Set S2 — These tables contain reciprocal best hit counts and homolog pair counts organized on a per query genome fashion. The directory contains the R-script used to run the t-tests comparing the results from each program, and a table with the results of these t-tests. (ZIP) [file pone.0101850.s002.zip › S2-Tables-Stats-Pairs/uid128.Homologs_norm.tbl]

Genome	GSS	blastp	usearch7	last	blat
uid51607	0.102617	1.0000	0.5298	0.5800	0.1551
uid14005	0.114809	1.0000	0.7268	0.7775	0.2284
uid47087	0.116670	1.0000	0.3973	0.5062	0.0812
uid162029	0.120930	1.0000	0.5476	0.5996	0.1364
uid42831	0.132899	1.0000	0.4873	0.5435	0.1082
uid39575	0.134301	1.0000	0.6468	0.5937	0.3181
uid162197	0.135904	1.0000	0.4329	0.5274	0.1104
uid68451	0.139669	1.0000	0.4887	0.5602	0.1369
uid59087	0.141931	1.0000	0.5868	0.6712	0.1625
uid59133	0.142092	1.0000	0.4322	0.5727	0.1167
uid10623	0.145653	1.0000	0.6014	0.5624	0.3065
uid75119	0.146114	1.0000	0.4341	0.5701	0.1154
uid58005	0.147052	1.0000	0.4901	0.7012	0.1247
uid182933	0.148896	1.0000	0.3131	0.2952	0.0685
uid57643	0.149597	1.0000	0.4935	0.6116	0.1743
uid202216	0.149683	1.0000	0.3728	0.5368	0.0578
uid59201	0.152701	1.0000	0.3930	0.4665	0.1160
uid63163	0.153064	1.0000	0.4548	0.5235	0.1382
uid162179	0.153634	1.0000	0.4350	0.5454	0.0965
uid184862	0.155599	1.0000	0.4312	0.4898	0.1420
uid58277	0.156222	1.0000	0.4108	0.4868	0.1172
uid58015	0.158162	1.0000	0.4269	0.4692	0.1494
uid59395	0.158371	1.0000	0.3946	0.4447	0.1323
uid201478	0.159025	1.0000	0.3870	0.4043	0.1150
uid59013	0.160235	1.0000	0.3619	0.3880	0.0961
uid59777	0.160321	1.0000	0.3710	0.4019	0.0953
uid61641	0.160579	1.0000	0.5587	0.6906	0.1672
uid183114	0.160707	1.0000	0.2814	0.2634	0.0541
uid173926	0.160721	1.0000	0.4101	0.4666	0.0937
uid203392	0.160816	1.0000	0.6202	0.7202	0.1578
uid183109	0.160953	1.0000	0.2910	0.2733	0.0616
uid77129	0.163482	1.0000	0.4026	0.5272	0.1257
uid59025	0.163932	1.0000	0.3333	0.3570	0.0830
uid58601	0.164922	1.0000	0.3392	0.4784	0.0874
uid40921	0.166082	1.0000	0.3476	0.3767	0.0938
uid41017	0.166082	1.0000	0.3505	0.3843	0.0943
uid183340	0.166289	1.0000	0.3488	0.3922	0.0868
uid58009	0.166520	1.0000	0.5180	0.6440	0.1740
uid57659	0.166523	1.0000	0.3848	0.4514	0.1204
uid157913	0.166523	1.0000	0.3899	0.4681	0.1224
uid159873	0.166523	1.0000	0.3899	0.4681	0.1224
uid57679	0.166544	1.0000	0.3612	0.4015	0.0963
uid189748	0.166704	1.0000	0.3832	0.4579	0.1200
uid159835	0.166704	1.0000	0.3879	0.4684	0.1215
uid158059	0.166704	1.0000	0.3885	0.4639	0.1215
uid73417	0.167272	1.0000	0.4261	0.5144	0.1153
uid59109	0.167324	1.0000	0.4253	0.4810	0.1272
uid74443	0.167860	1.0000	0.3920	0.5583	0.1062
uid188479	0.168484	1.0000	0.4019	0.4975	0.1134
uid81841	0.168652	1.0000	0.4055	0.4415	0.1017
uid168323	0.169141	1.0000	0.3687	0.4607	0.1062
uid52599	0.169185	1.0000	0.2926	0.3555	0.0691
uid158363	0.169459	1.0000	0.3519	0.3785	0.0952
uid155	0.169909	1.0000	0.5302	0.5964	0.1495
uid57767	0.170015	1.0000	0.3009	0.2838	0.0693
uid61569	0.170238	1.0000	0.4417	0.5294	0.1166
uid189747	0.170279	1.0000	0.4151	0.4045	0.1125
uid52581	0.170837	1.0000	0.4147	0.5160	0.1239
uid60491	0.171138	1.0000	0.3997	0.4760	0.1153
uid68021	0.171545	1.0000	0.3947	0.4705	0.1011
uid1433	0.172107	1.0000	0.5422	0.4453	0.1808
uid58137	0.172330	1.0000	0.4176	0.4150	0.1135
uid58271	0.172396	1.0000	0.3982	0.4662	0.0955
uid68691	0.172591	1.0000	0.4791	0.5557	0.1090
uid158881	0.172758	1.0000	0.4117	0.4790	0.0962
uid158701	0.172760	1.0000	0.4107	0.4751	0.0979
uid59229	0.172882	1.0000	0.3775	0.4038	0.1043
uid50547	0.173212	1.0000	0.3624	0.3945	0.1001
uid168665	0.173222	1.0000	0.4848	0.5562	0.1136
uid52547	0.173386	1.0000	0.3149	0.3209	0.0726
uid75097	0.173545	1.0000	0.3699	0.4066	0.1024
uid51423	0.173936	1.0000	0.4480	0.5308	0.1216
uid60859	0.174353	1.0000	0.4748	0.5412	0.1076
uid59439	0.174437	1.0000	0.3739	0.4513	0.0945
uid197154	0.174534	1.0000	0.4427	0.5265	0.0955
uid58867	0.174672	1.0000	0.3820	0.4264	0.0922
uid158509	0.174733	1.0000	0.1653	0.2171	0.0470
uid58317	0.174961	1.0000	0.4194	0.4768	0.1098
uid53543	0.175104	1.0000	0.4403	0.5304	0.1041
uid167781	0.175157	1.0000	0.4110	0.4902	0.1226
uid58585	0.175755	1.0000	0.4023	0.4698	0.1138
uid58043	0.176003	1.0000	0.2956	0.2870	0.0674
uid176371	0.176077	1.0000	0.4292	0.5284	0.1085
uid183003	0.176153	1.0000	0.2376	0.2285	0.0436
uid62099	0.176316	1.0000	0.4481	0.5227	0.0985
uid63605	0.176829	1.0000	0.4269	0.4971	0.1149
uid62463	0.176973	1.0000	0.4105	0.4649	0.0996
uid57705	0.177328	1.0000	0.4964	0.6382	0.1338
uid162189	0.177332	1.0000	0.4098	0.4636	0.0950
uid51879	0.177364	1.0000	0.4132	0.4700	0.0947
uid183110	0.177505	1.0000	0.3072	0.2910	0.0660
uid57961	0.177588	1.0000	0.4969	0.6470	0.1314
uid160253	0.177694	1.0000	0.5259	0.5851	0.1194
uid58519	0.177767	1.0000	0.3956	0.3838	0.1038
uid183008	0.178007	1.0000	0.3624	0.4315	0.1071
uid55381	0.178868	1.0000	0.3927	0.4788	0.1118
uid41171	0.178868	1.0000	0.3934	0.4766	0.1118
uid162027	0.179054	1.0000	0.4487	0.5830	0.1280
uid85495	0.179054	1.0000	0.4414	0.5728	0.1219
uid54249	0.179183	1.0000	0.4833	0.5425	0.1639
uid57709	0.179417	1.0000	0.4407	0.5687	0.1222
uid185759	0.179417	1.0000	0.4444	0.5733	0.1241
uid183112	0.179893	1.0000	0.3396	0.3571	0.0893
uid49467	0.180081	1.0000	0.3857	0.4673	0.1095
uid57803	0.180116	1.0000	0.2976	0.2898	0.0679
uid49489	0.180258	1.0000	0.3599	0.5075	0.0900
uid58227	0.180315	1.0000	0.4180	0.5026	0.1141
uid58079	0.180521	1.0000	0.4432	0.5419	0.1358
uid193714	0.180669	1.0000	0.4523	0.5328	0.0980
uid46679	0.180692	1.0000	0.4867	0.5492	0.1066
uid61619	0.181150	1.0000	0.5055	0.5541	0.1118
uid43209	0.181158	1.0000	0.3245	0.3689	0.0636
uid168259	0.181737	1.0000	0.3780	0.4948	0.1074
uid183006	0.181802	1.0000	0.3695	0.3833	0.1064
uid58051	0.182001	1.0000	0.4039	0.5247	0.1301
uid54733	0.182393	1.0000	0.4061	0.5190	0.1088
uid45857	0.182592	1.0000	0.5682	0.5963	0.1353
uid157997	0.182901	1.0000	0.2098	0.2597	0.0599
uid158133	0.183097	1.0000	0.4121	0.4770	0.0966
uid70841	0.183103	1.0000	0.3453	0.4907	0.0988
uid53535	0.183124	1.0000	0.4129	0.4749	0.1006
uid165195	0.183191	1.0000	0.3958	0.4539	0.0960
uid60393	0.183394	1.0000	0.4198	0.4668	0.1160
uid184821	0.183580	1.0000	0.4102	0.4836	0.1182
uid55259	0.183816	1.0000	0.4389	0.5089	0.1259
uid190705	0.183968	1.0000	0.4053	0.4698	0.0972
uid46989	0.183981	1.0000	0.4067	0.4552	0.1270
uid189187	0.184034	1.0000	0.4199	0.4683	0.0987
uid183682	0.184047	1.0000	0.4081	0.4746	0.0978
uid159001	0.184255	1.0000	0.3973	0.4552	0.0984
uid68053	0.184580	1.0000	0.4823	0.5526	0.1243
uid74441	0.184663	1.0000	0.4380	0.5151	0.1144
uid58637	0.184964	1.0000	0.4770	0.5723	0.1473
uid183001	0.184970	1.0000	0.4098	0.4720	0.0981
uid66779	0.185048	1.0000	0.3554	0.4481	0.0849
uid82949	0.185124	1.0000	0.4098	0.5006	0.1153
uid81081	0.185147	1.0000	0.3394	0.3378	0.0918
uid184010	0.185189	1.0000	0.4070	0.4594	0.0956
uid55845	0.185219	1.0000	0.3270	0.3592	0.0964
uid49871	0.185353	1.0000	0.3673	0.4064	0.1094
uid67317	0.185423	1.0000	0.4258	0.5253	0.1220
uid195461	0.185497	1.0000	0.4148	0.4660	0.0982
uid58635	0.185657	1.0000	0.3570	0.5065	0.0987
uid48993	0.185827	1.0000	0.4082	0.5612	0.1168
uid197161	0.185934	1.0000	0.3911	0.4657	0.1034
uid68443	0.186019	1.0000	0.2085	0.2734	0.0613
uid57947	0.186070	1.0000	0.4142	0.5116	0.1102
uid50331	0.186102	1.0000	0.4834	0.5623	0.1712
uid55639	0.186481	1.0000	0.4456	0.5359	0.1286
uid58339	0.186560	1.0000	0.4630	0.5457	0.1283
uid84215	0.186602	1.0000	0.4038	0.4640	0.0966
uid65785	0.186638	1.0000	0.3939	0.4784	0.1172
uid58289	0.186723	1.0000	0.3933	0.4623	0.1160
uid48589	0.186756	1.0000	0.4354	0.4980	0.1088
uid181617	0.186777	1.0000	0.4090	0.4732	0.0979
uid59299	0.186894	1.0000	0.3954	0.4220	0.0977
uid41875	0.186922	1.0000	0.4724	0.6063	0.1234
uid179383	0.186926	1.0000	0.3205	0.3120	0.0686
uid68743	0.186999	1.0000	0.4143	0.5027	0.1120
uid58527	0.187009	1.0000	0.3892	0.4678	0.1207
uid57873	0.187451	1.0000	0.3533	0.4720	0.1107
uid57981	0.187475	1.0000	0.6264	0.7222	0.1188
uid169620	0.187554	1.0000	0.3554	0.4749	0.1074
uid59203	0.187777	1.0000	0.4202	0.4730	0.1160
uid162131	0.187777	1.0000	0.4208	0.4696	0.1160
uid161953	0.187777	1.0000	0.4199	0.4691	0.1150
uid59095	0.188050	1.0000	0.3894	0.4939	0.1045
uid61179	0.188055	1.0000	0.4364	0.5115	0.1120
uid160233	0.188194	1.0000	0.4522	0.5248	0.1148
uid58121	0.188286	1.0000	0.4896	0.6050	0.1433
uid58003	0.188390	1.0000	0.2227	0.2885	0.0633
uid193706	0.188607	1.0000	0.4130	0.4656	0.0974
uid62913	0.188612	1.0000	0.4595	0.4818	0.1080
uid57675	0.188626	1.0000	0.4134	0.4657	0.0973
uid183007	0.188891	1.0000	0.3452	0.3771	0.0938
uid41865	0.188960	1.0000	0.3564	0.4019	0.1002
uid66189	0.189026	1.0000	0.5324	0.6805	0.1258
uid81103	0.189027	1.0000	0.6491	0.6777	0.1195
uid184824	0.189067	1.0000	0.5137	0.6007	0.1256
uid167260	0.189226	1.0000	0.4355	0.5134	0.1060
uid41885	0.189322	1.0000	0.2738	0.3492	0.0577
uid60849	0.189328	1.0000	0.5021	0.5637	0.1283
uid59253	0.189345	1.0000	0.4077	0.5436	0.1170
uid162031	0.189391	1.0000	0.4990	0.5528	0.1273
uid58629	0.189404	1.0000	0.4637	0.5459	0.1342
uid57989	0.189665	1.0000	0.5390	0.6044	0.0991
uid58525	0.189889	1.0000	0.5590	0.6513	0.1298
uid48129	0.190028	1.0000	0.3879	0.4574	0.1108
uid57683	0.190078	1.0000	0.4040	0.4339	0.1210
uid57985	0.190171	1.0000	0.4291	0.4560	0.1024
uid58757	0.190507	1.0000	0.4027	0.4345	0.1000
uid177931	0.190566	1.0000	0.3982	0.4271	0.1025
uid190186	0.190566	1.0000	0.3989	0.4192	0.0963
uid49135	0.190572	1.0000	0.3941	0.4205	0.1006
uid55779	0.190619	1.0000	0.3757	0.4486	0.1092
uid195560	0.190676	1.0000	0.5214	0.5801	0.0938
uid84337	0.190746	1.0000	0.5269	0.5843	0.1098
uid54335	0.191058	1.0000	0.4608	0.5252	0.1189
uid48361	0.191146	1.0000	0.4084	0.5068	0.1223
uid58825	0.191333	1.0000	0.3985	0.4825	0.0956
uid58061	0.191488	1.0000	0.4412	0.5161	0.1060
uid54699	0.191675	1.0000	0.3532	0.3998	0.1149
uid183002	0.191704	1.0000	0.3237	0.3345	0.0726
uid68449	0.191860	1.0000	0.3389	0.4388	0.0930
uid58877	0.191891	1.0000	0.4160	0.5146	0.1348
uid177811	0.192237	1.0000	0.3835	0.4998	0.1154
uid158151	0.192331	1.0000	0.3967	0.4293	0.0990
uid59205	0.192441	1.0000	0.3190	0.4126	0.0789
uid183338	0.192447	1.0000	0.3981	0.4343	0.1109
uid58829	0.192662	1.0000	0.4030	0.4828	0.1102
uid183339	0.192760	1.0000	0.3042	0.2920	0.0706
uid61629	0.192833	1.0000	0.1415	0.1856	0.0386
uid62227	0.192839	1.0000	0.4149	0.5607	0.1074
uid46241	0.192861	1.0000	0.4198	0.5191	0.1362
uid57951	0.193179	1.0000	0.5722	0.6722	0.1911
uid197165	0.193408	1.0000	0.3592	0.4188	0.0922
uid183111	0.193472	1.0000	0.2927	0.2876	0.0687
uid57919	0.193522	1.0000	0.5466	0.5778	0.1085
uid169223	0.193761	1.0000	0.4144	0.5045	0.1105
uid162071	0.193792	1.0000	0.4018	0.4780	0.1002
uid167488	0.193931	1.0000	0.3913	0.5195	0.1181
uid58225	0.194116	1.0000	0.3819	0.4898	0.1215
uid58253	0.194790	1.0000	0.4586	0.5085	0.1303
uid59027	0.194812	1.0000	0.3596	0.3917	0.1052
uid59143	0.194819	1.0000	0.3666	0.3992	0.1090
uid57765	0.195145	1.0000	0.4978	0.6014	0.1597
uid59207	0.195334	1.0000	0.3894	0.4622	0.1202
uid184864	0.195369	1.0000	0.4735	0.5573	0.1429
uid168256	0.195447	1.0000	0.4854	0.5674	0.1597
uid175575	0.195554	1.0000	0.5138	0.5972	0.1611
uid66917	0.195619	1.0000	0.3780	0.4378	0.1149
uid58471	0.195897	1.0000	0.5088	0.5816	0.1168
uid66777	0.195998	1.0000	0.4270	0.4453	0.1066
uid58391	0.196004	1.0000	0.4489	0.4649	0.1158
uid57729	0.196121	1.0000	0.4694	0.5883	0.1206
uid65789	0.196260	1.0000	0.4025	0.4463	0.1020
uid171259	0.196307	1.0000	0.4924	0.5991	0.1329
uid59135	0.196431	1.0000	0.4070	0.4935	0.1182
uid77127	0.196482	1.0000	0.6152	0.7282	0.2232
uid62245	0.196586	1.0000	0.3325	0.4041	0.0959
uid59273	0.196593	1.0000	0.4471	0.5429	0.1529
uid57959	0.196595	1.0000	0.4098	0.5117	0.1023
uid61411	0.196598	1.0000	0.4696	0.6148	0.1586
uid197195	0.196707	1.0000	0.4923	0.6022	0.1451
uid12410	0.196861	1.0000	0.5936	0.5370	0.2473
uid182929	0.196863	1.0000	0.2895	0.2468	0.0549
uid63269	0.197028	1.0000	0.4547	0.5237	0.1304
uid175578	0.197032	1.0000	0.5199	0.6025	0.1672
uid159841	0.197107	1.0000	0.4476	0.4772	0.1009
uid57721	0.197139	1.0000	0.3914	0.4686	0.1025
uid158165	0.197272	1.0000	0.3333	0.3787	0.0911
uid43211	0.197562	1.0000	0.4142	0.5388	0.1063
uid62207	0.197729	1.0000	0.2277	0.2967	0.0499
uid57885	0.197800	1.0000	0.3905	0.4797	0.1125
uid188480	0.197881	1.0000	0.4086	0.4362	0.1206
uid46523	0.197902	1.0000	0.4611	0.5730	0.1388
uid41925	0.198094	1.0000	0.4329	0.5323	0.1279
uid58107	0.198161	1.0000	0.5400	0.6614	0.2075
uid162057	0.198223	1.0000	0.4654	0.5195	0.1038
uid171829	0.198278	1.0000	0.5486	0.6525	0.2117
uid59371	0.198376	1.0000	0.5905	0.6809	0.1732
uid61589	0.198625	1.0000	0.2770	0.2816	0.0553
uid41735	0.198879	1.0000	0.4601	0.5199	0.1076
uid162091	0.199296	1.0000	0.3866	0.4161	0.1042
uid58057	0.199575	1.0000	0.3799	0.4788	0.0827
uid81629	0.199960	1.0000	0.3626	0.4424	0.0921
uid46943	0.199989	1.0000	0.4447	0.4905	0.1364
uid205053	0.200021	1.0000	0.4586	0.5507	0.1225
uid158171	0.200025	1.0000	0.4951	0.5790	0.1648
uid46839	0.200077	1.0000	0.4440	0.4957	0.1368
uid162073	0.200077	1.0000	0.3816	0.4276	0.1076
uid58237	0.200112	1.0000	0.3835	0.4161	0.1014
uid57875	0.200157	1.0000	0.4100	0.4350	0.1262
uid58537	0.200410	1.0000	0.3064	0.4287	0.1018
uid162033	0.200437	1.0000	0.4438	0.4788	0.1119
uid48823	0.200465	1.0000	0.3849	0.4763	0.1105
uid57621	0.200695	1.0000	0.4073	0.4427	0.1239
uid158119	0.200695	1.0000	0.4065	0.4350	0.1245
uid61645	0.200701	1.0000	0.5177	0.6407	0.1673
uid183005	0.200767	1.0000	0.3199	0.3365	0.0742
uid60575	0.200914	1.0000	0.4232	0.4868	0.1206
uid58189	0.200929	1.0000	0.4304	0.5372	0.1501
uid198767	0.201093	1.0000	0.5482	0.6549	0.1623
uid50427	0.201122	1.0000	0.3373	0.3676	0.1014
uid13961	0.201124	1.0000	0.5248	0.4468	0.1738
uid57967	0.201192	1.0000	0.3721	0.3986	0.1122
uid176453	0.201196	1.0000	0.4117	0.4721	0.1095
uid161989	0.201331	1.0000	0.3971	0.4653	0.1029
uid167261	0.201457	1.0000	0.4182	0.5288	0.1290
uid58887	0.201474	1.0000	0.5077	0.5615	0.1385
uid57711	0.201474	1.0000	0.5146	0.5593	0.1418
uid59583	0.201636	1.0000	0.3748	0.3781	0.0994
uid51721	0.201673	1.0000	0.3898	0.4114	0.1076
uid59011	0.201732	1.0000	0.5096	0.5541	0.1215
uid78143	0.201763	1.0000	0.3733	0.4828	0.1018
uid68311	0.201782	1.0000	0.3846	0.3770	0.1053
uid68837	0.201792	1.0000	0.5312	0.6669	0.1122
uid198768	0.201800	1.0000	0.5393	0.6386	0.1648
uid57975	0.201896	1.0000	0.3963	0.4334	0.0964
uid57671	0.201960	1.0000	0.5399	0.5961	0.1197
uid65089	0.201975	1.0000	0.3634	0.5271	0.0988
uid84411	0.201982	1.0000	0.3633	0.5206	0.0915
uid162117	0.202020	1.0000	0.3791	0.3704	0.1045
uid158879	0.202022	1.0000	0.4183	0.4721	0.0980
uid162159	0.202103	1.0000	0.3680	0.3682	0.0957
uid58053	0.202118	1.0000	0.4370	0.5035	0.1141
uid168516	0.202262	1.0000	0.4093	0.4679	0.1093
uid184827	0.202292	1.0000	0.3677	0.4578	0.1052
uid192185	0.202323	1.0000	0.5413	0.6009	0.1141
uid50615	0.202342	1.0000	0.3896	0.4224	0.0949
uid58097	0.202440	1.0000	0.3994	0.4563	0.1028
uid57851	0.202624	1.0000	0.5510	0.6596	0.1673
uid57907	0.202707	1.0000	0.3609	0.4801	0.1160
uid58297	0.202873	1.0000	0.5376	0.6878	0.1397
uid58849	0.202908	1.0000	0.4013	0.4820	0.0995
uid59173	0.202967	1.0000	0.3945	0.4181	0.1068
uid182932	0.203027	1.0000	0.2831	0.2900	0.0675
uid58851	0.203031	1.0000	0.3923	0.4758	0.0935
uid57991	0.203072	1.0000	0.4221	0.4671	0.1239
uid58923	0.203109	1.0000	0.4032	0.4736	0.1014
uid162067	0.203125	1.0000	0.3875	0.4666	0.0968
uid173860	0.203159	1.0000	0.4021	0.4407	0.0962
uid58433	0.203185	1.0000	0.4304	0.5407	0.1181
uid63665	0.203261	1.0000	0.5264	0.6423	0.1662
uid173374	0.203269	1.0000	0.4064	0.4246	0.0990
uid58687	0.203285	1.0000	0.5169	0.5938	0.1537
uid58759	0.203306	1.0000	0.4055	0.4358	0.0975
uid54341	0.203308	1.0000	0.5253	0.6017	0.1482
uid58595	0.203354	1.0000	0.5193	0.5973	0.1467
uid189188	0.203364	1.0000	0.4066	0.4296	0.1009
uid59017	0.203394	1.0000	0.4093	0.4583	0.1019
uid58939	0.203457	1.0000	0.5450	0.6208	0.1584
uid58419	0.203479	1.0000	0.2881	0.3753	0.0805
uid73967	0.203496	1.0000	0.4104	0.4728	0.0945
uid158699	0.203553	1.0000	0.4831	0.5458	0.1384
uid176921	0.203570	1.0000	0.3794	0.4729	0.0919
uid57753	0.203692	1.0000	0.4309	0.5288	0.1262
uid179370	0.203752	1.0000	0.4007	0.4289	0.1109
uid61897	0.203761	1.0000	0.5318	0.6118	0.1600
uid57859	0.203811	1.0000	0.3881	0.4927	0.1062
uid162021	0.203992	1.0000	0.4013	0.4246	0.0998
uid41333	0.204059	1.0000	0.4077	0.4629	0.1379
uid57589	0.204144	1.0000	0.5287	0.6079	0.1494
uid58693	0.204144	1.0000	0.5291	0.6059	0.1499
uid58315	0.204164	1.0000	0.3980	0.4234	0.1045
uid58581	0.204190	1.0000	0.3900	0.4994	0.1070
uid193770	0.204282	1.0000	0.4310	0.5413	0.1052
uid49485	0.204300	1.0000	0.3289	0.4394	0.0917
uid58811	0.204323	1.0000	0.5239	0.5911	0.1504
uid167487	0.204369	1.0000	0.3723	0.4188	0.0780
uid59303	0.204431	1.0000	0.3987	0.4300	0.0996
uid57909	0.204431	1.0000	0.4009	0.4294	0.0999
uid58083	0.204431	1.0000	0.4026	0.4326	0.0992
uid59385	0.204431	1.0000	0.4052	0.4316	0.1018
uid58091	0.204431	1.0000	0.4018	0.4277	0.1003
uid46803	0.204560	1.0000	0.4199	0.5126	0.1406
uid58381	0.204612	1.0000	0.4204	0.4918	0.1115
uid58379	0.204709	1.0000	0.3951	0.5091	0.1079
uid189027	0.204709	1.0000	0.3626	0.4834	0.1025
uid58161	0.204755	1.0000	0.5356	0.6325	0.1826
uid66803	0.204809	1.0000	0.4092	0.5047	0.1118
uid170731	0.204813	1.0000	0.4737	0.5675	0.1487
uid58179	0.204817	1.0000	0.4045	0.4969	0.1215
uid57931	0.204836	1.0000	0.3779	0.4037	0.1125
uid61409	0.204872	1.0000	0.4884	0.5966	0.1545
uid189028	0.204950	1.0000	0.3639	0.4860	0.1014
uid186819	0.204967	1.0000	0.3755	0.4464	0.1121
uid195569	0.204967	1.0000	0.3753	0.4515	0.1100
uid89379	0.204999	1.0000	0.5284	0.6070	0.1501
uid89373	0.204999	1.0000	0.5281	0.5997	0.1504
uid57633	0.205064	1.0000	0.5210	0.5912	0.1740
uid87037	0.205070	1.0000	0.3915	0.3989	0.1116
uid70727	0.205075	1.0000	0.5071	0.5595	0.1657
uid58719	0.205130	1.0000	0.3986	0.5276	0.1213
uid46353	0.205201	1.0000	0.4120	0.5000	0.1094
uid58799	0.205207	1.0000	0.5170	0.6015	0.1723
uid59301	0.205277	1.0000	0.5242	0.5945	0.1747
uid62903	0.205292	1.0000	0.4112	0.5288	0.1261
uid42155	0.205379	1.0000	0.5720	0.6742	0.1919
uid66207	0.205406	1.0000	0.4627	0.5350	0.1580
uid47079	0.205570	1.0000	0.4175	0.4944	0.1189
uid59887	0.205718	1.0000	0.4187	0.4672	0.0988
uid158159	0.205781	1.0000	0.5325	0.6020	0.1746
uid159955	0.205901	1.0000	0.4385	0.4944	0.1328
uid67365	0.205931	1.0000	0.3765	0.4352	0.1180
uid57713	0.206073	1.0000	0.4621	0.5992	0.1594
uid59029	0.206100	1.0000	0.4141	0.4702	0.1253
uid158537	0.206115	1.0000	0.4053	0.4411	0.1222
uid59101	0.206160	1.0000	0.3714	0.3776	0.1029
uid186549	0.206189	1.0000	0.2010	0.2582	0.0545
uid57813	0.206243	1.0000	0.3809	0.4774	0.1176
uid193766	0.206450	1.0000	0.4334	0.5451	0.1142
uid40659	0.206482	1.0000	0.4405	0.4939	0.1342
uid82369	0.206516	1.0000	0.5238	0.6199	0.1731
uid58609	0.206897	1.0000	0.4140	0.4377	0.1251
uid158071	0.206897	1.0000	0.4179	0.4465	0.1275
uid47317	0.206897	1.0000	0.4144	0.4406	0.1288
uid58445	0.206962	1.0000	0.3702	0.4356	0.1100
uid159693	0.206991	1.0000	0.4415	0.4959	0.1318
uid59399	0.207041	1.0000	0.4065	0.5028	0.1193
uid158073	0.207070	1.0000	0.4107	0.4330	0.1264
uid193657	0.207076	1.0000	0.2935	0.3307	0.0608
uid58625	0.207117	1.0000	0.3714	0.4618	0.0961
uid58607	0.207145	1.0000	0.4172	0.4398	0.1264
uid70839	0.207207	1.0000	0.5323	0.6129	0.1760
uid89383	0.207249	1.0000	0.5114	0.6035	0.1755
uid42499	0.207261	1.0000	0.4559	0.5842	0.1570
uid46245	0.207313	1.0000	0.4093	0.5107	0.1208
uid197171	0.207370	1.0000	0.3260	0.3045	0.0669
uid73963	0.207413	1.0000	0.5279	0.6094	0.1775
uid45893	0.207539	1.0000	0.3390	0.5091	0.0976
uid43679	0.207566	1.0000	0.4042	0.4818	0.1000
uid162509	0.207574	1.0000	0.3646	0.4643	0.1075
uid57685	0.207622	1.0000	0.4497	0.5166	0.1059
uid201479	0.207622	1.0000	0.4545	0.5106	0.1077
uid82379	0.207649	1.0000	0.3641	0.4789	0.0884
uid58733	0.207862	1.0000	0.4892	0.5418	0.1460
uid86659	0.207873	1.0000	0.5193	0.5953	0.1777
uid86653	0.207873	1.0000	0.5198	0.6056	0.1758
uid58961	0.207873	1.0000	0.5156	0.6037	0.1772
uid86657	0.207873	1.0000	0.5209	0.6058	0.1762
uid88069	0.207873	1.0000	0.5220	0.6066	0.1779
uid86655	0.207873	1.0000	0.5209	0.6047	0.1762
uid88067	0.207933	1.0000	0.5215	0.6084	0.1770
uid158043	0.207993	1.0000	0.5223	0.6048	0.1726
uid182934	0.208039	1.0000	0.3466	0.4009	0.1113
uid58027	0.208082	1.0000	0.5225	0.6013	0.1807
uid66329	0.208199	1.0000	0.3828	0.4987	0.1099
uid58871	0.208264	1.0000	0.3892	0.4740	0.0984
uid74445	0.208278	1.0000	0.4329	0.5383	0.1273
uid197182	0.208289	1.0000	0.3156	0.4471	0.0989
uid82367	0.208308	1.0000	0.5856	0.6110	0.1649
uid57727	0.208355	1.0000	0.3543	0.4983	0.0977
uid61623	0.208408	1.0000	0.4226	0.5243	0.1362
uid42497	0.208467	1.0000	0.3721	0.4292	0.1186
uid59147	0.208539	1.0000	0.3916	0.4198	0.1073
uid59311	0.208614	1.0000	0.5935	0.8258	0.1871
uid58669	0.208630	1.0000	0.4194	0.5210	0.1374
uid58971	0.208670	1.0000	0.3704	0.4269	0.1113
uid58913	0.208761	1.0000	0.3433	0.3806	0.0750
uid43471	0.208839	1.0000	0.4402	0.5375	0.1151
uid58945	0.208886	1.0000	0.3976	0.4140	0.0904
uid158375	0.208980	1.0000	0.4498	0.5453	0.1258
uid158383	0.208980	1.0000	0.4498	0.5453	0.1258
uid59279	0.208980	1.0000	0.4494	0.5434	0.1258
uid158379	0.208980	1.0000	0.4498	0.5453	0.1258
uid158373	0.208980	1.0000	0.4498	0.5457	0.1258
uid158531	0.208980	1.0000	0.4494	0.5453	0.1258
uid158381	0.208980	1.0000	0.4498	0.5468	0.1258
uid58145	0.209103	1.0000	0.4344	0.4738	0.1354
uid66607	0.209196	1.0000	0.4152	0.4754	0.1255
uid60855	0.209267	1.0000	0.3624	0.5181	0.1030
uid58893	0.209375	1.0000	0.4686	0.5635	0.1427
uid58037	0.209385	1.0000	0.4078	0.4420	0.1267
uid58171	0.209545	1.0000	0.3858	0.4088	0.1043
uid57631	0.209548	1.0000	0.4751	0.5642	0.1401
uid48643	0.209601	1.0000	0.3560	0.4033	0.0747
uid59237	0.209651	1.0000	0.4153	0.4417	0.0995
uid170534	0.209672	1.0000	0.4853	0.5454	0.1465
uid59151	0.209721	1.0000	0.4046	0.4316	0.1232
uid59153	0.209814	1.0000	0.4044	0.4283	0.1246
uid205051	0.209823	1.0000	0.3896	0.4797	0.1130
uid189241	0.209871	1.0000	0.4281	0.4647	0.1331
uid57853	0.209874	1.0000	0.5888	0.6603	0.1992
uid88073	0.209880	1.0000	0.3725	0.3953	0.0969
uid58991	0.209888	1.0000	0.2803	0.3017	0.0816
uid162045	0.209989	1.0000	0.3746	0.4949	0.0912
uid60157	0.209999	1.0000	0.3989	0.4592	0.1170
uid58089	0.210033	1.0000	0.3939	0.4152	0.0956
uid58619	0.210089	1.0000	0.4091	0.4399	0.1240
uid58507	0.210121	1.0000	0.4738	0.5101	0.1388
uid58487	0.210203	1.0000	0.4005	0.4295	0.1242
uid66301	0.210226	1.0000	0.3924	0.4051	0.0947
uid159875	0.210226	1.0000	0.4665	0.5920	0.1461
uid45927	0.210226	1.0000	0.4631	0.5959	0.1470
uid178736	0.210334	1.0000	0.4189	0.4572	0.0971
uid58485	0.210344	1.0000	0.4066	0.4387	0.1215
uid48809	0.210353	1.0000	0.4900	0.5876	0.1642
uid50585	0.210384	1.0000	0.4305	0.4964	0.1055
uid62461	0.210400	1.0000	0.5528	0.6066	0.1553
uid58509	0.210417	1.0000	0.4654	0.5100	0.1363
uid177713	0.210427	1.0000	0.4447	0.5281	0.1303
uid53037	0.210430	1.0000	0.3716	0.4950	0.0985
uid58157	0.210434	1.0000	0.4018	0.4247	0.1247
uid174986	0.210545	1.0000	0.4007	0.4957	0.1117
uid162109	0.210580	1.0000	0.4870	0.5626	0.1127
uid168321	0.210608	1.0000	0.4401	0.5308	0.1325
uid57807	0.210811	1.0000	0.3720	0.4952	0.1136
uid158049	0.210858	1.0000	0.3459	0.3700	0.1061
uid201428	0.210880	1.0000	0.4494	0.5771	0.1651
uid87069	0.210921	1.0000	0.4518	0.5795	0.1651
uid87065	0.210921	1.0000	0.4524	0.5850	0.1641
uid159543	0.210921	1.0000	0.4544	0.5862	0.1675
uid87067	0.210921	1.0000	0.4506	0.5892	0.1651
uid87051	0.210921	1.0000	0.4518	0.5807	0.1651
uid72937	0.210969	1.0000	0.4686	0.5638	0.1147
uid68447	0.211036	1.0000	0.4524	0.5862	0.1628
uid58429	0.211124	1.0000	0.3938	0.4508	0.1255
uid57625	0.211137	1.0000	0.4820	0.5691	0.1886
uid58931	0.211155	1.0000	0.3863	0.4146	0.1058
uid41927	0.211171	1.0000	0.4296	0.5206	0.1154
uid67357	0.211309	1.0000	0.3995	0.4977	0.1169
uid57867	0.211317	1.0000	0.4042	0.4500	0.0990
uid42615	0.211386	1.0000	0.2621	0.3076	0.0528
uid58841	0.211397	1.0000	0.4073	0.4892	0.0978
uid51503	0.211456	1.0000	0.4065	0.4004	0.1114
uid193710	0.211498	1.0000	0.4921	0.5444	0.1497
uid162041	0.211510	1.0000	0.3563	0.4692	0.1020
uid49001	0.211547	1.0000	0.4153	0.4468	0.1082
uid59433	0.211613	1.0000	0.3820	0.4781	0.1253
uid183113	0.211615	1.0000	0.3071	0.3102	0.0606
uid179384	0.211668	1.0000	0.5027	0.5669	0.1183
uid55487	0.211752	1.0000	0.3811	0.4959	0.0938
uid48801	0.211765	1.0000	0.4839	0.5347	0.1450
uid81779	0.211863	1.0000	0.4266	0.5095	0.1347
uid57881	0.211894	1.0000	0.4521	0.5081	0.1294
uid161957	0.211894	1.0000	0.4515	0.5135	0.1292
uid50673	0.211970	1.0000	0.4188	0.4455	0.0991
uid67501	0.212102	1.0000	0.3864	0.4772	0.0993
uid58937	0.212129	1.0000	0.3942	0.4639	0.1266
uid89381	0.212170	1.0000	0.4292	0.5135	0.1053
uid197216	0.212192	1.0000	0.3927	0.4699	0.1027
uid58985	0.212215	1.0000	0.4162	0.5240	0.1209
uid73415	0.212344	1.0000	0.4260	0.5520	0.1287
uid193709	0.212574	1.0000	0.4212	0.4946	0.1371
uid159667	0.212666	1.0000	0.4428	0.5089	0.1075
uid167486	0.212724	1.0000	0.3162	0.3511	0.0908
uid59227	0.212836	1.0000	0.5051	0.6245	0.1708
uid58199	0.212929	1.0000	0.4006	0.4594	0.1024
uid62715	0.212976	1.0000	0.3443	0.3625	0.1046
uid57917	0.212999	1.0000	0.3960	0.4581	0.1040
uid162119	0.213066	1.0000	0.4181	0.4420	0.0991
uid162121	0.213066	1.0000	0.4153	0.4405	0.0996
uid67321	0.213085	1.0000	0.4376	0.5949	0.1376
uid193764	0.213113	1.0000	0.5056	0.6241	0.1696
uid157909	0.213162	1.0000	0.4228	0.4924	0.1030
uid159677	0.213193	1.0000	0.4285	0.4984	0.1034
uid162175	0.213200	1.0000	0.4247	0.4924	0.1074
uid159673	0.213236	1.0000	0.4331	0.5069	0.1047
uid159671	0.213369	1.0000	0.4289	0.5076	0.1053
uid159669	0.213382	1.0000	0.4232	0.5037	0.1048
uid46255	0.213425	1.0000	0.4503	0.5015	0.1237
uid63399	0.213436	1.0000	0.4513	0.5573	0.1301
uid83609	0.213483	1.0000	0.4227	0.5010	0.1078
uid158863	0.213498	1.0000	0.4238	0.5179	0.1108
uid47083	0.213576	1.0000	0.3776	0.5017	0.1087
uid182930	0.213606	1.0000	0.2938	0.2759	0.0664
uid58495	0.213822	1.0000	0.4089	0.4429	0.1089
uid165185	0.213878	1.0000	0.3980	0.4184	0.1068
uid162167	0.213927	1.0000	0.4335	0.5244	0.1089
uid41533	0.213945	1.0000	0.6020	0.7003	0.2168
uid46231	0.214070	1.0000	0.4493	0.5685	0.1364
uid167998	0.214125	1.0000	0.3824	0.4661	0.1054
uid84301	0.214139	1.0000	0.4374	0.5025	0.1108
uid59159	0.214141	1.0000	0.4603	0.4864	0.1249
uid58795	0.214192	1.0000	0.3920	0.4236	0.0985
uid84317	0.214192	1.0000	0.4343	0.4974	0.1125
uid62095	0.214309	1.0000	0.4713	0.6000	0.1730
uid49527	0.214373	1.0000	0.3777	0.4950	0.1203
uid197201	0.214377	1.0000	0.3532	0.4051	0.1000
uid57827	0.214412	1.0000	0.6469	0.7321	0.2496
uid62131	0.214458	1.0000	0.4875	0.6058	0.1592
uid177080	0.214459	1.0000	0.2984	0.3398	0.0661
uid159675	0.214658	1.0000	0.4280	0.4994	0.1058
uid58577	0.214668	1.0000	0.5430	0.6511	0.1929
uid158533	0.214752	1.0000	0.6713	0.7245	0.2517
uid176920	0.214776	1.0000	0.4495	0.5817	0.1623
uid58977	0.214776	1.0000	0.4494	0.5874	0.1586
uid57585	0.214776	1.0000	0.4519	0.5889	0.1623
uid83611	0.214876	1.0000	0.4013	0.4275	0.1002
uid68101	0.214920	1.0000	0.6778	0.7594	0.2803
uid57629	0.215044	1.0000	0.5387	0.6259	0.1958
uid58367	0.215071	1.0000	0.2573	0.2836	0.0517
uid193717	0.215098	1.0000	0.6408	0.7091	0.2172
uid49481	0.215162	1.0000	0.4031	0.5058	0.1312
uid197170	0.215221	1.0000	0.4308	0.4898	0.1059
uid58711	0.215270	1.0000	0.4555	0.5455	0.1017
uid58279	0.215330	1.0000	0.4680	0.5459	0.1427
uid57607	0.215513	1.0000	0.4607	0.5456	0.1639
uid58231	0.215648	1.0000	0.4262	0.5070	0.1364
uid158875	0.215712	1.0000	0.3975	0.4256	0.0976
uid195604	0.215766	1.0000	0.4608	0.5088	0.1345
uid81777	0.215788	1.0000	0.2534	0.2841	0.0465
uid58103	0.215832	1.0000	0.3901	0.4193	0.0939
uid70793	0.215857	1.0000	0.4263	0.4622	0.1241
uid58739	0.215882	1.0000	0.4138	0.5106	0.1269
uid182733	0.215884	1.0000	0.4040	0.4236	0.1145
uid173403	0.215939	1.0000	0.4121	0.4365	0.0999
uid55641	0.216010	1.0000	0.4162	0.5133	0.1331
uid58529	0.216035	1.0000	0.4034	0.4237	0.0987
uid82815	0.216038	1.0000	0.3944	0.4232	0.0972
uid58753	0.216038	1.0000	0.3969	0.4260	0.0980
uid59171	0.216043	1.0000	0.4199	0.4628	0.1193
uid57653	0.216063	1.0000	0.3237	0.3955	0.1036
uid57673	0.216072	1.0000	0.4115	0.4390	0.1033
uid58793	0.216080	1.0000	0.5438	0.6184	0.1879
uid58119	0.216110	1.0000	0.4672	0.5823	0.1369
uid77119	0.216143	1.0000	0.3903	0.4458	0.1278
uid167481	0.216147	1.0000	0.4631	0.5380	0.1155
uid58837	0.216147	1.0000	0.4681	0.5432	0.1160
uid59043	0.216176	1.0000	0.4127	0.5313	0.1272
uid58875	0.216206	1.0000	0.5073	0.5675	0.1133
uid49695	0.216229	1.0000	0.3891	0.4900	0.1000
uid188688	0.216279	1.0000	0.4431	0.5278	0.1130
uid61245	0.216378	1.0000	0.5000	0.6031	0.1765
uid43465	0.216435	1.0000	0.3451	0.3733	0.0665
uid58563	0.216443	1.0000	0.2990	0.4151	0.0889
uid55357	0.216595	1.0000	0.5194	0.5884	0.1247
uid59219	0.216690	1.0000	0.4009	0.4624	0.0986
uid65787	0.216708	1.0000	0.3795	0.4715	0.0925
uid71131	0.216843	1.0000	0.3613	0.4066	0.1088
uid203791	0.216983	1.0000	0.3297	0.3477	0.0658
uid86855	0.216994	1.0000	0.3516	0.3796	0.1048
uid54441	0.217000	1.0000	0.4159	0.4620	0.1137
uid168379	0.217014	1.0000	0.4100	0.4693	0.1284
uid158843	0.217018	1.0000	0.6767	0.7341	0.2568
uid58655	0.217029	1.0000	0.3343	0.4524	0.0942
uid168258	0.217131	1.0000	0.4384	0.5266	0.1088
uid161959	0.217187	1.0000	0.4205	0.4720	0.1154
uid59285	0.217213	1.0000	0.6696	0.7254	0.2526
uid158847	0.217228	1.0000	0.6815	0.7319	0.2578
uid58895	0.217245	1.0000	0.4675	0.5673	0.1445
uid59283	0.217272	1.0000	0.6637	0.7239	0.2540
uid158849	0.217272	1.0000	0.6766	0.7253	0.2606
uid46257	0.217291	1.0000	0.3335	0.4211	0.0817
uid67507	0.217298	1.0000	0.3827	0.4396	0.1056
uid57805	0.217305	1.0000	0.6743	0.7340	0.2560
uid173370	0.217359	1.0000	0.4335	0.5475	0.1141
uid158845	0.217387	1.0000	0.6308	0.7056	0.2056
uid173373	0.217413	1.0000	0.4509	0.5714	0.1093
uid57623	0.217432	1.0000	0.4387	0.4760	0.1471
uid184818	0.217606	1.0000	0.5176	0.5741	0.1523
uid46801	0.217643	1.0000	0.4394	0.5258	0.1269
uid173371	0.217718	1.0000	0.4323	0.5561	0.1032
uid58545	0.217733	1.0000	0.4584	0.5410	0.1383
uid165873	0.217755	1.0000	0.6340	0.7225	0.2131
uid57665	0.217790	1.0000	0.4131	0.4970	0.1153
uid58787	0.217817	1.0000	0.3869	0.5482	0.1054
uid57883	0.217836	1.0000	0.4861	0.6314	0.1605
uid55353	0.217851	1.0000	0.4628	0.4915	0.1040
uid58599	0.217862	1.0000	0.2914	0.3408	0.0697
uid173372	0.217867	1.0000	0.4494	0.5840	0.1123
uid59045	0.217917	1.0000	0.4439	0.5273	0.1244
uid158535	0.218048	1.0000	0.6542	0.7188	0.2382
uid205541	0.218050	1.0000	0.3423	0.3664	0.0932
uid162171	0.218054	1.0000	0.4284	0.5379	0.1170
uid205054	0.218057	1.0000	0.4504	0.5439	0.1148
uid58935	0.218091	1.0000	0.3352	0.4421	0.0962
uid57583	0.218130	1.0000	0.3729	0.3695	0.0848
uid87025	0.218137	1.0000	0.4656	0.4937	0.1025
uid87003	0.218256	1.0000	0.4567	0.5367	0.1142
uid197153	0.218355	1.0000	0.4865	0.5487	0.1242
uid58805	0.218474	1.0000	0.4258	0.5219	0.1519
uid66295	0.218525	1.0000	0.5673	0.6495	0.1505
uid188477	0.218528	1.0000	0.4675	0.5126	0.1115
uid176369	0.218529	1.0000	0.3976	0.4028	0.0988
uid162087	0.218547	1.0000	0.4404	0.5315	0.1178
uid59137	0.218581	1.0000	0.3880	0.4436	0.1204
uid162201	0.218589	1.0000	0.4351	0.5376	0.1319
uid66873	0.218593	1.0000	0.3673	0.4595	0.1059
uid181997	0.218635	1.0000	0.4711	0.5507	0.1142
uid62225	0.218738	1.0000	0.4030	0.4965	0.1047
uid172463	0.218743	1.0000	0.3963	0.4323	0.1188
uid51695	0.218763	1.0000	0.5412	0.5923	0.1278
uid59225	0.218827	1.0000	0.5448	0.6245	0.1750
uid159867	0.218873	1.0000	0.5235	0.5873	0.1662
uid57707	0.218980	1.0000	0.4607	0.5865	0.1125
uid58603	0.219020	1.0000	0.4091	0.4590	0.1216
uid58031	0.219068	1.0000	0.4899	0.5376	0.1270
uid47507	0.219076	1.0000	0.4495	0.5003	0.1285
uid68281	0.219150	1.0000	0.4105	0.5256	0.1297
uid63397	0.219193	1.0000	0.4574	0.4947	0.1344
uid58615	0.219245	1.0000	0.3708	0.4686	0.1151
uid58403	0.219320	1.0000	0.4675	0.5453	0.1607
uid157331	0.219359	1.0000	0.4028	0.5084	0.1200
uid57913	0.219365	1.0000	0.6609	0.7143	0.2410
uid58395	0.219419	1.0000	0.4322	0.4672	0.1203
uid58885	0.219455	1.0000	0.4463	0.4534	0.1124
uid58041	0.219481	1.0000	0.4126	0.5379	0.0866
uid54735	0.219563	1.0000	0.3313	0.5010	0.1008
uid59383	0.219568	1.0000	0.4628	0.4869	0.1218
uid185179	0.219597	1.0000	0.2974	0.3164	0.0829
uid58251	0.219606	1.0000	0.4651	0.5063	0.1328
uid189953	0.219623	1.0000	0.4495	0.5384	0.1151
uid57735	0.219629	1.0000	0.3743	0.4153	0.1146
uid171377	0.219655	1.0000	0.4063	0.5441	0.1341
uid60789	0.219762	1.0000	0.4638	0.5413	0.1478
uid83615	0.219785	1.0000	0.3739	0.4220	0.1124
uid41425	0.219793	1.0000	0.1462	0.1795	0.0285
uid158857	0.219801	1.0000	0.3797	0.4231	0.1123
uid162335	0.219844	1.0000	0.5575	0.6149	0.1810
uid42777	0.220010	1.0000	0.3296	0.4460	0.0956
uid66303	0.220033	1.0000	0.3883	0.4047	0.1099
uid58929	0.220039	1.0000	0.3800	0.4116	0.1058
uid159513	0.220039	1.0000	0.3757	0.4146	0.1061
uid59177	0.220058	1.0000	0.3811	0.4877	0.0986
uid58653	0.220120	1.0000	0.5245	0.5863	0.1655
uid58113	0.220151	1.0000	0.3868	0.4472	0.1205
uid159993	0.220185	1.0000	0.5562	0.6563	0.1591
uid59065	0.220266	1.0000	0.3336	0.4197	0.0933
uid58501	0.220266	1.0000	0.4375	0.5595	0.1185
uid159879	0.220334	1.0000	0.5526	0.6346	0.1584
uid159881	0.220334	1.0000	0.5526	0.6434	0.1584
uid58409	0.220355	1.0000	0.3589	0.5305	0.0887
uid158855	0.220467	1.0000	0.3808	0.4280	0.1131
uid58865	0.220490	1.0000	0.6755	0.7550	0.1190
uid193713	0.220517	1.0000	0.5548	0.6445	0.1528
uid161369	0.220517	1.0000	0.5437	0.6266	0.1507
uid193712	0.220517	1.0000	0.5531	0.6305	0.1527
uid196775	0.220517	1.0000	0.5524	0.6441	0.1507
uid203391	0.220546	1.0000	0.6867	0.7517	0.1264
uid59351	0.220578	1.0000	0.5407	0.6418	0.1516
uid53065	0.220600	1.0000	0.4354	0.5044	0.1189
uid43327	0.220638	1.0000	0.3422	0.3870	0.0952
uid46807	0.220673	1.0000	0.3881	0.4222	0.1074
uid59241	0.220703	1.0000	0.3849	0.4274	0.1146
uid73587	0.220730	1.0000	0.2273	0.3770	0.0582
uid158693	0.220746	1.0000	0.3841	0.3952	0.1077
uid158853	0.220752	1.0000	0.3792	0.4222	0.1124
uid58075	0.220759	1.0000	0.4080	0.4117	0.1195
uid202924	0.220768	1.0000	0.3220	0.4311	0.0930
uid57723	0.220768	1.0000	0.3201	0.4444	0.0924
uid58589	0.220768	1.0000	0.4379	0.5070	0.1196
uid196776	0.220784	1.0000	0.5516	0.6319	0.1498
uid196777	0.220795	1.0000	0.5481	0.6488	0.1477
uid167484	0.220795	1.0000	0.5487	0.6298	0.1512
uid196772	0.220795	1.0000	0.5472	0.6330	0.1498
uid161403	0.220795	1.0000	0.5458	0.6405	0.1503
uid167483	0.220795	1.0000	0.5461	0.6425	0.1513
uid196778	0.220795	1.0000	0.5478	0.6326	0.1500
uid161995	0.220795	1.0000	0.5449	0.6433	0.1510
uid62937	0.220828	1.0000	0.3718	0.4178	0.1139
uid167485	0.220855	1.0000	0.5504	0.6447	0.1513
uid58019	0.220913	1.0000	0.3744	0.4306	0.1161
uid58873	0.220913	1.0000	0.3704	0.4170	0.1119
uid59319	0.220966	1.0000	0.3727	0.4193	0.1107
uid196770	0.220980	1.0000	0.5545	0.6337	0.1529
uid159863	0.220980	1.0000	0.5542	0.6515	0.1527
uid196771	0.220980	1.0000	0.5534	0.6359	0.1529
uid196769	0.220980	1.0000	0.5523	0.6491	0.1529
uid58333	0.220990	1.0000	0.5509	0.6484	0.1544
uid59349	0.220990	1.0000	0.5525	0.6387	0.1514
uid83613	0.221046	1.0000	0.3801	0.4309	0.1138
uid51419	0.221047	1.0000	0.3626	0.3819	0.1083
uid45897	0.221074	1.0000	0.4430	0.5217	0.1488
uid59009	0.221137	1.0000	0.3796	0.4328	0.1138
uid196774	0.221160	1.0000	0.5526	0.6283	0.1524
uid196773	0.221160	1.0000	0.5066	0.6357	0.1521
uid196781	0.221160	1.0000	0.5446	0.6391	0.1511
uid196780	0.221160	1.0000	0.5446	0.6380	0.1511
uid196779	0.221160	1.0000	0.5142	0.6193	0.1521
uid57637	0.221160	1.0000	0.5490	0.6403	0.1529
uid161361	0.221160	1.0000	0.5473	0.6374	0.1527
uid57921	0.221167	1.0000	0.4495	0.5032	0.2498
uid196782	0.221180	1.0000	0.5153	0.6160	0.1532
uid46097	0.221208	1.0000	0.4078	0.5004	0.1090
uid161409	0.221238	1.0000	0.5455	0.6320	0.1522
uid161377	0.221238	1.0000	0.5444	0.6331	0.1522
uid161353	0.221238	1.0000	0.5444	0.6221	0.1522
uid161985	0.221243	1.0000	0.4625	0.4854	0.1291
uid83617	0.221249	1.0000	0.3789	0.4335	0.1122
uid159871	0.221249	1.0000	0.3793	0.4335	0.1122
uid57927	0.221249	1.0000	0.3789	0.4335	0.1122
uid58451	0.221288	1.0000	0.3402	0.4156	0.1129
uid59015	0.221571	1.0000	0.3828	0.4368	0.1117
uid55693	0.221573	1.0000	0.4297	0.4392	0.1008
uid68843	0.221574	1.0000	0.5475	0.6503	0.1530
uid176125	0.221576	1.0000	0.4440	0.5201	0.1157
uid68687	0.221643	1.0000	0.5201	0.6143	0.1897
uid188115	0.221751	1.0000	0.6191	0.7271	0.2271
uid51489	0.221756	1.0000	0.4260	0.4570	0.1206
uid72793	0.221824	1.0000	0.3874	0.4120	0.1188
uid175570	0.221861	1.0000	0.6330	0.7367	0.2447
uid176373	0.221861	1.0000	0.6031	0.7088	0.2345
uid173859	0.221861	1.0000	0.6366	0.7374	0.2467
uid176374	0.221861	1.0000	0.6250	0.7340	0.2394
uid55329	0.221909	1.0000	0.4170	0.4940	0.1204
uid175576	0.221950	1.0000	0.5070	0.6036	0.1564
uid57591	0.222139	1.0000	0.3794	0.3951	0.1157
uid196796	0.222144	1.0000	0.5551	0.6467	0.1527
uid61633	0.222144	1.0000	0.5503	0.6379	0.1499
uid196789	0.222144	1.0000	0.5463	0.6499	0.1527
uid196792	0.222144	1.0000	0.5551	0.6587	0.1527
uid196785	0.222144	1.0000	0.5490	0.6492	0.1525
uid196795	0.222144	1.0000	0.5551	0.6587	0.1527
uid196800	0.222144	1.0000	0.5562	0.6576	0.1527
uid196791	0.222144	1.0000	0.5551	0.6445	0.1527
uid196788	0.222144	1.0000	0.5551	0.6467	0.1527
uid196799	0.222144	1.0000	0.5562	0.6445	0.1527
uid196787	0.222144	1.0000	0.5551	0.6587	0.1527
uid61635	0.222144	1.0000	0.5547	0.6575	0.1499
uid196794	0.222144	1.0000	0.5557	0.6430	0.1528
uid198643	0.222144	1.0000	0.5507	0.6543	0.1527
uid196784	0.222144	1.0000	0.5501	0.6514	0.1525
uid196798	0.222144	1.0000	0.5551	0.6587	0.1527
uid196783	0.222144	1.0000	0.5485	0.6369	0.1516
uid196790	0.222144	1.0000	0.5469	0.6528	0.1528
uid198644	0.222144	1.0000	0.5507	0.6390	0.1527
uid196793	0.222144	1.0000	0.5562	0.6467	0.1527
uid196786	0.222144	1.0000	0.5507	0.6543	0.1527
uid58481	0.222189	1.0000	0.4716	0.5484	0.1009
uid196797	0.222208	1.0000	0.5529	0.6543	0.1527
uid40839	0.222233	1.0000	0.3171	0.3652	0.0612
uid58115	0.222266	1.0000	0.4184	0.5382	0.1450
uid52455	0.222359	1.0000	0.4108	0.4555	0.1142
uid159233	0.222407	1.0000	0.4243	0.4650	0.1252
uid202218	0.222569	1.0000	0.4170	0.5208	0.0900
uid89377	0.222681	1.0000	0.3717	0.3813	0.0933
uid65781	0.222694	1.0000	0.4162	0.4771	0.1333
uid59175	0.222716	1.0000	0.3632	0.3639	0.0935
uid15862	0.222852	1.0000	0.4387	0.4698	0.1004
uid42613	0.222962	1.0000	0.3858	0.4618	0.1066
uid74021	0.223141	1.0000	0.3717	0.4124	0.0935
uid50609	0.223143	1.0000	0.4259	0.4908	0.1077
uid59167	0.223319	1.0000	0.3902	0.4904	0.1092
uid58643	0.223338	1.0000	0.4485	0.5119	0.1320
uid59077	0.223409	1.0000	0.2968	0.3064	0.0599
uid182483	0.223431	1.0000	0.4799	0.6131	0.1734
uid59325	0.223455	1.0000	0.4955	0.5697	0.1276
uid61579	0.223519	1.0000	0.3892	0.4167	0.1054
uid58927	0.223519	1.0000	0.3892	0.4116	0.1074
uid46531	0.223628	1.0000	0.2829	0.3160	0.0581
uid162181	0.223681	1.0000	0.3845	0.4192	0.1088
uid197158	0.223758	1.0000	0.4037	0.5165	0.1290
uid58551	0.223763	1.0000	0.4172	0.4948	0.1178
uid58751	0.223768	1.0000	0.3955	0.4211	0.0974
uid59149	0.223795	1.0000	0.3892	0.4108	0.1099
uid58233	0.223886	1.0000	0.5061	0.5543	0.1255
uid58401	0.224031	1.0000	0.4429	0.5740	0.1427
uid59293	0.224035	1.0000	0.4827	0.5865	0.1237
uid57697	0.224035	1.0000	0.4818	0.5908	0.1232
uid197162	0.224100	1.0000	0.3948	0.4592	0.1087
uid162165	0.224131	1.0000	0.5131	0.6044	0.1591
uid59389	0.224135	1.0000	0.3675	0.5023	0.1084
uid58311	0.224143	1.0000	0.5346	0.6094	0.1690
uid177081	0.224149	1.0000	0.5083	0.5925	0.1533
uid59181	0.224193	1.0000	0.4217	0.5083	0.1064
uid201033	0.224218	1.0000	0.3921	0.4931	0.1218
uid58755	0.224241	1.0000	0.3519	0.4326	0.0993
uid59435	0.224322	1.0000	0.3120	0.3645	0.0890
uid175577	0.224374	1.0000	0.5119	0.5972	0.1577
uid195459	0.224409	1.0000	0.4136	0.4440	0.1211
uid58055	0.224437	1.0000	0.5026	0.5934	0.1331
uid58957	0.224471	1.0000	0.4281	0.4448	0.1338
uid175861	0.224477	1.0000	0.3936	0.4784	0.1071
uid57857	0.224514	1.0000	0.4089	0.4939	0.1069
uid197185	0.224533	1.0000	0.3901	0.4940	0.1097
uid80743	0.224553	1.0000	0.4039	0.4709	0.1311
uid159845	0.224588	1.0000	0.5069	0.6087	0.1502
uid189026	0.224588	1.0000	0.5181	0.6228	0.1585
uid59179	0.224633	1.0000	0.4499	0.5236	0.1474
uid58683	0.224676	1.0000	0.3891	0.4788	0.0952
uid175572	0.224706	1.0000	0.5085	0.6014	0.1558
uid63621	0.224847	1.0000	0.5079	0.6161	0.1587
uid159525	0.224847	1.0000	0.5054	0.6022	0.1570
uid162063	0.224847	1.0000	0.5075	0.6124	0.1528
uid159523	0.224847	1.0000	0.5064	0.6093	0.1563
uid159521	0.224847	1.0000	0.5135	0.6219	0.1595
uid159527	0.224847	1.0000	0.5074	0.6142	0.1573
uid66307	0.224860	1.0000	0.3769	0.4314	0.1221
uid175579	0.224887	1.0000	0.5070	0.5956	0.1574
uid162037	0.224893	1.0000	0.3892	0.4899	0.1080
uid197188	0.224893	1.0000	0.3958	0.4967	0.1095
uid197187	0.224893	1.0000	0.3957	0.5037	0.1096
uid197186	0.224893	1.0000	0.3922	0.5006	0.1092
uid179070	0.224908	1.0000	0.5044	0.6037	0.1514
uid175573	0.224908	1.0000	0.5114	0.6101	0.1589
uid71153	0.224908	1.0000	0.3839	0.4752	0.1087
uid66551	0.224944	1.0000	0.4036	0.5166	0.1244
uid40821	0.225022	1.0000	0.4271	0.4659	0.1323
uid58523	0.225079	1.0000	0.3029	0.3976	0.0776
uid74437	0.225099	1.0000	0.4267	0.4995	0.1086
uid81083	0.225147	1.0000	0.6168	0.7036	0.2096
uid50385	0.225152	1.0000	0.4268	0.5034	0.0969
uid57741	0.225192	1.0000	0.4001	0.4328	0.1230
uid41287	0.225192	1.0000	0.6155	0.7165	0.2268
uid58989	0.225265	1.0000	0.3410	0.4579	0.1053
uid59121	0.225294	1.0000	0.3845	0.4695	0.1034
uid58717	0.225318	1.0000	0.3934	0.5079	0.1177
uid162039	0.225335	1.0000	0.4280	0.5164	0.1083
uid58953	0.225356	1.0000	0.3347	0.4462	0.1043
uid49529	0.225412	1.0000	0.5047	0.6245	0.1762
uid162035	0.225426	1.0000	0.4210	0.5238	0.1104
uid63631	0.225434	1.0000	0.3884	0.5241	0.0910
uid198524	0.225488	1.0000	0.3641	0.4755	0.0872
uid63345	0.225499	1.0000	0.4069	0.4923	0.1175
uid59287	0.225544	1.0000	0.4082	0.4850	0.1042
uid59117	0.225585	1.0000	0.4269	0.5008	0.1092
uid46661	0.225602	1.0000	0.3253	0.4484	0.1014
uid52453	0.225623	1.0000	0.3954	0.4873	0.1065
uid58143	0.225640	1.0000	0.3978	0.4303	0.1207
uid50555	0.225641	1.0000	0.4264	0.5072	0.1061
uid59125	0.225641	1.0000	0.4283	0.5029	0.1037
uid65087	0.225668	1.0000	0.3712	0.4205	0.0915
uid86861	0.225791	1.0000	0.3847	0.4229	0.1097
uid51875	0.225818	1.0000	0.4108	0.5003	0.0889
uid58579	0.225849	1.0000	0.7000	0.7824	0.2765
uid58767	0.225860	1.0000	0.4904	0.5885	0.1517
uid158377	0.225872	1.0000	0.4506	0.5486	0.1270
uid48803	0.225879	1.0000	0.4679	0.6044	0.1412
uid81775	0.225883	1.0000	0.4649	0.5512	0.1439
uid61643	0.225959	1.0000	0.4566	0.5362	0.1456
uid162003	0.225973	1.0000	0.7169	0.8216	0.1381
uid58081	0.226023	1.0000	0.4192	0.4423	0.1116
uid86913	0.226031	1.0000	0.3017	0.3260	0.0656
uid58641	0.226185	1.0000	0.4293	0.4917	0.1418
uid197166	0.226191	1.0000	0.3999	0.4730	0.1054
uid59001	0.226216	1.0000	0.3942	0.4550	0.1011
uid62907	0.226294	1.0000	0.4195	0.4603	0.1266
uid59061	0.226301	1.0000	0.3591	0.3844	0.0978
uid58147	0.226308	1.0000	0.3382	0.3911	0.0979
uid195457	0.226355	1.0000	0.4093	0.4960	0.1389
uid195458	0.226355	1.0000	0.4116	0.4986	0.1397
uid58247	0.226374	1.0000	0.4221	0.5131	0.1425
uid62273	0.226410	1.0000	0.3568	0.4969	0.1124
uid58181	0.226528	1.0000	0.4021	0.4435	0.1167
uid58033	0.226672	1.0000	0.3562	0.5186	0.1174
uid176501	0.226693	1.0000	0.3728	0.4741	0.0895
uid201038	0.226703	1.0000	0.3271	0.3511	0.0641
uid58963	0.226730	1.0000	0.3782	0.4776	0.1006
uid58833	0.226731	1.0000	0.4267	0.5111	0.1003
uid198526	0.226749	1.0000	0.3267	0.4432	0.0944
uid158861	0.226814	1.0000	0.4220	0.5123	0.1027
uid61727	0.226819	1.0000	0.3584	0.4835	0.1085
uid43329	0.226861	1.0000	0.4198	0.4639	0.1051
uid58195	0.226886	1.0000	0.4797	0.4914	0.1276
uid66601	0.226898	1.0000	0.4585	0.5161	0.1198
uid58397	0.226900	1.0000	0.3150	0.3993	0.0734
uid58449	0.226911	1.0000	0.3188	0.3823	0.1009
uid58273	0.226983	1.0000	0.3756	0.4219	0.1269
uid84217	0.227135	1.0000	0.4851	0.5027	0.1253
uid58383	0.227144	1.0000	0.4327	0.4636	0.1209
uid58385	0.227144	1.0000	0.4211	0.4604	0.1192
uid182928	0.227183	1.0000	0.3362	0.3790	0.0886
uid58275	0.227188	1.0000	0.3776	0.4872	0.1137
uid198525	0.227216	1.0000	0.5069	0.5747	0.1287
uid57639	0.227286	1.0000	0.4798	0.5006	0.1268
uid40845	0.227303	1.0000	0.3511	0.4339	0.0828
uid58387	0.227349	1.0000	0.4168	0.4627	0.1241
uid54927	0.227359	1.0000	0.4487	0.4828	0.1113
uid58721	0.227476	1.0000	0.4719	0.4983	0.1436
uid174460	0.227505	1.0000	0.4334	0.4571	0.1129
uid51421	0.227569	1.0000	0.4170	0.5193	0.1301
uid59387	0.227596	1.0000	0.4411	0.4768	0.1434
uid81197	0.227630	1.0000	0.3458	0.4994	0.1079
uid195460	0.227697	1.0000	0.6382	0.7618	0.2270
uid57725	0.227714	1.0000	0.4419	0.4682	0.1218
uid58483	0.227752	1.0000	0.3748	0.3925	0.0960
uid62125	0.227894	1.0000	0.4974	0.5732	0.1149
uid57669	0.228007	1.0000	0.4472	0.4694	0.1047
uid66875	0.228129	1.0000	0.3802	0.5306	0.1163
uid162511	0.228190	1.0000	0.4335	0.4495	0.1139
uid183486	0.228318	1.0000	0.4584	0.5776	0.1209
uid162005	0.228345	1.0000	0.4866	0.5479	0.1186
uid190182	0.228415	1.0000	0.3790	0.4873	0.1158
uid58389	0.228450	1.0000	0.4188	0.4388	0.1126
uid68689	0.228473	1.0000	0.3809	0.3813	0.1106
uid58515	0.228484	1.0000	0.4302	0.4572	0.1122
uid193756	0.228506	1.0000	0.4816	0.5501	0.1182
uid193755	0.228506	1.0000	0.4827	0.5584	0.1186
uid193759	0.228506	1.0000	0.4827	0.5501	0.1186
uid193754	0.228506	1.0000	0.4823	0.5516	0.1186
uid193761	0.228506	1.0000	0.4830	0.5532	0.1189
uid193758	0.228506	1.0000	0.4833	0.5572	0.1188
uid193757	0.228506	1.0000	0.4823	0.5516	0.1186
uid193760	0.228506	1.0000	0.4830	0.5532	0.1189
uid58727	0.228529	1.0000	0.3952	0.4284	0.1191
uid53477	0.228604	1.0000	0.3738	0.3837	0.0982
uid185180	0.228650	1.0000	0.4141	0.4591	0.1223
uid58903	0.228659	1.0000	0.4878	0.6226	0.1368
uid58165	0.228733	1.0000	0.3591	0.4322	0.1096
uid203393	0.228768	1.0000	0.4049	0.4047	0.1123
uid198769	0.228814	1.0000	0.4152	0.4955	0.1423
uid82371	0.228829	1.0000	0.3694	0.3659	0.0944
uid57663	0.228861	1.0000	0.4967	0.5645	0.1087
uid58421	0.228894	1.0000	0.3536	0.4972	0.1009
uid161935	0.228913	1.0000	0.4253	0.5060	0.1159
uid58341	0.228915	1.0000	0.5051	0.5510	0.1568
uid41131	0.228948	1.0000	0.4093	0.5733	0.1311
uid58213	0.228964	1.0000	0.4307	0.4800	0.1276
uid57733	0.228981	1.0000	0.4406	0.4645	0.1150
uid58427	0.229010	1.0000	0.4185	0.4766	0.1361
uid58211	0.229021	1.0000	0.5127	0.5571	0.1531
uid176130	0.229024	1.0000	0.4797	0.5869	0.1450
uid57861	0.229107	1.0000	0.4587	0.5266	0.1070
uid58513	0.229126	1.0000	0.4534	0.5249	0.1258
uid168059	0.229151	1.0000	0.3039	0.3346	0.0915
uid86647	0.229196	1.0000	0.4619	0.5441	0.1558
uid58215	0.229256	1.0000	0.4377	0.4804	0.1321
uid201429	0.229260	1.0000	0.4553	0.5537	0.1129
uid73413	0.229313	1.0000	0.4268	0.5071	0.1185
uid183115	0.229419	1.0000	0.3088	0.3304	0.0819
uid61571	0.229420	1.0000	0.4245	0.5311	0.1352
uid178948	0.229507	1.0000	0.3573	0.5075	0.1103
uid57769	0.229543	1.0000	0.4392	0.5458	0.1386
uid174072	0.229567	1.0000	0.4614	0.5537	0.1461
uid61603	0.229593	1.0000	0.3964	0.4712	0.1167
uid57955	0.229606	1.0000	0.2870	0.2994	0.0806
uid159515	0.229610	1.0000	0.4053	0.4269	0.1066
uid68293	0.229720	1.0000	0.4051	0.4229	0.1066
uid57677	0.229726	1.0000	0.4041	0.4242	0.1067
uid60725	0.229953	1.0000	0.4809	0.5220	0.1267
uid58173	0.229973	1.0000	0.4345	0.5006	0.1245
uid184079	0.230011	1.0000	0.4786	0.5708	0.1674
uid62909	0.230318	1.0000	0.4281	0.4554	0.1372
uid197169	0.230370	1.0000	0.4373	0.5182	0.1135
uid10698	0.230424	1.0000	0.5465	0.4786	0.1809
uid58557	0.230441	1.0000	0.4871	0.5543	0.1400
uid176129	0.230488	1.0000	0.5104	0.6337	0.1642
uid59093	0.230540	1.0000	0.3995	0.4741	0.1133
uid52827	0.230562	1.0000	0.3770	0.5129	0.0916
uid183337	0.230580	1.0000	0.3471	0.3942	0.0908
uid59249	0.230590	1.0000	0.4581	0.4971	0.1362
uid57925	0.230618	1.0000	0.3397	0.3302	0.0723
uid58177	0.230677	1.0000	0.3854	0.4502	0.1059
uid58907	0.230743	1.0000	0.4233	0.4674	0.1331
uid51635	0.230805	1.0000	0.4547	0.4933	0.1222
uid57715	0.230810	1.0000	0.4012	0.4551	0.1167
uid159865	0.230822	1.0000	0.3737	0.4659	0.0949
uid58535	0.230824	1.0000	0.3210	0.4506	0.1034
uid59309	0.230841	1.0000	0.4167	0.4866	0.1239
uid84295	0.230940	1.0000	0.4284	0.4946	0.1093
uid84313	0.230942	1.0000	0.4301	0.4964	0.1076
uid84303	0.230990	1.0000	0.4417	0.5095	0.1146
uid183485	0.231000	1.0000	0.3585	0.4494	0.0927
uid84305	0.231016	1.0000	0.4354	0.5040	0.1101
uid52535	0.231023	1.0000	0.6483	0.7558	0.2297
uid59057	0.231034	1.0000	0.4131	0.4859	0.1216
uid59215	0.231054	1.0000	0.4386	0.5628	0.1096
uid184077	0.231177	1.0000	0.4207	0.4809	0.1059
uid82345	0.231229	1.0000	0.4221	0.4713	0.1123
uid59081	0.231247	1.0000	0.2995	0.3371	0.0910
uid59059	0.231270	1.0000	0.5407	0.6678	0.1833
uid196849	0.231330	1.0000	0.3336	0.4072	0.0754
uid46625	0.231356	1.0000	0.4586	0.5226	0.1188
uid77027	0.231385	1.0000	0.3270	0.3840	0.0657
uid58677	0.231399	1.0000	0.3639	0.4548	0.0918
uid57597	0.231403	1.0000	0.4187	0.4705	0.1350
uid198829	0.231403	1.0000	0.4186	0.4652	0.1350
uid198830	0.231403	1.0000	0.4222	0.4664	0.1353
uid66299	0.231429	1.0000	0.3894	0.4383	0.1222
uid46085	0.231793	1.0000	0.3259	0.3532	0.1010
uid184826	0.231803	1.0000	0.3249	0.3384	0.0694
uid177925	0.231850	1.0000	0.4929	0.5679	0.1593
uid59369	0.231975	1.0000	0.4458	0.4559	0.1123
uid59115	0.232003	1.0000	0.2990	0.3319	0.0877
uid174511	0.232013	1.0000	0.3710	0.4390	0.0920
uid58329	0.232054	1.0000	0.5709	0.6821	0.2146
uid50545	0.232124	1.0000	0.4244	0.4900	0.1279
uid82555	0.232345	1.0000	0.4046	0.4657	0.1230
uid45847	0.232404	1.0000	0.4464	0.4856	0.1111
uid59281	0.232447	1.0000	0.4209	0.5160	0.0929
uid57755	0.232459	1.0000	0.3961	0.5561	0.1303
uid58995	0.232467	1.0000	0.3328	0.3792	0.0937
uid58627	0.232482	1.0000	0.4264	0.4422	0.1240
uid49131	0.232502	1.0000	0.4029	0.4901	0.1016
uid58921	0.232505	1.0000	0.2965	0.3394	0.0921
uid58111	0.232539	1.0000	0.6084	0.6875	0.2321
uid62083	0.232586	1.0000	0.5886	0.6929	0.2229
uid57759	0.232659	1.0000	0.4535	0.5771	0.1135
uid58749	0.232677	1.0000	0.4201	0.5062	0.1466
uid59209	0.232736	1.0000	0.4913	0.5745	0.1402
uid58345	0.232741	1.0000	0.5073	0.5410	0.1603
uid167583	0.232885	1.0000	0.4365	0.4400	0.1188
uid58807	0.232941	1.0000	0.4116	0.5025	0.1092
uid48371	0.233048	1.0000	0.4500	0.4836	0.1068
uid158135	0.233119	1.0000	0.4310	0.5025	0.1279
uid175571	0.233237	1.0000	0.5238	0.6140	0.1651
uid50565	0.233245	1.0000	0.3110	0.3337	0.0604
uid171830	0.233245	1.0000	0.3103	0.3336	0.0604
uid86865	0.233293	1.0000	0.3066	0.3374	0.0951
uid61639	0.233308	1.0000	0.4467	0.5350	0.1134
uid58269	0.233340	1.0000	0.2874	0.2940	0.0813
uid168996	0.233349	1.0000	0.4188	0.4292	0.1207
uid59291	0.233369	1.0000	0.4041	0.4573	0.1069
uid58999	0.233403	1.0000	0.5246	0.6061	0.1481
uid181998	0.233403	1.0000	0.5340	0.5984	0.1532
uid183004	0.233458	1.0000	0.3423	0.3662	0.0900
uid171337	0.233463	1.0000	0.3996	0.5057	0.1140
uid68249	0.233687	1.0000	0.4839	0.5990	0.1574
uid57939	0.233724	1.0000	0.4249	0.5205	0.1053
uid162089	0.233755	1.0000	0.4184	0.4370	0.1251
uid58613	0.233895	1.0000	0.4697	0.5773	0.1481
uid197184	0.233941	1.0000	0.4065	0.4952	0.1008
uid58925	0.233949	1.0000	0.4720	0.5378	0.1124
uid57649	0.233955	1.0000	0.4737	0.5807	0.1553
uid159659	0.234011	1.0000	0.4255	0.5054	0.0972
uid59071	0.234017	1.0000	0.4266	0.5201	0.0987
uid61729	0.234046	1.0000	0.3965	0.4632	0.0882
uid58239	0.234202	1.0000	0.4749	0.5918	0.1410
uid162173	0.234207	1.0000	0.4231	0.4373	0.1235
uid68291	0.234264	1.0000	0.4296	0.5009	0.0983
uid48819	0.234281	1.0000	0.3968	0.4547	0.1008
uid59365	0.234302	1.0000	0.4677	0.5457	0.1430
uid61649	0.234320	1.0000	0.4805	0.5764	0.1774
uid158689	0.234394	1.0000	0.3104	0.3367	0.0607
uid57739	0.234417	1.0000	0.3192	0.3585	0.0653
uid196598	0.234438	1.0000	0.4220	0.4364	0.1220
uid58167	0.234476	1.0000	0.3049	0.3091	0.0675
uid58723	0.234603	1.0000	0.4022	0.4369	0.1252
uid184863	0.234676	1.0000	0.4311	0.5327	0.1220
uid83607	0.234683	1.0000	0.4297	0.4979	0.1094
uid84297	0.234683	1.0000	0.4275	0.4990	0.1091
uid58709	0.234702	1.0000	0.3868	0.4320	0.0995
uid57667	0.234827	1.0000	0.4210	0.5110	0.1081
uid84311	0.234846	1.0000	0.4328	0.5015	0.1106
uid60821	0.234854	1.0000	0.4156	0.5113	0.1296
uid66203	0.234870	1.0000	0.4358	0.4849	0.1221
uid89391	0.234910	1.0000	0.3849	0.4460	0.0772
uid58667	0.234966	1.0000	0.4262	0.5155	0.1368
uid63633	0.235015	1.0000	0.3378	0.3887	0.0999
uid194120	0.235015	1.0000	0.5242	0.6146	0.1790
uid58675	0.235052	1.0000	0.2830	0.3231	0.0903
uid49735	0.235058	1.0000	0.3987	0.4890	0.1072
uid57691	0.235075	1.0000	0.4335	0.4964	0.1091
uid58077	0.235083	1.0000	0.5051	0.5678	0.1254
uid176368	0.235180	1.0000	0.4615	0.5543	0.1349
uid65449	0.235242	1.0000	0.4553	0.5434	0.1247
uid84299	0.235329	1.0000	0.4345	0.4970	0.1109
uid58287	0.235409	1.0000	0.3112	0.4084	0.0815
uid62695	0.235445	1.0000	0.4238	0.5208	0.1019
uid57893	0.235450	1.0000	0.4308	0.5145	0.1524
uid67363	0.235451	1.0000	0.3931	0.4466	0.1340
uid60163	0.235455	1.0000	0.4083	0.5111	0.1024
uid58639	0.235493	1.0000	0.4293	0.4592	0.1228
uid46215	0.235499	1.0000	0.4195	0.4630	0.1166
uid162191	0.235543	1.0000	0.3965	0.4825	0.1077
uid58591	0.235571	1.0000	0.4734	0.5854	0.1631
uid70619	0.235590	1.0000	0.4628	0.4959	0.1090
uid59003	0.235596	1.0000	0.4794	0.5361	0.1247
uid59119	0.235629	1.0000	0.3913	0.4779	0.1097
uid58135	0.235643	1.0000	0.3411	0.4582	0.1076
uid47081	0.235646	1.0000	0.3916	0.4694	0.1181
uid60165	0.235650	1.0000	0.4219	0.4887	0.1240
uid62693	0.235652	1.0000	0.4203	0.5006	0.1036
uid187059	0.235663	1.0000	0.5151	0.5725	0.1193
uid189753	0.235670	1.0000	0.3159	0.3363	0.0699
uid201427	0.235779	1.0000	0.4456	0.4837	0.1305
uid59419	0.235860	1.0000	0.4177	0.4840	0.1366
uid59259	0.235898	1.0000	0.3791	0.4823	0.0993
uid51501	0.235992	1.0000	0.4034	0.4854	0.1155
uid41455	0.235998	1.0000	0.4729	0.5452	0.1171
uid59123	0.236046	1.0000	0.3968	0.4944	0.1099
uid161973	0.236051	1.0000	0.5289	0.6041	0.1510
uid59437	0.236055	1.0000	0.3289	0.3562	0.0973
uid57945	0.236067	1.0000	0.4160	0.4310	0.1204
uid57973	0.236073	1.0000	0.4413	0.4839	0.1308
uid57793	0.236184	1.0000	0.4438	0.4845	0.1308
uid169879	0.236213	1.0000	0.4223	0.4988	0.0994
uid59275	0.236258	1.0000	0.4119	0.4342	0.1196
uid57977	0.236312	1.0000	0.4181	0.4330	0.1209
uid65091	0.236318	1.0000	0.5038	0.5746	0.1575
uid58373	0.236538	1.0000	0.4716	0.5466	0.1498
uid58949	0.236582	1.0000	0.4757	0.5955	0.1377
uid52533	0.236598	1.0000	0.3915	0.4815	0.1093
uid57757	0.236640	1.0000	0.3753	0.4958	0.1199
uid57609	0.236679	1.0000	0.4897	0.5524	0.1489
uid73585	0.236723	1.0000	0.5296	0.6184	0.1763
uid57929	0.236749	1.0000	0.4488	0.5404	0.1554
uid190185	0.236920	1.0000	0.4393	0.5195	0.1369
uid67355	0.236955	1.0000	0.3920	0.4957	0.1013
uid89409	0.236955	1.0000	0.3173	0.3311	0.0690
uid80745	0.236981	1.0000	0.3748	0.4840	0.0904
uid62905	0.237098	1.0000	0.4449	0.5342	0.1062
uid58859	0.237187	1.0000	0.4028	0.4529	0.1237
uid72619	0.237212	NA	NA	NA	NA
uid49725	0.237261	1.0000	0.3971	0.4454	0.1104
uid57865	0.237282	1.0000	0.2740	0.3009	0.0825
uid58099	0.237291	1.0000	0.3701	0.4077	0.1125
uid60191	0.237293	1.0000	0.4300	0.5145	0.1284
uid58997	0.237327	1.0000	0.2960	0.3070	0.0882
uid58737	0.237338	1.0000	0.4002	0.4507	0.1213
uid47077	0.237340	1.0000	0.4467	0.5440	0.1422
uid177715	0.237452	1.0000	0.4343	0.5089	0.1295
uid46647	0.237453	1.0000	0.5143	0.6190	0.1562
uid59393	0.237659	1.0000	0.6974	0.7781	0.2334
uid89375	0.237683	1.0000	0.5029	0.5958	0.1623
uid176127	0.237708	1.0000	0.4360	0.4666	0.1237
uid175905	0.237708	1.0000	0.4424	0.4674	0.1233
uid176128	0.237708	1.0000	0.4361	0.4657	0.1238
uid162141	0.237737	1.0000	0.4925	0.5675	0.1199
uid58897	0.237763	1.0000	0.4156	0.4950	0.0923
uid47323	0.237765	1.0000	0.4428	0.5124	0.1173
uid68745	0.237807	1.0000	0.4880	0.5811	0.1568
uid68749	0.237813	1.0000	0.4111	0.4745	0.1364
uid59197	0.237841	1.0000	0.4823	0.5616	0.1486
uid58943	0.237848	1.0000	0.7226	0.7866	0.2744
uid57937	0.237884	1.0000	0.4026	0.3990	0.1118
uid58025	0.237953	1.0000	0.3994	0.4747	0.1272
uid57761	0.237957	1.0000	0.4661	0.5641	0.1657
uid62789	0.237982	1.0000	0.3658	0.4569	0.0906
uid58377	0.238075	1.0000	0.2932	0.3217	0.0866
uid159859	0.238078	1.0000	0.4803	0.5492	0.1188
uid57979	0.238264	1.0000	0.4319	0.5311	0.1503
uid58891	0.238293	1.0000	0.4361	0.5173	0.1536
uid61587	0.238347	1.0000	0.4394	0.5404	0.1283
uid57823	0.238357	1.0000	0.3305	0.3235	0.0959
uid59139	0.238398	1.0000	0.5499	0.5748	0.1892
uid48825	0.238447	1.0000	0.4213	0.4932	0.1477
uid68841	0.238528	1.0000	0.4140	0.5018	0.1094
uid58065	0.238536	1.0000	0.4419	0.5057	0.1281
uid184342	0.238575	1.0000	0.4155	0.4844	0.1320
uid48821	0.238632	1.0000	0.3839	0.4619	0.0973
uid162069	0.238687	1.0000	0.4010	0.4351	0.1247
uid193768	0.238736	1.0000	0.4484	0.4844	0.1164
uid57891	0.238800	1.0000	0.4375	0.5311	0.1296
uid47075	0.238841	1.0000	0.7401	0.7951	0.2691
uid162113	0.238877	1.0000	0.4169	0.4818	0.1364
uid62925	0.238924	1.0000	0.3816	0.4043	0.1070
uid159855	0.238976	1.0000	0.4850	0.5501	0.1190
uid58933	0.239049	1.0000	0.3955	0.4590	0.1222
uid59075	0.239115	1.0000	0.4324	0.5265	0.1261
uid67253	0.239163	1.0000	0.3631	0.4271	0.0855
uid57775	0.239164	1.0000	0.4180	0.5077	0.0934
uid88061	0.239184	1.0000	0.4118	0.5080	0.1085
uid74431	0.239242	1.0000	0.4399	0.5352	0.1415
uid57839	0.239389	1.0000	0.4714	0.5278	0.1156
uid58249	0.239453	1.0000	0.2958	0.3317	0.0937
uid57661	0.239481	1.0000	0.4615	0.5327	0.1196
uid158369	0.239482	1.0000	0.4001	0.4400	0.1063
uid159241	0.239554	1.0000	0.4784	0.5479	0.1157
uid58457	0.239599	1.0000	0.4731	0.5420	0.1167
uid58455	0.239599	1.0000	0.4725	0.5397	0.1169
uid59297	0.239667	1.0000	0.3650	0.4016	0.1187
uid58789	0.239716	1.0000	0.4379	0.5215	0.1553
uid159861	0.239735	1.0000	0.4814	0.5486	0.1173
uid57835	0.239799	1.0000	0.4741	0.5454	0.1176
uid58817	0.239799	1.0000	0.4764	0.5435	0.1179
uid58839	0.239808	1.0000	0.4830	0.5480	0.1162
uid57837	0.239817	1.0000	0.4661	0.5360	0.1163
uid88065	0.239838	1.0000	0.4882	0.5444	0.1172
uid57797	0.239893	1.0000	0.4810	0.5511	0.1204
uid59231	0.239905	1.0000	0.4425	0.5208	0.1532
uid57841	0.239930	1.0000	0.4688	0.5348	0.1166
uid57903	0.239936	1.0000	0.4826	0.5425	0.1185
uid176363	0.240005	1.0000	0.4341	0.5235	0.1516
uid161969	0.240052	1.0000	0.4719	0.5408	0.1169
uid175257	0.240054	1.0000	0.4867	0.5626	0.1210
uid159247	0.240054	1.0000	0.4879	0.5572	0.1214
uid159389	0.240060	1.0000	0.4697	0.5401	0.1155
uid159691	0.240100	1.0000	0.4699	0.5446	0.1172
uid57795	0.240127	1.0000	0.4771	0.5505	0.1158
uid171261	0.240146	1.0000	0.4322	0.4743	0.1073
uid197263	0.240229	1.0000	0.4811	0.5455	0.1140
uid58411	0.240231	1.0000	0.4871	0.5725	0.1071
uid58695	0.240253	1.0000	0.2610	0.3201	0.0525
uid162163	0.240299	1.0000	0.4621	0.5246	0.1172
uid50539	0.240308	1.0000	0.3959	0.4596	0.1283
uid159391	0.240314	1.0000	0.4909	0.5565	0.1185
uid82365	0.240341	1.0000	0.3096	0.3504	0.0938
uid58139	0.240365	1.0000	0.2406	0.2294	0.0397
uid183342	0.240367	1.0000	0.4445	0.4811	0.1107
uid58987	0.240400	1.0000	0.3761	0.4567	0.1220
uid58555	0.240436	1.0000	0.4817	0.5475	0.1144
uid159663	0.240467	NA	NA	NA	NA
uid159981	0.240494	1.0000	0.4758	0.5454	0.1158
uid41997	0.240525	1.0000	0.3552	0.4508	0.0992
uid59163	0.240569	1.0000	0.5158	0.6106	0.1716
uid58565	0.240576	1.0000	0.4051	0.4335	0.0850
uid89393	0.240617	1.0000	0.4829	0.5582	0.1161
uid67351	0.240660	1.0000	0.4065	0.4403	0.1232
uid159689	0.240681	1.0000	0.4879	0.5576	0.1178
uid58399	0.240790	1.0000	0.4338	0.5173	0.1038
uid58235	0.240808	1.0000	0.3890	0.4853	0.1354
uid61605	0.240902	1.0000	0.4188	0.4600	0.1206
uid61567	0.240926	1.0000	0.4202	0.4655	0.1155
uid58281	0.241096	1.0000	0.5103	0.5731	0.1142
uid67387	0.241168	1.0000	0.4821	0.5884	0.1674
uid88071	0.241218	1.0000	0.4778	0.5494	0.1156
uid193704	0.241261	1.0000	0.3925	0.4199	0.1258
uid46345	0.241344	1.0000	0.4489	0.5007	0.1422
uid57901	0.241405	1.0000	0.4432	0.4857	0.1163
uid58649	0.241441	1.0000	0.3864	0.4676	0.0863
uid59021	0.241495	1.0000	0.3712	0.3627	0.0946
uid58045	0.241527	1.0000	0.3823	0.4797	0.1340
uid58069	0.241550	1.0000	0.3376	0.3872	0.0916
uid58941	0.241658	1.0000	0.3233	0.3515	0.0952
uid45895	0.241737	1.0000	0.3347	0.3882	0.0794
uid59233	0.241738	1.0000	0.4104	0.4827	0.1382
uid162055	0.241858	1.0000	0.4162	0.4334	0.1100
uid71135	0.241880	1.0000	0.4973	0.5791	0.1392
uid73473	0.241942	1.0000	0.4101	0.4638	0.1183
uid57593	0.241942	1.0000	0.4223	0.4731	0.1255
uid51395	0.242031	1.0000	0.4847	0.5953	0.1253
uid159665	0.242040	1.0000	0.4261	0.5054	0.1051
uid54443	0.242044	1.0000	0.4154	0.4661	0.1161
uid161981	0.242085	1.0000	0.4408	0.5128	0.1579
uid182103	0.242233	1.0000	0.4119	0.4643	0.1170
uid197160	0.242255	1.0000	0.3938	0.4578	0.1136
uid177079	0.242282	1.0000	0.4741	0.5206	0.1251
uid172738	0.242297	1.0000	0.5698	0.6612	0.1751
uid179202	0.242372	1.0000	0.4243	0.5010	0.1166
uid58223	0.242472	1.0000	0.3705	0.5355	0.1181
uid161997	0.242489	1.0000	0.4210	0.5124	0.0942
uid58593	0.242498	1.0000	0.4700	0.5574	0.1671
uid46253	0.242535	1.0000	0.3546	0.3795	0.1022
uid59157	0.242567	1.0000	0.4597	0.4962	0.1247
uid175111	0.242588	1.0000	0.4121	0.4658	0.1154
uid58321	0.242622	1.0000	0.4187	0.5055	0.1284
uid189951	0.242638	1.0000	0.4701	0.5805	0.1580
uid162133	0.242653	1.0000	0.4141	0.4818	0.1236
uid174871	0.242671	1.0000	0.4080	0.4581	0.1143
uid57791	0.242679	1.0000	0.4011	0.4526	0.1114
uid82363	0.242738	1.0000	0.5751	0.6805	0.1984
uid62183	0.242738	1.0000	0.4838	0.5896	0.1779
uid66603	0.242741	1.0000	0.4879	0.5556	0.1476
uid54947	0.242807	1.0000	0.4145	0.5163	0.0931
uid83619	0.242807	1.0000	0.4162	0.5162	0.0931
uid59069	0.242807	1.0000	0.4181	0.5168	0.0942
uid57957	0.242898	1.0000	0.3692	0.3909	0.1151
uid175109	0.242913	1.0000	0.4095	0.4594	0.1153
uid58645	0.242970	1.0000	0.5757	0.6365	0.1852
uid59267	0.242978	1.0000	0.4845	0.5478	0.2960
uid57599	0.242981	1.0000	0.2943	0.3110	0.0799
uid51639	0.243008	1.0000	0.4166	0.4824	0.1181
uid57689	0.243037	1.0000	0.4083	0.4579	0.1144
uid175105	0.243037	1.0000	0.4071	0.4529	0.1131
uid175107	0.243053	1.0000	0.4169	0.4622	0.1147
uid43671	0.243060	1.0000	0.4163	0.4610	0.1150
uid43727	0.243060	1.0000	0.4139	0.4572	0.1152
uid193763	0.243079	1.0000	0.4160	0.5088	0.0956
uid162129	0.243093	1.0000	0.3366	0.4912	0.1079
uid175768	0.243130	1.0000	0.4072	0.4565	0.1140
uid59317	0.243130	1.0000	0.4076	0.4575	0.1143
uid162185	0.243130	1.0000	0.4083	0.4607	0.1137
uid197202	0.243131	1.0000	0.4070	0.4488	0.1277
uid58505	0.243227	1.0000	0.3197	0.3436	0.0956
uid167045	0.243289	1.0000	0.4284	0.4645	0.1336
uid175106	0.243305	1.0000	0.4135	0.4591	0.1152
uid54461	0.243360	1.0000	0.4153	0.4636	0.1143
uid175110	0.243360	1.0000	0.4165	0.4627	0.1143
uid197361	0.243385	1.0000	0.3781	0.4716	0.0982
uid176372	0.243420	1.0000	0.2851	0.3020	0.0811
uid192186	0.243434	1.0000	0.3173	0.3402	0.0922
uid73419	0.243489	1.0000	0.4067	0.4370	0.1201
uid193767	0.243496	1.0000	0.4528	0.4864	0.1160
uid197218	0.243533	1.0000	0.4167	0.5173	0.0944
uid61583	0.243577	1.0000	0.4173	0.4624	0.1148
uid54701	0.243608	1.0000	0.3207	0.3859	0.1049
uid174872	0.243614	1.0000	0.4176	0.4670	0.1151
uid175108	0.243614	1.0000	0.4158	0.4671	0.1143
uid57701	0.243652	1.0000	0.3133	0.3632	0.0717
uid64753	0.243698	1.0000	0.3821	0.4090	0.1032
uid54459	0.243780	1.0000	0.4133	0.4571	0.1155
uid203361	0.243790	1.0000	0.5289	0.6674	0.1351
uid58671	0.243836	1.0000	0.4237	0.5342	0.1366
uid58503	0.243951	1.0000	0.4377	0.5387	0.1454
uid162333	0.243954	1.0000	0.3230	0.3773	0.0718
uid162125	0.244011	1.0000	0.4107	0.4881	0.1106
uid168257	0.244016	1.0000	0.4540	0.5163	0.1263
uid158047	0.244029	1.0000	0.4639	0.4932	0.1308
uid51505	0.244145	1.0000	0.4857	0.5758	0.1591
uid57843	0.244171	1.0000	0.4217	0.4343	0.1148
uid57801	0.244203	1.0000	0.3239	0.3427	0.0667
uid58747	0.244207	1.0000	0.3799	0.4401	0.0971
uid58093	0.244233	1.0000	0.4796	0.5499	0.1577
uid162009	0.244237	1.0000	0.3923	0.4509	0.1180
uid58203	0.244239	1.0000	0.3421	0.4106	0.0775
uid67367	0.244248	1.0000	0.3153	0.3537	0.0920
uid58611	0.244296	1.0000	0.4631	0.5637	0.1645
uid159537	0.244319	1.0000	0.3488	0.5056	0.1085
uid57941	0.244331	1.0000	0.4033	0.4524	0.1243
uid52695	0.244336	1.0000	0.3771	0.4475	0.1033
uid161941	0.244424	1.0000	0.4183	0.5057	0.0968
uid201037	0.244485	1.0000	0.3900	0.4127	0.1094
uid189750	0.244521	1.0000	0.5797	0.6680	0.2315
uid58725	0.244542	1.0000	0.3872	0.4213	0.1083
uid162135	0.244626	1.0000	0.4103	0.4710	0.1250
uid72795	0.244626	1.0000	0.4070	0.4715	0.1242
uid58735	0.244737	1.0000	0.4272	0.4411	0.1139
uid164001	0.244771	1.0000	0.3745	0.4376	0.0886
uid58659	0.244790	1.0000	0.3763	0.4425	0.0874
uid46233	0.244821	1.0000	0.4366	0.4935	0.1070
uid62919	0.244871	1.0000	0.5380	0.5850	0.1193
uid159533	0.244897	1.0000	0.4309	0.5306	0.1425
uid57899	0.244897	1.0000	0.4291	0.5394	0.1440
uid177714	0.244928	1.0000	0.4395	0.5086	0.1270
uid168183	0.244970	1.0000	0.4140	0.4953	0.1142
uid57595	0.244978	1.0000	0.4571	0.5352	0.1419
uid57887	0.244978	1.0000	0.4577	0.5360	0.1427
uid158169	0.245026	1.0000	0.3192	0.3641	0.0682
uid184011	0.245056	1.0000	0.4357	0.5216	0.1533
uid57771	0.245195	1.0000	0.4596	0.5500	0.1581
uid65447	0.245199	1.0000	0.3607	0.4148	0.1125
uid58771	0.245258	1.0000	0.4306	0.5390	0.1445
uid159535	0.245447	1.0000	0.4266	0.5264	0.1432
uid161921	0.245563	1.0000	0.4659	0.5636	0.1597
uid49117	0.245573	1.0000	0.3875	0.4012	0.0932
uid58197	0.245632	1.0000	0.4190	0.5154	0.1433
uid61617	0.245635	1.0000	0.3991	0.4529	0.1237
uid197217	0.245669	1.0000	0.3233	0.3630	0.0617
uid58821	0.245778	1.0000	0.4037	0.4547	0.1238
uid59289	0.245848	1.0000	0.5124	0.6145	0.1772
uid162143	0.245947	1.0000	0.4336	0.4889	0.1060
uid43493	0.245963	1.0000	0.4224	0.5692	0.1397
uid42011	0.245980	1.0000	0.3994	0.4648	0.0861
uid161923	0.246123	1.0000	0.4605	0.5447	0.1564
uid202219	0.246236	1.0000	0.3020	0.3644	0.0618
uid61577	0.246269	1.0000	0.4184	0.5054	0.1020
uid58905	0.246334	1.0000	0.3052	0.3634	0.0915
uid157247	0.246435	1.0000	0.4365	0.5160	0.1279
uid76945	0.246448	1.0000	0.3825	0.4292	0.1107
uid52781	0.246486	1.0000	0.3827	0.4502	0.1134
uid81631	0.246625	1.0000	0.4332	0.4941	0.1164
uid187411	0.246650	1.0000	0.4081	0.4270	0.1168
uid58561	0.246689	1.0000	0.4061	0.5392	0.1368
uid58293	0.246717	1.0000	0.4476	0.5176	0.1388
uid58415	0.246723	1.0000	0.4402	0.4889	0.1330
uid61625	0.246753	1.0000	0.4075	0.4845	0.0985
uid159531	0.246791	1.0000	0.4338	0.5479	0.1465
uid58133	0.246839	1.0000	0.4241	0.5022	0.1276
uid73895	0.246896	1.0000	0.3754	0.4529	0.1001
uid89395	0.246972	1.0000	0.3184	0.3697	0.0753
uid59161	0.246972	1.0000	0.4947	0.5758	0.1561
uid57587	0.246981	1.0000	0.4347	0.5481	0.1463
uid174152	0.246981	1.0000	0.4359	0.5507	0.1467
uid57983	0.246985	1.0000	0.4646	0.5346	0.1117
uid195908	0.247076	1.0000	0.4226	0.5165	0.1036
uid59005	0.247101	1.0000	0.4113	0.4822	0.0826
uid58263	0.247148	1.0000	0.5064	0.5521	0.1595
uid57905	0.247160	1.0000	0.4250	0.5029	0.0959
uid193708	0.247160	1.0000	0.4238	0.5033	0.0961
uid61611	0.247173	1.0000	0.4261	0.5018	0.0968
uid59407	0.247231	1.0000	0.4243	0.4708	0.1364
uid58343	0.247246	1.0000	0.5141	0.5341	0.1617
uid61607	0.247249	1.0000	0.4957	0.5899	0.1723
uid46663	0.247336	1.0000	0.3197	0.3205	0.0603
uid176499	0.247366	1.0000	0.4380	0.5520	0.1446
uid59127	0.247480	1.0000	0.4176	0.5261	0.1222
uid57879	0.247620	1.0000	0.3774	0.4205	0.1032
uid58983	0.247690	1.0000	0.3194	0.3564	0.0650
uid58347	0.247750	1.0000	0.5168	0.5345	0.1601
uid62923	0.247786	1.0000	0.4199	0.4498	0.1335
uid57681	0.247971	1.0000	0.4294	0.4699	0.1177
uid46653	0.247978	1.0000	0.3996	0.4819	0.1221
uid82931	0.248036	1.0000	0.2736	0.2600	0.0562
uid67323	0.248142	1.0000	0.3688	0.3938	0.0995
uid175255	0.248448	1.0000	0.4092	0.4623	0.1035
uid175256	0.248651	1.0000	0.3990	0.4571	0.0992
uid82341	0.248695	1.0000	0.4704	0.5410	0.1392
uid58857	0.248701	1.0000	0.4851	0.5632	0.1449
uid58357	0.248731	1.0000	0.4703	0.5768	0.1694
uid73657	0.248828	1.0000	0.4770	0.5306	0.0976
uid178369	0.248832	1.0000	0.4198	0.4856	0.1402
uid58085	0.248856	1.0000	0.3792	0.4523	0.1268
uid161983	0.248939	1.0000	0.4165	0.4735	0.0911
uid59313	0.248939	1.0000	0.4158	0.4716	0.0929
uid59307	0.249053	1.0000	0.4400	0.5407	0.1253
uid83161	0.249100	1.0000	0.4150	0.4516	0.1246
uid59401	0.249244	1.0000	0.5511	0.6227	0.1210
uid81627	0.249326	1.0000	0.4698	0.5343	0.1544
uid67349	0.249373	1.0000	0.4641	0.4890	0.1404
uid46845	0.249526	1.0000	0.3567	0.4243	0.0960
uid57751	0.249613	1.0000	0.4018	0.5655	0.0887
uid57605	0.249700	1.0000	0.4130	0.4764	0.1398
uid55727	0.249733	1.0000	0.4789	0.5652	0.1654
uid57855	0.249745	1.0000	0.4617	0.5174	0.1511
uid68103	0.249845	1.0000	0.4033	0.4219	0.1154
uid61249	0.249872	1.0000	0.4562	0.5525	0.1531
uid59423	0.249892	1.0000	0.3722	0.4469	0.0761
uid176370	0.249893	1.0000	0.3500	0.3722	0.1016
uid50583	0.250093	1.0000	0.3921	0.4175	0.1037
uid59169	0.250117	1.0000	0.3857	0.4431	0.1075
uid41023	0.250125	1.0000	0.4277	0.4516	0.1237
uid54717	0.250127	1.0000	0.3493	0.4091	0.1029
uid47509	0.250161	1.0000	0.3599	0.4382	0.1189
uid48131	0.250166	1.0000	0.4166	0.5541	0.1235
uid77117	0.250205	1.0000	0.3567	0.4189	0.0769
uid59367	0.250221	1.0000	0.4554	0.5011	0.1412
uid52537	0.250339	1.0000	0.3559	0.3874	0.1199
uid162137	0.250526	1.0000	0.3715	0.4722	0.0878
uid58313	0.250583	1.0000	0.4636	0.5701	0.1684
uid65783	0.250636	1.0000	0.3708	0.5017	0.1077
uid83123	0.250686	1.0000	0.4573	0.4893	0.1260
uid41709	0.250779	1.0000	0.4120	0.5054	0.1200
uid41013	0.250836	1.0000	0.4423	0.4682	0.1237
uid58407	0.250866	1.0000	0.5507	0.6512	0.1485
uid58443	0.250931	1.0000	0.3739	0.4108	0.1064
uid58553	0.251018	1.0000	0.4641	0.5492	0.1590
uid170732	0.251042	1.0000	0.4022	0.4920	0.0958
uid63403	0.251089	1.0000	0.2756	0.3075	0.0887
uid54715	0.251125	1.0000	0.3440	0.4018	0.1048
uid188478	0.251225	1.0000	0.4069	0.4255	0.1158
uid58661	0.251233	1.0000	0.4484	0.5564	0.1530
uid58101	0.251356	1.0000	0.3728	0.4733	0.0885
uid158851	0.251401	1.0000	0.2903	0.3115	0.0792
uid184076	0.251416	1.0000	0.4832	0.5183	0.1353
uid58785	0.251442	1.0000	0.4484	0.5705	0.1456
uid162949	0.251451	1.0000	0.4499	0.5283	0.1488
uid62947	0.251496	1.0000	0.3720	0.4075	0.0769
uid68321	0.251505	1.0000	0.5048	0.6056	0.1455
uid59155	0.251508	1.0000	0.3975	0.4825	0.1178
uid162947	0.251574	1.0000	0.4392	0.5046	0.1448
uid60583	0.251637	1.0000	0.3419	0.3923	0.0644
uid58423	0.251649	1.0000	0.4897	0.5809	0.1807
uid86645	0.251668	1.0000	0.4723	0.4909	0.1314
uid86061	0.251668	1.0000	0.4781	0.5003	0.1328
uid59413	0.251683	1.0000	0.5025	0.5697	0.1510
uid58573	0.251758	1.0000	0.4266	0.5165	0.1119
uid84393	0.251778	1.0000	0.4715	0.4912	0.1315
uid86059	0.251778	1.0000	0.4862	0.4961	0.1316
uid58323	0.251830	1.0000	0.4888	0.5752	0.1700
uid176707	0.251883	1.0000	0.4415	0.5600	0.1555
uid41127	0.251908	1.0000	0.3414	0.3397	0.0890
uid62003	0.252000	1.0000	0.4246	0.4842	0.1002
uid58697	0.252039	1.0000	0.4059	0.4206	0.1114
uid60723	0.252155	1.0000	0.4551	0.5108	0.1459
uid59353	0.252327	1.0000	0.4262	0.4533	0.1320
uid61573	0.252332	1.0000	0.3703	0.5268	0.0814
uid58909	0.252495	1.0000	0.3966	0.4158	0.1103
uid58017	0.252495	1.0000	0.4757	0.4970	0.1319
uid58163	0.252514	1.0000	0.4271	0.4682	0.1401
uid62097	0.252581	1.0000	0.5134	0.5824	0.1642
uid198431	0.252612	1.0000	0.3710	0.3983	0.1070
uid58265	0.252735	1.0000	0.4989	0.5330	0.1490
uid41317	0.252804	1.0000	0.4335	0.5395	0.1538
uid59063	0.252811	1.0000	0.4638	0.4888	0.1347
uid175682	0.252812	1.0000	0.4264	0.5088	0.1017
uid57953	0.252852	1.0000	0.3944	0.4160	0.1028
uid58673	0.252875	1.0000	0.3820	0.4592	0.1233
uid58295	0.252989	1.0000	0.4723	0.5610	0.1431
uid198746	0.253004	1.0000	0.4731	0.4931	0.1304
uid84397	0.253004	1.0000	0.4677	0.4820	0.1308
uid57799	0.253004	1.0000	0.4818	0.4981	0.1318
uid87049	0.253004	1.0000	0.4742	0.4907	0.1315
uid75107	0.253038	1.0000	0.3315	0.3881	0.0690
uid58815	0.253135	1.0000	0.4413	0.5557	0.1347
uid178913	0.253187	1.0000	0.3286	0.3628	0.1037
uid58621	0.253220	1.0000	0.3722	0.4410	0.0930
uid80733	0.253227	1.0000	0.3769	0.4793	0.0909
uid162195	0.253310	1.0000	0.4658	0.4942	0.1334
uid62123	0.253312	1.0000	0.5078	0.5910	0.1707
uid84307	0.253336	1.0000	0.3652	0.4036	0.0960
uid58973	0.253343	1.0000	0.4657	0.4946	0.1337
uid59105	0.253382	1.0000	0.5051	0.5878	0.1518
uid58217	0.253451	1.0000	0.4491	0.4780	0.1286
uid59107	0.253464	1.0000	0.3522	0.4272	0.1067
uid162019	0.253473	1.0000	0.3698	0.4687	0.1216
uid84383	0.253561	1.0000	0.4623	0.4854	0.1264
uid53043	0.253577	1.0000	0.5094	0.5920	0.1671
uid59097	0.253578	1.0000	0.4532	0.4899	0.1290
uid58959	0.253637	1.0000	0.4707	0.5587	0.1493
uid58965	0.253644	1.0000	0.3896	0.4622	0.1188
uid58361	0.253718	1.0000	0.4534	0.5499	0.1511
uid58831	0.253753	1.0000	0.4721	0.4888	0.1324
uid173858	0.253833	1.0000	0.3903	0.4085	0.1060
uid72627	0.253877	1.0000	0.3240	0.3761	0.0634
uid57743	0.253877	1.0000	0.4367	0.5101	0.1427
uid42887	0.253914	1.0000	0.3919	0.4495	0.1133
uid58813	0.253923	1.0000	0.3210	0.3826	0.0685
uid59199	0.253955	1.0000	0.4288	0.5207	0.1155
uid58283	0.253974	1.0000	0.4528	0.5135	0.1328
uid52597	0.254120	1.0000	0.4681	0.5428	0.1405
uid57995	0.254237	1.0000	0.5095	0.5812	0.1929
uid165871	0.254266	1.0000	0.4091	0.4367	0.1243
uid58309	0.254317	1.0000	0.4921	0.5950	0.1882
uid175779	0.254327	1.0000	0.4359	0.5522	0.1308
uid58149	0.254356	1.0000	0.3662	0.4222	0.0828
uid59247	0.254383	1.0000	0.4507	0.4779	0.1329
uid58369	0.254465	1.0000	0.3846	0.4004	0.1028
uid49953	0.254506	1.0000	0.3876	0.4392	0.1248
uid158681	0.254509	1.0000	0.4328	0.5373	0.1194
uid46099	0.254548	1.0000	0.4765	0.5344	0.1439
uid163995	0.254551	1.0000	0.4309	0.4568	0.1207
uid164779	0.254581	1.0000	0.5162	0.6014	0.1629
uid82347	0.254683	1.0000	0.4298	0.4646	0.1395
uid59235	0.254696	1.0000	0.4339	0.4606	0.1216
uid59091	0.254696	1.0000	0.4203	0.4499	0.1218
uid58371	0.254700	1.0000	0.3844	0.3992	0.1045
uid59277	0.254711	1.0000	0.3162	0.3826	0.1023
uid66595	0.254772	1.0000	0.4470	0.5060	0.1276
uid74025	0.254795	1.0000	0.4303	0.5062	0.1457
uid57657	0.254802	1.0000	0.3695	0.4395	0.0887
uid59085	0.254802	1.0000	0.3708	0.4375	0.0874
uid162061	0.254808	1.0000	0.4273	0.4633	0.1225
uid41019	0.254870	1.0000	0.4675	0.5709	0.1255
uid161927	0.254893	1.0000	0.5111	0.5435	0.1559
uid190184	0.254920	1.0000	0.4168	0.5385	0.1358
uid58267	0.254922	1.0000	0.5128	0.5477	0.1636
uid197194	0.254938	1.0000	0.4907	0.5720	0.1632
uid58319	0.255042	1.0000	0.4698	0.5758	0.1549
uid42115	0.255086	1.0000	0.4188	0.5581	0.1346
uid59221	0.255090	1.0000	0.3904	0.4471	0.0913
uid59355	0.255115	1.0000	0.4404	0.4806	0.1470
uid58413	0.255149	1.0000	0.4186	0.5450	0.1302
uid190183	0.255207	1.0000	0.4236	0.5586	0.1335
uid58729	0.255207	1.0000	0.3354	0.3397	0.0931
uid59397	0.255215	1.0000	0.4265	0.4577	0.1149
uid59251	0.255224	1.0000	0.4534	0.5009	0.1478
uid168322	0.255255	1.0000	0.3664	0.4208	0.0774
uid193711	0.255319	1.0000	0.4665	0.5040	0.1453
uid57969	0.255335	1.0000	0.4250	0.4436	0.1326
uid159869	0.255346	1.0000	0.4464	0.4899	0.1498
uid168182	0.255362	1.0000	0.4630	0.5194	0.1358
uid184822	0.255417	1.0000	0.4308	0.4455	0.1321
uid191340	0.255483	1.0000	0.4708	0.5733	0.1554
uid80735	0.255514	1.0000	0.3721	0.4744	0.0873
uid58477	0.255520	1.0000	0.4285	0.5593	0.1333
uid58073	0.255626	1.0000	0.4073	0.3863	0.1025
uid158173	0.255663	1.0000	0.4265	0.5259	0.1008
uid58425	0.255837	1.0000	0.4436	0.4869	0.1472
uid52609	0.256031	1.0000	0.3035	0.3258	0.0672
uid59585	0.256068	1.0000	0.3984	0.4567	0.1190
uid182482	0.256088	1.0000	0.4452	0.5164	0.1202
uid179069	0.256125	1.0000	0.3897	0.4608	0.0877
uid68057	0.256126	1.0000	0.4474	0.4901	0.1455
uid190222	0.256137	1.0000	0.4723	0.5251	0.1352
uid58303	0.256198	1.0000	0.3916	0.4068	0.1060
uid58007	0.256222	1.0000	0.4373	0.4654	0.1417
uid58769	0.256230	1.0000	0.3785	0.3914	0.1026
uid57763	0.256259	1.0000	0.4141	0.5576	0.1333
uid50119	0.256292	1.0000	0.4511	0.4831	0.1232
uid59269	0.256306	1.0000	0.4567	0.4924	0.1339
uid58951	0.256355	1.0000	0.3486	0.3606	0.0703
uid58689	0.256449	1.0000	0.4673	0.5605	0.1558
uid58011	0.256503	1.0000	0.3285	0.4117	0.0896
uid48071	0.256607	1.0000	0.3737	0.4738	0.0911
uid59363	0.256661	1.0000	0.3549	0.3914	0.1136
uid62101	0.256671	1.0000	0.3062	0.3216	0.0876
uid197175	0.256703	1.0000	0.5056	0.5658	0.1300
uid78933	0.256710	1.0000	0.4414	0.4785	0.1487
uid89389	0.256710	1.0000	0.4414	0.4807	0.1471
uid59083	0.256731	1.0000	0.4792	0.5133	0.1366
uid72801	0.256734	1.0000	0.4105	0.4802	0.1265
uid68453	0.256774	1.0000	0.3862	0.4244	0.1092
uid162059	0.256787	1.0000	0.3735	0.4805	0.0918
uid58763	0.256810	1.0000	0.5105	0.6242	0.1905
uid86885	0.256827	1.0000	0.4919	0.5555	0.1459
uid158685	0.256915	1.0000	0.4580	0.5087	0.1307
uid61637	0.256960	1.0000	0.4634	0.5056	0.1336
uid58827	0.256968	1.0000	0.4919	0.5885	0.1426
uid42393	0.256974	1.0000	0.4305	0.5647	0.1406
uid73759	0.257050	1.0000	0.4733	0.5243	0.1445
uid61601	0.257171	1.0000	0.5309	0.5940	0.1550
uid57849	0.257207	1.0000	0.4978	0.6119	0.1881
uid51641	0.257278	1.0000	0.4667	0.5613	0.1483
uid160937	0.257379	1.0000	0.4679	0.5358	0.1118
uid62243	0.257389	1.0000	0.4313	0.4622	0.1390
uid189950	0.257404	1.0000	0.4702	0.5813	0.1538
uid58741	0.257453	1.0000	0.4696	0.5984	0.1310
uid58259	0.257545	1.0000	0.5138	0.5380	0.1564
uid58201	0.257759	1.0000	0.4512	0.4901	0.1315
uid57831	0.257761	1.0000	0.4296	0.4566	0.1205
uid58549	0.257763	1.0000	0.2866	0.3064	0.0837
uid58743	0.257763	1.0000	0.5172	0.5390	0.1580
uid162025	0.257764	1.0000	0.5081	0.5379	0.1540
uid168614	0.257768	1.0000	0.4163	0.5228	0.1116
uid58209	0.257783	1.0000	0.5053	0.5611	0.1472
uid158677	0.257808	1.0000	0.4638	0.5170	0.1312
uid162739	0.257817	1.0000	0.4695	0.5141	0.1343
uid72481	0.257820	1.0000	0.5207	0.6036	0.1464
uid58765	0.257894	1.0000	0.4700	0.5178	0.1330
uid58405	0.257931	1.0000	0.5139	0.5735	0.1729
uid158679	0.257996	1.0000	0.4716	0.5107	0.1317
uid58701	0.258013	1.0000	0.3837	0.4059	0.1071
uid176498	0.258105	1.0000	0.4674	0.5222	0.1335
uid58183	0.258174	1.0000	0.4973	0.5744	0.1676
uid52601	0.258228	1.0000	0.5188	0.5413	0.1574
uid42523	0.258238	1.0000	0.3448	0.3509	0.0953
uid87001	0.258302	1.0000	0.4535	0.4845	0.1343
uid58261	0.258323	1.0000	0.5148	0.5272	0.1563
uid50553	0.258323	1.0000	0.5176	0.5389	0.1546
uid58775	0.258405	1.0000	0.5182	0.5361	0.1606
uid75101	0.258414	1.0000	0.3066	0.3262	0.0883
uid62939	0.258456	1.0000	0.4100	0.5083	0.0904
uid57949	0.258658	1.0000	0.4958	0.5236	0.1540
uid170535	0.258705	1.0000	0.4889	0.5390	0.1461
uid68143	0.258707	1.0000	0.3890	0.4797	0.0969
uid168180	0.258744	1.0000	0.5177	0.5645	0.1529
uid162187	0.258756	1.0000	0.3613	0.4189	0.0786
uid57693	0.258999	1.0000	0.3612	0.4226	0.0883
uid66323	0.259032	1.0000	0.4586	0.4956	0.1422
uid197167	0.259049	1.0000	0.3663	0.4790	0.1098
uid195930	0.259132	1.0000	0.4787	0.6077	0.1393
uid43725	0.259149	1.0000	0.3761	0.4305	0.0737
uid61597	0.259182	1.0000	0.4615	0.5287	0.1312
uid43413	0.259222	1.0000	0.4306	0.4395	0.1061
uid59037	0.259275	1.0000	0.4559	0.5307	0.1518
uid72767	0.259279	1.0000	0.4456	0.5511	0.1241
uid175574	0.259294	1.0000	0.5149	0.5990	0.1574
uid58993	0.259328	1.0000	0.4327	0.4924	0.1345
uid58363	0.259354	1.0000	0.4703	0.5702	0.1684
uid58257	0.259366	1.0000	0.5207	0.5689	0.1688
uid59243	0.259379	1.0000	0.4480	0.4815	0.1365
uid58499	0.259399	1.0000	0.5094	0.5925	0.1434
uid205422	0.259413	1.0000	0.4102	0.4674	0.0966
uid58511	0.259448	1.0000	0.4322	0.4914	0.1324
uid74439	0.259458	1.0000	0.4029	0.4777	0.1133
uid197180	0.259461	1.0000	0.4322	0.5425	0.1164
uid162107	0.259464	1.0000	0.5144	0.5850	0.1505
uid162105	0.259472	1.0000	0.5016	0.5798	0.1404
uid58467	0.259493	1.0000	0.4295	0.5301	0.1489
uid46083	0.259494	1.0000	0.4533	0.5366	0.1637
uid58353	0.259549	1.0000	0.3591	0.4074	0.1174
uid41729	0.259633	1.0000	0.4448	0.5565	0.1231
uid158163	0.259659	1.0000	0.3965	0.4656	0.1175
uid61247	0.259690	1.0000	0.5184	0.5596	0.1586
uid14003	0.259738	1.0000	0.5296	0.4434	0.1787
uid162177	0.259786	1.0000	0.3776	0.4772	0.0908
uid49469	0.259796	1.0000	0.4480	0.5267	0.1552
uid199898	0.259809	1.0000	0.4512	0.5498	0.1633
uid61595	0.259842	1.0000	0.4615	0.5287	0.1423
uid58521	0.259991	1.0000	0.4415	0.4749	0.1425
uid87035	0.260023	1.0000	0.4683	0.5055	0.1396
uid59373	0.260139	1.0000	0.4503	0.5217	0.1486
uid59377	0.260169	1.0000	0.4484	0.4746	0.1232
uid68279	0.260186	1.0000	0.3790	0.4666	0.1197
uid59431	0.260206	1.0000	0.4519	0.4875	0.1310
uid58023	0.260218	1.0000	0.4640	0.5456	0.1476
uid58845	0.260244	1.0000	0.3689	0.4108	0.1068
uid175778	0.260284	1.0000	0.3807	0.4560	0.1095
uid58691	0.260315	1.0000	0.4457	0.4941	0.1265
uid197157	0.260333	1.0000	0.4100	0.5129	0.1244
uid58191	0.260340	1.0000	0.4621	0.4998	0.1350
uid59883	0.260356	1.0000	0.4601	0.5429	0.1096
uid68445	0.260441	1.0000	0.4949	0.6328	0.1379
uid80739	0.260462	1.0000	0.3856	0.4228	0.1146
uid170612	0.260472	1.0000	0.4776	0.6071	0.1381
uid58349	0.260526	1.0000	0.5075	0.5546	0.1619
uid206041	0.260561	1.0000	0.4203	0.4902	0.0955
uid58095	0.260564	1.0000	0.4820	0.5912	0.1330
uid176366	0.260710	1.0000	0.4707	0.5116	0.1465
uid176367	0.260721	1.0000	0.4623	0.5066	0.1392
uid48363	0.260777	1.0000	0.3999	0.4199	0.1222
uid59969	0.260812	1.0000	0.4216	0.4569	0.1267
uid165043	0.260876	1.0000	0.4350	0.4815	0.1335
uid65267	0.260900	1.0000	0.4233	0.5356	0.1372
uid62981	0.260910	1.0000	0.4515	0.4664	0.1249
uid58917	0.260910	1.0000	0.4657	0.4935	0.1328
uid68317	0.261018	1.0000	0.4447	0.4735	0.1270
uid55253	0.261049	1.0000	0.4753	0.5247	0.1453
uid62961	0.261173	1.0000	0.4225	0.4510	0.1205
uid46251	0.261174	1.0000	0.5139	0.5664	0.1607
uid190882	0.261174	1.0000	0.5131	0.5704	0.1591
uid176365	0.261219	1.0000	0.4641	0.5083	0.1449
uid168320	0.261226	1.0000	0.3224	0.3514	0.0795
uid58365	0.261246	1.0000	0.4807	0.6298	0.1667
uid55403	0.261295	1.0000	0.4672	0.5782	0.1296
uid184078	0.261323	1.0000	0.4252	0.4497	0.1151
uid178722	0.261489	1.0000	0.4165	0.4970	0.1059
uid58915	0.261567	1.0000	0.4667	0.4993	0.1305
uid53371	0.261644	1.0000	0.4782	0.5347	0.1555
uid59341	0.261686	1.0000	0.4299	0.5444	0.1228
uid190101	0.261728	1.0000	0.4516	0.4894	0.1318
uid43091	0.261744	1.0000	0.3997	0.4895	0.0964
uid68747	0.261854	1.0000	0.4280	0.4479	0.1157
uid42519	0.261969	1.0000	0.3685	0.4051	0.1183
uid58569	0.262045	1.0000	0.4326	0.5308	0.1118
uid167315	0.262057	1.0000	0.4256	0.4825	0.1096
uid46181	0.262111	1.0000	0.4515	0.5646	0.1475
uid59047	0.262119	1.0000	0.3507	0.4105	0.0838
uid83159	0.262213	1.0000	0.3644	0.3872	0.1031
uid161991	0.262261	1.0000	0.4227	0.4549	0.1251
uid48815	0.262268	1.0000	0.3165	0.3706	0.1006
uid158039	0.262296	1.0000	0.5307	0.6190	0.1799
uid43467	0.262340	1.0000	0.3114	0.3423	0.0774
uid83157	0.262378	1.0000	0.4642	0.4976	0.1118
uid58899	0.262420	1.0000	0.4201	0.5159	0.1007
uid58169	0.262564	1.0000	0.4756	0.5601	0.1447
uid170256	0.262575	1.0000	0.3621	0.3904	0.1045
uid68753	0.262653	1.0000	0.3932	0.4664	0.1352
uid174335	0.262856	1.0000	0.3692	0.3895	0.1091
uid184828	0.263054	1.0000	0.4086	0.5005	0.0890
uid197179	0.263191	1.0000	0.3971	0.4319	0.1118
uid58439	0.263192	1.0000	0.3342	0.3822	0.0951
uid58193	0.263294	1.0000	0.3566	0.4005	0.1076
uid49531	0.263321	1.0000	0.4966	0.5938	0.1487
uid49331	0.263344	1.0000	0.4288	0.5337	0.1102
uid178014	0.263355	NA	NA	NA	NA
uid42113	0.263424	1.0000	0.3688	0.3918	0.1078
uid58337	0.263431	1.0000	0.4279	0.5355	0.1129
uid59145	0.263487	1.0000	0.3728	0.3922	0.1106
uid185181	0.263640	1.0000	0.4056	0.4237	0.1151
uid54919	0.263646	1.0000	0.3929	0.4504	0.1061
uid68705	0.263871	1.0000	0.4584	0.5435	0.1499
uid171260	0.263882	1.0000	0.4310	0.4371	0.1151
uid58021	0.263933	1.0000	0.5070	0.5896	0.1749
uid59409	0.263960	1.0000	0.4480	0.5257	0.0984
uid51637	0.263988	1.0000	0.5038	0.6157	0.1433
uid57703	0.264035	1.0000	0.3323	0.4800	0.0739
uid58651	0.264335	1.0000	0.4236	0.4405	0.1165
uid189751	0.264423	1.0000	0.5878	0.6591	0.2293
uid41863	0.264433	1.0000	0.3875	0.4547	0.1040
uid62107	0.264560	1.0000	0.3294	0.3556	0.1003
uid80859	0.264852	1.0000	0.3531	0.4035	0.0942
uid174812	0.264896	1.0000	0.3198	0.3937	0.0775
uid58473	0.264943	1.0000	0.4484	0.5541	0.1691
uid58155	0.265066	1.0000	0.4703	0.5415	0.1483
uid178106	0.265113	1.0000	0.4266	0.5312	0.1128
uid62921	0.265309	1.0000	0.3945	0.4708	0.1213
uid59129	0.265329	1.0000	0.5388	0.5993	0.1574
uid66327	0.265396	1.0000	0.4113	0.5035	0.1134
uid58855	0.265399	1.0000	0.4869	0.5905	0.1446
uid66305	0.265413	1.0000	0.5296	0.6346	0.1657
uid74393	0.265420	1.0000	0.3079	0.3692	0.0952
uid57717	0.265456	1.0000	0.3636	0.4704	0.1054
uid197156	0.265463	1.0000	0.4148	0.4880	0.1144
uid50305	0.265508	1.0000	0.4109	0.5247	0.1195
uid51175	0.265570	1.0000	0.4371	0.4964	0.1259
uid197183	0.265620	1.0000	0.4102	0.4982	0.1162
uid43089	0.265632	1.0000	0.4062	0.4396	0.1198
uid58291	0.265674	1.0000	0.4457	0.5147	0.1479
uid60171	0.265674	1.0000	0.3752	0.4438	0.0923
uid68141	0.265716	1.0000	0.5424	0.6185	0.1696
uid158871	0.265736	1.0000	0.4152	0.5124	0.1045
uid158869	0.265736	1.0000	0.4156	0.5118	0.1052
uid58681	0.265810	1.0000	0.5106	0.5652	0.1618
uid52607	0.265852	1.0000	0.2926	0.3134	0.0827
uid176126	0.265891	1.0000	0.3599	0.4065	0.1056
uid58331	0.265957	1.0000	0.5417	0.5971	0.1718
uid42975	0.266045	1.0000	0.3565	0.3772	0.1017
uid58835	0.266051	1.0000	0.4837	0.5021	0.1445
uid58703	0.266062	1.0000	0.3828	0.4066	0.1135
uid40863	0.266116	1.0000	0.3990	0.5273	0.1261
uid59405	0.266230	1.0000	0.5020	0.5941	0.1576
uid49049	0.266244	1.0000	0.4478	0.5514	0.1156
uid171995	0.266325	1.0000	0.3714	0.4179	0.1077
uid73353	0.266412	1.0000	0.4414	0.5155	0.1434
uid159685	0.266509	1.0000	0.2906	0.3094	0.0848
uid61593	0.266542	1.0000	0.4519	0.4755	0.1369
uid58911	0.266597	1.0000	0.4107	0.5148	0.1045
uid58109	0.266665	1.0000	0.3902	0.4504	0.0979
uid43163	0.266693	1.0000	0.4763	0.5756	0.1607
uid202215	0.266719	1.0000	0.4299	0.5232	0.1070
uid161929	0.266749	1.0000	0.5410	0.5854	0.1160
uid161919	0.266780	1.0000	0.5547	0.5532	0.1303
uid64755	0.266811	1.0000	0.4264	0.4581	0.1131
uid41169	0.267008	1.0000	0.5408	0.5488	0.1406
uid59131	0.267051	1.0000	0.4666	0.5347	0.1486
uid162193	0.267155	1.0000	0.4598	0.4855	0.1424
uid54411	0.267331	1.0000	0.4580	0.5322	0.1457
uid59357	0.267421	1.0000	0.4134	0.5140	0.1053
uid163693	0.267421	1.0000	0.4138	0.5135	0.1057
uid158865	0.267421	1.0000	0.4150	0.5190	0.1045
uid59359	0.267421	1.0000	0.4148	0.5148	0.1051
uid163691	0.267421	1.0000	0.4100	0.5116	0.1054
uid162161	0.267456	1.0000	0.3152	0.3611	0.0980
uid193772	0.267490	1.0000	0.2869	0.3144	0.0821
uid57603	0.267490	1.0000	0.2879	0.3155	0.0834
uid59271	0.267506	1.0000	0.4766	0.5182	0.1364
uid57651	0.267591	1.0000	0.4952	0.5455	0.1410
uid197177	0.267605	1.0000	0.4258	0.5180	0.1406
uid58713	0.267717	1.0000	0.4693	0.5187	0.1454
uid63663	0.267730	1.0000	0.3987	0.4325	0.1248
uid58699	0.267811	1.0000	0.3570	0.3557	0.1016
uid202426	0.267821	1.0000	0.3632	0.4385	0.0907
uid48999	0.267915	1.0000	0.2888	0.4132	0.0641
uid83605	0.267924	1.0000	0.4259	0.4888	0.1066
uid84309	0.267935	1.0000	0.4312	0.5055	0.1085
uid184823	0.267950	1.0000	0.2868	0.3123	0.0813
uid58301	0.267993	1.0000	0.4683	0.5048	0.1270
uid156845	0.268080	1.0000	0.5229	0.5942	0.1704
uid52605	0.268129	1.0000	0.2889	0.3098	0.0826
uid194444	0.268312	1.0000	0.4327	0.5074	0.1404
uid58547	0.268425	1.0000	0.4673	0.5372	0.1443
uid57965	0.268507	1.0000	0.5667	0.6684	0.2206
uid73179	0.268967	1.0000	0.4330	0.5212	0.1362
uid18881	0.269033	1.0000	0.5988	0.5291	0.2527
uid58447	0.269176	1.0000	0.3900	0.4988	0.1139
uid58583	0.269267	1.0000	0.4364	0.4735	0.1347
uid189752	0.269306	1.0000	0.5792	0.6574	0.2233
uid58305	0.269325	1.0000	0.4716	0.5527	0.1505
uid59375	0.269468	1.0000	0.4421	0.4714	0.1287
uid162169	0.269579	1.0000	0.4208	0.4641	0.0903
uid57699	0.269626	1.0000	0.3674	0.4346	0.0864
uid57773	0.269647	1.0000	0.4900	0.5556	0.1599
uid158867	0.269674	1.0000	0.4126	0.5140	0.1047
uid57889	0.269693	1.0000	0.4328	0.5065	0.1371
uid42521	0.269741	1.0000	0.2506	0.2705	0.0551
uid60161	0.269773	1.0000	0.4713	0.5083	0.1324
uid83125	0.269773	1.0000	0.4262	0.4421	0.1075
uid58823	0.269861	1.0000	0.4909	0.6213	0.1494
uid197168	0.269915	1.0000	0.4955	0.5060	0.1209
uid40861	0.269945	1.0000	0.3007	0.3082	0.0875
uid81199	0.270041	1.0000	0.4563	0.5328	0.1521
uid59055	0.270147	1.0000	0.3602	0.4462	0.0867
uid59315	0.270148	1.0000	0.4332	0.4623	0.0925
uid193774	0.270214	1.0000	0.4287	0.5035	0.1384
uid41601	0.270291	1.0000	0.4121	0.4358	0.1282
uid183629	0.270305	1.0000	0.5828	0.6524	0.2209
uid58431	0.270367	1.0000	0.5218	0.5863	0.1684
uid89371	0.270487	1.0000	0.3998	0.4966	0.1092
uid46061	0.270489	1.0000	0.4579	0.5053	0.1176
uid162103	0.270548	1.0000	0.4603	0.4975	0.1212
uid162513	0.270580	1.0000	0.4024	0.4967	0.0997
uid58777	0.270610	1.0000	0.3705	0.4724	0.0975
uid159003	0.270630	1.0000	0.4219	0.5006	0.1370
uid58559	0.270684	1.0000	0.4142	0.5118	0.1034
uid68283	0.270722	1.0000	0.4610	0.5480	0.1389
uid42117	0.270734	1.0000	0.4727	0.5667	0.1401
uid63617	0.270752	1.0000	0.4581	0.4955	0.1166
uid43247	0.270927	1.0000	0.4242	0.5113	0.1276
uid51377	0.271016	1.0000	0.4996	0.5679	0.1643
uid50551	0.271122	1.0000	0.4226	0.4970	0.1122
uid61581	0.271181	1.0000	0.4746	0.5836	0.1587
uid57619	0.271315	1.0000	0.3927	0.4192	0.1143
uid54719	0.271330	1.0000	0.2960	0.3414	0.0909
uid59217	0.271335	1.0000	0.3907	0.4514	0.1157
uid193703	0.271354	1.0000	0.3841	0.4322	0.0883
uid178352	0.271437	1.0000	0.4214	0.4847	0.1055
uid158037	0.271449	1.0000	0.4481	0.5485	0.1157
uid158061	0.271449	1.0000	0.4457	0.5534	0.1156
uid161197	0.271518	1.0000	0.5720	0.6130	0.1667
uid59073	0.271521	1.0000	0.3850	0.4158	0.1132
uid66331	0.271643	1.0000	0.3703	0.4333	0.1135
uid59189	0.271690	1.0000	0.4179	0.4883	0.1284
uid67319	0.271696	1.0000	0.3856	0.4057	0.1084
uid47085	0.271896	1.0000	0.5095	0.5379	0.1665
uid59427	0.271940	1.0000	0.5867	0.6532	0.1860
uid48829	0.272036	1.0000	0.3767	0.4552	0.0861
uid161241	0.272056	1.0000	0.5714	0.5950	0.1650
uid84387	0.272216	1.0000	0.3896	0.4187	0.1115
uid162147	0.272280	1.0000	0.3795	0.4070	0.1115
uid174151	0.272290	1.0000	0.3806	0.4143	0.1135
uid57781	0.272323	1.0000	0.4345	0.4625	0.1232
uid71231	0.272381	1.0000	0.5599	0.6079	0.1622
uid197155	0.272383	1.0000	0.4162	0.5083	0.1108
uid184819	0.272396	1.0000	0.4031	0.5183	0.1172
uid57601	0.272457	1.0000	0.2997	0.3190	0.0856
uid59019	0.272521	1.0000	0.3785	0.3941	0.0844
uid58435	0.272754	1.0000	0.4123	0.5176	0.1203
uid58441	0.272902	1.0000	0.3575	0.4102	0.1082
uid158167	0.273115	1.0000	0.2912	0.3159	0.0840
uid73771	0.273123	1.0000	0.4884	0.5597	0.1593
uid58475	0.273264	1.0000	0.4847	0.5113	0.1552
uid63405	0.273270	1.0000	0.4864	0.5974	0.1742
uid68105	0.273286	1.0000	0.3913	0.4866	0.1071
uid63627	0.273315	1.0000	0.5150	0.5693	0.1559
uid58035	0.273419	1.0000	0.4538	0.5935	0.1327
uid58617	0.273804	1.0000	0.4450	0.4977	0.1433
uid205540	0.273869	1.0000	0.4461	0.4942	0.1417
uid58207	0.273944	1.0000	0.3422	0.3792	0.1051
uid159517	0.274018	1.0000	0.6009	0.6527	0.1226
uid70729	0.274172	1.0000	0.4628	0.5942	0.1300
uid58981	0.274475	1.0000	0.4758	0.5676	0.1556
uid58355	0.274546	1.0000	0.4314	0.4506	0.1171
uid67985	0.274580	1.0000	0.4676	0.5297	0.1132
uid197174	0.274637	1.0000	0.3910	0.4330	0.1046
uid179068	0.274673	1.0000	0.4751	0.5256	0.1393
uid58715	0.274902	1.0000	0.3806	0.3867	0.1029
uid182935	0.275000	1.0000	0.5353	0.6264	0.1524
uid189029	0.275155	1.0000	0.4201	0.5091	0.0941
uid161943	0.275216	1.0000	0.4244	0.5133	0.0960
uid65269	0.275382	1.0000	0.4061	0.5479	0.1350
uid57695	0.275397	1.0000	0.4193	0.5132	0.0930
uid57719	0.275423	1.0000	0.3859	0.4694	0.1095
uid68839	0.275469	1.0000	0.4195	0.5035	0.0923
uid187277	0.275591	1.0000	0.4447	0.4617	0.1214
uid41021	0.275620	1.0000	0.4591	0.4804	0.1269
uid162203	0.275691	1.0000	0.4198	0.4938	0.1349
uid167988	0.275748	1.0000	0.4509	0.5408	0.1083
uid193702	0.275753	1.0000	0.3925	0.4806	0.0969
uid162183	0.275756	1.0000	0.4169	0.4944	0.0934
uid58781	0.275777	1.0000	0.4192	0.5146	0.0935
uid86889	0.275777	1.0000	0.4209	0.5149	0.0934
uid59545	0.275852	1.0000	0.4540	0.5508	0.1069
uid58853	0.275898	1.0000	0.4186	0.5081	0.0940
uid57777	0.275898	1.0000	0.4211	0.5162	0.0941
uid170532	0.275898	1.0000	0.4208	0.5134	0.0941
uid203790	0.275930	1.0000	0.4233	0.5119	0.0942
uid185758	0.275974	1.0000	0.4187	0.5083	0.0933
uid58417	0.275982	1.0000	0.4161	0.5165	0.0937
uid73425	0.276002	1.0000	0.5698	0.6347	0.1321
uid184343	0.276003	1.0000	0.4362	0.5338	0.1540
uid58393	0.276065	1.0000	0.4389	0.4692	0.1228
uid184407	0.276106	1.0000	0.4535	0.6014	0.1500
uid59769	0.276122	1.0000	0.4132	0.4743	0.1235
uid89385	0.276203	1.0000	0.3635	0.4271	0.0851
uid58351	0.276272	1.0000	0.4853	0.5994	0.1575
uid86651	0.276291	1.0000	0.3394	0.4018	0.0752
uid89387	0.276352	1.0000	0.3686	0.4335	0.0872
uid72475	0.276401	1.0000	0.3586	0.4616	0.1086
uid58919	0.276446	1.0000	0.4229	0.4405	0.1233
uid176500	0.276561	1.0000	0.3719	0.4241	0.1135
uid71379	0.276572	1.0000	0.6095	0.6628	0.1236
uid175777	0.276694	1.0000	0.4355	0.4692	0.1230
uid171958	0.276794	1.0000	0.3144	0.3591	0.0700
uid58117	0.276815	1.0000	0.4440	0.4904	0.1152
uid58543	0.276906	1.0000	0.4721	0.5029	0.1511
uid180867	0.277056	1.0000	0.4352	0.4843	0.1377
uid59023	0.277131	1.0000	0.3415	0.3795	0.1058
uid58029	0.277195	1.0000	0.4742	0.5281	0.1062
uid58847	0.277202	1.0000	0.4683	0.5789	0.1338
uid13791	0.277218	1.0000	0.3330	0.3380	0.0770
uid159539	0.277226	1.0000	0.4566	0.5412	0.1470
uid58947	0.277396	1.0000	0.4813	0.6110	0.1362
uid58241	0.277424	1.0000	0.4704	0.5333	0.1514
uid53537	0.277521	1.0000	0.7110	0.7049	0.1182
uid42501	0.277755	1.0000	0.3320	0.3798	0.0755
uid59211	0.277791	1.0000	0.4441	0.5060	0.1346
uid66205	0.277848	1.0000	0.4797	0.5288	0.0971
uid184830	0.278063	1.0000	0.4175	0.5164	0.0954
uid197163	0.278110	1.0000	0.4486	0.5126	0.1226
uid184832	0.278204	1.0000	0.4124	0.4980	0.0910
uid162155	0.278274	1.0000	0.3688	0.4756	0.1059
uid43333	0.278297	1.0000	0.4478	0.5764	0.1475
uid59263	0.278340	1.0000	0.3756	0.4750	0.0969
uid167994	0.278342	1.0000	0.3734	0.4405	0.0890
uid202217	0.278465	1.0000	0.4424	0.5524	0.0903
[truncated: 515 more rows]
