# Supplementary material for: Quickly Finding Orthologs as Reciprocal Best Hits with BLAT, LAST, and UBLAST: How Much Do We Miss?
Source: PLoS One. 2014 Jul 11;9(7):e101850. doi: 10.1371/journal.pone.0101850 (PMC4094424; doi:10.1371/journal.pone.0101850)
Supplement: Table Set S2 — These tables contain reciprocal best hit counts and homolog pair counts organized on a per query genome fashion. The directory contains the R-script used to run the t-tests comparing the results from each program, and a table with the results of these t-tests. (ZIP) [file pone.0101850.s002.zip › S2-Tables-Stats-Pairs/uid128.RBH.tbl]

Genome	GSS	blastp	usearch7	last	blat
uid51607	0.102617	709	538	522	28
uid14005	0.114809	258	243	242	29
uid47087	0.116670	145	101	95	2
uid162029	0.120930	109	78	73	1
uid42831	0.132899	352	248	270	4
uid39575	0.134301	4374	4281	4297	1271
uid162197	0.135904	327	228	245	5
uid68451	0.139669	301	218	236	1
uid59087	0.141931	121	90	84	1
uid59133	0.142092	301	189	206	2
uid10623	0.145653	4163	4025	4012	1073
uid75119	0.146114	290	193	200	2
uid58005	0.147052	135	90	92	3
uid182933	0.148896	461	328	331	8
uid57643	0.149597	289	196	205	3
uid202216	0.149683	292	204	221	4
uid59201	0.152701	348	237	265	5
uid63163	0.153064	365	252	256	4
uid162179	0.153634	340	234	261	6
uid184862	0.155599	350	252	248	4
uid58277	0.156222	376	268	279	8
uid58015	0.158162	129	92	91	2
uid59395	0.158371	437	303	328	7
uid201478	0.159025	413	295	300	4
uid59013	0.160235	470	333	335	7
uid59777	0.160321	372	267	271	3
uid61641	0.160579	122	93	88	1
uid183114	0.160707	500	357	362	6
uid173926	0.160721	459	337	344	6
uid203392	0.160816	125	94	89	1
uid183109	0.160953	452	311	325	8
uid77129	0.163482	317	217	233	3
uid59025	0.163932	481	336	349	8
uid58601	0.164922	318	209	208	1
uid40921	0.166082	384	265	279	3
uid41017	0.166082	386	267	281	3
uid183340	0.166289	430	314	304	6
uid58009	0.166520	159	93	95	NA
uid57659	0.166523	418	302	305	6
uid157913	0.166523	414	298	304	6
uid159873	0.166523	414	298	304	6
uid57679	0.166544	387	268	282	3
uid189748	0.166704	422	301	306	6
uid159835	0.166704	414	298	305	6
uid158059	0.166704	414	298	304	6
uid73417	0.167272	307	206	234	4
uid59109	0.167324	363	264	277	5
uid74443	0.167860	342	228	244	1
uid188479	0.168484	435	322	336	11
uid81841	0.168652	476	334	363	3
uid168323	0.169141	323	218	229	6
uid52599	0.169185	306	195	215	2
uid158363	0.169459	385	266	280	3
uid155	0.169909	708	541	517	28
uid57767	0.170015	515	361	362	9
uid61569	0.170238	140	105	93	2
uid189747	0.170279	441	317	318	4
uid52581	0.170837	377	268	277	5
uid60491	0.171138	346	238	257	4
uid68021	0.171545	234	167	169	3
uid1433	0.172107	2891	2421	2450	287
uid58137	0.172330	424	313	314	6
uid58271	0.172396	453	336	348	6
uid68691	0.172591	138	101	108	2
uid158881	0.172758	455	333	344	5
uid158701	0.172760	461	339	351	6
uid59229	0.172882	379	278	277	3
uid50547	0.173212	508	363	370	5
uid168665	0.173222	138	101	106	2
uid52547	0.173386	494	339	364	5
uid75097	0.173545	417	288	303	4
uid51423	0.173936	339	244	256	4
uid60859	0.174353	136	97	107	2
uid59439	0.174437	315	215	226	3
uid197154	0.174534	148	106	104	2
uid58867	0.174672	259	180	185	4
uid158509	0.174733	562	392	422	5
uid58317	0.174961	459	336	345	4
uid53543	0.175104	146	103	106	2
uid167781	0.175157	364	258	267	4
uid58585	0.175755	353	254	254	4
uid58043	0.176003	479	332	346	8
uid176371	0.176077	305	224	228	3
uid183003	0.176153	474	322	332	9
uid62099	0.176316	149	103	107	2
uid63605	0.176829	270	180	201	3
uid62463	0.176973	461	341	349	6
uid57705	0.177328	215	148	167	3
uid162189	0.177332	462	339	350	6
uid51879	0.177364	451	340	344	9
uid183110	0.177505	483	338	347	8
uid57961	0.177588	216	152	168	3
uid160253	0.177694	341	249	261	4
uid58519	0.177767	367	267	276	5
uid183008	0.178007	405	298	288	3
uid55381	0.178868	430	318	340	9
uid41171	0.178868	430	318	341	9
uid162027	0.179054	135	88	90	2
uid85495	0.179054	140	95	97	2
uid54249	0.179183	394	275	296	4
uid57709	0.179417	142	98	96	2
uid185759	0.179417	138	96	95	2
uid183112	0.179893	488	333	344	4
uid49467	0.180081	422	318	332	9
uid57803	0.180116	478	335	342	8
uid49489	0.180258	281	187	199	2
uid58227	0.180315	428	326	344	10
uid58079	0.180521	283	198	214	4
uid193714	0.180669	389	273	311	7
uid46679	0.180692	139	100	106	2
uid61619	0.181150	142	102	102	2
uid43209	0.181158	398	279	295	4
uid168259	0.181737	357	233	240	5
uid183006	0.181802	453	329	333	6
uid58051	0.182001	346	238	253	5
uid54733	0.182393	371	256	246	4
uid45857	0.182592	354	259	243	NA
uid157997	0.182901	554	380	425	7
uid158133	0.183097	455	334	345	5
uid70841	0.183103	363	236	242	6
uid53535	0.183124	459	339	353	6
uid165195	0.183191	424	324	337	7
uid60393	0.183394	337	229	251	4
uid184821	0.183580	378	263	271	4
uid55259	0.183816	443	319	337	7
uid190705	0.183968	454	336	347	6
uid46989	0.183981	336	241	246	6
uid189187	0.184034	442	330	336	6
uid183682	0.184047	457	330	346	7
uid159001	0.184255	451	334	351	6
uid68053	0.184580	432	310	326	6
uid74441	0.184663	331	230	246	4
uid58637	0.184964	330	237	249	3
uid183001	0.184970	452	340	351	7
uid66779	0.185048	414	288	313	4
uid82949	0.185124	431	317	341	10
uid81081	0.185147	557	390	410	13
uid184010	0.185189	445	334	346	6
uid55845	0.185219	514	375	381	7
uid49871	0.185353	496	351	374	7
uid67317	0.185423	385	276	273	7
uid195461	0.185497	459	342	350	7
uid58635	0.185657	336	226	238	2
uid48993	0.185827	280	181	199	2
uid197161	0.185934	341	235	244	4
uid68443	0.186019	528	366	388	6
uid57947	0.186070	322	226	246	5
uid50331	0.186102	414	288	314	3
uid55639	0.186481	361	247	266	5
uid58339	0.186560	363	249	268	5
uid84215	0.186602	454	342	346	6
uid65785	0.186638	340	229	253	3
uid58289	0.186723	351	234	258	5
uid48589	0.186756	319	230	241	4
uid181617	0.186777	457	342	347	6
uid59299	0.186894	498	350	377	3
uid41875	0.186922	130	87	92	3
uid179383	0.186926	425	306	303	7
uid68743	0.186999	316	227	236	4
uid58527	0.187009	433	294	330	11
uid57873	0.187451	386	258	261	12
uid57981	0.187475	281	208	205	3
uid169620	0.187554	384	259	262	12
uid59203	0.187777	385	271	287	8
uid162131	0.187777	386	273	287	8
uid161953	0.187777	387	272	287	8
uid59095	0.188050	291	197	218	3
uid61179	0.188055	262	180	198	3
uid160233	0.188194	268	182	195	3
uid58121	0.188286	342	219	244	3
uid58003	0.188390	553	372	395	7
uid193706	0.188607	462	345	349	7
uid62913	0.188612	401	285	302	5
uid57675	0.188626	462	344	350	7
uid183007	0.188891	446	317	325	3
uid41865	0.188960	375	260	262	4
uid66189	0.189026	171	119	113	2
uid81103	0.189027	287	203	221	1
uid184824	0.189067	143	105	101	2
uid167260	0.189226	354	248	274	7
uid41885	0.189322	464	307	356	5
uid60849	0.189328	166	121	114	2
uid59253	0.189345	257	176	181	1
uid162031	0.189391	165	120	114	2
uid58629	0.189404	338	241	257	2
uid57989	0.189665	308	216	218	2
uid58525	0.189889	164	121	113	2
uid48129	0.190028	453	322	347	12
uid57683	0.190078	314	218	227	3
uid57985	0.190171	334	242	242	6
uid58757	0.190507	502	354	378	5
uid177931	0.190566	503	351	375	5
uid190186	0.190566	505	356	381	5
uid49135	0.190572	501	353	377	6
uid55779	0.190619	453	321	348	12
uid195560	0.190676	312	217	222	2
uid84337	0.190746	329	237	244	3
uid54335	0.191058	450	338	345	6
uid48361	0.191146	398	287	310	4
uid58825	0.191333	385	275	287	6
uid58061	0.191488	142	93	93	2
uid54699	0.191675	436	295	338	5
uid183002	0.191704	475	338	351	5
uid68449	0.191860	332	228	236	4
uid58877	0.191891	349	249	252	7
uid177811	0.192237	322	223	232	4
uid158151	0.192331	502	352	375	5
uid59205	0.192441	306	197	211	3
uid183338	0.192447	441	303	301	4
uid58829	0.192662	435	315	331	8
uid183339	0.192760	482	327	332	7
uid61629	0.192833	547	373	394	5
uid62227	0.192839	265	170	192	2
uid46241	0.192861	370	255	268	5
uid57951	0.193179	238	169	176	4
uid197165	0.193408	326	240	246	6
uid183111	0.193472	472	333	347	8
uid57919	0.193522	331	243	249	3
uid169223	0.193761	325	226	246	5
uid162071	0.193792	393	275	282	6
uid167488	0.193931	291	188	217	2
uid58225	0.194116	365	247	268	7
uid58253	0.194790	375	271	281	4
uid59027	0.194812	454	326	320	9
uid59143	0.194819	457	320	315	9
uid57765	0.195145	341	226	252	6
uid59207	0.195334	460	323	344	8
uid184864	0.195369	377	258	263	1
uid168256	0.195447	326	233	237	6
uid175575	0.195554	209	146	151	3
uid66917	0.195619	348	241	250	2
uid58471	0.195897	307	224	225	3
uid66777	0.195998	491	342	367	4
uid58391	0.196004	521	363	388	9
uid57729	0.196121	176	129	129	4
uid65789	0.196260	341	246	249	1
uid171259	0.196307	104	62	60	1
uid59135	0.196431	427	307	322	8
uid77127	0.196482	229	158	171	2
uid62245	0.196586	371	254	268	5
uid59273	0.196593	338	242	260	7
uid57959	0.196595	309	212	223	2
uid61411	0.196598	349	217	236	2
uid197195	0.196707	99	57	61	NA
uid12410	0.196861	3594	3398	3369	556
uid182929	0.196863	518	350	352	6
uid63269	0.197028	365	260	266	4
uid175578	0.197032	210	148	154	4
uid159841	0.197107	488	370	372	6
uid57721	0.197139	394	284	296	6
uid158165	0.197272	449	315	326	6
uid43211	0.197562	251	167	179	3
uid62207	0.197729	407	275	301	4
uid57885	0.197800	296	206	221	7
uid188480	0.197881	504	347	382	11
uid46523	0.197902	445	308	341	5
uid41925	0.198094	299	215	215	3
uid58107	0.198161	224	163	175	3
uid162057	0.198223	264	172	186	3
uid171829	0.198278	220	159	162	1
uid59371	0.198376	241	172	184	3
uid61589	0.198625	422	311	309	5
uid41735	0.198879	257	171	183	3
uid162091	0.199296	369	277	276	4
uid58057	0.199575	410	271	314	5
uid81629	0.199960	300	199	213	4
uid46943	0.199989	459	335	341	4
uid205053	0.200021	190	135	132	2
uid158171	0.200025	333	243	259	6
uid46839	0.200077	460	333	342	4
uid162073	0.200077	483	348	364	5
uid58237	0.200112	455	329	334	7
uid57875	0.200157	467	331	346	5
uid58537	0.200410	389	258	282	4
uid162033	0.200437	455	333	339	4
uid48823	0.200465	343	241	249	6
uid57621	0.200695	468	330	345	5
uid158119	0.200695	472	331	347	5
uid61645	0.200701	243	173	183	3
uid183005	0.200767	468	315	318	9
uid60575	0.200914	337	228	243	4
uid58189	0.200929	393	264	287	9
uid198767	0.201093	247	177	186	4
uid50427	0.201122	489	361	357	8
uid13961	0.201124	2747	2298	2332	267
uid57967	0.201192	519	352	388	6
uid176453	0.201196	342	257	252	2
uid161989	0.201331	349	253	256	3
uid167261	0.201457	373	250	252	9
uid58887	0.201474	126	97	97	1
uid57711	0.201474	125	96	97	1
uid59583	0.201636	460	325	338	5
uid51721	0.201673	333	229	229	4
uid59011	0.201732	130	92	96	2
uid78143	0.201763	301	198	209	6
uid68311	0.201782	486	345	364	9
uid68837	0.201792	237	160	169	2
uid198768	0.201800	239	173	184	3
uid57975	0.201896	493	346	370	5
uid57671	0.201960	346	252	259	4
uid65089	0.201975	354	227	240	NA
uid84411	0.201982	351	235	259	2
uid162117	0.202020	497	346	363	7
uid158879	0.202022	448	336	344	7
uid162159	0.202103	458	330	336	5
uid58053	0.202118	404	283	287	4
uid168516	0.202262	429	308	321	4
uid184827	0.202292	308	228	229	4
uid192185	0.202323	342	250	258	4
uid50615	0.202342	499	352	380	3
uid58097	0.202440	464	332	343	9
uid57851	0.202624	238	173	181	3
uid57907	0.202707	389	269	282	5
uid58297	0.202873	126	98	93	2
uid58849	0.202908	396	275	284	6
uid59173	0.202967	374	273	277	2
uid182932	0.203027	476	332	338	8
uid58851	0.203031	393	277	283	6
uid57991	0.203072	469	333	346	7
uid58923	0.203109	390	278	282	6
uid162067	0.203125	393	280	283	6
uid173860	0.203159	506	362	378	5
uid58433	0.203185	445	299	333	6
uid63665	0.203261	101	57	62	NA
uid173374	0.203269	499	356	373	5
uid58687	0.203285	343	242	253	1
uid58759	0.203306	500	351	378	4
uid54341	0.203308	344	244	255	1
uid58595	0.203354	356	256	267	1
uid189188	0.203364	496	358	383	5
uid59017	0.203394	455	337	339	6
uid58939	0.203457	340	246	258	1
uid58419	0.203479	300	207	224	3
uid73967	0.203496	455	335	351	7
uid158699	0.203553	337	226	242	4
uid176921	0.203570	310	225	247	2
uid57753	0.203692	342	237	231	9
uid179370	0.203752	374	254	261	5
uid61897	0.203761	98	58	61	NA
uid57859	0.203811	312	223	235	6
uid162021	0.203992	497	355	382	4
uid41333	0.204059	341	241	248	7
uid57589	0.204144	347	247	263	1
uid58693	0.204144	346	245	264	1
uid58315	0.204164	486	354	380	6
uid58581	0.204190	314	226	238	6
uid193770	0.204282	321	218	235	3
uid49485	0.204300	420	277	300	5
uid58811	0.204323	355	252	270	1
uid167487	0.204369	469	316	355	5
uid59303	0.204431	497	357	386	3
uid57909	0.204431	496	356	381	3
uid58083	0.204431	497	356	383	3
uid59385	0.204431	495	356	381	3
uid58091	0.204431	496	357	382	3
uid46803	0.204560	452	301	319	3
uid58381	0.204612	335	248	266	6
uid58379	0.204709	394	266	263	2
uid189027	0.204709	395	264	266	2
uid58161	0.204755	214	148	170	7
uid66803	0.204809	276	184	197	2
uid170731	0.204813	98	63	57	1
uid58179	0.204817	323	223	233	4
uid57931	0.204836	519	349	379	7
uid61409	0.204872	254	167	184	2
uid189028	0.204950	396	266	265	2
uid186819	0.204967	351	245	240	3
uid195569	0.204967	351	244	242	3
uid89379	0.204999	345	245	263	1
uid89373	0.204999	345	245	261	1
uid57633	0.205064	217	152	165	5
uid87037	0.205070	518	362	398	11
uid70727	0.205075	326	241	242	7
uid58719	0.205130	297	196	208	1
uid46353	0.205201	325	226	243	5
uid58799	0.205207	213	149	165	5
uid59301	0.205277	214	150	163	5
uid62903	0.205292	355	243	243	9
uid42155	0.205379	244	169	181	3
uid66207	0.205406	359	236	259	4
uid47079	0.205570	379	277	297	6
uid59887	0.205718	461	333	350	9
uid158159	0.205781	217	151	166	5
uid159955	0.205901	463	327	344	5
uid67365	0.205931	327	240	241	4
uid57713	0.206073	320	224	236	5
uid59029	0.206100	475	340	352	4
uid158537	0.206115	467	332	344	5
uid59101	0.206160	426	308	320	6
uid186549	0.206189	547	375	393	8
uid57813	0.206243	365	249	271	7
uid193766	0.206450	273	193	202	2
uid40659	0.206482	459	332	341	4
uid82369	0.206516	211	147	163	5
uid58609	0.206897	473	334	349	5
uid158071	0.206897	469	330	344	7
uid47317	0.206897	470	328	345	5
uid58445	0.206962	477	333	367	6
uid159693	0.206991	454	329	340	3
uid59399	0.207041	358	239	231	4
uid158073	0.207070	463	330	343	5
uid193657	0.207076	524	363	384	4
uid58625	0.207117	283	186	210	5
uid58607	0.207145	474	335	350	5
uid70839	0.207207	214	151	165	5
uid89383	0.207249	221	145	167	6
uid42499	0.207261	324	231	230	6
uid46245	0.207313	429	301	296	4
uid197171	0.207370	440	316	340	6
uid73963	0.207413	213	146	165	4
uid45893	0.207539	289	192	197	2
uid43679	0.207566	383	273	281	5
uid162509	0.207574	412	286	308	5
uid57685	0.207622	266	187	194	3
uid201479	0.207622	268	188	194	3
uid82379	0.207649	344	227	243	NA
uid58733	0.207862	426	296	308	4
uid86659	0.207873	219	148	168	6
uid86653	0.207873	218	146	168	5
uid58961	0.207873	217	146	166	5
uid86657	0.207873	218	149	168	5
uid88069	0.207873	218	148	168	6
uid86655	0.207873	218	149	168	5
uid88067	0.207933	217	147	167	5
uid158043	0.207993	216	148	168	5
uid182934	0.208039	407	297	289	4
uid58027	0.208082	217	149	168	5
uid66329	0.208199	362	244	249	3
uid58871	0.208264	387	275	282	6
uid74445	0.208278	316	225	243	1
uid197182	0.208289	185	122	122	NA
uid82367	0.208308	115	82	73	1
uid57727	0.208355	362	234	249	2
uid61623	0.208408	387	263	278	7
uid42497	0.208467	488	322	368	11
uid59147	0.208539	370	276	278	4
uid59311	0.208614	54	37	40	NA
uid58669	0.208630	284	188	205	3
uid58971	0.208670	465	324	347	7
uid58913	0.208761	414	274	307	3
uid43471	0.208839	335	238	248	2
uid58945	0.208886	437	312	321	8
uid158375	0.208980	435	293	350	7
uid158383	0.208980	435	293	350	7
uid59279	0.208980	435	293	349	7
uid158379	0.208980	435	293	350	7
uid158373	0.208980	435	293	350	7
uid158531	0.208980	435	293	350	7
uid158381	0.208980	435	293	350	7
uid58145	0.209103	478	338	350	7
uid66607	0.209196	304	209	209	2
uid60855	0.209267	363	250	267	6
uid58893	0.209375	334	232	250	2
uid58037	0.209385	469	331	350	5
uid58171	0.209545	405	282	284	3
uid57631	0.209548	333	238	253	2
uid48643	0.209601	405	286	297	4
uid59237	0.209651	342	250	253	6
uid170534	0.209672	415	293	308	4
uid59151	0.209721	483	333	350	5
uid59153	0.209814	481	335	353	5
uid205051	0.209823	295	206	220	7
uid189241	0.209871	486	339	357	7
uid57853	0.209874	221	166	166	1
uid88073	0.209880	379	276	277	5
uid58991	0.209888	527	369	381	5
uid162045	0.209989	249	166	181	3
uid60157	0.209999	354	236	259	4
uid58089	0.210033	492	355	377	3
uid58619	0.210089	479	335	350	4
uid58507	0.210121	400	275	274	8
uid58487	0.210203	480	333	353	5
uid66301	0.210226	548	388	419	13
uid159875	0.210226	342	231	256	4
uid45927	0.210226	340	230	257	4
uid178736	0.210334	335	248	247	6
uid58485	0.210344	464	327	340	5
uid48809	0.210353	368	257	264	8
uid50585	0.210384	360	245	279	8
uid62461	0.210400	113	82	76	1
uid58509	0.210417	397	276	271	8
uid177713	0.210427	455	322	338	5
uid53037	0.210430	342	232	235	5
uid58157	0.210434	483	337	352	5
uid174986	0.210545	311	220	233	6
uid162109	0.210580	393	280	287	6
uid168321	0.210608	417	284	291	5
uid57807	0.210811	373	271	267	3
uid158049	0.210858	504	361	375	5
uid201428	0.210880	164	116	126	1
uid87069	0.210921	166	117	126	1
uid87065	0.210921	164	117	125	1
uid159543	0.210921	160	115	124	1
uid87067	0.210921	165	117	126	1
uid87051	0.210921	165	117	126	1
uid72937	0.210969	258	176	184	4
uid68447	0.211036	167	117	125	1
uid58429	0.211124	471	319	358	9
uid57625	0.211137	271	196	208	6
uid58931	0.211155	374	269	271	4
uid41927	0.211171	325	231	233	2
uid67357	0.211309	361	245	261	5
uid57867	0.211317	450	331	335	3
uid42615	0.211386	469	314	361	3
uid58841	0.211397	398	274	282	6
uid51503	0.211456	409	303	289	4
uid193710	0.211498	427	295	306	3
uid162041	0.211510	342	229	235	5
uid49001	0.211547	384	262	275	4
uid59433	0.211613	453	323	344	6
uid183113	0.211615	464	331	336	5
uid179384	0.211668	332	242	250	4
uid55487	0.211752	257	178	189	3
uid48801	0.211765	423	291	307	4
uid81779	0.211863	370	260	274	4
uid57881	0.211894	400	273	289	6
uid161957	0.211894	401	273	290	6
uid50673	0.211970	344	247	249	6
uid67501	0.212102	413	284	302	4
uid58937	0.212129	473	325	361	5
uid89381	0.212170	358	248	280	7
uid197216	0.212192	392	277	281	6
uid58985	0.212215	336	232	262	3
uid73415	0.212344	326	225	234	6
uid193709	0.212574	384	273	279	8
uid159667	0.212666	347	243	274	7
uid167486	0.212724	490	340	362	9
uid59227	0.212836	251	176	193	2
uid58199	0.212929	464	331	344	9
uid62715	0.212976	502	363	376	5
uid57917	0.212999	350	254	261	3
uid162119	0.213066	340	246	251	6
uid162121	0.213066	342	248	250	6
uid67321	0.213085	328	222	234	4
uid193764	0.213113	249	178	192	2
uid157909	0.213162	350	240	275	8
uid159677	0.213193	355	241	279	8
uid162175	0.213200	356	243	276	8
uid159673	0.213236	352	244	275	8
uid159671	0.213369	354	238	278	8
uid159669	0.213382	348	237	276	8
uid46255	0.213425	335	244	249	4
uid63399	0.213436	379	262	279	6
uid83609	0.213483	355	240	277	8
uid158863	0.213498	317	228	228	2
uid47083	0.213576	289	201	229	2
uid182930	0.213606	466	338	329	6
uid58495	0.213822	316	229	230	2
uid165185	0.213878	526	371	403	9
uid162167	0.213927	354	248	277	7
uid41533	0.213945	257	177	190	5
uid46231	0.214070	339	231	241	4
uid167998	0.214125	386	273	283	6
uid84301	0.214139	370	260	271	6
uid59159	0.214141	371	269	258	2
uid58795	0.214192	494	352	375	4
uid84317	0.214192	373	262	275	6
uid62095	0.214309	318	207	233	NA
uid49527	0.214373	327	227	235	5
uid197201	0.214377	282	195	212	5
uid57827	0.214412	208	154	155	4
uid62131	0.214458	269	195	209	5
uid177080	0.214459	499	351	382	4
uid159675	0.214658	352	241	275	8
uid58577	0.214668	241	176	186	2
uid158533	0.214752	231	173	180	5
uid176920	0.214776	164	118	126	1
uid58977	0.214776	167	121	130	1
uid57585	0.214776	165	117	125	1
uid83611	0.214876	502	354	380	4
uid68101	0.214920	157	124	128	4
uid57629	0.215044	243	173	184	2
uid58367	0.215071	431	300	337	4
uid193717	0.215098	239	177	178	3
uid49481	0.215162	361	244	260	4
uid197170	0.215221	291	199	204	1
uid58711	0.215270	357	238	254	1
uid58279	0.215330	351	260	273	6
uid57607	0.215513	422	286	311	8
uid58231	0.215648	444	314	340	9
uid158875	0.215712	492	354	372	3
uid195604	0.215766	438	299	337	5
uid81777	0.215788	506	346	360	4
uid58103	0.215832	502	357	380	3
uid70793	0.215857	486	362	373	10
uid58739	0.215882	466	319	346	7
uid182733	0.215884	527	368	390	9
uid173403	0.215939	493	354	372	3
uid55641	0.216010	438	306	330	4
uid58529	0.216035	493	360	385	3
uid82815	0.216038	493	349	385	3
uid58753	0.216038	495	347	384	3
uid59171	0.216043	330	240	245	6
uid57653	0.216063	456	319	351	4
uid57673	0.216072	492	356	374	4
uid58793	0.216080	171	124	121	1
uid58119	0.216110	361	235	264	2
uid77119	0.216143	455	313	335	6
uid167481	0.216147	343	249	257	4
uid58837	0.216147	344	250	257	4
uid59043	0.216176	351	243	240	5
uid58875	0.216206	311	225	227	3
uid49695	0.216229	291	192	214	6
uid188688	0.216279	355	245	262	5
uid61245	0.216378	250	178	189	4
uid43465	0.216435	492	319	367	6
uid58563	0.216443	283	190	195	1
uid55357	0.216595	316	218	223	6
uid59219	0.216690	271	197	199	4
uid65787	0.216708	250	168	180	2
uid71131	0.216843	433	308	325	6
uid203791	0.216983	527	358	380	8
uid86855	0.216994	508	367	377	4
uid54441	0.217000	389	277	287	7
uid168379	0.217014	506	340	376	5
uid158843	0.217018	221	168	173	3
uid58655	0.217029	330	215	236	4
uid168258	0.217131	345	241	271	6
uid161959	0.217187	326	223	219	5
uid59285	0.217213	224	168	172	3
uid158847	0.217228	222	169	171	3
uid58895	0.217245	332	234	250	3
uid59283	0.217272	223	167	172	3
uid158849	0.217272	212	164	165	3
uid46257	0.217291	403	277	299	5
uid67507	0.217298	407	279	289	6
uid57805	0.217305	229	175	179	3
uid173370	0.217359	129	93	89	2
uid158845	0.217387	167	120	128	2
uid173373	0.217413	130	93	90	2
uid57623	0.217432	454	322	337	6
uid184818	0.217606	317	223	234	5
uid46801	0.217643	403	282	298	6
uid173371	0.217718	123	89	84	1
uid58545	0.217733	306	218	212	3
uid165873	0.217755	247	178	185	3
uid57665	0.217790	401	285	312	6
uid58787	0.217817	349	226	253	3
uid57883	0.217836	311	200	226	3
uid55353	0.217851	333	232	247	4
uid58599	0.217862	455	333	347	5
uid173372	0.217867	132	95	92	2
uid59045	0.217917	419	311	328	9
uid158535	0.218048	213	162	167	4
uid205541	0.218050	540	394	392	12
uid162171	0.218054	281	194	207	3
uid205054	0.218057	187	131	131	2
uid58935	0.218091	333	217	236	4
uid57583	0.218130	256	176	181	2
uid87025	0.218137	328	232	241	5
uid87003	0.218256	136	101	98	3
uid197153	0.218355	165	117	114	2
uid58805	0.218474	449	316	362	8
uid66295	0.218525	211	151	161	2
uid188477	0.218528	323	222	231	5
uid176369	0.218529	499	355	375	6
uid162087	0.218547	137	100	96	4
uid59137	0.218581	419	287	296	8
uid162201	0.218589	293	200	208	3
uid66873	0.218593	311	225	231	4
uid181997	0.218635	138	102	96	3
uid62225	0.218738	414	293	307	4
uid172463	0.218743	499	363	367	10
uid51695	0.218763	132	100	99	3
uid59225	0.218827	171	120	127	2
uid159867	0.218873	169	124	124	1
uid57707	0.218980	135	98	93	2
uid58603	0.219020	456	320	346	10
uid58031	0.219068	164	117	114	2
uid47507	0.219076	336	241	240	4
uid68281	0.219150	334	228	230	7
uid63397	0.219193	353	258	269	4
uid58615	0.219245	410	291	313	4
uid58403	0.219320	427	283	309	3
uid157331	0.219359	352	232	269	3
uid57913	0.219365	215	161	169	4
uid58395	0.219419	496	357	377	7
uid58885	0.219455	382	296	293	8
uid58041	0.219481	357	255	240	3
uid54735	0.219563	347	236	237	6
uid59383	0.219568	496	354	376	8
uid185179	0.219597	524	365	391	6
uid58251	0.219606	473	344	333	4
uid189953	0.219623	405	278	309	5
uid57735	0.219629	441	321	337	6
uid171377	0.219655	345	226	262	3
uid60789	0.219762	348	241	249	4
uid83615	0.219785	438	318	332	6
uid41425	0.219793	504	349	373	4
uid158857	0.219801	439	321	333	6
uid162335	0.219844	176	128	121	1
uid42777	0.220010	331	218	232	4
uid66303	0.220033	531	364	399	9
uid58929	0.220039	375	277	278	4
uid159513	0.220039	362	259	258	4
uid59177	0.220058	312	217	229	3
uid58653	0.220120	170	122	123	1
uid58113	0.220151	433	311	324	6
uid159993	0.220185	193	149	138	2
uid59065	0.220266	335	221	243	5
uid58501	0.220266	369	244	290	5
uid159879	0.220334	193	150	140	2
uid159881	0.220334	193	150	140	2
uid58409	0.220355	354	231	259	2
uid158855	0.220467	438	321	333	6
uid58865	0.220490	316	219	234	2
uid193713	0.220517	192	146	136	2
uid161369	0.220517	194	146	138	2
uid193712	0.220517	192	146	136	2
uid196775	0.220517	195	147	140	2
uid203391	0.220546	326	225	237	2
uid59351	0.220578	196	151	140	2
uid53065	0.220600	362	256	275	5
uid43327	0.220638	478	329	361	4
uid46807	0.220673	477	350	366	5
uid59241	0.220703	426	311	325	6
uid73587	0.220730	413	279	306	6
uid158693	0.220746	551	369	417	12
uid158853	0.220752	435	322	329	6
uid58075	0.220759	527	379	392	13
uid202924	0.220768	337	221	237	4
uid57723	0.220768	335	218	237	4
uid58589	0.220768	361	254	273	5
uid196776	0.220784	195	147	139	2
uid196777	0.220795	192	145	138	2
uid167484	0.220795	192	147	136	2
uid196772	0.220795	195	147	139	2
uid161403	0.220795	194	147	138	2
uid167483	0.220795	192	146	136	2
uid196778	0.220795	195	148	139	2
uid161995	0.220795	192	146	136	2
uid62937	0.220828	421	309	320	6
uid167485	0.220855	192	147	136	2
uid58019	0.220913	423	309	319	6
uid58873	0.220913	430	316	329	6
uid59319	0.220966	442	320	333	6
uid196770	0.220980	195	150	139	2
uid159863	0.220980	194	149	137	2
uid196771	0.220980	195	150	139	2
uid196769	0.220980	195	150	139	2
uid58333	0.220990	193	151	139	2
uid59349	0.220990	193	149	138	2
uid83613	0.221046	441	313	336	6
uid51419	0.221047	382	273	281	6
uid45897	0.221074	361	257	266	4
uid59009	0.221137	438	313	335	6
uid196774	0.221160	195	151	141	2
uid196773	0.221160	196	149	141	2
uid196781	0.221160	196	150	140	2
uid196780	0.221160	196	150	140	2
uid196779	0.221160	197	149	141	2
uid57637	0.221160	195	150	140	2
uid161361	0.221160	195	150	139	2
uid57921	0.221167	451	318	330	4
uid196782	0.221180	196	150	141	3
uid46097	0.221208	307	213	238	7
uid161409	0.221238	195	150	140	2
uid161377	0.221238	195	151	140	2
uid161353	0.221238	195	151	140	2
uid161985	0.221243	492	355	370	8
uid83617	0.221249	437	312	331	6
uid159871	0.221249	437	312	331	6
uid57927	0.221249	437	311	331	6
uid58451	0.221288	451	304	340	4
uid59015	0.221571	434	313	330	6
uid55693	0.221573	364	273	283	3
uid68843	0.221574	192	147	139	3
uid176125	0.221576	398	281	291	4
uid68687	0.221643	206	146	148	6
uid188115	0.221751	243	172	186	2
uid51489	0.221756	332	236	247	3
uid72793	0.221824	495	364	367	9
uid175570	0.221861	110	89	86	1
uid176373	0.221861	107	85	82	1
uid173859	0.221861	110	90	87	1
uid176374	0.221861	108	86	83	1
uid55329	0.221909	330	237	242	2
uid175576	0.221950	207	150	155	2
uid57591	0.222139	539	375	395	9
uid196796	0.222144	194	147	140	3
uid61633	0.222144	193	147	139	2
uid196789	0.222144	194	147	140	3
uid196792	0.222144	194	147	140	3
uid196785	0.222144	195	147	140	3
uid196795	0.222144	194	147	140	3
uid196800	0.222144	194	147	141	3
uid196791	0.222144	194	147	140	3
uid196788	0.222144	194	147	140	3
uid196799	0.222144	194	147	140	3
uid196787	0.222144	194	147	140	3
uid61635	0.222144	193	147	139	2
uid196794	0.222144	194	146	140	3
uid198643	0.222144	194	148	140	3
uid196784	0.222144	195	147	141	3
uid196798	0.222144	194	147	140	3
uid196783	0.222144	194	147	141	2
uid196790	0.222144	194	147	140	3
uid198644	0.222144	194	148	140	3
uid196793	0.222144	194	147	140	3
uid196786	0.222144	194	147	140	3
uid58481	0.222189	306	210	223	2
uid196797	0.222208	194	147	141	3
uid40839	0.222233	506	353	368	3
uid58115	0.222266	265	175	196	2
uid52455	0.222359	382	274	287	8
uid159233	0.222407	465	334	347	7
uid202218	0.222569	399	281	316	7
uid89377	0.222681	470	338	351	6
uid65781	0.222694	289	207	212	3
uid59175	0.222716	496	340	354	5
uid15862	0.222852	507	377	383	6
uid42613	0.222962	377	247	273	2
uid74021	0.223141	400	293	309	7
uid50609	0.223143	316	214	218	3
uid59167	0.223319	318	222	240	6
uid58643	0.223338	337	236	252	3
uid59077	0.223409	512	344	390	5
uid182483	0.223431	264	189	208	4
uid59325	0.223455	131	94	92	1
uid61579	0.223519	375	273	274	4
uid58927	0.223519	374	271	272	4
uid46531	0.223628	525	356	392	2
uid162181	0.223681	484	357	367	5
uid197158	0.223758	278	201	203	3
uid58551	0.223763	487	329	369	10
uid58751	0.223768	507	360	383	4
uid59149	0.223795	365	266	273	3
uid58233	0.223886	301	214	221	4
uid58401	0.224031	329	233	244	8
uid59293	0.224035	338	234	259	5
uid57697	0.224035	337	234	259	5
uid197162	0.224100	338	235	243	4
uid162165	0.224131	167	122	121	1
uid59389	0.224135	361	243	246	4
uid58311	0.224143	170	118	126	1
uid177081	0.224149	163	119	118	1
uid59181	0.224193	318	230	242	7
uid201033	0.224218	351	241	246	5
uid58755	0.224241	462	301	336	4
uid59435	0.224322	450	322	322	6
uid175577	0.224374	210	148	156	2
uid195459	0.224409	515	359	382	8
uid58055	0.224437	166	117	115	3
uid58957	0.224471	506	364	366	8
uid175861	0.224477	316	223	237	7
uid57857	0.224514	311	223	239	6
uid197185	0.224533	317	220	240	6
uid80743	0.224553	343	241	250	7
uid159845	0.224588	212	149	154	2
uid189026	0.224588	202	143	149	2
uid59179	0.224633	420	287	301	9
uid58683	0.224676	289	188	211	2
uid175572	0.224706	210	146	151	2
uid63621	0.224847	212	149	155	2
uid159525	0.224847	210	148	155	2
uid162063	0.224847	212	149	154	2
uid159523	0.224847	212	150	155	2
uid159521	0.224847	210	148	154	2
uid159527	0.224847	211	148	155	2
uid66307	0.224860	453	312	338	7
uid175579	0.224887	214	148	153	2
uid162037	0.224893	316	219	237	7
uid197188	0.224893	317	222	238	7
uid197187	0.224893	317	220	238	7
uid197186	0.224893	318	218	238	7
uid179070	0.224908	214	153	156	2
uid175573	0.224908	211	152	156	2
uid71153	0.224908	310	220	229	6
uid66551	0.224944	368	252	250	9
uid40821	0.225022	493	358	367	10
uid58523	0.225079	419	302	326	5
uid74437	0.225099	427	291	285	3
uid81083	0.225147	228	157	165	2
uid50385	0.225152	303	215	221	3
uid57741	0.225192	486	342	352	5
uid41287	0.225192	246	170	186	2
uid58989	0.225265	453	304	320	4
uid59121	0.225294	317	224	237	6
uid58717	0.225318	391	266	263	2
uid162039	0.225335	316	229	241	6
uid58953	0.225356	448	302	320	4
uid49529	0.225412	309	204	217	3
uid162035	0.225426	313	226	241	7
uid63631	0.225434	353	245	254	1
uid198524	0.225488	372	239	271	3
uid63345	0.225499	463	323	363	5
uid59287	0.225544	312	227	241	6
uid59117	0.225585	308	228	234	6
uid46661	0.225602	401	292	312	5
uid52453	0.225623	318	229	243	6
uid58143	0.225640	496	360	366	8
uid50555	0.225641	377	258	277	4
uid59125	0.225641	317	229	240	6
uid65087	0.225668	477	336	357	7
uid86861	0.225791	485	349	367	5
uid51875	0.225818	308	204	208	6
uid58579	0.225849	158	128	124	5
uid58767	0.225860	338	223	231	3
uid158377	0.225872	432	290	347	7
uid48803	0.225879	320	215	226	7
uid81775	0.225883	482	344	376	11
uid61643	0.225959	483	334	349	5
uid162003	0.225973	222	169	174	1
uid58081	0.226023	521	368	394	9
uid86913	0.226031	523	368	403	5
uid58641	0.226185	486	339	372	5
uid197166	0.226191	331	241	247	3
uid59001	0.226216	330	227	231	5
uid62907	0.226294	467	334	346	7
uid59061	0.226301	432	295	310	4
uid58147	0.226308	442	306	325	5
uid195457	0.226355	382	263	287	9
uid195458	0.226355	382	263	285	8
uid58247	0.226374	378	265	278	6
uid62273	0.226410	369	264	289	6
uid58181	0.226528	375	258	256	4
uid58033	0.226672	372	257	283	5
uid176501	0.226693	376	245	276	4
uid201038	0.226703	499	358	377	4
uid58963	0.226730	184	141	140	2
uid58833	0.226731	335	228	240	2
uid198526	0.226749	402	289	309	5
uid158861	0.226814	332	224	239	2
uid61727	0.226819	354	244	257	3
uid43329	0.226861	448	330	331	7
uid58195	0.226886	378	281	291	5
uid66601	0.226898	326	236	227	2
uid58397	0.226900	405	268	315	3
uid58449	0.226911	459	317	349	4
uid58273	0.226983	473	324	350	5
uid84217	0.227135	382	288	297	8
uid58383	0.227144	500	354	382	8
uid58385	0.227144	497	342	378	8
uid182928	0.227183	436	310	317	7
uid58275	0.227188	401	282	306	5
uid198525	0.227216	157	118	111	2
uid57639	0.227286	376	284	296	8
uid40845	0.227303	421	276	319	1
uid58387	0.227349	489	345	380	8
uid54927	0.227359	343	232	245	2
uid58721	0.227476	519	367	376	6
uid174460	0.227505	520	367	389	9
uid51421	0.227569	310	218	216	3
uid59387	0.227596	461	328	341	7
uid81197	0.227630	370	264	290	6
uid195460	0.227697	122	96	92	1
uid57725	0.227714	502	348	383	8
uid58483	0.227752	516	366	387	6
uid62125	0.227894	389	274	285	6
uid57669	0.228007	350	243	247	2
uid66875	0.228129	369	249	265	3
uid162511	0.228190	521	365	387	9
uid183486	0.228318	346	233	230	1
uid162005	0.228345	274	199	200	4
uid190182	0.228415	395	258	272	3
uid58389	0.228450	523	369	395	9
uid68689	0.228473	540	366	391	9
uid58515	0.228484	520	367	391	8
uid193756	0.228506	357	258	268	4
uid193755	0.228506	357	257	268	4
uid193759	0.228506	357	257	268	4
uid193754	0.228506	357	257	268	4
uid193761	0.228506	357	257	268	4
uid193758	0.228506	358	258	269	4
uid193757	0.228506	357	257	268	4
uid193760	0.228506	357	257	268	4
uid58727	0.228529	484	352	357	6
uid53477	0.228604	463	317	331	7
uid185180	0.228650	510	360	377	7
uid58903	0.228659	359	241	260	3
uid58165	0.228733	387	262	276	3
uid203393	0.228768	542	369	393	7
uid198769	0.228814	384	267	287	9
uid82371	0.228829	466	333	339	6
uid57663	0.228861	394	284	299	6
uid58421	0.228894	324	216	221	2
uid161935	0.228913	297	208	203	3
uid58341	0.228915	484	345	357	7
uid41131	0.228948	321	219	222	5
uid58213	0.228964	457	328	346	6
uid57733	0.228981	525	368	391	9
uid58427	0.229010	448	309	335	9
uid58211	0.229021	421	293	308	4
uid176130	0.229024	354	247	252	3
uid57861	0.229107	402	287	300	5
uid58513	0.229126	422	289	311	3
uid168059	0.229151	506	353	387	5
uid86647	0.229196	334	251	263	8
uid58215	0.229256	475	336	353	6
uid201429	0.229260	298	212	231	4
uid73413	0.229313	298	208	203	3
uid183115	0.229419	459	320	339	9
uid61571	0.229420	384	247	257	2
uid178948	0.229507	373	255	288	6
uid57769	0.229543	378	249	258	3
uid174072	0.229567	432	300	340	7
uid61603	0.229593	455	319	343	8
uid57955	0.229606	527	375	391	3
uid159515	0.229610	408	290	296	6
uid68293	0.229720	408	289	296	6
uid57677	0.229726	408	288	297	6
uid60725	0.229953	373	275	283	7
uid58173	0.229973	368	250	271	3
uid184079	0.230011	306	228	232	4
uid62909	0.230318	491	343	365	8
uid197169	0.230370	266	177	194	4
uid10698	0.230424	2431	2028	2039	230
uid58557	0.230441	334	225	235	4
uid176129	0.230488	342	231	247	3
uid59093	0.230540	392	272	299	4
uid52827	0.230562	376	251	271	2
uid183337	0.230580	411	292	296	3
uid59249	0.230590	481	347	356	7
uid57925	0.230618	436	314	340	7
uid58177	0.230677	423	287	307	5
uid58907	0.230743	479	319	341	9
uid51635	0.230805	431	308	322	3
uid57715	0.230810	425	290	289	1
uid159865	0.230822	341	231	239	2
uid58535	0.230824	369	258	279	4
uid59309	0.230841	375	266	283	1
uid84295	0.230940	370	257	276	6
uid84313	0.230942	377	264	275	6
uid84303	0.230990	377	262	278	6
uid183485	0.231000	419	294	317	5
uid84305	0.231016	375	256	272	6
uid52535	0.231023	114	87	97	3
uid59057	0.231034	459	319	350	8
uid59215	0.231054	311	210	223	3
uid184077	0.231177	307	208	206	2
uid82345	0.231229	377	268	264	5
uid59081	0.231247	504	344	387	7
uid59059	0.231270	240	175	180	2
uid196849	0.231330	485	338	370	4
uid46625	0.231356	257	191	186	1
uid77027	0.231385	480	349	373	3
uid58677	0.231399	342	232	240	2
uid57597	0.231403	496	339	374	6
uid198829	0.231403	496	339	374	6
uid198830	0.231403	495	338	374	6
uid66299	0.231429	502	342	365	6
uid46085	0.231793	511	353	400	6
uid184826	0.231803	503	339	380	6
uid177925	0.231850	393	261	273	2
uid59369	0.231975	381	296	294	7
uid59115	0.232003	501	347	372	5
uid174511	0.232013	466	327	354	6
uid58329	0.232054	232	170	179	3
uid50545	0.232124	494	347	374	12
uid82555	0.232345	374	275	277	3
uid45847	0.232404	451	331	334	7
uid59281	0.232447	415	292	323	6
uid57755	0.232459	296	205	214	2
uid58995	0.232467	493	337	372	4
uid58627	0.232482	540	385	408	9
uid49131	0.232502	329	225	239	2
uid58921	0.232505	478	339	362	5
uid58111	0.232539	229	180	180	2
uid62083	0.232586	227	169	173	1
uid57759	0.232659	336	228	252	2
uid58749	0.232677	429	298	341	4
uid59209	0.232736	411	308	306	5
uid58345	0.232741	500	352	365	6
uid167583	0.232885	522	360	388	6
uid58807	0.232941	427	270	295	1
uid48371	0.233048	501	377	380	5
uid158135	0.233119	364	246	258	5
uid175571	0.233237	208	146	152	2
uid50565	0.233245	514	355	375	7
uid171830	0.233245	515	356	374	7
uid86865	0.233293	509	349	379	6
uid61639	0.233308	354	244	265	5
uid58269	0.233340	515	358	380	5
uid168996	0.233349	550	378	403	9
uid59291	0.233369	311	209	221	2
uid58999	0.233403	348	247	257	1
uid181998	0.233403	356	249	261	1
uid183004	0.233458	413	306	299	4
uid171337	0.233463	429	285	290	5
uid68249	0.233687	362	247	259	1
uid57939	0.233724	333	223	234	2
uid162089	0.233755	549	384	410	9
uid58613	0.233895	384	266	305	4
uid197184	0.233941	278	196	204	1
uid58925	0.233949	388	264	281	6
uid57649	0.233955	388	268	306	4
uid159659	0.234011	372	261	282	7
uid59071	0.234017	354	247	287	5
uid61729	0.234046	441	308	332	5
uid58239	0.234202	418	277	329	6
uid162173	0.234207	545	384	409	9
uid68291	0.234264	368	258	282	7
uid48819	0.234281	324	227	224	2
uid59365	0.234302	427	293	327	5
uid61649	0.234320	362	266	286	8
uid158689	0.234394	514	357	377	7
uid57739	0.234417	523	346	383	3
uid196598	0.234438	548	384	409	9
uid58167	0.234476	513	357	361	5
uid58723	0.234603	504	346	371	6
uid184863	0.234676	449	301	311	2
uid83607	0.234683	372	258	269	6
uid84297	0.234683	375	258	270	6
uid58709	0.234702	359	261	269	6
uid57667	0.234827	330	230	254	6
uid84311	0.234846	376	260	279	6
uid60821	0.234854	343	250	254	2
uid66203	0.234870	314	228	234	1
uid89391	0.234910	433	291	329	6
uid58667	0.234966	270	174	197	2
uid63633	0.235015	342	240	245	2
uid194120	0.235015	333	236	252	6
uid58675	0.235052	440	295	321	7
uid49735	0.235058	315	225	234	6
uid57691	0.235075	373	255	273	6
uid58077	0.235083	143	106	102	2
uid176368	0.235180	406	287	299	2
uid65449	0.235242	311	218	231	5
uid84299	0.235329	373	258	275	6
uid58287	0.235409	422	302	327	6
uid62695	0.235445	334	226	238	2
uid57893	0.235450	398	271	284	3
uid67363	0.235451	455	321	325	6
uid60163	0.235455	328	226	237	2
uid58639	0.235493	512	367	396	9
uid46215	0.235499	381	263	285	5
uid162191	0.235543	311	225	234	6
uid58591	0.235571	315	236	247	8
uid70619	0.235590	330	229	236	3
uid59003	0.235596	355	265	262	5
uid59119	0.235629	309	224	233	6
uid58135	0.235643	447	301	317	4
uid47081	0.235646	412	284	312	7
uid60165	0.235650	338	232	248	4
uid62693	0.235652	334	225	239	2
uid187059	0.235663	392	281	300	6
uid189753	0.235670	521	351	393	3
uid201427	0.235779	481	344	356	5
uid59419	0.235860	469	333	349	4
uid59259	0.235898	272	193	207	2
uid51501	0.235992	344	233	250	4
uid41455	0.235998	391	281	291	6
uid59123	0.236046	311	222	238	7
uid161973	0.236051	350	253	266	1
uid59437	0.236055	506	357	389	9
uid57945	0.236067	547	384	408	9
uid57973	0.236073	477	343	356	5
uid57793	0.236184	479	344	356	5
uid169879	0.236213	368	262	284	7
uid59275	0.236258	549	385	403	9
uid57977	0.236312	546	384	411	9
uid65091	0.236318	304	215	219	5
uid58373	0.236538	436	320	323	6
uid58949	0.236582	251	167	182	4
uid52533	0.236598	319	223	240	6
uid57757	0.236640	332	221	235	3
uid57609	0.236679	426	298	309	4
uid73585	0.236723	339	238	252	7
uid57929	0.236749	334	239	247	5
uid190185	0.236920	369	248	258	3
uid67355	0.236955	308	216	227	2
uid89409	0.236955	521	350	394	3
uid80745	0.236981	375	246	275	4
uid62905	0.237098	399	274	304	5
uid58859	0.237187	493	343	366	12
uid72619	0.237212	NA	NA	NA	NA
uid49725	0.237261	410	295	301	9
uid57865	0.237282	499	337	375	6
uid58099	0.237291	515	354	385	5
uid60191	0.237293	354	252	257	3
uid58997	0.237327	507	356	385	3
uid58737	0.237338	496	343	363	12
uid47077	0.237340	430	298	329	8
uid177715	0.237452	354	251	254	4
uid46647	0.237453	271	182	203	4
uid59393	0.237659	119	93	93	3
uid89375	0.237683	371	276	275	6
uid176127	0.237708	497	354	375	8
uid175905	0.237708	498	355	376	8
uid176128	0.237708	498	355	376	8
uid162141	0.237737	391	282	295	5
uid58897	0.237763	408	293	313	8
uid47323	0.237765	426	286	309	3
uid68745	0.237807	408	295	318	5
uid68749	0.237813	488	337	373	5
uid59197	0.237841	328	228	236	6
uid58943	0.237848	104	82	85	3
uid57937	0.237884	541	371	399	7
uid58025	0.237953	446	306	336	6
uid57761	0.237957	324	241	236	2
uid62789	0.237982	428	280	309	4
uid58377	0.238075	495	353	370	6
uid159859	0.238078	402	286	294	6
uid57979	0.238264	337	242	254	5
uid58891	0.238293	374	265	278	7
uid61587	0.238347	463	303	348	6
uid57823	0.238357	556	403	406	9
uid59139	0.238398	426	309	306	4
uid48825	0.238447	422	319	333	5
uid68841	0.238528	392	271	289	6
uid58065	0.238536	396	273	287	6
uid184342	0.238575	496	335	372	5
uid48821	0.238632	419	294	318	3
uid162069	0.238687	478	343	344	5
uid193768	0.238736	362	263	266	9
uid57891	0.238800	448	304	341	9
uid47075	0.238841	104	82	87	3
uid162113	0.238877	494	337	376	6
uid62925	0.238924	533	365	396	9
uid159855	0.238976	396	273	288	6
uid58933	0.239049	494	335	371	2
uid59075	0.239115	461	309	354	5
uid67253	0.239163	458	317	342	5
uid57775	0.239164	413	285	321	6
uid88061	0.239184	395	272	295	6
uid74431	0.239242	471	333	342	7
uid57839	0.239389	399	284	289	6
uid58249	0.239453	505	350	369	4
uid57661	0.239481	382	277	288	6
uid158369	0.239482	313	215	222	2
uid159241	0.239554	398	282	289	6
uid58457	0.239599	396	283	294	6
uid58455	0.239599	396	282	293	6
uid59297	0.239667	493	340	366	7
uid58789	0.239716	377	271	283	7
uid159861	0.239735	401	278	288	6
uid57835	0.239799	395	281	293	6
uid58817	0.239799	395	280	293	6
uid58839	0.239808	394	280	289	6
uid57837	0.239817	395	282	291	6
uid88065	0.239838	392	283	292	6
uid57797	0.239893	391	277	288	5
uid59231	0.239905	382	275	291	7
uid57841	0.239930	395	282	291	6
uid57903	0.239936	395	281	291	6
uid176363	0.240005	391	277	294	7
uid161969	0.240052	393	282	292	6
uid175257	0.240054	397	284	294	6
uid159247	0.240054	395	283	292	6
uid159389	0.240060	392	281	291	6
uid159691	0.240100	395	286	286	6
uid57795	0.240127	395	274	288	6
uid171261	0.240146	346	232	244	2
uid197263	0.240229	394	280	289	6
uid58411	0.240231	408	293	308	7
uid58695	0.240253	440	294	332	5
uid162163	0.240299	401	282	291	6
uid50539	0.240308	489	346	370	12
uid159391	0.240314	390	281	291	6
uid82365	0.240341	353	244	246	5
uid58139	0.240365	499	341	363	3
uid183342	0.240367	341	229	244	3
uid58987	0.240400	455	321	339	11
uid58555	0.240436	400	279	290	6
uid159663	0.240467	NA	NA	NA	NA
uid159981	0.240494	397	285	290	6
uid41997	0.240525	394	277	302	2
uid59163	0.240569	255	177	184	5
uid58565	0.240576	442	313	335	5
uid89393	0.240617	396	283	295	5
uid67351	0.240660	491	339	365	6
uid159689	0.240681	395	286	293	6
uid58399	0.240790	363	251	270	5
uid58235	0.240808	411	280	292	6
uid61605	0.240902	390	268	288	7
uid61567	0.240926	389	275	293	7
uid58281	0.241096	290	208	210	3
uid67387	0.241168	393	264	303	4
uid88071	0.241218	393	278	289	6
uid193704	0.241261	473	344	345	10
uid46345	0.241344	439	321	338	7
uid57901	0.241405	348	249	264	4
uid58649	0.241441	398	280	288	4
uid59021	0.241495	492	367	370	7
uid58045	0.241527	415	282	293	6
uid58069	0.241550	459	326	355	4
uid58941	0.241658	512	350	390	5
uid45895	0.241737	485	330	356	3
uid59233	0.241738	442	310	334	8
uid162055	0.241858	525	364	388	5
uid71135	0.241880	347	246	259	4
uid73473	0.241942	384	265	281	7
uid57593	0.241942	486	348	366	11
uid51395	0.242031	313	205	229	1
uid159665	0.242040	339	237	271	7
uid54443	0.242044	387	274	289	8
uid161981	0.242085	361	245	274	3
uid182103	0.242233	378	274	284	4
uid197160	0.242255	276	190	193	4
uid177079	0.242282	451	340	337	2
uid172738	0.242297	192	142	139	3
uid179202	0.242372	438	301	345	6
uid58223	0.242472	370	257	282	6
uid161997	0.242489	415	287	320	6
uid58593	0.242498	305	224	233	8
uid46253	0.242535	528	377	405	10
uid59157	0.242567	372	271	262	3
uid175111	0.242588	384	273	286	8
uid58321	0.242622	483	336	349	7
uid189951	0.242638	283	207	221	4
uid162133	0.242653	470	341	358	12
uid174871	0.242671	379	273	286	9
uid57791	0.242679	461	329	351	8
uid82363	0.242738	223	166	163	2
uid62183	0.242738	336	229	239	3
uid66603	0.242741	271	189	205	3
uid54947	0.242807	414	285	318	6
uid83619	0.242807	417	287	320	6
uid59069	0.242807	417	287	321	6
uid57957	0.242898	498	356	367	9
uid175109	0.242913	384	276	288	8
uid58645	0.242970	307	227	226	6
uid59267	0.242978	465	337	341	5
uid57599	0.242981	544	373	402	9
uid51639	0.243008	375	261	270	4
uid57689	0.243037	381	274	285	8
uid175105	0.243037	385	277	287	11
uid175107	0.243053	389	271	287	8
uid43671	0.243060	385	270	288	8
uid43727	0.243060	385	269	287	8
uid193763	0.243079	412	286	319	6
uid162129	0.243093	375	256	289	6
uid175768	0.243130	386	276	286	8
uid59317	0.243130	387	277	287	8
uid162185	0.243130	384	275	287	8
uid197202	0.243131	427	308	328	9
uid58505	0.243227	515	354	400	4
uid167045	0.243289	476	340	354	7
uid175106	0.243305	382	274	286	8
uid54461	0.243360	381	273	288	8
uid175110	0.243360	381	273	287	8
uid197361	0.243385	374	251	284	2
uid176372	0.243420	503	358	385	6
uid192186	0.243434	521	363	396	3
uid73419	0.243489	342	252	248	3
uid193767	0.243496	359	261	263	13
uid197218	0.243533	414	282	318	6
uid61583	0.243577	387	274	287	7
uid54701	0.243608	433	287	336	5
uid174872	0.243614	388	276	289	7
uid175108	0.243614	388	277	289	6
uid57701	0.243652	507	328	362	5
uid64753	0.243698	461	316	341	4
uid54459	0.243780	383	274	287	8
uid203361	0.243790	162	109	111	1
uid58671	0.243836	283	193	209	2
uid58503	0.243951	294	195	215	2
uid162333	0.243954	489	342	374	5
uid162125	0.244011	293	210	232	4
uid168257	0.244016	408	291	295	2
uid158047	0.244029	486	351	360	8
uid51505	0.244145	409	275	296	5
uid57843	0.244171	524	356	387	5
uid57801	0.244203	497	357	383	3
uid58747	0.244207	321	231	232	3
uid58093	0.244233	330	245	253	8
uid162009	0.244237	491	334	355	2
uid58203	0.244239	487	318	365	6
uid67367	0.244248	327	226	237	3
uid58611	0.244296	400	279	290	5
uid159537	0.244319	373	258	286	6
uid57941	0.244331	390	251	274	2
uid52695	0.244336	354	239	254	4
uid161941	0.244424	409	281	314	5
uid201037	0.244485	519	369	386	11
uid189750	0.244521	266	196	199	7
uid58725	0.244542	513	369	389	7
uid162135	0.244626	434	297	325	3
uid72795	0.244626	436	297	325	3
uid58735	0.244737	518	362	388	6
uid164001	0.244771	453	312	341	7
uid58659	0.244790	455	311	337	6
uid46233	0.244821	381	280	293	5
uid62919	0.244871	394	283	302	7
uid159533	0.244897	292	200	212	2
uid57899	0.244897	291	199	212	2
uid177714	0.244928	349	246	250	4
uid168183	0.244970	419	293	318	9
uid57595	0.244978	489	339	356	7
uid57887	0.244978	488	340	355	7
uid158169	0.245026	516	351	385	7
uid184011	0.245056	409	274	300	6
uid57771	0.245195	331	251	260	7
uid65447	0.245199	464	312	339	8
uid58771	0.245258	294	198	213	2
uid159535	0.245447	288	190	209	2
uid161921	0.245563	337	250	259	8
uid49117	0.245573	381	262	286	5
uid58197	0.245632	377	269	287	7
uid61617	0.245635	490	339	362	2
uid197217	0.245669	500	361	367	3
uid58821	0.245778	484	328	360	2
uid59289	0.245848	276	200	207	5
uid162143	0.245947	385	281	291	5
uid43493	0.245963	340	218	231	6
uid42011	0.245980	380	266	287	5
uid161923	0.246123	331	248	259	8
uid202219	0.246236	498	347	376	6
uid61577	0.246269	386	272	293	4
uid58905	0.246334	463	325	358	5
uid157247	0.246435	366	267	277	4
uid76945	0.246448	380	281	280	5
uid52781	0.246486	482	341	366	6
uid81631	0.246625	319	228	247	4
uid187411	0.246650	513	365	383	6
uid58561	0.246689	358	245	256	3
uid58293	0.246717	443	313	330	6
uid58415	0.246723	460	330	351	7
uid61625	0.246753	393	275	301	4
uid159531	0.246791	295	199	214	2
uid58133	0.246839	371	251	278	4
uid73895	0.246896	339	229	250	3
uid89395	0.246972	467	311	357	5
uid59161	0.246972	362	260	260	3
uid57587	0.246981	289	196	213	2
uid174152	0.246981	290	200	213	2
uid57983	0.246985	334	243	249	4
uid195908	0.247076	391	275	298	4
uid59005	0.247101	455	328	354	6
uid58263	0.247148	482	339	344	4
uid57905	0.247160	409	291	316	6
uid193708	0.247160	409	293	317	6
uid61611	0.247173	408	290	318	6
uid59407	0.247231	351	258	263	6
uid58343	0.247246	497	348	356	5
uid61607	0.247249	367	265	277	4
uid46663	0.247336	477	317	345	6
uid176499	0.247366	296	200	216	2
uid59127	0.247480	428	284	314	7
uid57879	0.247620	423	287	296	6
uid58983	0.247690	499	363	371	4
uid58347	0.247750	501	354	366	5
uid62923	0.247786	512	374	380	8
uid57681	0.247971	343	245	258	3
uid46653	0.247978	344	255	261	5
uid82931	0.248036	524	361	391	3
uid67323	0.248142	442	319	324	4
uid175255	0.248448	313	217	218	2
uid175256	0.248651	314	212	217	2
uid82341	0.248695	373	268	279	2
uid58857	0.248701	318	210	213	4
uid58357	0.248731	329	233	240	1
uid73657	0.248828	348	248	257	2
uid178369	0.248832	434	331	343	4
uid58085	0.248856	465	320	339	6
uid161983	0.248939	335	240	246	4
uid59313	0.248939	335	239	246	4
uid59307	0.249053	448	301	342	9
uid83161	0.249100	527	356	389	7
uid59401	0.249244	400	299	298	4
uid81627	0.249326	442	318	354	6
uid67349	0.249373	489	347	352	4
uid46845	0.249526	436	303	299	5
uid57751	0.249613	352	230	234	2
uid57605	0.249700	489	340	362	3
uid55727	0.249733	405	281	309	7
uid57855	0.249745	480	352	352	8
uid68103	0.249845	512	360	379	6
uid61249	0.249872	279	185	203	2
uid59423	0.249892	469	331	363	6
uid176370	0.249893	527	384	406	10
uid50583	0.250093	374	288	277	4
uid59169	0.250117	350	247	253	3
uid41023	0.250125	495	359	375	7
uid54717	0.250127	440	320	345	7
uid47509	0.250161	420	293	333	6
uid48131	0.250166	283	193	202	2
uid77117	0.250205	504	343	387	2
uid59367	0.250221	397	278	299	8
uid52537	0.250339	486	343	370	8
uid162137	0.250526	379	241	277	3
uid58313	0.250583	327	236	234	2
uid65783	0.250636	388	269	296	6
uid83123	0.250686	464	322	336	6
uid41709	0.250779	460	302	341	10
uid41013	0.250836	497	357	376	8
uid58407	0.250866	336	234	226	5
uid58443	0.250931	466	332	359	7
uid58553	0.251018	374	276	273	4
uid170732	0.251042	435	297	318	6
uid63403	0.251089	487	334	369	6
uid54715	0.251125	443	320	345	7
uid188478	0.251225	514	369	385	8
uid58661	0.251233	409	282	315	9
uid58101	0.251356	379	240	278	4
uid158851	0.251401	536	376	405	8
uid184076	0.251416	455	334	342	6
uid58785	0.251442	327	225	238	3
uid162949	0.251451	390	266	284	9
uid62947	0.251496	528	361	384	7
uid68321	0.251505	376	283	302	2
uid59155	0.251508	431	295	325	3
uid162947	0.251574	412	269	293	7
uid60583	0.251637	409	284	314	2
uid58423	0.251649	333	240	249	1
uid86645	0.251668	490	355	364	7
uid86061	0.251668	488	356	364	7
uid59413	0.251683	368	268	262	5
uid58573	0.251758	280	194	206	3
uid84393	0.251778	491	357	365	7
uid86059	0.251778	489	358	365	7
uid58323	0.251830	360	257	262	6
uid176707	0.251883	397	266	291	3
uid41127	0.251908	467	343	362	6
uid62003	0.252000	417	274	310	5
uid58697	0.252039	534	370	394	12
uid60723	0.252155	394	279	301	8
uid59353	0.252327	488	331	353	7
uid61573	0.252332	342	235	223	4
uid58909	0.252495	531	369	393	12
uid58017	0.252495	478	347	357	6
uid58163	0.252514	462	317	340	9
uid62097	0.252581	324	238	247	7
uid198431	0.252612	510	374	383	6
uid58265	0.252735	484	352	367	6
uid41317	0.252804	380	260	280	4
uid59063	0.252811	481	352	360	6
uid175682	0.252812	307	222	224	3
uid57953	0.252852	545	383	389	13
uid58673	0.252875	382	257	260	5
uid58295	0.252989	412	292	319	5
uid198746	0.253004	488	355	363	6
uid84397	0.253004	488	357	362	7
uid57799	0.253004	488	355	364	7
uid87049	0.253004	488	357	365	7
uid75107	0.253038	484	329	350	5
uid58815	0.253135	366	241	263	9
uid178913	0.253187	482	330	356	9
uid58621	0.253220	414	307	325	3
uid80733	0.253227	376	245	274	4
uid162195	0.253310	488	349	364	6
uid62123	0.253312	325	239	245	7
uid84307	0.253336	372	260	281	7
uid58973	0.253343	489	351	365	6
uid59105	0.253382	389	279	303	2
uid58217	0.253451	490	345	366	5
uid59107	0.253464	422	283	296	3
uid162019	0.253473	380	255	267	5
uid84383	0.253561	485	343	369	6
uid53043	0.253577	335	219	241	3
uid59097	0.253578	485	350	363	6
uid58959	0.253637	451	323	337	8
uid58965	0.253644	419	284	305	2
uid58361	0.253718	413	288	311	8
uid58831	0.253753	492	356	368	6
uid173858	0.253833	531	369	387	11
uid72627	0.253877	489	357	384	3
uid57743	0.253877	420	294	314	6
uid42887	0.253914	381	253	252	5
uid58813	0.253923	433	294	322	5
uid59199	0.253955	419	303	328	6
uid58283	0.253974	505	364	378	5
uid52597	0.254120	449	299	335	6
uid57995	0.254237	336	238	242	2
uid165871	0.254266	518	377	385	12
uid58309	0.254317	328	229	251	2
uid175779	0.254327	334	230	253	7
uid58149	0.254356	453	301	342	5
uid59247	0.254383	489	349	362	7
uid58369	0.254465	543	386	398	14
uid49953	0.254506	448	311	337	8
uid158681	0.254509	423	304	326	4
uid46099	0.254548	435	300	323	3
uid163995	0.254551	489	352	373	8
uid164779	0.254581	326	233	262	5
uid82347	0.254683	487	355	365	6
uid59235	0.254696	488	352	373	8
uid59091	0.254696	490	352	372	8
uid58371	0.254700	532	379	390	13
uid59277	0.254711	459	320	356	3
uid66595	0.254772	507	366	365	6
uid74025	0.254795	423	290	313	7
uid57657	0.254802	435	306	316	4
uid59085	0.254802	430	306	315	4
uid162061	0.254808	485	347	367	7
uid41019	0.254870	363	254	279	6
uid161927	0.254893	484	341	351	7
uid190184	0.254920	272	187	191	3
uid58267	0.254922	485	345	350	7
uid197194	0.254938	313	234	249	6
uid58319	0.255042	369	249	268	3
uid42115	0.255086	267	187	191	3
uid59221	0.255090	466	324	369	5
uid59355	0.255115	455	327	339	7
uid58413	0.255149	271	190	193	3
uid190183	0.255207	269	186	188	3
uid58729	0.255207	553	404	418	9
uid59397	0.255215	532	371	379	10
uid59251	0.255224	439	303	324	5
uid168322	0.255255	483	320	354	5
uid193711	0.255319	508	368	386	8
uid57969	0.255335	509	359	367	8
uid159869	0.255346	455	325	341	7
uid168182	0.255362	444	323	342	2
uid184822	0.255417	489	338	351	6
uid191340	0.255483	391	283	293	5
uid80735	0.255514	373	247	277	4
uid58477	0.255520	267	185	191	3
uid58073	0.255626	550	386	392	12
uid158173	0.255663	243	167	175	2
uid58425	0.255837	455	325	340	7
uid52609	0.256031	528	369	390	3
uid59585	0.256068	335	242	239	4
uid182482	0.256088	377	255	278	5
uid179069	0.256125	409	271	311	5
uid68057	0.256126	452	323	334	5
uid190222	0.256137	472	321	332	5
uid58303	0.256198	537	391	396	13
uid58007	0.256222	491	341	361	8
uid58769	0.256230	550	383	394	13
uid57763	0.256259	265	182	185	3
uid50119	0.256292	473	331	341	4
uid59269	0.256306	477	344	355	6
uid58951	0.256355	481	328	353	6
uid58689	0.256449	421	300	325	7
uid58011	0.256503	433	298	325	4
uid48071	0.256607	374	248	274	4
uid59363	0.256661	478	341	357	7
uid62101	0.256671	495	359	385	4
uid197175	0.256703	279	199	203	2
uid78933	0.256710	458	325	341	7
uid89389	0.256710	460	327	344	7
uid59083	0.256731	470	323	331	6
uid72801	0.256734	347	244	262	5
uid68453	0.256774	464	331	349	5
uid162059	0.256787	375	245	275	5
uid58763	0.256810	360	257	268	4
uid86885	0.256827	425	296	307	4
uid158685	0.256915	465	323	332	4
uid61637	0.256960	470	326	332	5
uid58827	0.256968	327	228	223	2
uid42393	0.256974	270	189	195	3
uid73759	0.257050	480	354	353	5
uid61601	0.257171	420	290	302	4
uid57849	0.257207	369	263	271	5
uid51641	0.257278	397	287	303	5
uid160937	0.257379	343	253	254	5
uid62243	0.257389	497	343	364	8
uid189950	0.257404	275	204	225	5
uid58741	0.257453	332	222	234	2
uid58259	0.257545	497	354	369	6
uid58201	0.257759	478	342	356	6
uid57831	0.257761	488	353	373	8
uid58549	0.257763	502	352	371	5
uid58743	0.257763	498	355	367	6
uid162025	0.257764	494	353	365	6
uid168614	0.257768	268	195	205	3
uid58209	0.257783	421	291	309	4
uid158677	0.257808	464	322	330	4
uid162739	0.257817	466	326	331	5
uid72481	0.257820	157	118	110	2
uid58765	0.257894	467	321	330	6
uid58405	0.257931	226	160	170	8
uid158679	0.257996	465	322	332	5
uid58701	0.258013	536	382	396	12
uid176498	0.258105	451	312	322	5
uid58183	0.258174	368	262	278	6
uid52601	0.258228	492	353	365	6
uid42523	0.258238	531	389	403	10
uid87001	0.258302	481	343	356	5
uid58261	0.258323	495	354	365	6
uid50553	0.258323	495	356	367	6
uid58775	0.258405	502	354	364	5
uid75101	0.258414	499	347	385	5
uid62939	0.258456	432	303	340	6
uid57949	0.258658	488	342	351	4
uid170535	0.258705	420	290	302	4
uid68143	0.258707	399	275	294	3
uid168180	0.258744	329	226	236	3
uid162187	0.258756	507	344	381	2
uid57693	0.258999	433	301	329	5
uid66323	0.259032	482	341	364	8
uid197167	0.259049	203	125	140	2
uid195930	0.259132	325	210	228	3
uid43725	0.259149	459	324	354	3
uid61597	0.259182	467	320	338	4
uid43413	0.259222	492	350	352	4
uid59037	0.259275	427	295	340	3
uid72767	0.259279	429	296	328	6
uid175574	0.259294	206	147	154	2
uid58993	0.259328	425	303	308	7
uid58363	0.259354	408	289	308	8
uid58257	0.259366	465	341	346	4
uid59243	0.259379	452	323	342	6
uid58499	0.259399	372	259	285	1
uid205422	0.259413	455	310	331	6
uid58511	0.259448	422	303	307	7
uid74439	0.259458	422	287	293	3
uid197180	0.259461	152	96	106	1
uid162107	0.259464	370	277	288	2
uid162105	0.259472	370	264	282	1
uid58467	0.259493	424	285	308	5
uid46083	0.259494	398	285	294	7
uid58353	0.259549	481	325	363	12
uid41729	0.259633	433	303	337	6
uid158163	0.259659	474	332	349	5
uid61247	0.259690	479	350	355	6
uid14003	0.259738	2922	2490	2501	296
uid162177	0.259786	384	239	277	4
uid49469	0.259796	404	298	314	7
uid199898	0.259809	381	272	294	4
uid61595	0.259842	392	272	287	5
uid58521	0.259991	486	335	351	4
uid87035	0.260023	474	337	352	7
uid59373	0.260139	392	288	289	6
uid59377	0.260169	490	353	373	7
uid68279	0.260186	451	311	344	11
uid59431	0.260206	487	347	356	8
uid58023	0.260218	368	248	263	2
uid58845	0.260244	501	354	379	6
uid175778	0.260284	333	241	255	7
uid58691	0.260315	449	321	345	9
uid197157	0.260333	292	194	213	2
uid58191	0.260340	471	340	350	6
uid59883	0.260356	318	217	228	2
uid68445	0.260441	359	251	274	7
uid80739	0.260462	493	360	376	6
uid170612	0.260472	358	247	266	6
uid58349	0.260526	495	352	364	6
uid206041	0.260561	302	208	218	4
uid58095	0.260564	362	253	277	6
uid176366	0.260710	491	339	343	5
uid176367	0.260721	491	346	352	5
uid48363	0.260777	509	362	372	6
uid59969	0.260812	493	363	372	8
uid165043	0.260876	483	337	365	6
uid65267	0.260900	308	217	226	3
uid62981	0.260910	497	359	381	8
uid58917	0.260910	483	346	357	7
uid68317	0.261018	465	331	333	4
uid55253	0.261049	485	339	352	5
uid62961	0.261173	488	341	352	11
uid46251	0.261174	310	208	209	4
uid190882	0.261174	310	208	210	4
uid176365	0.261219	482	346	344	5
uid168320	0.261226	436	305	312	6
uid58365	0.261246	310	208	224	2
uid55403	0.261295	361	255	275	6
uid184078	0.261323	520	358	384	7
uid178722	0.261489	299	212	225	3
uid58915	0.261567	483	345	363	5
uid53371	0.261644	477	341	356	5
uid59341	0.261686	366	255	276	4
uid190101	0.261728	483	342	355	5
uid43091	0.261744	332	231	245	4
uid68747	0.261854	524	358	387	6
uid42519	0.261969	491	348	381	7
uid58569	0.262045	282	197	206	3
uid167315	0.262057	441	303	313	6
uid46181	0.262111	398	271	290	7
uid59047	0.262119	402	282	301	4
uid83159	0.262213	522	379	392	6
uid161991	0.262261	502	359	379	7
uid48815	0.262268	478	324	352	4
uid158039	0.262296	215	153	168	5
uid43467	0.262340	434	309	320	4
uid83157	0.262378	301	212	222	4
uid58899	0.262420	402	287	315	6
uid58169	0.262564	449	318	334	5
uid170256	0.262575	514	380	392	6
uid68753	0.262653	360	255	268	6
uid174335	0.262856	498	352	366	8
uid184828	0.263054	418	288	327	6
uid197179	0.263191	337	243	247	4
uid58439	0.263192	472	338	359	3
uid58193	0.263294	446	308	344	7
uid49531	0.263321	337	241	253	4
uid49331	0.263344	338	240	261	6
uid178014	0.263355	NA	NA	NA	NA
uid42113	0.263424	525	372	388	5
uid58337	0.263431	281	196	207	2
uid59145	0.263487	516	369	384	6
uid185181	0.263640	493	355	368	7
uid54919	0.263646	437	306	317	5
uid68705	0.263871	343	247	256	4
uid171260	0.263882	531	368	394	5
uid58021	0.263933	407	301	300	5
uid59409	0.263960	382	276	295	5
uid51637	0.263988	345	229	240	6
uid57703	0.264035	411	282	317	5
uid58651	0.264335	523	358	396	5
uid189751	0.264423	260	193	202	8
uid41863	0.264433	234	167	166	6
uid62107	0.264560	506	355	387	11
uid80859	0.264852	392	272	287	5
uid174812	0.264896	476	321	361	7
uid58473	0.264943	394	265	293	5
uid58155	0.265066	449	309	322	7
uid178106	0.265113	280	195	206	2
uid62921	0.265309	464	320	347	2
uid59129	0.265329	289	224	224	5
uid66327	0.265396	295	212	232	4
uid58855	0.265399	332	222	244	2
uid66305	0.265413	324	232	240	8
uid74393	0.265420	438	298	344	1
uid57717	0.265456	370	240	246	5
uid197156	0.265463	326	239	252	7
uid50305	0.265508	436	290	308	2
uid51175	0.265570	418	275	299	7
uid197183	0.265620	288	196	209	3
uid43089	0.265632	480	349	367	6
uid58291	0.265674	434	308	317	7
uid60171	0.265674	475	321	360	8
uid68141	0.265716	266	180	187	5
uid158871	0.265736	293	200	218	5
uid158869	0.265736	292	203	218	5
uid58681	0.265810	221	155	165	8
uid52607	0.265852	498	350	380	6
uid176126	0.265891	338	249	252	3
uid58331	0.265957	230	159	175	4
uid42975	0.266045	522	379	396	11
uid58835	0.266051	492	354	358	8
uid58703	0.266062	495	356	366	9
uid40863	0.266116	368	251	256	8
uid59405	0.266230	295	219	230	5
uid49049	0.266244	399	273	303	5
uid171995	0.266325	465	324	338	6
uid73353	0.266412	429	297	330	9
uid159685	0.266509	503	352	380	7
uid61593	0.266542	463	342	348	7
uid58911	0.266597	306	206	223	5
uid58109	0.266665	472	320	351	7
uid43163	0.266693	437	298	322	6
uid202215	0.266719	288	202	216	3
uid161929	0.266749	257	191	197	6
uid161919	0.266780	310	225	224	3
uid64755	0.266811	463	337	348	5
uid41169	0.267008	328	235	231	4
uid59131	0.267051	453	323	331	8
uid162193	0.267155	480	345	360	5
uid54411	0.267331	468	317	336	8
uid59357	0.267421	302	205	223	5
uid163693	0.267421	305	206	226	5
uid158865	0.267421	305	206	225	5
uid59359	0.267421	303	205	224	5
uid163691	0.267421	304	206	225	5
uid162161	0.267456	500	346	379	6
uid193772	0.267490	502	355	382	7
uid57603	0.267490	501	355	382	7
uid59271	0.267506	464	322	330	6
uid57651	0.267591	438	310	316	5
uid197177	0.267605	188	131	131	3
uid58713	0.267717	389	292	296	4
uid63663	0.267730	482	342	344	5
uid58699	0.267811	530	385	417	13
uid202426	0.267821	442	307	336	5
uid48999	0.267915	416	280	323	4
uid83605	0.267924	381	262	276	6
uid84309	0.267935	379	265	278	6
uid184823	0.267950	512	357	387	7
uid58301	0.267993	384	274	291	4
uid156845	0.268080	216	156	169	5
uid52605	0.268129	503	354	384	6
uid194444	0.268312	481	332	345	8
uid58547	0.268425	461	321	332	7
uid57965	0.268507	216	157	163	3
uid73179	0.268967	484	331	349	9
uid18881	0.269033	3492	3246	3270	570
uid58447	0.269176	459	313	352	5
uid58583	0.269267	473	334	347	7
uid189752	0.269306	264	187	202	6
uid58305	0.269325	359	263	264	3
uid59375	0.269468	489	340	368	8
uid162169	0.269579	333	237	243	4
uid57699	0.269626	442	308	336	6
uid57773	0.269647	346	247	261	2
uid158867	0.269674	307	206	225	5
uid57889	0.269693	488	334	348	8
uid42521	0.269741	501	345	398	6
uid60161	0.269773	431	299	308	3
uid83125	0.269773	481	326	358	4
uid58823	0.269861	321	222	223	3
uid197168	0.269915	368	273	281	4
uid40861	0.269945	494	353	391	4
uid81199	0.270041	365	238	253	4
uid59055	0.270147	448	301	343	6
uid59315	0.270148	334	237	242	4
uid193774	0.270214	487	329	345	8
uid41601	0.270291	512	355	370	10
uid183629	0.270305	265	188	201	6
uid58431	0.270367	474	341	349	5
uid89371	0.270487	277	179	198	1
uid46061	0.270489	346	257	268	5
uid162103	0.270548	349	255	269	5
uid162513	0.270580	302	209	224	5
uid58777	0.270610	369	249	269	3
uid159003	0.270630	383	279	293	5
uid58559	0.270684	313	215	238	3
uid68283	0.270722	299	208	218	4
uid42117	0.270734	420	295	335	5
uid63617	0.270752	351	254	271	5
uid43247	0.270927	416	301	333	4
uid51377	0.271016	313	221	233	5
uid50551	0.271122	439	298	316	6
uid61581	0.271181	366	257	272	4
uid57619	0.271315	502	365	385	7
uid54719	0.271330	454	311	345	6
uid59217	0.271335	387	262	278	6
uid193703	0.271354	439	290	311	3
uid178352	0.271437	455	333	340	3
uid158037	0.271449	280	193	204	3
uid158061	0.271449	280	195	208	3
uid161197	0.271518	170	125	122	1
uid59073	0.271521	517	370	390	6
uid66331	0.271643	305	225	221	1
uid59189	0.271690	403	264	274	3
uid67319	0.271696	498	358	365	9
uid47085	0.271896	491	346	353	6
uid59427	0.271940	297	223	218	6
uid48829	0.272036	458	310	348	3
uid161241	0.272056	168	125	122	1
uid84387	0.272216	504	365	385	6
uid162147	0.272280	517	366	392	6
uid174151	0.272290	506	366	385	6
uid57781	0.272323	488	352	375	8
uid71231	0.272381	172	130	127	1
uid197155	0.272383	309	221	229	9
uid184819	0.272396	402	276	278	4
uid57601	0.272457	516	362	402	3
uid59019	0.272521	499	341	373	4
uid58435	0.272754	409	278	285	1
uid58441	0.272902	469	338	353	4
uid158167	0.273115	518	356	394	6
uid73771	0.273123	312	228	248	5
uid58475	0.273264	438	314	335	2
uid63405	0.273270	308	205	226	NA
uid68105	0.273286	434	295	300	4
uid63627	0.273315	341	255	252	5
uid58035	0.273419	336	220	229	2
uid58617	0.273804	494	348	383	6
uid205540	0.273869	496	349	375	6
uid58207	0.273944	483	333	366	10
uid159517	0.274018	213	159	154	3
uid70729	0.274172	328	219	229	2
uid58981	0.274475	272	194	209	4
uid58355	0.274546	527	360	388	5
uid67985	0.274580	267	188	206	3
uid197174	0.274637	328	234	236	2
uid179068	0.274673	489	358	353	4
uid58715	0.274902	478	339	353	5
uid182935	0.275000	237	148	181	6
uid189029	0.275155	414	291	322	6
uid161943	0.275216	411	291	316	5
uid65269	0.275382	336	227	239	5
uid57695	0.275397	417	290	323	6
uid57719	0.275423	424	282	299	3
uid68839	0.275469	410	284	320	6
uid187277	0.275591	496	356	376	8
uid41021	0.275620	496	356	378	7
uid162203	0.275691	462	328	348	4
uid167988	0.275748	312	218	227	2
uid193702	0.275753	320	230	235	2
uid162183	0.275756	411	286	317	6
uid58781	0.275777	415	291	322	6
uid86889	0.275777	417	291	323	6
uid59545	0.275852	313	217	226	2
uid58853	0.275898	415	288	322	6
uid57777	0.275898	415	288	322	6
uid170532	0.275898	415	287	321	6
uid203790	0.275930	414	288	323	6
uid185758	0.275974	413	287	324	6
uid58417	0.275982	418	288	321	6
uid73425	0.276002	209	157	153	4
uid184343	0.276003	423	287	321	7
uid58393	0.276065	494	354	375	7
uid184407	0.276106	329	219	237	4
uid59769	0.276122	378	274	270	4
uid89385	0.276203	445	312	341	7
uid58351	0.276272	427	290	333	9
uid86651	0.276291	491	331	375	5
uid89387	0.276352	449	307	340	7
uid72475	0.276401	420	282	305	3
uid58919	0.276446	491	354	366	7
uid176500	0.276561	468	332	355	10
uid71379	0.276572	210	157	152	3
uid175777	0.276694	382	273	297	2
uid171958	0.276794	511	332	364	5
uid58117	0.276815	336	235	254	4
uid58543	0.276906	413	300	310	3
uid180867	0.277056	450	334	342	5
uid59023	0.277131	514	354	394	7
uid58029	0.277195	264	178	189	3
uid58847	0.277202	338	224	230	3
uid13791	0.277218	513	344	387	8
uid159539	0.277226	478	334	349	5
uid58947	0.277396	331	216	225	2
uid58241	0.277424	425	277	300	4
uid53537	0.277521	351	254	264	4
uid42501	0.277755	488	328	361	3
uid59211	0.277791	331	237	230	5
uid66205	0.277848	343	239	255	2
uid184830	0.278063	416	286	322	6
uid197163	0.278110	293	202	205	6
uid184832	0.278204	419	288	321	6
uid162155	0.278274	269	191	206	2
uid43333	0.278297	332	219	234	4
uid59263	0.278340	271	188	203	2
uid167994	0.278342	447	311	336	5
uid202217	0.278465	331	228	258	7
[truncated: 515 more rows]
