# Supplementary material for: Quickly Finding Orthologs as Reciprocal Best Hits with BLAT, LAST, and UBLAST: How Much Do We Miss?
Source: PLoS One. 2014 Jul 11;9(7):e101850. doi: 10.1371/journal.pone.0101850 (PMC4094424; doi:10.1371/journal.pone.0101850)
Supplement: Table Set S2 — These tables contain reciprocal best hit counts and homolog pair counts organized on a per query genome fashion. The directory contains the R-script used to run the t-tests comparing the results from each program, and a table with the results of these t-tests. (ZIP) [file pone.0101850.s002.zip › S2-Tables-Stats-Pairs/uid128.RBH_hom_norm.tbl]

Genome	GSS	blastp	usearch7	last	blat
uid51607	0.102617	0.1272	0.1822	0.1615	0.0324
uid14005	0.114809	0.1698	0.2201	0.2049	0.0836
uid47087	0.116670	0.1385	0.2428	0.1792	0.0235
uid162029	0.120930	0.2359	0.3083	0.2635	0.0159
uid42831	0.132899	0.1179	0.1704	0.1664	0.0124
uid39575	0.134301	0.2025	0.3064	0.3351	0.1850
uid162197	0.135904	0.1236	0.1991	0.1756	0.0171
uid68451	0.139669	0.1655	0.2452	0.2316	0.0040
uid59087	0.141931	0.1501	0.1903	0.1553	0.0076
uid59133	0.142092	0.2115	0.3073	0.2528	0.0120
uid10623	0.145653	0.2081	0.3345	0.3565	0.1750
uid75119	0.146114	0.1992	0.3054	0.2410	0.0119
uid58005	0.147052	0.1667	0.2267	0.1620	0.0297
uid182933	0.148896	0.0618	0.1404	0.1502	0.0157
uid57643	0.149597	0.2353	0.3234	0.2730	0.0140
uid202216	0.149683	0.1361	0.2550	0.1918	0.0323
uid59201	0.152701	0.1333	0.2310	0.2176	0.0165
uid63163	0.153064	0.1616	0.2454	0.2166	0.0128
uid162179	0.153634	0.1478	0.2338	0.2080	0.0270
uid184862	0.155599	0.1553	0.2593	0.2246	0.0125
uid58277	0.156222	0.1394	0.2419	0.2125	0.0253
uid58015	0.158162	0.1047	0.1749	0.1574	0.0109
uid59395	0.158371	0.1335	0.2345	0.2253	0.0162
uid201478	0.159025	0.0917	0.1692	0.1647	0.0077
uid59013	0.160235	0.0924	0.1809	0.1697	0.0143
uid59777	0.160321	0.0991	0.1917	0.1796	0.0084
uid61641	0.160579	0.1267	0.1729	0.1323	0.0062
uid183114	0.160707	0.0551	0.1397	0.1513	0.0122
uid173926	0.160721	0.1081	0.1935	0.1736	0.0151
uid203392	0.160816	0.1147	0.1391	0.1134	0.0058
uid183109	0.160953	0.0555	0.1312	0.1460	0.0159
uid77129	0.163482	0.1795	0.3052	0.2503	0.0135
uid59025	0.163932	0.0813	0.1703	0.1652	0.0163
uid58601	0.164922	0.1737	0.3366	0.2374	0.0063
uid40921	0.166082	0.1015	0.2015	0.1958	0.0085
uid41017	0.166082	0.1028	0.2029	0.1947	0.0085
uid183340	0.166289	0.1054	0.2207	0.1900	0.0169
uid58009	0.166520	0.3180	0.3591	0.2950	0.0000
uid57659	0.166523	0.1294	0.2430	0.2092	0.0154
uid157913	0.166523	0.1306	0.2411	0.2049	0.0155
uid159873	0.166523	0.1306	0.2411	0.2049	0.0155
uid57679	0.166544	0.1039	0.1991	0.1885	0.0084
uid189748	0.166704	0.1302	0.2424	0.2062	0.0154
uid159835	0.166704	0.1307	0.2425	0.2055	0.0156
uid158059	0.166704	0.1306	0.2421	0.2068	0.0156
uid73417	0.167272	0.1296	0.2042	0.1921	0.0147
uid59109	0.167324	0.1279	0.2187	0.2029	0.0139
uid74443	0.167860	0.2075	0.3529	0.2652	0.0057
uid188479	0.168484	0.1265	0.2330	0.1964	0.0282
uid81841	0.168652	0.1009	0.1746	0.1743	0.0063
uid168323	0.169141	0.1650	0.3019	0.2539	0.0288
uid52599	0.169185	0.1181	0.2573	0.2334	0.0112
uid158363	0.169459	0.1013	0.1988	0.1946	0.0083
uid155	0.169909	0.1257	0.1812	0.1539	0.0333
uid57767	0.170015	0.0581	0.1354	0.1439	0.0147
uid61569	0.170238	0.1497	0.2542	0.1879	0.0183
uid189747	0.170279	0.0902	0.1562	0.1608	0.0073
uid52581	0.170837	0.1469	0.2519	0.2092	0.0157
uid60491	0.171138	0.1348	0.2320	0.2103	0.0135
uid68021	0.171545	0.1080	0.1953	0.1658	0.0137
uid1433	0.172107	0.1128	0.1741	0.2146	0.0619
uid58137	0.172330	0.0903	0.1597	0.1612	0.0113
uid58271	0.172396	0.1074	0.2000	0.1769	0.0149
uid68691	0.172591	0.1601	0.2446	0.2255	0.0213
uid158881	0.172758	0.1126	0.2001	0.1777	0.0129
uid158701	0.172760	0.1134	0.2031	0.1818	0.0151
uid59229	0.172882	0.0959	0.1863	0.1736	0.0073
uid50547	0.173212	0.0997	0.1965	0.1840	0.0098
uid168665	0.173222	0.1616	0.2440	0.2232	0.0206
uid52547	0.173386	0.0713	0.1554	0.1637	0.0099
uid75097	0.173545	0.1078	0.2013	0.1926	0.0101
uid51423	0.173936	0.1710	0.2748	0.2433	0.0166
uid60859	0.174353	0.1556	0.2337	0.2262	0.0213
uid59439	0.174437	0.1324	0.2416	0.2104	0.0133
uid197154	0.174534	0.1571	0.2542	0.2097	0.0222
uid58867	0.174672	0.1105	0.2011	0.1852	0.0185
uid158509	0.174733	0.0400	0.1689	0.1385	0.0076
uid58317	0.174961	0.1244	0.2172	0.1961	0.0099
uid53543	0.175104	0.1584	0.2537	0.2168	0.0208
uid167781	0.175157	0.1399	0.2413	0.2094	0.0125
uid58585	0.175755	0.1557	0.2785	0.2385	0.0155
uid58043	0.176003	0.0573	0.1344	0.1443	0.0142
uid176371	0.176077	0.1230	0.2105	0.1740	0.0112
uid183003	0.176153	0.0474	0.1356	0.1454	0.0206
uid62099	0.176316	0.1613	0.2488	0.2215	0.0220
uid63605	0.176829	0.1116	0.1742	0.1671	0.0108
uid62463	0.176973	0.1067	0.1923	0.1738	0.0140
uid57705	0.177328	0.1930	0.2676	0.2349	0.0201
uid162189	0.177332	0.1063	0.1903	0.1737	0.0145
uid51879	0.177364	0.1049	0.1914	0.1703	0.0221
uid183110	0.177505	0.0633	0.1442	0.1562	0.0159
uid57961	0.177588	0.1930	0.2734	0.2320	0.0204
uid160253	0.177694	0.1245	0.1729	0.1629	0.0122
uid58519	0.177767	0.0936	0.1721	0.1834	0.0123
uid183008	0.178007	0.1093	0.2219	0.1801	0.0076
uid55381	0.178868	0.1242	0.2338	0.2051	0.0233
uid41171	0.178868	0.1243	0.2337	0.2068	0.0233
uid162027	0.179054	0.1711	0.2486	0.1957	0.0198
uid85495	0.179054	0.1657	0.2547	0.2004	0.0194
uid54249	0.179183	0.1691	0.2442	0.2342	0.0105
uid57709	0.179417	0.1669	0.2613	0.1983	0.0192
uid185759	0.179417	0.1631	0.2553	0.1959	0.0190
uid183112	0.179893	0.0896	0.1801	0.1770	0.0082
uid49467	0.180081	0.1170	0.2286	0.1970	0.0228
uid57803	0.180116	0.0616	0.1450	0.1521	0.0152
uid49489	0.180258	0.1210	0.2237	0.1688	0.0096
uid58227	0.180315	0.1249	0.2275	0.1997	0.0256
uid58079	0.180521	0.1693	0.2672	0.2362	0.0176
uid193714	0.180669	0.1315	0.2040	0.1973	0.0241
uid46679	0.180692	0.1611	0.2381	0.2236	0.0217
uid61619	0.181150	0.1725	0.2452	0.2237	0.0217
uid43209	0.181158	0.0789	0.1704	0.1585	0.0125
uid168259	0.181737	0.1861	0.3214	0.2529	0.0243
uid183006	0.181802	0.0894	0.1757	0.1715	0.0111
uid58051	0.182001	0.1614	0.2748	0.2249	0.0179
uid54733	0.182393	0.1905	0.3236	0.2433	0.0189
uid45857	0.182592	0.2030	0.2614	0.2337	0.0000
uid157997	0.182901	0.0487	0.1593	0.1439	0.0103
uid158133	0.183097	0.1136	0.2023	0.1805	0.0129
uid70841	0.183103	0.1645	0.3097	0.2235	0.0275
uid53535	0.183124	0.1137	0.2034	0.1841	0.0148
uid165195	0.183191	0.1005	0.1941	0.1761	0.0173
uid60393	0.183394	0.1465	0.2371	0.2337	0.0150
uid184821	0.183580	0.1375	0.2332	0.2038	0.0123
uid55259	0.183816	0.1456	0.2390	0.2177	0.0183
uid190705	0.183968	0.1092	0.1994	0.1777	0.0149
uid46989	0.183981	0.1629	0.2872	0.2620	0.0229
uid189187	0.184034	0.1059	0.1882	0.1719	0.0146
uid183682	0.184047	0.1117	0.1976	0.1782	0.0175
uid159001	0.184255	0.1050	0.1957	0.1794	0.0142
uid68053	0.184580	0.1350	0.2008	0.1843	0.0151
uid74441	0.184663	0.1165	0.1849	0.1681	0.0123
uid58637	0.184964	0.2230	0.3357	0.2940	0.0138
uid183001	0.184970	0.1086	0.1994	0.1787	0.0172
uid66779	0.185048	0.1102	0.2157	0.1860	0.0125
uid82949	0.185124	0.1291	0.2317	0.2041	0.0260
uid81081	0.185147	0.0755	0.1558	0.1645	0.0192
uid184010	0.185189	0.1056	0.1948	0.1787	0.0149
uid55845	0.185219	0.0832	0.1856	0.1716	0.0117
uid49871	0.185353	0.1076	0.2073	0.1997	0.0139
uid67317	0.185423	0.1666	0.2805	0.2249	0.0248
uid195461	0.185497	0.1073	0.1927	0.1755	0.0167
uid58635	0.185657	0.1986	0.3742	0.2777	0.0120
uid48993	0.185827	0.1947	0.3083	0.2466	0.0119
uid197161	0.185934	0.1361	0.2398	0.2091	0.0154
uid68443	0.186019	0.0511	0.1698	0.1373	0.0095
uid57947	0.186070	0.1207	0.2045	0.1802	0.0170
uid50331	0.186102	0.2055	0.2957	0.2771	0.0087
uid55639	0.186481	0.1517	0.2330	0.2086	0.0163
uid58339	0.186560	0.1507	0.2233	0.2040	0.0162
uid84215	0.186602	0.1094	0.2041	0.1796	0.0150
uid65785	0.186638	0.1481	0.2533	0.2304	0.0112
uid58289	0.186723	0.1409	0.2388	0.2240	0.0173
uid48589	0.186756	0.1181	0.1956	0.1792	0.0136
uid181617	0.186777	0.1115	0.2041	0.1790	0.0150
uid59299	0.186894	0.1044	0.1856	0.1873	0.0064
uid41875	0.186922	0.1706	0.2417	0.1991	0.0319
uid179383	0.186926	0.0704	0.1581	0.1608	0.0169
uid68743	0.186999	0.1220	0.2116	0.1813	0.0138
uid58527	0.187009	0.1485	0.2590	0.2419	0.0312
uid57873	0.187451	0.1804	0.3413	0.2584	0.0506
uid57981	0.187475	0.1294	0.1529	0.1307	0.0116
uid169620	0.187554	0.1800	0.3417	0.2586	0.0524
uid59203	0.187777	0.1169	0.1958	0.1842	0.0209
uid162131	0.187777	0.1172	0.1970	0.1855	0.0209
uid161953	0.187777	0.1174	0.1965	0.1856	0.0211
uid59095	0.188050	0.1699	0.2954	0.2577	0.0168
uid61179	0.188055	0.1138	0.1791	0.1681	0.0116
uid160233	0.188194	0.1165	0.1750	0.1616	0.0114
uid58121	0.188286	0.2378	0.3111	0.2805	0.0146
uid58003	0.188390	0.0536	0.1619	0.1326	0.0107
uid193706	0.188607	0.1066	0.1928	0.1730	0.0166
uid62913	0.188612	0.1569	0.2428	0.2453	0.0181
uid57675	0.188626	0.1066	0.1920	0.1734	0.0166
uid183007	0.188891	0.1010	0.2080	0.1952	0.0072
uid41865	0.188960	0.1228	0.2390	0.2135	0.0131
uid66189	0.189026	0.1655	0.2164	0.1607	0.0154
uid81103	0.189027	0.1280	0.1394	0.1454	0.0037
uid184824	0.189067	0.1779	0.2542	0.2091	0.0198
uid167260	0.189226	0.1379	0.2218	0.2079	0.0257
uid41885	0.189322	0.0689	0.1664	0.1513	0.0129
uid60849	0.189328	0.1704	0.2474	0.2077	0.0160
uid59253	0.189345	0.1868	0.3137	0.2420	0.0062
uid162031	0.189391	0.1708	0.2490	0.2135	0.0163
uid58629	0.189404	0.2044	0.3142	0.2846	0.0090
uid57989	0.189665	0.1206	0.1570	0.1413	0.0079
uid58525	0.189889	0.1760	0.2322	0.1862	0.0165
uid48129	0.190028	0.1157	0.2120	0.1937	0.0276
uid57683	0.190078	0.1218	0.2092	0.2029	0.0096
uid57985	0.190171	0.1021	0.1725	0.1623	0.0179
uid58757	0.190507	0.1078	0.1887	0.1868	0.0107
uid177931	0.190566	0.1052	0.1843	0.1836	0.0102
uid190186	0.190566	0.1007	0.1780	0.1813	0.0104
uid49135	0.190572	0.1033	0.1846	0.1848	0.0123
uid55779	0.190619	0.1142	0.2154	0.1956	0.0277
uid195560	0.190676	0.1139	0.1520	0.1397	0.0078
uid84337	0.190746	0.1180	0.1613	0.1498	0.0098
uid54335	0.191058	0.1192	0.1943	0.1740	0.0134
uid48361	0.191146	0.1254	0.2215	0.1928	0.0103
uid58825	0.191333	0.1388	0.2489	0.2145	0.0226
uid58061	0.191488	0.1636	0.2428	0.2076	0.0217
uid54699	0.191675	0.1210	0.2317	0.2346	0.0121
uid183002	0.191704	0.0694	0.1525	0.1532	0.0101
uid68449	0.191860	0.1626	0.3295	0.2634	0.0211
uid58877	0.191891	0.1522	0.2610	0.2136	0.0227
uid177811	0.192237	0.1446	0.2611	0.2084	0.0156
uid158151	0.192331	0.1046	0.1849	0.1820	0.0105
uid59205	0.192441	0.1404	0.2835	0.2347	0.0174
uid183338	0.192447	0.1257	0.2169	0.1975	0.0103
uid58829	0.192662	0.1205	0.2165	0.1899	0.0201
uid183339	0.192760	0.0721	0.1608	0.1701	0.0148
uid61629	0.192833	0.0299	0.1440	0.1160	0.0071
uid62227	0.192839	0.1848	0.2857	0.2388	0.0130
uid46241	0.192861	0.1570	0.2578	0.2191	0.0156
uid57951	0.193179	0.3013	0.3739	0.3315	0.0265
uid197165	0.193408	0.1143	0.2344	0.2060	0.0228
uid183111	0.193472	0.0636	0.1533	0.1626	0.0157
uid57919	0.193522	0.1147	0.1541	0.1494	0.0096
uid169223	0.193761	0.1225	0.2056	0.1839	0.0171
uid162071	0.193792	0.1520	0.2647	0.2282	0.0232
uid167488	0.193931	0.1828	0.3018	0.2624	0.0106
uid58225	0.194116	0.1912	0.3388	0.2866	0.0302
uid58253	0.194790	0.1764	0.2779	0.2599	0.0144
uid59027	0.194812	0.1080	0.2158	0.1944	0.0204
uid59143	0.194819	0.1102	0.2105	0.1903	0.0199
uid57765	0.195145	0.2453	0.3266	0.3014	0.0270
uid59207	0.195334	0.1226	0.2211	0.1984	0.0177
uid184864	0.195369	0.1755	0.2537	0.2197	0.0033
uid168256	0.195447	0.2324	0.3421	0.2977	0.0268
uid175575	0.195554	0.2053	0.2792	0.2484	0.0183
uid66917	0.195619	0.1369	0.2508	0.2246	0.0068
uid58471	0.195897	0.1354	0.1941	0.1706	0.0113
uid66777	0.195998	0.1262	0.2058	0.2118	0.0096
uid58391	0.196004	0.1101	0.1709	0.1764	0.0164
uid57729	0.196121	0.1516	0.2367	0.1889	0.0286
uid65789	0.196260	0.1029	0.1844	0.1684	0.0030
uid171259	0.196307	0.2266	0.2743	0.2182	0.0164
uid59135	0.196431	0.1502	0.2653	0.2295	0.0238
uid77127	0.196482	0.3276	0.3674	0.3360	0.0128
uid62245	0.196586	0.1182	0.2433	0.2112	0.0166
uid59273	0.196593	0.1894	0.3033	0.2683	0.0256
uid57959	0.196595	0.1296	0.2170	0.1828	0.0082
uid61411	0.196598	0.2755	0.3647	0.3030	0.0100
uid197195	0.196707	0.2176	0.2545	0.2226	0.0000
uid12410	0.196861	0.1514	0.2411	0.2642	0.0947
uid182929	0.196863	0.0559	0.1304	0.1538	0.0118
uid63269	0.197028	0.1838	0.2879	0.2558	0.0154
uid175578	0.197032	0.2041	0.2766	0.2484	0.0233
uid159841	0.197107	0.1024	0.1735	0.1636	0.0125
uid57721	0.197139	0.1383	0.2547	0.2217	0.0205
uid158165	0.197272	0.1036	0.2180	0.1985	0.0152
uid43211	0.197562	0.1241	0.1993	0.1642	0.0140
uid62207	0.197729	0.0613	0.1820	0.1529	0.0121
uid57885	0.197800	0.1467	0.2614	0.2283	0.0308
uid188480	0.197881	0.1169	0.1970	0.2032	0.0212
uid46523	0.197902	0.1872	0.2810	0.2504	0.0152
uid41925	0.198094	0.2078	0.3451	0.2807	0.0163
uid58107	0.198161	0.2718	0.3663	0.3211	0.0175
uid162057	0.198223	0.1050	0.1470	0.1424	0.0115
uid171829	0.198278	0.2929	0.3859	0.3306	0.0063
uid59371	0.198376	0.2344	0.2834	0.2629	0.0169
uid61589	0.198625	0.0613	0.1630	0.1593	0.0131
uid41735	0.198879	0.1098	0.1588	0.1504	0.0119
uid162091	0.199296	0.0964	0.1872	0.1733	0.0100
uid58057	0.199575	0.1036	0.1803	0.1658	0.0153
uid81629	0.199960	0.1470	0.2689	0.2359	0.0213
uid46943	0.199989	0.1523	0.2500	0.2307	0.0097
uid205053	0.200021	0.1605	0.2486	0.2025	0.0138
uid158171	0.200025	0.2040	0.3007	0.2741	0.0223
uid46839	0.200077	0.1524	0.2485	0.2286	0.0097
uid162073	0.200077	0.1110	0.2096	0.1957	0.0107
uid58237	0.200112	0.1044	0.1968	0.1841	0.0158
uid57875	0.200157	0.1282	0.2216	0.2183	0.0109
uid58537	0.200410	0.1269	0.2748	0.2146	0.0128
uid162033	0.200437	0.1198	0.1975	0.1864	0.0094
uid48823	0.200465	0.1364	0.2490	0.2078	0.0216
uid57621	0.200695	0.1312	0.2271	0.2185	0.0113
uid158119	0.200695	0.1318	0.2273	0.2227	0.0112
uid61645	0.200701	0.2150	0.2957	0.2528	0.0159
uid183005	0.200767	0.0736	0.1549	0.1486	0.0191
uid60575	0.200914	0.1588	0.2539	0.2352	0.0156
uid58189	0.200929	0.1873	0.2924	0.2547	0.0286
uid198767	0.201093	0.2291	0.2995	0.2635	0.0229
uid50427	0.201122	0.1053	0.2304	0.2090	0.0170
uid13961	0.201124	0.1055	0.1682	0.2004	0.0590
uid57967	0.201192	0.1119	0.2041	0.2100	0.0115
uid176453	0.201196	0.1208	0.2204	0.1885	0.0065
uid161989	0.201331	0.1345	0.2456	0.2121	0.0112
uid167261	0.201457	0.2149	0.3444	0.2745	0.0402
uid58887	0.201474	0.1938	0.2939	0.2658	0.0111
uid57711	0.201474	0.1926	0.2874	0.2672	0.0109
uid59583	0.201636	0.0939	0.1769	0.1824	0.0103
uid51721	0.201673	0.1261	0.2225	0.2109	0.0141
uid59011	0.201732	0.1926	0.2674	0.2567	0.0244
uid78143	0.201763	0.1648	0.2903	0.2370	0.0323
uid68311	0.201782	0.0840	0.1551	0.1669	0.0148
uid68837	0.201792	0.1323	0.1681	0.1414	0.0100
uid198768	0.201800	0.2238	0.3003	0.2698	0.0170
uid57975	0.201896	0.1083	0.1918	0.1875	0.0114
uid57671	0.201960	0.1279	0.1725	0.1606	0.0123
uid65089	0.201975	0.1900	0.3353	0.2444	0.0000
uid84411	0.201982	0.1959	0.3610	0.2776	0.0122
uid162117	0.202020	0.0877	0.1612	0.1730	0.0118
uid158879	0.202022	0.1058	0.1896	0.1720	0.0169
uid162159	0.202103	0.0935	0.1830	0.1863	0.0107
uid58053	0.202118	0.1273	0.2040	0.1796	0.0110
uid168516	0.202262	0.1113	0.1953	0.1780	0.0095
uid184827	0.202292	0.1232	0.2481	0.2002	0.0152
uid192185	0.202323	0.1212	0.1637	0.1522	0.0124
uid50615	0.202342	0.1028	0.1860	0.1853	0.0065
uid58097	0.202440	0.1133	0.2029	0.1835	0.0214
uid57851	0.202624	0.2288	0.3019	0.2638	0.0172
uid57907	0.202707	0.1359	0.2604	0.2052	0.0151
uid58297	0.202873	0.1333	0.1929	0.1431	0.0152
uid58849	0.202908	0.1481	0.2563	0.2203	0.0226
uid59173	0.202967	0.0969	0.1794	0.1717	0.0049
uid182932	0.203027	0.0672	0.1655	0.1645	0.0167
uid58851	0.203031	0.1397	0.2509	0.2114	0.0228
uid57991	0.203072	0.1435	0.2413	0.2266	0.0173
uid58923	0.203109	0.1469	0.2598	0.2243	0.0223
uid162067	0.203125	0.1452	0.2669	0.2241	0.0229
uid173860	0.203159	0.1033	0.1838	0.1752	0.0106
uid58433	0.203185	0.1648	0.2573	0.2281	0.0188
uid63665	0.203261	0.2544	0.2727	0.2431	0.0000
uid173374	0.203269	0.1058	0.1858	0.1863	0.0107
uid58687	0.203285	0.2273	0.3103	0.2824	0.0043
uid58759	0.203306	0.1058	0.1831	0.1835	0.0087
uid54341	0.203308	0.2207	0.2979	0.2719	0.0043
uid58595	0.203354	0.2185	0.3026	0.2744	0.0042
uid189188	0.203364	0.1056	0.1874	0.1898	0.0105
uid59017	0.203394	0.1198	0.2167	0.1947	0.0155
uid58939	0.203457	0.2282	0.3030	0.2789	0.0042
uid58419	0.203479	0.1184	0.2836	0.2355	0.0147
uid73967	0.203496	0.1052	0.1886	0.1716	0.0171
uid158699	0.203553	0.1904	0.2643	0.2505	0.0163
uid176921	0.203570	0.1035	0.1981	0.1744	0.0073
uid57753	0.203692	0.2055	0.3305	0.2625	0.0429
uid179370	0.203752	0.1064	0.1803	0.1731	0.0128
uid61897	0.203761	0.2306	0.2566	0.2346	0.0000
uid57859	0.203811	0.1227	0.2259	0.1875	0.0222
uid162021	0.203992	0.1073	0.1911	0.1943	0.0087
uid41333	0.204059	0.1710	0.2964	0.2687	0.0255
uid57589	0.204144	0.2234	0.3009	0.2786	0.0043
uid58693	0.204144	0.2235	0.2991	0.2814	0.0043
uid58315	0.204164	0.0988	0.1808	0.1824	0.0117
uid58581	0.204190	0.1231	0.2271	0.1868	0.0220
uid193770	0.204282	0.1269	0.2000	0.1717	0.0113
uid49485	0.204300	0.1230	0.2467	0.2000	0.0160
uid58811	0.204323	0.2206	0.2989	0.2839	0.0041
uid167487	0.204369	0.0940	0.1701	0.1699	0.0129
uid59303	0.204431	0.1064	0.1917	0.1922	0.0065
uid57909	0.204431	0.1089	0.1950	0.1948	0.0066
uid58083	0.204431	0.1090	0.1940	0.1942	0.0066
uid59385	0.204431	0.1097	0.1947	0.1957	0.0065
uid58091	0.204431	0.1081	0.1937	0.1947	0.0065
uid46803	0.204560	0.1704	0.2702	0.2346	0.0080
uid58381	0.204612	0.1201	0.2114	0.1939	0.0193
uid58379	0.204709	0.1587	0.2712	0.2081	0.0075
uid189027	0.204709	0.1600	0.2950	0.2230	0.0079
uid58161	0.204755	0.2383	0.3077	0.2993	0.0427
uid66803	0.204809	0.1183	0.1927	0.1672	0.0077
uid170731	0.204813	0.2243	0.3043	0.2298	0.0154
uid58179	0.204817	0.1539	0.2627	0.2234	0.0157
uid57931	0.204836	0.1144	0.2036	0.2070	0.0137
uid61409	0.204872	0.2180	0.2935	0.2647	0.0111
uid189028	0.204950	0.1580	0.2917	0.2176	0.0079
uid186819	0.204967	0.1338	0.2487	0.2050	0.0102
uid195569	0.204967	0.1336	0.2475	0.2040	0.0104
uid89379	0.204999	0.2223	0.2988	0.2792	0.0043
uid89373	0.204999	0.2227	0.2995	0.2809	0.0043
uid57633	0.205064	0.2275	0.3058	0.2926	0.0301
uid87037	0.205070	0.0985	0.1758	0.1897	0.0187
uid70727	0.205075	0.2309	0.3366	0.3063	0.0299
uid58719	0.205130	0.1906	0.3156	0.2530	0.0053
uid46353	0.205201	0.1201	0.2027	0.1796	0.0169
uid58799	0.205207	0.2338	0.3163	0.3011	0.0318
uid59301	0.205277	0.2352	0.3145	0.3013	0.0314
uid62903	0.205292	0.2008	0.3343	0.2599	0.0404
uid42155	0.205379	0.3081	0.3731	0.3390	0.0197
uid66207	0.205406	0.1645	0.2337	0.2217	0.0116
uid47079	0.205570	0.1576	0.2759	0.2498	0.0210
uid59887	0.205718	0.1101	0.1899	0.1788	0.0217
uid158159	0.205781	0.2354	0.3075	0.2991	0.0311
uid159955	0.205901	0.1530	0.2464	0.2299	0.0124
uid67365	0.205931	0.1191	0.2321	0.2017	0.0123
uid57713	0.206073	0.2452	0.3715	0.3018	0.0240
uid59029	0.206100	0.1424	0.2462	0.2245	0.0096
uid158537	0.206115	0.1297	0.2276	0.2166	0.0114
uid59101	0.206160	0.0955	0.1859	0.1899	0.0131
uid186549	0.206189	0.0466	0.1588	0.1296	0.0125
uid57813	0.206243	0.1350	0.2417	0.2099	0.0220
uid193766	0.206450	0.1368	0.2231	0.1857	0.0088
uid40659	0.206482	0.1513	0.2485	0.2276	0.0098
uid82369	0.206516	0.2387	0.3175	0.2974	0.0327
uid58609	0.206897	0.1276	0.2176	0.2150	0.0108
uid158071	0.206897	0.1243	0.2093	0.2042	0.0146
uid47317	0.206897	0.1293	0.2178	0.2155	0.0107
uid58445	0.206962	0.1335	0.2517	0.2357	0.0153
uid159693	0.206991	0.1504	0.2468	0.2271	0.0075
uid59399	0.207041	0.2004	0.3292	0.2572	0.0188
uid158073	0.207070	0.1248	0.2165	0.2134	0.0107
uid193657	0.207076	0.0603	0.1422	0.1336	0.0076
uid58625	0.207117	0.1600	0.2831	0.2570	0.0294
uid58607	0.207145	0.1251	0.2119	0.2100	0.0104
uid70839	0.207207	0.2269	0.3008	0.2855	0.0301
uid89383	0.207249	0.2394	0.3072	0.2998	0.0370
uid42499	0.207261	0.2323	0.3632	0.2822	0.0274
uid46245	0.207313	0.1335	0.2289	0.1804	0.0103
uid197171	0.207370	0.0707	0.1558	0.1795	0.0144
uid73963	0.207413	0.2377	0.3087	0.3022	0.0252
uid45893	0.207539	0.1650	0.3232	0.2209	0.0117
uid43679	0.207566	0.1451	0.2559	0.2209	0.0189
uid162509	0.207574	0.1338	0.2547	0.2154	0.0151
uid57685	0.207622	0.1067	0.1668	0.1506	0.0114
uid201479	0.207622	0.1089	0.1682	0.1545	0.0113
uid82379	0.207649	0.1889	0.3424	0.2787	0.0000
uid58733	0.207862	0.1835	0.2606	0.2448	0.0118
uid86659	0.207873	0.2345	0.3052	0.3022	0.0361
uid86653	0.207873	0.2337	0.3010	0.2973	0.0305
uid58961	0.207873	0.2331	0.3042	0.2954	0.0303
uid86657	0.207873	0.2342	0.3072	0.2979	0.0305
uid88069	0.207873	0.2337	0.3039	0.2968	0.0361
uid86655	0.207873	0.2342	0.3072	0.2984	0.0305
uid88067	0.207933	0.2328	0.3025	0.2945	0.0303
uid158043	0.207993	0.2345	0.3077	0.3016	0.0314
uid182934	0.208039	0.1228	0.2585	0.2175	0.0108
uid58027	0.208082	0.2377	0.3124	0.3060	0.0303
uid66329	0.208199	0.1816	0.3198	0.2505	0.0137
uid58871	0.208264	0.1426	0.2604	0.2193	0.0225
uid74445	0.208278	0.1683	0.2768	0.2404	0.0042
uid197182	0.208289	0.1407	0.2940	0.2075	0.0000
uid82367	0.208308	0.2431	0.2960	0.2526	0.0128
uid57727	0.208355	0.2069	0.3774	0.2856	0.0117
uid61623	0.208408	0.1606	0.2583	0.2201	0.0213
uid42497	0.208467	0.1171	0.2077	0.2058	0.0223
uid59147	0.208539	0.0973	0.1854	0.1742	0.0098
uid59311	0.208614	0.3484	0.4022	0.3125	0.0000
uid58669	0.208630	0.1992	0.3144	0.2759	0.0153
uid58971	0.208670	0.1128	0.2122	0.1972	0.0153
uid58913	0.208761	0.0946	0.1824	0.1844	0.0091
uid43471	0.208839	0.1699	0.2742	0.2340	0.0088
uid58945	0.208886	0.1026	0.1843	0.1821	0.0208
uid158375	0.208980	0.1648	0.2468	0.2432	0.0211
uid158383	0.208980	0.1648	0.2468	0.2432	0.0211
uid59279	0.208980	0.1648	0.2470	0.2434	0.0211
uid158379	0.208980	0.1648	0.2468	0.2432	0.0211
uid158373	0.208980	0.1648	0.2468	0.2431	0.0211
uid158531	0.208980	0.1648	0.2470	0.2432	0.0211
uid158381	0.208980	0.1648	0.2468	0.2426	0.0211
uid58145	0.209103	0.1346	0.2191	0.2080	0.0146
uid66607	0.209196	0.1398	0.2315	0.2021	0.0073
uid60855	0.209267	0.1532	0.2910	0.2174	0.0246
uid58893	0.209375	0.2186	0.3240	0.2904	0.0092
uid58037	0.209385	0.1281	0.2217	0.2163	0.0108
uid58171	0.209545	0.1083	0.1956	0.1859	0.0077
uid57631	0.209548	0.2150	0.3234	0.2895	0.0092
uid48643	0.209601	0.0818	0.1622	0.1487	0.0108
uid59237	0.209651	0.0992	0.1746	0.1661	0.0175
uid170534	0.209672	0.1793	0.2609	0.2441	0.0118
uid59151	0.209721	0.1266	0.2157	0.2125	0.0106
uid59153	0.209814	0.1251	0.2154	0.2143	0.0104
uid205051	0.209823	0.1494	0.2679	0.2323	0.0314
uid189241	0.209871	0.1336	0.2177	0.2112	0.0145
uid57853	0.209874	0.2822	0.3601	0.3211	0.0064
uid88073	0.209880	0.1017	0.1988	0.1881	0.0139
uid58991	0.209888	0.0780	0.1948	0.1869	0.0091
uid162045	0.209989	0.1113	0.1981	0.1635	0.0147
uid60157	0.209999	0.1444	0.2413	0.2300	0.0139
uid58089	0.210033	0.1026	0.1880	0.1894	0.0066
uid58619	0.210089	0.1303	0.2227	0.2165	0.0088
uid58507	0.210121	0.2071	0.3005	0.2782	0.0299
uid58487	0.210203	0.1265	0.2192	0.2167	0.0106
uid66301	0.210226	0.0889	0.1604	0.1678	0.0223
uid159875	0.210226	0.2201	0.3186	0.2783	0.0176
uid45927	0.210226	0.2202	0.3217	0.2793	0.0176
uid178736	0.210334	0.0995	0.1759	0.1605	0.0183
uid58485	0.210344	0.1317	0.2284	0.2201	0.0117
uid48809	0.210353	0.2379	0.3391	0.2904	0.0315
uid50585	0.210384	0.1356	0.2143	0.2117	0.0286
uid62461	0.210400	0.2340	0.3071	0.2594	0.0133
uid58509	0.210417	0.2081	0.3108	0.2785	0.0308
uid177713	0.210427	0.1439	0.2290	0.2024	0.0121
uid53037	0.210430	0.1701	0.3106	0.2362	0.0253
uid58157	0.210434	0.1255	0.2178	0.2153	0.0104
uid174986	0.210545	0.1268	0.2238	0.1916	0.0219
uid162109	0.210580	0.1501	0.2196	0.1948	0.0203
uid168321	0.210608	0.1811	0.2804	0.2381	0.0164
uid57807	0.210811	0.1497	0.2923	0.2164	0.0106
uid158049	0.210858	0.1013	0.2098	0.2037	0.0095
uid201428	0.210880	0.1976	0.3110	0.2630	0.0073
uid87069	0.210921	0.2000	0.3120	0.2620	0.0073
uid87065	0.210921	0.1978	0.3120	0.2577	0.0074
uid159543	0.210921	0.1970	0.3117	0.2605	0.0074
uid87067	0.210921	0.1988	0.3128	0.2577	0.0073
uid87051	0.210921	0.1988	0.3120	0.2614	0.0073
uid72937	0.210969	0.1574	0.2292	0.1991	0.0213
uid68447	0.211036	0.2014	0.3120	0.2572	0.0074
uid58429	0.211124	0.1316	0.2264	0.2219	0.0200
uid57625	0.211137	0.2166	0.3250	0.2921	0.0254
uid58931	0.211155	0.1017	0.1894	0.1778	0.0103
uid41927	0.211171	0.1557	0.2575	0.2144	0.0083
uid67357	0.211309	0.1496	0.2541	0.2173	0.0177
uid57867	0.211317	0.1164	0.2118	0.1925	0.0078
uid42615	0.211386	0.0458	0.1170	0.1146	0.0055
uid58841	0.211397	0.1515	0.2561	0.2195	0.0233
uid51503	0.211456	0.0991	0.1806	0.1748	0.0087
uid193710	0.211498	0.1770	0.2485	0.2331	0.0083
uid162041	0.211510	0.1686	0.3167	0.2468	0.0242
uid49001	0.211547	0.1376	0.2261	0.2205	0.0132
uid59433	0.211613	0.1576	0.2942	0.2504	0.0167
uid183113	0.211615	0.0747	0.1736	0.1745	0.0133
uid179384	0.211668	0.1359	0.1971	0.1805	0.0138
uid55487	0.211752	0.1176	0.2137	0.1744	0.0146
uid48801	0.211765	0.1836	0.2610	0.2492	0.0120
uid81779	0.211863	0.1534	0.2527	0.2229	0.0123
uid57881	0.211894	0.1896	0.2862	0.2696	0.0220
uid161957	0.211894	0.1898	0.2862	0.2673	0.0220
uid50673	0.211970	0.0977	0.1675	0.1587	0.0172
uid67501	0.212102	0.1298	0.2309	0.1988	0.0127
uid58937	0.212129	0.1446	0.2521	0.2380	0.0121
uid89381	0.212170	0.1385	0.2236	0.2110	0.0257
uid197216	0.212192	0.1514	0.2724	0.2309	0.0226
uid58985	0.212215	0.1534	0.2544	0.2282	0.0113
uid73415	0.212344	0.2244	0.3635	0.2918	0.0321
uid193709	0.212574	0.1797	0.3033	0.2640	0.0273
uid159667	0.212666	0.1407	0.2225	0.2183	0.0264
uid167486	0.212724	0.0873	0.1914	0.1836	0.0176
uid59227	0.212836	0.2582	0.3585	0.3180	0.0120
uid58199	0.212929	0.1131	0.2015	0.1826	0.0214
uid62715	0.212976	0.0992	0.2084	0.2050	0.0095
uid57917	0.212999	0.1309	0.2398	0.2131	0.0108
uid162119	0.213066	0.0991	0.1714	0.1655	0.0176
uid162121	0.213066	0.1002	0.1749	0.1662	0.0176
uid67321	0.213085	0.2089	0.3231	0.2505	0.0185
uid193764	0.213113	0.2543	0.3596	0.3142	0.0120
uid157909	0.213162	0.1392	0.2258	0.2221	0.0309
uid159677	0.213193	0.1380	0.2187	0.2176	0.0301
uid162175	0.213200	0.1426	0.2292	0.2246	0.0299
uid159673	0.213236	0.1381	0.2210	0.2128	0.0300
uid159671	0.213369	0.1407	0.2206	0.2177	0.0302
uid159669	0.213382	0.1366	0.2199	0.2151	0.0300
uid46255	0.213425	0.1290	0.2087	0.1912	0.0125
uid63399	0.213436	0.1826	0.2796	0.2411	0.0222
uid83609	0.213483	0.1382	0.2210	0.2152	0.0289
uid158863	0.213498	0.1233	0.2092	0.1712	0.0070
uid47083	0.213576	0.1653	0.3045	0.2611	0.0105
uid182930	0.213606	0.0592	0.1461	0.1514	0.0115
uid58495	0.213822	0.1129	0.2000	0.1855	0.0066
uid165185	0.213878	0.1165	0.2065	0.2133	0.0187
uid162167	0.213927	0.1417	0.2290	0.2115	0.0257
uid41533	0.213945	0.3278	0.3750	0.3461	0.0294
uid46231	0.214070	0.2233	0.3387	0.2793	0.0193
uid167998	0.214125	0.1577	0.2917	0.2480	0.0233
uid84301	0.214139	0.1408	0.2263	0.2053	0.0206
uid59159	0.214141	0.1276	0.2010	0.1825	0.0055
uid58795	0.214192	0.1015	0.1846	0.1820	0.0084
uid84317	0.214192	0.1409	0.2278	0.2088	0.0201
uid62095	0.214309	0.2607	0.3600	0.3183	0.0000
uid49527	0.214373	0.1625	0.2987	0.2359	0.0207
uid197201	0.214377	0.1069	0.2092	0.1983	0.0189
uid57827	0.214412	0.3166	0.3624	0.3222	0.0244
uid62131	0.214458	0.2039	0.3033	0.2616	0.0238
uid177080	0.214459	0.0632	0.1490	0.1424	0.0077
uid159675	0.214658	0.1390	0.2223	0.2174	0.0299
uid58577	0.214668	0.2961	0.3982	0.3509	0.0127
uid158533	0.214752	0.3231	0.3604	0.3475	0.0278
uid176920	0.214776	0.1971	0.3155	0.2603	0.0074
uid58977	0.214776	0.1920	0.3095	0.2544	0.0072
uid57585	0.214776	0.1983	0.3112	0.2551	0.0074
uid83611	0.214876	0.1052	0.1850	0.1864	0.0084
uid68101	0.214920	0.3285	0.3827	0.3526	0.0299
uid57629	0.215044	0.3030	0.4005	0.3665	0.0127
uid58367	0.215071	0.0462	0.1249	0.1273	0.0083
uid193717	0.215098	0.3204	0.3703	0.3365	0.0185
uid49481	0.215162	0.1558	0.2612	0.2218	0.0132
uid197170	0.215221	0.1167	0.1853	0.1671	0.0038
uid58711	0.215270	0.1745	0.2554	0.2276	0.0048
uid58279	0.215330	0.1580	0.2500	0.2251	0.0189
uid57607	0.215513	0.1895	0.2788	0.2560	0.0219
uid58231	0.215648	0.1419	0.2354	0.2142	0.0211
uid158875	0.215712	0.1017	0.1841	0.1807	0.0064
uid195604	0.215766	0.1708	0.2530	0.2582	0.0145
uid81777	0.215788	0.0523	0.1412	0.1311	0.0089
uid58103	0.215832	0.0997	0.1817	0.1799	0.0063
uid70793	0.215857	0.1221	0.2133	0.2027	0.0202
uid58739	0.215882	0.1594	0.2636	0.2317	0.0189
uid182733	0.215884	0.1097	0.1897	0.1917	0.0164
uid173403	0.215939	0.1028	0.1791	0.1777	0.0063
uid55641	0.216010	0.1794	0.3012	0.2634	0.0123
uid58529	0.216035	0.1028	0.1861	0.1896	0.0063
uid82815	0.216038	0.1013	0.1818	0.1869	0.0063
uid58753	0.216038	0.1022	0.1804	0.1860	0.0063
uid59171	0.216043	0.1300	0.2251	0.2085	0.0198
uid57653	0.216063	0.1173	0.2534	0.2282	0.0099
uid57673	0.216072	0.1011	0.1777	0.1750	0.0080
uid58793	0.216080	0.2453	0.3272	0.2807	0.0076
uid58119	0.216110	0.2320	0.3232	0.2914	0.0094
uid77119	0.216143	0.1394	0.2457	0.2302	0.0144
uid167481	0.216147	0.1290	0.2023	0.1797	0.0130
uid58837	0.216147	0.1291	0.2005	0.1776	0.0129
uid59043	0.216176	0.2136	0.3584	0.2749	0.0239
uid58875	0.216206	0.1377	0.1963	0.1771	0.0117
uid49695	0.216229	0.1234	0.2092	0.1851	0.0254
uid188688	0.216279	0.1454	0.2264	0.2033	0.0181
uid61245	0.216378	0.2551	0.3633	0.3198	0.0231
uid43465	0.216435	0.0790	0.1485	0.1579	0.0145
uid58563	0.216443	0.1422	0.3193	0.2361	0.0056
uid55357	0.216595	0.1444	0.1917	0.1731	0.0220
uid59219	0.216690	0.1157	0.2098	0.1837	0.0173
uid65787	0.216708	0.1139	0.2017	0.1739	0.0099
uid71131	0.216843	0.1291	0.2541	0.2383	0.0164
uid203791	0.216983	0.0664	0.1369	0.1378	0.0153
uid86855	0.216994	0.1053	0.2163	0.2058	0.0079
uid54441	0.217000	0.1202	0.2058	0.1920	0.0190
uid168379	0.217014	0.1388	0.2274	0.2198	0.0107
uid158843	0.217018	0.3338	0.3750	0.3560	0.0176
uid58655	0.217029	0.1547	0.3015	0.2446	0.0199
uid168258	0.217131	0.1390	0.2215	0.2073	0.0222
uid161959	0.217187	0.1615	0.2627	0.2298	0.0215
uid59285	0.217213	0.3289	0.3684	0.3482	0.0174
uid158847	0.217228	0.3289	0.3674	0.3462	0.0172
uid58895	0.217245	0.2180	0.3287	0.2894	0.0136
uid59283	0.217272	0.3275	0.3695	0.3489	0.0173
uid158849	0.217272	0.3328	0.3805	0.3571	0.0181
uid46257	0.217291	0.0732	0.1508	0.1289	0.0111
uid67507	0.217298	0.1271	0.2278	0.2054	0.0178
uid57805	0.217305	0.3257	0.3692	0.3469	0.0167
uid173370	0.217359	0.1635	0.2719	0.2060	0.0222
uid158845	0.217387	0.3902	0.4444	0.4238	0.0227
uid173373	0.217413	0.1615	0.2562	0.1957	0.0227
uid57623	0.217432	0.1484	0.2399	0.2315	0.0133
uid184818	0.217606	0.2185	0.2969	0.2809	0.0226
uid46801	0.217643	0.1540	0.2452	0.2166	0.0181
uid173371	0.217718	0.1587	0.2657	0.1949	0.0125
uid58545	0.217733	0.1959	0.3045	0.2509	0.0139
uid165873	0.217755	0.3311	0.3763	0.3432	0.0189
uid57665	0.217790	0.1402	0.2411	0.2194	0.0182
uid58787	0.217817	0.2077	0.3477	0.2747	0.0169
uid57883	0.217836	0.2789	0.3690	0.3210	0.0168
uid55353	0.217851	0.1110	0.1671	0.1676	0.0128
uid58599	0.217862	0.0742	0.1865	0.1661	0.0117
uid173372	0.217867	0.1630	0.2610	0.1945	0.0220
uid59045	0.217917	0.1386	0.2317	0.2058	0.0239
uid158535	0.218048	0.3056	0.3553	0.3333	0.0241
uid205541	0.218050	0.0932	0.1987	0.1846	0.0222
uid162171	0.218054	0.1393	0.2245	0.1908	0.0127
uid205054	0.218057	0.1534	0.2386	0.1976	0.0143
uid58935	0.218091	0.1548	0.3010	0.2482	0.0193
uid57583	0.218130	0.0869	0.1601	0.1662	0.0080
uid87025	0.218137	0.1085	0.1648	0.1614	0.0161
uid87003	0.218256	0.1785	0.2902	0.2396	0.0345
uid197153	0.218355	0.1708	0.2489	0.2151	0.0167
uid58805	0.218474	0.1713	0.2832	0.2646	0.0201
uid66295	0.218525	0.2089	0.2635	0.2454	0.0132
uid188477	0.218528	0.1213	0.1783	0.1692	0.0168
uid176369	0.218529	0.0986	0.1764	0.1840	0.0120
uid162087	0.218547	0.1834	0.3040	0.2418	0.0455
uid59137	0.218581	0.1331	0.2351	0.2120	0.0211
uid162201	0.218589	0.2100	0.3295	0.2773	0.0163
uid66873	0.218593	0.1247	0.2456	0.2016	0.0152
uid181997	0.218635	0.1772	0.2779	0.2238	0.0337
uid62225	0.218738	0.1368	0.2402	0.2043	0.0126
uid172463	0.218743	0.1222	0.2244	0.2079	0.0206
uid51695	0.218763	0.1875	0.2625	0.2374	0.0333
uid59225	0.218827	0.2432	0.3133	0.2893	0.0163
uid159867	0.218873	0.2341	0.3280	0.2925	0.0083
uid57707	0.218980	0.1632	0.2572	0.1918	0.0215
uid58603	0.219020	0.1478	0.2536	0.2444	0.0267
uid58031	0.219068	0.1735	0.2527	0.2244	0.0167
uid47507	0.219076	0.2008	0.3205	0.2867	0.0186
uid68281	0.219150	0.2113	0.3513	0.2768	0.0341
uid63397	0.219193	0.1689	0.2699	0.2602	0.0142
uid58615	0.219245	0.1314	0.2515	0.2141	0.0111
uid58403	0.219320	0.2025	0.2870	0.2687	0.0088
uid157331	0.219359	0.1637	0.2679	0.2461	0.0116
uid57913	0.219365	0.3102	0.3515	0.3414	0.0240
uid58395	0.219419	0.1297	0.2160	0.2110	0.0152
uid58885	0.219455	0.1042	0.1809	0.1763	0.0194
uid58041	0.219481	0.1747	0.3025	0.2184	0.0169
uid54735	0.219563	0.1416	0.2906	0.1930	0.0243
uid59383	0.219568	0.1299	0.2003	0.2023	0.0172
uid185179	0.219597	0.0852	0.1995	0.2008	0.0118
uid58251	0.219606	0.1694	0.2648	0.2355	0.0108
uid189953	0.219623	0.1325	0.2023	0.1877	0.0142
uid57735	0.219629	0.1289	0.2506	0.2372	0.0153
uid171377	0.219655	0.1584	0.2554	0.2211	0.0103
uid60789	0.219762	0.1762	0.2631	0.2329	0.0137
uid83615	0.219785	0.1283	0.2490	0.2304	0.0156
uid41425	0.219793	0.0299	0.1415	0.1231	0.0083
uid158857	0.219801	0.1304	0.2512	0.2338	0.0159
uid162335	0.219844	0.2529	0.3299	0.2827	0.0079
uid42777	0.220010	0.1528	0.3053	0.2402	0.0193
uid66303	0.220033	0.1001	0.1767	0.1858	0.0154
uid58929	0.220039	0.0963	0.1872	0.1734	0.0097
uid159513	0.220039	0.1006	0.1916	0.1729	0.0105
uid59177	0.220058	0.1472	0.2686	0.2215	0.0144
uid58653	0.220120	0.2384	0.3262	0.2943	0.0085
uid58113	0.220151	0.1415	0.2627	0.2367	0.0163
uid159993	0.220185	0.2147	0.2980	0.2339	0.0140
uid59065	0.220266	0.1502	0.2970	0.2596	0.0240
uid58501	0.220266	0.1619	0.2447	0.2275	0.0185
uid159879	0.220334	0.2137	0.3006	0.2443	0.0140
uid159881	0.220334	0.2137	0.3006	0.2410	0.0140
uid58409	0.220355	0.2039	0.3708	0.2812	0.0130
uid158855	0.220467	0.1300	0.2502	0.2309	0.0157
uid58865	0.220490	0.1403	0.1439	0.1376	0.0075
uid193713	0.220517	0.2126	0.2914	0.2337	0.0145
uid161369	0.220517	0.2118	0.2932	0.2404	0.0145
uid193712	0.220517	0.2124	0.2920	0.2386	0.0145
uid196775	0.220517	0.2129	0.2905	0.2373	0.0145
uid203391	0.220546	0.1441	0.1448	0.1393	0.0070
uid59351	0.220578	0.2154	0.3069	0.2397	0.0145
uid53065	0.220600	0.1371	0.2226	0.2065	0.0159
uid43327	0.220638	0.1102	0.2215	0.2150	0.0097
uid46807	0.220673	0.1131	0.2138	0.2055	0.0110
uid59241	0.220703	0.1360	0.2579	0.2427	0.0167
uid73587	0.220730	0.0794	0.2358	0.1560	0.0198
uid158693	0.220746	0.1016	0.1771	0.1946	0.0205
uid158853	0.220752	0.1297	0.2531	0.2323	0.0159
uid58075	0.220759	0.1037	0.1828	0.1874	0.0214
uid202924	0.220768	0.1507	0.3069	0.2459	0.0192
uid57723	0.220768	0.1526	0.3101	0.2428	0.0197
uid58589	0.220768	0.1362	0.2188	0.2031	0.0158
uid196776	0.220784	0.2117	0.2894	0.2388	0.0145
uid196777	0.220795	0.2101	0.2894	0.2327	0.0148
uid167484	0.220795	0.2103	0.2934	0.2365	0.0145
uid196772	0.220795	0.2117	0.2917	0.2384	0.0145
uid161403	0.220795	0.2113	0.2934	0.2347	0.0145
uid167483	0.220795	0.2105	0.2932	0.2321	0.0145
uid196778	0.220795	0.2120	0.2937	0.2388	0.0145
uid161995	0.220795	0.2101	0.2932	0.2313	0.0145
uid62937	0.220828	0.1307	0.2579	0.2377	0.0163
uid167485	0.220855	0.2105	0.2928	0.2313	0.0145
uid58019	0.220913	0.1334	0.2603	0.2337	0.0163
uid58873	0.220913	0.1308	0.2594	0.2400	0.0163
uid59319	0.220966	0.1288	0.2502	0.2314	0.0158
uid196770	0.220980	0.2145	0.2976	0.2413	0.0144
uid159863	0.220980	0.2146	0.2974	0.2326	0.0145
uid196771	0.220980	0.2145	0.2982	0.2405	0.0144
uid196769	0.220980	0.2145	0.2988	0.2356	0.0144
uid58333	0.220990	0.2114	0.3002	0.2348	0.0142
uid59349	0.220990	0.2133	0.2980	0.2388	0.0146
uid83613	0.221046	0.1332	0.2486	0.2355	0.0159
uid51419	0.221047	0.1100	0.2168	0.2119	0.0160
uid45897	0.221074	0.1847	0.2968	0.2608	0.0137
uid59009	0.221137	0.1347	0.2536	0.2381	0.0162
uid196774	0.221160	0.2138	0.2996	0.2461	0.0144
uid196773	0.221160	0.2144	0.3218	0.2427	0.0144
uid196781	0.221160	0.2130	0.2994	0.2381	0.0144
uid196780	0.221160	0.2130	0.2994	0.2385	0.0144
uid196779	0.221160	0.2155	0.3170	0.2491	0.0144
uid57637	0.221160	0.2145	0.3006	0.2405	0.0144
uid161361	0.221160	0.2143	0.3012	0.2397	0.0144
uid57921	0.221167	0.1432	0.2246	0.2082	0.0051
uid196782	0.221180	0.2144	0.3185	0.2504	0.0214
uid46097	0.221208	0.1199	0.2040	0.1858	0.0251
uid161409	0.221238	0.2136	0.3012	0.2426	0.0144
uid161377	0.221238	0.2136	0.3038	0.2422	0.0144
uid161353	0.221238	0.2136	0.3038	0.2465	0.0144
uid161985	0.221243	0.1296	0.2023	0.2009	0.0163
uid83617	0.221249	0.1378	0.2596	0.2407	0.0169
uid159871	0.221249	0.1378	0.2594	0.2407	0.0169
uid57927	0.221249	0.1378	0.2587	0.2407	0.0169
uid58451	0.221288	0.1273	0.2523	0.2310	0.0100
uid59015	0.221571	0.1339	0.2522	0.2331	0.0166
uid55693	0.221573	0.0966	0.1686	0.1710	0.0079
uid68843	0.221574	0.2098	0.2934	0.2336	0.0214
uid176125	0.221576	0.1324	0.2105	0.1861	0.0115
uid68687	0.221643	0.2588	0.3527	0.3027	0.0397
uid188115	0.221751	0.3366	0.3848	0.3543	0.0122
uid51489	0.221756	0.1225	0.2043	0.1994	0.0092
uid72793	0.221824	0.1149	0.2181	0.2068	0.0176
uid175570	0.221861	0.2926	0.3739	0.3105	0.0109
uid176373	0.221861	0.2758	0.3632	0.2982	0.0110
uid173859	0.221861	0.2918	0.3750	0.3129	0.0108
uid176374	0.221861	0.2872	0.3660	0.3007	0.0111
uid55329	0.221909	0.1522	0.2622	0.2260	0.0077
uid175576	0.221950	0.2062	0.2947	0.2558	0.0127
uid57591	0.222139	0.1125	0.2064	0.2088	0.0162
uid196796	0.222144	0.2116	0.2888	0.2361	0.0214
uid61633	0.222144	0.2112	0.2922	0.2384	0.0146
uid196789	0.222144	0.2116	0.2934	0.2349	0.0214
uid196792	0.222144	0.2116	0.2888	0.2318	0.0214
uid196785	0.222144	0.2124	0.2917	0.2349	0.0214
uid196795	0.222144	0.2116	0.2888	0.2318	0.0214
uid196800	0.222144	0.2116	0.2882	0.2338	0.0214
uid196791	0.222144	0.2116	0.2888	0.2369	0.0214
uid196788	0.222144	0.2116	0.2888	0.2361	0.0214
uid196799	0.222144	0.2116	0.2882	0.2369	0.0214
uid196787	0.222144	0.2116	0.2888	0.2318	0.0214
uid61635	0.222144	0.2112	0.2899	0.2313	0.0146
uid196794	0.222144	0.2118	0.2868	0.2377	0.0214
uid198643	0.222144	0.2116	0.2931	0.2333	0.0214
uid196784	0.222144	0.2124	0.2911	0.2358	0.0214
uid196798	0.222144	0.2116	0.2888	0.2318	0.0214
uid196783	0.222144	0.2116	0.2922	0.2414	0.0144
uid196790	0.222144	0.2118	0.2934	0.2341	0.0214
uid198644	0.222144	0.2116	0.2931	0.2389	0.0214
uid196793	0.222144	0.2116	0.2882	0.2361	0.0214
uid196786	0.222144	0.2116	0.2911	0.2333	0.0214
uid58481	0.222189	0.1270	0.1849	0.1688	0.0082
uid196797	0.222208	0.2116	0.2899	0.2350	0.0214
uid40839	0.222233	0.0717	0.1577	0.1427	0.0069
uid58115	0.222266	0.2088	0.3296	0.2870	0.0109
uid52455	0.222359	0.1145	0.2000	0.1889	0.0210
uid159233	0.222407	0.1413	0.2393	0.2268	0.0170
uid202218	0.222569	0.1151	0.1943	0.1750	0.0224
uid89377	0.222681	0.0867	0.1677	0.1698	0.0119
uid65781	0.222694	0.1675	0.2883	0.2576	0.0130
uid59175	0.222716	0.0897	0.1692	0.1759	0.0097
uid15862	0.222852	0.0943	0.1597	0.1516	0.0111
uid42613	0.222962	0.1583	0.2688	0.2482	0.0079
uid74021	0.223141	0.1100	0.2169	0.2061	0.0206
uid50609	0.223143	0.1755	0.2790	0.2466	0.0155
uid59167	0.223319	0.1295	0.2317	0.1993	0.0224
uid58643	0.223338	0.1435	0.2241	0.2097	0.0097
uid59077	0.223409	0.0558	0.1262	0.1386	0.0091
uid182483	0.223431	0.2586	0.3857	0.3323	0.0226
uid59325	0.223455	0.1944	0.2814	0.2396	0.0116
uid61579	0.223519	0.1001	0.1872	0.1755	0.0101
uid58927	0.223519	0.1012	0.1885	0.1788	0.0101
uid46531	0.223628	0.0569	0.1365	0.1346	0.0037
uid162181	0.223681	0.1144	0.2196	0.2070	0.0109
uid197158	0.223758	0.1668	0.2987	0.2358	0.0140
uid58551	0.223763	0.1399	0.2266	0.2143	0.0244
uid58751	0.223768	0.1064	0.1911	0.1909	0.0086
uid59149	0.223795	0.0940	0.1759	0.1711	0.0070
uid58233	0.223886	0.1409	0.1980	0.1867	0.0149
uid58401	0.224031	0.2224	0.3557	0.2874	0.0379
uid59293	0.224035	0.1917	0.2750	0.2505	0.0229
uid57697	0.224035	0.1913	0.2756	0.2488	0.0230
uid197162	0.224100	0.1360	0.2396	0.2130	0.0148
uid162165	0.224131	0.2310	0.3288	0.2769	0.0087
uid59389	0.224135	0.1541	0.2822	0.2090	0.0157
uid58311	0.224143	0.2355	0.3057	0.2864	0.0082
uid177081	0.224149	0.2251	0.3234	0.2751	0.0090
uid59181	0.224193	0.1230	0.2110	0.1842	0.0255
uid201033	0.224218	0.1875	0.3283	0.2665	0.0219
uid58755	0.224241	0.0987	0.1826	0.1658	0.0086
uid59435	0.224322	0.0829	0.1901	0.1627	0.0124
uid175577	0.224374	0.2083	0.2868	0.2591	0.0126
uid195459	0.224409	0.1170	0.1971	0.1954	0.0150
uid58055	0.224437	0.1713	0.2402	0.2000	0.0233
uid58957	0.224471	0.1401	0.2354	0.2279	0.0166
uid175861	0.224477	0.1240	0.2223	0.1944	0.0256
uid57857	0.224514	0.1218	0.2136	0.1895	0.0220
uid197185	0.224533	0.1302	0.2316	0.1995	0.0225
uid80743	0.224553	0.1677	0.2918	0.2596	0.0261
uid159845	0.224588	0.2095	0.2904	0.2500	0.0132
uid189026	0.224588	0.2093	0.2860	0.2479	0.0131
uid59179	0.224633	0.1888	0.2867	0.2584	0.0274
uid58683	0.224676	0.1752	0.2928	0.2671	0.0127
uid175572	0.224706	0.2098	0.2868	0.2508	0.0128
uid63621	0.224847	0.2103	0.2910	0.2496	0.0125
uid159525	0.224847	0.2073	0.2891	0.2541	0.0126
uid162063	0.224847	0.2118	0.2933	0.2512	0.0131
uid159523	0.224847	0.2097	0.2930	0.2516	0.0127
uid159521	0.224847	0.2106	0.2891	0.2484	0.0126
uid159527	0.224847	0.2087	0.2885	0.2496	0.0126
uid66307	0.224860	0.1160	0.2120	0.2006	0.0147
uid175579	0.224887	0.2131	0.2908	0.2559	0.0127
uid162037	0.224893	0.1273	0.2267	0.1949	0.0261
uid197188	0.224893	0.1300	0.2301	0.1965	0.0262
uid197187	0.224893	0.1301	0.2282	0.1940	0.0262
uid197186	0.224893	0.1301	0.2273	0.1944	0.0262
uid179070	0.224908	0.2104	0.2982	0.2541	0.0130
uid175573	0.224908	0.2083	0.2934	0.2524	0.0124
uid71153	0.224908	0.1220	0.2256	0.1897	0.0217
uid66551	0.224944	0.1907	0.3235	0.2508	0.0375
uid40821	0.225022	0.1313	0.2232	0.2097	0.0201
uid58523	0.225079	0.0787	0.1872	0.1540	0.0121
uid74437	0.225099	0.1516	0.2421	0.2026	0.0098
uid81083	0.225147	0.3413	0.3811	0.3511	0.0143
uid50385	0.225152	0.1143	0.1899	0.1655	0.0117
uid57741	0.225192	0.1294	0.2275	0.2165	0.0108
uid41287	0.225192	0.3402	0.3820	0.3591	0.0122
uid58989	0.225265	0.1079	0.2124	0.1665	0.0090
uid59121	0.225294	0.1241	0.2281	0.1977	0.0227
uid58717	0.225318	0.1812	0.3133	0.2400	0.0079
uid162039	0.225335	0.1282	0.2171	0.1893	0.0225
uid58953	0.225356	0.1041	0.2097	0.1667	0.0089
uid49529	0.225412	0.2643	0.3458	0.2973	0.0146
uid162035	0.225426	0.1243	0.2132	0.1827	0.0252
uid63631	0.225434	0.1699	0.3036	0.2332	0.0053
uid198524	0.225488	0.1267	0.2236	0.1941	0.0117
uid63345	0.225499	0.1377	0.2361	0.2193	0.0127
uid59287	0.225544	0.1169	0.2084	0.1862	0.0216
uid59117	0.225585	0.1250	0.2167	0.1896	0.0223
uid46661	0.225602	0.1240	0.2776	0.2152	0.0152
uid52453	0.225623	0.1227	0.2234	0.1924	0.0217
uid58143	0.225640	0.1232	0.2249	0.2113	0.0165
uid50555	0.225641	0.1360	0.2183	0.1970	0.0136
uid59125	0.225641	0.1231	0.2076	0.1853	0.0225
uid65087	0.225668	0.0833	0.1580	0.1483	0.0134
uid86861	0.225791	0.1145	0.2141	0.2048	0.0108
uid51875	0.225818	0.1669	0.2691	0.2254	0.0366
uid58579	0.225849	0.3098	0.3585	0.3108	0.0355
uid58767	0.225860	0.2590	0.3484	0.3008	0.0152
uid158377	0.225872	0.1668	0.2485	0.2442	0.0213
uid48803	0.225879	0.2183	0.3134	0.2551	0.0338
uid81775	0.225883	0.1725	0.2648	0.2442	0.0274
uid61643	0.225959	0.1821	0.2758	0.2454	0.0130
uid162003	0.225973	0.1277	0.1356	0.1218	0.0042
uid58081	0.226023	0.1112	0.1874	0.1902	0.0172
uid86913	0.226031	0.0640	0.1492	0.1513	0.0093
uid58641	0.226185	0.1372	0.2230	0.2137	0.0100
uid197166	0.226191	0.1260	0.2293	0.1987	0.0108
uid59001	0.226216	0.1463	0.2553	0.2251	0.0219
uid62907	0.226294	0.1432	0.2442	0.2305	0.0169
uid59061	0.226301	0.1040	0.1979	0.1942	0.0099
uid58147	0.226308	0.1244	0.2546	0.2338	0.0144
uid195457	0.226355	0.1781	0.2995	0.2697	0.0302
uid195458	0.226355	0.1797	0.3006	0.2689	0.0269
uid58247	0.226374	0.1738	0.2887	0.2491	0.0194
uid62273	0.226410	0.1425	0.2857	0.2246	0.0206
uid58181	0.226528	0.1338	0.2289	0.2060	0.0122
uid58033	0.226672	0.1606	0.3115	0.2356	0.0184
uid176501	0.226693	0.1265	0.2211	0.1959	0.0150
uid201038	0.226703	0.0676	0.1483	0.1455	0.0085
uid58963	0.226730	0.1115	0.2260	0.1777	0.0120
uid58833	0.226731	0.1263	0.2014	0.1770	0.0075
uid198526	0.226749	0.1240	0.2729	0.2150	0.0163
uid158861	0.226814	0.1253	0.2004	0.1761	0.0074
uid61727	0.226819	0.1342	0.2582	0.2016	0.0105
uid43329	0.226861	0.1226	0.2151	0.1953	0.0182
uid58195	0.226886	0.1581	0.2450	0.2477	0.0164
uid66601	0.226898	0.1878	0.2965	0.2533	0.0096
uid58397	0.226900	0.0832	0.1748	0.1621	0.0084
uid58449	0.226911	0.1185	0.2567	0.2357	0.0102
uid58273	0.226983	0.1215	0.2216	0.2132	0.0101
uid84217	0.227135	0.1559	0.2422	0.2411	0.0261
uid58383	0.227144	0.1214	0.1987	0.2001	0.0161
uid58385	0.227144	0.1197	0.1955	0.1977	0.0162
uid182928	0.227183	0.0978	0.2069	0.1877	0.0177
uid58275	0.227188	0.1373	0.2557	0.2150	0.0151
uid198525	0.227216	0.1805	0.2676	0.2220	0.0179
uid57639	0.227286	0.1569	0.2470	0.2467	0.0263
uid40845	0.227303	0.1023	0.1910	0.1786	0.0029
uid58387	0.227349	0.1254	0.2122	0.2105	0.0165
uid54927	0.227359	0.1113	0.1678	0.1647	0.0058
uid58721	0.227476	0.1506	0.2257	0.2190	0.0121
uid174460	0.227505	0.1089	0.1774	0.1783	0.0167
uid51421	0.227569	0.1594	0.2688	0.2139	0.0119
uid59387	0.227596	0.1495	0.2412	0.2320	0.0158
uid81197	0.227630	0.1457	0.3007	0.2287	0.0219
uid195460	0.227697	0.2742	0.3380	0.2714	0.0099
uid57725	0.227714	0.1199	0.1881	0.1954	0.0157
uid58483	0.227752	0.1019	0.1929	0.1948	0.0123
uid62125	0.227894	0.1526	0.2161	0.1951	0.0205
uid57669	0.228007	0.1110	0.1723	0.1669	0.0061
uid66875	0.228129	0.1751	0.3109	0.2370	0.0122
uid162511	0.228190	0.1077	0.1741	0.1780	0.0163
uid183486	0.228318	0.2041	0.2999	0.2349	0.0049
uid162005	0.228345	0.1226	0.1831	0.1634	0.0151
uid190182	0.228415	0.1572	0.2710	0.2222	0.0103
uid58389	0.228450	0.1091	0.1838	0.1877	0.0167
uid68689	0.228473	0.0872	0.1552	0.1655	0.0131
uid58515	0.228484	0.1082	0.1776	0.1780	0.0148
uid193756	0.228506	0.1344	0.2017	0.1834	0.0127
uid193755	0.228506	0.1344	0.2005	0.1807	0.0127
uid193759	0.228506	0.1344	0.2005	0.1834	0.0127
uid193754	0.228506	0.1344	0.2006	0.1829	0.0127
uid193761	0.228506	0.1347	0.2008	0.1828	0.0127
uid193758	0.228506	0.1355	0.2020	0.1827	0.0127
uid193757	0.228506	0.1344	0.2006	0.1829	0.0127
uid193760	0.228506	0.1347	0.2008	0.1828	0.0127
uid58727	0.228529	0.1245	0.2290	0.2143	0.0130
uid53477	0.228604	0.0971	0.1779	0.1810	0.0150
uid185180	0.228650	0.1260	0.2148	0.2029	0.0141
uid58903	0.228659	0.2373	0.3266	0.2760	0.0145
uid58165	0.228733	0.1169	0.2204	0.1929	0.0083
uid203393	0.228768	0.1030	0.1732	0.1846	0.0118
uid198769	0.228814	0.1804	0.3020	0.2720	0.0297
uid82371	0.228829	0.0914	0.1768	0.1818	0.0125
uid57663	0.228861	0.1461	0.2121	0.1965	0.0205
uid58421	0.228894	0.2031	0.3830	0.2787	0.0124
uid161935	0.228913	0.1324	0.2180	0.1789	0.0115
uid58341	0.228915	0.1598	0.2255	0.2139	0.0147
uid41131	0.228948	0.1921	0.3202	0.2317	0.0228
uid58213	0.228964	0.1484	0.2474	0.2341	0.0153
uid57733	0.228981	0.1074	0.1709	0.1722	0.0160
uid58427	0.229010	0.1398	0.2304	0.2194	0.0206
uid58211	0.229021	0.1815	0.2464	0.2384	0.0113
uid176130	0.229024	0.2433	0.3539	0.2951	0.0142
uid57861	0.229107	0.1444	0.2247	0.2046	0.0168
uid58513	0.229126	0.1831	0.2766	0.2570	0.0103
uid168059	0.229151	0.0844	0.1936	0.1928	0.0091
uid86647	0.229196	0.1806	0.2939	0.2614	0.0278
uid58215	0.229256	0.1501	0.2426	0.2322	0.0144
uid201429	0.229260	0.1269	0.1983	0.1777	0.0151
uid73413	0.229313	0.1322	0.2162	0.1776	0.0112
uid183115	0.229419	0.0787	0.1776	0.1758	0.0188
uid61571	0.229420	0.1895	0.2872	0.2388	0.0073
uid178948	0.229507	0.1518	0.2904	0.2310	0.0221
uid57769	0.229543	0.1956	0.2933	0.2445	0.0112
uid174072	0.229567	0.1804	0.2715	0.2564	0.0200
uid61603	0.229593	0.1224	0.2164	0.1958	0.0184
uid57955	0.229606	0.0752	0.1864	0.1863	0.0053
uid159515	0.229610	0.1048	0.1838	0.1781	0.0145
uid68293	0.229720	0.1050	0.1836	0.1802	0.0145
uid57677	0.229726	0.1052	0.1837	0.1804	0.0145
uid60725	0.229953	0.1783	0.2734	0.2592	0.0264
uid58173	0.229973	0.1580	0.2470	0.2324	0.0103
uid184079	0.230011	0.2257	0.3513	0.2997	0.0176
uid62909	0.230318	0.1353	0.2207	0.2208	0.0161
uid197169	0.230370	0.1517	0.2308	0.2134	0.0201
uid10698	0.230424	0.1118	0.1706	0.1959	0.0584
uid58557	0.230441	0.1870	0.2586	0.2374	0.0160
uid176129	0.230488	0.2452	0.3244	0.2794	0.0131
uid59093	0.230540	0.1287	0.2235	0.2071	0.0116
uid52827	0.230562	0.1831	0.3243	0.2574	0.0106
uid183337	0.230580	0.1128	0.2308	0.2060	0.0091
uid59249	0.230590	0.1456	0.2293	0.2168	0.0156
uid57925	0.230618	0.0754	0.1600	0.1782	0.0167
uid58177	0.230677	0.1269	0.2233	0.2045	0.0142
uid58907	0.230743	0.1487	0.2339	0.2264	0.0210
uid51635	0.230805	0.1568	0.2464	0.2375	0.0089
uid57715	0.230810	0.1316	0.2238	0.1966	0.0027
uid159865	0.230822	0.1128	0.2044	0.1696	0.0070
uid58535	0.230824	0.1289	0.2807	0.2163	0.0135
uid59309	0.230841	0.1433	0.2440	0.2223	0.0031
uid84295	0.230940	0.1376	0.2231	0.2075	0.0204
uid84313	0.230942	0.1366	0.2224	0.2007	0.0202
uid84303	0.230990	0.1436	0.2259	0.2078	0.0199
uid183485	0.231000	0.1257	0.2460	0.2116	0.0162
uid84305	0.231016	0.1429	0.2240	0.2056	0.0208
uid52535	0.231023	0.3314	0.3901	0.3731	0.0380
uid59057	0.231034	0.1434	0.2413	0.2251	0.0206
uid59215	0.231054	0.1421	0.2188	0.1810	0.0125
uid184077	0.231177	0.1777	0.2861	0.2479	0.0109
uid82345	0.231229	0.1271	0.2141	0.1888	0.0150
uid59081	0.231247	0.0827	0.1884	0.1883	0.0126
uid59059	0.231270	0.2749	0.3708	0.3087	0.0125
uid196849	0.231330	0.0771	0.1611	0.1445	0.0084
uid46625	0.231356	0.1511	0.2449	0.2092	0.0050
uid77027	0.231385	0.0705	0.1569	0.1427	0.0067
uid58677	0.231399	0.1101	0.2053	0.1700	0.0070
uid57597	0.231403	0.1263	0.2062	0.2025	0.0113
uid198829	0.231403	0.1263	0.2062	0.2047	0.0113
uid198830	0.231403	0.1273	0.2058	0.2062	0.0114
uid66299	0.231429	0.1257	0.2199	0.2086	0.0123
uid46085	0.231793	0.0937	0.1986	0.2077	0.0109
uid184826	0.231803	0.0649	0.1346	0.1448	0.0112
uid177925	0.231850	0.1914	0.2579	0.2341	0.0061
uid59369	0.231975	0.1041	0.1814	0.1762	0.0170
uid59115	0.232003	0.0853	0.1977	0.1910	0.0097
uid174511	0.232013	0.0911	0.1722	0.1575	0.0127
uid58329	0.232054	0.3073	0.3944	0.3476	0.0185
uid50545	0.232124	0.1386	0.2293	0.2141	0.0263
uid82555	0.232345	0.1330	0.2417	0.2115	0.0087
uid45847	0.232404	0.1247	0.2050	0.1901	0.0174
uid59281	0.232447	0.1168	0.1953	0.1762	0.0182
uid57755	0.232459	0.2143	0.3748	0.2786	0.0111
uid58995	0.232467	0.1090	0.2238	0.2168	0.0094
uid58627	0.232482	0.1187	0.1985	0.2028	0.0160
uid49131	0.232502	0.1186	0.2013	0.1757	0.0071
uid58921	0.232505	0.0919	0.2198	0.2051	0.0104
uid58111	0.232539	0.2921	0.3774	0.3340	0.0110
uid62083	0.232586	0.3243	0.4102	0.3567	0.0064
uid57759	0.232659	0.1489	0.2229	0.1935	0.0078
uid58749	0.232677	0.1526	0.2523	0.2396	0.0097
uid59209	0.232736	0.1790	0.2730	0.2320	0.0155
uid58345	0.232741	0.1687	0.2342	0.2277	0.0126
uid167583	0.232885	0.1129	0.1784	0.1908	0.0109
uid58807	0.232941	0.1624	0.2495	0.2233	0.0035
uid48371	0.233048	0.0991	0.1657	0.1554	0.0093
uid158135	0.233119	0.1669	0.2617	0.2354	0.0179
uid175571	0.233237	0.2107	0.2824	0.2508	0.0123
uid50565	0.233245	0.0637	0.1415	0.1393	0.0144
uid171830	0.233245	0.0638	0.1422	0.1389	0.0144
uid86865	0.233293	0.0876	0.1958	0.1933	0.0108
uid61639	0.233308	0.1434	0.2212	0.2006	0.0179
uid58269	0.233340	0.0724	0.1752	0.1818	0.0087
uid168996	0.233349	0.1218	0.1999	0.2079	0.0165
uid59291	0.233369	0.1591	0.2646	0.2472	0.0096
uid58999	0.233403	0.2251	0.3046	0.2743	0.0044
uid181998	0.233403	0.2245	0.2940	0.2750	0.0041
uid183004	0.233458	0.0958	0.2075	0.1895	0.0103
uid171337	0.233463	0.1619	0.2691	0.2164	0.0166
uid68249	0.233687	0.2013	0.2839	0.2405	0.0035
uid57939	0.233724	0.1290	0.2033	0.1741	0.0074
uid162089	0.233755	0.1214	0.2029	0.2074	0.0159
uid58613	0.233895	0.1805	0.2663	0.2484	0.0127
uid197184	0.233941	0.1163	0.2016	0.1723	0.0041
uid58925	0.233949	0.1459	0.2104	0.1965	0.0201
uid57649	0.233955	0.1820	0.2653	0.2472	0.0121
uid159659	0.234011	0.1287	0.2122	0.1930	0.0249
uid59071	0.234017	0.1309	0.2140	0.2040	0.0187
uid61729	0.234046	0.1131	0.1992	0.1838	0.0145
uid58239	0.234202	0.1859	0.2594	0.2472	0.0189
uid162173	0.234207	0.1187	0.1976	0.2037	0.0159
uid68291	0.234264	0.1293	0.2110	0.1978	0.0250
uid48819	0.234281	0.1577	0.2785	0.2398	0.0097
uid59365	0.234302	0.2042	0.2996	0.2866	0.0167
uid61649	0.234320	0.2169	0.3317	0.2973	0.0270
uid158689	0.234394	0.0638	0.1427	0.1390	0.0143
uid57739	0.234417	0.0657	0.1362	0.1342	0.0058
uid196598	0.234438	0.1193	0.1981	0.2041	0.0161
uid58167	0.234476	0.0615	0.1403	0.1399	0.0089
uid58723	0.234603	0.1277	0.2180	0.2152	0.0121
uid184863	0.234676	0.1391	0.2162	0.1808	0.0051
uid83607	0.234683	0.1434	0.2314	0.2082	0.0211
uid84297	0.234683	0.1435	0.2310	0.2071	0.0211
uid58709	0.234702	0.1183	0.2223	0.2052	0.0199
uid57667	0.234827	0.1226	0.2030	0.1847	0.0206
uid84311	0.234846	0.1419	0.2267	0.2099	0.0205
uid60821	0.234854	0.1844	0.3234	0.2671	0.0083
uid66203	0.234870	0.1245	0.2075	0.1913	0.0032
uid89391	0.234910	0.1013	0.1768	0.1725	0.0182
uid58667	0.234966	0.1944	0.2939	0.2751	0.0105
uid63633	0.235015	0.1299	0.2700	0.2395	0.0076
uid194120	0.235015	0.2121	0.2868	0.2611	0.0214
uid58675	0.235052	0.0831	0.1968	0.1876	0.0146
uid49735	0.235058	0.1241	0.2223	0.1886	0.0221
uid57691	0.235075	0.1413	0.2229	0.2084	0.0208
uid58077	0.235083	0.1631	0.2393	0.2048	0.0182
uid176368	0.235180	0.1785	0.2733	0.2371	0.0065
uid65449	0.235242	0.1337	0.2059	0.1828	0.0172
uid84299	0.235329	0.1421	0.2263	0.2109	0.0206
uid58287	0.235409	0.0841	0.1933	0.1595	0.0147
uid62695	0.235445	0.1260	0.2012	0.1725	0.0074
uid57893	0.235450	0.1543	0.2439	0.2140	0.0076
uid67363	0.235451	0.1424	0.2556	0.2278	0.0140
uid60163	0.235455	0.1231	0.2077	0.1740	0.0073
uid58639	0.235493	0.1195	0.1996	0.2013	0.0171
uid46215	0.235499	0.1201	0.1976	0.1940	0.0135
uid162191	0.235543	0.1222	0.2230	0.1906	0.0219
uid58591	0.235571	0.2015	0.3189	0.2699	0.0314
uid70619	0.235590	0.1187	0.1781	0.1713	0.0099
uid59003	0.235596	0.1490	0.2320	0.2052	0.0168
uid59119	0.235629	0.1256	0.2326	0.1981	0.0222
uid58135	0.235643	0.1041	0.2055	0.1611	0.0087
uid47081	0.235646	0.1596	0.2809	0.2574	0.0230
uid60165	0.235650	0.1624	0.2642	0.2439	0.0155
uid62693	0.235652	0.1276	0.2045	0.1824	0.0074
uid187059	0.235663	0.1461	0.2033	0.1953	0.0187
uid189753	0.235670	0.0617	0.1316	0.1384	0.0051
uid201427	0.235779	0.1430	0.2295	0.2188	0.0114
uid59419	0.235860	0.1473	0.2504	0.2265	0.0092
uid59259	0.235898	0.1174	0.2198	0.1853	0.0087
uid51501	0.235992	0.1517	0.2546	0.2271	0.0153
uid41455	0.235998	0.1449	0.2202	0.1978	0.0190
uid59123	0.236046	0.1234	0.2220	0.1910	0.0253
uid161973	0.236051	0.2175	0.2973	0.2737	0.0041
uid59437	0.236055	0.0925	0.1984	0.1997	0.0169
uid57945	0.236067	0.1174	0.1981	0.2032	0.0160
uid57973	0.236073	0.1431	0.2332	0.2207	0.0115
uid57793	0.236184	0.1431	0.2315	0.2195	0.0114
uid169879	0.236213	0.1297	0.2187	0.2007	0.0248
uid59275	0.236258	0.1166	0.1986	0.1972	0.0160
uid57977	0.236312	0.1165	0.1959	0.2025	0.0159
uid65091	0.236318	0.2110	0.2961	0.2645	0.0220
uid58373	0.236538	0.1888	0.2938	0.2559	0.0173
uid58949	0.236582	0.1964	0.2747	0.2392	0.0227
uid52533	0.236598	0.1232	0.2199	0.1925	0.0212
uid57757	0.236640	0.2010	0.3565	0.2869	0.0152
uid57609	0.236679	0.1792	0.2560	0.2353	0.0113
uid73585	0.236723	0.2135	0.2830	0.2566	0.0250
uid57929	0.236749	0.2012	0.3208	0.2754	0.0194
uid190185	0.236920	0.1583	0.2422	0.2130	0.0094
uid67355	0.236955	0.1248	0.2234	0.1856	0.0080
uid89409	0.236955	0.0610	0.1292	0.1394	0.0051
uid80745	0.236981	0.1279	0.2238	0.1938	0.0151
uid62905	0.237098	0.1324	0.2043	0.1888	0.0156
uid58859	0.237187	0.1266	0.2186	0.2075	0.0249
uid72619	0.237212	NA	NA	NA	NA
uid49725	0.237261	0.1201	0.2176	0.1979	0.0239
uid57865	0.237282	0.0863	0.2128	0.2156	0.0126
uid58099	0.237291	0.1172	0.2177	0.2150	0.0101
uid60191	0.237293	0.1635	0.2707	0.2307	0.0108
uid58997	0.237327	0.0777	0.1843	0.1921	0.0052
uid58737	0.237338	0.1300	0.2246	0.2110	0.0259
uid47077	0.237340	0.1662	0.2578	0.2337	0.0217
uid177715	0.237452	0.1571	0.2564	0.2214	0.0137
uid46647	0.237453	0.2216	0.2893	0.2682	0.0209
uid59393	0.237659	0.3429	0.3843	0.3444	0.0370
uid89375	0.237683	0.2127	0.3147	0.2647	0.0212
uid176127	0.237708	0.1300	0.2124	0.2102	0.0169
uid175905	0.237708	0.1298	0.2092	0.2097	0.0169
uid176128	0.237708	0.1304	0.2131	0.2114	0.0169
uid162141	0.237737	0.1474	0.2159	0.1960	0.0157
uid58897	0.237763	0.1144	0.1977	0.1773	0.0243
uid47323	0.237765	0.1766	0.2678	0.2500	0.0106
uid68745	0.237807	0.1844	0.2731	0.2473	0.0144
uid68749	0.237813	0.1326	0.2227	0.2136	0.0100
uid59197	0.237841	0.2185	0.3149	0.2800	0.0269
uid58943	0.237848	0.3171	0.3460	0.3295	0.0333
uid57937	0.237884	0.1037	0.1767	0.1917	0.0120
uid58025	0.237953	0.1307	0.2245	0.2074	0.0138
uid57761	0.237957	0.1959	0.3126	0.2529	0.0073
uid62789	0.237982	0.1095	0.1959	0.1731	0.0113
uid58377	0.238075	0.0832	0.2024	0.1933	0.0117
uid159859	0.238078	0.1465	0.2170	0.1951	0.0184
uid57979	0.238264	0.1890	0.3143	0.2682	0.0187
uid58891	0.238293	0.1935	0.3144	0.2780	0.0236
uid61587	0.238347	0.1580	0.2352	0.2197	0.0160
uid57823	0.238357	0.0707	0.1551	0.1597	0.0119
uid59139	0.238398	0.1394	0.1839	0.1743	0.0069
uid48825	0.238447	0.1590	0.2853	0.2544	0.0128
uid68841	0.238528	0.1280	0.2137	0.1880	0.0179
uid58065	0.238536	0.1871	0.2920	0.2682	0.0221
uid184342	0.238575	0.1356	0.2204	0.2099	0.0104
uid48821	0.238632	0.1210	0.2211	0.1988	0.0089
uid162069	0.238687	0.1293	0.2314	0.2139	0.0108
uid193768	0.238736	0.1265	0.2050	0.1919	0.0270
uid57891	0.238800	0.1718	0.2664	0.2462	0.0266
uid47075	0.238841	0.3180	0.3388	0.3346	0.0341
uid162113	0.238877	0.1331	0.2178	0.2103	0.0119
uid62925	0.238924	0.0971	0.1743	0.1785	0.0153
uid159855	0.238976	0.1464	0.2081	0.1935	0.0186
uid58933	0.239049	0.1441	0.2471	0.2357	0.0048
uid59075	0.239115	0.1538	0.2384	0.2243	0.0132
uid67253	0.239163	0.0948	0.1807	0.1658	0.0121
uid57775	0.239164	0.1162	0.1919	0.1779	0.0181
uid88061	0.239184	0.1283	0.2145	0.1886	0.0180
uid74431	0.239242	0.1650	0.2651	0.2238	0.0173
uid57839	0.239389	0.1424	0.2150	0.1954	0.0185
uid58249	0.239453	0.0943	0.2210	0.2078	0.0080
uid57661	0.239481	0.1455	0.2285	0.2059	0.0191
uid158369	0.239482	0.1540	0.2645	0.2483	0.0093
uid159241	0.239554	0.1435	0.2125	0.1901	0.0187
uid58457	0.239599	0.1422	0.2149	0.1948	0.0185
uid58455	0.239599	0.1424	0.2146	0.1952	0.0185
uid59297	0.239667	0.1237	0.2338	0.2288	0.0148
uid58789	0.239716	0.1889	0.3101	0.2719	0.0226
uid159861	0.239735	0.1466	0.2111	0.1919	0.0187
uid57835	0.239799	0.1430	0.2145	0.1944	0.0185
uid58817	0.239799	0.1433	0.2133	0.1956	0.0185
uid58839	0.239808	0.1454	0.2139	0.1946	0.0190
uid57837	0.239817	0.1409	0.2158	0.1936	0.0184
uid88065	0.239838	0.1450	0.2144	0.1984	0.0189
uid57797	0.239893	0.1514	0.2230	0.2024	0.0161
uid59231	0.239905	0.1870	0.3042	0.2735	0.0224
uid57841	0.239930	0.1417	0.2158	0.1952	0.0185
uid57903	0.239936	0.1435	0.2116	0.1949	0.0184
uid176363	0.240005	0.1802	0.2941	0.2588	0.0213
uid161969	0.240052	0.1418	0.2156	0.1948	0.0185
uid175257	0.240054	0.1483	0.2180	0.1952	0.0185
uid159247	0.240054	0.1471	0.2160	0.1952	0.0184
uid159389	0.240060	0.1415	0.2160	0.1945	0.0187
uid159691	0.240100	0.1469	0.2264	0.1954	0.0190
uid57795	0.240127	0.1456	0.2117	0.1929	0.0191
uid171261	0.240146	0.1112	0.1725	0.1653	0.0060
uid197263	0.240229	0.1435	0.2120	0.1929	0.0192
uid58411	0.240231	0.1447	0.2134	0.1908	0.0232
uid58695	0.240253	0.0514	0.1317	0.1213	0.0111
uid162163	0.240299	0.1492	0.2271	0.2064	0.0190
uid50539	0.240308	0.1341	0.2396	0.2208	0.0256
uid159391	0.240314	0.1444	0.2119	0.1936	0.0187
uid82365	0.240341	0.1115	0.2490	0.2218	0.0168
uid58139	0.240365	0.0494	0.1404	0.1568	0.0075
uid183342	0.240367	0.1104	0.1668	0.1642	0.0088
uid58987	0.240400	0.1300	0.2439	0.2121	0.0258
uid58555	0.240436	0.1439	0.2084	0.1905	0.0189
uid159663	0.240467	NA	NA	NA	NA
uid159981	0.240494	0.1446	0.2182	0.1937	0.0189
uid41997	0.240525	0.1077	0.2131	0.1830	0.0055
uid59163	0.240569	0.2878	0.3873	0.3401	0.0329
uid58565	0.240576	0.1056	0.1846	0.1846	0.0140
uid89393	0.240617	0.1441	0.2133	0.1923	0.0157
uid67351	0.240660	0.1237	0.2100	0.2088	0.0123
uid159689	0.240681	0.1450	0.2152	0.1929	0.0187
uid58399	0.240790	0.1366	0.2177	0.1964	0.0181
uid58235	0.240808	0.1657	0.2902	0.2425	0.0179
uid61605	0.240902	0.1228	0.2015	0.1971	0.0183
uid61567	0.240926	0.1198	0.2016	0.1939	0.0187
uid58281	0.241096	0.1240	0.1744	0.1567	0.0112
uid67387	0.241168	0.2068	0.2882	0.2710	0.0126
uid88071	0.241218	0.1442	0.2135	0.1931	0.0190
uid193704	0.241261	0.1001	0.1855	0.1740	0.0168
uid46345	0.241344	0.1537	0.2504	0.2364	0.0172
uid57901	0.241405	0.1297	0.2094	0.2026	0.0128
uid58649	0.241441	0.1047	0.1906	0.1620	0.0122
uid59021	0.241495	0.0911	0.1830	0.1889	0.0137
uid58045	0.241527	0.1636	0.2907	0.2408	0.0176
uid58069	0.241550	0.1038	0.2184	0.2074	0.0099
uid58941	0.241658	0.0931	0.1967	0.2017	0.0095
uid45895	0.241737	0.0862	0.1752	0.1629	0.0067
uid59233	0.241738	0.1427	0.2439	0.2234	0.0187
uid162055	0.241858	0.1144	0.1906	0.1951	0.0099
uid71135	0.241880	0.1689	0.2407	0.2176	0.0140
uid73473	0.241942	0.1199	0.2017	0.1891	0.0185
uid57593	0.241942	0.1371	0.2325	0.2182	0.0247
uid51395	0.242031	0.2001	0.2704	0.2460	0.0051
uid159665	0.242040	0.1408	0.2310	0.2227	0.0277
uid54443	0.242044	0.1188	0.2025	0.1904	0.0212
uid161981	0.242085	0.1782	0.2744	0.2637	0.0094
uid182103	0.242233	0.1170	0.2059	0.1893	0.0106
uid197160	0.242255	0.1317	0.2303	0.2013	0.0168
uid177079	0.242282	0.1612	0.2564	0.2315	0.0057
uid172738	0.242297	0.2437	0.3163	0.2668	0.0217
uid179202	0.242372	0.1493	0.2418	0.2347	0.0175
uid58223	0.242472	0.1594	0.2988	0.2269	0.0219
uid161997	0.242489	0.1170	0.1922	0.1761	0.0180
uid58593	0.242498	0.1991	0.3111	0.2728	0.0312
uid46253	0.242535	0.0890	0.1793	0.1799	0.0165
uid59157	0.242567	0.1281	0.2030	0.1818	0.0083
uid175111	0.242588	0.1184	0.2043	0.1894	0.0214
uid58321	0.242622	0.1619	0.2690	0.2314	0.0183
uid189951	0.242638	0.2139	0.3328	0.2878	0.0191
uid162133	0.242653	0.1390	0.2436	0.2198	0.0287
uid174871	0.242671	0.1137	0.2007	0.1873	0.0236
uid57791	0.242679	0.1217	0.2166	0.2048	0.0190
uid82363	0.242738	0.2500	0.3236	0.2685	0.0113
uid62183	0.242738	0.2182	0.3074	0.2632	0.0109
uid66603	0.242741	0.2185	0.3124	0.2975	0.0164
uid54947	0.242807	0.1165	0.1935	0.1733	0.0181
uid83619	0.242807	0.1165	0.1927	0.1733	0.0180
uid59069	0.242807	0.1166	0.1920	0.1737	0.0178
uid57957	0.242898	0.1177	0.2279	0.2219	0.0185
uid175109	0.242913	0.1162	0.2040	0.1897	0.0210
uid58645	0.242970	0.2670	0.3429	0.3087	0.0282
uid59267	0.242978	0.1654	0.2474	0.2214	0.0060
uid57599	0.242981	0.0838	0.1952	0.1991	0.0173
uid51639	0.243008	0.1392	0.2326	0.2079	0.0126
uid57689	0.243037	0.1159	0.2042	0.1894	0.0213
uid175105	0.243037	0.1152	0.2035	0.1896	0.0291
uid175107	0.243053	0.1206	0.2015	0.1925	0.0216
uid43671	0.243060	0.1181	0.1990	0.1916	0.0213
uid43727	0.243060	0.1193	0.2013	0.1944	0.0215
uid193763	0.243079	0.1166	0.1946	0.1774	0.0178
uid162129	0.243093	0.1461	0.2963	0.2292	0.0217
uid175768	0.243130	0.1167	0.2049	0.1894	0.0212
uid59317	0.243130	0.1170	0.2055	0.1897	0.0212
uid162185	0.243130	0.1162	0.2037	0.1884	0.0213
uid197202	0.243131	0.1381	0.2446	0.2363	0.0228
uid58505	0.243227	0.0836	0.1797	0.1889	0.0068
uid167045	0.243289	0.1314	0.2191	0.2103	0.0145
uid175106	0.243305	0.1161	0.2015	0.1894	0.0211
uid54461	0.243360	0.1174	0.2025	0.1914	0.0216
uid175110	0.243360	0.1181	0.2031	0.1922	0.0217
uid197361	0.243385	0.1289	0.2288	0.2076	0.0070
uid176372	0.243420	0.0752	0.1878	0.1907	0.0111
uid192186	0.243434	0.0862	0.1893	0.1926	0.0054
uid73419	0.243489	0.1191	0.2158	0.1976	0.0087
uid193767	0.243496	0.1254	0.2014	0.1889	0.0392
uid197218	0.243533	0.1211	0.1979	0.1798	0.0186
uid61583	0.243577	0.1197	0.2031	0.1920	0.0189
uid54701	0.243608	0.1207	0.2496	0.2428	0.0133
uid174872	0.243614	0.1191	0.2028	0.1899	0.0187
uid175108	0.243614	0.1199	0.2058	0.1911	0.0162
uid57701	0.243652	0.0717	0.1481	0.1410	0.0099
uid64753	0.243698	0.1201	0.2154	0.2172	0.0101
uid54459	0.243780	0.1173	0.2031	0.1924	0.0212
uid203361	0.243790	0.1871	0.2380	0.1920	0.0085
uid58671	0.243836	0.2057	0.3310	0.2844	0.0106
uid58503	0.243951	0.2106	0.3191	0.2859	0.0099
uid162333	0.243954	0.0701	0.1517	0.1420	0.0100
uid162125	0.244011	0.1187	0.2071	0.1925	0.0147
uid168257	0.244016	0.1730	0.2717	0.2422	0.0067
uid158047	0.244029	0.1397	0.2175	0.2098	0.0176
uid51505	0.244145	0.1798	0.2489	0.2260	0.0138
uid57843	0.244171	0.1152	0.1856	0.1959	0.0096
uid57801	0.244203	0.0629	0.1395	0.1414	0.0057
uid58747	0.244207	0.1331	0.2522	0.2187	0.0128
uid58093	0.244233	0.1949	0.3017	0.2718	0.0300
uid162009	0.244237	0.1332	0.2310	0.2136	0.0046
uid58203	0.244239	0.0858	0.1637	0.1566	0.0136
uid67367	0.244248	0.1048	0.2297	0.2147	0.0105
uid58611	0.244296	0.2063	0.3107	0.2653	0.0157
uid159537	0.244319	0.1488	0.2952	0.2257	0.0221
uid57941	0.244331	0.1622	0.2588	0.2518	0.0067
uid52695	0.244336	0.1434	0.2567	0.2299	0.0157
uid161941	0.244424	0.1161	0.1906	0.1762	0.0147
uid201037	0.244485	0.1036	0.1889	0.1867	0.0201
uid189750	0.244521	0.2701	0.3433	0.3024	0.0307
uid58725	0.244542	0.1054	0.1959	0.1898	0.0133
uid162135	0.244626	0.1523	0.2541	0.2422	0.0084
uid72795	0.244626	0.1513	0.2532	0.2391	0.0084
uid58735	0.244737	0.1086	0.1777	0.1845	0.0110
uid164001	0.244771	0.0931	0.1712	0.1602	0.0162
uid58659	0.244790	0.1080	0.1962	0.1808	0.0163
uid46233	0.244821	0.1346	0.2265	0.2097	0.0165
uid62919	0.244871	0.1469	0.1961	0.1925	0.0219
uid159533	0.244897	0.2080	0.3306	0.2846	0.0100
uid57899	0.244897	0.2085	0.3322	0.2815	0.0100
uid177714	0.244928	0.1498	0.2402	0.2110	0.0135
uid168183	0.244970	0.1590	0.2686	0.2437	0.0299
uid57595	0.244978	0.1793	0.2719	0.2438	0.0181
uid57887	0.244978	0.1804	0.2746	0.2448	0.0181
uid158169	0.245026	0.0704	0.1501	0.1443	0.0140
uid184011	0.245056	0.1802	0.2770	0.2534	0.0172
uid57771	0.245195	0.1869	0.3084	0.2669	0.0250
uid65447	0.245199	0.1243	0.2318	0.2190	0.0190
uid58771	0.245258	0.2082	0.3257	0.2799	0.0098
uid159535	0.245447	0.2051	0.3172	0.2828	0.0100
uid161921	0.245563	0.1915	0.3049	0.2611	0.0285
uid49117	0.245573	0.0989	0.1755	0.1850	0.0139
uid58197	0.245632	0.1765	0.3006	0.2607	0.0229
uid61617	0.245635	0.1338	0.2320	0.2183	0.0044
uid197217	0.245669	0.0696	0.1555	0.1408	0.0068
uid58821	0.245778	0.1513	0.2541	0.2476	0.0051
uid59289	0.245848	0.1956	0.2766	0.2388	0.0200
uid162143	0.245947	0.1356	0.2283	0.2097	0.0166
uid43493	0.245963	0.2199	0.3338	0.2625	0.0278
uid42011	0.245980	0.1152	0.2018	0.1871	0.0176
uid161923	0.246123	0.1896	0.3085	0.2723	0.0293
uid202219	0.246236	0.0663	0.1530	0.1374	0.0129
uid61577	0.246269	0.1344	0.2263	0.2018	0.0137
uid58905	0.246334	0.0921	0.2119	0.1959	0.0109
uid157247	0.246435	0.1609	0.2689	0.2359	0.0137
uid76945	0.246448	0.1249	0.2414	0.2144	0.0148
uid52781	0.246486	0.1391	0.2572	0.2346	0.0153
uid81631	0.246625	0.1254	0.2069	0.1965	0.0135
uid187411	0.246650	0.1101	0.1920	0.1926	0.0110
uid58561	0.246689	0.1689	0.2846	0.2240	0.0103
uid58293	0.246717	0.1732	0.2734	0.2492	0.0169
uid58415	0.246723	0.1457	0.2374	0.2273	0.0167
uid61625	0.246753	0.1195	0.2052	0.1890	0.0123
uid159531	0.246791	0.2077	0.3231	0.2751	0.0096
uid58133	0.246839	0.1627	0.2596	0.2428	0.0137
uid73895	0.246896	0.1167	0.2099	0.1900	0.0103
uid89395	0.246972	0.0768	0.1606	0.1587	0.0109
uid59161	0.246972	0.2278	0.3308	0.2842	0.0121
uid57587	0.246981	0.2073	0.3234	0.2788	0.0098
uid174152	0.246981	0.2055	0.3252	0.2741	0.0097
uid57983	0.246985	0.1300	0.2035	0.1812	0.0139
uid195908	0.247076	0.1307	0.2176	0.1929	0.0129
uid59005	0.247101	0.0966	0.1692	0.1558	0.0154
uid58263	0.247148	0.1708	0.2372	0.2208	0.0089
uid57905	0.247160	0.1230	0.2059	0.1890	0.0188
uid193708	0.247160	0.1232	0.2082	0.1897	0.0188
uid61611	0.247173	0.1226	0.2045	0.1904	0.0186
uid59407	0.247231	0.1754	0.3039	0.2792	0.0220
uid58343	0.247246	0.1689	0.2300	0.2265	0.0105
uid61607	0.247249	0.1952	0.2843	0.2498	0.0123
uid46663	0.247336	0.0681	0.1416	0.1537	0.0142
uid176499	0.247366	0.2108	0.3252	0.2787	0.0099
uid59127	0.247480	0.1498	0.2381	0.2089	0.0201
uid57879	0.247620	0.1199	0.2156	0.1996	0.0165
uid58983	0.247690	0.0652	0.1484	0.1359	0.0080
uid58347	0.247750	0.1637	0.2238	0.2237	0.0102
uid62923	0.247786	0.1285	0.2236	0.2121	0.0150
uid57681	0.247971	0.1298	0.2159	0.2077	0.0096
uid46653	0.247978	0.1758	0.3261	0.2768	0.0209
uid82931	0.248036	0.0459	0.1156	0.1317	0.0047
uid67323	0.248142	0.1198	0.2344	0.2230	0.0109
uid175255	0.248448	0.1696	0.2874	0.2556	0.0105
uid175256	0.248651	0.1614	0.2732	0.2441	0.0104
uid82341	0.248695	0.1841	0.2812	0.2546	0.0071
uid58857	0.248701	0.2363	0.3216	0.2810	0.0205
uid58357	0.248731	0.2012	0.3030	0.2545	0.0036
uid73657	0.248828	0.1110	0.1659	0.1545	0.0065
uid178369	0.248832	0.1544	0.2805	0.2513	0.0102
uid58085	0.248856	0.1375	0.2494	0.2216	0.0140
uid161983	0.248939	0.0969	0.1667	0.1503	0.0127
uid59313	0.248939	0.0969	0.1663	0.1509	0.0125
uid59307	0.249053	0.1696	0.2590	0.2395	0.0272
uid83161	0.249100	0.1222	0.1990	0.1998	0.0130
uid59401	0.249244	0.1454	0.1972	0.1740	0.0120
uid81627	0.249326	0.1524	0.2333	0.2284	0.0134
uid67349	0.249373	0.1650	0.2524	0.2429	0.0096
uid46845	0.249526	0.1345	0.2621	0.2175	0.0161
uid57751	0.249613	0.2095	0.3407	0.2463	0.0134
uid57605	0.249700	0.1454	0.2448	0.2260	0.0064
uid55727	0.249733	0.2055	0.2977	0.2774	0.0215
uid57855	0.249745	0.1371	0.2178	0.1944	0.0151
uid68103	0.249845	0.1121	0.1954	0.1967	0.0114
uid61249	0.249872	0.2202	0.3201	0.2900	0.0103
uid59423	0.249892	0.0809	0.1535	0.1402	0.0136
uid176370	0.249893	0.0850	0.1769	0.1758	0.0159
uid50583	0.250093	0.0906	0.1779	0.1607	0.0093
uid59169	0.250117	0.1288	0.2357	0.2101	0.0103
uid41023	0.250125	0.1343	0.2276	0.2252	0.0154
uid54717	0.250127	0.1240	0.2583	0.2378	0.0192
uid47509	0.250161	0.1304	0.2528	0.2360	0.0157
uid48131	0.250166	0.1975	0.3233	0.2544	0.0113
uid77117	0.250205	0.0813	0.1551	0.1490	0.0042
uid59367	0.250221	0.1797	0.2763	0.2701	0.0256
uid52537	0.250339	0.1170	0.2321	0.2300	0.0161
uid162137	0.250526	0.1285	0.2199	0.1989	0.0116
uid58313	0.250583	0.2002	0.3118	0.2513	0.0073
uid65783	0.250636	0.1508	0.2820	0.2293	0.0217
uid83123	0.250686	0.1399	0.2123	0.2070	0.0144
uid41709	0.250779	0.1609	0.2564	0.2360	0.0292
uid41013	0.250836	0.1327	0.2156	0.2145	0.0173
uid58407	0.250866	0.2599	0.3287	0.2684	0.0260
uid58443	0.250931	0.1200	0.2287	0.2251	0.0169
uid58553	0.251018	0.1918	0.3050	0.2549	0.0129
uid170732	0.251042	0.1087	0.1846	0.1616	0.0157
uid63403	0.251089	0.0849	0.2113	0.2092	0.0118
uid54715	0.251125	0.1254	0.2634	0.2431	0.0189
uid188478	0.251225	0.1115	0.1967	0.1962	0.0150
uid58661	0.251233	0.1981	0.3045	0.2742	0.0285
uid58101	0.251356	0.1290	0.2192	0.2000	0.0154
uid158851	0.251401	0.0807	0.1951	0.1958	0.0152
uid184076	0.251416	0.1720	0.2613	0.2495	0.0168
uid58785	0.251442	0.1875	0.2877	0.2392	0.0118
uid162949	0.251451	0.1974	0.2992	0.2720	0.0306
uid62947	0.251496	0.0748	0.1375	0.1335	0.0129
uid68321	0.251505	0.2026	0.3020	0.2687	0.0074
uid59155	0.251508	0.1520	0.2618	0.2376	0.0090
uid162947	0.251574	0.1913	0.2844	0.2695	0.0224
uid60583	0.251637	0.0825	0.1677	0.1615	0.0063
uid58423	0.251649	0.2026	0.2981	0.2607	0.0034
uid86645	0.251668	0.1399	0.2146	0.2118	0.0152
uid86061	0.251668	0.1406	0.2145	0.2096	0.0152
uid59413	0.251683	0.2028	0.2939	0.2534	0.0182
uid58573	0.251758	0.1339	0.2175	0.1907	0.0128
uid84393	0.251778	0.1397	0.2154	0.2115	0.0152
uid86059	0.251778	0.1396	0.2102	0.2100	0.0152
uid58323	0.251830	0.2020	0.2951	0.2556	0.0198
uid176707	0.251883	0.1978	0.3002	0.2589	0.0096
uid41127	0.251908	0.0815	0.1753	0.1859	0.0118
uid62003	0.252000	0.1243	0.1924	0.1909	0.0149
uid58697	0.252039	0.0973	0.1661	0.1707	0.0196
uid60723	0.252155	0.1843	0.2867	0.2756	0.0256
uid59353	0.252327	0.1362	0.2168	0.2174	0.0148
uid61573	0.252332	0.1796	0.3333	0.2223	0.0258
uid58909	0.252495	0.0971	0.1701	0.1728	0.0199
uid58017	0.252495	0.1433	0.2187	0.2153	0.0136
uid58163	0.252514	0.1462	0.2348	0.2297	0.0203
uid62097	0.252581	0.1978	0.2830	0.2589	0.0260
uid198431	0.252612	0.0966	0.1909	0.1821	0.0106
uid58265	0.252735	0.1541	0.2246	0.2192	0.0128
uid41317	0.252804	0.1936	0.3055	0.2644	0.0132
uid59063	0.252811	0.1434	0.2262	0.2195	0.0133
uid175682	0.252812	0.1143	0.1939	0.1640	0.0110
uid57953	0.252852	0.0908	0.1618	0.1558	0.0211
uid58673	0.252875	0.1576	0.2775	0.2336	0.0167
uid58295	0.252989	0.2019	0.3029	0.2786	0.0171
uid198746	0.253004	0.1395	0.2145	0.2104	0.0132
uid84397	0.253004	0.1364	0.2134	0.2100	0.0150
uid57799	0.253004	0.1398	0.2111	0.2093	0.0152
uid87049	0.253004	0.1392	0.2148	0.2122	0.0152
uid75107	0.253038	0.0749	0.1535	0.1395	0.0112
uid58815	0.253135	0.1580	0.2358	0.2044	0.0288
uid178913	0.253187	0.1011	0.2107	0.2059	0.0182
uid58621	0.253220	0.1055	0.2103	0.1879	0.0082
uid80733	0.253227	0.1275	0.2205	0.1939	0.0149
uid162195	0.253310	0.1424	0.2187	0.2150	0.0131
uid62123	0.253312	0.1946	0.2818	0.2482	0.0246
uid84307	0.253336	0.0979	0.1873	0.1832	0.0192
uid58973	0.253343	0.1415	0.2181	0.2136	0.0130
uid59105	0.253382	0.2102	0.2984	0.2785	0.0071
uid58217	0.253451	0.1429	0.2240	0.2233	0.0113
uid59107	0.253464	0.1439	0.2740	0.2362	0.0096
uid162019	0.253473	0.1546	0.2805	0.2318	0.0167
uid84383	0.253561	0.1384	0.2117	0.2169	0.0135
uid53043	0.253577	0.2096	0.2690	0.2548	0.0112
uid59097	0.253578	0.1394	0.2219	0.2129	0.0134
uid58959	0.253637	0.1600	0.2434	0.2140	0.0190
uid58965	0.253644	0.1382	0.2405	0.2177	0.0056
uid58361	0.253718	0.1926	0.2963	0.2638	0.0247
uid58831	0.253753	0.1416	0.2171	0.2167	0.0130
uid173858	0.253833	0.0986	0.1755	0.1759	0.0193
uid72627	0.253877	0.0671	0.1512	0.1401	0.0065
uid57743	0.253877	0.1655	0.2653	0.2427	0.0166
uid42887	0.253914	0.1415	0.2398	0.2083	0.0164
uid58813	0.253923	0.0872	0.1846	0.1696	0.0147
uid59199	0.253955	0.1333	0.2248	0.2004	0.0165
uid58283	0.253974	0.1454	0.2316	0.2120	0.0108
uid52597	0.254120	0.1531	0.2178	0.2104	0.0146
uid57995	0.254237	0.2132	0.2964	0.2642	0.0066
uid165871	0.254266	0.1126	0.2003	0.1916	0.0210
uid58309	0.254317	0.2085	0.2959	0.2682	0.0068
uid175779	0.254327	0.2206	0.3485	0.3026	0.0354
uid58149	0.254356	0.0995	0.1805	0.1778	0.0133
uid59247	0.254383	0.1400	0.2217	0.2169	0.0151
uid58369	0.254465	0.0891	0.1647	0.1632	0.0224
uid49953	0.254506	0.1205	0.2158	0.2064	0.0172
uid158681	0.254509	0.1332	0.2213	0.1911	0.0106
uid46099	0.254548	0.1692	0.2449	0.2351	0.0081
uid163995	0.254551	0.1280	0.2139	0.2138	0.0174
uid164779	0.254581	0.2241	0.3103	0.2994	0.0211
uid82347	0.254683	0.1304	0.2212	0.2104	0.0115
uid59235	0.254696	0.1287	0.2140	0.2136	0.0174
uid59091	0.254696	0.1298	0.2218	0.2190	0.0174
uid58371	0.254700	0.0907	0.1681	0.1665	0.0212
uid59277	0.254711	0.1151	0.2538	0.2333	0.0074
uid66595	0.254772	0.1519	0.2453	0.2161	0.0141
uid74025	0.254795	0.1580	0.2517	0.2310	0.0179
uid57657	0.254802	0.1057	0.2013	0.1748	0.0110
uid59085	0.254802	0.1050	0.2014	0.1758	0.0112
uid162061	0.254808	0.1353	0.2265	0.2210	0.0159
uid41019	0.254870	0.1964	0.2940	0.2645	0.0259
uid161927	0.254893	0.1633	0.2251	0.2179	0.0152
uid190184	0.254920	0.2135	0.3522	0.2784	0.0173
uid58267	0.254922	0.1640	0.2274	0.2160	0.0145
uid197194	0.254938	0.1942	0.2958	0.2701	0.0228
uid58319	0.255042	0.2027	0.2912	0.2557	0.0106
uid42115	0.255086	0.2126	0.3555	0.2725	0.0178
uid59221	0.255090	0.0967	0.1722	0.1713	0.0114
uid59355	0.255115	0.1486	0.2426	0.2305	0.0156
uid58413	0.255149	0.2051	0.3436	0.2681	0.0174
uid190183	0.255207	0.2076	0.3388	0.2597	0.0173
uid58729	0.255207	0.0841	0.1831	0.1871	0.0147
uid59397	0.255215	0.1240	0.2027	0.1930	0.0203
uid59251	0.255224	0.1520	0.2313	0.2239	0.0117
uid168322	0.255255	0.0861	0.1557	0.1500	0.0115
uid193711	0.255319	0.1500	0.2329	0.2261	0.0163
uid57969	0.255335	0.1314	0.2180	0.2135	0.0156
uid159869	0.255346	0.1511	0.2418	0.2312	0.0155
uid168182	0.255362	0.1774	0.2787	0.2631	0.0059
uid184822	0.255417	0.1360	0.2182	0.2191	0.0126
uid191340	0.255483	0.2005	0.3083	0.2621	0.0165
uid80735	0.255514	0.1243	0.2211	0.1945	0.0153
uid58477	0.255520	0.2171	0.3510	0.2776	0.0183
uid58073	0.255626	0.0832	0.1434	0.1536	0.0177
uid158173	0.255663	0.1702	0.2742	0.2330	0.0139
uid58425	0.255837	0.1492	0.2402	0.2290	0.0156
uid52609	0.256031	0.0596	0.1373	0.1352	0.0050
uid59585	0.256068	0.1337	0.2425	0.2089	0.0134
uid182482	0.256088	0.1476	0.2243	0.2108	0.0163
uid179069	0.256125	0.1049	0.1783	0.1731	0.0146
uid68057	0.256126	0.1495	0.2387	0.2254	0.0114
uid190222	0.256137	0.1530	0.2203	0.2049	0.0120
uid58303	0.256198	0.0923	0.1716	0.1673	0.0211
uid58007	0.256222	0.1354	0.2150	0.2139	0.0156
uid58769	0.256230	0.0886	0.1630	0.1621	0.0204
uid57763	0.256259	0.2078	0.3447	0.2602	0.0176
uid50119	0.256292	0.1428	0.2216	0.2131	0.0098
uid59269	0.256306	0.1455	0.2298	0.2200	0.0137
uid58951	0.256355	0.0719	0.1407	0.1464	0.0128
uid58689	0.256449	0.2056	0.3135	0.2831	0.0219
uid58011	0.256503	0.0941	0.1972	0.1716	0.0097
uid48071	0.256607	0.1235	0.2191	0.1909	0.0145
uid59363	0.256661	0.1139	0.2289	0.2173	0.0147
uid62101	0.256671	0.0819	0.1941	0.1981	0.0076
uid197175	0.256703	0.2239	0.3159	0.2879	0.0123
uid78933	0.256710	0.1490	0.2395	0.2318	0.0153
uid89389	0.256710	0.1494	0.2406	0.2324	0.0155
uid59083	0.256731	0.1539	0.2208	0.2112	0.0144
uid72801	0.256734	0.1656	0.2837	0.2604	0.0189
uid68453	0.256774	0.1316	0.2430	0.2331	0.0130
uid162059	0.256787	0.1270	0.2221	0.1938	0.0185
uid58763	0.256810	0.2365	0.3308	0.2821	0.0138
uid86885	0.256827	0.1813	0.2567	0.2358	0.0117
uid158685	0.256915	0.1475	0.2237	0.2070	0.0097
uid61637	0.256960	0.1502	0.2248	0.2099	0.0120
uid58827	0.256968	0.2209	0.3132	0.2560	0.0095
uid42393	0.256974	0.2169	0.3526	0.2774	0.0171
uid73759	0.257050	0.1656	0.2580	0.2322	0.0119
uid61601	0.257171	0.1978	0.2573	0.2395	0.0122
uid57849	0.257207	0.2313	0.3312	0.2777	0.0167
uid51641	0.257278	0.2222	0.3441	0.3021	0.0189
uid160937	0.257379	0.1274	0.2008	0.1760	0.0166
uid62243	0.257389	0.1393	0.2229	0.2207	0.0161
uid189950	0.257404	0.1996	0.3148	0.2809	0.0236
uid58741	0.257453	0.2377	0.3384	0.2799	0.0109
uid58259	0.257545	0.1619	0.2245	0.2235	0.0125
uid58201	0.257759	0.1462	0.2319	0.2222	0.0140
uid57831	0.257761	0.1267	0.2133	0.2121	0.0172
uid58549	0.257763	0.0835	0.2044	0.2015	0.0099
uid58743	0.257763	0.1646	0.2268	0.2250	0.0126
uid162025	0.257764	0.1602	0.2253	0.2200	0.0126
uid168614	0.257768	0.1142	0.1996	0.1671	0.0115
uid58209	0.257783	0.1850	0.2530	0.2420	0.0119
uid158677	0.257808	0.1485	0.2222	0.2043	0.0098
uid162739	0.257817	0.1442	0.2149	0.1993	0.0115
uid72481	0.257820	0.2034	0.2935	0.2361	0.0177
uid58765	0.257894	0.1461	0.2137	0.1994	0.0141
uid58405	0.257931	0.2171	0.2991	0.2848	0.0444
uid158679	0.257996	0.1469	0.2157	0.2053	0.0120
uid58701	0.258013	0.0936	0.1739	0.1704	0.0196
uid176498	0.258105	0.1461	0.2162	0.1998	0.0121
uid58183	0.258174	0.1970	0.2820	0.2591	0.0192
uid52601	0.258228	0.1627	0.2250	0.2230	0.0126
uid42523	0.258238	0.0877	0.1864	0.1897	0.0173
uid87001	0.258302	0.1478	0.2324	0.2257	0.0114
uid58261	0.258323	0.1612	0.2239	0.2254	0.0125
uid50553	0.258323	0.1618	0.2247	0.2226	0.0127
uid58775	0.258405	0.1694	0.2305	0.2291	0.0105
uid75101	0.258414	0.0887	0.2012	0.2098	0.0101
uid62939	0.258456	0.1110	0.1898	0.1718	0.0170
uid57949	0.258658	0.1630	0.2305	0.2240	0.0087
uid170535	0.258705	0.1754	0.2477	0.2339	0.0114
uid68143	0.258707	0.1235	0.2188	0.1897	0.0096
uid168180	0.258744	0.2235	0.2966	0.2840	0.0133
uid162187	0.258756	0.0818	0.1536	0.1467	0.0041
uid57693	0.258999	0.0963	0.1853	0.1732	0.0126
uid66323	0.259032	0.1564	0.2413	0.2384	0.0183
uid197167	0.259049	0.1167	0.1962	0.1681	0.0105
uid195930	0.259132	0.1977	0.2668	0.2282	0.0131
uid43725	0.259149	0.1016	0.1907	0.1820	0.0090
uid61597	0.259182	0.1625	0.2413	0.2225	0.0106
uid43413	0.259222	0.1249	0.2064	0.2034	0.0096
uid59037	0.259275	0.1589	0.2408	0.2384	0.0074
uid72767	0.259279	0.1993	0.3087	0.2766	0.0225
uid175574	0.259294	0.2040	0.2827	0.2545	0.0126
uid58993	0.259328	0.1748	0.2880	0.2573	0.0214
uid58363	0.259354	0.1968	0.2964	0.2606	0.0229
uid58257	0.259366	0.1780	0.2507	0.2328	0.0091
uid59243	0.259379	0.1415	0.2257	0.2224	0.0138
uid58499	0.259399	0.2060	0.2815	0.2664	0.0039
uid205422	0.259413	0.1136	0.1887	0.1768	0.0155
uid58511	0.259448	0.1724	0.2864	0.2552	0.0216
uid74439	0.259458	0.1594	0.2690	0.2316	0.0100
uid197180	0.259461	0.1538	0.2248	0.1978	0.0087
uid162107	0.259464	0.2010	0.2925	0.2674	0.0072
uid162105	0.259472	0.1968	0.2800	0.2587	0.0038
uid58467	0.259493	0.1879	0.2941	0.2575	0.0149
uid46083	0.259494	0.1746	0.2759	0.2404	0.0188
uid58353	0.259549	0.1127	0.2120	0.2087	0.0240
uid41729	0.259633	0.1974	0.3105	0.2760	0.0222
uid158163	0.259659	0.1260	0.2225	0.1992	0.0113
uid61247	0.259690	0.1779	0.2507	0.2356	0.0141
uid14003	0.259738	0.1096	0.1764	0.2116	0.0622
uid162177	0.259786	0.1306	0.2153	0.1974	0.0150
uid49469	0.259796	0.1828	0.3010	0.2698	0.0204
uid199898	0.259809	0.2020	0.3196	0.2835	0.0130
uid61595	0.259842	0.1541	0.2317	0.2134	0.0138
uid58521	0.259991	0.1411	0.2202	0.2145	0.0081
uid87035	0.260023	0.1445	0.2194	0.2123	0.0153
uid59373	0.260139	0.2029	0.3310	0.2867	0.0209
uid59377	0.260169	0.1324	0.2128	0.2124	0.0154
uid68279	0.260186	0.1304	0.2372	0.2131	0.0266
uid59431	0.260206	0.1378	0.2173	0.2066	0.0173
uid58023	0.260218	0.1866	0.2710	0.2444	0.0069
uid58845	0.260244	0.1158	0.2218	0.2133	0.0130
uid175778	0.260284	0.1754	0.3333	0.2945	0.0337
uid58691	0.260315	0.1294	0.2075	0.2012	0.0205
uid197157	0.260333	0.1453	0.2354	0.2066	0.0080
uid58191	0.260340	0.1432	0.2237	0.2129	0.0135
uid59883	0.260356	0.1400	0.2077	0.1849	0.0080
uid68445	0.260441	0.2172	0.3068	0.2620	0.0307
uid80739	0.260462	0.1182	0.2239	0.2133	0.0126
uid170612	0.260472	0.2198	0.3175	0.2690	0.0267
uid58349	0.260526	0.1691	0.2369	0.2241	0.0127
uid206041	0.260561	0.1135	0.1860	0.1672	0.0157
uid58095	0.260564	0.2102	0.3048	0.2721	0.0262
uid176366	0.260710	0.1807	0.2651	0.2468	0.0126
uid176367	0.260721	0.1739	0.2651	0.2462	0.0127
uid48363	0.260777	0.1199	0.2132	0.2086	0.0116
uid59969	0.260812	0.1252	0.2187	0.2068	0.0160
uid165043	0.260876	0.1396	0.2239	0.2191	0.0130
uid65267	0.260900	0.2012	0.3349	0.2756	0.0143
uid62981	0.260910	0.1304	0.2086	0.2143	0.0168
uid58917	0.260910	0.1429	0.2198	0.2140	0.0156
uid68317	0.261018	0.1491	0.2386	0.2255	0.0101
uid55253	0.261049	0.1802	0.2651	0.2493	0.0128
uid62961	0.261173	0.1223	0.2023	0.1956	0.0229
uid46251	0.261174	0.2466	0.3220	0.2935	0.0198
uid190882	0.261174	0.2466	0.3225	0.2929	0.0200
uid176365	0.261219	0.1746	0.2701	0.2452	0.0125
uid168320	0.261226	0.0924	0.2005	0.1882	0.0160
uid58365	0.261246	0.2596	0.3624	0.2979	0.0101
uid55403	0.261295	0.2025	0.3061	0.2667	0.0260
uid184078	0.261323	0.1159	0.1877	0.1904	0.0136
uid178722	0.261489	0.1287	0.2190	0.1948	0.0122
uid58915	0.261567	0.1404	0.2148	0.2113	0.0111
uid53371	0.261644	0.1705	0.2549	0.2380	0.0115
uid59341	0.261686	0.1445	0.2342	0.2001	0.0129
uid190101	0.261728	0.1418	0.2224	0.2130	0.0111
uid43091	0.261744	0.1147	0.1997	0.1729	0.0143
uid68747	0.261854	0.1133	0.1809	0.1869	0.0112
uid42519	0.261969	0.1195	0.2299	0.2290	0.0144
uid58569	0.262045	0.1377	0.2223	0.1895	0.0131
uid167315	0.262057	0.1443	0.2329	0.2122	0.0179
uid46181	0.262111	0.2010	0.3031	0.2594	0.0240
uid59047	0.262119	0.1006	0.2011	0.1834	0.0119
uid83159	0.262213	0.0961	0.1914	0.1863	0.0107
uid161991	0.262261	0.1351	0.2285	0.2241	0.0151
uid48815	0.262268	0.1076	0.2304	0.2139	0.0089
uid158039	0.262296	0.2402	0.3221	0.3032	0.0311
uid43467	0.262340	0.0716	0.1638	0.1543	0.0085
uid83157	0.262378	0.1829	0.2775	0.2711	0.0217
uid58899	0.262420	0.1231	0.2092	0.1869	0.0182
uid58169	0.262564	0.1975	0.2942	0.2624	0.0152
uid170256	0.262575	0.0957	0.1955	0.1870	0.0107
uid68753	0.262653	0.1560	0.2811	0.2491	0.0192
uid174335	0.262856	0.1100	0.2105	0.2075	0.0162
uid184828	0.263054	0.1120	0.1889	0.1751	0.0181
uid197179	0.263191	0.1160	0.2106	0.1968	0.0123
uid58439	0.263192	0.1111	0.2380	0.2211	0.0074
uid58193	0.263294	0.1279	0.2478	0.2464	0.0187
uid49531	0.263321	0.1928	0.2776	0.2437	0.0154
uid49331	0.263344	0.1267	0.2098	0.1833	0.0204
uid178014	0.263355	NA	NA	NA	NA
uid42113	0.263424	0.0982	0.1887	0.1853	0.0087
uid58337	0.263431	0.1356	0.2210	0.1865	0.0085
uid59145	0.263487	0.0963	0.1847	0.1827	0.0101
uid185181	0.263640	0.1170	0.2077	0.2062	0.0144
uid54919	0.263646	0.1380	0.2460	0.2223	0.0149
uid68705	0.263871	0.1659	0.2605	0.2278	0.0129
uid171260	0.263882	0.1119	0.1800	0.1900	0.0092
uid58021	0.263933	0.2198	0.3206	0.2747	0.0154
uid59409	0.263960	0.1320	0.2128	0.1938	0.0175
uid51637	0.263988	0.2411	0.3176	0.2724	0.0293
uid57703	0.264035	0.0987	0.2038	0.1586	0.0162
uid58651	0.264335	0.1194	0.1930	0.2053	0.0098
uid189751	0.264423	0.2686	0.3392	0.3166	0.0360
uid41863	0.264433	0.1368	0.2519	0.2134	0.0337
uid62107	0.264560	0.0953	0.2029	0.2049	0.0206
uid80859	0.264852	0.1226	0.2409	0.2225	0.0166
uid174812	0.264896	0.0824	0.1737	0.1587	0.0156
uid58473	0.264943	0.2012	0.3018	0.2700	0.0151
uid58155	0.265066	0.1903	0.2784	0.2520	0.0200
uid178106	0.265113	0.1356	0.2213	0.1878	0.0086
uid62921	0.265309	0.1410	0.2465	0.2240	0.0050
uid59129	0.265329	0.1986	0.2857	0.2569	0.0218
uid66327	0.265396	0.1221	0.2133	0.1906	0.0146
uid58855	0.265399	0.2233	0.3066	0.2779	0.0093
uid66305	0.265413	0.2557	0.3458	0.2985	0.0381
uid74393	0.265420	0.1078	0.2382	0.2293	0.0026
uid57717	0.265456	0.1740	0.3105	0.2460	0.0223
uid197156	0.265463	0.1371	0.2424	0.2172	0.0257
uid50305	0.265508	0.1623	0.2627	0.2184	0.0062
uid51175	0.265570	0.1486	0.2238	0.2142	0.0198
uid197183	0.265620	0.1268	0.2103	0.1846	0.0114
uid43089	0.265632	0.1250	0.2237	0.2174	0.0130
uid58291	0.265674	0.1638	0.2608	0.2324	0.0179
uid60171	0.265674	0.0964	0.1736	0.1646	0.0176
uid68141	0.265716	0.2301	0.2871	0.2615	0.0255
uid158871	0.265736	0.1254	0.2062	0.1821	0.0205
uid158869	0.265736	0.1254	0.2097	0.1829	0.0204
uid58681	0.265810	0.2235	0.3069	0.2952	0.0500
uid52607	0.265852	0.0835	0.2007	0.2034	0.0122
uid176126	0.265891	0.1011	0.2070	0.1854	0.0085
uid58331	0.265957	0.2233	0.2849	0.2846	0.0226
uid42975	0.266045	0.0938	0.1909	0.1886	0.0194
uid58835	0.266051	0.1487	0.2213	0.2155	0.0167
uid58703	0.266062	0.1050	0.1972	0.1909	0.0168
uid40863	0.266116	0.2009	0.3434	0.2650	0.0346
uid59405	0.266230	0.2012	0.2976	0.2641	0.0216
uid49049	0.266244	0.1591	0.2431	0.2191	0.0172
uid171995	0.266325	0.1311	0.2460	0.2281	0.0157
uid73353	0.266412	0.1542	0.2419	0.2301	0.0226
uid159685	0.266509	0.0823	0.1982	0.2010	0.0135
uid61593	0.266542	0.1378	0.2251	0.2178	0.0152
uid58911	0.266597	0.1294	0.2122	0.1832	0.0202
uid58109	0.266665	0.0957	0.1662	0.1580	0.0145
uid43163	0.266693	0.1956	0.2801	0.2504	0.0167
uid202215	0.266719	0.1323	0.2158	0.1896	0.0129
uid161929	0.266749	0.1109	0.1523	0.1452	0.0223
uid161919	0.266780	0.1578	0.2064	0.2061	0.0117
uid64755	0.266811	0.1357	0.2316	0.2226	0.0130
uid41169	0.267008	0.1548	0.2051	0.1986	0.0134
uid59131	0.267051	0.1870	0.2858	0.2556	0.0222
uid162193	0.267155	0.1525	0.2384	0.2356	0.0112
uid54411	0.267331	0.1848	0.2733	0.2493	0.0217
uid59357	0.267421	0.1282	0.2105	0.1841	0.0202
uid163693	0.267421	0.1289	0.2104	0.1860	0.0200
uid158865	0.267421	0.1290	0.2100	0.1834	0.0202
uid59359	0.267421	0.1284	0.2094	0.1844	0.0202
uid163691	0.267421	0.1282	0.2119	0.1855	0.0200
uid162161	0.267456	0.1002	0.2201	0.2104	0.0123
uid193772	0.267490	0.0826	0.2036	0.1999	0.0140
uid57603	0.267490	0.0829	0.2040	0.2003	0.0139
uid59271	0.267506	0.1506	0.2193	0.2068	0.0143
uid57651	0.267591	0.1821	0.2603	0.2409	0.0147
uid197177	0.267605	0.1469	0.2404	0.1976	0.0167
uid58713	0.267717	0.1512	0.2419	0.2219	0.0107
uid63663	0.267730	0.1314	0.2338	0.2168	0.0109
uid58699	0.267811	0.0802	0.1632	0.1774	0.0194
uid202426	0.267821	0.1064	0.2034	0.1844	0.0133
uid48999	0.267915	0.0791	0.1845	0.1487	0.0119
uid83605	0.267924	0.1376	0.2222	0.2040	0.0203
uid84309	0.267935	0.1394	0.2261	0.2023	0.0203
uid184823	0.267950	0.0835	0.2031	0.2022	0.0141
uid58301	0.267993	0.1754	0.2673	0.2633	0.0144
uid156845	0.268080	0.2300	0.3177	0.3029	0.0312
uid52605	0.268129	0.0816	0.1989	0.2012	0.0118
uid194444	0.268312	0.1656	0.2641	0.2341	0.0196
uid58547	0.268425	0.1907	0.2841	0.2556	0.0201
uid57965	0.268507	0.2853	0.3660	0.3221	0.0180
uid73179	0.268967	0.1694	0.2676	0.2344	0.0231
uid18881	0.269033	0.1522	0.2363	0.2693	0.0983
uid58447	0.269176	0.1379	0.2411	0.2120	0.0132
uid58583	0.269267	0.1485	0.2403	0.2301	0.0163
uid189752	0.269306	0.2716	0.3321	0.3161	0.0276
uid58305	0.269325	0.1819	0.2825	0.2420	0.0101
uid59375	0.269468	0.1366	0.2148	0.2180	0.0174
uid162169	0.269579	0.0948	0.1604	0.1491	0.0126
uid57699	0.269626	0.1023	0.1941	0.1790	0.0161
uid57773	0.269647	0.1813	0.2642	0.2462	0.0066
uid158867	0.269674	0.1302	0.2117	0.1856	0.0202
uid57889	0.269693	0.1664	0.2632	0.2343	0.0199
uid42521	0.269741	0.0468	0.1286	0.1374	0.0102
uid60161	0.269773	0.1794	0.2641	0.2523	0.0094
uid83125	0.269773	0.1255	0.1995	0.2112	0.0097
uid58823	0.269861	0.2538	0.3575	0.2837	0.0159
uid197168	0.269915	0.1831	0.2741	0.2763	0.0165
uid40861	0.269945	0.0796	0.1891	0.2044	0.0074
uid81199	0.270041	0.1724	0.2464	0.2243	0.0124
uid59055	0.270147	0.0998	0.1863	0.1713	0.0154
uid59315	0.270148	0.0972	0.1592	0.1523	0.0126
uid193774	0.270214	0.1685	0.2655	0.2371	0.0200
uid41601	0.270291	0.1300	0.2187	0.2156	0.0198
uid183629	0.270305	0.2710	0.3298	0.3150	0.0278
uid58431	0.270367	0.1797	0.2478	0.2257	0.0113
uid89371	0.270487	0.1191	0.1925	0.1714	0.0039
uid46061	0.270489	0.1215	0.1971	0.1862	0.0149
uid162103	0.270548	0.1248	0.1981	0.1934	0.0147
uid162513	0.270580	0.1234	0.2122	0.1842	0.0205
uid58777	0.270610	0.1486	0.2707	0.2293	0.0124
uid159003	0.270630	0.1595	0.2754	0.2438	0.0152
uid58559	0.270684	0.1207	0.2002	0.1794	0.0112
uid68283	0.270722	0.2245	0.3388	0.2986	0.0216
uid42117	0.270734	0.1863	0.2767	0.2621	0.0158
uid63617	0.270752	0.1215	0.1918	0.1892	0.0148
uid43247	0.270927	0.1562	0.2664	0.2445	0.0118
uid51377	0.271016	0.2296	0.3245	0.3010	0.0223
uid50551	0.271122	0.1440	0.2314	0.2086	0.0175
uid61581	0.271181	0.1937	0.2865	0.2466	0.0133
uid57619	0.271315	0.1028	0.1904	0.1882	0.0125
uid54719	0.271330	0.1061	0.2455	0.2361	0.0154
uid59217	0.271335	0.1357	0.2352	0.2160	0.0182
uid193703	0.271354	0.1111	0.1910	0.1821	0.0086
uid178352	0.271437	0.1315	0.2284	0.2027	0.0082
uid158037	0.271449	0.1385	0.2130	0.1839	0.0128
uid158061	0.271449	0.1383	0.2162	0.1857	0.0128
uid161197	0.271518	0.2401	0.3086	0.2811	0.0085
uid59073	0.271521	0.1020	0.1895	0.1850	0.0105
uid66331	0.271643	0.1413	0.2816	0.2364	0.0041
uid59189	0.271690	0.1855	0.2907	0.2582	0.0108
uid67319	0.271696	0.1024	0.1909	0.1850	0.0171
uid47085	0.271896	0.1725	0.2386	0.2306	0.0127
uid59427	0.271940	0.2668	0.3415	0.2999	0.0290
uid48829	0.272036	0.1009	0.1813	0.1684	0.0077
uid161241	0.272056	0.2330	0.3034	0.2844	0.0084
uid84387	0.272216	0.1031	0.1917	0.1882	0.0110
uid162147	0.272280	0.1014	0.1890	0.1888	0.0105
uid174151	0.272290	0.1019	0.1935	0.1871	0.0106
uid57781	0.272323	0.1299	0.2156	0.2158	0.0173
uid71231	0.272381	0.2426	0.3275	0.2947	0.0087
uid197155	0.272383	0.1515	0.2603	0.2208	0.0398
uid184819	0.272396	0.1597	0.2719	0.2130	0.0136
uid57601	0.272457	0.0815	0.1908	0.1991	0.0055
uid59019	0.272521	0.0747	0.1349	0.1417	0.0071
uid58435	0.272754	0.1849	0.3048	0.2489	0.0038
uid58441	0.272902	0.1211	0.2440	0.2222	0.0095
uid158167	0.273115	0.0877	0.2070	0.2111	0.0121
uid73771	0.273123	0.1949	0.2916	0.2768	0.0196
uid58475	0.273264	0.1574	0.2328	0.2354	0.0046
uid63405	0.273270	0.2531	0.3463	0.3109	0.0000
uid68105	0.273286	0.1351	0.2347	0.1919	0.0116
uid63627	0.273315	0.2179	0.3164	0.2828	0.0205
uid58035	0.273419	0.2371	0.3421	0.2723	0.0106
uid58617	0.273804	0.1488	0.2355	0.2317	0.0126
uid205540	0.273869	0.1473	0.2324	0.2254	0.0126
uid58207	0.273944	0.0976	0.1967	0.1951	0.0192
uid159517	0.274018	0.1622	0.2015	0.1797	0.0186
uid70729	0.274172	0.2279	0.3288	0.2678	0.0107
uid58981	0.274475	0.2228	0.3339	0.3016	0.0211
uid58355	0.274546	0.1149	0.1819	0.1877	0.0093
uid67985	0.274580	0.1176	0.1770	0.1712	0.0117
uid197174	0.274637	0.1147	0.2093	0.1906	0.0067
uid179068	0.274673	0.1690	0.2604	0.2321	0.0099
uid58715	0.274902	0.1044	0.1946	0.1994	0.0106
uid182935	0.275000	0.2203	0.2569	0.2685	0.0366
uid189029	0.275155	0.1163	0.1946	0.1777	0.0179
uid161943	0.275216	0.1164	0.1943	0.1744	0.0147
uid65269	0.275382	0.1906	0.3170	0.2474	0.0210
uid57695	0.275397	0.1172	0.1944	0.1769	0.0181
uid57719	0.275423	0.1286	0.2217	0.1933	0.0083
uid68839	0.275469	0.1137	0.1877	0.1762	0.0180
uid187277	0.275591	0.1353	0.2184	0.2222	0.0180
uid41021	0.275620	0.1339	0.2094	0.2125	0.0149
uid162203	0.275691	0.1513	0.2559	0.2308	0.0097
uid167988	0.275748	0.1363	0.2112	0.1834	0.0081
uid193702	0.275753	0.1128	0.2065	0.1723	0.0073
uid162183	0.275756	0.1149	0.1918	0.1793	0.0180
uid58781	0.275777	0.1168	0.1954	0.1761	0.0181
uid86889	0.275777	0.1173	0.1945	0.1765	0.0181
uid59545	0.275852	0.1372	0.2095	0.1798	0.0082
uid58853	0.275898	0.1161	0.1925	0.1773	0.0179
uid57777	0.275898	0.1162	0.1915	0.1746	0.0179
uid170532	0.275898	0.1162	0.1910	0.1750	0.0179
uid203790	0.275930	0.1161	0.1909	0.1770	0.0179
uid185758	0.275974	0.1164	0.1933	0.1797	0.0181
uid58417	0.275982	0.1170	0.1937	0.1739	0.0179
uid73425	0.276002	0.1577	0.2079	0.1819	0.0229
uid184343	0.276003	0.1715	0.2667	0.2437	0.0184
uid58393	0.276065	0.1352	0.2207	0.2187	0.0156
uid184407	0.276106	0.2285	0.3354	0.2737	0.0185
uid59769	0.276122	0.1594	0.2796	0.2400	0.0137
uid89385	0.276203	0.0910	0.1756	0.1633	0.0168
uid58351	0.276272	0.1966	0.2751	0.2558	0.0263
uid86651	0.276291	0.0799	0.1587	0.1518	0.0108
uid89387	0.276352	0.0937	0.1737	0.1636	0.0167
uid72475	0.276401	0.1300	0.2433	0.2044	0.0085
uid58919	0.276446	0.1290	0.2200	0.2184	0.0149
uid176500	0.276561	0.1116	0.2128	0.1996	0.0210
uid71379	0.276572	0.1643	0.2015	0.1795	0.0190
uid175777	0.276694	0.1343	0.2203	0.2225	0.0057
uid171958	0.276794	0.0714	0.1476	0.1416	0.0100
uid58117	0.276815	0.1344	0.2117	0.2072	0.0139
uid58543	0.276906	0.1588	0.2443	0.2370	0.0076
uid180867	0.277056	0.1601	0.2731	0.2513	0.0129
uid59023	0.277131	0.0972	0.1961	0.1964	0.0125
uid58029	0.277195	0.1023	0.1454	0.1387	0.0109
uid58847	0.277202	0.2380	0.3368	0.2798	0.0158
uid13791	0.277218	0.0548	0.1103	0.1223	0.0111
uid159539	0.277226	0.1798	0.2751	0.2425	0.0128
uid58947	0.277396	0.2385	0.3234	0.2653	0.0106
uid58241	0.277424	0.1782	0.2469	0.2358	0.0111
uid53537	0.277521	0.1019	0.1038	0.1088	0.0098
uid42501	0.277755	0.0851	0.1724	0.1658	0.0069
uid59211	0.277791	0.1516	0.2443	0.2081	0.0170
uid66205	0.277848	0.1122	0.1629	0.1577	0.0067
uid184830	0.278063	0.1140	0.1878	0.1709	0.0172
uid197163	0.278110	0.1805	0.2775	0.2464	0.0302
uid184832	0.278204	0.1141	0.1902	0.1756	0.0180
uid162155	0.278274	0.1192	0.2296	0.1920	0.0084
uid43333	0.278297	0.2236	0.3293	0.2734	0.0183
uid59263	0.278340	0.1146	0.2117	0.1808	0.0087
uid167994	0.278342	0.0925	0.1724	0.1579	0.0116
uid202217	0.278465	0.1416	0.2205	0.1998	0.0332
[truncated: 515 more rows]
