# Supplementary material for: Quickly Finding Orthologs as Reciprocal Best Hits with BLAT, LAST, and UBLAST: How Much Do We Miss?
Source: PLoS One. 2014 Jul 11;9(7):e101850. doi: 10.1371/journal.pone.0101850 (PMC4094424; doi:10.1371/journal.pone.0101850)
Supplement: Table Set S2 — These tables contain reciprocal best hit counts and homolog pair counts organized on a per query genome fashion. The directory contains the R-script used to run the t-tests comparing the results from each program, and a table with the results of these t-tests. (ZIP) [file pone.0101850.s002.zip › S2-Tables-Stats-Pairs/uid128.t-test]

statistic.t	parameter.df	p.value	conf.int1	conf.int2	estimate.mean.of.the.differences	null.value.difference.in.means	alternative	method	data.name
unlist.t.test.blat.last.	-93.7488394197173	2509	0	-1047.50276495713	-1004.58010356877	-1026.04143426295	0	two.sided	Paired t-test	homologs$blat and homologs$last
unlist.t.test.blat.usearch7.	-69.1021564017415	2509	0	-898.794508176992	-849.191946006275	-873.993227091633	0	two.sided	Paired t-test	homologs$blat and homologs$usearch7
unlist.t.test.blat.blastp.	-69.6252506247136	2509	0	-2681.34011796161	-2534.44394578341	-2607.89203187251	0	two.sided	Paired t-test	homologs$blat and homologs$blastp
unlist.t.test.last.usearch7.	38.7180395947926	2509	1.60105445560509e-257	144.347588969087	159.748825373542	152.048207171315	0	two.sided	Paired t-test	homologs$last and homologs$usearch7
unlist.t.test.last.blastp.	-57.4045644685994	2509	0	-1635.88578776546	-1527.81540745366	-1581.85059760956	0	two.sided	Paired t-test	homologs$last and homologs$blastp
unlist.t.test.usearch7.blastp.	-65.4453585557957	2509	0	-1785.85083732168	-1681.94677224007	-1733.89880478088	0	two.sided	Paired t-test	homologs$usearch7 and homologs$blastp
unlist.t.test.blat.last.	-78.5335505149082	2496	0	-289.940247925933	-275.813856999978	-282.877052462956	0	two.sided	Paired t-test	rbh$blat and rbh$last
unlist.t.test.blat.usearch7.	-75.0953033321614	2496	0	-275.465346462777	-261.44534636862	-268.455346415699	0	two.sided	Paired t-test	rbh$blat and rbh$usearch7
unlist.t.test.blat.blastp.	-94.9674903468588	2496	0	-387.701238358289	-372.014420432259	-379.857829395274	0	two.sided	Paired t-test	rbh$blat and rbh$blastp
unlist.t.test.last.usearch7.	60.3694405144591	2509	0	13.9230104702002	14.8578660238237	14.390438247012	0	two.sided	Paired t-test	rbh$last and rbh$usearch7
unlist.t.test.last.blastp.	-158.930817939648	2509	0	-98.0435367785464	-95.6536743768321	-96.8486055776892	0	two.sided	Paired t-test	rbh$last and rbh$blastp
unlist.t.test.usearch7.blastp.	-157.827055953235	2509	0	-112.621124642109	-109.856963007294	-111.239043824701	0	two.sided	Paired t-test	rbh$usearch7 and rbh$blastp
unlist.t.test.blat.last.	-240.673077083653	2509	0	-0.207403556530102	-0.204051184505755	-0.205727370517928	0	two.sided	Paired t-test	rbh_hom_norm$blat and rbh_hom_norm$last
unlist.t.test.blat.usearch7.	-210.855427013552	2509	0	-0.231082643717681	-0.226824208871961	-0.228953426294821	0	two.sided	Paired t-test	rbh_hom_norm$blat and rbh_hom_norm$usearch7
unlist.t.test.blat.blastp.	-134.732948917309	2509	0	-0.1405882501249	-0.136554698082271	-0.138571474103586	0	two.sided	Paired t-test	rbh_hom_norm$blat and rbh_hom_norm$blastp
unlist.t.test.last.usearch7.	-57.8326022831593	2509	0	-0.0240135735746302	-0.0224385379791546	-0.0232260557768924	0	two.sided	Paired t-test	rbh_hom_norm$last and rbh_hom_norm$usearch7
unlist.t.test.last.blastp.	151.85971847028	2509	0	0.0662887364723684	0.0680230563563169	0.0671558964143426	0	two.sided	Paired t-test	rbh_hom_norm$last and rbh_hom_norm$blastp
unlist.t.test.usearch7.blastp.	206.957609203745	2509	0	0.0895255890503663	0.0912383153321038	0.0903819521912351	0	two.sided	Paired t-test	rbh_hom_norm$usearch7 and rbh_hom_norm$blastp
