# Supplementary material for: Quickly Finding Orthologs as Reciprocal Best Hits with BLAT, LAST, and UBLAST: How Much Do We Miss?
Source: PLoS One. 2014 Jul 11;9(7):e101850. doi: 10.1371/journal.pone.0101850 (PMC4094424; doi:10.1371/journal.pone.0101850)
Supplement: Table Set S2 — These tables contain reciprocal best hit counts and homolog pair counts organized on a per query genome fashion. The directory contains the R-script used to run the t-tests comparing the results from each program, and a table with the results of these t-tests. (ZIP) [file pone.0101850.s002.zip › S2-Tables-Stats-Pairs/uid57675.Homologs.tbl]

Genome	GSS	blastp	usearch7	last	blat
uid13961	0.131461	10067	3737	3509	808
uid51607	0.136969	1334	475	592	68
uid1433	0.141390	9624	3705	3334	856
uid155	0.146550	1251	431	574	70
uid39575	0.161141	3896	1788	1789	384
uid58009	0.163153	412	204	248	36
uid12410	0.172078	5290	2116	2127	422
uid10623	0.183432	3182	1426	1452	339
uid14003	0.183733	10031	3832	3588	878
uid39439	0.183870	4032	1771	1804	394
uid18881	0.184192	5284	2096	2132	435
uid39573	0.186643	3824	1601	1624	345
uid128	0.188626	4264	1839	1759	442
uid14005	0.192459	311	129	189	26
uid38659	0.198754	4468	1831	1938	410
uid48993	0.200447	3229	1604	1903	218
uid57755	0.201128	3125	1581	1874	254
uid45893	0.201823	3648	1873	1910	274
uid167488	0.202074	3718	1693	1944	189
uid10698	0.202703	5478	2196	2170	491
uid58365	0.203478	1957	985	1257	166
uid62227	0.203806	3331	1588	1994	210
uid58421	0.205515	3704	1600	1769	223
uid75119	0.206202	3174	1593	1878	205
uid58719	0.206570	3485	1822	1949	278
uid59133	0.206713	3022	1531	1819	198
uid51395	0.207477	3180	1580	1909	222
uid74443	0.208456	3584	1656	1961	253
uid51875	0.208486	4611	2262	2253	286
uid58635	0.209053	3786	1724	1928	259
uid65089	0.209736	3946	1850	2160	279
uid73415	0.210371	2903	1378	1655	193
uid58563	0.210674	5357	2573	2505	373
uid162201	0.210842	2912	1514	1800	234
uid183486	0.213282	3206	1633	2014	204
uid58711	0.213968	3730	1843	2197	239
uid12377	0.214518	3778	1683	1741	382
uid58787	0.215268	3782	1818	2176	305
uid82379	0.215397	4424	2066	2077	330
uid58601	0.216556	4281	2230	2301	268
uid57757	0.216623	4133	2046	2087	317
uid63631	0.216974	3931	1997	2237	263
uid57727	0.218184	4116	1898	2242	290
uid84411	0.218538	4307	1979	2245	300
uid58409	0.219310	4025	1897	2213	295
uid66329	0.222183	3519	1650	1959	267
uid57883	0.222251	1673	855	1033	163
uid66875	0.222257	3804	1798	2037	252
uid59389	0.223963	4252	2236	2281	374
uid189028	0.224285	4470	1947	2328	254
uid58379	0.224323	4357	1898	2260	254
uid189027	0.224546	4418	1924	2296	252
uid59311	0.224668	136	80	106	27
uid57753	0.224698	3911	2213	2221	389
uid57807	0.224762	4620	2179	2413	334
uid52827	0.224766	3710	1815	2127	268
uid58825	0.224976	5301	2560	2885	350
uid58923	0.225183	5557	2675	2943	376
uid58717	0.225878	3921	1902	2147	315
uid162067	0.225934	5810	2843	3020	391
uid57721	0.226061	5831	2881	2993	417
uid43679	0.226383	5521	2649	2903	362
uid58041	0.226687	3613	1883	2126	256
uid58871	0.226695	5689	2763	2968	376
uid58841	0.226793	5290	2588	2827	358
uid167998	0.228019	5012	2483	2661	376
uid197216	0.228273	5477	2677	2880	376
uid184407	0.228470	2874	1534	1713	241
uid162071	0.228913	5290	2580	2808	365
uid57751	0.228955	3162	1556	1961	215
uid58849	0.229438	5531	2680	2919	377
uid54735	0.229581	4306	2094	2213	324
uid54733	0.229664	4008	2219	2314	367
uid58225	0.229700	4730	2325	2418	400
uid58851	0.229794	5662	2783	2996	374
uid49529	0.230209	2437	1416	1523	259
uid70841	0.230483	4000	2070	2145	348
uid61573	0.230794	3728	1830	2213	246
uid59043	0.230896	3691	1913	2159	343
uid168259	0.231764	3500	1810	1912	298
uid68281	0.234218	3685	1954	2117	368
uid184406	0.234356	5465	2540	2577	449
uid57713	0.234627	2238	1286	1447	248
uid57717	0.235025	5406	2708	2781	434
uid62903	0.235592	4175	2357	2383	443
uid41131	0.235735	2348	1367	1564	280
uid43333	0.235971	3091	1593	1770	240
uid58673	0.236059	6077	2883	2788	495
uid195930	0.236250	3057	1614	1747	213
uid162019	0.236350	6157	2896	2774	496
uid58181	0.236704	7881	3813	3353	777
uid176129	0.236710	2180	1069	1348	179
uid61411	0.237007	1883	886	1061	174
uid59399	0.237333	4243	2268	2305	345
uid66207	0.237482	5018	2422	2396	387
uid43493	0.237650	3115	1623	1811	257
uid52695	0.238123	6537	3278	2991	562
uid167261	0.238127	4065	2262	2292	418
uid42499	0.238141	2555	1468	1655	250
uid59347	0.238758	2288	1305	1487	247
uid171377	0.239001	5067	2503	2634	450
uid65269	0.239096	4060	2055	2200	340
uid176707	0.239251	3354	1635	1761	293
uid57769	0.239556	4455	2286	2492	574
uid81199	0.239560	4037	2039	2095	363
uid61571	0.239727	4737	2427	2572	606
uid190182	0.239751	5529	2623	2834	478
uid201033	0.240067	4409	2289	2407	376
uid57877	0.240093	2577	1404	1456	213
uid58815	0.240496	5198	2257	2510	426
uid57873	0.240767	5375	2634	2655	429
uid169620	0.240966	5292	2593	2643	418
uid67321	0.240997	2672	1449	1596	269
uid58823	0.241057	2257	1279	1434	241
uid176130	0.241312	2277	1172	1362	198
uid66551	0.241439	4553	2445	2451	441
uid59193	0.241817	5883	2904	2638	536
uid51535	0.242012	2154	1198	1385	248
uid72619	0.242206	NA	NA	NA	NA
uid58903	0.242453	2562	1308	1521	219
uid40863	0.242846	4308	2201	2323	331
uid58561	0.243393	5150	2542	2591	450
uid184819	0.243420	6509	3164	2997	546
uid48803	0.243492	2688	1607	1806	309
uid72475	0.243579	9073	4169	3848	831
uid46245	0.243994	9142	4521	4128	908
uid58469	0.244127	3347	1789	1946	313
uid74437	0.244209	7165	3705	3457	650
uid45857	0.244232	3428	1840	1925	303
uid58807	0.244432	6653	3376	3249	651
uid63623	0.244515	4763	2410	2313	341
uid59189	0.244551	5622	2678	2591	443
uid60167	0.244633	2091	1152	1373	193
uid51637	0.244911	2445	1377	1429	217
uid58785	0.245151	3855	1911	2312	314
uid57719	0.245716	9163	4213	3912	876
uid58407	0.246127	2374	1214	1426	195
uid59107	0.246134	6915	3440	3338	712
uid171337	0.247036	6755	3445	3288	653
uid172732	0.247296	195	126	161	33
uid68105	0.247365	9337	4575	4118	865
uid74439	0.247773	7259	3846	3368	778
uid172733	0.247882	199	122	156	36
uid172735	0.247959	183	128	154	45
uid196597	0.248059	3121	1620	1763	245
uid42887	0.248092	6689	3146	3021	504
uid58435	0.248214	5771	2889	2997	588
uid50305	0.248868	6625	3272	3294	614
uid172736	0.248873	181	128	150	42
uid67359	0.248899	4061	2195	2168	338
uid54919	0.248971	8973	4423	3862	864
uid58773	0.249180	174	125	147	39
uid43501	0.249430	11601	5630	4648	938
uid172734	0.249455	200	135	163	42
uid184863	0.250231	9066	4352	3964	789
uid58827	0.250474	3001	1636	1694	271
uid58847	0.251105	2998	1735	1859	367
uid202216	0.251200	5347	2436	2805	513
uid157911	0.251505	5535	2759	2723	451
uid167315	0.252165	8594	4313	3804	886
uid57879	0.252803	10353	5091	4115	828
uid58035	0.252970	2961	1699	1835	344
uid58767	0.253043	2555	1434	1595	296
uid70729	0.253291	3024	1702	1851	331
uid58741	0.253444	2850	1666	1811	365
uid58947	0.254765	2750	1607	1741	344
uid46845	0.255366	9731	4711	4064	970
uid184864	0.256715	4305	2334	2381	459
uid58023	0.256917	4579	2395	2378	435
uid61623	0.257219	5714	2879	2572	487
uid57715	0.257574	8242	4084	3502	663
uid68249	0.257840	3725	2045	2261	371
uid57893	0.258327	6515	3278	3015	582
uid49857	0.259058	3781	2031	2122	336
uid171259	0.260660	979	630	750	120
uid177925	0.260768	5078	2467	2497	492
uid190185	0.261150	5839	2950	2890	543
uid170731	0.261470	939	610	711	111
uid197195	0.261481	950	638	760	114
uid202217	0.262719	6037	2843	3052	648
uid63665	0.263344	851	584	667	104
uid61897	0.263379	949	643	736	118
uid47313	0.265057	3899	2025	2246	342
uid157331	0.271795	6159	2964	3008	687
uid162179	0.272325	5749	2663	2924	581
uid65091	0.273189	3826	1793	2044	427
uid184818	0.274255	4136	2075	2150	499
uid202219	0.274291	23047	9932	7235	2110
uid82341	0.274542	5905	2876	2954	661
uid168321	0.274620	6323	2957	2979	648
uid51377	0.274709	3171	1593	1716	410
uid41169	0.275745	5309	2701	2757	600
uid42615	0.276160	24284	9603	7456	1729
uid58695	0.276407	17880	7320	6193	1505
uid161919	0.276453	5046	2580	2654	561
uid192186	0.276926	22504	10472	7109	2461
uid66777	0.276944	11005	4861	4360	946
uid58367	0.276964	21196	8647	6803	1548
uid68055	0.277201	14150	6284	5390	1325
uid47507	0.277225	4647	2130	2283	535
uid184826	0.277589	23305	10225	7193	2206
uid178352	0.277668	10365	4443	4199	908
uid158689	0.278024	26454	11269	8019	2064
uid66603	0.278042	3145	1665	1784	405
uid50565	0.278073	26533	11309	8072	2082
uid171830	0.278138	26529	11293	8068	2084
uid193703	0.278164	13239	5618	5112	1006
uid86913	0.278342	22902	9754	7398	1961
uid59267	0.278562	8667	4029	4018	1204
uid46257	0.278585	10444	4780	4520	995
uid157907	0.278790	6153	2895	3155	640
uid163151	0.278860	3292	1648	1843	434
uid41425	0.278967	12858	5583	4954	1326
uid49695	0.279093	6446	3019	3266	751
uid197184	0.279455	5856	2782	3029	659
uid174812	0.279471	15411	6718	6077	1298
uid61621	0.279636	1647	870	1126	211
uid62003	0.279721	8824	4185	4100	962
uid170533	0.279751	12623	5039	4590	1011
uid61589	0.279832	8669	3936	3546	819
uid66607	0.279950	8018	3949	3814	919
uid59423	0.280058	12278	5444	5205	1244
uid184820	0.280215	16512	6943	6181	1345
uid162333	0.280228	20848	9130	6473	2073
uid58397	0.280247	8892	4172	4144	1018
uid58505	0.280391	22858	11088	7418	2835
uid58977	0.280460	2290	1230	1467	355
uid57863	0.280567	14605	6292	5473	1301
uid58195	0.280632	7642	3503	3248	785
uid186549	0.280670	18220	7866	6382	2014
uid164001	0.280723	13046	5372	5352	1099
uid65781	0.280846	5218	2735	2707	638
uid82365	0.280860	13014	5929	4901	1038
uid77027	0.280959	19288	8438	6503	1784
uid43465	0.281043	22460	9755	7021	1648
uid68143	0.281053	9800	4436	4154	1017
uid58565	0.281087	13221	5984	5420	1269
uid89385	0.281121	13318	5389	5472	1085
uid57739	0.281128	22907	9989	7558	2031
uid66297	0.281367	18754	7937	6213	1648
uid57585	0.281409	2158	1170	1396	322
uid59005	0.281489	10220	4529	4602	992
uid67367	0.281508	12302	5908	4397	1271
uid201428	0.281536	2164	1176	1401	333
uid57639	0.281591	7606	3544	3265	792
uid203361	0.281631	1818	1060	1296	258
uid62207	0.281693	7473	3496	3246	806
uid58941	0.281737	21371	9512	6851	2231
uid55487	0.281745	5616	2741	2997	661
uid83157	0.281751	4612	2206	2345	519
uid59113	0.281824	14989	6146	5362	1285
uid48643	0.281855	6907	3410	3240	802
uid58965	0.282023	11111	4793	4337	1173
uid59365	0.282056	6604	3157	3341	762
uid89387	0.282108	13043	5259	5422	1089
uid58659	0.282172	13121	5957	5467	1317
uid87051	0.282282	2164	1178	1411	333
uid58149	0.282380	15071	6231	5677	1168
uid63633	0.282463	10526	5108	4398	929
uid87067	0.282467	2165	1180	1411	333
uid87069	0.282470	2166	1177	1401	333
uid68447	0.282496	2169	1172	1413	328
uid168180	0.282497	4169	1975	2083	483
uid158869	0.282568	5493	2631	2781	616
uid161943	0.282583	7896	3715	3862	870
uid61613	0.282596	11391	4976	4904	1160
uid87065	0.282597	2162	1180	1410	332
uid62913	0.282610	8422	3603	3248	733
uid159865	0.282629	8581	3825	3774	889
uid63269	0.282690	5310	2553	2549	606
uid177930	0.282697	1906	1149	1353	320
uid48821	0.282709	10357	4671	4189	1030
uid84217	0.282734	7894	3631	3310	793
uid158871	0.282753	5494	2651	2788	630
uid62135	0.282770	5992	2752	2797	640
uid62905	0.282790	7842	3834	3734	885
uid43327	0.282811	16102	6965	5892	1491
uid193702	0.282812	7541	3452	3539	794
uid167988	0.282834	5063	2473	2593	625
uid158167	0.282867	22542	10156	7218	2157
uid62939	0.282894	8781	3891	4051	871
uid68279	0.282895	12200	4912	4840	983
uid83125	0.282913	13506	5762	5006	1067
uid43091	0.282969	7990	3756	3699	861
uid61729	0.283017	11383	4945	4816	1038
uid197168	0.283059	6776	3007	2876	626
uid58463	0.283081	15983	6801	6197	1388
uid167994	0.283098	13069	5291	5429	1090
uid67383	0.283151	9806	4213	4326	891
uid59545	0.283155	5074	2493	2601	620
uid176920	0.283156	2150	1164	1391	319
uid58677	0.283184	8977	3916	3903	885
uid203791	0.283194	24170	10286	7800	1999
uid58067	0.283259	13576	6210	5335	1431
uid86651	0.283311	15258	6835	5970	1373
uid162335	0.283328	1925	1169	1306	322
uid58101	0.283328	7875	3616	3601	780
uid162219	0.283358	3757	2095	2216	667
uid57599	0.283362	24727	11454	7710	2358
uid182935	0.283369	2456	1473	1675	531
uid49489	0.283431	6292	3005	3205	639
uid52459	0.283440	245	182	219	57
uid59883	0.283490	5053	2490	2665	615
uid89375	0.283498	4483	2248	2375	542
uid58995	0.283524	17154	7281	6055	1572
uid168322	0.283575	14879	6480	5911	1317
uid49331	0.283601	6223	3075	3202	730
uid202218	0.283683	7884	3666	3884	849
uid58489	0.283726	16257	6663	6158	1346
uid205422	0.283845	10907	4776	4662	1083
uid201038	0.283867	21515	9446	7321	1900
uid58207	0.283883	18727	7983	6212	1607
uid193765	0.283906	3758	2114	2150	675
uid40845	0.283937	13598	6177	5177	1448
uid197175	0.283940	3771	1745	1931	406
uid60725	0.283979	6150	2903	2964	634
uid58491	0.284001	15876	6586	6006	1349
uid175523	0.284024	13290	5413	5410	1119
uid59225	0.284035	1887	1127	1338	317
uid42501	0.284055	17950	7740	6315	1657
uid58869	0.284068	1982	999	1286	243
uid49001	0.284083	9276	4730	4041	1024
uid58465	0.284142	15465	6384	5901	1315
uid58147	0.284169	13072	5634	5099	1200
uid158863	0.284227	7262	3416	3511	779
uid57693	0.284290	12846	5244	5266	1039
uid41403	0.284318	11898	5330	5149	1160
uid196849	0.284380	18857	8112	6726	1697
uid54717	0.284381	13414	6102	5311	1338
uid75107	0.284543	15973	6585	6242	1310
uid60789	0.284545	6299	3153	3045	880
uid58899	0.284627	9208	4422	4352	1008
uid61625	0.284656	10121	4734	4547	1037
uid47509	0.284659	12306	5368	4874	1272
uid62789	0.284684	12634	5597	5327	1198
uid61577	0.284725	8796	4066	4156	926
uid43211	0.284764	4598	2343	2608	575
uid62901	0.284825	16673	7171	6054	1530
uid158851	0.284840	24514	11385	7670	2267
uid58951	0.284861	20025	8718	6685	2005
uid159543	0.284891	2129	1145	1396	302
uid162045	0.284905	5792	2804	3037	648
uid52609	0.284923	26618	11536	8328	2373
uid58115	0.284926	3563	2019	2183	588
uid167487	0.284998	15465	6573	5814	1404
uid46531	0.285031	24101	10507	7742	1993
uid63397	0.285042	6344	3052	2964	654
uid54715	0.285059	13396	5985	5293	1311
uid65271	0.285077	6070	2884	2984	646
uid57747	0.285091	9013	3900	4198	826
uid66779	0.285103	12741	5634	4895	1267
uid58433	0.285104	7114	3299	3622	765
uid158861	0.285118	6574	3172	3227	727
uid59349	0.285154	1849	1083	1322	282
uid58193	0.285182	13092	5812	5187	1397
uid43413	0.285183	12886	5290	4788	1022
uid65087	0.285198	18251	7663	6431	1458
uid61403	0.285224	13353	5781	5658	1210
uid162137	0.285322	7911	3637	3613	786
uid62695	0.285341	6202	2997	3128	725
uid57939	0.285344	6180	3023	3207	721
uid58493	0.285361	9483	4322	3997	959
uid51641	0.285382	5033	2334	2635	615
uid61629	0.285388	18107	7822	6011	1742
uid176367	0.285455	9176	4316	3999	1104
uid159879	0.285458	1850	1079	1320	281
uid159881	0.285458	1850	1079	1320	281
uid59047	0.285497	15299	6761	5625	1288
uid193658	0.285502	4964	2543	2689	688
uid54719	0.285516	15989	6570	5439	1349
uid197218	0.285558	7980	3736	3912	865
uid60163	0.285562	6609	3092	3238	716
uid158169	0.285568	23973	10415	7314	2208
uid159993	0.285575	1848	1076	1317	282
uid54701	0.285618	13556	5808	5208	1107
uid59421	0.285668	14081	6023	5733	1290
uid59139	0.285698	8884	4187	3968	1182
uid57829	0.285720	1959	1191	1423	300
uid177079	0.285737	8652	3998	3841	794
uid43093	0.285749	5172	2700	2782	738
uid162063	0.285777	2049	1216	1499	288
uid40839	0.285780	20122	8898	7032	1826
uid58983	0.285804	22833	10235	7663	2180
uid175575	0.285814	2054	1214	1494	290
uid57921	0.285840	8421	4075	3856	995
uid159863	0.285855	1846	1078	1321	282
uid177080	0.285891	22215	9675	7264	1915
uid159529	0.285894	1958	1205	1422	301
uid57809	0.285913	1956	1182	1417	300
uid175574	0.285918	2032	1217	1489	300
uid58551	0.285928	11782	5247	4863	1145
uid60583	0.285930	8013	3800	3476	823
uid193657	0.285932	24333	10564	7704	2138
uid68839	0.285973	8003	3719	3894	861
uid186842	0.285977	6245	3073	2994	726
uid184830	0.285983	8252	3803	4013	876
uid61587	0.285986	9067	4144	4223	943
uid57801	0.286029	23049	10172	7455	1871
uid48829	0.286036	11983	5268	5103	1160
uid196798	0.286046	1863	1084	1325	294
uid57963	0.286050	2038	1198	1511	288
uid58691	0.286080	11955	5019	4854	1046
uid193712	0.286088	1850	1081	1327	285
uid193713	0.286095	1850	1082	1327	285
uid167483	0.286096	1852	1082	1344	285
uid161995	0.286096	1849	1077	1338	285
uid57997	0.286123	1964	1193	1422	305
uid167485	0.286135	1849	1082	1341	283
uid162059	0.286145	7823	3598	3673	792
uid59111	0.286152	8734	3898	3758	806
uid57583	0.286165	10763	4592	3913	998
uid175576	0.286168	2002	1211	1485	280
uid55253	0.286173	8847	4215	3936	1093
uid57601	0.286198	22999	10508	7503	2217
uid197217	0.286206	20242	8895	7118	1835
uid46663	0.286208	19131	8481	6292	1554
uid175579	0.286222	2021	1209	1497	289
uid184832	0.286223	8214	3775	3953	885
uid189026	0.286246	1958	1168	1410	290
uid62101	0.286299	22099	10127	7520	2128
uid196782	0.286302	1863	1084	1332	288
uid57811	0.286354	1962	1192	1424	301
uid161361	0.286362	1853	1081	1336	281
uid59069	0.286370	8152	3794	3960	885
uid59019	0.286378	21164	9131	7294	1780
uid61633	0.286381	1856	1075	1311	288
uid40861	0.286385	22604	10060	7447	2059
uid161403	0.286393	1852	1085	1341	285
uid70731	0.286394	8113	3794	3976	885
uid161369	0.286417	1850	1083	1334	285
uid193770	0.286425	5848	2836	3107	795
uid45895	0.286479	18354	7977	6420	1709
uid58453	0.286492	16221	6845	5774	1393
uid168117	0.286521	6773	3464	3403	1067
uid167484	0.286527	1849	1087	1345	283
uid196779	0.286527	1858	1083	1322	286
uid196774	0.286534	1860	1085	1333	287
uid162177	0.286539	7658	3470	3604	777
uid196777	0.286542	1851	1084	1343	285
uid57695	0.286554	8124	3772	3936	886
uid58311	0.286557	1871	1123	1318	329
uid62693	0.286557	6433	3098	3184	727
uid58745	0.286575	9562	4848	4196	1247
uid175577	0.286582	2031	1216	1478	291
uid57785	0.286591	1772	1048	1272	278
uid58675	0.286592	19662	8703	6752	1976
uid175578	0.286594	2070	1225	1512	292
uid52597	0.286629	9535	4142	4434	916
uid184828	0.286629	8335	3869	4037	893
uid177081	0.286632	1866	1134	1304	309
uid163693	0.286632	5564	2675	2821	643
uid68317	0.286639	10356	4386	4180	893
uid175571	0.286649	2006	1218	1472	291
uid58325	0.286651	25765	11050	8517	2273
uid196789	0.286670	1862	1084	1324	294
uid196792	0.286672	1862	1084	1330	294
uid57737	0.286682	3180	1806	2066	573
uid195908	0.286691	8875	4191	4310	952
uid196796	0.286699	1862	1084	1330	294
uid196795	0.286699	1862	1083	1324	294
uid196791	0.286699	1862	1083	1330	294
uid196788	0.286699	1862	1084	1324	294
uid196799	0.286699	1862	1084	1330	294
uid196787	0.286699	1862	1084	1330	294
uid196784	0.286710	1863	1081	1327	294
uid57637	0.286710	1852	1084	1326	284
uid196797	0.286713	1863	1082	1326	294
uid196786	0.286714	1860	1082	1323	294
uid196790	0.286715	1861	1082	1342	294
uid198643	0.286727	1864	1082	1331	292
uid198644	0.286727	1864	1082	1325	292
uid67407	0.286744	3551	1788	1999	451
uid196794	0.286745	1862	1084	1330	294
uid196800	0.286747	1864	1085	1326	294
uid196770	0.286770	1859	1083	1328	287
uid196783	0.286774	1859	1086	1315	294
uid57783	0.286784	2049	1204	1487	302
uid59281	0.286798	8059	3754	3926	881
uid58791	0.286812	1920	1148	1323	317
uid196773	0.286813	1858	1084	1329	286
uid58559	0.286848	6211	2934	3232	725
uid196793	0.286849	1862	1078	1321	294
uid196781	0.286852	1857	1085	1329	287
uid196780	0.286853	1857	1085	1320	287
uid59221	0.286860	13136	5935	5336	1191
uid196776	0.286887	1856	1089	1349	290
uid196785	0.286889	1863	1081	1328	294
uid196772	0.286910	1855	1085	1346	288
uid196775	0.286910	1855	1085	1332	290
uid58253	0.286913	6782	3117	2949	712
uid189029	0.286942	8064	3756	3933	870
uid196778	0.286951	1855	1085	1335	288
uid163691	0.286975	5561	2682	2810	639
uid158867	0.286978	5590	2675	2820	638
uid162183	0.286998	8085	3798	3933	879
uid58781	0.287014	8061	3752	3932	882
uid196769	0.287021	1860	1085	1328	287
uid168257	0.287029	5944	2969	2986	664
uid58649	0.287031	11456	5183	4835	1121
uid54205	0.287044	6314	3133	3164	691
uid58597	0.287064	13717	5885	5222	1188
uid59077	0.287079	25469	11140	7554	2030
uid196771	0.287096	1860	1086	1328	287
uid58251	0.287101	8336	3978	3752	973
uid59359	0.287114	5581	2690	2834	639
uid58439	0.287157	16933	7035	5803	1568
uid176366	0.287166	8783	4192	3843	1078
uid58333	0.287173	1864	1088	1330	288
uid162167	0.287180	6335	3131	3325	802
uid86889	0.287191	8049	3752	3925	882
uid48071	0.287206	8109	3720	3736	797
uid185758	0.287219	8135	3769	3935	885
uid176365	0.287220	8418	4046	3822	1071
uid49049	0.287233	6093	2988	3277	768
uid49535	0.287242	6576	3104	3303	721
uid158135	0.287243	7083	3521	3223	734
uid174511	0.287266	15191	7052	6176	1501
uid158865	0.287275	5579	2695	2833	639
uid203027	0.287284	2620	1577	1840	436
uid80733	0.287304	7975	3680	3668	801
uid68843	0.287306	1845	1069	1311	290
uid58429	0.287330	12757	5784	5024	1546
uid179070	0.287340	2058	1216	1494	288
uid59075	0.287356	9306	4191	4333	957
uid50325	0.287358	6753	3288	3432	772
uid58879	0.287371	3351	1740	1931	442
uid58293	0.287377	7799	3711	3576	886
uid193711	0.287409	9759	4571	4254	981
uid54947	0.287419	8083	3766	3927	880
uid57855	0.287423	10596	5350	4571	1352
uid47077	0.287438	8208	3786	3934	826
uid175572	0.287439	2016	1210	1474	284
uid57777	0.287448	8146	3798	3955	886
uid58853	0.287461	8152	3790	3953	887
uid67349	0.287469	9197	4340	3973	1057
uid83619	0.287471	8160	3803	3971	888
uid66295	0.287490	2039	1146	1487	281
uid47081	0.287496	8317	3920	3878	801
uid58445	0.287515	13463	5772	5102	1426
uid59357	0.287528	5562	2684	2828	638
uid58443	0.287528	14875	6484	5581	1604
uid53541	0.287536	2737	1641	1871	472
uid58417	0.287538	8155	3785	3961	888
uid57641	0.287546	3151	1629	1839	441
uid80731	0.287571	4696	2337	2481	570
uid161997	0.287575	8088	3770	3942	881
uid175573	0.287622	2048	1213	1491	291
uid159845	0.287627	2051	1217	1511	290
uid61635	0.287644	1853	1078	1315	288
uid161941	0.287648	7967	3716	3892	860
uid13791	0.287664	25355	11041	8436	2234
uid159525	0.287697	2050	1220	1490	286
uid59327	0.287704	2715	1627	1856	462
uid58833	0.287725	6446	3142	3212	728
uid58793	0.287732	1895	1142	1327	314
uid161409	0.287752	1856	1082	1327	282
uid188688	0.287752	5838	2834	3020	677
uid161353	0.287764	1856	1080	1319	282
uid161377	0.287771	1856	1082	1327	282
uid159523	0.287773	2051	1222	1504	284
uid58969	0.287779	13212	6125	5576	1400
uid53043	0.287800	4461	2354	2512	637
uid170532	0.287810	8139	3793	3948	884
uid59351	0.287811	1851	1081	1322	286
uid159527	0.287830	2051	1216	1499	286
uid58721	0.287831	10488	5119	4369	1358
uid162211	0.287852	2679	1613	1834	461
uid58703	0.287859	18891	8115	6177	1743
uid58993	0.287863	7439	3558	3447	955
uid159493	0.287921	2659	1605	1851	467
uid68335	0.287938	4745	2570	2746	580
uid184829	0.287972	8152	3790	3949	884
uid75101	0.288016	21245	9275	7117	1952
uid197361	0.288033	7815	3590	3695	847
uid73353	0.288036	7583	3534	3677	837
uid179069	0.288043	10439	4711	4436	1013
uid81777	0.288046	12420	5646	4733	1194
uid58511	0.288073	7441	3560	3445	958
uid61591	0.288105	6138	3016	3057	955
uid65447	0.288111	14310	6282	5268	1416
uid71231	0.288116	1908	1184	1329	331
uid159521	0.288134	2043	1220	1491	286
uid58843	0.288187	19682	8263	6174	2041
uid59305	0.288191	2709	1625	1844	457
uid50555	0.288193	7002	3330	3378	798
uid42497	0.288208	15937	6849	5751	1896
uid58863	0.288210	4798	2469	2676	564
uid203790	0.288214	8063	3773	3918	882
uid58911	0.288237	5561	2680	2826	626
uid54699	0.288247	12965	5773	5037	1148
uid55641	0.288255	7899	3785	3615	988
uid162217	0.288257	2634	1679	1838	525
uid57775	0.288263	8055	3751	3927	870
uid83605	0.288273	7373	3457	3542	852
uid57789	0.288274	2732	1638	1837	463
uid61611	0.288296	8952	4365	4086	988
uid176501	0.288309	7983	3676	3677	806
uid57705	0.288311	2338	1160	1558	295
uid51877	0.288318	5927	2880	3000	647
uid158157	0.288326	2689	1635	1854	465
uid179068	0.288340	8527	4052	3826	1023
uid58301	0.288354	7038	3182	3041	684
uid57965	0.288361	1404	812	1043	217
uid58889	0.288397	1423	818	1040	202
uid68451	0.288412	3691	2021	2089	481
uid58285	0.288416	5854	2833	2986	641
uid63621	0.288421	2045	1216	1497	287
uid193763	0.288432	8082	3756	3917	872
uid159659	0.288446	7946	3739	3797	910
uid84299	0.288450	6766	3221	3330	806
uid58185	0.288471	4974	2535	2589	671
uid67365	0.288498	10296	5046	4495	1023
uid58273	0.288570	12763	5518	4916	1232
uid58835	0.288589	10519	5264	4417	1449
uid57905	0.288597	8951	4359	4100	993
uid49483	0.288607	17278	7533	6240	1577
uid162513	0.288618	5654	2699	2880	646
uid58109	0.288635	14497	6825	5976	1521
uid58441	0.288640	14247	6109	5325	1313
uid80745	0.288642	7839	3639	3643	791
uid198524	0.288655	7819	3608	3601	786
uid58351	0.288682	6241	3011	3336	719
uid49131	0.288691	7283	3423	3458	792
uid89395	0.288693	14001	6159	5503	1363
uid57699	0.288697	11695	4947	5157	997
uid84317	0.288708	6858	3258	3296	815
uid80735	0.288741	8169	3760	3756	809
uid171958	0.288747	21946	9323	7590	1827
uid68291	0.288748	7725	3670	3760	904
uid59115	0.288758	21843	9848	6991	2169
uid67319	0.288765	19608	8375	6342	1796
uid49873	0.288809	2754	1638	1860	458
uid57701	0.288830	21486	9085	7468	1801
uid162215	0.288849	2689	1664	1877	501
uid80859	0.288857	12948	5679	5153	1054
uid67253	0.288863	13976	6173	5537	1253
uid169879	0.288918	7675	3650	3764	899
uid81779	0.288931	8601	4129	4071	988
uid59409	0.288949	7271	3604	3653	862
uid168181	0.288952	5901	3032	3004	677
uid63629	0.288961	12512	5894	5527	1270
uid84313	0.288976	7307	3418	3442	845
uid51369	0.288995	18110	8158	6156	1596
uid189953	0.289077	7974	3904	3856	927
uid57971	0.289083	2058	1207	1494	286
uid193708	0.289095	8920	4359	4090	991
uid170732	0.289101	10981	4756	5071	1108
uid174334	0.289118	14823	6749	5678	1415
uid161159	0.289129	2667	1590	1797	429
uid62183	0.289164	4179	2240	2488	542
uid84301	0.289172	6724	3210	3308	798
uid54207	0.289216	5046	2503	2692	601
uid61639	0.289217	5842	2882	3024	665
uid41709	0.289222	10094	4605	4508	1184
uid82373	0.289222	17827	8157	6111	1710
uid58299	0.289245	5367	2605	2942	657
uid162207	0.289245	2710	1647	1845	468
uid193774	0.289255	9285	4421	4144	1209
uid66595	0.289256	10105	4652	4390	1031
uid162213	0.289262	2720	1646	1880	474
uid82951	0.289265	6822	3272	3277	694
uid89391	0.289292	13219	5810	5422	1174
uid59053	0.289315	8990	4127	4065	1035
uid162165	0.289336	1896	1165	1346	340
uid47085	0.289378	8236	4240	3858	1167
uid179904	0.289394	6739	3321	3389	724
uid73421	0.289403	5035	2447	2649	614
uid62159	0.289420	7235	3363	3451	742
uid194444	0.289426	9354	4485	4149	1216
uid202426	0.289428	11406	4769	4970	976
uid161153	0.289443	2687	1624	1894	457
uid59023	0.289450	19394	8233	6393	1670
uid52601	0.289451	9233	4841	4122	1410
uid57691	0.289521	6866	3299	3321	809
uid58669	0.289527	4311	2286	2533	599
uid42117	0.289536	6382	3012	3269	717
uid61409	0.289540	2906	1574	1720	655
uid161139	0.289543	2729	1637	1865	479
uid58399	0.289566	6405	3152	3255	748
uid59415	0.289574	2713	1630	1898	460
uid53509	0.289594	10553	5014	4747	1189
uid70621	0.289612	8695	4001	3950	803
uid59413	0.289671	4910	2325	2547	574
uid59071	0.289689	7937	3619	3683	811
uid68067	0.289693	5770	2854	2981	648
uid62107	0.289706	21751	8840	6636	1773
uid162209	0.289739	2710	1629	1871	463
uid158163	0.289764	13560	5757	5151	1637
uid159987	0.289782	2626	1619	1842	471
uid57581	0.289785	1978	1217	1374	322
uid47323	0.289791	7490	3442	3532	862
uid162205	0.289803	2717	1627	1831	468
uid193716	0.289807	2693	1608	1890	469
uid58483	0.289814	16223	7638	6001	1916
uid58065	0.289822	5991	2928	2980	747
uid184823	0.289834	22633	10171	7535	2191
uid58997	0.289837	24101	11493	8083	2734
uid161957	0.289849	6044	2975	2978	762
uid61249	0.289857	3770	2109	2366	584
uid58971	0.289864	13683	5828	5106	1386
uid59437	0.289865	22589	9339	6965	1864
uid48073	0.289891	7737	3660	3561	819
uid168059	0.289893	22011	10130	7272	2244
uid57881	0.289911	6039	2967	2952	762
uid175778	0.289922	5488	2895	3210	519
uid59165	0.289945	2690	1618	1848	463
uid58353	0.289997	15499	7034	5577	1609
uid157999	0.290020	5143	2501	2675	587
uid161157	0.290022	2732	1658	1890	471
uid159985	0.290046	2705	1612	1837	461
uid58003	0.290059	16506	7309	6100	1983
uid195604	0.290065	7172	3435	3430	946
uid176921	0.290109	7905	3479	3690	731
uid159491	0.290154	2712	1621	1889	461
uid72627	0.290172	21683	9356	7357	1901
uid182202	0.290173	2550	1563	1787	460
uid159467	0.290176	2654	1628	1859	467
uid57961	0.290197	2329	1162	1546	298
uid58653	0.290199	1931	1170	1333	333
uid41861	0.290239	6144	3235	3118	898
uid182482	0.290245	8178	4014	3693	1010
uid58203	0.290268	15045	6364	5692	1327
uid84305	0.290272	6781	3256	3340	807
uid161161	0.290320	14102	5638	5001	1511
uid179202	0.290326	8744	4135	4011	894
uid57889	0.290362	9391	4470	4216	1179
uid159991	0.290385	2725	1609	1885	466
uid159639	0.290393	2506	1547	1807	454
uid182201	0.290400	2726	1658	1900	476
uid50553	0.290424	9535	4978	4248	1418
uid178201	0.290427	2749	1646	1874	473
uid68453	0.290432	11707	5356	4737	1186
uid161241	0.290434	1985	1221	1376	328
uid203025	0.290438	2299	1418	1666	383
uid57651	0.290454	6743	3089	3184	698
uid57955	0.290475	25320	12631	8403	2823
uid159867	0.290482	1994	1194	1365	340
uid43247	0.290490	8417	3965	3982	953
uid58897	0.290500	9789	4769	4441	1062
uid58451	0.290514	12824	5645	5134	1392
uid59309	0.290536	12743	5259	4325	1617
uid189753	0.290566	23051	10253	7701	2181
uid89409	0.290575	23377	10395	7801	2198
uid57653	0.290576	14478	6258	5451	1454
uid178203	0.290579	2752	1645	1873	473
uid58261	0.290583	9592	5012	4269	1427
uid84309	0.290596	7258	3384	3470	827
uid176500	0.290602	15205	6633	5304	1479
uid178202	0.290610	2730	1648	1851	471
uid58377	0.290617	22271	10132	7218	2266
uid73759	0.290620	8080	4028	3852	1076
uid58517	0.290645	2721	1653	1882	472
uid57949	0.290660	8930	4628	4093	1256
uid161149	0.290660	2626	1620	1874	462
uid58259	0.290670	9107	4774	4150	1392
uid161151	0.290684	2684	1587	1824	429
uid58347	0.290709	9363	4873	4197	1365
uid58577	0.290760	1635	934	1167	250
uid58685	0.290774	2555	1565	1797	438
uid74431	0.290776	7535	3752	3712	862
uid84297	0.290816	6793	3240	3327	789
uid203026	0.290861	2572	1586	1821	461
uid57787	0.290891	2729	1631	1860	465
uid193715	0.290891	2711	1642	1901	464
uid59197	0.290917	3756	1946	2193	465
uid203028	0.290938	2564	1570	1765	457
uid159677	0.290948	6736	3279	3441	815
uid157997	0.290954	18123	7604	6155	1821
uid159611	0.290966	2706	1648	1860	466
uid50585	0.290974	6883	3395	3510	848
uid161145	0.290994	2684	1595	1855	459
uid58125	0.291083	1896	1158	1328	336
uid161925	0.291091	2700	1601	1887	458
uid183005	0.291094	12881	5864	4969	1340
uid159615	0.291101	2699	1618	1828	471
uid61627	0.291195	4713	2370	2554	594
uid58263	0.291212	7532	3846	3775	1119
uid193714	0.291216	7268	3664	3541	860
uid66593	0.291225	5656	2769	2963	676
uid57613	0.291231	20245	8339	6536	1719
uid67369	0.291247	9889	4265	4567	929
uid162025	0.291319	9251	4813	4136	1396
uid167260	0.291320	6575	3212	3414	816
uid57603	0.291322	22445	10052	7577	2284
uid83607	0.291357	6717	3206	3313	785
uid53539	0.291368	2795	1646	1933	470
uid49903	0.291385	2646	1636	1904	470
uid58881	0.291404	6417	3121	3361	712
uid58707	0.291443	12426	5378	4947	1053
uid58343	0.291447	8723	4605	4060	1299
uid59099	0.291471	6440	3255	3441	867
uid58345	0.291476	8723	4605	4135	1295
uid174072	0.291480	6552	3139	3256	774
uid159669	0.291480	6634	3208	3385	804
uid159983	0.291509	2730	1620	1870	468
uid182931	0.291524	6494	3125	3234	830
uid84295	0.291535	7163	3387	3466	829
uid83609	0.291544	6669	3253	3423	817
uid176372	0.291546	23724	11180	8097	2545
uid57629	0.291559	1627	932	1162	249
uid157909	0.291567	6479	3181	3350	805
uid59277	0.291570	15415	6597	5687	1533
uid193772	0.291571	22470	10111	7598	2313
uid193771	0.291599	8977	4070	4260	929
uid58557	0.291604	5822	3082	2888	698
uid159675	0.291612	6509	3179	3341	801
uid49661	0.291629	5149	2623	2704	619
uid58503	0.291644	4107	2264	2538	627
uid159989	0.291664	2671	1628	1800	462
uid59081	0.291688	22046	10098	7354	2235
uid162175	0.291719	6745	3289	3446	810
uid47079	0.291733	6542	3082	3098	683
uid58985	0.291778	4434	2354	2580	610
uid84303	0.291794	6739	3269	3327	812
uid59899	0.291811	25069	11308	7819	2243
uid67501	0.291818	9200	4302	4154	1013
uid68141	0.291820	2680	1606	1698	620
uid158509	0.291824	18602	7873	6410	2011
uid58449	0.291825	14538	6232	5458	1461
uid43163	0.291831	7166	3497	3550	974
uid159667	0.291863	6345	3093	3315	779
uid84311	0.291871	6873	3292	3340	802
uid58283	0.291876	9644	4525	4231	1019
uid58549	0.291879	22639	10321	7569	2333
uid46099	0.291895	6601	3347	3285	807
uid58265	0.291911	9123	4652	4184	1223
uid58257	0.291920	8337	4314	3878	1267
uid58153	0.291949	8133	4293	3806	1141
uid58239	0.291951	5814	2876	3094	677
uid54411	0.291965	7795	3845	3611	1034
uid161197	0.292056	1920	1193	1330	325
uid182929	0.292081	15804	6914	5496	1499
uid178913	0.292089	20114	8296	6584	1738
uid58743	0.292102	9365	4960	4214	1428
uid52605	0.292156	22709	10172	7626	2287
uid57605	0.292164	11636	5286	4708	1494
uid165869	0.292172	2074	1303	1539	402
uid161143	0.292193	2665	1617	1869	463
uid43209	0.292247	7953	3920	3464	859
uid58775	0.292265	9155	4772	4104	1369
uid46523	0.292299	6427	3114	3240	708
uid58905	0.292307	19806	8316	6514	2207
uid86865	0.292316	21547	9832	6999	2210
uid159673	0.292338	6531	3194	3347	806
uid50427	0.292350	19711	8282	6351	2189
uid48825	0.292367	8581	4107	4010	993
uid58391	0.292399	17014	7915	6285	1978
uid58155	0.292409	7007	3464	3424	862
uid58069	0.292413	16606	7270	6109	1684
uid68753	0.292437	8656	4275	3959	952
uid183004	0.292458	8962	4021	3818	915
uid58321	0.292466	9179	4393	4053	1133
uid62961	0.292485	14452	6483	5722	1381
uid59307	0.292517	8751	4053	3964	1051
uid59207	0.292519	10409	4712	4361	1242
uid58249	0.292521	20345	9741	6954	2643
uid59055	0.292530	11139	5350	4844	1160
uid185179	0.292673	22851	10496	7558	2244
uid59089	0.292679	10156	4730	4275	1373
uid70727	0.292702	3667	1917	2127	488
uid159671	0.292702	6438	3149	3315	795
uid67363	0.292777	8464	3943	3725	1081
uid182933	0.292782	14224	6321	4937	1439
uid57891	0.292803	8720	4044	3988	1055
uid58141	0.292809	13824	6448	6023	1464
uid59049	0.292834	11484	4897	4412	941
uid63401	0.292839	6196	3079	3129	705
uid52607	0.292865	22207	10081	7492	2262
uid59215	0.292872	5090	2536	2874	561
uid58085	0.292883	10555	4701	4488	1077
uid54249	0.292898	6528	3517	3453	989
uid58527	0.292898	11401	4687	4275	1502
uid59057	0.292914	9719	4457	4463	1069
uid59411	0.292980	6770	3204	3498	762
uid190704	0.292986	10365	4761	4197	1245
uid159531	0.293004	4149	2264	2590	636
uid59429	0.293016	1800	1100	1253	305
uid57887	0.293069	8711	4131	3991	1100
uid158699	0.293152	5422	2915	2690	685
uid59435	0.293153	12530	5448	4753	1217
uid41935	0.293193	12346	5261	4631	1236
uid62959	0.293218	3419	1865	2092	487
uid68445	0.293369	4135	2203	2522	544
uid58509	0.293386	5284	2604	2848	681
uid89381	0.293420	6515	3203	3420	818
uid42521	0.293427	27385	12649	8510	2501
uid177516	0.293488	16276	6835	5748	1423
uid58991	0.293497	25168	12036	8210	2700
uid58427	0.293505	10186	4899	4603	1242
uid61349	0.293509	7125	3293	3165	704
uid162187	0.293537	18513	8321	6860	1784
uid159003	0.293569	9667	4252	4237	1515
uid162133	0.293585	12626	5875	5216	1414
uid77117	0.293645	18539	8347	6837	1774
uid58705	0.293735	9690	4861	4346	1198
uid168258	0.293741	6396	3114	3385	807
uid177517	0.293762	20008	8183	6522	1710
uid162135	0.293773	9487	4441	4275	1015
uid59033	0.293796	6324	3092	3317	826
uid61595	0.293849	7887	3936	3597	1021
uid43725	0.293855	12216	5523	5141	1151
uid58547	0.293860	7465	3627	3561	914
uid177713	0.293891	7634	3606	3723	913
uid58689	0.293897	6589	3120	3311	780
uid59433	0.293901	8065	3810	3880	981
uid58949	0.293968	2628	1460	1701	387
uid68745	0.293992	6148	3178	3159	827
uid71485	0.294010	8303	3857	3652	836
uid58269	0.294013	25004	13285	8931	3153
uid82343	0.294028	20544	8475	6571	2351
uid61643	0.294040	8579	4111	3883	1115
uid58507	0.294053	5392	2619	2821	668
uid59253	0.294177	4264	2265	2582	493
uid58021	0.294224	4630	2451	2785	688
uid75113	0.294268	7375	3548	3768	815
uid59131	0.294289	7319	3551	3528	879
uid61647	0.294291	9375	4396	4190	1057
uid58913	0.294303	15484	6764	5408	1241
uid183114	0.294319	15174	6473	5189	1487
uid64753	0.294326	14458	7037	5537	1762
uid63403	0.294335	21975	9815	7239	2488
uid59007	0.294357	9825	4964	4462	1230
uid58349	0.294400	8966	4534	4150	1217
uid57665	0.294455	7936	3834	3937	946
uid42155	0.294457	1627	930	1150	263
uid81783	0.294457	7450	3590	3483	777
uid73179	0.294467	9176	4340	4121	1147
uid162199	0.294535	9407	4416	4279	1088
uid41885	0.294559	13562	5927	5584	1225
uid59293	0.294560	3538	1802	2150	490
uid178369	0.294563	9177	4371	4256	1028
uid182928	0.294565	9470	4253	3944	912
uid52599	0.294566	10199	5071	4402	868
uid61603	0.294574	11657	5245	4803	1348
uid58513	0.294593	6957	3319	3402	855
uid159685	0.294629	22726	10415	7680	2344
uid59581	0.294635	14520	5707	5092	1566
uid162027	0.294660	1568	920	1153	196
uid58187	0.294681	19057	8022	6364	1735
uid174152	0.294721	4171	2267	2586	639
uid57697	0.294726	3542	1805	2160	489
uid183339	0.294745	13056	6023	4860	1399
uid58545	0.294753	4573	2583	2771	696
uid72795	0.294755	9601	4495	4306	1023
uid58657	0.294795	9637	4462	4273	1060
uid60161	0.294820	7490	3381	3449	736
uid57587	0.294822	4139	2233	2571	619
uid57595	0.294851	8751	4133	3982	1105
uid59345	0.294861	3826	2216	2410	611
uid161927	0.294864	8905	4758	4112	1376
uid158377	0.294888	6667	3235	3411	762
uid58459	0.294901	6330	3298	3463	840
uid58959	0.294951	8678	3974	4144	931
uid184076	0.294980	8172	3951	3687	881
uid58671	0.294993	3935	2095	2345	543
uid58681	0.295029	2503	1344	1653	300
uid183111	0.295036	13635	6274	5213	1541
uid48815	0.295100	17267	7016	5755	1502
uid57703	0.295100	8783	4339	4442	951
uid59155	0.295101	9470	4454	4276	1002
uid60171	0.295152	14915	6350	5844	1353
uid42613	0.295173	9800	4545	4093	1135
uid64755	0.295196	11093	4987	4556	1017
uid159665	0.295216	6228	3044	3258	757
uid58331	0.295247	2431	1343	1614	317
uid183110	0.295261	14450	6242	5009	1380
uid168182	0.295305	6800	3300	3225	733
uid67323	0.295321	13787	6608	5263	1625
uid158379	0.295371	6838	3316	3494	776
uid158381	0.295371	6838	3315	3471	776
uid158375	0.295376	6839	3315	3471	776
uid158383	0.295376	6837	3314	3493	776
uid158373	0.295381	6837	3315	3495	776
uid158531	0.295381	6837	3314	3493	776
uid176499	0.295409	4143	2274	2585	640
uid59397	0.295424	15956	7509	6118	1985
uid59279	0.295426	6838	3316	3471	776
uid179383	0.295501	8818	4336	4031	1160
uid72473	0.295524	9502	4432	4255	1062
uid46085	0.295554	23203	10073	7266	2993
uid58231	0.295571	9379	4447	4313	1055
uid61617	0.295581	12735	5546	4916	1458
uid48801	0.295606	5799	3120	3144	752
uid183109	0.295685	12843	5944	4871	1422
uid58373	0.295704	6225	3206	3502	858
uid58845	0.295727	17389	7289	5860	1920
uid175569	0.295732	12329	5476	5069	1186
uid159539	0.295735	8684	4095	3955	1078
uid196851	0.295737	2137	1174	1463	270
uid58405	0.295793	2616	1388	1714	319
uid61631	0.295867	17300	7337	6100	1518
uid57709	0.295902	1813	1036	1208	218
uid82931	0.295912	30021	13829	9351	2926
uid63159	0.295938	11317	5334	4578	1222
uid57941	0.296025	9605	4719	4167	1322
uid57865	0.296049	21835	10067	7395	2463
uid59213	0.296050	6421	3428	3355	984
uid85495	0.296051	1800	1042	1204	218
uid167486	0.296081	21950	9488	7372	2228
uid58771	0.296095	4206	2318	2629	642
uid159533	0.296111	4075	2239	2515	624
uid50539	0.296149	13513	6350	5327	1564
uid57925	0.296171	7853	3718	3518	926
uid58739	0.296181	9063	4113	4356	898
uid70793	0.296197	14705	6763	5583	1450
uid57767	0.296206	17811	7684	6142	1957
uid58079	0.296212	3259	1915	2091	455
uid58981	0.296241	3046	1760	2012	485
uid58661	0.296245	6118	2921	3168	726
uid57759	0.296255	5429	2598	2921	675
uid174460	0.296283	17383	7910	6398	2015
uid185759	0.296285	1804	1031	1204	215
uid58341	0.296288	8678	4660	4093	1379
uid46647	0.296289	2845	1686	1857	491
uid49957	0.296319	10068	4519	4419	1004
uid66301	0.296350	23370	10081	7369	2366
uid58821	0.296360	11620	5081	4764	1374
uid58267	0.296381	8912	4740	4160	1377
uid61615	0.296398	17351	7754	6486	1702
uid58515	0.296433	17454	7912	6448	2011
uid58933	0.296478	12302	5422	4930	1470
uid59233	0.296482	10429	4908	4658	1207
uid49133	0.296509	9017	4748	4446	1286
uid159535	0.296527	4198	2325	2615	643
uid52547	0.296546	13575	6306	4885	1332
uid41317	0.296565	5733	2871	2978	777
uid61565	0.296584	2137	1184	1444	268
uid58095	0.296597	4394	2289	2555	528
uid57899	0.296646	4114	2261	2545	621
uid57615	0.296650	17453	7206	5984	1514
uid60837	0.296653	7370	3505	3408	792
uid159857	0.296672	3261	1716	1986	478
uid58389	0.296674	17458	7930	6466	2025
uid58043	0.296678	15713	6985	5600	1667
uid162029	0.296687	1001	664	766	146
uid161945	0.296712	2119	1168	1451	267
uid196850	0.296716	2136	1178	1486	274
uid57617	0.296719	12468	5494	5117	1197
uid59013	0.296751	10337	5022	4492	1223
uid58715	0.296770	17034	8164	6038	2009
uid58387	0.296782	13503	6195	5462	1535
uid197171	0.296795	10006	4470	3914	1045
uid55403	0.296842	4499	2345	2597	534
uid158859	0.296868	12726	5602	5162	1203
uid57609	0.296886	5971	3173	3279	762
uid158055	0.296939	2120	1166	1456	272
uid156977	0.296963	2181	1180	1472	282
uid186548	0.296975	3464	1791	2045	501
uid72479	0.296977	6357	3179	3207	710
uid60487	0.297087	7321	3693	3693	1173
uid58295	0.297119	6235	3000	3148	762
uid158065	0.297136	2124	1161	1447	272
uid58805	0.297144	9192	4333	4208	1269
uid66307	0.297181	14513	6470	5617	1394
uid158063	0.297241	2126	1171	1461	273
uid43467	0.297265	22302	10192	7360	2008
uid86885	0.297347	6002	3179	3293	756
uid158053	0.297353	2123	1166	1459	273
uid193710	0.297427	6044	3209	3279	771
uid58733	0.297469	5835	3138	3117	766
uid59223	0.297473	11672	5884	4599	1553
uid162511	0.297473	17611	7993	6467	2017
uid194120	0.297473	4320	2166	2436	629
uid66331	0.297512	7564	3572	3593	694
uid58087	0.297518	5884	2976	3232	854
uid158051	0.297565	2112	1158	1448	270
uid57655	0.297569	13152	5751	5148	1727
uid58447	0.297573	11149	4821	4740	1114
uid183002	0.297593	17098	7676	6052	1784
uid58385	0.297621	14649	6703	5843	1594
uid83613	0.297636	11915	5405	4883	1181
uid205541	0.297640	21803	9405	7266	1877
uid51635	0.297697	8075	3831	3833	1165
uid173371	0.297764	1650	945	1211	197
uid61563	0.297764	12061	5470	5048	1262
uid184831	0.297770	NA	NA	NA	NA
uid162161	0.297800	22203	9458	6645	2294
uid57735	0.297831	12269	5531	4989	1201
uid57633	0.297847	2300	1284	1548	300
uid205256	0.297888	5889	2972	3232	854
uid170535	0.297918	6269	3270	3325	775
uid62461	0.297955	1012	674	768	150
uid49531	0.297963	3495	1855	2182	487
uid62947	0.297974	19294	8948	7166	1853
uid63345	0.298022	11484	4946	4752	1145
uid50551	0.298030	8831	4153	4153	968
uid74393	0.298036	16212	6640	5579	1531
uid58861	0.298046	3855	2166	2395	595
uid58667	0.298074	4095	2269	2380	607
uid57931	0.298123	17793	8441	6319	2421
uid58731	0.298168	7792	4101	4068	947
uid58209	0.298179	5732	3078	3157	745
uid68689	0.298270	23746	10077	7726	2013
uid68321	0.298319	4165	2241	2509	507
uid62243	0.298342	12806	6400	5221	1873
uid168183	0.298355	8017	3775	3687	819
uid57815	0.298362	17236	7774	6281	1611
uid66391	0.298369	13402	5955	5260	1281
uid58007	0.298370	12946	6537	5277	1892
uid58161	0.298378	2081	1192	1446	271
uid58937	0.298435	12329	5309	4789	1385
uid66299	0.298436	14926	6957	5703	1931
uid82369	0.298455	2114	1161	1470	274
uid158045	0.298502	2226	1227	1497	287
uid41019	0.298524	4695	2391	2653	546
uid68443	0.298557	16456	7168	6026	1941
uid49953	0.298561	13944	6276	5515	1375
uid162149	0.298565	12972	5687	5121	1732
uid162013	0.298644	3375	1737	1991	478
uid58801	0.298699	2195	1172	1503	292
uid62925	0.298700	21730	9449	7458	1938
uid170534	0.298705	5777	3104	3204	761
uid89383	0.298709	2171	1178	1482	285
uid58063	0.298715	2130	1161	1470	269
uid62923	0.298731	13926	6943	5583	1825
uid83615	0.298797	12268	5506	4997	1207
uid168256	0.298824	3493	1900	2042	498
uid66847	0.298828	11197	5232	4348	1370
uid58813	0.298842	9412	4131	4152	1090
uid58211	0.298854	6005	3178	3269	766
uid86653	0.298893	2216	1193	1503	287
uid86659	0.298905	2217	1200	1507	288
uid86655	0.298906	2212	1201	1505	288
uid86657	0.298907	2213	1202	1504	287
uid58737	0.299007	13990	6276	5591	1399
uid58641	0.299019	11242	5501	4971	1535
uid158057	0.299036	2099	1143	1443	271
uid73963	0.299045	2119	1170	1479	279
uid88067	0.299046	2218	1211	1519	286
uid59137	0.299110	7784	3767	3711	888
uid62105	0.299115	7108	3412	3636	883
uid197180	0.299156	3770	2124	2253	455
uid197182	0.299164	5111	2576	2732	633
uid175469	0.299196	3453	1781	1999	489
uid57851	0.299209	1789	1056	1298	291
uid55259	0.299227	10721	5009	4690	1157
uid59009	0.299233	11512	5311	4851	1135
uid158161	0.299234	2129	1160	1457	269
uid158357	0.299248	2129	1160	1457	269
uid42523	0.299256	22485	9815	7197	2054
uid165871	0.299271	17298	7787	6299	1862
uid58961	0.299277	2206	1191	1521	286
uid194119	0.299327	6005	3028	3158	738
uid158159	0.299327	2224	1223	1512	292
uid189952	0.299385	10470	4854	4262	1120
uid201037	0.299403	18823	8306	6563	1941
uid159541	0.299416	9957	5112	4543	1465
uid70839	0.299425	2318	1239	1558	290
uid183003	0.299434	12592	5346	4623	1306
uid164779	0.299434	3324	1824	2120	433
uid88063	0.299440	2001	1118	1416	275
uid183006	0.299443	11372	5434	4760	1241
uid158043	0.299513	2200	1190	1490	287
uid198768	0.299535	1816	1073	1311	285
uid58099	0.299565	17062	8044	6093	2245
uid59353	0.299579	12595	6343	5054	1637
uid58167	0.299586	13913	5909	4855	1350
uid162509	0.299600	10487	4934	4728	1138
uid81083	0.299623	1134	705	889	210
uid170612	0.299623	3996	2111	2378	505
uid63399	0.299629	5979	3122	3323	866
uid58383	0.299670	14742	6704	5802	1653
uid58921	0.299678	19248	8665	6482	1961
uid168379	0.299732	12202	5861	5182	1541
uid158855	0.299740	12181	5496	4896	1190
uid62909	0.299770	12817	6464	5223	1881
uid60727	0.299778	3496	1789	2066	496
uid81081	0.299795	27115	12015	8164	2289
uid58027	0.299803	2143	1172	1480	276
uid86751	0.299822	2111	1174	1452	283
uid59301	0.299845	2146	1146	1474	277
uid58047	0.299867	21045	8954	7139	1775
uid176364	0.299880	12970	5626	5431	1139
uid58159	0.299887	1913	1090	1363	274
uid59217	0.299890	11651	5170	4432	1216
uid57733	0.299898	17749	8065	6483	2030
uid57967	0.299907	17588	8296	6197	2332
uid158857	0.299916	12177	5490	4895	1183
uid58859	0.299945	13979	6335	5533	1425
uid59387	0.299949	10816	5507	4801	1639
uid88069	0.299983	2215	1202	1493	289
uid182930	0.299999	14242	6438	5092	1462
uid58305	0.300003	4862	2369	2701	642
uid182932	0.300017	13391	5928	4994	1416
uid58431	0.300023	7507	3751	3818	1013
uid57823	0.300049	28138	13016	8688	2715
uid82367	0.300058	1005	661	761	148
uid77119	0.300063	8270	3938	3788	989
uid184011	0.300069	6917	3363	3334	817
uid57707	0.300092	1692	990	1202	210
uid175779	0.300122	3934	2169	2560	419
uid73585	0.300158	4259	2109	2361	617
uid183113	0.300200	10954	4803	4431	1187
uid161961	0.300227	8732	4251	3889	1222
uid183112	0.300281	15867	7132	5774	1731
uid59251	0.300312	8973	4614	4209	1152
uid156845	0.300343	2267	1212	1501	290
uid58639	0.300345	15577	7372	5949	1998
uid59419	0.300387	10899	5226	4547	1325
uid171995	0.300400	12746	6032	5206	1410
uid173372	0.300418	1697	978	1247	208
uid58799	0.300455	2160	1202	1502	285
uid74025	0.300455	8876	3882	3664	1094
uid58183	0.300472	5201	2868	2919	796
uid57951	0.300493	1561	924	1132	251
uid58363	0.300518	5420	2850	2953	798
uid58873	0.300528	11994	5360	4909	1165
uid78933	0.300540	10825	5486	4754	1639
uid162009	0.300547	12593	6028	5198	1490
uid57645	0.300564	8542	4216	3841	1207
uid183008	0.300567	8765	4204	3946	888
uid59061	0.300617	15915	7430	5618	1571
uid81775	0.300681	7498	3668	3688	881
uid42975	0.300693	20684	9225	6956	2003
uid81627	0.300724	9666	5001	4541	1408
uid53037	0.300741	6986	3499	3742	879
uid59161	0.300746	3719	2081	2274	510
uid162203	0.300754	10778	5123	4693	1302
uid59371	0.300756	1894	1107	1366	292
uid58425	0.300774	10750	5496	4704	1625
uid59187	0.300775	6772	3208	3258	749
uid193704	0.300794	16683	7439	6200	1818
uid48809	0.300820	3792	2074	2311	555
uid46181	0.300842	5391	2838	2877	747
uid89389	0.300862	10785	5479	4765	1617
uid203393	0.300899	20027	9337	7010	2464
uid58123	0.300938	4813	2356	2813	601
uid58615	0.300953	9867	4640	4571	1021
uid46253	0.300958	21577	9492	7082	2067
uid158039	0.300981	2163	1211	1460	275
uid162107	0.301003	3951	2165	2411	515
uid57849	0.301014	4111	2125	2451	574
uid58679	0.301022	8798	4291	3894	1264
uid159869	0.301044	10658	5415	4675	1614
uid158853	0.301057	12183	5473	4910	1163
uid53371	0.301104	8654	4292	4085	1160
uid176370	0.301107	22806	10001	7305	2165
uid59025	0.301154	11731	5533	4761	1360
uid57623	0.301250	10690	5440	4754	1617
uid61575	0.301256	3607	2032	2212	509
uid159519	0.301268	130	90	111	33
uid58075	0.301272	19365	8772	6499	1986
uid58025	0.301273	11866	5033	4443	1272
uid57593	0.301295	13076	6098	5310	1488
uid58011	0.301353	9673	4619	4266	1078
uid59355	0.301363	10773	5467	4789	1630
uid173373	0.301376	1677	963	1229	203
uid198767	0.301377	1741	1008	1208	269
uid46943	0.301379	9917	4881	4692	1317
uid62265	0.301384	8863	4031	3681	1094
uid46839	0.301385	9918	4891	4697	1321
uid78143	0.301418	6060	3317	3340	798
uid57803	0.301434	15482	6758	5294	1560
uid183115	0.301441	12097	5700	5016	1339
uid58521	0.301459	10380	5155	4521	1247
uid53251	0.301472	8920	4196	4048	870
uid67351	0.301479	14704	6941	5578	1879
uid61645	0.301481	1695	988	1164	269
uid61247	0.301495	7821	3960	3733	1141
uid61601	0.301497	5484	2853	3152	749
uid58081	0.301501	16879	7742	6223	1907
uid68687	0.301510	1800	1051	1317	284
uid59241	0.301532	11112	5101	4754	1107
uid165873	0.301599	1288	789	960	248
uid59015	0.301601	11440	5229	4890	1128
uid159871	0.301625	11261	5250	4774	1093
uid57927	0.301625	11261	5251	4774	1093
uid183485	0.301626	10951	5141	4880	1080
uid83617	0.301633	11262	5242	4776	1093
uid193717	0.301650	1301	807	971	255
uid48999	0.301653	11581	5355	5031	1079
uid58133	0.301739	5923	2879	3045	749
uid71131	0.301779	12251	5573	5029	1195
uid57937	0.301795	20039	9353	7037	2472
uid162105	0.301814	4087	2284	2485	537
uid46083	0.301875	8087	3575	3487	1088
uid58729	0.301876	25216	10764	7606	2184
uid58355	0.301883	16473	7651	6260	1872
uid175777	0.301922	12573	5839	4785	1356
uid77127	0.301931	1187	737	907	238
uid59183	0.301958	6928	3625	3582	915
uid58243	0.301992	1645	961	1157	269
uid183341	0.302000	6918	3564	3425	835
uid162041	0.302017	7204	3602	3861	870
uid61597	0.302077	8457	4261	4268	986
uid162023	0.302092	3612	1884	2159	522
uid63627	0.302122	3973	2079	2325	547
uid58611	0.302171	4915	2572	2803	595
uid176498	0.302173	8890	4500	4463	1024
uid193764	0.302174	2418	1286	1629	316
uid58763	0.302174	3842	2023	2320	576
uid186598	0.302183	3623	2062	2225	517
uid58019	0.302191	11354	5127	4737	1115
uid58163	0.302212	10735	5650	4733	1568
uid191340	0.302280	4662	2473	2686	579
uid58699	0.302289	25171	11161	7877	2421
uid171260	0.302340	17271	7961	6489	1937
uid158171	0.302354	4262	2305	2500	668
uid55727	0.302371	5576	2902	2940	741
uid58857	0.302374	3103	1856	2105	541
uid57773	0.302387	4823	2352	2716	664
uid58603	0.302443	10561	5114	4562	1207
uid59319	0.302473	12295	5596	4978	1191
uid58501	0.302493	6458	3183	3493	778
uid41601	0.302629	13298	6728	5469	1705
uid58173	0.302629	5571	2739	2799	660
uid171829	0.302631	1432	837	1012	221
uid57725	0.302634	14514	6653	5773	1633
uid57969	0.302649	13216	6679	5315	1720
uid58723	0.302671	13581	6489	5509	1699
uid68749	0.302676	11519	5654	4915	1528
uid173370	0.302684	1674	969	1196	204
uid61607	0.302692	4886	2407	2794	645
uid184079	0.302694	3713	1957	2327	503
uid58013	0.302752	1626	954	1137	272
uid58401	0.302774	3739	2073	2541	398
uid59105	0.302844	4195	2258	2507	525
uid51367	0.302863	7418	3328	3478	759
uid59143	0.302870	9453	4695	4292	1211
uid59209	0.302895	5062	2760	2950	685
uid182483	0.302897	2374	1313	1693	356
uid58765	0.302926	9018	4595	4523	1054
uid58651	0.302941	15836	7468	5895	1895
uid66305	0.302941	3006	1704	2019	396
uid46345	0.302959	8911	4651	4452	1189
uid188480	0.302976	15493	7361	5903	2161
uid58371	0.303009	22486	9646	7381	2186
uid82347	0.303021	13921	6919	5571	1897
uid59051	0.303022	7244	3445	3696	785
uid183337	0.303041	7570	3724	3796	866
uid58907	0.303090	10593	5631	4643	1501
uid184342	0.303100	11729	5821	5112	1534
uid167583	0.303112	16721	7870	6192	1933
uid59127	0.303113	7635	3823	3947	908
uid68057	0.303126	10430	5466	4633	1518
uid41533	0.303148	1323	822	985	271
uid57953	0.303167	23095	9872	7416	2130
uid57869	0.303171	3891	2045	2325	561
uid170940	0.303193	10976	5475	4923	1513
uid198526	0.303229	10294	4974	4838	1116
uid173858	0.303238	19357	8643	6884	1930
uid62937	0.303246	11568	5203	4763	1140
uid58205	0.303258	2951	1316	1505	214
uid184343	0.303399	7252	3544	3449	863
uid58499	0.303423	3968	2192	2444	511
uid162113	0.303434	12117	5874	5139	1584
uid58245	0.303491	1633	951	1138	268
uid62225	0.303550	9589	4601	4472	1039
uid158679	0.303555	9044	4547	4475	1049
uid58809	0.303561	3900	2060	2299	575
uid58073	0.303567	24915	10775	8027	2257
uid46661	0.303580	10223	4952	4816	1117
uid58169	0.303590	6568	3101	3420	757
uid190222	0.303600	8810	4444	4478	1017
uid183007	0.303646	10164	4584	4109	1116
uid57647	0.303716	5444	2781	2933	788
uid87037	0.303726	19694	9123	6964	2370
uid184822	0.303781	12143	6213	5023	1662
uid162739	0.303793	9181	4626	4568	1054
uid58987	0.303808	11437	5048	4564	1139
uid205052	0.303823	2711	1267	1461	212
uid51505	0.303851	6823	3395	3314	993
uid59027	0.303878	9471	4771	4305	1217
uid50545	0.303882	12605	5915	5261	1470
uid175904	0.303956	4055	2183	2373	616
uid59079	0.304049	10915	4782	4368	1093
uid58735	0.304053	16977	8025	6244	1995
uid57843	0.304069	16602	7822	6096	1923
uid61245	0.304097	2431	1347	1578	318
uid68707	0.304100	8866	3927	4011	920
uid182934	0.304117	8327	3970	3736	919
uid58107	0.304117	1589	936	1136	242
uid46803	0.304232	6852	3527	3445	895
uid49485	0.304304	10720	5246	4989	1122
uid158685	0.304310	9005	4527	4473	1049
uid158677	0.304322	8950	4520	4475	1047
uid162055	0.304326	16137	7504	6212	1865
uid57591	0.304326	18238	8469	6470	2265
uid58769	0.304337	24537	10425	7816	2291
uid161973	0.304344	3559	2006	2263	473
uid58113	0.304393	10784	4934	4738	1089
uid162053	0.304442	2710	1263	1448	209
uid59227	0.304462	2404	1280	1624	316
uid58189	0.304482	6020	3000	3166	821
uid58275	0.304493	8502	4219	4181	951
uid182733	0.304496	17819	8298	6627	2114
uid61593	0.304504	10702	5275	4794	1387
uid61581	0.304600	4924	2471	2786	681
uid58957	0.304635	12506	6251	5092	1601
uid58697	0.304652	19917	8880	6866	1963
uid58291	0.304712	7992	4048	3837	1018
uid61637	0.304715	9023	4557	4430	1070
uid46801	0.304723	6164	3230	3233	864
uid162089	0.304736	16844	8032	6343	1975
uid58967	0.304752	2630	1460	1720	415
uid58369	0.304755	23445	10058	7544	2265
uid58701	0.304779	21209	9248	7103	2064
uid59265	0.304787	7768	3827	3839	1161
uid49725	0.304789	7117	3448	3544	838
uid58071	0.304798	1614	947	1140	259
uid58361	0.304805	6149	2967	3075	840
uid59129	0.304852	3932	2097	2432	537
uid68741	0.304869	125	87	109	32
uid162001	0.304903	2204	1296	1488	268
uid66303	0.304913	20608	9664	7218	2487
uid196598	0.304945	16736	7937	6331	1957
uid59403	0.304972	8357	4162	4092	1046
uid188115	0.304995	1243	772	940	242
uid58595	0.305013	3434	1935	2213	466
uid58375	0.305017	3973	2132	2332	583
uid41287	0.305071	1185	729	898	245
uid58319	0.305084	4538	2268	2677	663
uid49469	0.305181	6848	3523	3516	876
uid58419	0.305226	9759	4993	4525	959
uid58625	0.305293	5832	3078	3202	716
uid58323	0.305438	4339	2132	2544	603
uid58599	0.305455	15953	7533	6181	1824
uid58177	0.305465	11625	5319	4466	1121
uid57977	0.305480	16958	8016	6387	1983
uid59101	0.305492	8384	4304	4016	1131
uid181998	0.305554	3406	1901	2195	463
uid57643	0.305621	3152	1602	1912	451
uid58909	0.305679	19836	8825	6903	1955
uid159693	0.305716	9905	4943	4578	1385
uid58139	0.305723	15218	6543	5401	1281
uid59271	0.305723	8891	4506	4484	1036
uid161999	0.305773	2091	1246	1365	262
uid47087	0.305773	2362	1353	1534	265
uid168320	0.305780	15874	7059	5457	1349
uid58059	0.305805	2686	1259	1489	206
uid58811	0.305851	3550	1966	2215	459
uid83161	0.305854	15107	7432	6019	1751
uid83123	0.305859	9777	4865	4697	1079
uid89379	0.305876	3432	1939	2200	457
uid68747	0.305879	16346	7705	6165	1936
uid89373	0.305912	3432	1935	2193	457
uid58467	0.305940	7387	3640	3678	979
uid57945	0.305955	16985	8069	6344	1992
uid198830	0.305963	12843	6094	5256	1462
uid59367	0.305964	6784	3357	3379	877
uid57597	0.306029	13095	6191	5318	1486
uid57993	0.306057	2089	1251	1367	263
uid174512	0.306060	3522	1859	2241	487
uid198829	0.306077	13094	6184	5318	1486
uid58039	0.306107	2887	1301	1549	209
uid58175	0.306117	5438	2611	2853	701
uid46679	0.306140	2144	1233	1382	247
uid62921	0.306148	10825	5229	4864	1249
uid57853	0.306263	1535	978	1149	240
uid57933	0.306305	1613	958	1126	253
uid41333	0.306343	6281	3178	3341	791
uid58617	0.306345	12478	6161	5297	1810
uid58303	0.306350	21954	9527	7350	2169
uid159955	0.306360	9928	4950	4631	1384
uid59405	0.306399	3903	2101	2381	539
uid58127	0.306399	5325	2712	2840	659
uid59041	0.306478	4460	2304	2658	629
uid59083	0.306482	8770	4453	4410	1011
uid162173	0.306522	16762	7966	6322	1982
uid58777	0.306531	7669	3695	3604	830
uid195459	0.306651	15099	7072	5961	1657
uid59291	0.306654	5890	3597	3184	1031
uid57745	0.306655	3745	2017	2422	524
uid58129	0.306658	4297	2181	2378	597
uid50119	0.306670	10000	4943	4741	1113
uid59185	0.306694	5081	2595	2882	638
uid183338	0.306742	8712	4192	3861	965
uid58479	0.306745	10402	4866	4494	1103
uid58627	0.306763	16234	7659	6131	1862
uid58631	0.306787	11595	5762	5053	1614
uid62131	0.306850	3627	1968	2356	505
uid190882	0.306870	2909	1726	1943	438
uid46251	0.306889	2911	1731	1952	445
uid70791	0.306899	4967	2673	2899	681
uid197202	0.306950	12072	5841	5305	1365
uid40659	0.306988	9870	4958	4585	1379
uid57833	0.307038	8559	3570	3289	958
uid58473	0.307063	6246	3051	3293	882
uid184078	0.307067	15953	7697	6143	1920
uid205540	0.307125	12636	6215	5329	1774
uid46989	0.307135	6427	3212	3377	789
uid58999	0.307146	3276	1867	2139	446
uid66323	0.307158	11093	5624	4786	1623
uid189950	0.307171	3677	1957	2328	499
uid59275	0.307192	16771	8016	6323	1980
uid189951	0.307246	3583	1911	2277	494
uid168996	0.307260	16364	7811	6146	1906
uid183340	0.307283	8448	4087	3871	955
uid158693	0.307285	20837	9500	7064	2671
uid62245	0.307343	10702	5150	4582	1116
uid59231	0.307362	6199	3231	3377	828
uid59243	0.307430	10180	5140	4770	1342
uid57589	0.307443	3425	1932	2196	452
uid66601	0.307444	4345	2555	2666	624
uid58693	0.307446	3408	1924	2186	452
uid162087	0.307465	2117	1155	1339	230
uid60723	0.307485	6498	3247	3370	866
uid68691	0.307505	2064	1231	1284	245
uid168665	0.307508	2001	1181	1278	244
uid41819	0.307553	9133	4500	4315	1073
uid81439	0.307597	9762	4499	4225	1309
uid197154	0.307605	2507	1437	1586	277
uid159657	0.307626	9101	4467	4310	1081
uid59179	0.307691	6439	3304	3183	928
uid158173	0.307742	4626	2584	2794	537
uid170255	0.307758	4751	2499	2754	618
uid162097	0.307766	6688	3383	3382	775
uid46841	0.307770	1013	658	783	179
uid180867	0.307793	10032	4992	4619	1181
uid60859	0.307855	1999	1168	1317	244
uid59029	0.307901	11314	5526	5029	1449
uid165185	0.307903	16738	7706	6114	1905
uid57635	0.307914	3496	1862	2257	487
uid158369	0.307956	6273	3807	3296	1033
uid49533	0.307960	10242	4868	4911	1124
uid58131	0.307992	4703	2435	2580	657
uid61599	0.307993	9346	4777	4475	1141
uid57607	0.308082	5768	3066	3145	831
uid62103	0.308091	4745	2497	2773	621
uid81629	0.308103	7510	3943	3695	923
uid161097	0.308122	3907	2153	2349	602
uid58553	0.308175	6084	3106	3172	812
uid61609	0.308182	4476	2246	2664	587
uid52781	0.308225	11964	5625	5017	1276
uid49487	0.308230	7197	3382	3376	895
uid58989	0.308269	10726	4896	4400	1238
uid45927	0.308284	3793	2192	2403	558
uid58213	0.308376	10306	5131	4863	1180
uid58135	0.308378	10938	4902	4494	1237
uid57915	0.308380	13641	6740	5823	1570
uid58891	0.308450	5975	3140	3293	820
uid50331	0.308510	5561	2921	2943	769
uid158071	0.308512	13734	6406	5315	1507
uid58939	0.308518	3139	1807	2085	431
uid42519	0.308534	16117	7825	6197	2181
uid59163	0.308555	1650	929	1158	287
uid41729	0.308557	6475	3348	3549	860
uid159875	0.308719	3774	2192	2398	557
uid59195	0.308755	5747	2743	3074	635
uid197193	0.308901	4767	2519	2742	620
uid57897	0.308918	4590	2377	2608	628
uid172628	0.308953	2073	1256	1355	256
uid59095	0.308964	5733	3174	3170	745
uid58831	0.308970	12014	6139	5365	1410
uid46231	0.309039	3290	1922	2257	530
uid73771	0.309076	4306	2370	2640	613
uid58917	0.309082	11544	5930	5258	1378
uid67387	0.309093	4928	2584	2820	714
uid58061	0.309111	2191	1311	1410	270
uid59249	0.309179	11071	5757	5164	1330
uid58755	0.309189	11179	4990	4453	1182
uid181997	0.309202	2182	1172	1352	232
uid162193	0.309206	10184	5188	4742	1218
uid58535	0.309214	6682	3303	3402	794
uid58541	0.309277	13638	6762	5852	1580
uid197194	0.309292	4239	2306	2636	590
uid175256	0.309373	6228	3543	3445	824
uid87001	0.309424	11503	5813	5122	1314
uid158047	0.309471	11896	6105	5359	1412
uid59063	0.309476	11462	5893	5229	1358
uid158073	0.309492	13579	6307	5220	1488
uid58687	0.309554	3226	1829	2124	450
uid51695	0.309555	1972	1127	1298	230
uid58001	0.309589	11818	5859	5061	1708
uid59363	0.309610	17152	7935	6366	2253
uid59373	0.309612	5444	2782	3017	765
uid172631	0.309619	2072	1252	1352	254
uid162047	0.309630	13603	6727	5793	1557
uid162049	0.309630	13603	6723	5793	1557
uid58789	0.309640	5970	3134	3282	799
uid58201	0.309647	11295	5723	5253	1317
uid172629	0.309662	2069	1247	1349	253
uid172624	0.309687	2074	1257	1343	255
uid172626	0.309702	2076	1257	1346	256
uid175255	0.309712	5790	3400	3272	822
uid172625	0.309723	2072	1250	1354	255
uid172627	0.309727	2070	1251	1351	256
uid87003	0.309782	2144	1137	1334	229
uid58403	0.309802	5555	2904	2894	788
uid58537	0.309832	7328	3613	3621	859
uid58915	0.309889	11910	6100	5407	1389
uid58523	0.309894	13330	6312	5485	1370
uid189748	0.309907	8401	3973	3858	940
uid172630	0.309972	2069	1247	1351	254
uid201427	0.309988	11361	5756	5105	1306
uid62097	0.309995	4679	2507	2740	644
uid176368	0.310034	5709	2981	3327	668
uid57793	0.310057	11351	5767	5099	1305
uid57659	0.310080	8406	3981	3859	939
uid73423	0.310156	11648	6013	5176	1578
uid58953	0.310206	11038	4942	4501	1271
uid58017	0.310240	11498	5933	5302	1386
uid80743	0.310242	6284	3150	3381	778
uid58973	0.310256	11980	6156	5419	1408
uid193773	0.310280	9229	4525	4381	1100
uid58683	0.310301	5442	3101	3056	786
uid59269	0.310336	11273	5719	5226	1312
uid86059	0.310365	11997	6139	5368	1417
uid59191	0.310387	3932	2170	2361	627
uid48819	0.310468	6263	3751	3330	923
uid59273	0.310496	5069	2771	2937	689
uid58215	0.310550	10779	5371	4892	1262
uid162949	0.310568	6146	3050	3165	758
uid53543	0.310570	2369	1378	1566	267
uid50609	0.310592	5422	3187	3170	788
uid162195	0.310594	11911	6123	5386	1405
uid184077	0.310612	4935	2872	2953	715
uid84397	0.310640	12350	6298	5453	1442
uid176363	0.310666	6723	3415	3419	872
uid57973	0.310754	11318	5736	5125	1306
uid61619	0.310783	2082	1185	1337	247
uid72767	0.310797	6310	3287	3444	871
uid62099	0.310814	2472	1415	1566	291
uid84393	0.310834	12039	6178	5359	1430
uid58415	0.310850	10408	5258	4841	1240
uid86647	0.310886	5116	2731	2926	696
uid162947	0.310895	6805	3479	3538	872
uid47317	0.310964	13116	6179	5170	1452
uid58531	0.310978	13511	6648	5748	1544
uid58309	0.311017	3513	1806	2127	537
uid58533	0.311020	3501	1917	2249	506
uid161975	0.311032	13857	6852	5895	1580
uid87035	0.311080	11070	5684	5141	1358
uid197167	0.311155	6729	2963	3170	637
uid51721	0.311190	9167	4492	3943	1013
uid51371	0.311215	9009	4191	3953	1130
uid54341	0.311238	3249	1873	2161	445
uid58049	0.311268	7027	3544	3519	853
uid57765	0.311299	2988	1870	2031	502
uid198746	0.311315	11901	6115	5367	1403
uid57995	0.311335	3591	1834	2183	544
uid57875	0.311360	13296	6271	5234	1471
uid59431	0.311368	11894	6079	5401	1379
uid58287	0.311430	13197	6246	5594	1371
uid184824	0.311466	1941	1192	1298	259
uid86645	0.311475	12009	6159	5359	1415
uid59247	0.311515	11979	6108	5425	1395
uid58313	0.311560	3598	1842	2203	498
uid81197	0.311579	7342	3594	3803	844
uid162043	0.311586	13634	6751	5850	1569
uid58151	0.311586	5260	2604	2778	682
uid87049	0.311588	11979	6135	5377	1407
uid58583	0.311593	10920	5483	5087	1283
uid57799	0.311648	12036	6184	5393	1421
uid86061	0.311705	11813	6101	5380	1403
uid162061	0.311749	12307	6340	5549	1454
uid57627	0.311767	6628	3364	3412	816
uid55845	0.311768	22726	10883	7701	2698
uid178014	0.311774	NA	NA	NA	NA
uid50547	0.311839	18980	8880	6707	2235
uid58591	0.311850	4507	2384	2688	622
uid58539	0.311852	6928	3649	3620	888
uid62123	0.311874	4768	2533	2745	660
uid58197	0.311991	6490	3333	3431	809
uid57649	0.311995	5814	2973	3194	717
uid58887	0.312002	1483	926	1119	216
uid58623	0.312006	13542	6732	5719	1524
uid58607	0.312051	13918	6535	5353	1538
uid59325	0.312126	1875	1032	1159	206
uid58979	0.312157	12035	6151	5497	1394
uid159233	0.312184	11069	5597	5116	1310
uid58191	0.312206	11247	5702	5137	1347
uid67391	0.312333	3428	1875	2206	543
uid57729	0.312390	2981	1636	1650	346
uid59097	0.312399	12012	6109	5404	1411
uid58587	0.312479	3719	2151	2317	632
uid58033	0.312502	6334	3262	3512	814
uid57625	0.312509	3564	2018	2211	572
uid59153	0.312532	13937	6587	5370	1578
uid68283	0.312547	3340	1933	2101	517
uid156881	0.312574	6666	3373	3380	836
uid65787	0.312580	7021	3250	3477	780
uid46807	0.312616	15594	7665	6041	1947
uid158049	0.312617	19355	8851	6562	2151
uid58613	0.312635	5695	2906	3157	718
uid195457	0.312721	6679	3412	3559	849
uid59205	0.312732	7297	3769	3686	742
uid58609	0.312776	13439	6312	5190	1495
uid62907	0.312846	11016	5494	5105	1296
uid58045	0.312852	6154	3162	3308	795
uid58077	0.312913	1734	1067	1251	252
uid198769	0.312941	6603	3422	3526	841
uid58037	0.312957	13320	6272	5287	1484
uid161923	0.312996	4955	2644	2853	668
uid58487	0.312997	13740	6544	5280	1546
uid59297	0.313014	15580	7440	5903	2047
uid157913	0.313020	8217	3914	3843	921
uid57711	0.313030	1482	930	1119	217
uid158059	0.313047	8164	3908	3827	921
uid159835	0.313048	8164	3916	3827	921
uid58357	0.313088	3806	1927	2344	504
uid159537	0.313103	7003	3653	3816	891
uid159873	0.313103	8218	3915	3823	922
uid88075	0.313109	1523	953	1116	249
uid58157	0.313123	13935	6551	5334	1564
uid195458	0.313153	6638	3420	3525	851
uid161955	0.313159	6620	3376	3406	826
uid57631	0.313188	3635	2050	2346	525
uid193709	0.313220	6703	3389	3441	834
uid59407	0.313233	6025	3075	3281	751
uid58893	0.313241	3614	2022	2325	530
uid162073	0.313272	15533	7590	5999	1971
uid190101	0.313302	11769	6013	5345	1383
uid59011	0.313343	1490	932	1061	218
uid197178	0.313384	6692	3433	3441	832
uid161921	0.313400	4951	2619	2920	659
uid62715	0.313411	19695	8996	6571	2187
uid57611	0.313424	3678	2039	2294	590
uid58485	0.313542	12516	5847	5054	1394
uid59151	0.313547	13656	6455	5317	1534
uid161971	0.313580	3862	2193	2363	646
uid57827	0.313588	993	640	769	212
uid60855	0.313603	6850	3501	3647	810
uid58629	0.313605	4103	2193	2502	561
uid158537	0.313631	12842	6061	5049	1403
uid61569	0.313670	2476	1426	1480	265
uid57781	0.313677	13197	6630	5591	1503
uid47083	0.313686	5599	3132	3125	741
uid49871	0.313773	16524	7884	6132	2016
uid58235	0.313775	5963	3058	3235	780
uid57831	0.313779	13260	6653	5609	1505
uid46657	0.313782	9074	4658	3977	1134
uid57657	0.313787	12374	5836	5277	1262
uid62083	0.313808	1218	778	931	256
uid158119	0.313811	13177	6178	5129	1462
uid58359	0.313841	3877	1983	2268	550
uid58005	0.313856	1807	1063	1259	221
uid158165	0.313863	15644	7472	6230	1443
uid162007	0.313864	13333	6630	5720	1514
uid86887	0.313864	6568	3360	3430	829
uid59969	0.313884	14729	7170	5814	1712
uid170941	0.313936	6772	3362	3391	805
uid58619	0.313945	13255	6297	5185	1503
uid73587	0.313945	6826	3246	3552	863
uid163995	0.313971	13166	6609	5595	1498
uid59391	0.313980	12281	6274	5550	1440
uid62273	0.314006	7408	3867	3935	945
uid58217	0.314068	11568	5873	5255	1382
uid58307	0.314071	3767	1911	2302	489
uid57957	0.314073	16343	8046	6202	2106
uid84383	0.314091	12140	6110	5414	1418
uid174335	0.314119	16443	7925	6094	2083
uid72801	0.314121	6396	3364	3421	811
uid59425	0.314146	12729	6428	5543	1469
uid57991	0.314176	10979	5477	5144	1300
uid58437	0.314219	3697	1908	2298	509
uid162011	0.314331	12380	6302	5550	1444
uid59091	0.314357	12993	6550	5569	1494
uid162077	0.314388	3761	2138	2322	634
uid162129	0.314460	7142	3589	3810	871
uid58423	0.314465	3896	1974	2308	546
uid41023	0.314473	12549	6346	5476	1469
uid162093	0.314515	3626	2112	2258	607
uid58819	0.314536	3605	1858	2266	497
uid59295	0.314545	16752	8073	6162	2116
uid58963	0.314585	2550	1322	1650	357
uid58093	0.314612	4697	2523	2756	657
uid161947	0.314612	12132	6195	5519	1414
uid59395	0.314620	10275	5144	4561	1204
uid59289	0.314630	3428	1941	2166	516
uid57621	0.314640	12922	6107	5201	1456
uid62979	0.314640	13558	6721	5772	1537
uid58223	0.314665	6070	3205	3450	841
uid58395	0.314707	12538	6347	5595	1444
uid58593	0.314732	4392	2362	2697	603
uid52593	0.314742	12576	6360	5548	1457
uid188478	0.314779	17080	7937	6632	1808
uid86861	0.314802	15539	7652	5967	2016
uid162099	0.314885	12310	6269	5572	1440
uid161985	0.314887	12977	6512	5593	1525
uid189241	0.314891	12837	6561	5578	1736
uid40821	0.314949	13250	6735	5730	1744
uid58803	0.314956	12341	6264	5575	1422
uid58637	0.315002	3509	1930	2207	505
uid59235	0.315035	13135	6599	5592	1498
uid59375	0.315053	11832	6028	5422	1407
uid59383	0.315055	12819	6503	5568	1503
uid162101	0.315063	12511	6353	5548	1459
uid161949	0.315076	12144	6209	5512	1417
uid162069	0.315099	13213	6455	5373	1507
uid161987	0.315114	13341	6625	5723	1506
uid70155	0.315149	11560	5840	5283	1328
uid57825	0.315149	3901	2194	2399	647
uid161965	0.315179	13134	6543	5643	1490
uid59085	0.315184	12290	5812	5243	1290
uid58143	0.315217	15198	7425	6092	1769
uid161939	0.315221	13499	6716	5781	1516
uid175524	0.315315	1591	957	1194	258
uid58145	0.315325	12737	6536	5530	1734
uid178948	0.315383	7094	3596	3793	835
uid189751	0.315390	1776	1028	1222	321
uid176127	0.315466	13088	6597	5623	1525
uid187277	0.315480	12771	6491	5599	1478
uid162153	0.315489	13044	6558	5556	1461
uid161951	0.315509	12490	6396	5655	1475
uid46655	0.315534	13168	6611	5586	1480
uid59377	0.315572	12639	6400	5637	1455
uid57819	0.315578	3682	2153	2307	629
uid185180	0.315590	14434	6851	6123	1555
uid199898	0.315597	5300	2525	2878	652
uid57761	0.315632	3699	1905	2302	497
uid162139	0.315663	13383	6699	5711	1501
uid58783	0.315665	12635	6428	5642	1474
uid161991	0.315670	12751	6501	5527	1505
uid175905	0.315699	13103	6607	5648	1528
uid176128	0.315728	13062	6598	5652	1524
uid59245	0.315810	12212	6260	5560	1440
uid162081	0.315847	3753	2130	2308	627
uid161993	0.315883	12814	6483	5622	1484
uid59379	0.315896	13089	6572	5589	1505
uid77129	0.315912	5101	2864	3066	731
uid58895	0.315986	3665	2017	2308	534
uid68101	0.316029	547	359	440	147
uid41013	0.316032	12543	6371	5514	1472
uid68449	0.316054	7077	4003	3770	868
uid162181	0.316093	15631	7728	6006	1996
uid57771	0.316096	5036	2683	2969	683
uid187411	0.316101	16949	8104	6665	1863
uid41297	0.316114	15618	7694	5850	2054
uid162051	0.316122	12636	6509	5621	1508
uid61649	0.316165	3713	2117	2325	631
uid172463	0.316182	15007	7206	5991	1763
uid161931	0.316186	12610	6460	5631	1484
uid41021	0.316233	12822	6477	5551	1531
uid52537	0.316243	16998	7988	6241	2272
uid183630	0.316304	1808	1043	1267	323
uid162079	0.316337	3776	2129	2325	647
uid162075	0.316342	3730	2119	2302	640
uid58621	0.316356	11400	5357	4945	1234
uid58725	0.316360	17860	8319	6600	1811
uid162115	0.316361	13517	6695	5729	1512
uid41925	0.316361	4796	2591	2785	780
uid57779	0.316408	12530	6419	5642	1476
uid57907	0.316427	6410	3167	3421	787
uid57929	0.316499	4505	2406	2630	651
uid43089	0.316516	13743	6753	5713	1545
uid59343	0.316553	12424	6278	5393	1445
uid58393	0.316559	12398	6302	5545	1454
uid167045	0.316596	12565	6409	5491	1702
uid58247	0.316624	6466	3318	3506	803
uid158845	0.316647	749	543	633	152
uid59065	0.316671	7620	4126	3864	813
uid57979	0.316684	5020	2647	2776	683
uid162065	0.316720	18525	8500	6785	1930
uid86855	0.316740	18624	8604	6479	2034
uid57741	0.316743	13421	6536	5469	1566
uid67315	0.316747	18525	8491	6783	1930
uid58119	0.316766	3712	2288	2380	614
uid185181	0.316812	15324	7451	6153	1660
uid183629	0.316828	1758	1028	1238	333
uid67313	0.316860	18523	8498	6783	1930
uid58919	0.316878	13383	6692	5779	1475
uid59393	0.317003	516	306	359	109
uid63663	0.317012	13190	6424	5367	1510
uid162085	0.317064	3774	2129	2309	629
uid189749	0.317184	1800	1040	1267	312
uid59381	0.317207	12974	6470	5642	1462
uid189752	0.317288	1753	1027	1239	322
uid197183	0.317298	8321	3888	3970	876
uid162083	0.317348	3717	2131	2305	625
uid58747	0.317364	8149	4474	4078	887
uid193707	0.317387	15827	7771	5894	2069
uid197160	0.317415	6811	3465	3367	830
uid51489	0.317529	10295	5291	4501	1217
uid165043	0.317733	11758	5728	5310	1339
uid189840	0.317754	1605	967	1110	309
uid62981	0.317759	13379	6628	5747	1515
uid161967	0.317988	3797	2152	2344	636
uid80739	0.318010	15894	7565	6255	1792
uid46219	0.318016	7015	3253	3419	718
uid193705	0.318118	11698	5911	5346	1339
uid58579	0.318418	664	444	517	164
uid57817	0.318426	3796	2162	2346	621
uid197157	0.318460	6907	3423	3515	850
uid68103	0.318654	16489	7908	6454	1783
uid60851	0.318741	3813	2166	2367	599
uid66567	0.318890	6582	3470	3502	842
uid197169	0.318898	5494	2881	3075	750
uid59341	0.319129	7441	4034	3994	957
uid189750	0.319346	1820	1031	1261	328
uid58727	0.319400	14743	7210	5788	1747
uid58935	0.319430	7322	4057	3898	829
uid65267	0.319568	4481	2528	2824	666
uid57723	0.319572	7436	4038	3923	844
uid202924	0.319753	7623	4131	3968	851
uid73895	0.319782	11275	5481	4878	1356
uid65785	0.320232	7112	3572	3356	784
uid185308	0.320362	1238	820	971	264
uid174151	0.320612	18622	8641	6994	2001
uid41875	0.320756	1559	964	1099	226
uid58655	0.320954	7189	3917	3882	803
uid170256	0.321106	20482	9457	7263	2171
uid198431	0.321226	20088	9082	7153	2035
uid168323	0.321461	6202	3527	3410	902
uid48363	0.321561	16153	7757	6136	1840
uid168997	0.321666	16445	7727	6261	1916
uid197162	0.321690	8400	4277	4066	1050
uid84387	0.321700	18239	8551	6857	1947
uid58329	0.321750	1245	814	975	267
uid197176	0.321858	6886	3457	3557	831
uid197155	0.321891	7246	3909	3735	1036
uid57913	0.321933	1164	763	899	246
uid57619	0.321957	18517	8663	6870	1947
uid158847	0.322398	1143	749	917	233
uid72793	0.322710	16388	7829	6081	1985
uid83159	0.322881	20592	9507	7337	2167
uid68285	0.322914	5797	3134	3215	793
uid68147	0.323020	6554	3606	3457	772
uid59285	0.323092	1156	743	918	235
uid59073	0.323213	19083	8817	7040	2016
uid158533	0.323228	1179	762	910	244
uid59283	0.323250	1148	745	920	235
uid51175	0.323457	8762	4153	3932	1083
uid42113	0.323655	20094	9224	7159	2154
uid162147	0.323671	19156	8783	7032	2026
uid57805	0.324006	1172	769	938	241
uid158535	0.324075	1142	742	880	241
uid58121	0.324205	3315	2055	2235	567
uid58057	0.324341	10674	5284	5250	1127
uid59145	0.324450	20347	9392	7202	2161
uid158849	0.324557	1055	707	852	220
uid57999	0.324562	1230	779	932	242
uid60821	0.324823	6098	3282	3422	773
uid45897	0.324945	7154	3491	3488	1091
uid58855	0.325186	3439	2110	2259	591
uid41997	0.325264	11488	5638	5292	1272
uid52535	0.325290	451	295	358	110
uid42777	0.325323	7296	3950	3931	807
uid58645	0.325487	2093	1228	1420	359
uid43697	0.325541	3047	1735	1974	476
uid197161	0.325911	8606	4391	4106	1098
uid42011	0.326470	10329	5391	4927	1071
uid158843	0.326850	1075	719	867	228
uid172738	0.326933	1569	878	1124	246
uid59257	0.327078	5099	2835	2897	798
uid59169	0.327351	9355	4798	4397	1170
uid197159	0.327921	8470	4205	4096	970
uid65783	0.327975	7109	3715	3754	928
uid197177	0.328075	4403	2294	2614	543
uid186740	0.329052	436	297	328	110
uid197179	0.329510	11015	5716	4786	1465
uid197166	0.330010	9070	4762	4445	1098
uid197158	0.330381	4695	2675	2903	650
uid58713	0.330948	9669	4655	4026	1312
uid197174	0.331389	10861	5393	4686	1200
uid58475	0.331568	11053	5534	4642	1502
uid59427	0.331595	1957	1189	1361	354
uid46653	0.331616	6925	3782	3633	899
uid172737	0.331790	1539	945	1121	310
uid59219	0.332095	7835	4126	3990	796
uid58255	0.332270	8907	4500	4118	1280
uid58543	0.332436	10313	5072	4445	1410
uid197201	0.332487	10058	5046	4504	1138
uid47075	0.332560	428	273	318	102
uid197165	0.332622	11038	5469	4670	1037
uid68705	0.332688	6786	3587	3620	874
uid58749	0.332691	11432	5273	4623	1466
uid197164	0.332712	11279	5727	4786	1472
uid58943	0.332765	423	271	314	103
uid58241	0.333610	7806	4180	3910	1125
uid58111	0.333915	1409	910	1080	318
uid62095	0.334417	3159	1855	2103	595
uid41863	0.334505	5429	2853	3013	612
uid55771	0.334583	12828	5815	4802	1544
uid59037	0.334734	11181	5071	4481	1419
uid57885	0.335669	6040	3457	3365	804
uid190183	0.336120	3949	2081	2352	458
uid162031	0.336336	2362	1435	1494	349
uid73419	0.336508	11292	5741	4954	1498
uid88073	0.336730	14394	7466	5492	1693
uid58031	0.336815	2360	1418	1537	325
uid197156	0.336884	8697	4557	4248	1010
uid60849	0.337112	2372	1443	1493	347
uid161977	0.337167	10335	4850	4372	1410
uid59171	0.337255	8445	4313	4213	1094
uid46255	0.337257	8812	4727	4470	1238
uid59777	0.337318	13650	6822	5458	1478
uid82363	0.337491	1837	1158	1366	353
uid59177	0.337514	6842	3918	3862	785
uid48131	0.337820	4191	2239	2535	489
uid57763	0.337889	3864	2059	2344	448
uid58477	0.337958	3760	2007	2304	448
uid197153	0.338475	2450	1452	1578	331
uid161981	0.338515	6599	3285	3297	885
uid58519	0.338628	16830	8299	6380	1855
uid190184	0.338737	4069	2114	2414	454
uid58525	0.338970	2255	1387	1459	338
uid205051	0.339050	5802	3339	3130	818
uid57743	0.339354	10211	4852	4300	1416
uid175570	0.339873	494	327	386	121
uid63405	0.339898	3069	1845	2095	566
uid58413	0.339933	4259	2209	2536	464
uid42393	0.340048	4140	2151	2445	455
uid58867	0.340365	7680	3741	3697	784
uid42115	0.340922	3704	1968	2281	442
uid176374	0.341143	492	325	388	123
uid59059	0.341193	1712	1034	1277	330
uid57731	0.341299	9567	4621	4429	1247
uid72481	0.341425	1849	1108	1323	289
[truncated: 515 more rows]
