# Supplementary material for: Quickly Finding Orthologs as Reciprocal Best Hits with BLAT, LAST, and UBLAST: How Much Do We Miss?
Source: PLoS One. 2014 Jul 11;9(7):e101850. doi: 10.1371/journal.pone.0101850 (PMC4094424; doi:10.1371/journal.pone.0101850)
Supplement: Table Set S2 — These tables contain reciprocal best hit counts and homolog pair counts organized on a per query genome fashion. The directory contains the R-script used to run the t-tests comparing the results from each program, and a table with the results of these t-tests. (ZIP) [file pone.0101850.s002.zip › S2-Tables-Stats-Pairs/uid57675.Homologs_norm.tbl]

Genome	GSS	blastp	usearch7	last	blat
uid13961	0.131461	1.0000	0.3712	0.3486	0.0803
uid51607	0.136969	1.0000	0.3561	0.4438	0.0510
uid1433	0.141390	1.0000	0.3850	0.3464	0.0889
uid155	0.146550	1.0000	0.3445	0.4588	0.0560
uid39575	0.161141	1.0000	0.4589	0.4592	0.0986
uid58009	0.163153	1.0000	0.4951	0.6019	0.0874
uid12410	0.172078	1.0000	0.4000	0.4021	0.0798
uid10623	0.183432	1.0000	0.4481	0.4563	0.1065
uid14003	0.183733	1.0000	0.3820	0.3577	0.0875
uid39439	0.183870	1.0000	0.4392	0.4474	0.0977
uid18881	0.184192	1.0000	0.3967	0.4035	0.0823
uid39573	0.186643	1.0000	0.4187	0.4247	0.0902
uid128	0.188626	1.0000	0.4313	0.4125	0.1037
uid14005	0.192459	1.0000	0.4148	0.6077	0.0836
uid38659	0.198754	1.0000	0.4098	0.4338	0.0918
uid48993	0.200447	1.0000	0.4967	0.5893	0.0675
uid57755	0.201128	1.0000	0.5059	0.5997	0.0813
uid45893	0.201823	1.0000	0.5134	0.5236	0.0751
uid167488	0.202074	1.0000	0.4554	0.5229	0.0508
uid10698	0.202703	1.0000	0.4009	0.3961	0.0896
uid58365	0.203478	1.0000	0.5033	0.6423	0.0848
uid62227	0.203806	1.0000	0.4767	0.5986	0.0630
uid58421	0.205515	1.0000	0.4320	0.4776	0.0602
uid75119	0.206202	1.0000	0.5019	0.5917	0.0646
uid58719	0.206570	1.0000	0.5228	0.5593	0.0798
uid59133	0.206713	1.0000	0.5066	0.6019	0.0655
uid51395	0.207477	1.0000	0.4969	0.6003	0.0698
uid74443	0.208456	1.0000	0.4621	0.5472	0.0706
uid51875	0.208486	1.0000	0.4906	0.4886	0.0620
uid58635	0.209053	1.0000	0.4554	0.5092	0.0684
uid65089	0.209736	1.0000	0.4688	0.5474	0.0707
uid73415	0.210371	1.0000	0.4747	0.5701	0.0665
uid58563	0.210674	1.0000	0.4803	0.4676	0.0696
uid162201	0.210842	1.0000	0.5199	0.6181	0.0804
uid183486	0.213282	1.0000	0.5094	0.6282	0.0636
uid58711	0.213968	1.0000	0.4941	0.5890	0.0641
uid12377	0.214518	1.0000	0.4455	0.4608	0.1011
uid58787	0.215268	1.0000	0.4807	0.5754	0.0806
uid82379	0.215397	1.0000	0.4670	0.4695	0.0746
uid58601	0.216556	1.0000	0.5209	0.5375	0.0626
uid57757	0.216623	1.0000	0.4950	0.5050	0.0767
uid63631	0.216974	1.0000	0.5080	0.5691	0.0669
uid57727	0.218184	1.0000	0.4611	0.5447	0.0705
uid84411	0.218538	1.0000	0.4595	0.5212	0.0697
uid58409	0.219310	1.0000	0.4713	0.5498	0.0733
uid66329	0.222183	1.0000	0.4689	0.5567	0.0759
uid57883	0.222251	1.0000	0.5111	0.6175	0.0974
uid66875	0.222257	1.0000	0.4727	0.5355	0.0662
uid59389	0.223963	1.0000	0.5259	0.5365	0.0880
uid189028	0.224285	1.0000	0.4356	0.5208	0.0568
uid58379	0.224323	1.0000	0.4356	0.5187	0.0583
uid189027	0.224546	1.0000	0.4355	0.5197	0.0570
uid59311	0.224668	1.0000	0.5882	0.7794	0.1985
uid57753	0.224698	1.0000	0.5658	0.5679	0.0995
uid57807	0.224762	1.0000	0.4716	0.5223	0.0723
uid52827	0.224766	1.0000	0.4892	0.5733	0.0722
uid58825	0.224976	1.0000	0.4829	0.5442	0.0660
uid58923	0.225183	1.0000	0.4814	0.5296	0.0677
uid58717	0.225878	1.0000	0.4851	0.5476	0.0803
uid162067	0.225934	1.0000	0.4893	0.5198	0.0673
uid57721	0.226061	1.0000	0.4941	0.5133	0.0715
uid43679	0.226383	1.0000	0.4798	0.5258	0.0656
uid58041	0.226687	1.0000	0.5212	0.5884	0.0709
uid58871	0.226695	1.0000	0.4857	0.5217	0.0661
uid58841	0.226793	1.0000	0.4892	0.5344	0.0677
uid167998	0.228019	1.0000	0.4954	0.5309	0.0750
uid197216	0.228273	1.0000	0.4888	0.5258	0.0687
uid184407	0.228470	1.0000	0.5338	0.5960	0.0839
uid162071	0.228913	1.0000	0.4877	0.5308	0.0690
uid57751	0.228955	1.0000	0.4921	0.6202	0.0680
uid58849	0.229438	1.0000	0.4845	0.5278	0.0682
uid54735	0.229581	1.0000	0.4863	0.5139	0.0752
uid54733	0.229664	1.0000	0.5536	0.5773	0.0916
uid58225	0.229700	1.0000	0.4915	0.5112	0.0846
uid58851	0.229794	1.0000	0.4915	0.5291	0.0661
uid49529	0.230209	1.0000	0.5810	0.6249	0.1063
uid70841	0.230483	1.0000	0.5175	0.5363	0.0870
uid61573	0.230794	1.0000	0.4909	0.5936	0.0660
uid59043	0.230896	1.0000	0.5183	0.5849	0.0929
uid168259	0.231764	1.0000	0.5171	0.5463	0.0851
uid68281	0.234218	1.0000	0.5303	0.5745	0.0999
uid184406	0.234356	1.0000	0.4648	0.4715	0.0822
uid57713	0.234627	1.0000	0.5746	0.6466	0.1108
uid57717	0.235025	1.0000	0.5009	0.5144	0.0803
uid62903	0.235592	1.0000	0.5646	0.5708	0.1061
uid41131	0.235735	1.0000	0.5822	0.6661	0.1193
uid43333	0.235971	1.0000	0.5154	0.5726	0.0776
uid58673	0.236059	1.0000	0.4744	0.4588	0.0815
uid195930	0.236250	1.0000	0.5280	0.5715	0.0697
uid162019	0.236350	1.0000	0.4704	0.4505	0.0806
uid58181	0.236704	1.0000	0.4838	0.4255	0.0986
uid176129	0.236710	1.0000	0.4904	0.6183	0.0821
uid61411	0.237007	1.0000	0.4705	0.5635	0.0924
uid59399	0.237333	1.0000	0.5345	0.5432	0.0813
uid66207	0.237482	1.0000	0.4827	0.4775	0.0771
uid43493	0.237650	1.0000	0.5210	0.5814	0.0825
uid52695	0.238123	1.0000	0.5015	0.4575	0.0860
uid167261	0.238127	1.0000	0.5565	0.5638	0.1028
uid42499	0.238141	1.0000	0.5746	0.6477	0.0978
uid59347	0.238758	1.0000	0.5704	0.6499	0.1080
uid171377	0.239001	1.0000	0.4940	0.5198	0.0888
uid65269	0.239096	1.0000	0.5062	0.5419	0.0837
uid176707	0.239251	1.0000	0.4875	0.5250	0.0874
uid57769	0.239556	1.0000	0.5131	0.5594	0.1288
uid81199	0.239560	1.0000	0.5051	0.5189	0.0899
uid61571	0.239727	1.0000	0.5123	0.5430	0.1279
uid190182	0.239751	1.0000	0.4744	0.5126	0.0865
uid201033	0.240067	1.0000	0.5192	0.5459	0.0853
uid57877	0.240093	1.0000	0.5448	0.5650	0.0827
uid58815	0.240496	1.0000	0.4342	0.4829	0.0820
uid57873	0.240767	1.0000	0.4900	0.4940	0.0798
uid169620	0.240966	1.0000	0.4900	0.4994	0.0790
uid67321	0.240997	1.0000	0.5423	0.5973	0.1007
uid58823	0.241057	1.0000	0.5667	0.6354	0.1068
uid176130	0.241312	1.0000	0.5147	0.5982	0.0870
uid66551	0.241439	1.0000	0.5370	0.5383	0.0969
uid59193	0.241817	1.0000	0.4936	0.4484	0.0911
uid51535	0.242012	1.0000	0.5562	0.6430	0.1151
uid72619	0.242206	NA	NA	NA	NA
uid58903	0.242453	1.0000	0.5105	0.5937	0.0855
uid40863	0.242846	1.0000	0.5109	0.5392	0.0768
uid58561	0.243393	1.0000	0.4936	0.5031	0.0874
uid184819	0.243420	1.0000	0.4861	0.4604	0.0839
uid48803	0.243492	1.0000	0.5978	0.6719	0.1150
uid72475	0.243579	1.0000	0.4595	0.4241	0.0916
uid46245	0.243994	1.0000	0.4945	0.4515	0.0993
uid58469	0.244127	1.0000	0.5345	0.5814	0.0935
uid74437	0.244209	1.0000	0.5171	0.4825	0.0907
uid45857	0.244232	1.0000	0.5368	0.5616	0.0884
uid58807	0.244432	1.0000	0.5074	0.4884	0.0979
uid63623	0.244515	1.0000	0.5060	0.4856	0.0716
uid59189	0.244551	1.0000	0.4763	0.4609	0.0788
uid60167	0.244633	1.0000	0.5509	0.6566	0.0923
uid51637	0.244911	1.0000	0.5632	0.5845	0.0888
uid58785	0.245151	1.0000	0.4957	0.5997	0.0815
uid57719	0.245716	1.0000	0.4598	0.4269	0.0956
uid58407	0.246127	1.0000	0.5114	0.6007	0.0821
uid59107	0.246134	1.0000	0.4975	0.4827	0.1030
uid171337	0.247036	1.0000	0.5100	0.4868	0.0967
uid172732	0.247296	1.0000	0.6462	0.8256	0.1692
uid68105	0.247365	1.0000	0.4900	0.4410	0.0926
uid74439	0.247773	1.0000	0.5298	0.4640	0.1072
uid172733	0.247882	1.0000	0.6131	0.7839	0.1809
uid172735	0.247959	1.0000	0.6995	0.8415	0.2459
uid196597	0.248059	1.0000	0.5191	0.5649	0.0785
uid42887	0.248092	1.0000	0.4703	0.4516	0.0753
uid58435	0.248214	1.0000	0.5006	0.5193	0.1019
uid50305	0.248868	1.0000	0.4939	0.4972	0.0927
uid172736	0.248873	1.0000	0.7072	0.8287	0.2320
uid67359	0.248899	1.0000	0.5405	0.5339	0.0832
uid54919	0.248971	1.0000	0.4929	0.4304	0.0963
uid58773	0.249180	1.0000	0.7184	0.8448	0.2241
uid43501	0.249430	1.0000	0.4853	0.4007	0.0809
uid172734	0.249455	1.0000	0.6750	0.8150	0.2100
uid184863	0.250231	1.0000	0.4800	0.4372	0.0870
uid58827	0.250474	1.0000	0.5452	0.5645	0.0903
uid58847	0.251105	1.0000	0.5787	0.6201	0.1224
uid202216	0.251200	1.0000	0.4556	0.5246	0.0959
uid157911	0.251505	1.0000	0.4985	0.4920	0.0815
uid167315	0.252165	1.0000	0.5019	0.4426	0.1031
uid57879	0.252803	1.0000	0.4917	0.3975	0.0800
uid58035	0.252970	1.0000	0.5738	0.6197	0.1162
uid58767	0.253043	1.0000	0.5613	0.6243	0.1159
uid70729	0.253291	1.0000	0.5628	0.6121	0.1095
uid58741	0.253444	1.0000	0.5846	0.6354	0.1281
uid58947	0.254765	1.0000	0.5844	0.6331	0.1251
uid46845	0.255366	1.0000	0.4841	0.4176	0.0997
uid184864	0.256715	1.0000	0.5422	0.5531	0.1066
uid58023	0.256917	1.0000	0.5230	0.5193	0.0950
uid61623	0.257219	1.0000	0.5039	0.4501	0.0852
uid57715	0.257574	1.0000	0.4955	0.4249	0.0804
uid68249	0.257840	1.0000	0.5490	0.6070	0.0996
uid57893	0.258327	1.0000	0.5031	0.4628	0.0893
uid49857	0.259058	1.0000	0.5372	0.5612	0.0889
uid171259	0.260660	1.0000	0.6435	0.7661	0.1226
uid177925	0.260768	1.0000	0.4858	0.4917	0.0969
uid190185	0.261150	1.0000	0.5052	0.4949	0.0930
uid170731	0.261470	1.0000	0.6496	0.7572	0.1182
uid197195	0.261481	1.0000	0.6716	0.8000	0.1200
uid202217	0.262719	1.0000	0.4709	0.5055	0.1073
uid63665	0.263344	1.0000	0.6863	0.7838	0.1222
uid61897	0.263379	1.0000	0.6776	0.7756	0.1243
uid47313	0.265057	1.0000	0.5194	0.5760	0.0877
uid157331	0.271795	1.0000	0.4812	0.4884	0.1115
uid162179	0.272325	1.0000	0.4632	0.5086	0.1011
uid65091	0.273189	1.0000	0.4686	0.5342	0.1116
uid184818	0.274255	1.0000	0.5017	0.5198	0.1206
uid202219	0.274291	1.0000	0.4309	0.3139	0.0916
uid82341	0.274542	1.0000	0.4870	0.5003	0.1119
uid168321	0.274620	1.0000	0.4677	0.4711	0.1025
uid51377	0.274709	1.0000	0.5024	0.5412	0.1293
uid41169	0.275745	1.0000	0.5088	0.5193	0.1130
uid42615	0.276160	1.0000	0.3954	0.3070	0.0712
uid58695	0.276407	1.0000	0.4094	0.3464	0.0842
uid161919	0.276453	1.0000	0.5113	0.5260	0.1112
uid192186	0.276926	1.0000	0.4653	0.3159	0.1094
uid66777	0.276944	1.0000	0.4417	0.3962	0.0860
uid58367	0.276964	1.0000	0.4080	0.3210	0.0730
uid68055	0.277201	1.0000	0.4441	0.3809	0.0936
uid47507	0.277225	1.0000	0.4584	0.4913	0.1151
uid184826	0.277589	1.0000	0.4387	0.3086	0.0947
uid178352	0.277668	1.0000	0.4287	0.4051	0.0876
uid158689	0.278024	1.0000	0.4260	0.3031	0.0780
uid66603	0.278042	1.0000	0.5294	0.5672	0.1288
uid50565	0.278073	1.0000	0.4262	0.3042	0.0785
uid171830	0.278138	1.0000	0.4257	0.3041	0.0786
uid193703	0.278164	1.0000	0.4244	0.3861	0.0760
uid86913	0.278342	1.0000	0.4259	0.3230	0.0856
uid59267	0.278562	1.0000	0.4649	0.4636	0.1389
uid46257	0.278585	1.0000	0.4577	0.4328	0.0953
uid157907	0.278790	1.0000	0.4705	0.5128	0.1040
uid163151	0.278860	1.0000	0.5006	0.5598	0.1318
uid41425	0.278967	1.0000	0.4342	0.3853	0.1031
uid49695	0.279093	1.0000	0.4684	0.5067	0.1165
uid197184	0.279455	1.0000	0.4751	0.5172	0.1125
uid174812	0.279471	1.0000	0.4359	0.3943	0.0842
uid61621	0.279636	1.0000	0.5282	0.6837	0.1281
uid62003	0.279721	1.0000	0.4743	0.4646	0.1090
uid170533	0.279751	1.0000	0.3992	0.3636	0.0801
uid61589	0.279832	1.0000	0.4540	0.4090	0.0945
uid66607	0.279950	1.0000	0.4925	0.4757	0.1146
uid59423	0.280058	1.0000	0.4434	0.4239	0.1013
uid184820	0.280215	1.0000	0.4205	0.3743	0.0815
uid162333	0.280228	1.0000	0.4379	0.3105	0.0994
uid58397	0.280247	1.0000	0.4692	0.4660	0.1145
uid58505	0.280391	1.0000	0.4851	0.3245	0.1240
uid58977	0.280460	1.0000	0.5371	0.6406	0.1550
uid57863	0.280567	1.0000	0.4308	0.3747	0.0891
uid58195	0.280632	1.0000	0.4584	0.4250	0.1027
uid186549	0.280670	1.0000	0.4317	0.3503	0.1105
uid164001	0.280723	1.0000	0.4118	0.4102	0.0842
uid65781	0.280846	1.0000	0.5241	0.5188	0.1223
uid82365	0.280860	1.0000	0.4556	0.3766	0.0798
uid77027	0.280959	1.0000	0.4375	0.3372	0.0925
uid43465	0.281043	1.0000	0.4343	0.3126	0.0734
uid68143	0.281053	1.0000	0.4527	0.4239	0.1038
uid58565	0.281087	1.0000	0.4526	0.4100	0.0960
uid89385	0.281121	1.0000	0.4046	0.4109	0.0815
uid57739	0.281128	1.0000	0.4361	0.3299	0.0887
uid66297	0.281367	1.0000	0.4232	0.3313	0.0879
uid57585	0.281409	1.0000	0.5422	0.6469	0.1492
uid59005	0.281489	1.0000	0.4432	0.4503	0.0971
uid67367	0.281508	1.0000	0.4802	0.3574	0.1033
uid201428	0.281536	1.0000	0.5434	0.6474	0.1539
uid57639	0.281591	1.0000	0.4659	0.4293	0.1041
uid203361	0.281631	1.0000	0.5831	0.7129	0.1419
uid62207	0.281693	1.0000	0.4678	0.4344	0.1079
uid58941	0.281737	1.0000	0.4451	0.3206	0.1044
uid55487	0.281745	1.0000	0.4881	0.5337	0.1177
uid83157	0.281751	1.0000	0.4783	0.5085	0.1125
uid59113	0.281824	1.0000	0.4100	0.3577	0.0857
uid48643	0.281855	1.0000	0.4937	0.4691	0.1161
uid58965	0.282023	1.0000	0.4314	0.3903	0.1056
uid59365	0.282056	1.0000	0.4780	0.5059	0.1154
uid89387	0.282108	1.0000	0.4032	0.4157	0.0835
uid58659	0.282172	1.0000	0.4540	0.4167	0.1004
uid87051	0.282282	1.0000	0.5444	0.6520	0.1539
uid58149	0.282380	1.0000	0.4134	0.3767	0.0775
uid63633	0.282463	1.0000	0.4853	0.4178	0.0883
uid87067	0.282467	1.0000	0.5450	0.6517	0.1538
uid87069	0.282470	1.0000	0.5434	0.6468	0.1537
uid68447	0.282496	1.0000	0.5403	0.6515	0.1512
uid168180	0.282497	1.0000	0.4737	0.4996	0.1159
uid158869	0.282568	1.0000	0.4790	0.5063	0.1121
uid161943	0.282583	1.0000	0.4705	0.4891	0.1102
uid61613	0.282596	1.0000	0.4368	0.4305	0.1018
uid87065	0.282597	1.0000	0.5458	0.6522	0.1536
uid62913	0.282610	1.0000	0.4278	0.3857	0.0870
uid159865	0.282629	1.0000	0.4458	0.4398	0.1036
uid63269	0.282690	1.0000	0.4808	0.4800	0.1141
uid177930	0.282697	1.0000	0.6028	0.7099	0.1679
uid48821	0.282709	1.0000	0.4510	0.4045	0.0994
uid84217	0.282734	1.0000	0.4600	0.4193	0.1005
uid158871	0.282753	1.0000	0.4825	0.5075	0.1147
uid62135	0.282770	1.0000	0.4593	0.4668	0.1068
uid62905	0.282790	1.0000	0.4889	0.4762	0.1129
uid43327	0.282811	1.0000	0.4326	0.3659	0.0926
uid193702	0.282812	1.0000	0.4578	0.4693	0.1053
uid167988	0.282834	1.0000	0.4884	0.5121	0.1234
uid158167	0.282867	1.0000	0.4505	0.3202	0.0957
uid62939	0.282894	1.0000	0.4431	0.4613	0.0992
uid68279	0.282895	1.0000	0.4026	0.3967	0.0806
uid83125	0.282913	1.0000	0.4266	0.3707	0.0790
uid43091	0.282969	1.0000	0.4701	0.4630	0.1078
uid61729	0.283017	1.0000	0.4344	0.4231	0.0912
uid197168	0.283059	1.0000	0.4438	0.4244	0.0924
uid58463	0.283081	1.0000	0.4255	0.3877	0.0868
uid167994	0.283098	1.0000	0.4049	0.4154	0.0834
uid67383	0.283151	1.0000	0.4296	0.4412	0.0909
uid59545	0.283155	1.0000	0.4913	0.5126	0.1222
uid176920	0.283156	1.0000	0.5414	0.6470	0.1484
uid58677	0.283184	1.0000	0.4362	0.4348	0.0986
uid203791	0.283194	1.0000	0.4256	0.3227	0.0827
uid58067	0.283259	1.0000	0.4574	0.3930	0.1054
uid86651	0.283311	1.0000	0.4480	0.3913	0.0900
uid162335	0.283328	1.0000	0.6073	0.6784	0.1673
uid58101	0.283328	1.0000	0.4592	0.4573	0.0990
uid162219	0.283358	1.0000	0.5576	0.5898	0.1775
uid57599	0.283362	1.0000	0.4632	0.3118	0.0954
uid182935	0.283369	1.0000	0.5998	0.6820	0.2162
uid49489	0.283431	1.0000	0.4776	0.5094	0.1016
uid52459	0.283440	1.0000	0.7429	0.8939	0.2327
uid59883	0.283490	1.0000	0.4928	0.5274	0.1217
uid89375	0.283498	1.0000	0.5014	0.5298	0.1209
uid58995	0.283524	1.0000	0.4244	0.3530	0.0916
uid168322	0.283575	1.0000	0.4355	0.3973	0.0885
uid49331	0.283601	1.0000	0.4941	0.5145	0.1173
uid202218	0.283683	1.0000	0.4650	0.4926	0.1077
uid58489	0.283726	1.0000	0.4099	0.3788	0.0828
uid205422	0.283845	1.0000	0.4379	0.4274	0.0993
uid201038	0.283867	1.0000	0.4390	0.3403	0.0883
uid58207	0.283883	1.0000	0.4263	0.3317	0.0858
uid193765	0.283906	1.0000	0.5625	0.5721	0.1796
uid40845	0.283937	1.0000	0.4543	0.3807	0.1065
uid197175	0.283940	1.0000	0.4627	0.5121	0.1077
uid60725	0.283979	1.0000	0.4720	0.4820	0.1031
uid58491	0.284001	1.0000	0.4148	0.3783	0.0850
uid175523	0.284024	1.0000	0.4073	0.4071	0.0842
uid59225	0.284035	1.0000	0.5972	0.7091	0.1680
uid42501	0.284055	1.0000	0.4312	0.3518	0.0923
uid58869	0.284068	1.0000	0.5040	0.6488	0.1226
uid49001	0.284083	1.0000	0.5099	0.4356	0.1104
uid58465	0.284142	1.0000	0.4128	0.3816	0.0850
uid58147	0.284169	1.0000	0.4310	0.3901	0.0918
uid158863	0.284227	1.0000	0.4704	0.4835	0.1073
uid57693	0.284290	1.0000	0.4082	0.4099	0.0809
uid41403	0.284318	1.0000	0.4480	0.4328	0.0975
uid196849	0.284380	1.0000	0.4302	0.3567	0.0900
uid54717	0.284381	1.0000	0.4549	0.3959	0.0997
uid75107	0.284543	1.0000	0.4123	0.3908	0.0820
uid60789	0.284545	1.0000	0.5006	0.4834	0.1397
uid58899	0.284627	1.0000	0.4802	0.4726	0.1095
uid61625	0.284656	1.0000	0.4677	0.4493	0.1025
uid47509	0.284659	1.0000	0.4362	0.3961	0.1034
uid62789	0.284684	1.0000	0.4430	0.4216	0.0948
uid61577	0.284725	1.0000	0.4623	0.4725	0.1053
uid43211	0.284764	1.0000	0.5096	0.5672	0.1251
uid62901	0.284825	1.0000	0.4301	0.3631	0.0918
uid158851	0.284840	1.0000	0.4644	0.3129	0.0925
uid58951	0.284861	1.0000	0.4354	0.3338	0.1001
uid159543	0.284891	1.0000	0.5378	0.6557	0.1419
uid162045	0.284905	1.0000	0.4841	0.5243	0.1119
uid52609	0.284923	1.0000	0.4334	0.3129	0.0892
uid58115	0.284926	1.0000	0.5667	0.6127	0.1650
uid167487	0.284998	1.0000	0.4250	0.3759	0.0908
uid46531	0.285031	1.0000	0.4360	0.3212	0.0827
uid63397	0.285042	1.0000	0.4811	0.4672	0.1031
uid54715	0.285059	1.0000	0.4468	0.3951	0.0979
uid65271	0.285077	1.0000	0.4751	0.4916	0.1064
uid57747	0.285091	1.0000	0.4327	0.4658	0.0916
uid66779	0.285103	1.0000	0.4422	0.3842	0.0994
uid58433	0.285104	1.0000	0.4637	0.5091	0.1075
uid158861	0.285118	1.0000	0.4825	0.4909	0.1106
uid59349	0.285154	1.0000	0.5857	0.7150	0.1525
uid58193	0.285182	1.0000	0.4439	0.3962	0.1067
uid43413	0.285183	1.0000	0.4105	0.3716	0.0793
uid65087	0.285198	1.0000	0.4199	0.3524	0.0799
uid61403	0.285224	1.0000	0.4329	0.4237	0.0906
uid162137	0.285322	1.0000	0.4597	0.4567	0.0994
uid62695	0.285341	1.0000	0.4832	0.5044	0.1169
uid57939	0.285344	1.0000	0.4892	0.5189	0.1167
uid58493	0.285361	1.0000	0.4558	0.4215	0.1011
uid51641	0.285382	1.0000	0.4637	0.5235	0.1222
uid61629	0.285388	1.0000	0.4320	0.3320	0.0962
uid176367	0.285455	1.0000	0.4704	0.4358	0.1203
uid159879	0.285458	1.0000	0.5832	0.7135	0.1519
uid159881	0.285458	1.0000	0.5832	0.7135	0.1519
uid59047	0.285497	1.0000	0.4419	0.3677	0.0842
uid193658	0.285502	1.0000	0.5123	0.5417	0.1386
uid54719	0.285516	1.0000	0.4109	0.3402	0.0844
uid197218	0.285558	1.0000	0.4682	0.4902	0.1084
uid60163	0.285562	1.0000	0.4678	0.4899	0.1083
uid158169	0.285568	1.0000	0.4344	0.3051	0.0921
uid159993	0.285575	1.0000	0.5823	0.7127	0.1526
uid54701	0.285618	1.0000	0.4284	0.3842	0.0817
uid59421	0.285668	1.0000	0.4277	0.4071	0.0916
uid59139	0.285698	1.0000	0.4713	0.4466	0.1330
uid57829	0.285720	1.0000	0.6080	0.7264	0.1531
uid177079	0.285737	1.0000	0.4621	0.4439	0.0918
uid43093	0.285749	1.0000	0.5220	0.5379	0.1427
uid162063	0.285777	1.0000	0.5935	0.7316	0.1406
uid40839	0.285780	1.0000	0.4422	0.3495	0.0907
uid58983	0.285804	1.0000	0.4483	0.3356	0.0955
uid175575	0.285814	1.0000	0.5910	0.7274	0.1412
uid57921	0.285840	1.0000	0.4839	0.4579	0.1182
uid159863	0.285855	1.0000	0.5840	0.7156	0.1528
uid177080	0.285891	1.0000	0.4355	0.3270	0.0862
uid159529	0.285894	1.0000	0.6154	0.7263	0.1537
uid57809	0.285913	1.0000	0.6043	0.7244	0.1534
uid175574	0.285918	1.0000	0.5989	0.7328	0.1476
uid58551	0.285928	1.0000	0.4453	0.4127	0.0972
uid60583	0.285930	1.0000	0.4742	0.4338	0.1027
uid193657	0.285932	1.0000	0.4341	0.3166	0.0879
uid68839	0.285973	1.0000	0.4647	0.4866	0.1076
uid186842	0.285977	1.0000	0.4921	0.4794	0.1163
uid184830	0.285983	1.0000	0.4609	0.4863	0.1062
uid61587	0.285986	1.0000	0.4570	0.4658	0.1040
uid57801	0.286029	1.0000	0.4413	0.3234	0.0812
uid48829	0.286036	1.0000	0.4396	0.4259	0.0968
uid196798	0.286046	1.0000	0.5819	0.7112	0.1578
uid57963	0.286050	1.0000	0.5878	0.7414	0.1413
uid58691	0.286080	1.0000	0.4198	0.4060	0.0875
uid193712	0.286088	1.0000	0.5843	0.7173	0.1541
uid193713	0.286095	1.0000	0.5849	0.7173	0.1541
uid167483	0.286096	1.0000	0.5842	0.7257	0.1539
uid161995	0.286096	1.0000	0.5825	0.7236	0.1541
uid57997	0.286123	1.0000	0.6074	0.7240	0.1553
uid167485	0.286135	1.0000	0.5852	0.7253	0.1531
uid162059	0.286145	1.0000	0.4599	0.4695	0.1012
uid59111	0.286152	1.0000	0.4463	0.4303	0.0923
uid57583	0.286165	1.0000	0.4266	0.3636	0.0927
uid175576	0.286168	1.0000	0.6049	0.7418	0.1399
uid55253	0.286173	1.0000	0.4764	0.4449	0.1235
uid57601	0.286198	1.0000	0.4569	0.3262	0.0964
uid197217	0.286206	1.0000	0.4394	0.3516	0.0907
uid46663	0.286208	1.0000	0.4433	0.3289	0.0812
uid175579	0.286222	1.0000	0.5982	0.7407	0.1430
uid184832	0.286223	1.0000	0.4596	0.4813	0.1077
uid189026	0.286246	1.0000	0.5965	0.7201	0.1481
uid62101	0.286299	1.0000	0.4583	0.3403	0.0963
uid196782	0.286302	1.0000	0.5819	0.7150	0.1546
uid57811	0.286354	1.0000	0.6075	0.7258	0.1534
uid161361	0.286362	1.0000	0.5834	0.7210	0.1516
uid59069	0.286370	1.0000	0.4654	0.4858	0.1086
uid59019	0.286378	1.0000	0.4314	0.3446	0.0841
uid61633	0.286381	1.0000	0.5792	0.7064	0.1552
uid40861	0.286385	1.0000	0.4451	0.3295	0.0911
uid161403	0.286393	1.0000	0.5859	0.7241	0.1539
uid70731	0.286394	1.0000	0.4676	0.4901	0.1091
uid161369	0.286417	1.0000	0.5854	0.7211	0.1541
uid193770	0.286425	1.0000	0.4850	0.5313	0.1359
uid45895	0.286479	1.0000	0.4346	0.3498	0.0931
uid58453	0.286492	1.0000	0.4220	0.3560	0.0859
uid168117	0.286521	1.0000	0.5114	0.5024	0.1575
uid167484	0.286527	1.0000	0.5879	0.7274	0.1531
uid196779	0.286527	1.0000	0.5829	0.7115	0.1539
uid196774	0.286534	1.0000	0.5833	0.7167	0.1543
uid162177	0.286539	1.0000	0.4531	0.4706	0.1015
uid196777	0.286542	1.0000	0.5856	0.7256	0.1540
uid57695	0.286554	1.0000	0.4643	0.4845	0.1091
uid58311	0.286557	1.0000	0.6002	0.7044	0.1758
uid62693	0.286557	1.0000	0.4816	0.4949	0.1130
uid58745	0.286575	1.0000	0.5070	0.4388	0.1304
uid175577	0.286582	1.0000	0.5987	0.7277	0.1433
uid57785	0.286591	1.0000	0.5914	0.7178	0.1569
uid58675	0.286592	1.0000	0.4426	0.3434	0.1005
uid175578	0.286594	1.0000	0.5918	0.7304	0.1411
uid52597	0.286629	1.0000	0.4344	0.4650	0.0961
uid184828	0.286629	1.0000	0.4642	0.4843	0.1071
uid177081	0.286632	1.0000	0.6077	0.6988	0.1656
uid163693	0.286632	1.0000	0.4808	0.5070	0.1156
uid68317	0.286639	1.0000	0.4235	0.4036	0.0862
uid175571	0.286649	1.0000	0.6072	0.7338	0.1451
uid58325	0.286651	1.0000	0.4289	0.3306	0.0882
uid196789	0.286670	1.0000	0.5822	0.7111	0.1579
uid196792	0.286672	1.0000	0.5822	0.7143	0.1579
uid57737	0.286682	1.0000	0.5679	0.6497	0.1802
uid195908	0.286691	1.0000	0.4722	0.4856	0.1073
uid196796	0.286699	1.0000	0.5822	0.7143	0.1579
uid196795	0.286699	1.0000	0.5816	0.7111	0.1579
uid196791	0.286699	1.0000	0.5816	0.7143	0.1579
uid196788	0.286699	1.0000	0.5822	0.7111	0.1579
uid196799	0.286699	1.0000	0.5822	0.7143	0.1579
uid196787	0.286699	1.0000	0.5822	0.7143	0.1579
uid196784	0.286710	1.0000	0.5802	0.7123	0.1578
uid57637	0.286710	1.0000	0.5853	0.7160	0.1533
uid196797	0.286713	1.0000	0.5808	0.7118	0.1578
uid196786	0.286714	1.0000	0.5817	0.7113	0.1581
uid196790	0.286715	1.0000	0.5814	0.7211	0.1580
uid198643	0.286727	1.0000	0.5805	0.7141	0.1567
uid198644	0.286727	1.0000	0.5805	0.7108	0.1567
uid67407	0.286744	1.0000	0.5035	0.5629	0.1270
uid196794	0.286745	1.0000	0.5822	0.7143	0.1579
uid196800	0.286747	1.0000	0.5821	0.7114	0.1577
uid196770	0.286770	1.0000	0.5826	0.7144	0.1544
uid196783	0.286774	1.0000	0.5842	0.7074	0.1581
uid57783	0.286784	1.0000	0.5876	0.7257	0.1474
uid59281	0.286798	1.0000	0.4658	0.4872	0.1093
uid58791	0.286812	1.0000	0.5979	0.6891	0.1651
uid196773	0.286813	1.0000	0.5834	0.7153	0.1539
uid58559	0.286848	1.0000	0.4724	0.5204	0.1167
uid196793	0.286849	1.0000	0.5789	0.7095	0.1579
uid196781	0.286852	1.0000	0.5843	0.7157	0.1546
uid196780	0.286853	1.0000	0.5843	0.7108	0.1546
uid59221	0.286860	1.0000	0.4518	0.4062	0.0907
uid196776	0.286887	1.0000	0.5867	0.7268	0.1562
uid196785	0.286889	1.0000	0.5802	0.7128	0.1578
uid196772	0.286910	1.0000	0.5849	0.7256	0.1553
uid196775	0.286910	1.0000	0.5849	0.7181	0.1563
uid58253	0.286913	1.0000	0.4596	0.4348	0.1050
uid189029	0.286942	1.0000	0.4658	0.4877	0.1079
uid196778	0.286951	1.0000	0.5849	0.7197	0.1553
uid163691	0.286975	1.0000	0.4823	0.5053	0.1149
uid158867	0.286978	1.0000	0.4785	0.5045	0.1141
uid162183	0.286998	1.0000	0.4698	0.4865	0.1087
uid58781	0.287014	1.0000	0.4655	0.4878	0.1094
uid196769	0.287021	1.0000	0.5833	0.7140	0.1543
uid168257	0.287029	1.0000	0.4995	0.5024	0.1117
uid58649	0.287031	1.0000	0.4524	0.4220	0.0979
uid54205	0.287044	1.0000	0.4962	0.5011	0.1094
uid58597	0.287064	1.0000	0.4290	0.3807	0.0866
uid59077	0.287079	1.0000	0.4374	0.2966	0.0797
uid196771	0.287096	1.0000	0.5839	0.7140	0.1543
uid58251	0.287101	1.0000	0.4772	0.4501	0.1167
uid59359	0.287114	1.0000	0.4820	0.5078	0.1145
uid58439	0.287157	1.0000	0.4155	0.3427	0.0926
uid176366	0.287166	1.0000	0.4773	0.4375	0.1227
uid58333	0.287173	1.0000	0.5837	0.7135	0.1545
uid162167	0.287180	1.0000	0.4942	0.5249	0.1266
uid86889	0.287191	1.0000	0.4661	0.4876	0.1096
uid48071	0.287206	1.0000	0.4587	0.4607	0.0983
uid185758	0.287219	1.0000	0.4633	0.4837	0.1088
uid176365	0.287220	1.0000	0.4806	0.4540	0.1272
uid49049	0.287233	1.0000	0.4904	0.5378	0.1260
uid49535	0.287242	1.0000	0.4720	0.5023	0.1096
uid158135	0.287243	1.0000	0.4971	0.4550	0.1036
uid174511	0.287266	1.0000	0.4642	0.4066	0.0988
uid158865	0.287275	1.0000	0.4831	0.5078	0.1145
uid203027	0.287284	1.0000	0.6019	0.7023	0.1664
uid80733	0.287304	1.0000	0.4614	0.4599	0.1004
uid68843	0.287306	1.0000	0.5794	0.7106	0.1572
uid58429	0.287330	1.0000	0.4534	0.3938	0.1212
uid179070	0.287340	1.0000	0.5909	0.7259	0.1399
uid59075	0.287356	1.0000	0.4504	0.4656	0.1028
uid50325	0.287358	1.0000	0.4869	0.5082	0.1143
uid58879	0.287371	1.0000	0.5192	0.5762	0.1319
uid58293	0.287377	1.0000	0.4758	0.4585	0.1136
uid193711	0.287409	1.0000	0.4684	0.4359	0.1005
uid54947	0.287419	1.0000	0.4659	0.4858	0.1089
uid57855	0.287423	1.0000	0.5049	0.4314	0.1276
uid47077	0.287438	1.0000	0.4613	0.4793	0.1006
uid175572	0.287439	1.0000	0.6002	0.7312	0.1409
uid57777	0.287448	1.0000	0.4662	0.4855	0.1088
uid58853	0.287461	1.0000	0.4649	0.4849	0.1088
uid67349	0.287469	1.0000	0.4719	0.4320	0.1149
uid83619	0.287471	1.0000	0.4661	0.4866	0.1088
uid66295	0.287490	1.0000	0.5620	0.7293	0.1378
uid47081	0.287496	1.0000	0.4713	0.4663	0.0963
uid58445	0.287515	1.0000	0.4287	0.3790	0.1059
uid59357	0.287528	1.0000	0.4826	0.5085	0.1147
uid58443	0.287528	1.0000	0.4359	0.3752	0.1078
uid53541	0.287536	1.0000	0.5996	0.6836	0.1725
uid58417	0.287538	1.0000	0.4641	0.4857	0.1089
uid57641	0.287546	1.0000	0.5170	0.5836	0.1400
uid80731	0.287571	1.0000	0.4977	0.5283	0.1214
uid161997	0.287575	1.0000	0.4661	0.4874	0.1089
uid175573	0.287622	1.0000	0.5923	0.7280	0.1421
uid159845	0.287627	1.0000	0.5934	0.7367	0.1414
uid61635	0.287644	1.0000	0.5818	0.7097	0.1554
uid161941	0.287648	1.0000	0.4664	0.4885	0.1079
uid13791	0.287664	1.0000	0.4355	0.3327	0.0881
uid159525	0.287697	1.0000	0.5951	0.7268	0.1395
uid59327	0.287704	1.0000	0.5993	0.6836	0.1702
uid58833	0.287725	1.0000	0.4874	0.4983	0.1129
uid58793	0.287732	1.0000	0.6026	0.7003	0.1657
uid161409	0.287752	1.0000	0.5830	0.7150	0.1519
uid188688	0.287752	1.0000	0.4854	0.5173	0.1160
uid161353	0.287764	1.0000	0.5819	0.7107	0.1519
uid161377	0.287771	1.0000	0.5830	0.7150	0.1519
uid159523	0.287773	1.0000	0.5958	0.7333	0.1385
uid58969	0.287779	1.0000	0.4636	0.4220	0.1060
uid53043	0.287800	1.0000	0.5277	0.5631	0.1428
uid170532	0.287810	1.0000	0.4660	0.4851	0.1086
uid59351	0.287811	1.0000	0.5840	0.7142	0.1545
uid159527	0.287830	1.0000	0.5929	0.7309	0.1394
uid58721	0.287831	1.0000	0.4881	0.4166	0.1295
uid162211	0.287852	1.0000	0.6021	0.6846	0.1721
uid58703	0.287859	1.0000	0.4296	0.3270	0.0923
uid58993	0.287863	1.0000	0.4783	0.4634	0.1284
uid159493	0.287921	1.0000	0.6036	0.6961	0.1756
uid68335	0.287938	1.0000	0.5416	0.5787	0.1222
uid184829	0.287972	1.0000	0.4649	0.4844	0.1084
uid75101	0.288016	1.0000	0.4366	0.3350	0.0919
uid197361	0.288033	1.0000	0.4594	0.4728	0.1084
uid73353	0.288036	1.0000	0.4660	0.4849	0.1104
uid179069	0.288043	1.0000	0.4513	0.4249	0.0970
uid81777	0.288046	1.0000	0.4546	0.3811	0.0961
uid58511	0.288073	1.0000	0.4784	0.4630	0.1287
uid61591	0.288105	1.0000	0.4914	0.4980	0.1556
uid65447	0.288111	1.0000	0.4390	0.3681	0.0990
uid71231	0.288116	1.0000	0.6205	0.6965	0.1735
uid159521	0.288134	1.0000	0.5972	0.7298	0.1400
uid58843	0.288187	1.0000	0.4198	0.3137	0.1037
uid59305	0.288191	1.0000	0.5999	0.6807	0.1687
uid50555	0.288193	1.0000	0.4756	0.4824	0.1140
uid42497	0.288208	1.0000	0.4298	0.3609	0.1190
uid58863	0.288210	1.0000	0.5146	0.5577	0.1175
uid203790	0.288214	1.0000	0.4679	0.4859	0.1094
uid58911	0.288237	1.0000	0.4819	0.5082	0.1126
uid54699	0.288247	1.0000	0.4453	0.3885	0.0885
uid55641	0.288255	1.0000	0.4792	0.4577	0.1251
uid162217	0.288257	1.0000	0.6374	0.6978	0.1993
uid57775	0.288263	1.0000	0.4657	0.4875	0.1080
uid83605	0.288273	1.0000	0.4689	0.4804	0.1156
uid57789	0.288274	1.0000	0.5996	0.6724	0.1695
uid61611	0.288296	1.0000	0.4876	0.4564	0.1104
uid176501	0.288309	1.0000	0.4605	0.4606	0.1010
uid57705	0.288311	1.0000	0.4962	0.6664	0.1262
uid51877	0.288318	1.0000	0.4859	0.5062	0.1092
uid158157	0.288326	1.0000	0.6080	0.6895	0.1729
uid179068	0.288340	1.0000	0.4752	0.4487	0.1200
uid58301	0.288354	1.0000	0.4521	0.4321	0.0972
uid57965	0.288361	1.0000	0.5783	0.7429	0.1546
uid58889	0.288397	1.0000	0.5748	0.7309	0.1420
uid68451	0.288412	1.0000	0.5475	0.5660	0.1303
uid58285	0.288416	1.0000	0.4839	0.5101	0.1095
uid63621	0.288421	1.0000	0.5946	0.7320	0.1403
uid193763	0.288432	1.0000	0.4647	0.4847	0.1079
uid159659	0.288446	1.0000	0.4706	0.4779	0.1145
uid84299	0.288450	1.0000	0.4761	0.4922	0.1191
uid58185	0.288471	1.0000	0.5097	0.5205	0.1349
uid67365	0.288498	1.0000	0.4901	0.4366	0.0994
uid58273	0.288570	1.0000	0.4323	0.3852	0.0965
uid58835	0.288589	1.0000	0.5004	0.4199	0.1378
uid57905	0.288597	1.0000	0.4870	0.4580	0.1109
uid49483	0.288607	1.0000	0.4360	0.3612	0.0913
uid162513	0.288618	1.0000	0.4774	0.5094	0.1143
uid58109	0.288635	1.0000	0.4708	0.4122	0.1049
uid58441	0.288640	1.0000	0.4288	0.3738	0.0922
uid80745	0.288642	1.0000	0.4642	0.4647	0.1009
uid198524	0.288655	1.0000	0.4614	0.4605	0.1005
uid58351	0.288682	1.0000	0.4825	0.5345	0.1152
uid49131	0.288691	1.0000	0.4700	0.4748	0.1087
uid89395	0.288693	1.0000	0.4399	0.3930	0.0974
uid57699	0.288697	1.0000	0.4230	0.4410	0.0853
uid84317	0.288708	1.0000	0.4751	0.4806	0.1188
uid80735	0.288741	1.0000	0.4603	0.4598	0.0990
uid171958	0.288747	1.0000	0.4248	0.3458	0.0832
uid68291	0.288748	1.0000	0.4751	0.4867	0.1170
uid59115	0.288758	1.0000	0.4509	0.3201	0.0993
uid67319	0.288765	1.0000	0.4271	0.3234	0.0916
uid49873	0.288809	1.0000	0.5948	0.6754	0.1663
uid57701	0.288830	1.0000	0.4228	0.3476	0.0838
uid162215	0.288849	1.0000	0.6188	0.6980	0.1863
uid80859	0.288857	1.0000	0.4386	0.3980	0.0814
uid67253	0.288863	1.0000	0.4417	0.3962	0.0897
uid169879	0.288918	1.0000	0.4756	0.4904	0.1171
uid81779	0.288931	1.0000	0.4801	0.4733	0.1149
uid59409	0.288949	1.0000	0.4957	0.5024	0.1186
uid168181	0.288952	1.0000	0.5138	0.5091	0.1147
uid63629	0.288961	1.0000	0.4711	0.4417	0.1015
uid84313	0.288976	1.0000	0.4678	0.4711	0.1156
uid51369	0.288995	1.0000	0.4505	0.3399	0.0881
uid189953	0.289077	1.0000	0.4896	0.4836	0.1163
uid57971	0.289083	1.0000	0.5865	0.7259	0.1390
uid193708	0.289095	1.0000	0.4887	0.4585	0.1111
uid170732	0.289101	1.0000	0.4331	0.4618	0.1009
uid174334	0.289118	1.0000	0.4553	0.3831	0.0955
uid161159	0.289129	1.0000	0.5962	0.6738	0.1609
uid62183	0.289164	1.0000	0.5360	0.5954	0.1297
uid84301	0.289172	1.0000	0.4774	0.4920	0.1187
uid54207	0.289216	1.0000	0.4960	0.5335	0.1191
uid61639	0.289217	1.0000	0.4933	0.5176	0.1138
uid41709	0.289222	1.0000	0.4562	0.4466	0.1173
uid82373	0.289222	1.0000	0.4576	0.3428	0.0959
uid58299	0.289245	1.0000	0.4854	0.5482	0.1224
uid162207	0.289245	1.0000	0.6077	0.6808	0.1727
uid193774	0.289255	1.0000	0.4761	0.4463	0.1302
uid66595	0.289256	1.0000	0.4604	0.4344	0.1020
uid162213	0.289262	1.0000	0.6051	0.6912	0.1743
uid82951	0.289265	1.0000	0.4796	0.4804	0.1017
uid89391	0.289292	1.0000	0.4395	0.4102	0.0888
uid59053	0.289315	1.0000	0.4591	0.4522	0.1151
uid162165	0.289336	1.0000	0.6145	0.7099	0.1793
uid47085	0.289378	1.0000	0.5148	0.4684	0.1417
uid179904	0.289394	1.0000	0.4928	0.5029	0.1074
uid73421	0.289403	1.0000	0.4860	0.5261	0.1219
uid62159	0.289420	1.0000	0.4648	0.4770	0.1026
uid194444	0.289426	1.0000	0.4795	0.4436	0.1300
uid202426	0.289428	1.0000	0.4181	0.4357	0.0856
uid161153	0.289443	1.0000	0.6044	0.7049	0.1701
uid59023	0.289450	1.0000	0.4245	0.3296	0.0861
uid52601	0.289451	1.0000	0.5243	0.4464	0.1527
uid57691	0.289521	1.0000	0.4805	0.4837	0.1178
uid58669	0.289527	1.0000	0.5303	0.5876	0.1389
uid42117	0.289536	1.0000	0.4720	0.5122	0.1123
uid61409	0.289540	1.0000	0.5416	0.5919	0.2254
uid161139	0.289543	1.0000	0.5999	0.6834	0.1755
uid58399	0.289566	1.0000	0.4921	0.5082	0.1168
uid59415	0.289574	1.0000	0.6008	0.6996	0.1696
uid53509	0.289594	1.0000	0.4751	0.4498	0.1127
uid70621	0.289612	1.0000	0.4601	0.4543	0.0924
uid59413	0.289671	1.0000	0.4735	0.5187	0.1169
uid59071	0.289689	1.0000	0.4560	0.4640	0.1022
uid68067	0.289693	1.0000	0.4946	0.5166	0.1123
uid62107	0.289706	1.0000	0.4064	0.3051	0.0815
uid162209	0.289739	1.0000	0.6011	0.6904	0.1708
uid158163	0.289764	1.0000	0.4246	0.3799	0.1207
uid159987	0.289782	1.0000	0.6165	0.7014	0.1794
uid57581	0.289785	1.0000	0.6153	0.6946	0.1628
uid47323	0.289791	1.0000	0.4595	0.4716	0.1151
uid162205	0.289803	1.0000	0.5988	0.6739	0.1722
uid193716	0.289807	1.0000	0.5971	0.7018	0.1742
uid58483	0.289814	1.0000	0.4708	0.3699	0.1181
uid58065	0.289822	1.0000	0.4887	0.4974	0.1247
uid184823	0.289834	1.0000	0.4494	0.3329	0.0968
uid58997	0.289837	1.0000	0.4769	0.3354	0.1134
uid161957	0.289849	1.0000	0.4922	0.4927	0.1261
uid61249	0.289857	1.0000	0.5594	0.6276	0.1549
uid58971	0.289864	1.0000	0.4259	0.3732	0.1013
uid59437	0.289865	1.0000	0.4134	0.3083	0.0825
uid48073	0.289891	1.0000	0.4731	0.4603	0.1059
uid168059	0.289893	1.0000	0.4602	0.3304	0.1019
uid57881	0.289911	1.0000	0.4913	0.4888	0.1262
uid175778	0.289922	1.0000	0.5275	0.5849	0.0946
uid59165	0.289945	1.0000	0.6015	0.6870	0.1721
uid58353	0.289997	1.0000	0.4538	0.3598	0.1038
uid157999	0.290020	1.0000	0.4863	0.5201	0.1141
uid161157	0.290022	1.0000	0.6069	0.6918	0.1724
uid159985	0.290046	1.0000	0.5959	0.6791	0.1704
uid58003	0.290059	1.0000	0.4428	0.3696	0.1201
uid195604	0.290065	1.0000	0.4789	0.4782	0.1319
uid176921	0.290109	1.0000	0.4401	0.4668	0.0925
uid159491	0.290154	1.0000	0.5977	0.6965	0.1700
uid72627	0.290172	1.0000	0.4315	0.3393	0.0877
uid182202	0.290173	1.0000	0.6129	0.7008	0.1804
uid159467	0.290176	1.0000	0.6134	0.7005	0.1760
uid57961	0.290197	1.0000	0.4989	0.6638	0.1280
uid58653	0.290199	1.0000	0.6059	0.6903	0.1724
uid41861	0.290239	1.0000	0.5265	0.5075	0.1462
uid182482	0.290245	1.0000	0.4908	0.4516	0.1235
uid58203	0.290268	1.0000	0.4230	0.3783	0.0882
uid84305	0.290272	1.0000	0.4802	0.4926	0.1190
uid161161	0.290320	1.0000	0.3998	0.3546	0.1071
uid179202	0.290326	1.0000	0.4729	0.4587	0.1022
uid57889	0.290362	1.0000	0.4760	0.4489	0.1255
uid159991	0.290385	1.0000	0.5905	0.6917	0.1710
uid159639	0.290393	1.0000	0.6173	0.7211	0.1812
uid182201	0.290400	1.0000	0.6082	0.6970	0.1746
uid50553	0.290424	1.0000	0.5221	0.4455	0.1487
uid178201	0.290427	1.0000	0.5988	0.6817	0.1721
uid68453	0.290432	1.0000	0.4575	0.4046	0.1013
uid161241	0.290434	1.0000	0.6151	0.6932	0.1652
uid203025	0.290438	1.0000	0.6168	0.7247	0.1666
uid57651	0.290454	1.0000	0.4581	0.4722	0.1035
uid57955	0.290475	1.0000	0.4989	0.3319	0.1115
uid159867	0.290482	1.0000	0.5988	0.6846	0.1705
uid43247	0.290490	1.0000	0.4711	0.4731	0.1132
uid58897	0.290500	1.0000	0.4872	0.4537	0.1085
uid58451	0.290514	1.0000	0.4402	0.4003	0.1085
uid59309	0.290536	1.0000	0.4127	0.3394	0.1269
uid189753	0.290566	1.0000	0.4448	0.3341	0.0946
uid89409	0.290575	1.0000	0.4447	0.3337	0.0940
uid57653	0.290576	1.0000	0.4322	0.3765	0.1004
uid178203	0.290579	1.0000	0.5977	0.6806	0.1719
uid58261	0.290583	1.0000	0.5225	0.4451	0.1488
uid84309	0.290596	1.0000	0.4662	0.4781	0.1139
uid176500	0.290602	1.0000	0.4362	0.3488	0.0973
uid178202	0.290610	1.0000	0.6037	0.6780	0.1725
uid58377	0.290617	1.0000	0.4549	0.3241	0.1017
uid73759	0.290620	1.0000	0.4985	0.4767	0.1332
uid58517	0.290645	1.0000	0.6075	0.6917	0.1735
uid57949	0.290660	1.0000	0.5183	0.4583	0.1406
uid161149	0.290660	1.0000	0.6169	0.7136	0.1759
uid58259	0.290670	1.0000	0.5242	0.4557	0.1528
uid161151	0.290684	1.0000	0.5913	0.6796	0.1598
uid58347	0.290709	1.0000	0.5205	0.4483	0.1458
uid58577	0.290760	1.0000	0.5713	0.7138	0.1529
uid58685	0.290774	1.0000	0.6125	0.7033	0.1714
uid74431	0.290776	1.0000	0.4979	0.4926	0.1144
uid84297	0.290816	1.0000	0.4770	0.4898	0.1161
uid203026	0.290861	1.0000	0.6166	0.7080	0.1792
uid57787	0.290891	1.0000	0.5977	0.6816	0.1704
uid193715	0.290891	1.0000	0.6057	0.7012	0.1712
uid59197	0.290917	1.0000	0.5181	0.5839	0.1238
uid203028	0.290938	1.0000	0.6123	0.6884	0.1782
uid159677	0.290948	1.0000	0.4868	0.5108	0.1210
uid157997	0.290954	1.0000	0.4196	0.3396	0.1005
uid159611	0.290966	1.0000	0.6090	0.6874	0.1722
uid50585	0.290974	1.0000	0.4932	0.5100	0.1232
uid161145	0.290994	1.0000	0.5943	0.6911	0.1710
uid58125	0.291083	1.0000	0.6108	0.7004	0.1772
uid161925	0.291091	1.0000	0.5930	0.6989	0.1696
uid183005	0.291094	1.0000	0.4552	0.3858	0.1040
uid159615	0.291101	1.0000	0.5995	0.6773	0.1745
uid61627	0.291195	1.0000	0.5029	0.5419	0.1260
uid58263	0.291212	1.0000	0.5106	0.5012	0.1486
uid193714	0.291216	1.0000	0.5041	0.4872	0.1183
uid66593	0.291225	1.0000	0.4896	0.5239	0.1195
uid57613	0.291231	1.0000	0.4119	0.3228	0.0849
uid67369	0.291247	1.0000	0.4313	0.4618	0.0939
uid162025	0.291319	1.0000	0.5203	0.4471	0.1509
uid167260	0.291320	1.0000	0.4885	0.5192	0.1241
uid57603	0.291322	1.0000	0.4479	0.3376	0.1018
uid83607	0.291357	1.0000	0.4773	0.4932	0.1169
uid53539	0.291368	1.0000	0.5889	0.6916	0.1682
uid49903	0.291385	1.0000	0.6183	0.7196	0.1776
uid58881	0.291404	1.0000	0.4864	0.5238	0.1110
uid58707	0.291443	1.0000	0.4328	0.3981	0.0847
uid58343	0.291447	1.0000	0.5279	0.4654	0.1489
uid59099	0.291471	1.0000	0.5054	0.5343	0.1346
uid58345	0.291476	1.0000	0.5279	0.4740	0.1485
uid174072	0.291480	1.0000	0.4791	0.4969	0.1181
uid159669	0.291480	1.0000	0.4836	0.5103	0.1212
uid159983	0.291509	1.0000	0.5934	0.6850	0.1714
uid182931	0.291524	1.0000	0.4812	0.4980	0.1278
uid84295	0.291535	1.0000	0.4728	0.4839	0.1157
uid83609	0.291544	1.0000	0.4878	0.5133	0.1225
uid176372	0.291546	1.0000	0.4713	0.3413	0.1073
uid57629	0.291559	1.0000	0.5728	0.7142	0.1530
uid157909	0.291567	1.0000	0.4910	0.5171	0.1242
uid59277	0.291570	1.0000	0.4280	0.3689	0.0994
uid193772	0.291571	1.0000	0.4500	0.3381	0.1029
uid193771	0.291599	1.0000	0.4534	0.4745	0.1035
uid58557	0.291604	1.0000	0.5294	0.4960	0.1199
uid159675	0.291612	1.0000	0.4884	0.5133	0.1231
uid49661	0.291629	1.0000	0.5094	0.5252	0.1202
uid58503	0.291644	1.0000	0.5513	0.6180	0.1527
uid159989	0.291664	1.0000	0.6095	0.6739	0.1730
uid59081	0.291688	1.0000	0.4580	0.3336	0.1014
uid162175	0.291719	1.0000	0.4876	0.5109	0.1201
uid47079	0.291733	1.0000	0.4711	0.4736	0.1044
uid58985	0.291778	1.0000	0.5309	0.5819	0.1376
uid84303	0.291794	1.0000	0.4851	0.4937	0.1205
uid59899	0.291811	1.0000	0.4511	0.3119	0.0895
uid67501	0.291818	1.0000	0.4676	0.4515	0.1101
uid68141	0.291820	1.0000	0.5993	0.6336	0.2313
uid158509	0.291824	1.0000	0.4232	0.3446	0.1081
uid58449	0.291825	1.0000	0.4287	0.3754	0.1005
uid43163	0.291831	1.0000	0.4880	0.4954	0.1359
uid159667	0.291863	1.0000	0.4875	0.5225	0.1228
uid84311	0.291871	1.0000	0.4790	0.4860	0.1167
uid58283	0.291876	1.0000	0.4692	0.4387	0.1057
uid58549	0.291879	1.0000	0.4559	0.3343	0.1031
uid46099	0.291895	1.0000	0.5070	0.4977	0.1223
uid58265	0.291911	1.0000	0.5099	0.4586	0.1341
uid58257	0.291920	1.0000	0.5175	0.4652	0.1520
uid58153	0.291949	1.0000	0.5278	0.4680	0.1403
uid58239	0.291951	1.0000	0.4947	0.5322	0.1164
uid54411	0.291965	1.0000	0.4933	0.4632	0.1326
uid161197	0.292056	1.0000	0.6214	0.6927	0.1693
uid182929	0.292081	1.0000	0.4375	0.3478	0.0948
uid178913	0.292089	1.0000	0.4124	0.3273	0.0864
uid58743	0.292102	1.0000	0.5296	0.4500	0.1525
uid52605	0.292156	1.0000	0.4479	0.3358	0.1007
uid57605	0.292164	1.0000	0.4543	0.4046	0.1284
uid165869	0.292172	1.0000	0.6283	0.7420	0.1938
uid161143	0.292193	1.0000	0.6068	0.7013	0.1737
uid43209	0.292247	1.0000	0.4929	0.4356	0.1080
uid58775	0.292265	1.0000	0.5212	0.4483	0.1495
uid46523	0.292299	1.0000	0.4845	0.5041	0.1102
uid58905	0.292307	1.0000	0.4199	0.3289	0.1114
uid86865	0.292316	1.0000	0.4563	0.3248	0.1026
uid159673	0.292338	1.0000	0.4891	0.5125	0.1234
uid50427	0.292350	1.0000	0.4202	0.3222	0.1111
uid48825	0.292367	1.0000	0.4786	0.4673	0.1157
uid58391	0.292399	1.0000	0.4652	0.3694	0.1163
uid58155	0.292409	1.0000	0.4944	0.4887	0.1230
uid58069	0.292413	1.0000	0.4378	0.3679	0.1014
uid68753	0.292437	1.0000	0.4939	0.4574	0.1100
uid183004	0.292458	1.0000	0.4487	0.4260	0.1021
uid58321	0.292466	1.0000	0.4786	0.4416	0.1234
uid62961	0.292485	1.0000	0.4486	0.3959	0.0956
uid59307	0.292517	1.0000	0.4631	0.4530	0.1201
uid59207	0.292519	1.0000	0.4527	0.4190	0.1193
uid58249	0.292521	1.0000	0.4788	0.3418	0.1299
uid59055	0.292530	1.0000	0.4803	0.4349	0.1041
uid185179	0.292673	1.0000	0.4593	0.3308	0.0982
uid59089	0.292679	1.0000	0.4657	0.4209	0.1352
uid70727	0.292702	1.0000	0.5228	0.5800	0.1331
uid159671	0.292702	1.0000	0.4891	0.5149	0.1235
uid67363	0.292777	1.0000	0.4659	0.4401	0.1277
uid182933	0.292782	1.0000	0.4444	0.3471	0.1012
uid57891	0.292803	1.0000	0.4638	0.4573	0.1210
uid58141	0.292809	1.0000	0.4664	0.4357	0.1059
uid59049	0.292834	1.0000	0.4264	0.3842	0.0819
uid63401	0.292839	1.0000	0.4969	0.5050	0.1138
uid52607	0.292865	1.0000	0.4540	0.3374	0.1019
uid59215	0.292872	1.0000	0.4982	0.5646	0.1102
uid58085	0.292883	1.0000	0.4454	0.4252	0.1020
uid54249	0.292898	1.0000	0.5388	0.5290	0.1515
uid58527	0.292898	1.0000	0.4111	0.3750	0.1317
uid59057	0.292914	1.0000	0.4586	0.4592	0.1100
uid59411	0.292980	1.0000	0.4733	0.5167	0.1126
uid190704	0.292986	1.0000	0.4593	0.4049	0.1201
uid159531	0.293004	1.0000	0.5457	0.6242	0.1533
uid59429	0.293016	1.0000	0.6111	0.6961	0.1694
uid57887	0.293069	1.0000	0.4742	0.4582	0.1263
uid158699	0.293152	1.0000	0.5376	0.4961	0.1263
uid59435	0.293153	1.0000	0.4348	0.3793	0.0971
uid41935	0.293193	1.0000	0.4261	0.3751	0.1001
uid62959	0.293218	1.0000	0.5455	0.6119	0.1424
uid68445	0.293369	1.0000	0.5328	0.6099	0.1316
uid58509	0.293386	1.0000	0.4928	0.5390	0.1289
uid89381	0.293420	1.0000	0.4916	0.5249	0.1256
uid42521	0.293427	1.0000	0.4619	0.3108	0.0913
uid177516	0.293488	1.0000	0.4199	0.3532	0.0874
uid58991	0.293497	1.0000	0.4782	0.3262	0.1073
uid58427	0.293505	1.0000	0.4810	0.4519	0.1219
uid61349	0.293509	1.0000	0.4622	0.4442	0.0988
uid162187	0.293537	1.0000	0.4495	0.3706	0.0964
uid159003	0.293569	1.0000	0.4398	0.4383	0.1567
uid162133	0.293585	1.0000	0.4653	0.4131	0.1120
uid77117	0.293645	1.0000	0.4502	0.3688	0.0957
uid58705	0.293735	1.0000	0.5017	0.4485	0.1236
uid168258	0.293741	1.0000	0.4869	0.5292	0.1262
uid177517	0.293762	1.0000	0.4090	0.3260	0.0855
uid162135	0.293773	1.0000	0.4681	0.4506	0.1070
uid59033	0.293796	1.0000	0.4889	0.5245	0.1306
uid61595	0.293849	1.0000	0.4990	0.4561	0.1295
uid43725	0.293855	1.0000	0.4521	0.4208	0.0942
uid58547	0.293860	1.0000	0.4859	0.4770	0.1224
uid177713	0.293891	1.0000	0.4724	0.4877	0.1196
uid58689	0.293897	1.0000	0.4735	0.5025	0.1184
uid59433	0.293901	1.0000	0.4724	0.4811	0.1216
uid58949	0.293968	1.0000	0.5556	0.6473	0.1473
uid68745	0.293992	1.0000	0.5169	0.5138	0.1345
uid71485	0.294010	1.0000	0.4645	0.4398	0.1007
uid58269	0.294013	1.0000	0.5313	0.3572	0.1261
uid82343	0.294028	1.0000	0.4125	0.3199	0.1144
uid61643	0.294040	1.0000	0.4792	0.4526	0.1300
uid58507	0.294053	1.0000	0.4857	0.5232	0.1239
uid59253	0.294177	1.0000	0.5312	0.6055	0.1156
uid58021	0.294224	1.0000	0.5294	0.6015	0.1486
uid75113	0.294268	1.0000	0.4811	0.5109	0.1105
uid59131	0.294289	1.0000	0.4852	0.4820	0.1201
uid61647	0.294291	1.0000	0.4689	0.4469	0.1127
uid58913	0.294303	1.0000	0.4368	0.3493	0.0801
uid183114	0.294319	1.0000	0.4266	0.3420	0.0980
uid64753	0.294326	1.0000	0.4867	0.3830	0.1219
uid63403	0.294335	1.0000	0.4466	0.3294	0.1132
uid59007	0.294357	1.0000	0.5052	0.4541	0.1252
uid58349	0.294400	1.0000	0.5057	0.4629	0.1357
uid57665	0.294455	1.0000	0.4831	0.4961	0.1192
uid42155	0.294457	1.0000	0.5716	0.7068	0.1616
uid81783	0.294457	1.0000	0.4819	0.4675	0.1043
uid73179	0.294467	1.0000	0.4730	0.4491	0.1250
uid162199	0.294535	1.0000	0.4694	0.4549	0.1157
uid41885	0.294559	1.0000	0.4370	0.4117	0.0903
uid59293	0.294560	1.0000	0.5093	0.6077	0.1385
uid178369	0.294563	1.0000	0.4763	0.4638	0.1120
uid182928	0.294565	1.0000	0.4491	0.4165	0.0963
uid52599	0.294566	1.0000	0.4972	0.4316	0.0851
uid61603	0.294574	1.0000	0.4499	0.4120	0.1156
uid58513	0.294593	1.0000	0.4771	0.4890	0.1229
uid159685	0.294629	1.0000	0.4583	0.3379	0.1031
uid59581	0.294635	1.0000	0.3930	0.3507	0.1079
uid162027	0.294660	1.0000	0.5867	0.7353	0.1250
uid58187	0.294681	1.0000	0.4209	0.3339	0.0910
uid174152	0.294721	1.0000	0.5435	0.6200	0.1532
uid57697	0.294726	1.0000	0.5096	0.6098	0.1381
uid183339	0.294745	1.0000	0.4613	0.3722	0.1072
uid58545	0.294753	1.0000	0.5648	0.6059	0.1522
uid72795	0.294755	1.0000	0.4682	0.4485	0.1066
uid58657	0.294795	1.0000	0.4630	0.4434	0.1100
uid60161	0.294820	1.0000	0.4514	0.4605	0.0983
uid57587	0.294822	1.0000	0.5395	0.6212	0.1496
uid57595	0.294851	1.0000	0.4723	0.4550	0.1263
uid59345	0.294861	1.0000	0.5792	0.6299	0.1597
uid161927	0.294864	1.0000	0.5343	0.4618	0.1545
uid158377	0.294888	1.0000	0.4852	0.5116	0.1143
uid58459	0.294901	1.0000	0.5210	0.5471	0.1327
uid58959	0.294951	1.0000	0.4579	0.4775	0.1073
uid184076	0.294980	1.0000	0.4835	0.4512	0.1078
uid58671	0.294993	1.0000	0.5324	0.5959	0.1380
uid58681	0.295029	1.0000	0.5370	0.6604	0.1199
uid183111	0.295036	1.0000	0.4601	0.3823	0.1130
uid48815	0.295100	1.0000	0.4063	0.3333	0.0870
uid57703	0.295100	1.0000	0.4940	0.5057	0.1083
uid59155	0.295101	1.0000	0.4703	0.4515	0.1058
uid60171	0.295152	1.0000	0.4257	0.3918	0.0907
uid42613	0.295173	1.0000	0.4638	0.4177	0.1158
uid64755	0.295196	1.0000	0.4496	0.4107	0.0917
uid159665	0.295216	1.0000	0.4888	0.5231	0.1215
uid58331	0.295247	1.0000	0.5524	0.6639	0.1304
uid183110	0.295261	1.0000	0.4320	0.3466	0.0955
uid168182	0.295305	1.0000	0.4853	0.4743	0.1078
uid67323	0.295321	1.0000	0.4793	0.3817	0.1179
uid158379	0.295371	1.0000	0.4849	0.5110	0.1135
uid158381	0.295371	1.0000	0.4848	0.5076	0.1135
uid158375	0.295376	1.0000	0.4847	0.5075	0.1135
uid158383	0.295376	1.0000	0.4847	0.5109	0.1135
uid158373	0.295381	1.0000	0.4849	0.5112	0.1135
uid158531	0.295381	1.0000	0.4847	0.5109	0.1135
uid176499	0.295409	1.0000	0.5489	0.6239	0.1545
uid59397	0.295424	1.0000	0.4706	0.3834	0.1244
uid59279	0.295426	1.0000	0.4849	0.5076	0.1135
uid179383	0.295501	1.0000	0.4917	0.4571	0.1315
uid72473	0.295524	1.0000	0.4664	0.4478	0.1118
uid46085	0.295554	1.0000	0.4341	0.3131	0.1290
uid58231	0.295571	1.0000	0.4741	0.4599	0.1125
uid61617	0.295581	1.0000	0.4355	0.3860	0.1145
uid48801	0.295606	1.0000	0.5380	0.5422	0.1297
uid183109	0.295685	1.0000	0.4628	0.3793	0.1107
uid58373	0.295704	1.0000	0.5150	0.5626	0.1378
uid58845	0.295727	1.0000	0.4192	0.3370	0.1104
uid175569	0.295732	1.0000	0.4442	0.4111	0.0962
uid159539	0.295735	1.0000	0.4716	0.4554	0.1241
uid196851	0.295737	1.0000	0.5494	0.6846	0.1263
uid58405	0.295793	1.0000	0.5306	0.6552	0.1219
uid61631	0.295867	1.0000	0.4241	0.3526	0.0877
uid57709	0.295902	1.0000	0.5714	0.6663	0.1202
uid82931	0.295912	1.0000	0.4606	0.3115	0.0975
uid63159	0.295938	1.0000	0.4713	0.4045	0.1080
uid57941	0.296025	1.0000	0.4913	0.4338	0.1376
uid57865	0.296049	1.0000	0.4610	0.3387	0.1128
uid59213	0.296050	1.0000	0.5339	0.5225	0.1532
uid85495	0.296051	1.0000	0.5789	0.6689	0.1211
uid167486	0.296081	1.0000	0.4323	0.3359	0.1015
uid58771	0.296095	1.0000	0.5511	0.6251	0.1526
uid159533	0.296111	1.0000	0.5494	0.6172	0.1531
uid50539	0.296149	1.0000	0.4699	0.3942	0.1157
uid57925	0.296171	1.0000	0.4734	0.4480	0.1179
uid58739	0.296181	1.0000	0.4538	0.4806	0.0991
uid70793	0.296197	1.0000	0.4599	0.3797	0.0986
uid57767	0.296206	1.0000	0.4314	0.3448	0.1099
uid58079	0.296212	1.0000	0.5876	0.6416	0.1396
uid58981	0.296241	1.0000	0.5778	0.6605	0.1592
uid58661	0.296245	1.0000	0.4774	0.5178	0.1187
uid57759	0.296255	1.0000	0.4785	0.5380	0.1243
uid174460	0.296283	1.0000	0.4550	0.3681	0.1159
uid185759	0.296285	1.0000	0.5715	0.6674	0.1192
uid58341	0.296288	1.0000	0.5370	0.4717	0.1589
uid46647	0.296289	1.0000	0.5926	0.6527	0.1726
uid49957	0.296319	1.0000	0.4488	0.4389	0.0997
uid66301	0.296350	1.0000	0.4314	0.3153	0.1012
uid58821	0.296360	1.0000	0.4373	0.4100	0.1182
uid58267	0.296381	1.0000	0.5319	0.4668	0.1545
uid61615	0.296398	1.0000	0.4469	0.3738	0.0981
uid58515	0.296433	1.0000	0.4533	0.3694	0.1152
uid58933	0.296478	1.0000	0.4407	0.4007	0.1195
uid59233	0.296482	1.0000	0.4706	0.4466	0.1157
uid49133	0.296509	1.0000	0.5266	0.4931	0.1426
uid159535	0.296527	1.0000	0.5538	0.6229	0.1532
uid52547	0.296546	1.0000	0.4645	0.3599	0.0981
uid41317	0.296565	1.0000	0.5008	0.5194	0.1355
uid61565	0.296584	1.0000	0.5540	0.6757	0.1254
uid58095	0.296597	1.0000	0.5209	0.5815	0.1202
uid57899	0.296646	1.0000	0.5496	0.6186	0.1509
uid57615	0.296650	1.0000	0.4129	0.3429	0.0867
uid60837	0.296653	1.0000	0.4756	0.4624	0.1075
uid159857	0.296672	1.0000	0.5262	0.6090	0.1466
uid58389	0.296674	1.0000	0.4542	0.3704	0.1160
uid58043	0.296678	1.0000	0.4445	0.3564	0.1061
uid162029	0.296687	1.0000	0.6633	0.7652	0.1459
uid161945	0.296712	1.0000	0.5512	0.6848	0.1260
uid196850	0.296716	1.0000	0.5515	0.6957	0.1283
uid57617	0.296719	1.0000	0.4406	0.4104	0.0960
uid59013	0.296751	1.0000	0.4858	0.4346	0.1183
uid58715	0.296770	1.0000	0.4793	0.3545	0.1179
uid58387	0.296782	1.0000	0.4588	0.4045	0.1137
uid197171	0.296795	1.0000	0.4467	0.3912	0.1044
uid55403	0.296842	1.0000	0.5212	0.5772	0.1187
uid158859	0.296868	1.0000	0.4402	0.4056	0.0945
uid57609	0.296886	1.0000	0.5314	0.5492	0.1276
uid158055	0.296939	1.0000	0.5500	0.6868	0.1283
uid156977	0.296963	1.0000	0.5410	0.6749	0.1293
uid186548	0.296975	1.0000	0.5170	0.5904	0.1446
uid72479	0.296977	1.0000	0.5001	0.5045	0.1117
uid60487	0.297087	1.0000	0.5044	0.5044	0.1602
uid58295	0.297119	1.0000	0.4812	0.5049	0.1222
uid158065	0.297136	1.0000	0.5466	0.6813	0.1281
uid58805	0.297144	1.0000	0.4714	0.4578	0.1381
uid66307	0.297181	1.0000	0.4458	0.3870	0.0961
uid158063	0.297241	1.0000	0.5508	0.6872	0.1284
uid43467	0.297265	1.0000	0.4570	0.3300	0.0900
uid86885	0.297347	1.0000	0.5297	0.5487	0.1260
uid158053	0.297353	1.0000	0.5492	0.6872	0.1286
uid193710	0.297427	1.0000	0.5309	0.5425	0.1276
uid58733	0.297469	1.0000	0.5378	0.5342	0.1313
uid59223	0.297473	1.0000	0.5041	0.3940	0.1331
uid162511	0.297473	1.0000	0.4539	0.3672	0.1145
uid194120	0.297473	1.0000	0.5014	0.5639	0.1456
uid66331	0.297512	1.0000	0.4722	0.4750	0.0918
uid58087	0.297518	1.0000	0.5058	0.5493	0.1451
uid158051	0.297565	1.0000	0.5483	0.6856	0.1278
uid57655	0.297569	1.0000	0.4373	0.3914	0.1313
uid58447	0.297573	1.0000	0.4324	0.4252	0.0999
uid183002	0.297593	1.0000	0.4489	0.3540	0.1043
uid58385	0.297621	1.0000	0.4576	0.3989	0.1088
uid83613	0.297636	1.0000	0.4536	0.4098	0.0991
uid205541	0.297640	1.0000	0.4314	0.3333	0.0861
uid51635	0.297697	1.0000	0.4744	0.4747	0.1443
uid173371	0.297764	1.0000	0.5727	0.7339	0.1194
uid61563	0.297764	1.0000	0.4535	0.4185	0.1046
uid184831	0.297770	NA	NA	NA	NA
uid162161	0.297800	1.0000	0.4260	0.2993	0.1033
uid57735	0.297831	1.0000	0.4508	0.4066	0.0979
uid57633	0.297847	1.0000	0.5583	0.6730	0.1304
uid205256	0.297888	1.0000	0.5047	0.5488	0.1450
uid170535	0.297918	1.0000	0.5216	0.5304	0.1236
uid62461	0.297955	1.0000	0.6660	0.7589	0.1482
uid49531	0.297963	1.0000	0.5308	0.6243	0.1393
uid62947	0.297974	1.0000	0.4638	0.3714	0.0960
uid63345	0.298022	1.0000	0.4307	0.4138	0.0997
uid50551	0.298030	1.0000	0.4703	0.4703	0.1096
uid74393	0.298036	1.0000	0.4096	0.3441	0.0944
uid58861	0.298046	1.0000	0.5619	0.6213	0.1543
uid58667	0.298074	1.0000	0.5541	0.5812	0.1482
uid57931	0.298123	1.0000	0.4744	0.3551	0.1361
uid58731	0.298168	1.0000	0.5263	0.5221	0.1215
uid58209	0.298179	1.0000	0.5370	0.5508	0.1300
uid68689	0.298270	1.0000	0.4244	0.3254	0.0848
uid68321	0.298319	1.0000	0.5381	0.6024	0.1217
uid62243	0.298342	1.0000	0.4998	0.4077	0.1463
uid168183	0.298355	1.0000	0.4709	0.4599	0.1022
uid57815	0.298362	1.0000	0.4510	0.3644	0.0935
uid66391	0.298369	1.0000	0.4443	0.3925	0.0956
uid58007	0.298370	1.0000	0.5049	0.4076	0.1461
uid58161	0.298378	1.0000	0.5728	0.6949	0.1302
uid58937	0.298435	1.0000	0.4306	0.3884	0.1123
uid66299	0.298436	1.0000	0.4661	0.3821	0.1294
uid82369	0.298455	1.0000	0.5492	0.6954	0.1296
uid158045	0.298502	1.0000	0.5512	0.6725	0.1289
uid41019	0.298524	1.0000	0.5093	0.5651	0.1163
uid68443	0.298557	1.0000	0.4356	0.3662	0.1180
uid49953	0.298561	1.0000	0.4501	0.3955	0.0986
uid162149	0.298565	1.0000	0.4384	0.3948	0.1335
uid162013	0.298644	1.0000	0.5147	0.5899	0.1416
uid58801	0.298699	1.0000	0.5339	0.6847	0.1330
uid62925	0.298700	1.0000	0.4348	0.3432	0.0892
uid170534	0.298705	1.0000	0.5373	0.5546	0.1317
uid89383	0.298709	1.0000	0.5426	0.6826	0.1313
uid58063	0.298715	1.0000	0.5451	0.6901	0.1263
uid62923	0.298731	1.0000	0.4986	0.4009	0.1310
uid83615	0.298797	1.0000	0.4488	0.4073	0.0984
uid168256	0.298824	1.0000	0.5439	0.5846	0.1426
uid66847	0.298828	1.0000	0.4673	0.3883	0.1224
uid58813	0.298842	1.0000	0.4389	0.4411	0.1158
uid58211	0.298854	1.0000	0.5292	0.5444	0.1276
uid86653	0.298893	1.0000	0.5384	0.6782	0.1295
uid86659	0.298905	1.0000	0.5413	0.6797	0.1299
uid86655	0.298906	1.0000	0.5429	0.6804	0.1302
uid86657	0.298907	1.0000	0.5432	0.6796	0.1297
uid58737	0.299007	1.0000	0.4486	0.3996	0.1000
uid58641	0.299019	1.0000	0.4893	0.4422	0.1365
uid158057	0.299036	1.0000	0.5445	0.6875	0.1291
uid73963	0.299045	1.0000	0.5521	0.6980	0.1317
uid88067	0.299046	1.0000	0.5460	0.6849	0.1289
uid59137	0.299110	1.0000	0.4839	0.4767	0.1141
uid62105	0.299115	1.0000	0.4800	0.5115	0.1242
uid197180	0.299156	1.0000	0.5634	0.5976	0.1207
uid197182	0.299164	1.0000	0.5040	0.5345	0.1239
uid175469	0.299196	1.0000	0.5158	0.5789	0.1416
uid57851	0.299209	1.0000	0.5903	0.7255	0.1627
uid55259	0.299227	1.0000	0.4672	0.4375	0.1079
uid59009	0.299233	1.0000	0.4613	0.4214	0.0986
uid158161	0.299234	1.0000	0.5449	0.6844	0.1264
uid158357	0.299248	1.0000	0.5449	0.6844	0.1264
uid42523	0.299256	1.0000	0.4365	0.3201	0.0913
uid165871	0.299271	1.0000	0.4502	0.3641	0.1076
uid58961	0.299277	1.0000	0.5399	0.6895	0.1296
uid194119	0.299327	1.0000	0.5042	0.5259	0.1229
uid158159	0.299327	1.0000	0.5499	0.6799	0.1313
uid189952	0.299385	1.0000	0.4636	0.4071	0.1070
uid201037	0.299403	1.0000	0.4413	0.3487	0.1031
uid159541	0.299416	1.0000	0.5134	0.4563	0.1471
uid70839	0.299425	1.0000	0.5345	0.6721	0.1251
uid183003	0.299434	1.0000	0.4246	0.3671	0.1037
uid164779	0.299434	1.0000	0.5487	0.6378	0.1303
uid88063	0.299440	1.0000	0.5587	0.7076	0.1374
uid183006	0.299443	1.0000	0.4778	0.4186	0.1091
uid158043	0.299513	1.0000	0.5409	0.6773	0.1305
uid198768	0.299535	1.0000	0.5909	0.7219	0.1569
uid58099	0.299565	1.0000	0.4715	0.3571	0.1316
uid59353	0.299579	1.0000	0.5036	0.4013	0.1300
uid58167	0.299586	1.0000	0.4247	0.3490	0.0970
uid162509	0.299600	1.0000	0.4705	0.4508	0.1085
uid81083	0.299623	1.0000	0.6217	0.7840	0.1852
uid170612	0.299623	1.0000	0.5283	0.5951	0.1264
uid63399	0.299629	1.0000	0.5222	0.5558	0.1448
uid58383	0.299670	1.0000	0.4548	0.3936	0.1121
uid58921	0.299678	1.0000	0.4502	0.3368	0.1019
uid168379	0.299732	1.0000	0.4803	0.4247	0.1263
uid158855	0.299740	1.0000	0.4512	0.4019	0.0977
uid62909	0.299770	1.0000	0.5043	0.4075	0.1468
uid60727	0.299778	1.0000	0.5117	0.5910	0.1419
uid81081	0.299795	1.0000	0.4431	0.3011	0.0844
uid58027	0.299803	1.0000	0.5469	0.6906	0.1288
uid86751	0.299822	1.0000	0.5561	0.6878	0.1341
uid59301	0.299845	1.0000	0.5340	0.6869	0.1291
uid58047	0.299867	1.0000	0.4255	0.3392	0.0843
uid176364	0.299880	1.0000	0.4338	0.4187	0.0878
uid58159	0.299887	1.0000	0.5698	0.7125	0.1432
uid59217	0.299890	1.0000	0.4437	0.3804	0.1044
uid57733	0.299898	1.0000	0.4544	0.3653	0.1144
uid57967	0.299907	1.0000	0.4717	0.3523	0.1326
uid158857	0.299916	1.0000	0.4508	0.4020	0.0972
uid58859	0.299945	1.0000	0.4532	0.3958	0.1019
uid59387	0.299949	1.0000	0.5092	0.4439	0.1515
uid88069	0.299983	1.0000	0.5427	0.6740	0.1305
uid182930	0.299999	1.0000	0.4520	0.3575	0.1027
uid58305	0.300003	1.0000	0.4872	0.5555	0.1320
uid182932	0.300017	1.0000	0.4427	0.3729	0.1057
uid58431	0.300023	1.0000	0.4997	0.5086	0.1349
uid57823	0.300049	1.0000	0.4626	0.3088	0.0965
uid82367	0.300058	1.0000	0.6577	0.7572	0.1473
uid77119	0.300063	1.0000	0.4762	0.4580	0.1196
uid184011	0.300069	1.0000	0.4862	0.4820	0.1181
uid57707	0.300092	1.0000	0.5851	0.7104	0.1241
uid175779	0.300122	1.0000	0.5513	0.6507	0.1065
uid73585	0.300158	1.0000	0.4952	0.5544	0.1449
uid183113	0.300200	1.0000	0.4385	0.4045	0.1084
uid161961	0.300227	1.0000	0.4868	0.4454	0.1399
uid183112	0.300281	1.0000	0.4495	0.3639	0.1091
uid59251	0.300312	1.0000	0.5142	0.4691	0.1284
uid156845	0.300343	1.0000	0.5346	0.6621	0.1279
uid58639	0.300345	1.0000	0.4733	0.3819	0.1283
uid59419	0.300387	1.0000	0.4795	0.4172	0.1216
uid171995	0.300400	1.0000	0.4732	0.4084	0.1106
uid173372	0.300418	1.0000	0.5763	0.7348	0.1226
uid58799	0.300455	1.0000	0.5565	0.6954	0.1319
uid74025	0.300455	1.0000	0.4374	0.4128	0.1233
uid58183	0.300472	1.0000	0.5514	0.5612	0.1530
uid57951	0.300493	1.0000	0.5919	0.7252	0.1608
uid58363	0.300518	1.0000	0.5258	0.5448	0.1472
uid58873	0.300528	1.0000	0.4469	0.4093	0.0971
uid78933	0.300540	1.0000	0.5068	0.4392	0.1514
uid162009	0.300547	1.0000	0.4787	0.4128	0.1183
uid57645	0.300564	1.0000	0.4936	0.4497	0.1413
uid183008	0.300567	1.0000	0.4796	0.4502	0.1013
uid59061	0.300617	1.0000	0.4669	0.3530	0.0987
uid81775	0.300681	1.0000	0.4892	0.4919	0.1175
uid42975	0.300693	1.0000	0.4460	0.3363	0.0968
uid81627	0.300724	1.0000	0.5174	0.4698	0.1457
uid53037	0.300741	1.0000	0.5009	0.5356	0.1258
uid59161	0.300746	1.0000	0.5596	0.6115	0.1371
uid162203	0.300754	1.0000	0.4753	0.4354	0.1208
uid59371	0.300756	1.0000	0.5845	0.7212	0.1542
uid58425	0.300774	1.0000	0.5113	0.4376	0.1512
uid59187	0.300775	1.0000	0.4737	0.4811	0.1106
uid193704	0.300794	1.0000	0.4459	0.3716	0.1090
uid48809	0.300820	1.0000	0.5469	0.6094	0.1464
uid46181	0.300842	1.0000	0.5264	0.5337	0.1386
uid89389	0.300862	1.0000	0.5080	0.4418	0.1499
uid203393	0.300899	1.0000	0.4662	0.3500	0.1230
uid58123	0.300938	1.0000	0.4895	0.5845	0.1249
uid58615	0.300953	1.0000	0.4703	0.4633	0.1035
uid46253	0.300958	1.0000	0.4399	0.3282	0.0958
uid158039	0.300981	1.0000	0.5599	0.6750	0.1271
uid162107	0.301003	1.0000	0.5480	0.6102	0.1303
uid57849	0.301014	1.0000	0.5169	0.5962	0.1396
uid58679	0.301022	1.0000	0.4877	0.4426	0.1437
uid159869	0.301044	1.0000	0.5081	0.4386	0.1514
uid158853	0.301057	1.0000	0.4492	0.4030	0.0955
uid53371	0.301104	1.0000	0.4960	0.4720	0.1340
uid176370	0.301107	1.0000	0.4385	0.3203	0.0949
uid59025	0.301154	1.0000	0.4717	0.4058	0.1159
uid57623	0.301250	1.0000	0.5089	0.4447	0.1513
uid61575	0.301256	1.0000	0.5633	0.6133	0.1411
uid159519	0.301268	1.0000	0.6923	0.8538	0.2538
uid58075	0.301272	1.0000	0.4530	0.3356	0.1026
uid58025	0.301273	1.0000	0.4242	0.3744	0.1072
uid57593	0.301295	1.0000	0.4664	0.4061	0.1138
uid58011	0.301353	1.0000	0.4775	0.4410	0.1114
uid59355	0.301363	1.0000	0.5075	0.4445	0.1513
uid173373	0.301376	1.0000	0.5742	0.7329	0.1210
uid198767	0.301377	1.0000	0.5790	0.6939	0.1545
uid46943	0.301379	1.0000	0.4922	0.4731	0.1328
uid62265	0.301384	1.0000	0.4548	0.4153	0.1234
uid46839	0.301385	1.0000	0.4931	0.4736	0.1332
uid78143	0.301418	1.0000	0.5474	0.5512	0.1317
uid57803	0.301434	1.0000	0.4365	0.3419	0.1008
uid183115	0.301441	1.0000	0.4712	0.4146	0.1107
uid58521	0.301459	1.0000	0.4966	0.4355	0.1201
uid53251	0.301472	1.0000	0.4704	0.4538	0.0975
uid67351	0.301479	1.0000	0.4720	0.3794	0.1278
uid61645	0.301481	1.0000	0.5829	0.6867	0.1587
uid61247	0.301495	1.0000	0.5063	0.4773	0.1459
uid61601	0.301497	1.0000	0.5202	0.5748	0.1366
uid58081	0.301501	1.0000	0.4587	0.3687	0.1130
uid68687	0.301510	1.0000	0.5839	0.7317	0.1578
uid59241	0.301532	1.0000	0.4591	0.4278	0.0996
uid165873	0.301599	1.0000	0.6126	0.7453	0.1925
uid59015	0.301601	1.0000	0.4571	0.4274	0.0986
uid159871	0.301625	1.0000	0.4662	0.4239	0.0971
uid57927	0.301625	1.0000	0.4663	0.4239	0.0971
uid183485	0.301626	1.0000	0.4695	0.4456	0.0986
uid83617	0.301633	1.0000	0.4655	0.4241	0.0971
uid193717	0.301650	1.0000	0.6203	0.7463	0.1960
uid48999	0.301653	1.0000	0.4624	0.4344	0.0932
uid58133	0.301739	1.0000	0.4861	0.5141	0.1265
uid71131	0.301779	1.0000	0.4549	0.4105	0.0975
uid57937	0.301795	1.0000	0.4667	0.3512	0.1234
uid162105	0.301814	1.0000	0.5588	0.6080	0.1314
uid46083	0.301875	1.0000	0.4421	0.4312	0.1345
uid58729	0.301876	1.0000	0.4269	0.3016	0.0866
uid58355	0.301883	1.0000	0.4645	0.3800	0.1136
uid175777	0.301922	1.0000	0.4644	0.3806	0.1079
uid77127	0.301931	1.0000	0.6209	0.7641	0.2005
uid59183	0.301958	1.0000	0.5232	0.5170	0.1321
uid58243	0.301992	1.0000	0.5842	0.7033	0.1635
uid183341	0.302000	1.0000	0.5152	0.4951	0.1207
uid162041	0.302017	1.0000	0.5000	0.5360	0.1208
uid61597	0.302077	1.0000	0.5038	0.5047	0.1166
uid162023	0.302092	1.0000	0.5216	0.5977	0.1445
uid63627	0.302122	1.0000	0.5233	0.5852	0.1377
uid58611	0.302171	1.0000	0.5233	0.5703	0.1211
uid176498	0.302173	1.0000	0.5062	0.5020	0.1152
uid193764	0.302174	1.0000	0.5318	0.6737	0.1307
uid58763	0.302174	1.0000	0.5265	0.6039	0.1499
uid186598	0.302183	1.0000	0.5691	0.6141	0.1427
uid58019	0.302191	1.0000	0.4516	0.4172	0.0982
uid58163	0.302212	1.0000	0.5263	0.4409	0.1461
uid191340	0.302280	1.0000	0.5305	0.5761	0.1242
uid58699	0.302289	1.0000	0.4434	0.3129	0.0962
uid171260	0.302340	1.0000	0.4609	0.3757	0.1122
uid158171	0.302354	1.0000	0.5408	0.5866	0.1567
uid55727	0.302371	1.0000	0.5204	0.5273	0.1329
uid58857	0.302374	1.0000	0.5981	0.6784	0.1743
uid57773	0.302387	1.0000	0.4877	0.5631	0.1377
uid58603	0.302443	1.0000	0.4842	0.4320	0.1143
uid59319	0.302473	1.0000	0.4551	0.4049	0.0969
uid58501	0.302493	1.0000	0.4929	0.5409	0.1205
uid41601	0.302629	1.0000	0.5059	0.4113	0.1282
uid58173	0.302629	1.0000	0.4917	0.5024	0.1185
uid171829	0.302631	1.0000	0.5845	0.7067	0.1543
uid57725	0.302634	1.0000	0.4584	0.3978	0.1125
uid57969	0.302649	1.0000	0.5054	0.4022	0.1301
uid58723	0.302671	1.0000	0.4778	0.4056	0.1251
uid68749	0.302676	1.0000	0.4908	0.4267	0.1327
uid173370	0.302684	1.0000	0.5789	0.7145	0.1219
uid61607	0.302692	1.0000	0.4926	0.5718	0.1320
uid184079	0.302694	1.0000	0.5271	0.6267	0.1355
uid58013	0.302752	1.0000	0.5867	0.6993	0.1673
uid58401	0.302774	1.0000	0.5544	0.6796	0.1064
uid59105	0.302844	1.0000	0.5383	0.5976	0.1251
uid51367	0.302863	1.0000	0.4486	0.4689	0.1023
uid59143	0.302870	1.0000	0.4967	0.4540	0.1281
uid59209	0.302895	1.0000	0.5452	0.5828	0.1353
uid182483	0.302897	1.0000	0.5531	0.7131	0.1500
uid58765	0.302926	1.0000	0.5095	0.5016	0.1169
uid58651	0.302941	1.0000	0.4716	0.3723	0.1197
uid66305	0.302941	1.0000	0.5669	0.6717	0.1317
uid46345	0.302959	1.0000	0.5219	0.4996	0.1334
uid188480	0.302976	1.0000	0.4751	0.3810	0.1395
uid58371	0.303009	1.0000	0.4290	0.3282	0.0972
uid82347	0.303021	1.0000	0.4970	0.4002	0.1363
uid59051	0.303022	1.0000	0.4756	0.5102	0.1084
uid183337	0.303041	1.0000	0.4919	0.5015	0.1144
uid58907	0.303090	1.0000	0.5316	0.4383	0.1417
uid184342	0.303100	1.0000	0.4963	0.4358	0.1308
uid167583	0.303112	1.0000	0.4707	0.3703	0.1156
uid59127	0.303113	1.0000	0.5007	0.5170	0.1189
uid68057	0.303126	1.0000	0.5241	0.4442	0.1455
uid41533	0.303148	1.0000	0.6213	0.7445	0.2048
uid57953	0.303167	1.0000	0.4275	0.3211	0.0922
uid57869	0.303171	1.0000	0.5256	0.5975	0.1442
uid170940	0.303193	1.0000	0.4988	0.4485	0.1378
uid198526	0.303229	1.0000	0.4832	0.4700	0.1084
uid173858	0.303238	1.0000	0.4465	0.3556	0.0997
uid62937	0.303246	1.0000	0.4498	0.4117	0.0985
uid58205	0.303258	1.0000	0.4460	0.5100	0.0725
uid184343	0.303399	1.0000	0.4887	0.4756	0.1190
uid58499	0.303423	1.0000	0.5524	0.6159	0.1288
uid162113	0.303434	1.0000	0.4848	0.4241	0.1307
uid58245	0.303491	1.0000	0.5824	0.6969	0.1641
uid62225	0.303550	1.0000	0.4798	0.4664	0.1084
uid158679	0.303555	1.0000	0.5028	0.4948	0.1160
uid58809	0.303561	1.0000	0.5282	0.5895	0.1474
uid58073	0.303567	1.0000	0.4325	0.3222	0.0906
uid46661	0.303580	1.0000	0.4844	0.4711	0.1093
uid58169	0.303590	1.0000	0.4721	0.5207	0.1153
uid190222	0.303600	1.0000	0.5044	0.5083	0.1154
uid183007	0.303646	1.0000	0.4510	0.4043	0.1098
uid57647	0.303716	1.0000	0.5108	0.5388	0.1447
uid87037	0.303726	1.0000	0.4632	0.3536	0.1203
uid184822	0.303781	1.0000	0.5117	0.4137	0.1369
uid162739	0.303793	1.0000	0.5039	0.4975	0.1148
uid58987	0.303808	1.0000	0.4414	0.3991	0.0996
uid205052	0.303823	1.0000	0.4674	0.5389	0.0782
uid51505	0.303851	1.0000	0.4976	0.4857	0.1455
uid59027	0.303878	1.0000	0.5037	0.4545	0.1285
uid50545	0.303882	1.0000	0.4693	0.4174	0.1166
uid175904	0.303956	1.0000	0.5383	0.5852	0.1519
uid59079	0.304049	1.0000	0.4381	0.4002	0.1001
uid58735	0.304053	1.0000	0.4727	0.3678	0.1175
uid57843	0.304069	1.0000	0.4711	0.3672	0.1158
uid61245	0.304097	1.0000	0.5541	0.6491	0.1308
uid68707	0.304100	1.0000	0.4429	0.4524	0.1038
uid182934	0.304117	1.0000	0.4768	0.4487	0.1104
uid58107	0.304117	1.0000	0.5890	0.7149	0.1523
uid46803	0.304232	1.0000	0.5147	0.5028	0.1306
uid49485	0.304304	1.0000	0.4894	0.4654	0.1047
uid158685	0.304310	1.0000	0.5027	0.4967	0.1165
uid158677	0.304322	1.0000	0.5050	0.5000	0.1170
uid162055	0.304326	1.0000	0.4650	0.3850	0.1156
uid57591	0.304326	1.0000	0.4644	0.3548	0.1242
uid58769	0.304337	1.0000	0.4249	0.3185	0.0934
uid161973	0.304344	1.0000	0.5636	0.6359	0.1329
uid58113	0.304393	1.0000	0.4575	0.4394	0.1010
uid162053	0.304442	1.0000	0.4661	0.5343	0.0771
uid59227	0.304462	1.0000	0.5324	0.6755	0.1314
uid58189	0.304482	1.0000	0.4983	0.5259	0.1364
uid58275	0.304493	1.0000	0.4962	0.4918	0.1119
uid182733	0.304496	1.0000	0.4657	0.3719	0.1186
uid61593	0.304504	1.0000	0.4929	0.4480	0.1296
uid61581	0.304600	1.0000	0.5018	0.5658	0.1383
uid58957	0.304635	1.0000	0.4998	0.4072	0.1280
uid58697	0.304652	1.0000	0.4459	0.3447	0.0986
uid58291	0.304712	1.0000	0.5065	0.4801	0.1274
uid61637	0.304715	1.0000	0.5050	0.4910	0.1186
uid46801	0.304723	1.0000	0.5240	0.5245	0.1402
uid162089	0.304736	1.0000	0.4768	0.3766	0.1173
uid58967	0.304752	1.0000	0.5551	0.6540	0.1578
uid58369	0.304755	1.0000	0.4290	0.3218	0.0966
uid58701	0.304779	1.0000	0.4360	0.3349	0.0973
uid59265	0.304787	1.0000	0.4927	0.4942	0.1495
uid49725	0.304789	1.0000	0.4845	0.4980	0.1177
uid58071	0.304798	1.0000	0.5867	0.7063	0.1605
uid58361	0.304805	1.0000	0.4825	0.5001	0.1366
uid59129	0.304852	1.0000	0.5333	0.6185	0.1366
uid68741	0.304869	1.0000	0.6960	0.8720	0.2560
uid162001	0.304903	1.0000	0.5880	0.6751	0.1216
uid66303	0.304913	1.0000	0.4689	0.3503	0.1207
uid196598	0.304945	1.0000	0.4742	0.3783	0.1169
uid59403	0.304972	1.0000	0.4980	0.4896	0.1252
uid188115	0.304995	1.0000	0.6211	0.7562	0.1947
uid58595	0.305013	1.0000	0.5635	0.6444	0.1357
uid58375	0.305017	1.0000	0.5366	0.5870	0.1467
uid41287	0.305071	1.0000	0.6152	0.7578	0.2068
uid58319	0.305084	1.0000	0.4998	0.5899	0.1461
uid49469	0.305181	1.0000	0.5145	0.5134	0.1279
uid58419	0.305226	1.0000	0.5116	0.4637	0.0983
uid58625	0.305293	1.0000	0.5278	0.5490	0.1228
uid58323	0.305438	1.0000	0.4914	0.5863	0.1390
uid58599	0.305455	1.0000	0.4722	0.3875	0.1143
uid58177	0.305465	1.0000	0.4575	0.3842	0.0964
uid57977	0.305480	1.0000	0.4727	0.3766	0.1169
uid59101	0.305492	1.0000	0.5134	0.4790	0.1349
uid181998	0.305554	1.0000	0.5581	0.6445	0.1359
uid57643	0.305621	1.0000	0.5082	0.6066	0.1431
uid58909	0.305679	1.0000	0.4449	0.3480	0.0986
uid159693	0.305716	1.0000	0.4990	0.4622	0.1398
uid58139	0.305723	1.0000	0.4300	0.3549	0.0842
uid59271	0.305723	1.0000	0.5068	0.5043	0.1165
uid161999	0.305773	1.0000	0.5959	0.6528	0.1253
uid47087	0.305773	1.0000	0.5728	0.6494	0.1122
uid168320	0.305780	1.0000	0.4447	0.3438	0.0850
uid58059	0.305805	1.0000	0.4687	0.5544	0.0767
uid58811	0.305851	1.0000	0.5538	0.6239	0.1293
uid83161	0.305854	1.0000	0.4920	0.3984	0.1159
uid83123	0.305859	1.0000	0.4976	0.4804	0.1104
uid89379	0.305876	1.0000	0.5650	0.6410	0.1332
uid68747	0.305879	1.0000	0.4714	0.3772	0.1184
uid89373	0.305912	1.0000	0.5638	0.6390	0.1332
uid58467	0.305940	1.0000	0.4928	0.4979	0.1325
uid57945	0.305955	1.0000	0.4751	0.3735	0.1173
uid198830	0.305963	1.0000	0.4745	0.4093	0.1138
uid59367	0.305964	1.0000	0.4948	0.4981	0.1293
uid57597	0.306029	1.0000	0.4728	0.4061	0.1135
uid57993	0.306057	1.0000	0.5989	0.6544	0.1259
uid174512	0.306060	1.0000	0.5278	0.6363	0.1383
uid198829	0.306077	1.0000	0.4723	0.4061	0.1135
uid58039	0.306107	1.0000	0.4506	0.5365	0.0724
uid58175	0.306117	1.0000	0.4801	0.5246	0.1289
uid46679	0.306140	1.0000	0.5751	0.6446	0.1152
uid62921	0.306148	1.0000	0.4830	0.4493	0.1154
uid57853	0.306263	1.0000	0.6371	0.7485	0.1564
uid57933	0.306305	1.0000	0.5939	0.6981	0.1569
uid41333	0.306343	1.0000	0.5060	0.5319	0.1259
uid58617	0.306345	1.0000	0.4937	0.4245	0.1451
uid58303	0.306350	1.0000	0.4340	0.3348	0.0988
uid159955	0.306360	1.0000	0.4986	0.4665	0.1394
uid59405	0.306399	1.0000	0.5383	0.6100	0.1381
uid58127	0.306399	1.0000	0.5093	0.5333	0.1238
uid59041	0.306478	1.0000	0.5166	0.5960	0.1410
uid59083	0.306482	1.0000	0.5078	0.5029	0.1153
uid162173	0.306522	1.0000	0.4752	0.3772	0.1182
uid58777	0.306531	1.0000	0.4818	0.4699	0.1082
uid195459	0.306651	1.0000	0.4684	0.3948	0.1097
uid59291	0.306654	1.0000	0.6107	0.5406	0.1750
uid57745	0.306655	1.0000	0.5386	0.6467	0.1399
uid58129	0.306658	1.0000	0.5076	0.5534	0.1389
uid50119	0.306670	1.0000	0.4943	0.4741	0.1113
uid59185	0.306694	1.0000	0.5107	0.5672	0.1256
uid183338	0.306742	1.0000	0.4812	0.4432	0.1108
uid58479	0.306745	1.0000	0.4678	0.4320	0.1060
uid58627	0.306763	1.0000	0.4718	0.3777	0.1147
uid58631	0.306787	1.0000	0.4969	0.4358	0.1392
uid62131	0.306850	1.0000	0.5426	0.6496	0.1392
uid190882	0.306870	1.0000	0.5933	0.6679	0.1506
uid46251	0.306889	1.0000	0.5946	0.6706	0.1529
uid70791	0.306899	1.0000	0.5382	0.5837	0.1371
uid197202	0.306950	1.0000	0.4838	0.4394	0.1131
uid40659	0.306988	1.0000	0.5023	0.4645	0.1397
uid57833	0.307038	1.0000	0.4171	0.3843	0.1119
uid58473	0.307063	1.0000	0.4885	0.5272	0.1412
uid184078	0.307067	1.0000	0.4825	0.3851	0.1204
uid205540	0.307125	1.0000	0.4918	0.4217	0.1404
uid46989	0.307135	1.0000	0.4998	0.5254	0.1228
uid58999	0.307146	1.0000	0.5699	0.6529	0.1361
uid66323	0.307158	1.0000	0.5070	0.4314	0.1463
uid189950	0.307171	1.0000	0.5322	0.6331	0.1357
uid59275	0.307192	1.0000	0.4780	0.3770	0.1181
uid189951	0.307246	1.0000	0.5334	0.6355	0.1379
uid168996	0.307260	1.0000	0.4773	0.3756	0.1165
uid183340	0.307283	1.0000	0.4838	0.4582	0.1130
uid158693	0.307285	1.0000	0.4559	0.3390	0.1282
uid62245	0.307343	1.0000	0.4812	0.4281	0.1043
uid59231	0.307362	1.0000	0.5212	0.5448	0.1336
uid59243	0.307430	1.0000	0.5049	0.4686	0.1318
uid57589	0.307443	1.0000	0.5641	0.6412	0.1320
uid66601	0.307444	1.0000	0.5880	0.6136	0.1436
uid58693	0.307446	1.0000	0.5646	0.6414	0.1326
uid162087	0.307465	1.0000	0.5456	0.6325	0.1086
uid60723	0.307485	1.0000	0.4997	0.5186	0.1333
uid68691	0.307505	1.0000	0.5964	0.6221	0.1187
uid168665	0.307508	1.0000	0.5902	0.6387	0.1219
uid41819	0.307553	1.0000	0.4927	0.4725	0.1175
uid81439	0.307597	1.0000	0.4609	0.4328	0.1341
uid197154	0.307605	1.0000	0.5732	0.6326	0.1105
uid159657	0.307626	1.0000	0.4908	0.4736	0.1188
uid59179	0.307691	1.0000	0.5131	0.4943	0.1441
uid158173	0.307742	1.0000	0.5586	0.6040	0.1161
uid170255	0.307758	1.0000	0.5260	0.5797	0.1301
uid162097	0.307766	1.0000	0.5058	0.5057	0.1159
uid46841	0.307770	1.0000	0.6496	0.7730	0.1767
uid180867	0.307793	1.0000	0.4976	0.4604	0.1177
uid60859	0.307855	1.0000	0.5843	0.6588	0.1221
uid59029	0.307901	1.0000	0.4884	0.4445	0.1281
uid165185	0.307903	1.0000	0.4604	0.3653	0.1138
uid57635	0.307914	1.0000	0.5326	0.6456	0.1393
uid158369	0.307956	1.0000	0.6069	0.5254	0.1647
uid49533	0.307960	1.0000	0.4753	0.4795	0.1097
uid58131	0.307992	1.0000	0.5178	0.5486	0.1397
uid61599	0.307993	1.0000	0.5111	0.4788	0.1221
uid57607	0.308082	1.0000	0.5316	0.5452	0.1441
uid62103	0.308091	1.0000	0.5262	0.5844	0.1309
uid81629	0.308103	1.0000	0.5250	0.4920	0.1229
uid161097	0.308122	1.0000	0.5511	0.6012	0.1541
uid58553	0.308175	1.0000	0.5105	0.5214	0.1335
uid61609	0.308182	1.0000	0.5018	0.5952	0.1311
uid52781	0.308225	1.0000	0.4702	0.4193	0.1067
uid49487	0.308230	1.0000	0.4699	0.4691	0.1244
uid58989	0.308269	1.0000	0.4565	0.4102	0.1154
uid45927	0.308284	1.0000	0.5779	0.6335	0.1471
uid58213	0.308376	1.0000	0.4979	0.4719	0.1145
uid58135	0.308378	1.0000	0.4482	0.4109	0.1131
uid57915	0.308380	1.0000	0.4941	0.4269	0.1151
uid58891	0.308450	1.0000	0.5255	0.5511	0.1372
uid50331	0.308510	1.0000	0.5253	0.5292	0.1383
uid158071	0.308512	1.0000	0.4664	0.3870	0.1097
uid58939	0.308518	1.0000	0.5757	0.6642	0.1373
uid42519	0.308534	1.0000	0.4855	0.3845	0.1353
uid59163	0.308555	1.0000	0.5630	0.7018	0.1739
uid41729	0.308557	1.0000	0.5171	0.5481	0.1328
uid159875	0.308719	1.0000	0.5808	0.6354	0.1476
uid59195	0.308755	1.0000	0.4773	0.5349	0.1105
uid197193	0.308901	1.0000	0.5284	0.5752	0.1301
uid57897	0.308918	1.0000	0.5179	0.5682	0.1368
uid172628	0.308953	1.0000	0.6059	0.6536	0.1235
uid59095	0.308964	1.0000	0.5536	0.5529	0.1299
uid58831	0.308970	1.0000	0.5110	0.4466	0.1174
uid46231	0.309039	1.0000	0.5842	0.6860	0.1611
uid73771	0.309076	1.0000	0.5504	0.6131	0.1424
uid58917	0.309082	1.0000	0.5137	0.4555	0.1194
uid67387	0.309093	1.0000	0.5244	0.5722	0.1449
uid58061	0.309111	1.0000	0.5984	0.6435	0.1232
uid59249	0.309179	1.0000	0.5200	0.4664	0.1201
uid58755	0.309189	1.0000	0.4464	0.3983	0.1057
uid181997	0.309202	1.0000	0.5371	0.6196	0.1063
uid162193	0.309206	1.0000	0.5094	0.4656	0.1196
uid58535	0.309214	1.0000	0.4943	0.5091	0.1188
uid58541	0.309277	1.0000	0.4958	0.4291	0.1159
uid197194	0.309292	1.0000	0.5440	0.6218	0.1392
uid175256	0.309373	1.0000	0.5689	0.5531	0.1323
uid87001	0.309424	1.0000	0.5053	0.4453	0.1142
uid158047	0.309471	1.0000	0.5132	0.4505	0.1187
uid59063	0.309476	1.0000	0.5141	0.4562	0.1185
uid158073	0.309492	1.0000	0.4645	0.3844	0.1096
uid58687	0.309554	1.0000	0.5670	0.6584	0.1395
uid51695	0.309555	1.0000	0.5715	0.6582	0.1166
uid58001	0.309589	1.0000	0.4958	0.4282	0.1445
uid59363	0.309610	1.0000	0.4626	0.3712	0.1314
uid59373	0.309612	1.0000	0.5110	0.5542	0.1405
uid172631	0.309619	1.0000	0.6042	0.6525	0.1226
uid162047	0.309630	1.0000	0.4945	0.4259	0.1145
uid162049	0.309630	1.0000	0.4942	0.4259	0.1145
uid58789	0.309640	1.0000	0.5250	0.5497	0.1338
uid58201	0.309647	1.0000	0.5067	0.4651	0.1166
uid172629	0.309662	1.0000	0.6027	0.6520	0.1223
uid172624	0.309687	1.0000	0.6061	0.6475	0.1230
uid172626	0.309702	1.0000	0.6055	0.6484	0.1233
uid175255	0.309712	1.0000	0.5872	0.5651	0.1420
uid172625	0.309723	1.0000	0.6033	0.6535	0.1231
uid172627	0.309727	1.0000	0.6043	0.6527	0.1237
uid87003	0.309782	1.0000	0.5303	0.6222	0.1068
uid58403	0.309802	1.0000	0.5228	0.5210	0.1419
uid58537	0.309832	1.0000	0.4930	0.4941	0.1172
uid58915	0.309889	1.0000	0.5122	0.4540	0.1166
uid58523	0.309894	1.0000	0.4735	0.4115	0.1028
uid189748	0.309907	1.0000	0.4729	0.4592	0.1119
uid172630	0.309972	1.0000	0.6027	0.6530	0.1228
uid201427	0.309988	1.0000	0.5066	0.4493	0.1150
uid62097	0.309995	1.0000	0.5358	0.5856	0.1376
uid176368	0.310034	1.0000	0.5222	0.5828	0.1170
uid57793	0.310057	1.0000	0.5081	0.4492	0.1150
uid57659	0.310080	1.0000	0.4736	0.4591	0.1117
uid73423	0.310156	1.0000	0.5162	0.4444	0.1355
uid58953	0.310206	1.0000	0.4477	0.4078	0.1151
uid58017	0.310240	1.0000	0.5160	0.4611	0.1205
uid80743	0.310242	1.0000	0.5013	0.5380	0.1238
uid58973	0.310256	1.0000	0.5139	0.4523	0.1175
uid193773	0.310280	1.0000	0.4903	0.4747	0.1192
uid58683	0.310301	1.0000	0.5698	0.5616	0.1444
uid59269	0.310336	1.0000	0.5073	0.4636	0.1164
uid86059	0.310365	1.0000	0.5117	0.4474	0.1181
uid59191	0.310387	1.0000	0.5519	0.6005	0.1595
uid48819	0.310468	1.0000	0.5989	0.5317	0.1474
uid59273	0.310496	1.0000	0.5467	0.5794	0.1359
uid58215	0.310550	1.0000	0.4983	0.4538	0.1171
uid162949	0.310568	1.0000	0.4963	0.5150	0.1233
uid53543	0.310570	1.0000	0.5817	0.6610	0.1127
uid50609	0.310592	1.0000	0.5878	0.5847	0.1453
uid162195	0.310594	1.0000	0.5141	0.4522	0.1180
uid184077	0.310612	1.0000	0.5820	0.5984	0.1449
uid84397	0.310640	1.0000	0.5100	0.4415	0.1168
uid176363	0.310666	1.0000	0.5080	0.5086	0.1297
uid57973	0.310754	1.0000	0.5068	0.4528	0.1154
uid61619	0.310783	1.0000	0.5692	0.6422	0.1186
uid72767	0.310797	1.0000	0.5209	0.5458	0.1380
uid62099	0.310814	1.0000	0.5724	0.6335	0.1177
uid84393	0.310834	1.0000	0.5132	0.4451	0.1188
uid58415	0.310850	1.0000	0.5052	0.4651	0.1191
uid86647	0.310886	1.0000	0.5338	0.5719	0.1360
uid162947	0.310895	1.0000	0.5112	0.5199	0.1281
uid47317	0.310964	1.0000	0.4711	0.3942	0.1107
uid58531	0.310978	1.0000	0.4920	0.4254	0.1143
uid58309	0.311017	1.0000	0.5141	0.6055	0.1529
uid58533	0.311020	1.0000	0.5476	0.6424	0.1445
uid161975	0.311032	1.0000	0.4945	0.4254	0.1140
uid87035	0.311080	1.0000	0.5135	0.4644	0.1227
uid197167	0.311155	1.0000	0.4403	0.4711	0.0947
uid51721	0.311190	1.0000	0.4900	0.4301	0.1105
uid51371	0.311215	1.0000	0.4652	0.4388	0.1254
uid54341	0.311238	1.0000	0.5765	0.6651	0.1370
uid58049	0.311268	1.0000	0.5043	0.5008	0.1214
uid57765	0.311299	1.0000	0.6258	0.6797	0.1680
uid198746	0.311315	1.0000	0.5138	0.4510	0.1179
uid57995	0.311335	1.0000	0.5107	0.6079	0.1515
uid57875	0.311360	1.0000	0.4716	0.3937	0.1106
uid59431	0.311368	1.0000	0.5111	0.4541	0.1159
uid58287	0.311430	1.0000	0.4733	0.4239	0.1039
uid184824	0.311466	1.0000	0.6141	0.6687	0.1334
uid86645	0.311475	1.0000	0.5129	0.4462	0.1178
uid59247	0.311515	1.0000	0.5099	0.4529	0.1165
uid58313	0.311560	1.0000	0.5120	0.6123	0.1384
uid81197	0.311579	1.0000	0.4895	0.5180	0.1150
uid162043	0.311586	1.0000	0.4952	0.4291	0.1151
uid58151	0.311586	1.0000	0.4951	0.5281	0.1297
uid87049	0.311588	1.0000	0.5121	0.4489	0.1175
uid58583	0.311593	1.0000	0.5021	0.4658	0.1175
uid57799	0.311648	1.0000	0.5138	0.4481	0.1181
uid86061	0.311705	1.0000	0.5165	0.4554	0.1188
uid162061	0.311749	1.0000	0.5152	0.4509	0.1181
uid57627	0.311767	1.0000	0.5075	0.5148	0.1231
uid55845	0.311768	1.0000	0.4789	0.3389	0.1187
uid178014	0.311774	NA	NA	NA	NA
uid50547	0.311839	1.0000	0.4679	0.3534	0.1178
uid58591	0.311850	1.0000	0.5290	0.5964	0.1380
uid58539	0.311852	1.0000	0.5267	0.5225	0.1282
uid62123	0.311874	1.0000	0.5312	0.5757	0.1384
uid58197	0.311991	1.0000	0.5136	0.5287	0.1247
uid57649	0.311995	1.0000	0.5114	0.5494	0.1233
uid58887	0.312002	1.0000	0.6244	0.7546	0.1457
uid58623	0.312006	1.0000	0.4971	0.4223	0.1125
uid58607	0.312051	1.0000	0.4695	0.3846	0.1105
uid59325	0.312126	1.0000	0.5504	0.6181	0.1099
uid58979	0.312157	1.0000	0.5111	0.4568	0.1158
uid159233	0.312184	1.0000	0.5056	0.4622	0.1183
uid58191	0.312206	1.0000	0.5070	0.4567	0.1198
uid67391	0.312333	1.0000	0.5470	0.6435	0.1584
uid57729	0.312390	1.0000	0.5488	0.5535	0.1161
uid59097	0.312399	1.0000	0.5086	0.4499	0.1175
uid58587	0.312479	1.0000	0.5784	0.6230	0.1699
uid58033	0.312502	1.0000	0.5150	0.5545	0.1285
uid57625	0.312509	1.0000	0.5662	0.6204	0.1605
uid59153	0.312532	1.0000	0.4726	0.3853	0.1132
uid68283	0.312547	1.0000	0.5787	0.6290	0.1548
uid156881	0.312574	1.0000	0.5060	0.5071	0.1254
uid65787	0.312580	1.0000	0.4629	0.4952	0.1111
uid46807	0.312616	1.0000	0.4915	0.3874	0.1249
uid158049	0.312617	1.0000	0.4573	0.3390	0.1111
uid58613	0.312635	1.0000	0.5103	0.5543	0.1261
uid195457	0.312721	1.0000	0.5109	0.5329	0.1271
uid59205	0.312732	1.0000	0.5165	0.5051	0.1017
uid58609	0.312776	1.0000	0.4697	0.3862	0.1112
uid62907	0.312846	1.0000	0.4987	0.4634	0.1176
uid58045	0.312852	1.0000	0.5138	0.5375	0.1292
uid58077	0.312913	1.0000	0.6153	0.7215	0.1453
uid198769	0.312941	1.0000	0.5182	0.5340	0.1274
uid58037	0.312957	1.0000	0.4709	0.3969	0.1114
uid161923	0.312996	1.0000	0.5336	0.5758	0.1348
uid58487	0.312997	1.0000	0.4763	0.3843	0.1125
uid59297	0.313014	1.0000	0.4775	0.3789	0.1314
uid157913	0.313020	1.0000	0.4763	0.4677	0.1121
uid57711	0.313030	1.0000	0.6275	0.7551	0.1464
uid158059	0.313047	1.0000	0.4787	0.4688	0.1128
uid159835	0.313048	1.0000	0.4797	0.4688	0.1128
uid58357	0.313088	1.0000	0.5063	0.6159	0.1324
uid159537	0.313103	1.0000	0.5216	0.5449	0.1272
uid159873	0.313103	1.0000	0.4764	0.4652	0.1122
uid88075	0.313109	1.0000	0.6257	0.7328	0.1635
uid58157	0.313123	1.0000	0.4701	0.3828	0.1122
uid195458	0.313153	1.0000	0.5152	0.5310	0.1282
uid161955	0.313159	1.0000	0.5100	0.5145	0.1248
uid57631	0.313188	1.0000	0.5640	0.6454	0.1444
uid193709	0.313220	1.0000	0.5056	0.5134	0.1244
uid59407	0.313233	1.0000	0.5104	0.5446	0.1246
uid58893	0.313241	1.0000	0.5595	0.6433	0.1467
uid162073	0.313272	1.0000	0.4886	0.3862	0.1269
uid190101	0.313302	1.0000	0.5109	0.4542	0.1175
uid59011	0.313343	1.0000	0.6255	0.7121	0.1463
uid197178	0.313384	1.0000	0.5130	0.5142	0.1243
uid161921	0.313400	1.0000	0.5290	0.5898	0.1331
uid62715	0.313411	1.0000	0.4568	0.3336	0.1110
uid57611	0.313424	1.0000	0.5544	0.6237	0.1604
uid58485	0.313542	1.0000	0.4672	0.4038	0.1114
uid59151	0.313547	1.0000	0.4727	0.3894	0.1123
uid161971	0.313580	1.0000	0.5678	0.6119	0.1673
uid57827	0.313588	1.0000	0.6445	0.7744	0.2135
uid60855	0.313603	1.0000	0.5111	0.5324	0.1182
uid58629	0.313605	1.0000	0.5345	0.6098	0.1367
uid158537	0.313631	1.0000	0.4720	0.3932	0.1093
uid61569	0.313670	1.0000	0.5759	0.5977	0.1070
uid57781	0.313677	1.0000	0.5024	0.4237	0.1139
uid47083	0.313686	1.0000	0.5594	0.5581	0.1323
uid49871	0.313773	1.0000	0.4771	0.3711	0.1220
uid58235	0.313775	1.0000	0.5128	0.5425	0.1308
uid57831	0.313779	1.0000	0.5017	0.4230	0.1135
uid46657	0.313782	1.0000	0.5133	0.4383	0.1250
uid57657	0.313787	1.0000	0.4716	0.4265	0.1020
uid62083	0.313808	1.0000	0.6388	0.7644	0.2102
uid158119	0.313811	1.0000	0.4688	0.3892	0.1110
uid58359	0.313841	1.0000	0.5115	0.5850	0.1419
uid58005	0.313856	1.0000	0.5883	0.6967	0.1223
uid158165	0.313863	1.0000	0.4776	0.3982	0.0922
uid162007	0.313864	1.0000	0.4973	0.4290	0.1136
uid86887	0.313864	1.0000	0.5116	0.5222	0.1262
uid59969	0.313884	1.0000	0.4868	0.3947	0.1162
uid170941	0.313936	1.0000	0.4965	0.5007	0.1189
uid58619	0.313945	1.0000	0.4751	0.3912	0.1134
uid73587	0.313945	1.0000	0.4755	0.5204	0.1264
uid163995	0.313971	1.0000	0.5020	0.4250	0.1138
uid59391	0.313980	1.0000	0.5109	0.4519	0.1173
uid62273	0.314006	1.0000	0.5220	0.5312	0.1276
uid58217	0.314068	1.0000	0.5077	0.4543	0.1195
uid58307	0.314071	1.0000	0.5073	0.6111	0.1298
uid57957	0.314073	1.0000	0.4923	0.3795	0.1289
uid84383	0.314091	1.0000	0.5033	0.4460	0.1168
uid174335	0.314119	1.0000	0.4820	0.3706	0.1267
uid72801	0.314121	1.0000	0.5260	0.5349	0.1268
uid59425	0.314146	1.0000	0.5050	0.4355	0.1154
uid57991	0.314176	1.0000	0.4989	0.4685	0.1184
uid58437	0.314219	1.0000	0.5161	0.6216	0.1377
uid162011	0.314331	1.0000	0.5090	0.4483	0.1166
uid59091	0.314357	1.0000	0.5041	0.4286	0.1150
uid162077	0.314388	1.0000	0.5685	0.6174	0.1686
uid162129	0.314460	1.0000	0.5025	0.5335	0.1220
uid58423	0.314465	1.0000	0.5067	0.5924	0.1401
uid41023	0.314473	1.0000	0.5057	0.4364	0.1171
uid162093	0.314515	1.0000	0.5825	0.6227	0.1674
uid58819	0.314536	1.0000	0.5154	0.6286	0.1379
uid59295	0.314545	1.0000	0.4819	0.3678	0.1263
uid58963	0.314585	1.0000	0.5184	0.6471	0.1400
uid58093	0.314612	1.0000	0.5372	0.5868	0.1399
uid161947	0.314612	1.0000	0.5106	0.4549	0.1166
uid59395	0.314620	1.0000	0.5006	0.4439	0.1172
uid59289	0.314630	1.0000	0.5662	0.6319	0.1505
uid57621	0.314640	1.0000	0.4726	0.4025	0.1127
uid62979	0.314640	1.0000	0.4957	0.4257	0.1134
uid58223	0.314665	1.0000	0.5280	0.5684	0.1386
uid58395	0.314707	1.0000	0.5062	0.4462	0.1152
uid58593	0.314732	1.0000	0.5378	0.6141	0.1373
uid52593	0.314742	1.0000	0.5057	0.4412	0.1159
uid188478	0.314779	1.0000	0.4647	0.3883	0.1059
uid86861	0.314802	1.0000	0.4924	0.3840	0.1297
uid162099	0.314885	1.0000	0.5093	0.4526	0.1170
uid161985	0.314887	1.0000	0.5018	0.4310	0.1175
uid189241	0.314891	1.0000	0.5111	0.4345	0.1352
uid40821	0.314949	1.0000	0.5083	0.4325	0.1316
uid58803	0.314956	1.0000	0.5076	0.4517	0.1152
uid58637	0.315002	1.0000	0.5500	0.6290	0.1439
uid59235	0.315035	1.0000	0.5024	0.4257	0.1140
uid59375	0.315053	1.0000	0.5095	0.4582	0.1189
uid59383	0.315055	1.0000	0.5073	0.4344	0.1172
uid162101	0.315063	1.0000	0.5078	0.4434	0.1166
uid161949	0.315076	1.0000	0.5113	0.4539	0.1167
uid162069	0.315099	1.0000	0.4885	0.4066	0.1141
uid161987	0.315114	1.0000	0.4966	0.4290	0.1129
uid70155	0.315149	1.0000	0.5052	0.4570	0.1149
uid57825	0.315149	1.0000	0.5624	0.6150	0.1659
uid161965	0.315179	1.0000	0.4982	0.4296	0.1134
uid59085	0.315184	1.0000	0.4729	0.4266	0.1050
uid58143	0.315217	1.0000	0.4886	0.4008	0.1164
uid161939	0.315221	1.0000	0.4975	0.4283	0.1123
uid175524	0.315315	1.0000	0.6015	0.7505	0.1622
uid58145	0.315325	1.0000	0.5132	0.4342	0.1361
uid178948	0.315383	1.0000	0.5069	0.5347	0.1177
uid189751	0.315390	1.0000	0.5788	0.6881	0.1807
uid176127	0.315466	1.0000	0.5040	0.4296	0.1165
uid187277	0.315480	1.0000	0.5083	0.4384	0.1157
uid162153	0.315489	1.0000	0.5028	0.4259	0.1120
uid161951	0.315509	1.0000	0.5121	0.4528	0.1181
uid46655	0.315534	1.0000	0.5021	0.4242	0.1124
uid59377	0.315572	1.0000	0.5064	0.4460	0.1151
uid57819	0.315578	1.0000	0.5847	0.6266	0.1708
uid185180	0.315590	1.0000	0.4746	0.4242	0.1077
uid199898	0.315597	1.0000	0.4764	0.5430	0.1230
uid57761	0.315632	1.0000	0.5150	0.6223	0.1344
uid162139	0.315663	1.0000	0.5006	0.4267	0.1122
uid58783	0.315665	1.0000	0.5087	0.4465	0.1167
uid161991	0.315670	1.0000	0.5098	0.4335	0.1180
uid175905	0.315699	1.0000	0.5042	0.4310	0.1166
uid176128	0.315728	1.0000	0.5051	0.4327	0.1167
uid59245	0.315810	1.0000	0.5126	0.4553	0.1179
uid162081	0.315847	1.0000	0.5675	0.6150	0.1671
uid161993	0.315883	1.0000	0.5059	0.4387	0.1158
uid59379	0.315896	1.0000	0.5021	0.4270	0.1150
uid77129	0.315912	1.0000	0.5615	0.6011	0.1433
uid58895	0.315986	1.0000	0.5503	0.6297	0.1457
uid68101	0.316029	1.0000	0.6563	0.8044	0.2687
uid41013	0.316032	1.0000	0.5079	0.4396	0.1174
uid68449	0.316054	1.0000	0.5656	0.5327	0.1227
uid162181	0.316093	1.0000	0.4944	0.3842	0.1277
uid57771	0.316096	1.0000	0.5328	0.5896	0.1356
uid187411	0.316101	1.0000	0.4781	0.3932	0.1099
uid41297	0.316114	1.0000	0.4926	0.3746	0.1315
uid162051	0.316122	1.0000	0.5151	0.4448	0.1193
uid61649	0.316165	1.0000	0.5702	0.6262	0.1699
uid172463	0.316182	1.0000	0.4802	0.3992	0.1175
uid161931	0.316186	1.0000	0.5123	0.4466	0.1177
uid41021	0.316233	1.0000	0.5051	0.4329	0.1194
uid52537	0.316243	1.0000	0.4699	0.3672	0.1337
uid183630	0.316304	1.0000	0.5769	0.7008	0.1787
uid162079	0.316337	1.0000	0.5638	0.6157	0.1713
uid162075	0.316342	1.0000	0.5681	0.6172	0.1716
uid58621	0.316356	1.0000	0.4699	0.4338	0.1082
uid58725	0.316360	1.0000	0.4658	0.3695	0.1014
uid162115	0.316361	1.0000	0.4953	0.4238	0.1119
uid41925	0.316361	1.0000	0.5402	0.5807	0.1626
uid57779	0.316408	1.0000	0.5123	0.4503	0.1178
uid57907	0.316427	1.0000	0.4941	0.5337	0.1228
uid57929	0.316499	1.0000	0.5341	0.5838	0.1445
uid43089	0.316516	1.0000	0.4914	0.4157	0.1124
uid59343	0.316553	1.0000	0.5053	0.4341	0.1163
uid58393	0.316559	1.0000	0.5083	0.4472	0.1173
uid167045	0.316596	1.0000	0.5101	0.4370	0.1355
uid58247	0.316624	1.0000	0.5131	0.5422	0.1242
uid158845	0.316647	1.0000	0.7250	0.8451	0.2029
uid59065	0.316671	1.0000	0.5415	0.5071	0.1067
uid57979	0.316684	1.0000	0.5273	0.5530	0.1361
uid162065	0.316720	1.0000	0.4588	0.3663	0.1042
uid86855	0.316740	1.0000	0.4620	0.3479	0.1092
uid57741	0.316743	1.0000	0.4870	0.4075	0.1167
uid67315	0.316747	1.0000	0.4584	0.3662	0.1042
uid58119	0.316766	1.0000	0.6164	0.6412	0.1654
uid185181	0.316812	1.0000	0.4862	0.4015	0.1083
uid183629	0.316828	1.0000	0.5848	0.7042	0.1894
uid67313	0.316860	1.0000	0.4588	0.3662	0.1042
uid58919	0.316878	1.0000	0.5000	0.4318	0.1102
uid59393	0.317003	1.0000	0.5930	0.6957	0.2112
uid63663	0.317012	1.0000	0.4870	0.4069	0.1145
uid162085	0.317064	1.0000	0.5641	0.6118	0.1667
uid189749	0.317184	1.0000	0.5778	0.7039	0.1733
uid59381	0.317207	1.0000	0.4987	0.4349	0.1127
uid189752	0.317288	1.0000	0.5859	0.7068	0.1837
uid197183	0.317298	1.0000	0.4673	0.4771	0.1053
uid162083	0.317348	1.0000	0.5733	0.6201	0.1681
uid58747	0.317364	1.0000	0.5490	0.5004	0.1088
uid193707	0.317387	1.0000	0.4910	0.3724	0.1307
uid197160	0.317415	1.0000	0.5087	0.4943	0.1219
uid51489	0.317529	1.0000	0.5139	0.4372	0.1182
uid165043	0.317733	1.0000	0.4872	0.4516	0.1139
uid189840	0.317754	1.0000	0.6025	0.6916	0.1925
uid62981	0.317759	1.0000	0.4954	0.4296	0.1132
uid161967	0.317988	1.0000	0.5668	0.6173	0.1675
uid80739	0.318010	1.0000	0.4760	0.3935	0.1127
uid46219	0.318016	1.0000	0.4637	0.4874	0.1024
uid193705	0.318118	1.0000	0.5053	0.4570	0.1145
uid58579	0.318418	1.0000	0.6687	0.7786	0.2470
uid57817	0.318426	1.0000	0.5695	0.6180	0.1636
uid197157	0.318460	1.0000	0.4956	0.5089	0.1231
uid68103	0.318654	1.0000	0.4796	0.3914	0.1081
uid60851	0.318741	1.0000	0.5681	0.6208	0.1571
uid66567	0.318890	1.0000	0.5272	0.5321	0.1279
uid197169	0.318898	1.0000	0.5244	0.5597	0.1365
uid59341	0.319129	1.0000	0.5421	0.5368	0.1286
uid189750	0.319346	1.0000	0.5665	0.6929	0.1802
uid58727	0.319400	1.0000	0.4890	0.3926	0.1185
uid58935	0.319430	1.0000	0.5541	0.5324	0.1132
uid65267	0.319568	1.0000	0.5642	0.6302	0.1486
uid57723	0.319572	1.0000	0.5430	0.5276	0.1135
uid202924	0.319753	1.0000	0.5419	0.5205	0.1116
uid73895	0.319782	1.0000	0.4861	0.4326	0.1203
uid65785	0.320232	1.0000	0.5022	0.4719	0.1102
uid185308	0.320362	1.0000	0.6624	0.7843	0.2132
uid174151	0.320612	1.0000	0.4640	0.3756	0.1075
uid41875	0.320756	1.0000	0.6183	0.7049	0.1450
uid58655	0.320954	1.0000	0.5449	0.5400	0.1117
uid170256	0.321106	1.0000	0.4617	0.3546	0.1060
uid198431	0.321226	1.0000	0.4521	0.3561	0.1013
uid168323	0.321461	1.0000	0.5687	0.5498	0.1454
uid48363	0.321561	1.0000	0.4802	0.3799	0.1139
uid168997	0.321666	1.0000	0.4699	0.3807	0.1165
uid197162	0.321690	1.0000	0.5092	0.4840	0.1250
uid84387	0.321700	1.0000	0.4688	0.3760	0.1067
uid58329	0.321750	1.0000	0.6538	0.7831	0.2145
uid197176	0.321858	1.0000	0.5020	0.5166	0.1207
uid197155	0.321891	1.0000	0.5395	0.5155	0.1430
uid57913	0.321933	1.0000	0.6555	0.7723	0.2113
uid57619	0.321957	1.0000	0.4678	0.3710	0.1051
uid158847	0.322398	1.0000	0.6553	0.8023	0.2038
uid72793	0.322710	1.0000	0.4777	0.3711	0.1211
uid83159	0.322881	1.0000	0.4617	0.3563	0.1052
uid68285	0.322914	1.0000	0.5406	0.5546	0.1368
uid68147	0.323020	1.0000	0.5502	0.5275	0.1178
uid59285	0.323092	1.0000	0.6427	0.7941	0.2033
uid59073	0.323213	1.0000	0.4620	0.3689	0.1056
uid158533	0.323228	1.0000	0.6463	0.7718	0.2070
uid59283	0.323250	1.0000	0.6490	0.8014	0.2047
uid51175	0.323457	1.0000	0.4740	0.4488	0.1236
uid42113	0.323655	1.0000	0.4590	0.3563	0.1072
uid162147	0.323671	1.0000	0.4585	0.3671	0.1058
uid57805	0.324006	1.0000	0.6561	0.8003	0.2056
uid158535	0.324075	1.0000	0.6497	0.7706	0.2110
uid58121	0.324205	1.0000	0.6199	0.6742	0.1710
uid58057	0.324341	1.0000	0.4950	0.4918	0.1056
uid59145	0.324450	1.0000	0.4616	0.3540	0.1062
uid158849	0.324557	1.0000	0.6701	0.8076	0.2085
uid57999	0.324562	1.0000	0.6333	0.7577	0.1967
uid60821	0.324823	1.0000	0.5382	0.5612	0.1268
uid45897	0.324945	1.0000	0.4880	0.4876	0.1525
uid58855	0.325186	1.0000	0.6136	0.6569	0.1719
uid41997	0.325264	1.0000	0.4908	0.4607	0.1107
uid52535	0.325290	1.0000	0.6541	0.7938	0.2439
uid42777	0.325323	1.0000	0.5414	0.5388	0.1106
uid58645	0.325487	1.0000	0.5867	0.6785	0.1715
uid43697	0.325541	1.0000	0.5694	0.6479	0.1562
uid197161	0.325911	1.0000	0.5102	0.4771	0.1276
uid42011	0.326470	1.0000	0.5219	0.4770	0.1037
uid158843	0.326850	1.0000	0.6688	0.8065	0.2121
uid172738	0.326933	1.0000	0.5596	0.7164	0.1568
uid59257	0.327078	1.0000	0.5560	0.5682	0.1565
uid59169	0.327351	1.0000	0.5129	0.4700	0.1251
uid197159	0.327921	1.0000	0.4965	0.4836	0.1145
uid65783	0.327975	1.0000	0.5226	0.5281	0.1305
uid197177	0.328075	1.0000	0.5210	0.5937	0.1233
uid186740	0.329052	1.0000	0.6812	0.7523	0.2523
uid197179	0.329510	1.0000	0.5189	0.4345	0.1330
uid197166	0.330010	1.0000	0.5250	0.4901	0.1211
uid197158	0.330381	1.0000	0.5698	0.6183	0.1384
uid58713	0.330948	1.0000	0.4814	0.4164	0.1357
uid197174	0.331389	1.0000	0.4965	0.4315	0.1105
uid58475	0.331568	1.0000	0.5007	0.4200	0.1359
uid59427	0.331595	1.0000	0.6076	0.6955	0.1809
uid46653	0.331616	1.0000	0.5461	0.5246	0.1298
uid172737	0.331790	1.0000	0.6140	0.7284	0.2014
uid59219	0.332095	1.0000	0.5266	0.5093	0.1016
uid58255	0.332270	1.0000	0.5052	0.4623	0.1437
uid58543	0.332436	1.0000	0.4918	0.4310	0.1367
uid197201	0.332487	1.0000	0.5017	0.4478	0.1131
uid47075	0.332560	1.0000	0.6379	0.7430	0.2383
uid197165	0.332622	1.0000	0.4955	0.4231	0.0939
uid68705	0.332688	1.0000	0.5286	0.5335	0.1288
uid58749	0.332691	1.0000	0.4612	0.4044	0.1282
uid197164	0.332712	1.0000	0.5078	0.4243	0.1305
uid58943	0.332765	1.0000	0.6407	0.7423	0.2435
uid58241	0.333610	1.0000	0.5355	0.5009	0.1441
uid58111	0.333915	1.0000	0.6458	0.7665	0.2257
uid62095	0.334417	1.0000	0.5872	0.6657	0.1884
uid41863	0.334505	1.0000	0.5255	0.5550	0.1127
uid55771	0.334583	1.0000	0.4533	0.3743	0.1204
uid59037	0.334734	1.0000	0.4535	0.4008	0.1269
uid57885	0.335669	1.0000	0.5724	0.5571	0.1331
uid190183	0.336120	1.0000	0.5270	0.5956	0.1160
uid162031	0.336336	1.0000	0.6075	0.6325	0.1478
uid73419	0.336508	1.0000	0.5084	0.4387	0.1327
uid88073	0.336730	1.0000	0.5187	0.3815	0.1176
uid58031	0.336815	1.0000	0.6008	0.6513	0.1377
uid197156	0.336884	1.0000	0.5240	0.4884	0.1161
uid60849	0.337112	1.0000	0.6083	0.6294	0.1463
uid161977	0.337167	1.0000	0.4693	0.4230	0.1364
uid59171	0.337255	1.0000	0.5107	0.4989	0.1295
uid46255	0.337257	1.0000	0.5364	0.5073	0.1405
uid59777	0.337318	1.0000	0.4998	0.3999	0.1083
uid82363	0.337491	1.0000	0.6304	0.7436	0.1922
uid59177	0.337514	1.0000	0.5726	0.5645	0.1147
uid48131	0.337820	1.0000	0.5342	0.6049	0.1167
uid57763	0.337889	1.0000	0.5329	0.6066	0.1159
uid58477	0.337958	1.0000	0.5338	0.6128	0.1191
uid197153	0.338475	1.0000	0.5927	0.6441	0.1351
uid161981	0.338515	1.0000	0.4978	0.4996	0.1341
uid58519	0.338628	1.0000	0.4931	0.3791	0.1102
uid190184	0.338737	1.0000	0.5195	0.5933	0.1116
uid58525	0.338970	1.0000	0.6151	0.6470	0.1499
uid205051	0.339050	1.0000	0.5755	0.5395	0.1410
uid57743	0.339354	1.0000	0.4752	0.4211	0.1387
uid175570	0.339873	1.0000	0.6619	0.7814	0.2449
uid63405	0.339898	1.0000	0.6012	0.6826	0.1844
uid58413	0.339933	1.0000	0.5187	0.5954	0.1089
uid42393	0.340048	1.0000	0.5196	0.5906	0.1099
uid58867	0.340365	1.0000	0.4871	0.4814	0.1021
uid42115	0.340922	1.0000	0.5313	0.6158	0.1193
uid176374	0.341143	1.0000	0.6606	0.7886	0.2500
uid59059	0.341193	1.0000	0.6040	0.7459	0.1928
uid57731	0.341299	1.0000	0.4830	0.4629	0.1303
uid72481	0.341425	1.0000	0.5992	0.7155	0.1563
[truncated: 515 more rows]
