# Supplementary material for: Quickly Finding Orthologs as Reciprocal Best Hits with BLAT, LAST, and UBLAST: How Much Do We Miss?
Source: PLoS One. 2014 Jul 11;9(7):e101850. doi: 10.1371/journal.pone.0101850 (PMC4094424; doi:10.1371/journal.pone.0101850)
Supplement: Table Set S2 — These tables contain reciprocal best hit counts and homolog pair counts organized on a per query genome fashion. The directory contains the R-script used to run the t-tests comparing the results from each program, and a table with the results of these t-tests. (ZIP) [file pone.0101850.s002.zip › S2-Tables-Stats-Pairs/uid57675.RBH.tbl]

Genome	GSS	blastp	usearch7	last	blat
uid13961	0.131461	616	459	462	5
uid51607	0.136969	163	96	106	NA
uid1433	0.141390	623	449	456	8
uid155	0.146550	158	90	114	NA
uid39575	0.161141	480	349	371	8
uid58009	0.163153	101	62	69	NA
uid12410	0.172078	525	394	390	3
uid10623	0.183432	455	323	339	6
uid14003	0.183733	645	484	467	8
uid39439	0.183870	494	357	360	7
uid18881	0.184192	502	368	373	6
uid39573	0.186643	470	341	368	6
uid128	0.188626	482	359	365	7
uid14005	0.192459	63	37	44	NA
uid38659	0.198754	503	368	374	5
uid48993	0.200447	294	201	214	1
uid57755	0.201128	324	215	236	2
uid45893	0.201823	317	216	209	1
uid167488	0.202074	309	204	219	NA
uid10698	0.202703	524	376	397	6
uid58365	0.203478	328	214	237	2
uid62227	0.203806	296	213	222	NA
uid58421	0.205515	361	261	285	2
uid75119	0.206202	312	223	234	1
uid58719	0.206570	321	223	223	2
uid59133	0.206713	306	215	225	1
uid51395	0.207477	334	235	245	NA
uid74443	0.208456	419	279	313	2
uid51875	0.208486	352	254	257	1
uid58635	0.209053	392	274	292	2
uid65089	0.209736	397	290	294	1
uid73415	0.210371	358	248	279	3
uid58563	0.210674	320	234	237	NA
uid162201	0.210842	312	213	226	1
uid183486	0.213282	362	253	282	NA
uid58711	0.213968	416	301	329	3
uid12377	0.214518	480	357	367	5
uid58787	0.215268	396	291	318	3
uid82379	0.215397	413	301	321	1
uid58601	0.216556	366	254	268	1
uid57757	0.216623	380	267	284	3
uid63631	0.216974	413	316	318	3
uid57727	0.218184	424	296	321	3
uid84411	0.218538	422	307	325	4
uid58409	0.219310	419	308	314	3
uid66329	0.222183	428	311	331	2
uid57883	0.222251	335	215	251	2
uid66875	0.222257	420	319	328	3
uid59389	0.223963	448	333	352	5
uid189028	0.224285	463	323	344	2
uid58379	0.224323	458	320	341	2
uid189027	0.224546	459	322	342	2
uid59311	0.224668	79	52	60	1
uid57753	0.224698	408	313	326	6
uid57807	0.224762	461	328	359	6
uid52827	0.224766	437	330	338	4
uid58825	0.224976	490	353	379	4
uid58923	0.225183	475	349	369	3
uid58717	0.225878	446	317	363	2
uid162067	0.225934	487	350	373	3
uid57721	0.226061	477	347	377	4
uid43679	0.226383	471	346	363	3
uid58041	0.226687	444	327	338	7
uid58871	0.226695	485	348	373	3
uid58841	0.226793	480	347	371	4
uid167998	0.228019	463	332	356	4
uid197216	0.228273	469	349	371	2
uid184407	0.228470	382	281	283	3
uid162071	0.228913	472	348	367	2
uid57751	0.228955	402	301	315	2
uid58849	0.229438	483	349	372	4
uid54735	0.229581	421	309	327	4
uid54733	0.229664	448	344	370	4
uid58225	0.229700	472	359	367	6
uid58851	0.229794	486	353	374	4
uid49529	0.230209	395	292	300	5
uid70841	0.230483	416	307	336	4
uid61573	0.230794	414	302	319	5
uid59043	0.230896	427	325	336	3
uid168259	0.231764	411	309	327	3
uid68281	0.234218	401	305	323	5
uid184406	0.234356	491	358	384	8
uid57713	0.234627	375	276	298	6
uid57717	0.235025	479	360	372	11
uid62903	0.235592	444	327	361	10
uid41131	0.235735	376	280	300	4
uid43333	0.235971	387	295	300	4
uid58673	0.236059	549	405	429	1
uid195930	0.236250	385	272	281	2
uid162019	0.236350	550	405	431	1
uid58181	0.236704	535	404	420	8
uid176129	0.236710	385	290	290	5
uid61411	0.237007	363	265	274	9
uid59399	0.237333	422	328	341	4
uid66207	0.237482	500	367	381	4
uid43493	0.237650	386	292	307	6
uid52695	0.238123	522	391	422	7
uid167261	0.238127	445	347	361	8
uid42499	0.238141	369	272	287	4
uid59347	0.238758	374	276	298	5
uid171377	0.239001	512	386	389	8
uid65269	0.239096	446	318	340	9
uid176707	0.239251	463	349	352	7
uid57769	0.239556	543	398	412	1
uid81199	0.239560	469	328	356	10
uid61571	0.239727	547	400	417	1
uid190182	0.239751	577	422	432	4
uid201033	0.240067	454	341	340	5
uid57877	0.240093	416	309	311	6
uid58815	0.240496	489	354	376	11
uid57873	0.240767	458	369	383	7
uid169620	0.240966	460	374	380	6
uid67321	0.240997	386	280	297	5
uid58823	0.241057	382	274	298	6
uid176130	0.241312	414	310	317	5
uid66551	0.241439	452	341	361	8
uid59193	0.241817	526	396	410	9
uid51535	0.242012	363	271	295	4
uid72619	0.242206	NA	NA	NA	NA
uid58903	0.242453	425	314	317	5
uid40863	0.242846	477	334	366	7
uid58561	0.243393	526	398	396	11
uid184819	0.243420	596	432	449	3
uid48803	0.243492	368	271	289	3
uid72475	0.243579	681	516	534	9
uid46245	0.243994	665	514	524	6
uid58469	0.244127	402	295	307	2
uid74437	0.244209	669	520	513	3
uid45857	0.244232	467	348	359	5
uid58807	0.244432	633	494	519	8
uid63623	0.244515	503	367	387	7
uid59189	0.244551	572	454	451	5
uid60167	0.244633	360	263	277	6
uid51637	0.244911	412	314	314	9
uid58785	0.245151	452	317	352	8
uid57719	0.245716	664	499	524	7
uid58407	0.246127	383	294	295	9
uid59107	0.246134	647	488	510	3
uid171337	0.247036	666	507	523	7
uid172732	0.247296	102	76	84	1
uid68105	0.247365	705	542	547	4
uid74439	0.247773	627	475	494	5
uid172733	0.247882	105	70	87	1
uid172735	0.247959	99	77	80	1
uid196597	0.248059	400	289	306	7
uid42887	0.248092	536	405	416	12
uid58435	0.248214	565	433	459	3
uid50305	0.248868	686	537	545	6
uid172736	0.248873	102	73	79	1
uid67359	0.248899	482	362	353	7
uid54919	0.248971	680	515	532	6
uid58773	0.249180	99	77	77	2
uid43501	0.249430	748	586	588	8
uid172734	0.249455	110	79	87	1
uid184863	0.250231	691	537	557	6
uid58827	0.250474	429	323	327	7
uid58847	0.251105	436	346	344	10
uid202216	0.251200	676	530	539	35
uid157911	0.251505	483	361	378	7
uid167315	0.252165	679	529	566	6
uid57879	0.252803	627	489	484	16
uid58035	0.252970	447	355	342	9
uid58767	0.253043	431	343	342	10
uid70729	0.253291	441	347	341	8
uid58741	0.253444	437	343	346	9
uid58947	0.254765	441	342	341	9
uid46845	0.255366	689	546	569	9
uid184864	0.256715	534	400	410	16
uid58023	0.256917	498	377	392	11
uid61623	0.257219	547	421	434	16
uid57715	0.257574	614	465	474	19
uid68249	0.257840	475	362	368	8
uid57893	0.258327	584	456	451	16
uid49857	0.259058	479	349	377	7
uid171259	0.260660	181	151	151	7
uid177925	0.260768	548	407	421	11
uid190185	0.261150	537	424	408	14
uid170731	0.261470	182	150	148	6
uid197195	0.261481	183	154	152	6
uid202217	0.262719	746	581	589	36
uid63665	0.263344	180	150	145	7
uid61897	0.263379	183	151	150	7
uid47313	0.265057	471	360	379	7
uid157331	0.271795	819	685	695	17
uid162179	0.272325	763	610	626	33
uid65091	0.273189	678	565	577	28
uid184818	0.274255	719	595	610	23
uid202219	0.274291	1307	1041	1044	52
uid82341	0.274542	834	687	697	41
uid168321	0.274620	904	703	722	40
uid51377	0.274709	692	576	584	26
uid41169	0.275745	763	635	635	34
uid42615	0.276160	1098	894	875	50
uid58695	0.276407	1067	845	848	40
uid161919	0.276453	726	606	608	31
uid192186	0.276926	1162	948	948	49
uid66777	0.276944	1062	881	859	39
uid58367	0.276964	1065	864	859	50
uid68055	0.277201	1162	922	924	47
uid47507	0.277225	769	659	654	35
uid184826	0.277589	1240	1027	985	47
uid178352	0.277668	1055	887	882	34
uid158689	0.278024	1316	1074	1050	54
uid66603	0.278042	605	497	504	32
uid50565	0.278073	1308	1076	1050	53
uid171830	0.278138	1309	1075	1050	53
uid193703	0.278164	1028	816	827	42
uid86913	0.278342	1259	1006	996	47
uid59267	0.278562	1001	828	822	41
uid46257	0.278585	936	762	773	46
uid157907	0.278790	789	644	645	33
uid163151	0.278860	632	524	533	22
uid41425	0.278967	1093	911	892	42
uid49695	0.279093	740	593	627	33
uid197184	0.279455	620	518	532	29
uid174812	0.279471	1082	874	868	49
uid61621	0.279636	341	285	281	9
uid62003	0.279721	950	756	760	38
uid170533	0.279751	916	736	752	37
uid61589	0.279832	921	763	751	30
uid66607	0.279950	821	685	688	30
uid59423	0.280058	1033	813	795	38
uid184820	0.280215	1138	905	900	41
uid162333	0.280228	1291	1043	1039	45
uid58397	0.280247	979	773	796	42
uid58505	0.280391	1166	973	943	45
uid58977	0.280460	455	370	396	16
uid57863	0.280567	1024	844	828	41
uid58195	0.280632	903	758	748	40
uid186549	0.280670	1223	1019	986	58
uid164001	0.280723	1011	814	791	38
uid65781	0.280846	752	613	622	27
uid82365	0.280860	928	765	790	32
uid77027	0.280959	1213	996	1008	45
uid43465	0.281043	1255	1044	1015	53
uid68143	0.281053	1019	822	835	42
uid58565	0.281087	1080	867	881	41
uid89385	0.281121	1006	806	791	38
uid57739	0.281128	1296	1041	1039	53
uid66297	0.281367	1197	996	978	45
uid57585	0.281409	445	356	382	15
uid59005	0.281489	992	778	780	35
uid67367	0.281508	880	719	716	33
uid201428	0.281536	444	358	385	15
uid57639	0.281591	896	766	751	41
uid203361	0.281631	350	278	277	7
uid62207	0.281693	852	702	704	31
uid58941	0.281737	1131	948	941	44
uid55487	0.281745	568	470	493	28
uid83157	0.281751	709	597	609	28
uid59113	0.281824	1157	966	951	54
uid48643	0.281855	898	742	718	30
uid58965	0.282023	1046	850	859	30
uid59365	0.282056	932	766	777	38
uid89387	0.282108	997	805	788	41
uid58659	0.282172	1107	908	891	40
uid87051	0.282282	443	359	386	15
uid58149	0.282380	1117	925	905	45
uid63633	0.282463	896	749	756	26
uid87067	0.282467	445	358	386	15
uid87069	0.282470	443	359	385	15
uid68447	0.282496	444	359	385	14
uid168180	0.282497	733	601	628	29
uid158869	0.282568	657	539	562	26
uid161943	0.282583	897	715	713	30
uid61613	0.282596	1053	831	835	41
uid87065	0.282597	443	358	386	15
uid62913	0.282610	912	769	752	41
uid159865	0.282629	743	611	628	35
uid63269	0.282690	813	676	683	37
uid177930	0.282697	402	338	336	23
uid48821	0.282709	1047	861	852	43
uid84217	0.282734	895	770	747	40
uid158871	0.282753	655	536	559	26
uid62135	0.282770	832	699	716	38
uid62905	0.282790	957	788	790	44
uid43327	0.282811	1074	896	872	40
uid193702	0.282812	731	610	623	30
uid167988	0.282834	696	578	581	27
uid158167	0.282867	1137	951	949	50
uid62939	0.282894	934	746	736	35
uid68279	0.282895	1010	826	825	33
uid83125	0.282913	1123	940	932	43
uid43091	0.282969	753	608	641	32
uid61729	0.283017	1045	869	872	42
uid197168	0.283059	845	733	710	38
uid58463	0.283081	1136	920	903	42
uid167994	0.283098	995	804	789	38
uid67383	0.283151	1012	832	822	37
uid59545	0.283155	697	569	583	28
uid176920	0.283156	443	356	382	15
uid58677	0.283184	744	608	626	34
uid203791	0.283194	1264	1069	1028	50
uid58067	0.283259	1167	967	950	43
uid86651	0.283311	1116	924	911	42
uid162335	0.283328	421	361	363	21
uid58101	0.283328	871	724	736	39
uid162219	0.283358	676	563	570	28
uid57599	0.283362	1200	1003	999	52
uid182935	0.283369	556	441	470	33
uid49489	0.283431	721	597	614	34
uid52459	0.283440	138	120	118	2
uid59883	0.283490	692	575	584	27
uid89375	0.283498	773	651	641	29
uid58995	0.283524	1081	893	890	39
uid168322	0.283575	1099	903	879	43
uid49331	0.283601	818	666	695	35
uid202218	0.283683	917	731	739	34
uid58489	0.283726	1102	902	887	43
uid205422	0.283845	1046	826	831	39
uid201038	0.283867	1257	1035	1043	53
uid58207	0.283883	1049	885	872	34
uid193765	0.283906	671	565	569	28
uid40845	0.283937	1094	906	897	38
uid197175	0.283940	616	492	520	23
uid60725	0.283979	871	739	738	31
uid58491	0.284001	1110	894	877	41
uid175523	0.284024	1000	812	786	38
uid59225	0.284035	416	358	355	21
uid42501	0.284055	1205	1006	992	49
uid58869	0.284068	352	297	291	8
uid49001	0.284083	918	761	763	35
uid58465	0.284142	1108	894	875	41
uid58147	0.284169	1003	824	803	37
uid158863	0.284227	728	604	622	30
uid57693	0.284290	966	776	783	40
uid41403	0.284318	1076	892	884	49
uid196849	0.284380	1221	1000	1006	49
uid54717	0.284381	1022	834	834	43
uid75107	0.284543	1110	885	889	38
uid60789	0.284545	778	654	656	34
uid58899	0.284627	996	785	833	51
uid61625	0.284656	991	808	826	39
uid47509	0.284659	960	804	796	38
uid62789	0.284684	1047	859	886	41
uid61577	0.284725	964	790	808	38
uid43211	0.284764	554	458	475	26
uid62901	0.284825	1066	886	874	39
uid158851	0.284840	1197	1004	971	56
uid58951	0.284861	1265	1030	1009	46
uid159543	0.284891	423	345	370	14
uid162045	0.284905	563	468	485	23
uid52609	0.284923	1330	1076	1090	54
uid58115	0.284926	668	547	556	30
uid167487	0.284998	1173	977	963	50
uid46531	0.285031	1311	1079	1052	59
uid63397	0.285042	828	677	678	38
uid54715	0.285059	1028	838	830	43
uid65271	0.285077	856	727	725	37
uid57747	0.285091	957	779	782	33
uid66779	0.285103	1074	891	889	41
uid58433	0.285104	924	750	783	38
uid158861	0.285118	719	597	620	33
uid59349	0.285154	423	361	369	12
uid58193	0.285182	1022	847	859	47
uid43413	0.285183	1103	912	898	43
uid65087	0.285198	1159	955	919	52
uid61403	0.285224	1090	880	872	43
uid162137	0.285322	870	724	735	40
uid62695	0.285341	719	600	623	33
uid57939	0.285344	717	598	617	33
uid58493	0.285361	1052	887	885	43
uid51641	0.285382	799	655	675	36
uid61629	0.285388	1195	974	970	61
uid176367	0.285455	1073	899	888	59
uid159879	0.285458	423	362	368	12
uid159881	0.285458	423	362	368	12
uid59047	0.285497	1068	868	891	42
uid193658	0.285502	755	626	636	36
uid54719	0.285516	1027	847	825	47
uid197218	0.285558	930	739	744	31
uid60163	0.285562	724	605	624	32
uid158169	0.285568	1347	1085	1084	46
uid159993	0.285575	423	361	368	12
uid54701	0.285618	957	788	795	33
uid59421	0.285668	1098	879	877	39
uid59139	0.285698	972	806	813	41
uid57829	0.285720	444	386	391	11
uid177079	0.285737	1001	850	850	34
uid43093	0.285749	754	615	644	38
uid162063	0.285777	439	381	378	12
uid40839	0.285780	1278	1041	1051	48
uid58983	0.285804	1266	1061	1035	53
uid175575	0.285814	437	378	375	13
uid57921	0.285840	982	846	838	50
uid159863	0.285855	424	362	369	12
uid177080	0.285891	1317	1053	1047	50
uid159529	0.285894	440	384	382	12
uid57809	0.285913	441	382	387	11
uid175574	0.285918	436	378	377	16
uid58551	0.285928	1040	849	852	35
uid60583	0.285930	937	790	779	39
uid193657	0.285932	1323	1086	1071	58
uid68839	0.285973	930	744	744	32
uid186842	0.285977	836	715	716	36
uid184830	0.285983	929	744	746	32
uid61587	0.285986	978	803	814	29
uid57801	0.286029	1315	1105	1069	54
uid48829	0.286036	1067	861	872	45
uid196798	0.286046	428	365	376	12
uid57963	0.286050	438	383	375	12
uid58691	0.286080	1025	849	810	38
uid193712	0.286088	426	363	373	12
uid193713	0.286095	426	363	373	12
uid167483	0.286096	426	363	374	12
uid161995	0.286096	426	363	373	12
uid57997	0.286123	444	384	390	13
uid167485	0.286135	425	363	372	12
uid162059	0.286145	860	713	726	39
uid59111	0.286152	1003	863	857	46
uid57583	0.286165	712	590	606	26
uid175576	0.286168	436	381	378	13
uid55253	0.286173	1070	894	887	61
uid57601	0.286198	1169	983	968	45
uid197217	0.286206	1266	1040	1055	49
uid46663	0.286208	1213	1004	990	34
uid175579	0.286222	443	383	380	12
uid184832	0.286223	933	745	746	33
uid189026	0.286246	435	376	370	12
uid62101	0.286299	1172	978	977	40
uid196782	0.286302	428	366	372	12
uid57811	0.286354	443	385	389	12
uid161361	0.286362	426	364	372	12
uid59069	0.286370	931	746	748	33
uid59019	0.286378	1213	1009	992	56
uid61633	0.286381	426	365	375	12
uid40861	0.286385	1164	958	962	43
uid161403	0.286393	428	363	375	12
uid70731	0.286394	930	743	748	33
uid161369	0.286417	428	363	376	12
uid193770	0.286425	707	579	618	32
uid45895	0.286479	1208	1017	995	48
uid58453	0.286492	1002	843	851	46
uid168117	0.286521	822	691	701	41
uid167484	0.286527	425	364	372	12
uid196779	0.286527	426	365	371	12
uid196774	0.286534	427	365	372	12
uid162177	0.286539	863	726	731	43
uid196777	0.286542	425	361	372	14
uid57695	0.286554	932	748	745	34
uid58311	0.286557	412	351	351	22
uid62693	0.286557	721	609	628	33
uid58745	0.286575	1076	902	909	49
uid175577	0.286582	436	379	377	13
uid57785	0.286591	427	372	368	12
uid58675	0.286592	969	814	809	31
uid175578	0.286594	438	375	375	15
uid52597	0.286629	962	811	789	35
uid184828	0.286629	936	745	750	32
uid177081	0.286632	397	340	337	21
uid163693	0.286632	675	548	573	25
uid68317	0.286639	1044	875	862	40
uid175571	0.286649	434	378	380	13
uid58325	0.286651	1264	1038	1013	54
uid196789	0.286670	427	365	377	12
uid196792	0.286672	427	365	377	12
uid57737	0.286682	681	571	565	26
uid195908	0.286691	978	803	832	39
uid196796	0.286699	427	365	377	12
uid196795	0.286699	427	365	377	12
uid196791	0.286699	427	365	377	12
uid196788	0.286699	427	365	377	12
uid196799	0.286699	427	365	377	12
uid196787	0.286699	427	365	377	12
uid196784	0.286710	427	366	377	12
uid57637	0.286710	426	364	371	12
uid196797	0.286713	427	366	377	12
uid196786	0.286714	427	366	377	12
uid196790	0.286715	427	365	377	12
uid198643	0.286727	428	366	378	12
uid198644	0.286727	428	366	378	12
uid67407	0.286744	639	544	552	25
uid196794	0.286745	427	365	377	12
uid196800	0.286747	427	366	377	12
uid196770	0.286770	428	365	372	12
uid196783	0.286774	427	366	376	12
uid57783	0.286784	443	387	387	12
uid59281	0.286798	930	748	746	34
uid58791	0.286812	421	365	363	18
uid196773	0.286813	427	366	372	12
uid58559	0.286848	701	558	592	31
uid196793	0.286849	426	365	377	12
uid196781	0.286852	427	366	373	12
uid196780	0.286853	427	366	372	12
uid59221	0.286860	1141	952	927	40
uid196776	0.286887	428	365	376	13
uid196785	0.286889	426	366	377	12
uid196772	0.286910	427	366	374	13
uid196775	0.286910	428	365	375	13
uid58253	0.286913	873	748	736	37
uid189029	0.286942	931	749	745	34
uid196778	0.286951	427	365	372	13
uid163691	0.286975	677	551	575	25
uid158867	0.286978	678	553	578	25
uid162183	0.286998	929	747	747	33
uid58781	0.287014	931	750	747	34
uid196769	0.287021	428	365	372	12
uid168257	0.287029	861	733	735	28
uid58649	0.287031	1013	836	865	40
uid54205	0.287044	889	748	739	31
uid58597	0.287064	1012	833	816	46
uid59077	0.287079	1279	1053	1019	58
uid196771	0.287096	428	365	372	12
uid58251	0.287101	1009	854	848	57
uid59359	0.287114	677	553	577	26
uid58439	0.287157	1036	864	854	37
uid176366	0.287166	1051	885	872	59
uid58333	0.287173	427	366	374	12
uid162167	0.287180	820	681	691	36
uid86889	0.287191	931	748	745	34
uid48071	0.287206	871	722	730	39
uid185758	0.287219	931	743	746	33
uid176365	0.287220	1059	893	874	60
uid49049	0.287233	864	700	701	35
uid49535	0.287242	842	677	706	28
uid158135	0.287243	853	723	707	33
uid174511	0.287266	1164	984	990	52
uid158865	0.287275	676	553	577	26
uid203027	0.287284	578	491	486	25
uid80733	0.287304	865	722	729	39
uid68843	0.287306	422	358	373	12
uid58429	0.287330	1059	890	876	34
uid179070	0.287340	446	383	383	12
uid59075	0.287356	980	809	812	30
uid50325	0.287358	914	756	747	31
uid58879	0.287371	638	543	549	24
uid58293	0.287377	939	791	777	34
uid193711	0.287409	1042	878	878	57
uid54947	0.287419	924	739	742	33
uid57855	0.287423	1071	903	902	49
uid47077	0.287438	934	775	781	35
uid175572	0.287439	437	380	375	12
uid57777	0.287448	931	746	753	33
uid58853	0.287461	931	746	749	33
uid67349	0.287469	1050	879	872	58
uid83619	0.287471	932	746	750	33
uid66295	0.287490	435	377	379	12
uid47081	0.287496	872	724	714	30
uid58445	0.287515	1017	848	838	40
uid59357	0.287528	676	552	577	26
uid58443	0.287528	1027	856	852	40
uid53541	0.287536	591	495	495	27
uid58417	0.287538	933	745	751	32
uid57641	0.287546	628	533	536	25
uid80731	0.287571	784	645	652	30
uid161997	0.287575	930	744	747	33
uid175573	0.287622	440	377	379	12
uid159845	0.287627	441	383	380	12
uid61635	0.287644	424	363	375	12
uid161941	0.287648	898	715	720	28
uid13791	0.287664	1249	1030	1017	57
uid159525	0.287697	440	384	377	12
uid59327	0.287704	584	495	491	24
uid58833	0.287725	718	601	621	33
uid58793	0.287732	417	359	355	17
uid161409	0.287752	427	365	372	12
uid188688	0.287752	800	677	671	38
uid161353	0.287764	427	365	371	12
uid161377	0.287771	427	365	372	12
uid159523	0.287773	442	384	380	12
uid58969	0.287779	1176	967	985	55
uid53043	0.287800	745	632	630	30
uid170532	0.287810	930	745	749	33
uid59351	0.287811	423	363	371	12
uid159527	0.287830	440	384	379	12
uid58721	0.287831	1121	935	924	47
uid162211	0.287852	584	489	495	26
uid58703	0.287859	1146	965	944	39
uid58993	0.287863	892	747	746	42
uid159493	0.287921	592	491	490	26
uid68335	0.287938	727	623	610	18
uid184829	0.287972	929	741	746	33
uid75101	0.288016	1149	969	950	44
uid197361	0.288033	877	726	735	37
uid73353	0.288036	944	782	764	32
uid179069	0.288043	1012	821	828	44
uid81777	0.288046	1085	906	867	34
uid58511	0.288073	893	752	749	43
uid61591	0.288105	750	632	637	23
uid65447	0.288111	1019	845	841	45
uid71231	0.288116	407	350	345	24
uid159521	0.288134	439	383	376	12
uid58843	0.288187	1115	930	928	48
uid59305	0.288191	581	488	486	26
uid50555	0.288193	814	672	689	31
uid42497	0.288208	1112	923	919	34
uid58863	0.288210	746	629	641	37
uid203790	0.288214	933	745	748	33
uid58911	0.288237	667	548	574	23
uid54699	0.288247	952	791	786	40
uid55641	0.288255	933	787	786	36
uid162217	0.288257	590	493	496	26
uid57775	0.288263	920	738	741	33
uid83605	0.288273	837	693	710	35
uid57789	0.288274	590	495	500	26
uid61611	0.288296	971	805	824	42
uid176501	0.288309	860	719	730	40
uid57705	0.288311	457	364	383	24
uid51877	0.288318	919	765	761	33
uid158157	0.288326	582	492	493	25
uid179068	0.288340	1052	893	874	57
uid58301	0.288354	877	753	745	36
uid57965	0.288361	378	310	323	6
uid58889	0.288397	374	308	328	5
uid68451	0.288412	645	541	525	20
uid58285	0.288416	896	753	744	33
uid63621	0.288421	435	382	377	12
uid193763	0.288432	921	734	734	33
uid159659	0.288446	852	711	718	35
uid84299	0.288450	833	689	716	34
uid58185	0.288471	743	618	614	33
uid67365	0.288498	862	730	728	33
uid58273	0.288570	1016	828	829	39
uid58835	0.288589	1095	895	897	50
uid57905	0.288597	970	803	825	41
uid49483	0.288607	1219	994	1015	55
uid162513	0.288618	675	546	576	25
uid58109	0.288635	1173	978	988	56
uid58441	0.288640	1010	839	840	39
uid80745	0.288642	861	718	731	40
uid198524	0.288655	859	714	720	39
uid58351	0.288682	916	756	759	37
uid49131	0.288691	734	610	625	34
uid89395	0.288693	1086	884	869	41
uid57699	0.288697	958	783	788	40
uid84317	0.288708	833	676	701	33
uid80735	0.288741	860	717	729	41
uid171958	0.288747	1205	1007	984	42
uid68291	0.288748	856	713	721	37
uid59115	0.288758	1185	1001	997	43
uid67319	0.288765	1151	967	939	39
uid49873	0.288809	586	491	491	25
uid57701	0.288830	1198	993	972	43
uid162215	0.288849	586	489	489	24
uid80859	0.288857	879	741	733	57
uid67253	0.288863	1116	908	895	36
uid169879	0.288918	851	709	713	35
uid81779	0.288931	860	734	721	34
uid59409	0.288949	895	721	744	39
uid168181	0.288952	862	732	723	36
uid63629	0.288961	1136	940	948	54
uid84313	0.288976	838	692	710	36
uid51369	0.288995	1040	880	881	46
uid189953	0.289077	989	792	836	39
uid57971	0.289083	449	385	385	14
uid193708	0.289095	967	803	823	41
uid170732	0.289101	946	770	786	32
uid174334	0.289118	1187	992	986	50
uid161159	0.289129	582	489	488	27
uid62183	0.289164	728	602	614	30
uid84301	0.289172	827	684	698	34
uid54207	0.289216	853	697	709	36
uid61639	0.289217	799	672	680	37
uid41709	0.289222	994	815	822	41
uid82373	0.289222	1139	966	959	56
uid58299	0.289245	854	708	719	39
uid162207	0.289245	584	489	494	26
uid193774	0.289255	1064	865	855	36
uid66595	0.289256	1087	924	897	51
uid162213	0.289262	589	488	495	25
uid82951	0.289265	881	743	731	33
uid89391	0.289292	1083	892	899	45
uid59053	0.289315	960	789	806	38
uid162165	0.289336	408	348	347	26
uid47085	0.289378	1049	886	876	48
uid179904	0.289394	896	759	750	27
uid73421	0.289403	830	696	704	30
uid62159	0.289420	969	802	802	38
uid194444	0.289426	1072	872	866	36
uid202426	0.289428	950	781	780	39
uid161153	0.289443	588	490	490	25
uid59023	0.289450	1147	964	965	44
uid52601	0.289451	1085	918	919	49
uid57691	0.289521	831	688	705	33
uid58669	0.289527	690	566	564	34
uid42117	0.289536	890	721	723	35
uid61409	0.289540	577	486	497	27
uid161139	0.289543	590	491	494	25
uid58399	0.289566	808	666	678	33
uid59415	0.289574	594	496	495	25
uid53509	0.289594	1058	872	906	41
uid70621	0.289612	983	833	818	38
uid59413	0.289671	800	668	689	28
uid59071	0.289689	898	748	767	39
uid68067	0.289693	883	739	747	39
uid62107	0.289706	1141	964	932	39
uid162209	0.289739	580	489	495	27
uid158163	0.289764	1091	928	925	45
uid159987	0.289782	590	494	498	25
uid57581	0.289785	407	344	341	25
uid47323	0.289791	904	773	758	43
uid162205	0.289803	583	490	495	24
uid193716	0.289807	585	490	491	25
uid58483	0.289814	1194	1010	973	55
uid58065	0.289822	829	690	708	44
uid184823	0.289834	1187	1016	1011	47
uid58997	0.289837	1212	1027	1009	44
uid161957	0.289849	841	704	713	44
uid61249	0.289857	654	547	561	21
uid58971	0.289864	1008	860	850	37
uid59437	0.289865	1150	970	941	45
uid48073	0.289891	1019	870	855	38
uid168059	0.289893	1168	971	996	47
uid57881	0.289911	841	703	711	44
uid175778	0.289922	631	520	550	18
uid59165	0.289945	585	488	497	26
uid58353	0.289997	1059	896	899	38
uid157999	0.290020	794	670	673	38
uid161157	0.290022	589	502	497	25
uid159985	0.290046	581	486	482	27
uid58003	0.290059	1196	1015	996	69
uid195604	0.290065	943	806	780	43
uid176921	0.290109	710	597	603	30
uid159491	0.290154	589	491	490	25
uid72627	0.290172	1276	1043	1061	47
uid182202	0.290173	571	481	490	25
uid159467	0.290176	584	490	497	25
uid57961	0.290197	457	360	381	25
uid58653	0.290199	413	353	347	23
uid41861	0.290239	788	666	664	34
uid182482	0.290245	855	717	723	43
uid58203	0.290268	1103	901	913	46
uid84305	0.290272	830	689	706	35
uid161161	0.290320	864	706	717	37
uid179202	0.290326	935	786	783	35
uid57889	0.290362	1075	875	869	36
uid159991	0.290385	591	489	496	26
uid159639	0.290393	577	489	488	23
uid182201	0.290400	583	491	498	25
uid50553	0.290424	1082	910	912	46
uid178201	0.290427	586	496	496	27
uid68453	0.290432	995	820	823	35
uid161241	0.290434	410	350	346	25
uid203025	0.290438	513	432	435	25
uid57651	0.290454	927	785	788	41
uid57955	0.290475	1232	1029	1006	41
uid159867	0.290482	408	349	342	22
uid43247	0.290490	904	740	750	35
uid58897	0.290500	998	813	840	43
uid58451	0.290514	995	832	833	40
uid59309	0.290536	969	808	791	44
uid189753	0.290566	1326	1099	1059	55
uid89409	0.290575	1330	1104	1063	55
uid57653	0.290576	1051	876	874	38
uid178203	0.290579	586	495	496	27
uid58261	0.290583	1084	910	914	47
uid84309	0.290596	840	690	707	35
uid176500	0.290602	1076	891	901	34
uid178202	0.290610	586	495	496	27
uid58377	0.290617	1187	1003	1000	45
uid73759	0.290620	987	816	834	54
uid58517	0.290645	581	496	491	29
uid57949	0.290660	1036	865	873	54
uid161149	0.290660	586	488	497	24
uid58259	0.290670	1080	913	912	47
uid161151	0.290684	579	488	487	26
uid58347	0.290709	1091	913	907	51
uid58577	0.290760	442	365	376	7
uid58685	0.290774	571	471	483	23
uid74431	0.290776	1005	806	821	37
uid84297	0.290816	823	682	705	33
uid203026	0.290861	581	488	490	24
uid57787	0.290891	583	491	492	26
uid193715	0.290891	586	486	494	25
uid59197	0.290917	692	599	593	29
uid203028	0.290938	573	484	482	28
uid159677	0.290948	827	688	698	33
uid157997	0.290954	1184	1005	987	61
uid159611	0.290966	578	491	490	25
uid50585	0.290974	836	697	703	34
uid161145	0.290994	588	491	495	26
uid58125	0.291083	410	346	344	24
uid161925	0.291091	585	485	488	26
uid183005	0.291094	1018	851	837	50
uid159615	0.291101	583	492	494	24
uid61627	0.291195	763	646	643	30
uid58263	0.291212	996	847	830	44
uid193714	0.291216	935	769	774	43
uid66593	0.291225	882	731	743	41
uid57613	0.291231	1065	880	899	41
uid67369	0.291247	914	745	766	36
uid162025	0.291319	1082	911	910	46
uid167260	0.291320	821	695	698	33
uid57603	0.291322	1181	1014	1006	47
uid83607	0.291357	823	682	705	33
uid53539	0.291368	580	493	496	25
uid49903	0.291385	583	488	491	26
uid58881	0.291404	938	774	791	37
uid58707	0.291443	979	816	808	43
uid58343	0.291447	1084	902	909	52
uid59099	0.291471	954	782	801	42
uid58345	0.291476	1075	903	911	50
uid174072	0.291480	873	717	722	27
uid159669	0.291480	825	685	695	33
uid159983	0.291509	577	482	483	25
uid182931	0.291524	812	677	688	34
uid84295	0.291535	829	689	705	35
uid83609	0.291544	827	686	699	34
uid176372	0.291546	1199	1021	1011	50
uid57629	0.291559	440	364	371	7
uid157909	0.291567	824	682	696	33
uid59277	0.291570	1062	887	880	41
uid193772	0.291571	1179	1016	1006	47
uid193771	0.291599	970	792	801	39
uid58557	0.291604	792	662	664	29
uid159675	0.291612	821	684	694	33
uid49661	0.291629	838	720	712	35
uid58503	0.291644	725	602	614	28
uid159989	0.291664	584	490	496	25
uid59081	0.291688	1166	981	993	50
uid162175	0.291719	830	689	696	33
uid47079	0.291733	851	731	715	34
uid58985	0.291778	736	633	623	28
uid84303	0.291794	833	682	703	36
uid59899	0.291811	1178	984	970	45
uid67501	0.291818	992	812	829	41
uid68141	0.291820	588	491	499	37
uid158509	0.291824	1237	1037	1012	57
uid58449	0.291825	1041	884	868	38
uid43163	0.291831	921	748	780	32
uid159667	0.291863	815	690	696	32
uid84311	0.291871	834	691	712	36
uid58283	0.291876	1072	906	889	53
uid58549	0.291879	1179	1011	1015	44
uid46099	0.291895	867	748	745	35
uid58265	0.291911	1058	887	881	45
uid58257	0.291920	1040	874	879	47
uid58153	0.291949	937	775	780	59
uid58239	0.291951	849	708	702	27
uid54411	0.291965	996	814	818	34
uid161197	0.292056	409	350	343	25
uid182929	0.292081	1073	949	913	58
uid178913	0.292089	1062	883	907	43
uid58743	0.292102	1086	910	911	49
uid52605	0.292156	1183	1019	1003	46
uid57605	0.292164	1053	870	871	39
uid165869	0.292172	530	437	446	25
uid161143	0.292193	588	486	496	25
uid43209	0.292247	928	768	752	28
uid58775	0.292265	1088	908	917	48
uid46523	0.292299	883	744	770	27
uid58905	0.292307	1055	892	908	44
uid86865	0.292316	1170	995	982	48
uid159673	0.292338	824	685	694	33
uid50427	0.292350	1126	933	958	55
uid48825	0.292367	937	816	803	30
uid58391	0.292399	1190	1003	1003	55
uid58155	0.292409	938	770	778	31
uid58069	0.292413	1086	889	911	45
uid68753	0.292437	893	755	747	30
uid183004	0.292458	891	751	764	49
uid58321	0.292466	1060	875	868	37
uid62961	0.292485	1062	907	886	33
uid59307	0.292517	965	795	807	36
uid59207	0.292519	983	839	840	46
uid58249	0.292521	1142	969	959	51
uid59055	0.292530	1083	917	909	47
uid185179	0.292673	1199	1003	1011	44
uid59089	0.292679	914	769	772	42
uid70727	0.292702	730	614	626	37
uid159671	0.292702	819	681	692	33
uid67363	0.292777	947	810	791	45
uid182933	0.292782	1005	862	859	47
uid57891	0.292803	957	786	801	36
uid58141	0.292809	1185	987	999	55
uid59049	0.292834	1038	900	908	48
uid63401	0.292839	916	758	765	37
uid52607	0.292865	1179	1003	999	44
uid59215	0.292872	739	601	615	34
uid58085	0.292883	977	822	820	38
uid54249	0.292898	910	785	776	43
uid58527	0.292898	913	765	764	31
uid59057	0.292914	969	794	802	38
uid59411	0.292980	820	681	700	35
uid190704	0.292986	940	804	791	45
uid159531	0.293004	707	598	608	28
uid59429	0.293016	397	339	335	25
uid57887	0.293069	1065	878	865	39
uid158699	0.293152	778	654	646	28
uid59435	0.293153	990	839	840	51
uid41935	0.293193	1005	810	818	40
uid62959	0.293218	631	534	543	33
uid68445	0.293369	730	627	626	28
uid58509	0.293386	815	672	677	46
uid89381	0.293420	819	693	698	33
uid42521	0.293427	1365	1127	1090	53
uid177516	0.293488	1016	850	863	42
uid58991	0.293497	1205	1022	997	38
uid58427	0.293505	998	850	836	31
uid61349	0.293509	961	826	809	38
uid162187	0.293537	1227	1019	1013	46
uid159003	0.293569	852	711	740	40
uid162133	0.293585	1103	931	939	44
uid77117	0.293645	1228	1021	1012	46
uid58705	0.293735	1050	904	893	51
uid168258	0.293741	808	679	689	34
uid177517	0.293762	1057	873	897	42
uid162135	0.293773	930	769	783	32
uid59033	0.293796	881	729	752	35
uid61595	0.293849	860	733	721	47
uid43725	0.293855	1160	943	941	51
uid58547	0.293860	980	808	813	33
uid177713	0.293891	990	848	828	44
uid58689	0.293897	889	736	743	37
uid59433	0.293901	962	796	802	40
uid58949	0.293968	601	499	501	18
uid68745	0.293992	833	711	710	40
uid71485	0.294010	1008	849	836	42
uid58269	0.294013	1208	1010	1012	44
uid82343	0.294028	1176	979	974	52
uid61643	0.294040	1057	871	856	40
uid58507	0.294053	817	675	676	47
uid59253	0.294177	693	586	577	29
uid58021	0.294224	799	675	672	37
uid75113	0.294268	922	782	781	34
uid59131	0.294289	973	800	801	35
uid61647	0.294291	1061	869	883	37
uid58913	0.294303	1009	850	827	63
uid183114	0.294319	1054	898	879	50
uid64753	0.294326	1089	901	917	51
uid63403	0.294335	1161	973	973	44
uid59007	0.294357	1072	907	898	51
uid58349	0.294400	1055	881	893	43
uid57665	0.294455	1046	887	894	41
uid42155	0.294457	438	365	376	7
uid81783	0.294457	1024	848	857	47
uid73179	0.294467	1049	869	860	36
uid162199	0.294535	1042	869	866	35
uid41885	0.294559	1067	887	880	48
uid59293	0.294560	670	562	565	29
uid178369	0.294563	960	838	814	34
uid182928	0.294565	922	776	774	40
uid52599	0.294566	830	689	694	40
uid61603	0.294574	1022	861	855	36
uid58513	0.294593	890	768	769	43
uid159685	0.294629	1185	1019	1004	49
uid59581	0.294635	888	734	748	45
uid162027	0.294660	284	244	248	11
uid58187	0.294681	1111	913	925	45
uid174152	0.294721	708	596	607	28
uid57697	0.294726	671	564	569	29
uid183339	0.294745	962	838	830	54
uid58545	0.294753	719	595	597	29
uid72795	0.294755	936	771	788	32
uid58657	0.294795	1050	864	880	39
uid60161	0.294820	934	813	802	32
uid57587	0.294822	707	594	606	28
uid57595	0.294851	1067	875	863	39
uid59345	0.294861	684	571	588	29
uid161927	0.294864	1057	889	870	42
uid158377	0.294888	840	712	718	30
uid58459	0.294901	869	737	734	38
uid58959	0.294951	982	796	804	40
uid184076	0.294980	1027	888	859	49
uid58671	0.294993	679	567	569	27
uid58681	0.295029	457	377	379	17
uid183111	0.295036	1024	889	877	54
uid48815	0.295100	1036	862	871	48
uid57703	0.295100	1014	827	844	44
uid59155	0.295101	930	770	787	32
uid60171	0.295152	1114	916	911	48
uid42613	0.295173	901	777	762	47
uid64755	0.295196	1093	958	935	48
uid159665	0.295216	797	664	673	34
uid58331	0.295247	461	387	385	22
uid183110	0.295261	992	841	838	49
uid168182	0.295305	951	806	806	42
uid67323	0.295321	1079	911	912	47
uid158379	0.295371	849	719	726	31
uid158381	0.295371	849	719	723	31
uid158375	0.295376	849	719	723	31
uid158383	0.295376	849	719	726	31
uid158373	0.295381	849	719	726	31
uid158531	0.295381	849	719	726	31
uid176499	0.295409	708	597	607	28
uid59397	0.295424	1164	983	975	44
uid59279	0.295426	849	719	723	31
uid179383	0.295501	874	746	748	44
uid72473	0.295524	1052	863	869	37
uid46085	0.295554	1201	1000	987	60
uid58231	0.295571	946	792	790	42
uid61617	0.295581	1050	878	871	38
uid48801	0.295606	859	728	725	35
uid183109	0.295685	975	837	840	51
uid58373	0.295704	878	752	737	39
uid58845	0.295727	1100	895	912	45
uid175569	0.295732	963	802	832	38
uid159539	0.295735	1054	869	864	40
uid196851	0.295737	420	364	363	16
uid58405	0.295793	468	385	388	19
uid61631	0.295867	1071	891	887	44
uid57709	0.295902	298	257	260	11
uid82931	0.295912	1324	1094	1069	56
uid63159	0.295938	978	843	827	52
uid57941	0.296025	931	793	805	54
uid57865	0.296049	1174	988	979	43
uid59213	0.296050	821	701	710	42
uid85495	0.296051	298	261	259	11
uid167486	0.296081	1110	937	931	52
uid58771	0.296095	720	599	614	30
uid159533	0.296111	708	599	608	30
uid50539	0.296149	1121	938	953	40
uid57925	0.296171	886	748	742	42
uid58739	0.296181	958	776	798	38
uid70793	0.296197	1102	945	930	53
uid57767	0.296206	1077	918	910	57
uid58079	0.296212	612	528	530	19
uid58981	0.296241	600	509	515	33
uid58661	0.296245	840	707	718	28
uid57759	0.296255	790	661	670	29
uid174460	0.296283	1205	1016	1018	55
uid185759	0.296285	293	255	258	11
uid58341	0.296288	1057	903	884	45
uid46647	0.296289	632	518	538	28
uid49957	0.296319	1065	896	901	54
uid66301	0.296350	1242	1046	1022	52
uid58821	0.296360	1031	864	868	38
uid58267	0.296381	1057	896	877	45
uid61615	0.296398	1169	977	973	47
uid58515	0.296433	1207	1012	1018	54
uid58933	0.296478	1056	886	890	37
uid59233	0.296482	987	841	829	30
uid49133	0.296509	1023	866	859	53
uid159535	0.296527	711	595	608	31
uid52547	0.296546	1012	852	856	52
uid41317	0.296565	861	728	721	32
uid61565	0.296584	418	362	359	17
uid58095	0.296597	731	622	625	29
uid57899	0.296646	705	590	603	29
uid57615	0.296650	1025	848	867	40
uid60837	0.296653	930	808	788	43
uid159857	0.296672	672	565	581	40
uid58389	0.296674	1203	1021	1015	54
uid58043	0.296678	1015	872	877	53
uid162029	0.296687	197	164	173	7
uid161945	0.296712	419	361	359	16
uid196850	0.296716	421	363	362	18
uid57617	0.296719	965	812	838	39
uid59013	0.296751	962	822	818	44
uid58715	0.296770	1136	960	965	54
uid58387	0.296782	1108	936	945	51
uid197171	0.296795	910	778	767	46
uid55403	0.296842	731	622	625	29
uid158859	0.296868	967	810	837	39
uid57609	0.296886	863	739	733	34
uid158055	0.296939	420	363	361	16
uid156977	0.296963	427	358	365	16
uid186548	0.296975	704	590	611	41
uid72479	0.296977	908	777	776	38
uid60487	0.297087	881	752	768	37
uid58295	0.297119	866	721	731	38
uid158065	0.297136	423	365	362	16
uid58805	0.297144	998	828	825	43
uid66307	0.297181	1050	865	862	33
uid158063	0.297241	421	364	362	16
uid43467	0.297265	1184	999	993	54
uid86885	0.297347	865	738	738	33
uid158053	0.297353	420	363	361	16
uid193710	0.297427	870	739	728	33
uid58733	0.297469	855	727	724	35
uid59223	0.297473	996	877	849	53
uid162511	0.297473	1192	1001	1015	55
uid194120	0.297473	699	602	599	22
uid66331	0.297512	728	635	642	27
uid58087	0.297518	891	763	759	43
uid158051	0.297565	420	362	359	16
uid57655	0.297569	1007	839	836	49
uid58447	0.297573	969	818	825	39
uid183002	0.297593	1093	919	923	56
uid58385	0.297621	1119	948	956	52
uid83613	0.297636	978	841	842	39
uid205541	0.297640	1221	1034	1026	54
uid51635	0.297697	921	774	779	39
uid173371	0.297764	263	233	230	10
uid61563	0.297764	985	840	851	37
uid184831	0.297770	NA	NA	NA	NA
uid162161	0.297800	1158	991	956	57
uid57735	0.297831	982	849	851	42
uid57633	0.297847	435	378	373	19
uid205256	0.297888	889	760	757	44
uid170535	0.297918	870	738	723	34
uid62461	0.297955	201	168	175	7
uid49531	0.297963	686	586	599	20
uid62947	0.297974	1300	1105	1052	60
uid63345	0.298022	987	840	825	40
uid50551	0.298030	1043	866	863	40
uid74393	0.298036	1053	867	854	46
uid58861	0.298046	722	609	612	32
uid58667	0.298074	643	531	548	29
uid57931	0.298123	1186	1016	977	48
uid58731	0.298168	951	820	808	59
uid58209	0.298179	849	727	723	34
uid68689	0.298270	1196	1020	993	51
uid68321	0.298319	745	636	645	40
uid62243	0.298342	1142	974	957	59
uid168183	0.298355	1011	852	840	42
uid57815	0.298362	1140	962	942	53
uid66391	0.298369	1002	860	839	40
uid58007	0.298370	1157	978	960	61
uid58161	0.298378	423	360	366	18
uid58937	0.298435	1021	855	865	38
uid66299	0.298436	1146	971	960	51
uid82369	0.298455	419	362	359	16
uid158045	0.298502	433	371	369	18
uid41019	0.298524	741	625	635	29
uid68443	0.298557	1174	1005	967	66
uid49953	0.298561	1035	863	856	33
uid162149	0.298565	1003	834	834	49
uid162013	0.298644	688	579	602	42
uid58801	0.298699	418	358	362	16
uid62925	0.298700	1188	1001	988	55
uid170534	0.298705	863	735	733	34
uid89383	0.298709	433	368	369	19
uid58063	0.298715	416	360	359	17
uid62923	0.298731	1182	1001	1008	57
uid83615	0.298797	982	844	851	42
uid168256	0.298824	698	597	602	34
uid66847	0.298828	971	823	806	50
uid58813	0.298842	1010	864	847	37
uid58211	0.298854	870	736	738	34
uid86653	0.298893	433	364	368	19
uid86659	0.298905	433	367	369	20
uid86655	0.298906	433	366	369	19
uid86657	0.298907	433	364	369	19
uid58737	0.299007	1122	946	952	38
uid58641	0.299019	1107	946	928	55
uid158057	0.299036	417	359	358	16
uid73963	0.299045	426	362	363	15
uid88067	0.299046	435	367	370	18
uid59137	0.299110	874	735	754	45
uid62105	0.299115	961	782	812	39
uid197180	0.299156	489	419	414	44
uid197182	0.299164	497	431	417	39
uid175469	0.299196	701	594	614	37
uid57851	0.299209	428	354	372	10
uid55259	0.299227	1004	853	849	44
uid59009	0.299233	978	837	842	38
uid158161	0.299234	414	360	358	18
uid158357	0.299248	414	360	358	18
uid42523	0.299256	1216	1041	1029	56
uid165871	0.299271	1183	987	1011	47
uid58961	0.299277	430	366	368	19
uid194119	0.299327	750	636	635	39
uid158159	0.299327	432	372	367	18
uid189952	0.299385	909	777	778	59
uid201037	0.299403	1186	1020	1009	53
uid159541	0.299416	994	848	862	52
uid70839	0.299425	431	368	372	18
uid183003	0.299434	979	815	804	52
uid164779	0.299434	650	553	561	34
uid88063	0.299440	414	356	356	18
uid183006	0.299443	953	809	826	53
uid158043	0.299513	432	369	372	19
uid198768	0.299535	432	364	380	9
uid58099	0.299565	1148	992	972	48
uid59353	0.299579	1120	947	930	59
uid58167	0.299586	1023	862	851	56
uid162509	0.299600	1097	956	951	39
uid81083	0.299623	393	341	347	18
uid170612	0.299623	718	615	619	29
uid63399	0.299629	986	844	861	43
uid58383	0.299670	1123	952	956	50
uid58921	0.299678	1119	953	947	46
uid168379	0.299732	1134	951	940	52
uid158855	0.299740	975	844	855	44
uid62909	0.299770	1136	965	953	59
uid60727	0.299778	700	587	608	40
uid81081	0.299795	1249	1065	1032	55
uid58027	0.299803	430	362	367	18
uid86751	0.299822	426	362	364	18
uid59301	0.299845	420	358	358	17
uid58047	0.299867	1188	1006	993	50
uid176364	0.299880	1050	895	868	49
uid58159	0.299887	409	352	351	18
uid59217	0.299890	949	815	804	38
uid57733	0.299898	1205	1016	1016	56
uid57967	0.299907	1171	995	966	50
uid158857	0.299916	979	850	857	43
uid58859	0.299945	1126	939	950	37
uid59387	0.299949	1055	899	918	51
uid88069	0.299983	431	365	368	20
uid182930	0.299999	1006	884	856	52
uid58305	0.300003	730	597	632	27
uid182932	0.300017	1008	852	852	49
uid58431	0.300023	987	856	848	54
uid57823	0.300049	1231	1053	1033	56
uid82367	0.300058	203	173	174	6
uid77119	0.300063	924	785	787	49
uid184011	0.300069	891	740	748	35
uid57707	0.300092	284	252	248	10
uid175779	0.300122	631	533	535	16
uid73585	0.300158	684	590	588	22
uid183113	0.300200	953	815	797	47
uid161961	0.300227	922	768	776	49
uid183112	0.300281	1066	935	918	55
uid59251	0.300312	1007	853	856	47
uid156845	0.300343	431	369	368	16
uid58639	0.300345	1163	988	973	54
uid59419	0.300387	1047	872	860	42
uid171995	0.300400	1010	867	849	45
uid173372	0.300418	285	252	248	10
uid58799	0.300455	428	372	369	17
uid74025	0.300455	924	782	775	38
uid58183	0.300472	812	686	696	42
uid57951	0.300493	410	353	347	10
uid58363	0.300518	820	697	705	41
uid58873	0.300528	975	835	841	40
uid78933	0.300540	1057	895	911	52
uid162009	0.300547	1059	888	872	42
uid57645	0.300564	920	771	776	49
uid183008	0.300567	871	733	729	46
uid59061	0.300617	1035	876	870	59
uid81775	0.300681	963	806	815	33
uid42975	0.300693	1206	1018	1018	55
uid81627	0.300724	1035	884	885	49
uid53037	0.300741	820	688	702	37
uid59161	0.300746	733	629	617	23
uid162203	0.300754	1040	867	862	42
uid59371	0.300756	430	360	376	10
uid58425	0.300774	1057	905	907	53
uid59187	0.300775	859	743	732	43
uid193704	0.300794	1074	923	909	50
uid48809	0.300820	703	583	597	38
uid46181	0.300842	855	725	711	36
uid89389	0.300862	1062	905	911	52
uid203393	0.300899	1242	1083	1037	54
uid58123	0.300938	756	639	658	26
uid58615	0.300953	1091	924	936	47
uid46253	0.300958	1215	1035	1020	55
uid158039	0.300981	428	372	369	17
uid162107	0.301003	726	600	609	31
uid57849	0.301014	735	632	636	32
uid58679	0.301022	919	770	771	50
uid159869	0.301044	1055	902	907	52
uid158853	0.301057	983	843	852	42
uid53371	0.301104	1039	877	888	47
uid176370	0.301107	1227	1034	1030	58
uid59025	0.301154	991	843	847	53
uid57623	0.301250	1056	900	906	52
uid61575	0.301256	614	523	520	25
uid159519	0.301268	82	68	69	5
uid58075	0.301272	1225	1011	1019	48
uid58025	0.301273	990	829	830	47
uid57593	0.301295	1117	933	947	42
uid58011	0.301353	959	806	810	48
uid59355	0.301363	1056	904	915	51
uid173373	0.301376	275	241	241	10
uid198767	0.301377	416	350	366	6
uid46943	0.301379	1100	907	943	50
uid62265	0.301384	917	788	788	53
uid46839	0.301385	1097	906	942	51
uid78143	0.301418	804	681	678	53
uid57803	0.301434	1009	878	861	52
uid183115	0.301441	989	844	853	53
uid58521	0.301459	1044	895	899	53
uid53251	0.301472	1015	853	844	48
uid67351	0.301479	1147	997	971	51
uid61645	0.301481	413	350	368	6
uid61247	0.301495	998	872	868	52
uid61601	0.301497	878	744	755	40
uid58081	0.301501	1177	1017	1005	56
uid68687	0.301510	419	365	375	17
uid59241	0.301532	959	826	831	39
uid165873	0.301599	423	363	376	15
uid59015	0.301601	964	829	828	39
uid159871	0.301625	973	838	836	39
uid57927	0.301625	973	837	836	39
uid183485	0.301626	1116	968	948	45
uid83617	0.301633	973	838	836	39
uid193717	0.301650	416	356	373	15
uid48999	0.301653	1066	898	888	46
uid58133	0.301739	794	691	703	41
uid71131	0.301779	984	840	842	39
uid57937	0.301795	1251	1089	1054	56
uid162105	0.301814	717	600	601	31
uid46083	0.301875	887	738	747	36
uid58729	0.301876	1252	1064	1041	57
uid58355	0.301883	1174	1006	985	59
uid175777	0.301922	923	791	763	49
uid77127	0.301931	399	340	358	15
uid59183	0.301958	883	745	747	41
uid58243	0.301992	422	359	358	12
uid183341	0.302000	842	717	735	46
uid162041	0.302017	833	692	694	39
uid61597	0.302077	988	843	838	46
uid162023	0.302092	693	598	596	29
uid63627	0.302122	760	645	641	29
uid58611	0.302171	787	673	682	36
uid176498	0.302173	986	840	848	48
uid193764	0.302174	488	423	418	15
uid58763	0.302174	718	615	620	32
uid186598	0.302183	623	537	532	27
uid58019	0.302191	958	820	828	39
uid58163	0.302212	1056	885	893	50
uid191340	0.302280	768	645	663	31
uid58699	0.302289	1233	1043	1039	59
uid171260	0.302340	1175	1019	990	62
uid158171	0.302354	773	643	647	39
uid55727	0.302371	822	715	713	41
uid58857	0.302374	699	596	587	28
uid57773	0.302387	722	601	626	26
uid58603	0.302443	987	840	834	44
uid59319	0.302473	979	841	838	39
uid58501	0.302493	894	741	761	37
uid41601	0.302629	1161	1006	988	62
uid58173	0.302629	770	679	664	39
uid171829	0.302631	360	310	330	5
uid57725	0.302634	1119	957	964	53
uid57969	0.302649	1158	994	980	66
uid58723	0.302671	1146	962	960	53
uid68749	0.302676	1102	945	936	57
uid173370	0.302684	277	246	242	11
uid61607	0.302692	760	632	648	33
uid184079	0.302694	595	516	527	15
uid58013	0.302752	422	360	358	11
uid58401	0.302774	605	506	516	19
uid59105	0.302844	746	635	646	35
uid51367	0.302863	739	628	637	35
uid59143	0.302870	940	791	797	41
uid59209	0.302895	859	719	726	40
uid182483	0.302897	468	407	417	19
uid58765	0.302926	1006	854	854	53
uid58651	0.302941	1173	991	980	52
uid66305	0.302941	606	495	497	18
uid46345	0.302959	1030	884	877	60
uid188480	0.302976	1165	983	974	46
uid58371	0.303009	1242	1048	1040	51
uid82347	0.303021	1179	992	979	62
uid59051	0.303022	828	725	719	54
uid183337	0.303041	834	708	722	46
uid58907	0.303090	1058	891	893	49
uid184342	0.303100	1115	957	942	54
uid167583	0.303112	1189	1018	987	62
uid59127	0.303113	988	845	854	45
uid68057	0.303126	1056	898	890	52
uid41533	0.303148	433	371	378	16
uid57953	0.303167	1248	1046	1033	50
uid57869	0.303171	718	620	619	30
uid170940	0.303193	1079	923	923	52
uid198526	0.303229	1014	875	876	34
uid173858	0.303238	1183	996	997	47
uid62937	0.303246	956	817	826	39
uid58205	0.303258	307	268	268	14
uid184343	0.303399	910	786	759	38
uid58499	0.303423	725	604	602	33
uid162113	0.303434	1128	963	957	60
uid58245	0.303491	422	362	360	11
uid62225	0.303550	1095	948	927	57
uid158679	0.303555	1010	855	864	49
uid58809	0.303561	718	623	618	29
uid58073	0.303567	1267	1065	1059	51
uid46661	0.303580	1011	881	878	35
uid58169	0.303590	916	785	763	47
uid190222	0.303600	995	852	863	51
uid183007	0.303646	941	816	802	49
uid57647	0.303716	805	688	690	37
uid87037	0.303726	1223	1025	1021	57
uid184822	0.303781	1136	959	950	60
uid162739	0.303793	1011	856	860	50
uid58987	0.303808	1005	852	822	37
uid205052	0.303823	303	259	263	12
uid51505	0.303851	814	691	697	31
uid59027	0.303878	925	792	795	41
uid50545	0.303882	1114	929	944	44
uid175904	0.303956	726	605	612	30
uid59079	0.304049	897	758	763	52
uid58735	0.304053	1165	1003	983	55
uid57843	0.304069	1159	993	972	59
uid61245	0.304097	496	431	429	17
uid68707	0.304100	819	701	714	50
uid182934	0.304117	856	725	733	43
uid58107	0.304117	391	336	356	7
uid46803	0.304232	957	811	813	39
uid49485	0.304304	1038	926	903	49
uid158685	0.304310	995	844	854	52
uid158677	0.304322	1000	850	853	50
uid162055	0.304326	1159	1002	977	61
uid57591	0.304326	1210	1044	1027	56
uid58769	0.304337	1259	1067	1052	54
uid161973	0.304344	678	568	573	31
uid58113	0.304393	948	819	814	37
uid162053	0.304442	302	258	264	12
uid59227	0.304462	483	417	413	15
uid58189	0.304482	871	743	742	31
uid58275	0.304493	1059	919	927	54
uid182733	0.304496	1195	1020	997	56
uid61593	0.304504	1089	923	932	55
uid61581	0.304600	750	634	657	32
uid58957	0.304635	1143	959	957	60
uid58697	0.304652	1190	1017	1011	51
uid58291	0.304712	936	805	804	41
uid61637	0.304715	1001	860	860	52
uid46801	0.304723	858	722	735	35
uid162089	0.304736	1229	1068	1055	64
uid58967	0.304752	622	541	552	32
uid58369	0.304755	1256	1061	1046	52
uid58701	0.304779	1230	1027	1016	48
uid59265	0.304787	925	796	792	38
uid49725	0.304789	821	727	722	47
uid58071	0.304798	422	365	363	13
uid58361	0.304805	850	722	742	46
uid59129	0.304852	609	525	542	29
uid68741	0.304869	79	64	65	5
uid162001	0.304903	335	282	286	16
uid66303	0.304913	1229	1038	1033	59
uid196598	0.304945	1222	1065	1056	63
uid59403	0.304972	1017	878	880	44
uid188115	0.304995	423	362	379	16
uid58595	0.305013	678	567	570	32
uid58375	0.305017	721	633	635	34
uid41287	0.305071	433	363	380	18
uid58319	0.305084	748	629	639	36
uid49469	0.305181	883	766	777	31
uid58419	0.305226	835	727	718	47
uid58625	0.305293	776	647	634	54
uid58323	0.305438	739	622	640	32
uid58599	0.305455	1161	991	960	69
uid58177	0.305465	956	813	815	59
uid57977	0.305480	1222	1064	1052	62
uid59101	0.305492	874	743	745	46
uid181998	0.305554	675	559	563	31
uid57643	0.305621	581	505	506	29
uid58909	0.305679	1192	1016	1015	49
uid159693	0.305716	1080	905	938	49
uid58139	0.305723	1185	993	973	53
uid59271	0.305723	989	844	845	51
uid161999	0.305773	330	277	276	17
uid47087	0.305773	347	285	302	17
uid168320	0.305780	998	841	829	47
uid58059	0.305805	307	270	273	13
uid58811	0.305851	680	570	566	30
uid83161	0.305854	1232	1047	1031	62
uid83123	0.305859	998	858	861	50
uid89379	0.305876	662	560	561	29
uid68747	0.305879	1172	1000	987	61
uid89373	0.305912	664	560	560	29
uid58467	0.305940	933	797	793	43
uid57945	0.305955	1224	1068	1062	63
uid198830	0.305963	1108	941	937	61
uid59367	0.305964	878	761	758	39
uid57597	0.306029	1108	940	937	61
uid57993	0.306057	330	277	276	17
uid174512	0.306060	573	496	505	28
uid198829	0.306077	1107	939	936	61
uid58039	0.306107	309	271	272	13
uid58175	0.306117	762	657	662	40
uid46679	0.306140	336	274	283	15
uid62921	0.306148	1092	932	930	50
uid57853	0.306263	422	363	370	17
uid57933	0.306305	428	359	354	11
uid41333	0.306343	777	667	668	42
uid58617	0.306345	1179	973	1003	55
uid58303	0.306350	1220	1027	1020	49
uid159955	0.306360	1074	905	934	54
uid59405	0.306399	611	516	538	29
uid58127	0.306399	793	685	692	41
uid59041	0.306478	691	592	596	41
uid59083	0.306482	993	848	846	51
uid162173	0.306522	1220	1067	1050	63
uid58777	0.306531	824	701	703	47
uid195459	0.306651	1148	972	974	62
uid59291	0.306654	824	694	703	32
uid57745	0.306655	588	513	527	27
uid58129	0.306658	742	623	640	34
uid50119	0.306670	1006	863	863	48
uid59185	0.306694	784	687	676	33
uid183338	0.306742	902	767	760	43
uid58479	0.306745	1085	916	915	62
uid58627	0.306763	1227	1051	1033	57
uid58631	0.306787	1134	943	964	58
uid62131	0.306850	573	495	506	25
uid190882	0.306870	683	581	577	25
uid46251	0.306889	683	582	575	24
uid70791	0.306899	811	700	726	31
uid197202	0.306950	1108	948	926	54
uid40659	0.306988	1082	908	940	47
uid57833	0.307038	852	724	725	44
uid58473	0.307063	832	718	712	41
uid184078	0.307067	1154	990	973	61
uid205540	0.307125	1177	970	995	58
uid46989	0.307135	770	670	663	41
uid58999	0.307146	663	551	555	31
uid66323	0.307158	1116	935	944	53
uid189950	0.307171	566	497	500	27
uid59275	0.307192	1223	1067	1053	62
uid189951	0.307246	587	508	523	25
uid168996	0.307260	1218	1064	1042	61
uid183340	0.307283	870	749	750	46
uid158693	0.307285	1212	1036	1029	59
uid62245	0.307343	907	785	776	40
uid59231	0.307362	876	745	746	55
uid59243	0.307430	1081	924	921	59
uid57589	0.307443	660	555	560	30
uid66601	0.307444	807	704	701	42
uid58693	0.307446	659	553	558	30
uid162087	0.307465	330	284	288	17
uid60723	0.307485	871	753	753	37
uid68691	0.307505	325	272	281	12
uid168665	0.307508	330	276	285	13
uid41819	0.307553	1034	883	896	46
uid81439	0.307597	936	790	798	45
uid197154	0.307605	347	292	301	13
uid159657	0.307626	1037	887	898	49
uid59179	0.307691	920	786	780	45
uid158173	0.307742	660	584	569	34
uid170255	0.307758	641	557	554	35
uid162097	0.307766	918	799	792	62
uid46841	0.307770	348	289	295	14
uid180867	0.307793	1079	928	936	58
uid60859	0.307855	330	276	283	13
uid59029	0.307901	1122	940	974	51
uid165185	0.307903	1208	1023	1005	57
uid57635	0.307914	570	500	510	29
uid158369	0.307956	843	707	716	33
uid49533	0.307960	1019	895	882	48
uid58131	0.307992	769	670	671	45
uid61599	0.307993	1086	929	927	53
uid57607	0.308082	863	730	720	37
uid62103	0.308091	640	558	552	34
uid81629	0.308103	805	691	680	55
uid161097	0.308122	722	621	629	36
uid58553	0.308175	863	717	728	42
uid61609	0.308182	752	629	648	33
uid52781	0.308225	1119	963	949	48
uid49487	0.308230	801	686	689	48
uid58989	0.308269	1041	884	887	54
uid45927	0.308284	736	613	624	33
uid58213	0.308376	1108	939	939	52
uid58135	0.308378	1025	877	885	59
uid57915	0.308380	1189	1031	1026	60
uid58891	0.308450	846	729	729	56
uid50331	0.308510	886	749	774	39
uid158071	0.308512	1075	949	946	47
uid58939	0.308518	651	545	548	29
uid42519	0.308534	1222	1048	1046	61
uid59163	0.308555	489	425	431	20
uid41729	0.308557	965	821	833	54
uid159875	0.308719	730	610	622	33
uid59195	0.308755	673	585	585	35
uid197193	0.308901	649	560	557	36
uid57897	0.308918	743	658	646	33
uid172628	0.308953	329	275	274	18
uid59095	0.308964	778	667	662	42
uid58831	0.308970	1225	1035	1046	59
uid46231	0.309039	728	618	623	28
uid73771	0.309076	637	556	551	32
uid58917	0.309082	1191	1012	1019	58
uid67387	0.309093	833	720	722	37
uid58061	0.309111	319	271	277	18
uid59249	0.309179	1182	1007	1014	58
uid58755	0.309189	1032	884	872	61
uid181997	0.309202	330	284	289	17
uid162193	0.309206	1142	978	980	56
uid58535	0.309214	800	681	698	50
uid58541	0.309277	1215	1047	1046	61
uid197194	0.309292	633	549	550	34
uid175256	0.309373	823	691	690	32
uid87001	0.309424	1197	1017	1013	59
uid158047	0.309471	1221	1035	1039	63
uid59063	0.309476	1195	1017	1021	59
uid158073	0.309492	1069	937	934	45
uid58687	0.309554	659	549	552	31
uid51695	0.309555	324	277	285	16
uid58001	0.309589	1129	957	955	51
uid59363	0.309610	1203	1025	1021	64
uid59373	0.309612	839	718	722	36
uid172631	0.309619	329	274	273	18
uid162047	0.309630	1200	1039	1035	58
uid162049	0.309630	1200	1039	1035	58
uid58789	0.309640	848	730	730	52
uid58201	0.309647	1187	1007	1012	57
uid172629	0.309662	330	275	273	17
uid172624	0.309687	329	275	273	17
uid172626	0.309702	330	275	274	17
uid175255	0.309712	815	693	695	33
uid172625	0.309723	330	275	274	17
uid172627	0.309727	330	275	274	17
uid87003	0.309782	326	279	285	16
uid58403	0.309802	895	753	773	36
uid58537	0.309832	806	703	700	51
uid58915	0.309889	1217	1036	1031	58
uid58523	0.309894	1035	905	910	62
uid189748	0.309907	892	746	751	45
uid172630	0.309972	329	275	274	17
uid201427	0.309988	1194	1020	1014	57
uid62097	0.309995	740	622	626	46
uid176368	0.310034	835	720	731	40
uid57793	0.310057	1198	1022	1014	57
uid57659	0.310080	892	746	752	45
uid73423	0.310156	1074	922	926	47
uid58953	0.310206	1043	875	891	53
uid58017	0.310240	1201	1017	1020	58
uid80743	0.310242	777	668	665	41
uid58973	0.310256	1216	1041	1042	59
uid193773	0.310280	1039	901	906	49
uid58683	0.310301	788	672	669	43
uid59269	0.310336	1182	1006	1009	56
uid86059	0.310365	1223	1044	1044	61
uid59191	0.310387	736	636	639	40
uid48819	0.310468	822	722	714	32
uid59273	0.310496	773	667	670	41
uid58215	0.310550	1135	971	964	56
uid162949	0.310568	854	733	735	42
uid53543	0.310570	339	291	301	11
uid50609	0.310592	796	670	675	34
uid162195	0.310594	1205	1035	1033	58
uid184077	0.310612	753	636	643	32
uid84397	0.310640	1231	1052	1049	60
uid176363	0.310666	884	755	758	51
uid57973	0.310754	1195	1021	1014	57
uid61619	0.310783	329	268	276	15
uid72767	0.310797	963	832	825	54
uid62099	0.310814	346	292	302	13
uid84393	0.310834	1228	1045	1046	61
uid58415	0.310850	1119	966	956	59
uid86647	0.310886	780	659	654	46
uid162947	0.310895	904	784	784	42
uid47317	0.310964	1068	939	938	48
uid58531	0.310978	1201	1038	1041	60
uid58309	0.311017	651	563	567	31
uid58533	0.311020	578	493	507	29
uid161975	0.311032	1198	1044	1041	54
uid87035	0.311080	1173	996	1000	59
uid197167	0.311155	536	444	443	40
uid51721	0.311190	967	837	822	90
uid51371	0.311215	903	768	758	44
uid54341	0.311238	650	547	550	32
uid58049	0.311268	879	758	750	39
uid57765	0.311299	722	619	628	39
uid198746	0.311315	1227	1044	1046	59
uid57995	0.311335	654	563	575	27
uid57875	0.311360	1092	958	957	56
uid59431	0.311368	1212	1042	1045	59
uid58287	0.311430	1027	895	912	59
uid184824	0.311466	321	279	282	16
uid86645	0.311475	1228	1046	1047	60
uid59247	0.311515	1208	1032	1034	59
uid58313	0.311560	645	546	555	27
uid81197	0.311579	896	774	786	40
uid162043	0.311586	1211	1047	1043	62
uid58151	0.311586	790	684	683	36
uid87049	0.311588	1225	1043	1045	60
uid58583	0.311593	1144	974	987	55
uid57799	0.311648	1222	1040	1041	60
uid86061	0.311705	1221	1040	1047	60
uid162061	0.311749	1176	1014	1009	56
uid57627	0.311767	852	726	728	52
uid55845	0.311768	1279	1113	1086	71
uid178014	0.311774	NA	NA	NA	NA
uid50547	0.311839	1252	1069	1059	70
uid58591	0.311850	719	616	612	45
uid58539	0.311852	875	754	749	52
uid62123	0.311874	740	628	624	44
uid58197	0.311991	880	760	754	52
uid57649	0.311995	803	698	703	40
uid58887	0.312002	303	261	250	14
uid58623	0.312006	1179	1016	1021	52
uid58607	0.312051	1105	969	964	56
uid59325	0.312126	297	258	255	19
uid58979	0.312157	1183	1016	1015	55
uid159233	0.312184	1134	971	968	58
uid58191	0.312206	1153	1002	1003	63
uid67391	0.312333	696	609	623	34
uid57729	0.312390	405	338	347	19
uid59097	0.312399	1223	1040	1041	61
uid58587	0.312479	754	647	647	47
uid58033	0.312502	896	767	790	43
uid57625	0.312509	644	564	553	38
uid59153	0.312532	1121	983	973	55
uid68283	0.312547	690	602	604	40
uid156881	0.312574	839	730	728	52
uid65787	0.312580	737	647	630	35
uid46807	0.312616	1250	1064	1051	59
uid158049	0.312617	1260	1063	1060	63
uid58613	0.312635	803	700	703	41
uid195457	0.312721	877	760	758	52
uid59205	0.312732	768	669	675	38
uid58609	0.312776	1104	969	962	58
uid62907	0.312846	1135	963	969	56
uid58045	0.312852	840	703	712	46
uid58077	0.312913	347	297	306	12
uid198769	0.312941	881	762	759	51
uid58037	0.312957	1098	963	953	58
uid161923	0.312996	764	652	647	43
uid58487	0.312997	1123	978	965	56
uid59297	0.313014	1199	1002	1013	64
uid157913	0.313020	877	738	744	45
uid57711	0.313030	304	261	249	14
uid158059	0.313047	877	738	744	45
uid159835	0.313048	877	738	744	45
uid58357	0.313088	651	546	564	24
uid159537	0.313103	909	789	813	42
uid159873	0.313103	876	738	744	45
uid88075	0.313109	424	366	367	19
uid58157	0.313123	1118	980	976	54
uid195458	0.313153	873	760	757	51
uid161955	0.313159	842	730	727	52
uid57631	0.313188	673	588	589	24
uid193709	0.313220	867	752	741	51
uid59407	0.313233	801	691	682	40
uid58893	0.313241	667	580	583	24
uid162073	0.313272	1235	1055	1049	61
uid190101	0.313302	1195	1026	1025	59
uid59011	0.313343	301	261	249	14
uid197178	0.313384	770	663	656	59
uid161921	0.313400	762	646	646	44
uid62715	0.313411	1255	1063	1066	62
uid57611	0.313424	718	618	625	40
uid58485	0.313542	1068	938	943	55
uid59151	0.313547	1122	979	970	57
uid161971	0.313580	749	646	649	48
uid57827	0.313588	378	323	325	18
uid60855	0.313603	917	779	793	50
uid58629	0.313605	698	604	602	26
uid158537	0.313631	1083	949	944	54
uid61569	0.313670	349	307	305	20
uid57781	0.313677	1220	1048	1039	62
uid47083	0.313686	796	692	686	57
uid49871	0.313773	1243	1052	1072	65
uid58235	0.313775	828	699	707	44
uid57831	0.313779	1223	1048	1041	62
uid46657	0.313782	930	808	787	53
uid57657	0.313787	1041	897	894	63
uid62083	0.313808	401	348	359	22
uid158119	0.313811	1103	965	959	57
uid58359	0.313841	657	560	568	29
uid58005	0.313856	291	256	258	19
uid158165	0.313863	1030	909	872	58
uid162007	0.313864	1209	1039	1036	61
uid86887	0.313864	854	738	732	52
uid59969	0.313884	1256	1072	1059	59
uid170941	0.313936	942	825	813	60
uid58619	0.313945	1103	973	961	56
uid73587	0.313945	850	725	728	42
uid163995	0.313971	1217	1045	1038	63
uid59391	0.313980	1209	1040	1039	58
uid62273	0.314006	910	787	796	43
uid58217	0.314068	1181	1012	1014	58
uid58307	0.314071	646	541	556	23
uid57957	0.314073	1225	1054	1037	61
uid84383	0.314091	1192	1020	1019	61
uid174335	0.314119	1230	1046	1046	59
uid72801	0.314121	809	687	683	44
uid59425	0.314146	1225	1050	1053	62
uid57991	0.314176	1148	976	977	57
uid58437	0.314219	651	542	561	24
uid162011	0.314331	1211	1036	1036	57
uid59091	0.314357	1214	1040	1036	62
uid162077	0.314388	755	647	648	45
uid162129	0.314460	913	783	806	43
uid58423	0.314465	655	565	576	30
uid41023	0.314473	1214	1036	1043	63
uid162093	0.314515	747	644	648	43
uid58819	0.314536	648	540	561	24
uid59295	0.314545	1228	1043	1042	60
uid58963	0.314585	401	347	347	28
uid58093	0.314612	761	651	647	47
uid161947	0.314612	1195	1031	1027	58
uid59395	0.314620	1030	889	899	63
uid59289	0.314630	587	503	513	32
uid57621	0.314640	1098	964	958	55
uid62979	0.314640	1208	1046	1043	61
uid58223	0.314665	881	770	783	42
uid58395	0.314707	1216	1046	1041	62
uid58593	0.314732	695	597	586	41
uid52593	0.314742	1215	1036	1044	59
uid188478	0.314779	1259	1060	1082	62
uid86861	0.314802	1247	1058	1050	62
uid162099	0.314885	1210	1038	1035	61
uid161985	0.314887	1210	1032	1037	59
uid189241	0.314891	1237	1060	1054	70
uid40821	0.314949	1247	1071	1072	70
uid58803	0.314956	1202	1037	1033	59
uid58637	0.315002	661	580	584	23
uid59235	0.315035	1220	1045	1037	63
uid59375	0.315053	1197	1028	1023	62
uid59383	0.315055	1220	1046	1044	60
uid162101	0.315063	1216	1041	1045	61
uid161949	0.315076	1193	1030	1025	58
uid162069	0.315099	1143	995	988	58
uid161987	0.315114	1205	1054	1045	60
uid70155	0.315149	1182	1014	1018	59
uid57825	0.315149	760	653	654	43
uid161965	0.315179	1201	1049	1041	60
uid59085	0.315184	1037	897	890	61
uid58143	0.315217	1219	1062	1052	60
uid161939	0.315221	1216	1051	1052	62
uid175524	0.315315	332	292	287	19
uid58145	0.315325	1229	1049	1048	65
uid178948	0.315383	917	798	800	43
uid189751	0.315390	491	428	430	27
uid176127	0.315466	1227	1054	1049	63
uid187277	0.315480	1217	1048	1044	63
uid162153	0.315489	1216	1048	1042	61
uid161951	0.315509	1215	1048	1047	60
uid46655	0.315534	1213	1041	1042	60
uid59377	0.315572	1216	1047	1044	62
uid57819	0.315578	752	648	653	43
uid185180	0.315590	1222	1072	1082	57
uid199898	0.315597	781	662	646	37
uid57761	0.315632	643	548	548	26
uid162139	0.315663	1205	1041	1031	61
uid58783	0.315665	1211	1055	1041	61
uid161991	0.315670	1230	1060	1054	63
uid175905	0.315699	1226	1056	1050	63
uid176128	0.315728	1224	1053	1047	63
uid59245	0.315810	1209	1045	1037	60
uid162081	0.315847	758	644	652	46
uid161993	0.315883	1217	1047	1046	59
uid59379	0.315896	1202	1041	1049	61
uid77129	0.315912	827	727	715	59
uid58895	0.315986	672	582	582	23
uid68101	0.316029	280	238	237	17
uid41013	0.316032	1215	1045	1038	64
uid68449	0.316054	856	729	730	47
uid162181	0.316093	1251	1070	1053	61
uid57771	0.316096	756	647	638	46
uid187411	0.316101	1295	1111	1109	68
uid41297	0.316114	1221	1052	1031	63
uid162051	0.316122	1223	1055	1053	65
uid61649	0.316165	751	648	646	46
uid172463	0.316182	1260	1098	1086	63
uid161931	0.316186	1220	1056	1051	63
uid41021	0.316233	1216	1042	1049	64
uid52537	0.316243	1204	1035	1026	62
uid183630	0.316304	481	421	430	25
uid162079	0.316337	756	649	650	45
uid162075	0.316342	751	653	650	45
uid58621	0.316356	1014	880	903	64
uid58725	0.316360	1267	1073	1091	63
uid162115	0.316361	1236	1056	1058	63
uid41925	0.316361	819	688	710	53
uid57779	0.316408	1217	1050	1046	59
uid57907	0.316427	776	676	678	38
uid57929	0.316499	733	646	645	48
uid43089	0.316516	1230	1048	1060	66
uid59343	0.316553	1199	1042	1035	59
uid58393	0.316559	1205	1041	1034	61
uid167045	0.316596	1218	1046	1047	65
uid58247	0.316624	869	754	758	53
uid158845	0.316647	302	261	262	17
uid59065	0.316671	827	732	718	56
uid57979	0.316684	755	661	662	49
uid162065	0.316720	1284	1084	1094	65
uid86855	0.316740	1249	1054	1053	67
uid57741	0.316743	1142	989	992	55
uid67315	0.316747	1284	1085	1094	65
uid58119	0.316766	771	670	673	48
uid185181	0.316812	1237	1074	1077	68
uid183629	0.316828	479	432	422	29
uid67313	0.316860	1284	1085	1094	65
uid58919	0.316878	1224	1053	1057	63
uid59393	0.317003	190	162	162	5
uid63663	0.317012	1134	997	987	56
uid162085	0.317064	752	653	653	46
uid189749	0.317184	490	428	437	20
uid59381	0.317207	1222	1049	1050	62
uid189752	0.317288	479	432	422	27
uid197183	0.317298	855	737	745	61
uid162083	0.317348	751	648	649	45
uid58747	0.317364	840	743	740	36
uid193707	0.317387	1230	1059	1037	65
uid197160	0.317415	772	657	644	55
uid51489	0.317529	1015	891	846	73
uid165043	0.317733	1132	958	986	59
uid189840	0.317754	481	424	424	22
uid62981	0.317759	1223	1051	1053	61
uid161967	0.317988	752	642	649	45
uid80739	0.318010	1267	1097	1093	72
uid46219	0.318016	664	579	584	53
uid193705	0.318118	1156	1005	998	58
uid58579	0.318418	274	241	236	13
uid57817	0.318426	746	643	640	44
uid197157	0.318460	840	729	717	59
uid68103	0.318654	1303	1119	1113	68
uid60851	0.318741	740	633	634	42
uid66567	0.318890	894	780	782	47
uid197169	0.318898	779	666	685	62
uid59341	0.319129	934	826	820	51
uid189750	0.319346	491	438	430	21
uid58727	0.319400	1218	1035	1039	64
uid58935	0.319430	829	725	714	54
uid65267	0.319568	746	636	645	44
uid57723	0.319572	817	725	713	58
uid202924	0.319753	826	730	719	58
uid73895	0.319782	1139	986	967	80
uid65785	0.320232	778	671	681	45
uid185308	0.320362	427	364	367	20
uid174151	0.320612	1281	1098	1081	72
uid41875	0.320756	283	251	250	20
uid58655	0.320954	823	716	717	57
uid170256	0.321106	1317	1139	1121	81
uid198431	0.321226	1284	1125	1109	63
uid168323	0.321461	865	753	751	62
uid48363	0.321561	1274	1107	1094	75
uid168997	0.321666	1261	1098	1098	75
uid197162	0.321690	963	857	842	79
uid84387	0.321700	1292	1101	1086	75
uid58329	0.321750	428	363	370	19
uid197176	0.321858	779	682	658	63
uid197155	0.321891	912	798	787	77
uid57913	0.321933	403	348	350	19
uid57619	0.321957	1298	1114	1099	73
uid158847	0.322398	397	345	350	20
uid72793	0.322710	1252	1096	1092	69
uid83159	0.322881	1305	1128	1117	80
uid68285	0.322914	791	688	694	51
uid68147	0.323020	867	752	762	62
uid59285	0.323092	402	346	354	20
uid59073	0.323213	1295	1114	1100	72
uid158533	0.323228	413	357	362	19
uid59283	0.323250	400	348	354	20
uid51175	0.323457	917	798	795	52
uid42113	0.323655	1306	1125	1104	76
uid162147	0.323671	1304	1115	1106	75
uid57805	0.324006	412	358	363	20
uid158535	0.324075	398	336	353	22
uid58121	0.324205	750	654	654	45
uid58057	0.324341	1056	915	918	59
uid59145	0.324450	1305	1125	1108	77
uid158849	0.324557	386	337	338	20
uid57999	0.324562	400	344	351	21
uid60821	0.324823	862	756	752	56
uid45897	0.324945	877	762	747	42
uid58855	0.325186	738	648	648	42
uid41997	0.325264	1051	924	904	72
uid52535	0.325290	193	162	172	11
uid42777	0.325323	810	718	710	55
uid58645	0.325487	541	478	481	22
uid43697	0.325541	528	456	460	34
uid197161	0.325911	962	855	838	77
uid42011	0.326470	960	857	843	70
uid158843	0.326850	388	339	345	20
uid172738	0.326933	387	341	338	24
uid59257	0.327078	769	684	656	52
uid59169	0.327351	1023	916	889	85
uid197159	0.327921	962	815	827	76
uid65783	0.327975	941	821	822	49
uid197177	0.328075	559	495	487	64
uid186740	0.329052	196	175	174	11
uid197179	0.329510	1023	914	873	86
uid197166	0.330010	963	863	831	76
uid197158	0.330381	752	663	634	52
uid58713	0.330948	983	843	849	71
uid197174	0.331389	954	837	819	84
uid58475	0.331568	1020	889	870	74
uid59427	0.331595	529	469	473	24
uid46653	0.331616	876	779	782	66
uid172737	0.331790	450	383	389	26
uid59219	0.332095	843	752	751	61
uid58255	0.332270	946	838	833	69
uid58543	0.332436	975	857	834	69
uid197201	0.332487	896	781	794	81
uid47075	0.332560	174	150	157	8
uid197165	0.332622	934	818	801	80
uid68705	0.332688	922	813	804	75
uid58749	0.332691	1049	897	891	84
uid197164	0.332712	1005	909	873	88
uid58943	0.332765	174	150	154	7
uid58241	0.333610	965	850	824	69
uid58111	0.333915	429	379	376	28
uid62095	0.334417	708	637	635	54
uid41863	0.334505	636	566	552	43
uid55771	0.334583	1038	907	897	79
uid59037	0.334734	1019	884	887	85
uid57885	0.335669	790	709	684	45
uid190183	0.336120	596	501	503	39
uid162031	0.336336	390	340	334	23
uid73419	0.336508	1060	948	904	97
uid88073	0.336730	1095	967	937	91
uid58031	0.336815	373	334	327	21
uid197156	0.336884	925	812	808	78
uid60849	0.337112	389	339	335	23
uid161977	0.337167	990	868	862	74
uid59171	0.337255	998	897	859	87
uid46255	0.337257	1046	925	920	100
uid59777	0.337318	1093	958	953	88
uid82363	0.337491	434	380	383	30
uid59177	0.337514	797	705	685	60
uid48131	0.337820	613	518	526	28
uid57763	0.337889	585	504	492	34
uid58477	0.337958	584	495	493	38
uid197153	0.338475	378	335	330	24
uid161981	0.338515	848	731	737	59
uid58519	0.338628	1222	1101	1061	98
uid190184	0.338737	593	498	495	39
uid58525	0.338970	377	335	328	24
uid205051	0.339050	773	689	673	54
uid57743	0.339354	990	862	851	74
uid175570	0.339873	185	167	174	11
uid63405	0.339898	693	617	614	57
uid58413	0.339933	582	496	499	38
uid42393	0.340048	581	494	490	32
uid58867	0.340365	783	701	698	72
uid42115	0.340922	575	488	488	37
uid176374	0.341143	183	165	171	11
uid59059	0.341193	501	445	452	28
uid57731	0.341299	981	851	849	72
uid72481	0.341425	368	317	319	28
[truncated: 515 more rows]
