# Supplementary material for: Quickly Finding Orthologs as Reciprocal Best Hits with BLAT, LAST, and UBLAST: How Much Do We Miss?
Source: PLoS One. 2014 Jul 11;9(7):e101850. doi: 10.1371/journal.pone.0101850 (PMC4094424; doi:10.1371/journal.pone.0101850)
Supplement: Table Set S2 — These tables contain reciprocal best hit counts and homolog pair counts organized on a per query genome fashion. The directory contains the R-script used to run the t-tests comparing the results from each program, and a table with the results of these t-tests. (ZIP) [file pone.0101850.s002.zip › S2-Tables-Stats-Pairs/uid57675.RBH_hom_norm.tbl]

Genome	GSS	blastp	usearch7	last	blat
uid13961	0.131461	0.0612	0.1228	0.1317	0.0062
uid51607	0.136969	0.1222	0.2021	0.1791	0.0000
uid1433	0.141390	0.0647	0.1212	0.1368	0.0093
uid155	0.146550	0.1263	0.2088	0.1986	0.0000
uid39575	0.161141	0.1232	0.1952	0.2074	0.0208
uid58009	0.163153	0.2451	0.3039	0.2782	0.0000
uid12410	0.172078	0.0992	0.1862	0.1834	0.0071
uid10623	0.183432	0.1430	0.2265	0.2335	0.0177
uid14003	0.183733	0.0643	0.1263	0.1302	0.0091
uid39439	0.183870	0.1225	0.2016	0.1996	0.0178
uid18881	0.184192	0.0950	0.1756	0.1750	0.0138
uid39573	0.186643	0.1229	0.2130	0.2266	0.0174
uid128	0.188626	0.1130	0.1952	0.2075	0.0158
uid14005	0.192459	0.2026	0.2868	0.2328	0.0000
uid38659	0.198754	0.1126	0.2010	0.1930	0.0122
uid48993	0.200447	0.0910	0.1253	0.1125	0.0046
uid57755	0.201128	0.1037	0.1360	0.1259	0.0079
uid45893	0.201823	0.0869	0.1153	0.1094	0.0036
uid167488	0.202074	0.0831	0.1205	0.1127	0.0000
uid10698	0.202703	0.0957	0.1712	0.1829	0.0122
uid58365	0.203478	0.1676	0.2173	0.1885	0.0120
uid62227	0.203806	0.0889	0.1341	0.1113	0.0000
uid58421	0.205515	0.0975	0.1631	0.1611	0.0090
uid75119	0.206202	0.0983	0.1400	0.1246	0.0049
uid58719	0.206570	0.0921	0.1224	0.1144	0.0072
uid59133	0.206713	0.1013	0.1404	0.1237	0.0051
uid51395	0.207477	0.1050	0.1487	0.1283	0.0000
uid74443	0.208456	0.1169	0.1685	0.1596	0.0079
uid51875	0.208486	0.0763	0.1123	0.1141	0.0035
uid58635	0.209053	0.1035	0.1589	0.1515	0.0077
uid65089	0.209736	0.1006	0.1568	0.1361	0.0036
uid73415	0.210371	0.1233	0.1800	0.1686	0.0155
uid58563	0.210674	0.0597	0.0909	0.0946	0.0000
uid162201	0.210842	0.1071	0.1407	0.1256	0.0043
uid183486	0.213282	0.1129	0.1549	0.1400	0.0000
uid58711	0.213968	0.1115	0.1633	0.1497	0.0126
uid12377	0.214518	0.1271	0.2121	0.2108	0.0131
uid58787	0.215268	0.1047	0.1601	0.1461	0.0098
uid82379	0.215397	0.0934	0.1457	0.1545	0.0030
uid58601	0.216556	0.0855	0.1139	0.1165	0.0037
uid57757	0.216623	0.0919	0.1305	0.1361	0.0095
uid63631	0.216974	0.1051	0.1582	0.1422	0.0114
uid57727	0.218184	0.1030	0.1560	0.1432	0.0103
uid84411	0.218538	0.0980	0.1551	0.1448	0.0133
uid58409	0.219310	0.1041	0.1624	0.1419	0.0102
uid66329	0.222183	0.1216	0.1885	0.1690	0.0075
uid57883	0.222251	0.2002	0.2515	0.2430	0.0123
uid66875	0.222257	0.1104	0.1774	0.1610	0.0119
uid59389	0.223963	0.1054	0.1489	0.1543	0.0134
uid189028	0.224285	0.1036	0.1659	0.1478	0.0079
uid58379	0.224323	0.1051	0.1686	0.1509	0.0079
uid189027	0.224546	0.1039	0.1674	0.1490	0.0079
uid59311	0.224668	0.5809	0.6500	0.5660	0.0370
uid57753	0.224698	0.1043	0.1414	0.1468	0.0154
uid57807	0.224762	0.0998	0.1505	0.1488	0.0180
uid52827	0.224766	0.1178	0.1818	0.1589	0.0149
uid58825	0.224976	0.0924	0.1379	0.1314	0.0114
uid58923	0.225183	0.0855	0.1305	0.1254	0.0080
uid58717	0.225878	0.1137	0.1667	0.1691	0.0063
uid162067	0.225934	0.0838	0.1231	0.1235	0.0077
uid57721	0.226061	0.0818	0.1204	0.1260	0.0096
uid43679	0.226383	0.0853	0.1306	0.1250	0.0083
uid58041	0.226687	0.1229	0.1737	0.1590	0.0273
uid58871	0.226695	0.0853	0.1260	0.1257	0.0080
uid58841	0.226793	0.0907	0.1341	0.1312	0.0112
uid167998	0.228019	0.0924	0.1337	0.1338	0.0106
uid197216	0.228273	0.0856	0.1304	0.1288	0.0053
uid184407	0.228470	0.1329	0.1832	0.1652	0.0124
uid162071	0.228913	0.0892	0.1349	0.1307	0.0055
uid57751	0.228955	0.1271	0.1934	0.1606	0.0093
uid58849	0.229438	0.0873	0.1302	0.1274	0.0106
uid54735	0.229581	0.0978	0.1476	0.1478	0.0123
uid54733	0.229664	0.1118	0.1550	0.1599	0.0109
uid58225	0.229700	0.0998	0.1544	0.1518	0.0150
uid58851	0.229794	0.0858	0.1268	0.1248	0.0107
uid49529	0.230209	0.1621	0.2062	0.1970	0.0193
uid70841	0.230483	0.1040	0.1483	0.1566	0.0115
uid61573	0.230794	0.1111	0.1650	0.1441	0.0203
uid59043	0.230896	0.1157	0.1699	0.1556	0.0087
uid168259	0.231764	0.1174	0.1707	0.1710	0.0101
uid68281	0.234218	0.1088	0.1561	0.1526	0.0136
uid184406	0.234356	0.0898	0.1409	0.1490	0.0178
uid57713	0.234627	0.1676	0.2146	0.2059	0.0242
uid57717	0.235025	0.0886	0.1329	0.1338	0.0253
uid62903	0.235592	0.1063	0.1387	0.1515	0.0226
uid41131	0.235735	0.1601	0.2048	0.1918	0.0143
uid43333	0.235971	0.1252	0.1852	0.1695	0.0167
uid58673	0.236059	0.0903	0.1405	0.1539	0.0020
uid195930	0.236250	0.1259	0.1685	0.1608	0.0094
uid162019	0.236350	0.0893	0.1398	0.1554	0.0020
uid58181	0.236704	0.0679	0.1060	0.1253	0.0103
uid176129	0.236710	0.1766	0.2713	0.2151	0.0279
uid61411	0.237007	0.1928	0.2991	0.2582	0.0517
uid59399	0.237333	0.0995	0.1446	0.1479	0.0116
uid66207	0.237482	0.0996	0.1515	0.1590	0.0103
uid43493	0.237650	0.1239	0.1799	0.1695	0.0233
uid52695	0.238123	0.0799	0.1193	0.1411	0.0125
uid167261	0.238127	0.1095	0.1534	0.1575	0.0191
uid42499	0.238141	0.1444	0.1853	0.1734	0.0160
uid59347	0.238758	0.1635	0.2115	0.2004	0.0202
uid171377	0.239001	0.1010	0.1542	0.1477	0.0178
uid65269	0.239096	0.1099	0.1547	0.1545	0.0265
uid176707	0.239251	0.1380	0.2135	0.1999	0.0239
uid57769	0.239556	0.1219	0.1741	0.1653	0.0017
uid81199	0.239560	0.1162	0.1609	0.1699	0.0275
uid61571	0.239727	0.1155	0.1648	0.1621	0.0017
uid190182	0.239751	0.1044	0.1609	0.1524	0.0084
uid201033	0.240067	0.1030	0.1490	0.1413	0.0133
uid57877	0.240093	0.1614	0.2201	0.2136	0.0282
uid58815	0.240496	0.0941	0.1568	0.1498	0.0258
uid57873	0.240767	0.0852	0.1401	0.1443	0.0163
uid169620	0.240966	0.0869	0.1442	0.1438	0.0144
uid67321	0.240997	0.1445	0.1932	0.1861	0.0186
uid58823	0.241057	0.1693	0.2142	0.2078	0.0249
uid176130	0.241312	0.1818	0.2645	0.2327	0.0253
uid66551	0.241439	0.0993	0.1395	0.1473	0.0181
uid59193	0.241817	0.0894	0.1364	0.1554	0.0168
uid51535	0.242012	0.1685	0.2262	0.2130	0.0161
uid72619	0.242206	NA	NA	NA	NA
uid58903	0.242453	0.1659	0.2401	0.2084	0.0228
uid40863	0.242846	0.1107	0.1517	0.1576	0.0211
uid58561	0.243393	0.1021	0.1566	0.1528	0.0244
uid184819	0.243420	0.0916	0.1365	0.1498	0.0055
uid48803	0.243492	0.1369	0.1686	0.1600	0.0097
uid72475	0.243579	0.0751	0.1238	0.1388	0.0108
uid46245	0.243994	0.0727	0.1137	0.1269	0.0066
uid58469	0.244127	0.1201	0.1649	0.1578	0.0064
uid74437	0.244209	0.0934	0.1404	0.1484	0.0046
uid45857	0.244232	0.1362	0.1891	0.1865	0.0165
uid58807	0.244432	0.0951	0.1463	0.1597	0.0123
uid63623	0.244515	0.1056	0.1523	0.1673	0.0205
uid59189	0.244551	0.1017	0.1695	0.1741	0.0113
uid60167	0.244633	0.1722	0.2283	0.2017	0.0311
uid51637	0.244911	0.1685	0.2280	0.2197	0.0415
uid58785	0.245151	0.1173	0.1659	0.1522	0.0255
uid57719	0.245716	0.0725	0.1184	0.1339	0.0080
uid58407	0.246127	0.1613	0.2422	0.2069	0.0462
uid59107	0.246134	0.0936	0.1419	0.1528	0.0042
uid171337	0.247036	0.0986	0.1472	0.1591	0.0107
uid172732	0.247296	0.5231	0.6032	0.5217	0.0303
uid68105	0.247365	0.0755	0.1185	0.1328	0.0046
uid74439	0.247773	0.0864	0.1235	0.1467	0.0064
uid172733	0.247882	0.5276	0.5738	0.5577	0.0278
uid172735	0.247959	0.5410	0.6016	0.5195	0.0222
uid196597	0.248059	0.1282	0.1784	0.1736	0.0286
uid42887	0.248092	0.0801	0.1287	0.1377	0.0238
uid58435	0.248214	0.0979	0.1499	0.1532	0.0051
uid50305	0.248868	0.1035	0.1641	0.1655	0.0098
uid172736	0.248873	0.5635	0.5703	0.5267	0.0238
uid67359	0.248899	0.1187	0.1649	0.1628	0.0207
uid54919	0.248971	0.0758	0.1164	0.1378	0.0069
uid58773	0.249180	0.5690	0.6160	0.5238	0.0513
uid43501	0.249430	0.0645	0.1041	0.1265	0.0085
uid172734	0.249455	0.5500	0.5852	0.5337	0.0238
uid184863	0.250231	0.0762	0.1234	0.1405	0.0076
uid58827	0.250474	0.1430	0.1974	0.1930	0.0258
uid58847	0.251105	0.1454	0.1994	0.1850	0.0272
uid202216	0.251200	0.1264	0.2176	0.1922	0.0682
uid157911	0.251505	0.0873	0.1308	0.1388	0.0155
uid167315	0.252165	0.0790	0.1227	0.1488	0.0068
uid57879	0.252803	0.0606	0.0961	0.1176	0.0193
uid58035	0.252970	0.1510	0.2089	0.1864	0.0262
uid58767	0.253043	0.1687	0.2392	0.2144	0.0338
uid70729	0.253291	0.1458	0.2039	0.1842	0.0242
uid58741	0.253444	0.1533	0.2059	0.1911	0.0247
uid58947	0.254765	0.1604	0.2128	0.1959	0.0262
uid46845	0.255366	0.0708	0.1159	0.1400	0.0093
uid184864	0.256715	0.1240	0.1714	0.1722	0.0349
uid58023	0.256917	0.1088	0.1574	0.1648	0.0253
uid61623	0.257219	0.0957	0.1462	0.1687	0.0329
uid57715	0.257574	0.0745	0.1139	0.1354	0.0287
uid68249	0.257840	0.1275	0.1770	0.1628	0.0216
uid57893	0.258327	0.0896	0.1391	0.1496	0.0275
uid49857	0.259058	0.1267	0.1718	0.1777	0.0208
uid171259	0.260660	0.1849	0.2397	0.2013	0.0583
uid177925	0.260768	0.1079	0.1650	0.1686	0.0224
uid190185	0.261150	0.0920	0.1437	0.1412	0.0258
uid170731	0.261470	0.1938	0.2459	0.2082	0.0541
uid197195	0.261481	0.1926	0.2414	0.2000	0.0526
uid202217	0.262719	0.1236	0.2044	0.1930	0.0556
uid63665	0.263344	0.2115	0.2568	0.2174	0.0673
uid61897	0.263379	0.1928	0.2348	0.2038	0.0593
uid47313	0.265057	0.1208	0.1778	0.1687	0.0205
uid157331	0.271795	0.1330	0.2311	0.2311	0.0247
uid162179	0.272325	0.1327	0.2291	0.2141	0.0568
uid65091	0.273189	0.1772	0.3151	0.2823	0.0656
uid184818	0.274255	0.1738	0.2867	0.2837	0.0461
uid202219	0.274291	0.0567	0.1048	0.1443	0.0246
uid82341	0.274542	0.1412	0.2389	0.2360	0.0620
uid168321	0.274620	0.1430	0.2377	0.2424	0.0617
uid51377	0.274709	0.2182	0.3616	0.3403	0.0634
uid41169	0.275745	0.1437	0.2351	0.2303	0.0567
uid42615	0.276160	0.0452	0.0931	0.1174	0.0289
uid58695	0.276407	0.0597	0.1154	0.1369	0.0266
uid161919	0.276453	0.1439	0.2349	0.2291	0.0553
uid192186	0.276926	0.0516	0.0905	0.1334	0.0199
uid66777	0.276944	0.0965	0.1812	0.1970	0.0412
uid58367	0.276964	0.0502	0.0999	0.1263	0.0323
uid68055	0.277201	0.0821	0.1467	0.1714	0.0355
uid47507	0.277225	0.1655	0.3094	0.2865	0.0654
uid184826	0.277589	0.0532	0.1004	0.1369	0.0213
uid178352	0.277668	0.1018	0.1996	0.2101	0.0374
uid158689	0.278024	0.0497	0.0953	0.1309	0.0262
uid66603	0.278042	0.1924	0.2985	0.2825	0.0790
uid50565	0.278073	0.0493	0.0951	0.1301	0.0255
uid171830	0.278138	0.0493	0.0952	0.1301	0.0254
uid193703	0.278164	0.0776	0.1452	0.1618	0.0417
uid86913	0.278342	0.0550	0.1031	0.1346	0.0240
uid59267	0.278562	0.1155	0.2055	0.2046	0.0341
uid46257	0.278585	0.0896	0.1594	0.1710	0.0462
uid157907	0.278790	0.1282	0.2225	0.2044	0.0516
uid163151	0.278860	0.1920	0.3180	0.2892	0.0507
uid41425	0.278967	0.0850	0.1632	0.1801	0.0317
uid49695	0.279093	0.1148	0.1964	0.1920	0.0439
uid197184	0.279455	0.1059	0.1862	0.1756	0.0440
uid174812	0.279471	0.0702	0.1301	0.1428	0.0378
uid61621	0.279636	0.2070	0.3276	0.2496	0.0427
uid62003	0.279721	0.1077	0.1806	0.1854	0.0395
uid170533	0.279751	0.0726	0.1461	0.1638	0.0366
uid61589	0.279832	0.1062	0.1939	0.2118	0.0366
uid66607	0.279950	0.1024	0.1735	0.1804	0.0326
uid59423	0.280058	0.0841	0.1493	0.1527	0.0305
uid184820	0.280215	0.0689	0.1303	0.1456	0.0305
uid162333	0.280228	0.0619	0.1142	0.1605	0.0217
uid58397	0.280247	0.1101	0.1853	0.1921	0.0413
uid58505	0.280391	0.0510	0.0878	0.1271	0.0159
uid58977	0.280460	0.1987	0.3008	0.2699	0.0451
uid57863	0.280567	0.0701	0.1341	0.1513	0.0315
uid58195	0.280632	0.1182	0.2164	0.2303	0.0510
uid186549	0.280670	0.0671	0.1295	0.1545	0.0288
uid164001	0.280723	0.0775	0.1515	0.1478	0.0346
uid65781	0.280846	0.1441	0.2241	0.2298	0.0423
uid82365	0.280860	0.0713	0.1290	0.1612	0.0308
uid77027	0.280959	0.0629	0.1180	0.1550	0.0252
uid43465	0.281043	0.0559	0.1070	0.1446	0.0322
uid68143	0.281053	0.1040	0.1853	0.2010	0.0413
uid58565	0.281087	0.0817	0.1449	0.1625	0.0323
uid89385	0.281121	0.0755	0.1496	0.1446	0.0350
uid57739	0.281128	0.0566	0.1042	0.1375	0.0261
uid66297	0.281367	0.0638	0.1255	0.1574	0.0273
uid57585	0.281409	0.2062	0.3043	0.2736	0.0466
uid59005	0.281489	0.0971	0.1718	0.1695	0.0353
uid67367	0.281508	0.0715	0.1217	0.1628	0.0260
uid201428	0.281536	0.2052	0.3044	0.2748	0.0450
uid57639	0.281591	0.1178	0.2161	0.2300	0.0518
uid203361	0.281631	0.1925	0.2623	0.2137	0.0271
uid62207	0.281693	0.1140	0.2008	0.2169	0.0385
uid58941	0.281737	0.0529	0.0997	0.1374	0.0197
uid55487	0.281745	0.1011	0.1715	0.1645	0.0424
uid83157	0.281751	0.1537	0.2706	0.2597	0.0539
uid59113	0.281824	0.0772	0.1572	0.1774	0.0420
uid48643	0.281855	0.1300	0.2176	0.2216	0.0374
uid58965	0.282023	0.0941	0.1773	0.1981	0.0256
uid59365	0.282056	0.1411	0.2426	0.2326	0.0499
uid89387	0.282108	0.0764	0.1531	0.1453	0.0376
uid58659	0.282172	0.0844	0.1524	0.1630	0.0304
uid87051	0.282282	0.2047	0.3048	0.2736	0.0450
uid58149	0.282380	0.0741	0.1485	0.1594	0.0385
uid63633	0.282463	0.0851	0.1466	0.1719	0.0280
uid87067	0.282467	0.2055	0.3034	0.2736	0.0450
uid87069	0.282470	0.2045	0.3050	0.2748	0.0450
uid68447	0.282496	0.2047	0.3063	0.2725	0.0427
uid168180	0.282497	0.1758	0.3043	0.3015	0.0600
uid158869	0.282568	0.1196	0.2049	0.2021	0.0422
uid161943	0.282583	0.1136	0.1925	0.1846	0.0345
uid61613	0.282596	0.0924	0.1670	0.1703	0.0353
uid87065	0.282597	0.2049	0.3034	0.2738	0.0452
uid62913	0.282610	0.1083	0.2134	0.2315	0.0559
uid159865	0.282629	0.0866	0.1597	0.1664	0.0394
uid63269	0.282690	0.1531	0.2648	0.2679	0.0611
uid177930	0.282697	0.2109	0.2942	0.2483	0.0719
uid48821	0.282709	0.1011	0.1843	0.2034	0.0417
uid84217	0.282734	0.1134	0.2121	0.2257	0.0504
uid158871	0.282753	0.1192	0.2022	0.2005	0.0413
uid62135	0.282770	0.1389	0.2540	0.2560	0.0594
uid62905	0.282790	0.1220	0.2055	0.2116	0.0497
uid43327	0.282811	0.0667	0.1286	0.1480	0.0268
uid193702	0.282812	0.0969	0.1767	0.1760	0.0378
uid167988	0.282834	0.1375	0.2337	0.2241	0.0432
uid158167	0.282867	0.0504	0.0936	0.1315	0.0232
uid62939	0.282894	0.1064	0.1917	0.1817	0.0402
uid68279	0.282895	0.0828	0.1682	0.1705	0.0336
uid83125	0.282913	0.0831	0.1631	0.1862	0.0403
uid43091	0.282969	0.0942	0.1619	0.1733	0.0372
uid61729	0.283017	0.0918	0.1757	0.1811	0.0405
uid197168	0.283059	0.1247	0.2438	0.2469	0.0607
uid58463	0.283081	0.0711	0.1353	0.1457	0.0303
uid167994	0.283098	0.0761	0.1520	0.1453	0.0349
uid67383	0.283151	0.1032	0.1975	0.1900	0.0415
uid59545	0.283155	0.1374	0.2282	0.2241	0.0452
uid176920	0.283156	0.2060	0.3058	0.2746	0.0470
uid58677	0.283184	0.0829	0.1553	0.1604	0.0384
uid203791	0.283194	0.0523	0.1039	0.1318	0.0250
uid58067	0.283259	0.0860	0.1557	0.1781	0.0300
uid86651	0.283311	0.0731	0.1352	0.1526	0.0306
uid162335	0.283328	0.2187	0.3088	0.2779	0.0652
uid58101	0.283328	0.1106	0.2002	0.2044	0.0500
uid162219	0.283358	0.1799	0.2687	0.2572	0.0420
uid57599	0.283362	0.0485	0.0876	0.1296	0.0221
uid182935	0.283369	0.2264	0.2994	0.2806	0.0621
uid49489	0.283431	0.1146	0.1987	0.1916	0.0532
uid52459	0.283440	0.5633	0.6593	0.5388	0.0351
uid59883	0.283490	0.1369	0.2309	0.2191	0.0439
uid89375	0.283498	0.1724	0.2896	0.2699	0.0535
uid58995	0.283524	0.0630	0.1226	0.1470	0.0248
uid168322	0.283575	0.0739	0.1394	0.1487	0.0326
uid49331	0.283601	0.1314	0.2166	0.2171	0.0479
uid202218	0.283683	0.1163	0.1994	0.1903	0.0400
uid58489	0.283726	0.0678	0.1354	0.1440	0.0319
uid205422	0.283845	0.0959	0.1729	0.1782	0.0360
uid201038	0.283867	0.0584	0.1096	0.1425	0.0279
uid58207	0.283883	0.0560	0.1109	0.1404	0.0212
uid193765	0.283906	0.1786	0.2673	0.2647	0.0415
uid40845	0.283937	0.0805	0.1467	0.1733	0.0262
uid197175	0.283940	0.1634	0.2819	0.2693	0.0567
uid60725	0.283979	0.1416	0.2546	0.2490	0.0489
uid58491	0.284001	0.0699	0.1357	0.1460	0.0304
uid175523	0.284024	0.0752	0.1500	0.1453	0.0340
uid59225	0.284035	0.2205	0.3177	0.2653	0.0662
uid42501	0.284055	0.0671	0.1300	0.1571	0.0296
uid58869	0.284068	0.1776	0.2973	0.2263	0.0329
uid49001	0.284083	0.0990	0.1609	0.1888	0.0342
uid58465	0.284142	0.0716	0.1400	0.1483	0.0312
uid58147	0.284169	0.0767	0.1463	0.1575	0.0308
uid158863	0.284227	0.1002	0.1768	0.1772	0.0385
uid57693	0.284290	0.0752	0.1480	0.1487	0.0385
uid41403	0.284318	0.0904	0.1674	0.1717	0.0422
uid196849	0.284380	0.0648	0.1233	0.1496	0.0289
uid54717	0.284381	0.0762	0.1367	0.1570	0.0321
uid75107	0.284543	0.0695	0.1344	0.1424	0.0290
uid60789	0.284545	0.1235	0.2074	0.2154	0.0386
uid58899	0.284627	0.1082	0.1775	0.1914	0.0506
uid61625	0.284656	0.0979	0.1707	0.1817	0.0376
uid47509	0.284659	0.0780	0.1498	0.1633	0.0299
uid62789	0.284684	0.0829	0.1535	0.1663	0.0342
uid61577	0.284725	0.1096	0.1943	0.1944	0.0410
uid43211	0.284764	0.1205	0.1955	0.1821	0.0452
uid62901	0.284825	0.0639	0.1236	0.1444	0.0255
uid158851	0.284840	0.0488	0.0882	0.1266	0.0247
uid58951	0.284861	0.0632	0.1181	0.1509	0.0229
uid159543	0.284891	0.1987	0.3013	0.2650	0.0464
uid162045	0.284905	0.0972	0.1669	0.1597	0.0355
uid52609	0.284923	0.0500	0.0933	0.1309	0.0228
uid58115	0.284926	0.1875	0.2709	0.2547	0.0510
uid167487	0.284998	0.0758	0.1486	0.1656	0.0356
uid46531	0.285031	0.0544	0.1027	0.1359	0.0296
uid63397	0.285042	0.1305	0.2218	0.2287	0.0581
uid54715	0.285059	0.0767	0.1400	0.1568	0.0328
uid65271	0.285077	0.1410	0.2521	0.2430	0.0573
uid57747	0.285091	0.1062	0.1997	0.1863	0.0400
uid66779	0.285103	0.0843	0.1581	0.1816	0.0324
uid58433	0.285104	0.1299	0.2273	0.2162	0.0497
uid158861	0.285118	0.1094	0.1882	0.1921	0.0454
uid59349	0.285154	0.2288	0.3333	0.2791	0.0426
uid58193	0.285182	0.0781	0.1457	0.1656	0.0336
uid43413	0.285183	0.0856	0.1724	0.1876	0.0421
uid65087	0.285198	0.0635	0.1246	0.1429	0.0357
uid61403	0.285224	0.0816	0.1522	0.1541	0.0355
uid162137	0.285322	0.1100	0.1991	0.2034	0.0509
uid62695	0.285341	0.1159	0.2002	0.1992	0.0455
uid57939	0.285344	0.1160	0.1978	0.1924	0.0458
uid58493	0.285361	0.1109	0.2052	0.2214	0.0448
uid51641	0.285382	0.1588	0.2806	0.2562	0.0585
uid61629	0.285388	0.0660	0.1245	0.1614	0.0350
uid176367	0.285455	0.1169	0.2083	0.2221	0.0534
uid159879	0.285458	0.2286	0.3355	0.2788	0.0427
uid159881	0.285458	0.2286	0.3355	0.2788	0.0427
uid59047	0.285497	0.0698	0.1284	0.1584	0.0326
uid193658	0.285502	0.1521	0.2462	0.2365	0.0523
uid54719	0.285516	0.0642	0.1289	0.1517	0.0348
uid197218	0.285558	0.1165	0.1978	0.1902	0.0358
uid60163	0.285562	0.1095	0.1957	0.1927	0.0447
uid158169	0.285568	0.0562	0.1042	0.1482	0.0208
uid159993	0.285575	0.2289	0.3355	0.2794	0.0426
uid54701	0.285618	0.0706	0.1357	0.1526	0.0298
uid59421	0.285668	0.0780	0.1459	0.1530	0.0302
uid59139	0.285698	0.1094	0.1925	0.2049	0.0347
uid57829	0.285720	0.2266	0.3241	0.2748	0.0367
uid177079	0.285737	0.1157	0.2126	0.2213	0.0428
uid43093	0.285749	0.1458	0.2278	0.2315	0.0515
uid162063	0.285777	0.2143	0.3133	0.2522	0.0417
uid40839	0.285780	0.0635	0.1170	0.1495	0.0263
uid58983	0.285804	0.0554	0.1037	0.1351	0.0243
uid175575	0.285814	0.2128	0.3114	0.2510	0.0448
uid57921	0.285840	0.1166	0.2076	0.2173	0.0503
uid159863	0.285855	0.2297	0.3358	0.2793	0.0426
uid177080	0.285891	0.0593	0.1088	0.1441	0.0261
uid159529	0.285894	0.2247	0.3187	0.2686	0.0399
uid57809	0.285913	0.2255	0.3232	0.2731	0.0367
uid175574	0.285918	0.2146	0.3106	0.2532	0.0533
uid58551	0.285928	0.0883	0.1618	0.1752	0.0306
uid60583	0.285930	0.1169	0.2079	0.2241	0.0474
uid193657	0.285932	0.0544	0.1028	0.1390	0.0271
uid68839	0.285973	0.1162	0.2001	0.1911	0.0372
uid186842	0.285977	0.1339	0.2327	0.2391	0.0496
uid184830	0.285983	0.1126	0.1956	0.1859	0.0365
uid61587	0.285986	0.1079	0.1938	0.1928	0.0308
uid57801	0.286029	0.0571	0.1086	0.1434	0.0289
uid48829	0.286036	0.0890	0.1634	0.1709	0.0388
uid196798	0.286046	0.2297	0.3367	0.2838	0.0408
uid57963	0.286050	0.2149	0.3197	0.2482	0.0417
uid58691	0.286080	0.0857	0.1692	0.1669	0.0363
uid193712	0.286088	0.2303	0.3358	0.2811	0.0421
uid193713	0.286095	0.2303	0.3355	0.2811	0.0421
uid167483	0.286096	0.2300	0.3355	0.2783	0.0421
uid161995	0.286096	0.2304	0.3370	0.2788	0.0421
uid57997	0.286123	0.2261	0.3219	0.2743	0.0426
uid167485	0.286135	0.2299	0.3355	0.2774	0.0424
uid162059	0.286145	0.1099	0.1982	0.1977	0.0492
uid59111	0.286152	0.1148	0.2214	0.2280	0.0571
uid57583	0.286165	0.0662	0.1285	0.1549	0.0261
uid175576	0.286168	0.2178	0.3146	0.2545	0.0464
uid55253	0.286173	0.1209	0.2121	0.2254	0.0558
uid57601	0.286198	0.0508	0.0935	0.1290	0.0203
uid197217	0.286206	0.0625	0.1169	0.1482	0.0267
uid46663	0.286208	0.0634	0.1184	0.1573	0.0219
uid175579	0.286222	0.2192	0.3168	0.2538	0.0415
uid184832	0.286223	0.1136	0.1974	0.1887	0.0373
uid189026	0.286246	0.2222	0.3219	0.2624	0.0414
uid62101	0.286299	0.0530	0.0966	0.1299	0.0188
uid196782	0.286302	0.2297	0.3376	0.2793	0.0417
uid57811	0.286354	0.2258	0.3230	0.2732	0.0399
uid161361	0.286362	0.2299	0.3367	0.2784	0.0427
uid59069	0.286370	0.1142	0.1966	0.1889	0.0373
uid59019	0.286378	0.0573	0.1105	0.1360	0.0315
uid61633	0.286381	0.2295	0.3395	0.2860	0.0417
uid40861	0.286385	0.0515	0.0952	0.1292	0.0209
uid161403	0.286393	0.2311	0.3346	0.2796	0.0421
uid70731	0.286394	0.1146	0.1958	0.1881	0.0373
uid161369	0.286417	0.2314	0.3352	0.2819	0.0421
uid193770	0.286425	0.1209	0.2042	0.1989	0.0403
uid45895	0.286479	0.0658	0.1275	0.1550	0.0281
uid58453	0.286492	0.0618	0.1232	0.1474	0.0330
uid168117	0.286521	0.1214	0.1995	0.2060	0.0384
uid167484	0.286527	0.2299	0.3349	0.2766	0.0424
uid196779	0.286527	0.2293	0.3370	0.2806	0.0420
uid196774	0.286534	0.2296	0.3364	0.2791	0.0418
uid162177	0.286539	0.1127	0.2092	0.2028	0.0553
uid196777	0.286542	0.2296	0.3330	0.2770	0.0491
uid57695	0.286554	0.1147	0.1983	0.1893	0.0384
uid58311	0.286557	0.2202	0.3126	0.2663	0.0669
uid62693	0.286557	0.1121	0.1966	0.1972	0.0454
uid58745	0.286575	0.1125	0.1861	0.2166	0.0393
uid175577	0.286582	0.2147	0.3117	0.2551	0.0447
uid57785	0.286591	0.2410	0.3550	0.2893	0.0432
uid58675	0.286592	0.0493	0.0935	0.1198	0.0157
uid175578	0.286594	0.2116	0.3061	0.2480	0.0514
uid52597	0.286629	0.1009	0.1958	0.1779	0.0382
uid184828	0.286629	0.1123	0.1926	0.1858	0.0358
uid177081	0.286632	0.2128	0.2998	0.2584	0.0680
uid163693	0.286632	0.1213	0.2049	0.2031	0.0389
uid68317	0.286639	0.1008	0.1995	0.2062	0.0448
uid175571	0.286649	0.2164	0.3103	0.2582	0.0447
uid58325	0.286651	0.0491	0.0939	0.1189	0.0238
uid196789	0.286670	0.2293	0.3367	0.2847	0.0408
uid196792	0.286672	0.2293	0.3367	0.2835	0.0408
uid57737	0.286682	0.2142	0.3162	0.2735	0.0454
uid195908	0.286691	0.1102	0.1916	0.1930	0.0410
uid196796	0.286699	0.2293	0.3367	0.2835	0.0408
uid196795	0.286699	0.2293	0.3370	0.2847	0.0408
uid196791	0.286699	0.2293	0.3370	0.2835	0.0408
uid196788	0.286699	0.2293	0.3367	0.2847	0.0408
uid196799	0.286699	0.2293	0.3367	0.2835	0.0408
uid196787	0.286699	0.2293	0.3367	0.2835	0.0408
uid196784	0.286710	0.2292	0.3386	0.2841	0.0408
uid57637	0.286710	0.2300	0.3358	0.2798	0.0423
uid196797	0.286713	0.2292	0.3383	0.2843	0.0408
uid196786	0.286714	0.2296	0.3383	0.2850	0.0408
uid196790	0.286715	0.2294	0.3373	0.2809	0.0408
uid198643	0.286727	0.2296	0.3383	0.2840	0.0411
uid198644	0.286727	0.2296	0.3383	0.2853	0.0411
uid67407	0.286744	0.1799	0.3043	0.2761	0.0554
uid196794	0.286745	0.2293	0.3367	0.2835	0.0408
uid196800	0.286747	0.2291	0.3373	0.2843	0.0408
uid196770	0.286770	0.2302	0.3370	0.2801	0.0418
uid196783	0.286774	0.2297	0.3370	0.2859	0.0408
uid57783	0.286784	0.2162	0.3214	0.2603	0.0397
uid59281	0.286798	0.1154	0.1993	0.1900	0.0386
uid58791	0.286812	0.2193	0.3179	0.2744	0.0568
uid196773	0.286813	0.2298	0.3376	0.2799	0.0420
uid58559	0.286848	0.1129	0.1902	0.1832	0.0428
uid196793	0.286849	0.2288	0.3386	0.2854	0.0408
uid196781	0.286852	0.2299	0.3373	0.2807	0.0418
uid196780	0.286853	0.2299	0.3373	0.2818	0.0418
uid59221	0.286860	0.0869	0.1604	0.1737	0.0336
uid196776	0.286887	0.2306	0.3352	0.2787	0.0448
uid196785	0.286889	0.2287	0.3386	0.2839	0.0408
uid196772	0.286910	0.2302	0.3373	0.2779	0.0451
uid196775	0.286910	0.2307	0.3364	0.2815	0.0448
uid58253	0.286913	0.1287	0.2400	0.2496	0.0520
uid189029	0.286942	0.1155	0.1994	0.1894	0.0391
uid196778	0.286951	0.2302	0.3364	0.2787	0.0451
uid163691	0.286975	0.1217	0.2054	0.2046	0.0391
uid158867	0.286978	0.1213	0.2067	0.2050	0.0392
uid162183	0.286998	0.1149	0.1967	0.1899	0.0375
uid58781	0.287014	0.1155	0.1999	0.1900	0.0385
uid196769	0.287021	0.2301	0.3364	0.2801	0.0418
uid168257	0.287029	0.1449	0.2469	0.2461	0.0422
uid58649	0.287031	0.0884	0.1613	0.1789	0.0357
uid54205	0.287044	0.1408	0.2387	0.2336	0.0449
uid58597	0.287064	0.0738	0.1415	0.1563	0.0387
uid59077	0.287079	0.0502	0.0945	0.1349	0.0286
uid196771	0.287096	0.2301	0.3361	0.2801	0.0418
uid58251	0.287101	0.1210	0.2147	0.2260	0.0586
uid59359	0.287114	0.1213	0.2056	0.2036	0.0407
uid58439	0.287157	0.0612	0.1228	0.1472	0.0236
uid176366	0.287166	0.1197	0.2111	0.2269	0.0547
uid58333	0.287173	0.2291	0.3364	0.2812	0.0417
uid162167	0.287180	0.1294	0.2175	0.2078	0.0449
uid86889	0.287191	0.1157	0.1994	0.1898	0.0385
uid48071	0.287206	0.1074	0.1941	0.1954	0.0489
uid185758	0.287219	0.1144	0.1971	0.1896	0.0373
uid176365	0.287220	0.1258	0.2207	0.2287	0.0560
uid49049	0.287233	0.1418	0.2343	0.2139	0.0456
uid49535	0.287242	0.1280	0.2181	0.2137	0.0388
uid158135	0.287243	0.1204	0.2053	0.2194	0.0450
uid174511	0.287266	0.0766	0.1395	0.1603	0.0346
uid158865	0.287275	0.1212	0.2052	0.2037	0.0407
uid203027	0.287284	0.2206	0.3114	0.2641	0.0573
uid80733	0.287304	0.1085	0.1962	0.1987	0.0487
uid68843	0.287306	0.2287	0.3349	0.2845	0.0414
uid58429	0.287330	0.0830	0.1539	0.1744	0.0220
uid179070	0.287340	0.2167	0.3150	0.2564	0.0417
uid59075	0.287356	0.1053	0.1930	0.1874	0.0313
uid50325	0.287358	0.1353	0.2299	0.2177	0.0402
uid58879	0.287371	0.1904	0.3121	0.2843	0.0543
uid58293	0.287377	0.1204	0.2132	0.2173	0.0384
uid193711	0.287409	0.1068	0.1921	0.2064	0.0581
uid54947	0.287419	0.1143	0.1962	0.1889	0.0375
uid57855	0.287423	0.1011	0.1688	0.1973	0.0362
uid47077	0.287438	0.1138	0.2047	0.1985	0.0424
uid175572	0.287439	0.2168	0.3140	0.2544	0.0423
uid57777	0.287448	0.1143	0.1964	0.1904	0.0372
uid58853	0.287461	0.1142	0.1968	0.1895	0.0372
uid67349	0.287469	0.1142	0.2025	0.2195	0.0549
uid83619	0.287471	0.1142	0.1962	0.1889	0.0372
uid66295	0.287490	0.2133	0.3290	0.2549	0.0427
uid47081	0.287496	0.1048	0.1847	0.1841	0.0375
uid58445	0.287515	0.0755	0.1469	0.1642	0.0281
uid59357	0.287528	0.1215	0.2057	0.2040	0.0408
uid58443	0.287528	0.0690	0.1320	0.1527	0.0249
uid53541	0.287536	0.2159	0.3016	0.2646	0.0572
uid58417	0.287538	0.1144	0.1968	0.1896	0.0360
uid57641	0.287546	0.1993	0.3272	0.2915	0.0567
uid80731	0.287571	0.1670	0.2760	0.2628	0.0526
uid161997	0.287575	0.1150	0.1973	0.1895	0.0375
uid175573	0.287622	0.2148	0.3108	0.2542	0.0412
uid159845	0.287627	0.2150	0.3147	0.2515	0.0414
uid61635	0.287644	0.2288	0.3367	0.2852	0.0417
uid161941	0.287648	0.1127	0.1924	0.1850	0.0326
uid13791	0.287664	0.0493	0.0933	0.1206	0.0255
uid159525	0.287697	0.2146	0.3148	0.2530	0.0420
uid59327	0.287704	0.2151	0.3042	0.2645	0.0519
uid58833	0.287725	0.1114	0.1913	0.1933	0.0453
uid58793	0.287732	0.2201	0.3144	0.2675	0.0541
uid161409	0.287752	0.2301	0.3373	0.2803	0.0426
uid188688	0.287752	0.1370	0.2389	0.2222	0.0561
uid161353	0.287764	0.2301	0.3380	0.2813	0.0426
uid161377	0.287771	0.2301	0.3373	0.2803	0.0426
uid159523	0.287773	0.2155	0.3142	0.2527	0.0423
uid58969	0.287779	0.0890	0.1579	0.1766	0.0393
uid53043	0.287800	0.1670	0.2685	0.2508	0.0471
uid170532	0.287810	0.1143	0.1964	0.1897	0.0373
uid59351	0.287811	0.2285	0.3358	0.2806	0.0420
uid159527	0.287830	0.2145	0.3158	0.2528	0.0420
uid58721	0.287831	0.1069	0.1827	0.2115	0.0346
uid162211	0.287852	0.2180	0.3032	0.2699	0.0564
uid58703	0.287859	0.0607	0.1189	0.1528	0.0224
uid58993	0.287863	0.1199	0.2099	0.2164	0.0440
uid159493	0.287921	0.2226	0.3059	0.2647	0.0557
uid68335	0.287938	0.1532	0.2424	0.2221	0.0310
uid184829	0.287972	0.1140	0.1955	0.1889	0.0373
uid75101	0.288016	0.0541	0.1045	0.1335	0.0225
uid197361	0.288033	0.1122	0.2022	0.1989	0.0437
uid73353	0.288036	0.1245	0.2213	0.2078	0.0382
uid179069	0.288043	0.0969	0.1743	0.1867	0.0434
uid81777	0.288046	0.0874	0.1605	0.1832	0.0285
uid58511	0.288073	0.1200	0.2112	0.2174	0.0449
uid61591	0.288105	0.1222	0.2095	0.2084	0.0241
uid65447	0.288111	0.0712	0.1345	0.1596	0.0318
uid71231	0.288116	0.2133	0.2956	0.2596	0.0725
uid159521	0.288134	0.2149	0.3139	0.2522	0.0420
uid58843	0.288187	0.0567	0.1125	0.1503	0.0235
uid59305	0.288191	0.2145	0.3003	0.2636	0.0569
uid50555	0.288193	0.1163	0.2018	0.2040	0.0388
uid42497	0.288208	0.0698	0.1348	0.1598	0.0179
uid58863	0.288210	0.1555	0.2548	0.2395	0.0656
uid203790	0.288214	0.1157	0.1975	0.1909	0.0374
uid58911	0.288237	0.1199	0.2045	0.2031	0.0367
uid54699	0.288247	0.0734	0.1370	0.1560	0.0348
uid55641	0.288255	0.1181	0.2079	0.2174	0.0364
uid162217	0.288257	0.2240	0.2936	0.2699	0.0495
uid57775	0.288263	0.1142	0.1967	0.1887	0.0379
uid83605	0.288273	0.1135	0.2005	0.2005	0.0411
uid57789	0.288274	0.2160	0.3022	0.2722	0.0562
uid61611	0.288296	0.1085	0.1844	0.2017	0.0425
uid176501	0.288309	0.1077	0.1956	0.1985	0.0496
uid57705	0.288311	0.1955	0.3138	0.2458	0.0814
uid51877	0.288318	0.1551	0.2656	0.2537	0.0510
uid158157	0.288326	0.2164	0.3009	0.2659	0.0538
uid179068	0.288340	0.1234	0.2204	0.2284	0.0557
uid58301	0.288354	0.1246	0.2366	0.2450	0.0526
uid57965	0.288361	0.2692	0.3818	0.3097	0.0276
uid58889	0.288397	0.2628	0.3765	0.3154	0.0248
uid68451	0.288412	0.1747	0.2677	0.2513	0.0416
uid58285	0.288416	0.1531	0.2658	0.2492	0.0515
uid63621	0.288421	0.2127	0.3141	0.2518	0.0418
uid193763	0.288432	0.1140	0.1954	0.1874	0.0378
uid159659	0.288446	0.1072	0.1902	0.1891	0.0385
uid84299	0.288450	0.1231	0.2139	0.2150	0.0422
uid58185	0.288471	0.1494	0.2438	0.2372	0.0492
uid67365	0.288498	0.0837	0.1447	0.1620	0.0323
uid58273	0.288570	0.0796	0.1501	0.1686	0.0317
uid58835	0.288589	0.1041	0.1700	0.2031	0.0345
uid57905	0.288597	0.1084	0.1842	0.2012	0.0413
uid49483	0.288607	0.0706	0.1320	0.1627	0.0349
uid162513	0.288618	0.1194	0.2023	0.2000	0.0387
uid58109	0.288635	0.0809	0.1433	0.1653	0.0368
uid58441	0.288640	0.0709	0.1373	0.1577	0.0297
uid80745	0.288642	0.1098	0.1973	0.2007	0.0506
uid198524	0.288655	0.1099	0.1979	0.1999	0.0496
uid58351	0.288682	0.1468	0.2511	0.2275	0.0515
uid49131	0.288691	0.1008	0.1782	0.1807	0.0429
uid89395	0.288693	0.0776	0.1435	0.1579	0.0301
uid57699	0.288697	0.0819	0.1583	0.1528	0.0401
uid84317	0.288708	0.1215	0.2075	0.2127	0.0405
uid80735	0.288741	0.1053	0.1907	0.1941	0.0507
uid171958	0.288747	0.0549	0.1080	0.1296	0.0230
uid68291	0.288748	0.1108	0.1943	0.1918	0.0409
uid59115	0.288758	0.0543	0.1016	0.1426	0.0198
uid67319	0.288765	0.0587	0.1155	0.1481	0.0217
uid49873	0.288809	0.2128	0.2998	0.2640	0.0546
uid57701	0.288830	0.0558	0.1093	0.1302	0.0239
uid162215	0.288849	0.2179	0.2939	0.2605	0.0479
uid80859	0.288857	0.0679	0.1305	0.1422	0.0541
uid67253	0.288863	0.0799	0.1471	0.1616	0.0287
uid169879	0.288918	0.1109	0.1942	0.1894	0.0389
uid81779	0.288931	0.1000	0.1778	0.1771	0.0344
uid59409	0.288949	0.1231	0.2001	0.2037	0.0452
uid168181	0.288952	0.1461	0.2414	0.2407	0.0532
uid63629	0.288961	0.0908	0.1595	0.1715	0.0425
uid84313	0.288976	0.1147	0.2025	0.2063	0.0426
uid51369	0.288995	0.0574	0.1079	0.1431	0.0288
uid189953	0.289077	0.1240	0.2029	0.2168	0.0421
uid57971	0.289083	0.2182	0.3190	0.2577	0.0490
uid193708	0.289095	0.1084	0.1842	0.2012	0.0414
uid170732	0.289101	0.0861	0.1619	0.1550	0.0289
uid174334	0.289118	0.0801	0.1470	0.1737	0.0353
uid161159	0.289129	0.2182	0.3075	0.2716	0.0629
uid62183	0.289164	0.1742	0.2687	0.2468	0.0554
uid84301	0.289172	0.1230	0.2131	0.2110	0.0426
uid54207	0.289216	0.1690	0.2785	0.2634	0.0599
uid61639	0.289217	0.1368	0.2332	0.2249	0.0556
uid41709	0.289222	0.0985	0.1770	0.1823	0.0346
uid82373	0.289222	0.0639	0.1184	0.1569	0.0327
uid58299	0.289245	0.1591	0.2718	0.2444	0.0594
uid162207	0.289245	0.2155	0.2969	0.2678	0.0556
uid193774	0.289255	0.1146	0.1957	0.2063	0.0298
uid66595	0.289256	0.1076	0.1986	0.2043	0.0495
uid162213	0.289262	0.2165	0.2965	0.2633	0.0527
uid82951	0.289265	0.1291	0.2271	0.2231	0.0476
uid89391	0.289292	0.0819	0.1535	0.1658	0.0383
uid59053	0.289315	0.1068	0.1912	0.1983	0.0367
uid162165	0.289336	0.2152	0.2987	0.2578	0.0765
uid47085	0.289378	0.1274	0.2090	0.2271	0.0411
uid179904	0.289394	0.1330	0.2285	0.2213	0.0373
uid73421	0.289403	0.1648	0.2844	0.2658	0.0489
uid62159	0.289420	0.1339	0.2385	0.2324	0.0512
uid194444	0.289426	0.1146	0.1944	0.2087	0.0296
uid202426	0.289428	0.0833	0.1638	0.1569	0.0400
uid161153	0.289443	0.2188	0.3017	0.2587	0.0547
uid59023	0.289450	0.0591	0.1171	0.1509	0.0263
uid52601	0.289451	0.1175	0.1896	0.2230	0.0348
uid57691	0.289521	0.1210	0.2085	0.2123	0.0408
uid58669	0.289527	0.1601	0.2476	0.2227	0.0568
uid42117	0.289536	0.1395	0.2394	0.2212	0.0488
uid61409	0.289540	0.1986	0.3088	0.2890	0.0412
uid161139	0.289543	0.2162	0.2999	0.2649	0.0522
uid58399	0.289566	0.1262	0.2113	0.2083	0.0441
uid59415	0.289574	0.2189	0.3043	0.2608	0.0543
uid53509	0.289594	0.1003	0.1739	0.1909	0.0345
uid70621	0.289612	0.1131	0.2082	0.2071	0.0473
uid59413	0.289671	0.1629	0.2873	0.2705	0.0488
uid59071	0.289689	0.1131	0.2067	0.2083	0.0481
uid68067	0.289693	0.1530	0.2589	0.2506	0.0602
uid62107	0.289706	0.0525	0.1090	0.1404	0.0220
uid162209	0.289739	0.2140	0.3002	0.2646	0.0583
uid158163	0.289764	0.0805	0.1612	0.1796	0.0275
uid159987	0.289782	0.2247	0.3051	0.2704	0.0531
uid57581	0.289785	0.2058	0.2827	0.2482	0.0776
uid47323	0.289791	0.1207	0.2246	0.2146	0.0499
uid162205	0.289803	0.2146	0.3012	0.2703	0.0513
uid193716	0.289807	0.2172	0.3047	0.2598	0.0533
uid58483	0.289814	0.0736	0.1322	0.1621	0.0287
uid58065	0.289822	0.1384	0.2357	0.2376	0.0589
uid184823	0.289834	0.0524	0.0999	0.1342	0.0215
uid58997	0.289837	0.0503	0.0894	0.1248	0.0161
uid161957	0.289849	0.1391	0.2366	0.2394	0.0577
uid61249	0.289857	0.1735	0.2594	0.2371	0.0360
uid58971	0.289864	0.0737	0.1476	0.1665	0.0267
uid59437	0.289865	0.0509	0.1039	0.1351	0.0241
uid48073	0.289891	0.1317	0.2377	0.2401	0.0464
uid168059	0.289893	0.0531	0.0959	0.1370	0.0209
uid57881	0.289911	0.1393	0.2369	0.2409	0.0577
uid175778	0.289922	0.1150	0.1796	0.1713	0.0347
uid59165	0.289945	0.2175	0.3016	0.2689	0.0562
uid58353	0.289997	0.0683	0.1274	0.1612	0.0236
uid157999	0.290020	0.1544	0.2679	0.2516	0.0647
uid161157	0.290022	0.2156	0.3028	0.2630	0.0531
uid159985	0.290046	0.2148	0.3015	0.2624	0.0586
uid58003	0.290059	0.0725	0.1389	0.1633	0.0348
uid195604	0.290065	0.1315	0.2346	0.2274	0.0455
uid176921	0.290109	0.0898	0.1716	0.1634	0.0410
uid159491	0.290154	0.2172	0.3029	0.2594	0.0542
uid72627	0.290172	0.0588	0.1115	0.1442	0.0247
uid182202	0.290173	0.2239	0.3077	0.2742	0.0543
uid159467	0.290176	0.2200	0.3010	0.2673	0.0535
uid57961	0.290197	0.1962	0.3098	0.2464	0.0839
uid58653	0.290199	0.2139	0.3017	0.2603	0.0691
uid41861	0.290239	0.1283	0.2059	0.2130	0.0379
uid182482	0.290245	0.1045	0.1786	0.1958	0.0426
uid58203	0.290268	0.0733	0.1416	0.1604	0.0347
uid84305	0.290272	0.1224	0.2116	0.2114	0.0434
uid161161	0.290320	0.0613	0.1252	0.1434	0.0245
uid179202	0.290326	0.1069	0.1901	0.1952	0.0391
uid57889	0.290362	0.1145	0.1957	0.2061	0.0305
uid159991	0.290385	0.2169	0.3039	0.2631	0.0558
uid159639	0.290393	0.2302	0.3161	0.2701	0.0507
uid182201	0.290400	0.2139	0.2961	0.2621	0.0525
uid50553	0.290424	0.1135	0.1828	0.2147	0.0324
uid178201	0.290427	0.2132	0.3013	0.2647	0.0571
uid68453	0.290432	0.0850	0.1531	0.1737	0.0295
uid161241	0.290434	0.2065	0.2867	0.2515	0.0762
uid203025	0.290438	0.2231	0.3047	0.2611	0.0653
uid57651	0.290454	0.1375	0.2541	0.2475	0.0587
uid57955	0.290475	0.0487	0.0815	0.1197	0.0145
uid159867	0.290482	0.2046	0.2923	0.2505	0.0647
uid43247	0.290490	0.1074	0.1866	0.1883	0.0367
uid58897	0.290500	0.1020	0.1705	0.1891	0.0405
uid58451	0.290514	0.0776	0.1474	0.1623	0.0287
uid59309	0.290536	0.0760	0.1536	0.1829	0.0272
uid189753	0.290566	0.0575	0.1072	0.1375	0.0252
uid89409	0.290575	0.0569	0.1062	0.1363	0.0250
uid57653	0.290576	0.0726	0.1400	0.1603	0.0261
uid178203	0.290579	0.2129	0.3009	0.2648	0.0571
uid58261	0.290583	0.1130	0.1816	0.2141	0.0329
uid84309	0.290596	0.1157	0.2039	0.2037	0.0423
uid176500	0.290602	0.0708	0.1343	0.1699	0.0230
uid178202	0.290610	0.2147	0.3004	0.2680	0.0573
uid58377	0.290617	0.0533	0.0990	0.1385	0.0199
uid73759	0.290620	0.1222	0.2026	0.2165	0.0502
uid58517	0.290645	0.2135	0.3001	0.2609	0.0614
uid57949	0.290660	0.1160	0.1869	0.2133	0.0430
uid161149	0.290660	0.2232	0.3012	0.2652	0.0519
uid58259	0.290670	0.1186	0.1912	0.2198	0.0338
uid161151	0.290684	0.2157	0.3075	0.2670	0.0606
uid58347	0.290709	0.1165	0.1874	0.2161	0.0374
uid58577	0.290760	0.2703	0.3908	0.3222	0.0280
uid58685	0.290774	0.2235	0.3010	0.2688	0.0525
uid74431	0.290776	0.1334	0.2148	0.2212	0.0429
uid84297	0.290816	0.1212	0.2105	0.2119	0.0418
uid203026	0.290861	0.2259	0.3077	0.2691	0.0521
uid57787	0.290891	0.2136	0.3010	0.2645	0.0559
uid193715	0.290891	0.2162	0.2960	0.2599	0.0539
uid59197	0.290917	0.1842	0.3078	0.2704	0.0624
uid203028	0.290938	0.2235	0.3083	0.2731	0.0613
uid159677	0.290948	0.1228	0.2098	0.2028	0.0405
uid157997	0.290954	0.0653	0.1322	0.1604	0.0335
uid159611	0.290966	0.2136	0.2979	0.2634	0.0536
uid50585	0.290974	0.1215	0.2053	0.2003	0.0401
uid161145	0.290994	0.2191	0.3078	0.2668	0.0566
uid58125	0.291083	0.2162	0.2988	0.2590	0.0714
uid161925	0.291091	0.2167	0.3029	0.2586	0.0568
uid183005	0.291094	0.0790	0.1451	0.1684	0.0373
uid159615	0.291101	0.2160	0.3041	0.2702	0.0510
uid61627	0.291195	0.1619	0.2726	0.2518	0.0505
uid58263	0.291212	0.1322	0.2202	0.2199	0.0393
uid193714	0.291216	0.1286	0.2099	0.2186	0.0500
uid66593	0.291225	0.1559	0.2640	0.2508	0.0607
uid57613	0.291231	0.0526	0.1055	0.1375	0.0239
uid67369	0.291247	0.0924	0.1747	0.1677	0.0388
uid162025	0.291319	0.1170	0.1893	0.2200	0.0330
uid167260	0.291320	0.1249	0.2164	0.2045	0.0404
uid57603	0.291322	0.0526	0.1009	0.1328	0.0206
uid83607	0.291357	0.1225	0.2127	0.2128	0.0420
uid53539	0.291368	0.2075	0.2995	0.2566	0.0532
uid49903	0.291385	0.2203	0.2983	0.2579	0.0553
uid58881	0.291404	0.1462	0.2480	0.2353	0.0520
uid58707	0.291443	0.0788	0.1517	0.1633	0.0408
uid58343	0.291447	0.1243	0.1959	0.2239	0.0400
uid59099	0.291471	0.1481	0.2402	0.2328	0.0484
uid58345	0.291476	0.1232	0.1961	0.2203	0.0386
uid174072	0.291480	0.1332	0.2284	0.2217	0.0349
uid159669	0.291480	0.1244	0.2135	0.2053	0.0410
uid159983	0.291509	0.2114	0.2975	0.2583	0.0534
uid182931	0.291524	0.1250	0.2166	0.2127	0.0410
uid84295	0.291535	0.1157	0.2034	0.2034	0.0422
uid83609	0.291544	0.1240	0.2109	0.2042	0.0416
uid176372	0.291546	0.0505	0.0913	0.1249	0.0196
uid57629	0.291559	0.2704	0.3906	0.3193	0.0281
uid157909	0.291567	0.1272	0.2144	0.2078	0.0410
uid59277	0.291570	0.0689	0.1345	0.1547	0.0267
uid193772	0.291571	0.0525	0.1005	0.1324	0.0203
uid193771	0.291599	0.1081	0.1946	0.1880	0.0420
uid58557	0.291604	0.1360	0.2148	0.2299	0.0415
uid159675	0.291612	0.1261	0.2152	0.2077	0.0412
uid49661	0.291629	0.1628	0.2745	0.2633	0.0565
uid58503	0.291644	0.1765	0.2659	0.2419	0.0447
uid159989	0.291664	0.2186	0.3010	0.2756	0.0541
uid59081	0.291688	0.0529	0.0971	0.1350	0.0224
uid162175	0.291719	0.1231	0.2095	0.2020	0.0407
uid47079	0.291733	0.1301	0.2372	0.2308	0.0498
uid58985	0.291778	0.1660	0.2689	0.2415	0.0459
uid84303	0.291794	0.1236	0.2086	0.2113	0.0443
uid59899	0.291811	0.0470	0.0870	0.1241	0.0201
uid67501	0.291818	0.1078	0.1887	0.1996	0.0405
uid68141	0.291820	0.2194	0.3057	0.2939	0.0597
uid158509	0.291824	0.0665	0.1317	0.1579	0.0283
uid58449	0.291825	0.0716	0.1418	0.1590	0.0260
uid43163	0.291831	0.1285	0.2139	0.2197	0.0329
uid159667	0.291863	0.1284	0.2231	0.2100	0.0411
uid84311	0.291871	0.1213	0.2099	0.2132	0.0449
uid58283	0.291876	0.1112	0.2002	0.2101	0.0520
uid58549	0.291879	0.0521	0.0980	0.1341	0.0189
uid46099	0.291895	0.1313	0.2235	0.2268	0.0434
uid58265	0.291911	0.1160	0.1907	0.2106	0.0368
uid58257	0.291920	0.1247	0.2026	0.2267	0.0371
uid58153	0.291949	0.1152	0.1805	0.2049	0.0517
uid58239	0.291951	0.1460	0.2462	0.2269	0.0399
uid54411	0.291965	0.1278	0.2117	0.2265	0.0329
uid161197	0.292056	0.2130	0.2934	0.2579	0.0769
uid182929	0.292081	0.0679	0.1373	0.1661	0.0387
uid178913	0.292089	0.0528	0.1064	0.1378	0.0247
uid58743	0.292102	0.1160	0.1835	0.2162	0.0343
uid52605	0.292156	0.0521	0.1002	0.1315	0.0201
uid57605	0.292164	0.0905	0.1646	0.1850	0.0261
uid165869	0.292172	0.2555	0.3354	0.2898	0.0622
uid161143	0.292193	0.2206	0.3006	0.2654	0.0540
uid43209	0.292247	0.1167	0.1959	0.2171	0.0326
uid58775	0.292265	0.1188	0.1903	0.2234	0.0351
uid46523	0.292299	0.1374	0.2389	0.2377	0.0381
uid58905	0.292307	0.0533	0.1073	0.1394	0.0199
uid86865	0.292316	0.0543	0.1012	0.1403	0.0217
uid159673	0.292338	0.1262	0.2145	0.2073	0.0409
uid50427	0.292350	0.0571	0.1127	0.1508	0.0251
uid48825	0.292367	0.1092	0.1987	0.2002	0.0302
uid58391	0.292399	0.0699	0.1267	0.1596	0.0278
uid58155	0.292409	0.1339	0.2223	0.2272	0.0360
uid58069	0.292413	0.0654	0.1223	0.1491	0.0267
uid68753	0.292437	0.1032	0.1766	0.1887	0.0315
uid183004	0.292458	0.0994	0.1868	0.2001	0.0536
uid58321	0.292466	0.1155	0.1992	0.2142	0.0327
uid62961	0.292485	0.0735	0.1399	0.1548	0.0239
uid59307	0.292517	0.1103	0.1962	0.2036	0.0343
uid59207	0.292519	0.0944	0.1781	0.1926	0.0370
uid58249	0.292521	0.0561	0.0995	0.1379	0.0193
uid59055	0.292530	0.0972	0.1714	0.1877	0.0405
uid185179	0.292673	0.0525	0.0956	0.1338	0.0196
uid59089	0.292679	0.0900	0.1626	0.1806	0.0306
uid70727	0.292702	0.1991	0.3203	0.2943	0.0758
uid159671	0.292702	0.1272	0.2163	0.2087	0.0415
uid67363	0.292777	0.1119	0.2054	0.2123	0.0416
uid182933	0.292782	0.0707	0.1364	0.1740	0.0327
uid57891	0.292803	0.1097	0.1944	0.2009	0.0341
uid58141	0.292809	0.0857	0.1531	0.1659	0.0376
uid59049	0.292834	0.0904	0.1838	0.2058	0.0510
uid63401	0.292839	0.1478	0.2462	0.2445	0.0525
uid52607	0.292865	0.0531	0.0995	0.1333	0.0195
uid59215	0.292872	0.1452	0.2370	0.2140	0.0606
uid58085	0.292883	0.0926	0.1749	0.1827	0.0353
uid54249	0.292898	0.1394	0.2232	0.2247	0.0435
uid58527	0.292898	0.0801	0.1632	0.1787	0.0206
uid59057	0.292914	0.0997	0.1781	0.1797	0.0355
uid59411	0.292980	0.1211	0.2125	0.2001	0.0459
uid190704	0.292986	0.0907	0.1689	0.1885	0.0361
uid159531	0.293004	0.1704	0.2641	0.2347	0.0440
uid59429	0.293016	0.2206	0.3082	0.2674	0.0820
uid57887	0.293069	0.1223	0.2125	0.2167	0.0355
uid158699	0.293152	0.1435	0.2244	0.2401	0.0409
uid59435	0.293153	0.0790	0.1540	0.1767	0.0419
uid41935	0.293193	0.0814	0.1540	0.1766	0.0324
uid62959	0.293218	0.1846	0.2863	0.2596	0.0678
uid68445	0.293369	0.1765	0.2846	0.2482	0.0515
uid58509	0.293386	0.1542	0.2581	0.2377	0.0675
uid89381	0.293420	0.1257	0.2164	0.2041	0.0403
uid42521	0.293427	0.0498	0.0891	0.1281	0.0212
uid177516	0.293488	0.0624	0.1244	0.1501	0.0295
uid58991	0.293497	0.0479	0.0849	0.1214	0.0141
uid58427	0.293505	0.0980	0.1735	0.1816	0.0250
uid61349	0.293509	0.1349	0.2508	0.2556	0.0540
uid162187	0.293537	0.0663	0.1225	0.1477	0.0258
uid159003	0.293569	0.0881	0.1672	0.1747	0.0264
uid162133	0.293585	0.0874	0.1585	0.1800	0.0311
uid77117	0.293645	0.0662	0.1223	0.1480	0.0259
uid58705	0.293735	0.1084	0.1860	0.2055	0.0426
uid168258	0.293741	0.1263	0.2180	0.2035	0.0421
uid177517	0.293762	0.0528	0.1067	0.1375	0.0246
uid162135	0.293773	0.0980	0.1732	0.1832	0.0315
uid59033	0.293796	0.1393	0.2358	0.2267	0.0424
uid61595	0.293849	0.1090	0.1862	0.2004	0.0460
uid43725	0.293855	0.0950	0.1707	0.1830	0.0443
uid58547	0.293860	0.1313	0.2228	0.2283	0.0361
uid177713	0.293891	0.1297	0.2352	0.2224	0.0482
uid58689	0.293897	0.1349	0.2359	0.2244	0.0474
uid59433	0.293901	0.1193	0.2089	0.2067	0.0408
uid58949	0.293968	0.2287	0.3418	0.2945	0.0465
uid68745	0.293992	0.1355	0.2237	0.2248	0.0484
uid71485	0.294010	0.1214	0.2201	0.2289	0.0502
uid58269	0.294013	0.0483	0.0760	0.1133	0.0140
uid82343	0.294028	0.0572	0.1155	0.1482	0.0221
uid61643	0.294040	0.1232	0.2119	0.2204	0.0359
uid58507	0.294053	0.1515	0.2577	0.2396	0.0704
uid59253	0.294177	0.1625	0.2587	0.2235	0.0588
uid58021	0.294224	0.1726	0.2754	0.2413	0.0538
uid75113	0.294268	0.1250	0.2204	0.2073	0.0417
uid59131	0.294289	0.1329	0.2253	0.2270	0.0398
uid61647	0.294291	0.1132	0.1977	0.2107	0.0350
uid58913	0.294303	0.0652	0.1257	0.1529	0.0508
uid183114	0.294319	0.0695	0.1387	0.1694	0.0336
uid64753	0.294326	0.0753	0.1280	0.1656	0.0289
uid63403	0.294335	0.0528	0.0991	0.1344	0.0177
uid59007	0.294357	0.1091	0.1827	0.2013	0.0415
uid58349	0.294400	0.1177	0.1943	0.2152	0.0353
uid57665	0.294455	0.1318	0.2314	0.2271	0.0433
uid42155	0.294457	0.2692	0.3925	0.3270	0.0266
uid81783	0.294457	0.1374	0.2362	0.2461	0.0605
uid73179	0.294467	0.1143	0.2002	0.2087	0.0314
uid162199	0.294535	0.1108	0.1968	0.2024	0.0322
uid41885	0.294559	0.0787	0.1497	0.1576	0.0392
uid59293	0.294560	0.1894	0.3119	0.2628	0.0592
uid178369	0.294563	0.1046	0.1917	0.1913	0.0331
uid182928	0.294565	0.0974	0.1825	0.1962	0.0439
uid52599	0.294566	0.0814	0.1359	0.1577	0.0461
uid61603	0.294574	0.0877	0.1642	0.1780	0.0267
uid58513	0.294593	0.1279	0.2314	0.2260	0.0503
uid159685	0.294629	0.0521	0.0978	0.1307	0.0209
uid59581	0.294635	0.0612	0.1286	0.1469	0.0287
uid162027	0.294660	0.1811	0.2652	0.2151	0.0561
uid58187	0.294681	0.0583	0.1138	0.1453	0.0259
uid174152	0.294721	0.1697	0.2629	0.2347	0.0438
uid57697	0.294726	0.1894	0.3125	0.2634	0.0593
uid183339	0.294745	0.0737	0.1391	0.1708	0.0386
uid58545	0.294753	0.1572	0.2304	0.2154	0.0417
uid72795	0.294755	0.0975	0.1715	0.1830	0.0313
uid58657	0.294795	0.1090	0.1936	0.2059	0.0368
uid60161	0.294820	0.1247	0.2405	0.2325	0.0435
uid57587	0.294822	0.1708	0.2660	0.2357	0.0452
uid57595	0.294851	0.1219	0.2117	0.2167	0.0353
uid59345	0.294861	0.1788	0.2577	0.2440	0.0475
uid161927	0.294864	0.1187	0.1868	0.2116	0.0305
uid158377	0.294888	0.1260	0.2201	0.2105	0.0394
uid58459	0.294901	0.1373	0.2235	0.2120	0.0452
uid58959	0.294951	0.1132	0.2003	0.1940	0.0430
uid184076	0.294980	0.1257	0.2248	0.2330	0.0556
uid58671	0.294993	0.1726	0.2706	0.2426	0.0497
uid58681	0.295029	0.1826	0.2805	0.2293	0.0567
uid183111	0.295036	0.0751	0.1417	0.1682	0.0350
uid48815	0.295100	0.0600	0.1229	0.1513	0.0320
uid57703	0.295100	0.1155	0.1906	0.1900	0.0463
uid59155	0.295101	0.0982	0.1729	0.1841	0.0319
uid60171	0.295152	0.0747	0.1443	0.1559	0.0355
uid42613	0.295173	0.0919	0.1710	0.1862	0.0414
uid64755	0.295196	0.0985	0.1921	0.2052	0.0472
uid159665	0.295216	0.1280	0.2181	0.2066	0.0449
uid58331	0.295247	0.1896	0.2882	0.2385	0.0694
uid183110	0.295261	0.0687	0.1347	0.1673	0.0355
uid168182	0.295305	0.1399	0.2442	0.2499	0.0573
uid67323	0.295321	0.0783	0.1379	0.1733	0.0289
uid158379	0.295371	0.1242	0.2168	0.2078	0.0399
uid158381	0.295371	0.1242	0.2169	0.2083	0.0399
uid158375	0.295376	0.1241	0.2169	0.2083	0.0399
uid158383	0.295376	0.1242	0.2170	0.2078	0.0399
uid158373	0.295381	0.1242	0.2169	0.2077	0.0399
uid158531	0.295381	0.1242	0.2170	0.2078	0.0399
uid176499	0.295409	0.1709	0.2625	0.2348	0.0437
uid59397	0.295424	0.0730	0.1309	0.1594	0.0222
uid59279	0.295426	0.1242	0.2168	0.2083	0.0399
uid179383	0.295501	0.0991	0.1720	0.1856	0.0379
uid72473	0.295524	0.1107	0.1947	0.2042	0.0348
uid46085	0.295554	0.0518	0.0993	0.1358	0.0200
uid58231	0.295571	0.1009	0.1781	0.1832	0.0398
uid61617	0.295581	0.0824	0.1583	0.1772	0.0261
uid48801	0.295606	0.1481	0.2333	0.2306	0.0465
uid183109	0.295685	0.0759	0.1408	0.1724	0.0359
uid58373	0.295704	0.1410	0.2346	0.2105	0.0455
uid58845	0.295727	0.0633	0.1228	0.1556	0.0234
uid175569	0.295732	0.0781	0.1465	0.1641	0.0320
uid159539	0.295735	0.1214	0.2122	0.2185	0.0371
uid196851	0.295737	0.1965	0.3101	0.2481	0.0593
uid58405	0.295793	0.1789	0.2774	0.2264	0.0596
uid61631	0.295867	0.0619	0.1214	0.1454	0.0290
uid57709	0.295902	0.1644	0.2481	0.2152	0.0505
uid82931	0.295912	0.0441	0.0791	0.1143	0.0191
uid63159	0.295938	0.0864	0.1580	0.1806	0.0426
uid57941	0.296025	0.0969	0.1680	0.1932	0.0408
uid57865	0.296049	0.0538	0.0981	0.1324	0.0175
uid59213	0.296050	0.1279	0.2045	0.2116	0.0427
uid85495	0.296051	0.1656	0.2505	0.2151	0.0505
uid167486	0.296081	0.0506	0.0988	0.1263	0.0233
uid58771	0.296095	0.1712	0.2584	0.2335	0.0467
uid159533	0.296111	0.1737	0.2675	0.2417	0.0481
uid50539	0.296149	0.0830	0.1477	0.1789	0.0256
uid57925	0.296171	0.1128	0.2012	0.2109	0.0454
uid58739	0.296181	0.1057	0.1887	0.1832	0.0423
uid70793	0.296197	0.0749	0.1397	0.1666	0.0366
uid57767	0.296206	0.0605	0.1195	0.1482	0.0291
uid58079	0.296212	0.1878	0.2757	0.2535	0.0418
uid58981	0.296241	0.1970	0.2892	0.2560	0.0680
uid58661	0.296245	0.1373	0.2420	0.2266	0.0386
uid57759	0.296255	0.1455	0.2544	0.2294	0.0430
uid174460	0.296283	0.0693	0.1284	0.1591	0.0273
uid185759	0.296285	0.1624	0.2473	0.2143	0.0512
uid58341	0.296288	0.1218	0.1938	0.2160	0.0326
uid46647	0.296289	0.2221	0.3072	0.2897	0.0570
uid49957	0.296319	0.1058	0.1983	0.2039	0.0538
uid66301	0.296350	0.0531	0.1038	0.1387	0.0220
uid58821	0.296360	0.0887	0.1700	0.1822	0.0277
uid58267	0.296381	0.1186	0.1890	0.2108	0.0327
uid61615	0.296398	0.0674	0.1260	0.1500	0.0276
uid58515	0.296433	0.0692	0.1279	0.1579	0.0269
uid58933	0.296478	0.0858	0.1634	0.1805	0.0252
uid59233	0.296482	0.0946	0.1714	0.1780	0.0249
uid49133	0.296509	0.1135	0.1824	0.1932	0.0412
uid159535	0.296527	0.1694	0.2559	0.2325	0.0482
uid52547	0.296546	0.0745	0.1351	0.1752	0.0390
uid41317	0.296565	0.1502	0.2536	0.2421	0.0412
uid61565	0.296584	0.1956	0.3057	0.2486	0.0634
uid58095	0.296597	0.1664	0.2717	0.2446	0.0549
uid57899	0.296646	0.1714	0.2609	0.2369	0.0467
uid57615	0.296650	0.0587	0.1177	0.1449	0.0264
uid60837	0.296653	0.1262	0.2305	0.2312	0.0543
uid159857	0.296672	0.2061	0.3293	0.2925	0.0837
uid58389	0.296674	0.0689	0.1288	0.1570	0.0267
uid58043	0.296678	0.0646	0.1248	0.1566	0.0318
uid162029	0.296687	0.1968	0.2470	0.2258	0.0479
uid161945	0.296712	0.1977	0.3091	0.2474	0.0599
uid196850	0.296716	0.1971	0.3081	0.2436	0.0657
uid57617	0.296719	0.0774	0.1478	0.1638	0.0326
uid59013	0.296751	0.0931	0.1637	0.1821	0.0360
uid58715	0.296770	0.0667	0.1176	0.1598	0.0269
uid58387	0.296782	0.0821	0.1511	0.1730	0.0332
uid197171	0.296795	0.0909	0.1740	0.1960	0.0440
uid55403	0.296842	0.1625	0.2652	0.2407	0.0543
uid158859	0.296868	0.0760	0.1446	0.1621	0.0324
uid57609	0.296886	0.1445	0.2329	0.2235	0.0446
uid158055	0.296939	0.1981	0.3113	0.2479	0.0588
uid156977	0.296963	0.1958	0.3034	0.2480	0.0567
uid186548	0.296975	0.2032	0.3294	0.2988	0.0818
uid72479	0.296977	0.1428	0.2444	0.2420	0.0535
uid60487	0.297087	0.1203	0.2036	0.2080	0.0315
uid58295	0.297119	0.1389	0.2403	0.2322	0.0499
uid158065	0.297136	0.1992	0.3144	0.2502	0.0588
uid58805	0.297144	0.1086	0.1911	0.1961	0.0339
uid66307	0.297181	0.0723	0.1337	0.1535	0.0237
uid158063	0.297241	0.1980	0.3108	0.2478	0.0586
uid43467	0.297265	0.0531	0.0980	0.1349	0.0269
uid86885	0.297347	0.1441	0.2321	0.2241	0.0437
uid158053	0.297353	0.1978	0.3113	0.2474	0.0586
uid193710	0.297427	0.1439	0.2303	0.2220	0.0428
uid58733	0.297469	0.1465	0.2317	0.2323	0.0457
uid59223	0.297473	0.0853	0.1490	0.1846	0.0341
uid162511	0.297473	0.0677	0.1252	0.1570	0.0273
uid194120	0.297473	0.1618	0.2779	0.2459	0.0350
uid66331	0.297512	0.0962	0.1778	0.1787	0.0389
uid58087	0.297518	0.1514	0.2564	0.2348	0.0504
uid158051	0.297565	0.1989	0.3126	0.2479	0.0593
uid57655	0.297569	0.0766	0.1459	0.1624	0.0284
uid58447	0.297573	0.0869	0.1697	0.1741	0.0350
uid183002	0.297593	0.0639	0.1197	0.1525	0.0314
uid58385	0.297621	0.0764	0.1414	0.1636	0.0326
uid83613	0.297636	0.0821	0.1556	0.1724	0.0330
uid205541	0.297640	0.0560	0.1099	0.1412	0.0288
uid51635	0.297697	0.1141	0.2020	0.2032	0.0335
uid173371	0.297764	0.1594	0.2466	0.1899	0.0508
uid61563	0.297764	0.0817	0.1536	0.1686	0.0293
uid184831	0.297770	NA	NA	NA	NA
uid162161	0.297800	0.0522	0.1048	0.1439	0.0248
uid57735	0.297831	0.0800	0.1535	0.1706	0.0350
uid57633	0.297847	0.1891	0.2944	0.2410	0.0633
uid205256	0.297888	0.1510	0.2557	0.2342	0.0515
uid170535	0.297918	0.1388	0.2257	0.2174	0.0439
uid62461	0.297955	0.1986	0.2493	0.2279	0.0467
uid49531	0.297963	0.1963	0.3159	0.2745	0.0411
uid62947	0.297974	0.0674	0.1235	0.1468	0.0324
uid63345	0.298022	0.0859	0.1698	0.1736	0.0349
uid50551	0.298030	0.1181	0.2085	0.2078	0.0413
uid74393	0.298036	0.0650	0.1306	0.1531	0.0300
uid58861	0.298046	0.1873	0.2812	0.2555	0.0538
uid58667	0.298074	0.1570	0.2340	0.2303	0.0478
uid57931	0.298123	0.0667	0.1204	0.1546	0.0198
uid58731	0.298168	0.1220	0.2000	0.1986	0.0623
uid58209	0.298179	0.1481	0.2362	0.2290	0.0456
uid68689	0.298270	0.0504	0.1012	0.1285	0.0253
uid68321	0.298319	0.1789	0.2838	0.2571	0.0789
uid62243	0.298342	0.0892	0.1522	0.1833	0.0315
uid168183	0.298355	0.1261	0.2257	0.2278	0.0513
uid57815	0.298362	0.0661	0.1237	0.1500	0.0329
uid66391	0.298369	0.0748	0.1444	0.1595	0.0312
uid58007	0.298370	0.0894	0.1496	0.1819	0.0322
uid58161	0.298378	0.2033	0.3020	0.2531	0.0664
uid58937	0.298435	0.0828	0.1610	0.1806	0.0274
uid66299	0.298436	0.0768	0.1396	0.1683	0.0264
uid82369	0.298455	0.1982	0.3118	0.2442	0.0584
uid158045	0.298502	0.1945	0.3024	0.2465	0.0627
uid41019	0.298524	0.1578	0.2614	0.2394	0.0531
uid68443	0.298557	0.0713	0.1402	0.1605	0.0340
uid49953	0.298561	0.0742	0.1375	0.1552	0.0240
uid162149	0.298565	0.0773	0.1467	0.1629	0.0283
uid162013	0.298644	0.2039	0.3333	0.3024	0.0879
uid58801	0.298699	0.1904	0.3055	0.2409	0.0548
uid62925	0.298700	0.0547	0.1059	0.1325	0.0284
uid170534	0.298705	0.1494	0.2368	0.2288	0.0447
uid89383	0.298709	0.1994	0.3124	0.2490	0.0667
uid58063	0.298715	0.1953	0.3101	0.2442	0.0632
uid62923	0.298731	0.0849	0.1442	0.1805	0.0312
uid83615	0.298797	0.0800	0.1533	0.1703	0.0348
uid168256	0.298824	0.1998	0.3142	0.2948	0.0683
uid66847	0.298828	0.0867	0.1573	0.1854	0.0365
uid58813	0.298842	0.1073	0.2092	0.2040	0.0339
uid58211	0.298854	0.1449	0.2316	0.2258	0.0444
uid86653	0.298893	0.1954	0.3051	0.2448	0.0662
uid86659	0.298905	0.1953	0.3058	0.2449	0.0694
uid86655	0.298906	0.1958	0.3047	0.2452	0.0660
uid86657	0.298907	0.1957	0.3028	0.2453	0.0662
uid58737	0.299007	0.0802	0.1507	0.1703	0.0272
uid58641	0.299019	0.0985	0.1720	0.1867	0.0358
uid158057	0.299036	0.1987	0.3141	0.2481	0.0590
uid73963	0.299045	0.2010	0.3094	0.2454	0.0538
uid88067	0.299046	0.1961	0.3031	0.2436	0.0629
uid59137	0.299110	0.1123	0.1951	0.2032	0.0507
uid62105	0.299115	0.1352	0.2292	0.2233	0.0442
uid197180	0.299156	0.1297	0.1973	0.1838	0.0967
uid197182	0.299164	0.0972	0.1673	0.1526	0.0616
uid175469	0.299196	0.2030	0.3335	0.3072	0.0757
uid57851	0.299209	0.2392	0.3352	0.2866	0.0344
uid55259	0.299227	0.0936	0.1703	0.1810	0.0380
uid59009	0.299233	0.0850	0.1576	0.1736	0.0335
uid158161	0.299234	0.1945	0.3103	0.2457	0.0669
uid158357	0.299248	0.1945	0.3103	0.2457	0.0669
uid42523	0.299256	0.0541	0.1061	0.1430	0.0273
uid165871	0.299271	0.0684	0.1267	0.1605	0.0252
uid58961	0.299277	0.1949	0.3073	0.2419	0.0664
uid194119	0.299327	0.1249	0.2100	0.2011	0.0528
uid158159	0.299327	0.1942	0.3042	0.2427	0.0616
uid189952	0.299385	0.0868	0.1601	0.1825	0.0527
uid201037	0.299403	0.0630	0.1228	0.1537	0.0273
uid159541	0.299416	0.0998	0.1659	0.1897	0.0355
uid70839	0.299425	0.1859	0.2970	0.2388	0.0621
uid183003	0.299434	0.0777	0.1525	0.1739	0.0398
uid164779	0.299434	0.1955	0.3032	0.2646	0.0785
uid88063	0.299440	0.2069	0.3184	0.2514	0.0655
uid183006	0.299443	0.0838	0.1489	0.1735	0.0427
uid158043	0.299513	0.1964	0.3101	0.2497	0.0662
uid198768	0.299535	0.2379	0.3392	0.2899	0.0316
uid58099	0.299565	0.0673	0.1233	0.1595	0.0214
uid59353	0.299579	0.0889	0.1493	0.1840	0.0360
uid58167	0.299586	0.0735	0.1459	0.1753	0.0415
uid162509	0.299600	0.1046	0.1938	0.2011	0.0343
uid81083	0.299623	0.3466	0.4837	0.3903	0.0857
uid170612	0.299623	0.1797	0.2913	0.2603	0.0574
uid63399	0.299629	0.1649	0.2703	0.2591	0.0497
uid58383	0.299670	0.0762	0.1420	0.1648	0.0302
uid58921	0.299678	0.0581	0.1100	0.1461	0.0235
uid168379	0.299732	0.0929	0.1623	0.1814	0.0337
uid158855	0.299740	0.0800	0.1536	0.1746	0.0370
uid62909	0.299770	0.0886	0.1493	0.1825	0.0314
uid60727	0.299778	0.2002	0.3281	0.2943	0.0806
uid81081	0.299795	0.0461	0.0886	0.1264	0.0240
uid58027	0.299803	0.2007	0.3089	0.2480	0.0652
uid86751	0.299822	0.2018	0.3083	0.2507	0.0636
uid59301	0.299845	0.1957	0.3124	0.2429	0.0614
uid58047	0.299867	0.0565	0.1124	0.1391	0.0282
uid176364	0.299880	0.0810	0.1591	0.1598	0.0430
uid58159	0.299887	0.2138	0.3229	0.2575	0.0657
uid59217	0.299890	0.0815	0.1576	0.1814	0.0312
uid57733	0.299898	0.0679	0.1260	0.1567	0.0276
uid57967	0.299907	0.0666	0.1199	0.1559	0.0214
uid158857	0.299916	0.0804	0.1548	0.1751	0.0363
uid58859	0.299945	0.0805	0.1482	0.1717	0.0260
uid59387	0.299949	0.0975	0.1632	0.1912	0.0311
uid88069	0.299983	0.1946	0.3037	0.2465	0.0692
uid182930	0.299999	0.0706	0.1373	0.1681	0.0356
uid58305	0.300003	0.1501	0.2520	0.2340	0.0421
uid182932	0.300017	0.0753	0.1437	0.1706	0.0346
uid58431	0.300023	0.1315	0.2282	0.2221	0.0533
uid57823	0.300049	0.0437	0.0809	0.1189	0.0206
uid82367	0.300058	0.2020	0.2617	0.2286	0.0405
uid77119	0.300063	0.1117	0.1993	0.2078	0.0495
uid184011	0.300069	0.1288	0.2200	0.2244	0.0428
uid57707	0.300092	0.1678	0.2545	0.2063	0.0476
uid175779	0.300122	0.1604	0.2457	0.2090	0.0382
uid73585	0.300158	0.1606	0.2798	0.2490	0.0357
uid183113	0.300200	0.0870	0.1697	0.1799	0.0396
uid161961	0.300227	0.1056	0.1807	0.1995	0.0401
uid183112	0.300281	0.0672	0.1311	0.1590	0.0318
uid59251	0.300312	0.1122	0.1849	0.2034	0.0408
uid156845	0.300343	0.1901	0.3045	0.2452	0.0552
uid58639	0.300345	0.0747	0.1340	0.1636	0.0270
uid59419	0.300387	0.0961	0.1669	0.1891	0.0317
uid171995	0.300400	0.0792	0.1437	0.1631	0.0319
uid173372	0.300418	0.1679	0.2577	0.1989	0.0481
uid58799	0.300455	0.1981	0.3095	0.2457	0.0596
uid74025	0.300455	0.1041	0.2014	0.2115	0.0347
uid58183	0.300472	0.1561	0.2392	0.2384	0.0528
uid57951	0.300493	0.2627	0.3820	0.3065	0.0398
uid58363	0.300518	0.1513	0.2446	0.2387	0.0514
uid58873	0.300528	0.0813	0.1558	0.1713	0.0343
uid78933	0.300540	0.0976	0.1631	0.1916	0.0317
uid162009	0.300547	0.0841	0.1473	0.1678	0.0282
uid57645	0.300564	0.1077	0.1829	0.2020	0.0406
uid183008	0.300567	0.0994	0.1744	0.1847	0.0518
uid59061	0.300617	0.0650	0.1179	0.1549	0.0376
uid81775	0.300681	0.1284	0.2197	0.2210	0.0375
uid42975	0.300693	0.0583	0.1104	0.1463	0.0275
uid81627	0.300724	0.1071	0.1768	0.1949	0.0348
uid53037	0.300741	0.1174	0.1966	0.1876	0.0421
uid59161	0.300746	0.1971	0.3023	0.2713	0.0451
uid162203	0.300754	0.0965	0.1692	0.1837	0.0323
uid59371	0.300756	0.2270	0.3252	0.2753	0.0342
uid58425	0.300774	0.0983	0.1647	0.1928	0.0326
uid59187	0.300775	0.1268	0.2316	0.2247	0.0574
uid193704	0.300794	0.0644	0.1241	0.1466	0.0275
uid48809	0.300820	0.1854	0.2811	0.2583	0.0685
uid46181	0.300842	0.1586	0.2555	0.2471	0.0482
uid89389	0.300862	0.0985	0.1652	0.1912	0.0322
uid203393	0.300899	0.0620	0.1160	0.1479	0.0219
uid58123	0.300938	0.1571	0.2712	0.2339	0.0433
uid58615	0.300953	0.1106	0.1991	0.2048	0.0460
uid46253	0.300958	0.0563	0.1090	0.1440	0.0266
uid158039	0.300981	0.1979	0.3072	0.2527	0.0618
uid162107	0.301003	0.1838	0.2771	0.2526	0.0602
uid57849	0.301014	0.1788	0.2974	0.2595	0.0557
uid58679	0.301022	0.1045	0.1794	0.1980	0.0396
uid159869	0.301044	0.0990	0.1666	0.1940	0.0322
uid158853	0.301057	0.0807	0.1540	0.1735	0.0361
uid53371	0.301104	0.1201	0.2043	0.2174	0.0405
uid176370	0.301107	0.0538	0.1034	0.1410	0.0268
uid59025	0.301154	0.0845	0.1524	0.1779	0.0390
uid57623	0.301250	0.0988	0.1654	0.1906	0.0322
uid61575	0.301256	0.1702	0.2574	0.2351	0.0491
uid159519	0.301268	0.6308	0.7556	0.6216	0.1515
uid58075	0.301272	0.0633	0.1153	0.1568	0.0242
uid58025	0.301273	0.0834	0.1647	0.1868	0.0369
uid57593	0.301295	0.0854	0.1530	0.1783	0.0282
uid58011	0.301353	0.0991	0.1745	0.1899	0.0445
uid59355	0.301363	0.0980	0.1654	0.1911	0.0313
uid173373	0.301376	0.1640	0.2503	0.1961	0.0493
uid198767	0.301377	0.2389	0.3472	0.3030	0.0223
uid46943	0.301379	0.1109	0.1858	0.2010	0.0380
uid62265	0.301384	0.1035	0.1955	0.2141	0.0484
uid46839	0.301385	0.1106	0.1852	0.2006	0.0386
uid78143	0.301418	0.1327	0.2053	0.2030	0.0664
uid57803	0.301434	0.0652	0.1299	0.1626	0.0333
uid183115	0.301441	0.0818	0.1481	0.1701	0.0396
uid58521	0.301459	0.1006	0.1736	0.1988	0.0425
uid53251	0.301472	0.1138	0.2033	0.2085	0.0552
uid67351	0.301479	0.0780	0.1436	0.1741	0.0271
uid61645	0.301481	0.2437	0.3543	0.3162	0.0223
uid61247	0.301495	0.1276	0.2202	0.2325	0.0456
uid61601	0.301497	0.1601	0.2608	0.2395	0.0534
uid58081	0.301501	0.0697	0.1314	0.1615	0.0294
uid68687	0.301510	0.2328	0.3473	0.2847	0.0599
uid59241	0.301532	0.0863	0.1619	0.1748	0.0352
uid165873	0.301599	0.3284	0.4601	0.3917	0.0605
uid59015	0.301601	0.0843	0.1585	0.1693	0.0346
uid159871	0.301625	0.0864	0.1596	0.1751	0.0357
uid57927	0.301625	0.0864	0.1594	0.1751	0.0357
uid183485	0.301626	0.1019	0.1883	0.1943	0.0417
uid83617	0.301633	0.0864	0.1599	0.1750	0.0357
uid193717	0.301650	0.3198	0.4411	0.3841	0.0588
uid48999	0.301653	0.0920	0.1677	0.1765	0.0426
uid58133	0.301739	0.1341	0.2400	0.2309	0.0547
uid71131	0.301779	0.0803	0.1507	0.1674	0.0326
uid57937	0.301795	0.0624	0.1164	0.1498	0.0227
uid162105	0.301814	0.1754	0.2627	0.2419	0.0577
uid46083	0.301875	0.1097	0.2064	0.2142	0.0331
uid58729	0.301876	0.0497	0.0988	0.1369	0.0261
uid58355	0.301883	0.0713	0.1315	0.1573	0.0315
uid175777	0.301922	0.0734	0.1355	0.1595	0.0361
uid77127	0.301931	0.3361	0.4613	0.3947	0.0630
uid59183	0.301958	0.1275	0.2055	0.2085	0.0448
uid58243	0.301992	0.2565	0.3736	0.3094	0.0446
uid183341	0.302000	0.1217	0.2012	0.2146	0.0551
uid162041	0.302017	0.1156	0.1921	0.1797	0.0448
uid61597	0.302077	0.1168	0.1978	0.1963	0.0467
uid162023	0.302092	0.1919	0.3174	0.2761	0.0556
uid63627	0.302122	0.1913	0.3102	0.2757	0.0530
uid58611	0.302171	0.1601	0.2617	0.2433	0.0605
uid176498	0.302173	0.1109	0.1867	0.1900	0.0469
uid193764	0.302174	0.2018	0.3289	0.2566	0.0475
uid58763	0.302174	0.1869	0.3040	0.2672	0.0556
uid186598	0.302183	0.1720	0.2604	0.2391	0.0522
uid58019	0.302191	0.0844	0.1599	0.1748	0.0350
uid58163	0.302212	0.0984	0.1566	0.1887	0.0319
uid191340	0.302280	0.1647	0.2608	0.2468	0.0535
uid58699	0.302289	0.0490	0.0935	0.1319	0.0244
uid171260	0.302340	0.0680	0.1280	0.1526	0.0320
uid158171	0.302354	0.1814	0.2790	0.2588	0.0584
uid55727	0.302371	0.1474	0.2464	0.2425	0.0553
uid58857	0.302374	0.2253	0.3211	0.2789	0.0518
uid57773	0.302387	0.1497	0.2555	0.2305	0.0392
uid58603	0.302443	0.0935	0.1643	0.1828	0.0365
uid59319	0.302473	0.0796	0.1503	0.1683	0.0327
uid58501	0.302493	0.1384	0.2328	0.2179	0.0476
uid41601	0.302629	0.0873	0.1495	0.1807	0.0364
uid58173	0.302629	0.1382	0.2479	0.2372	0.0591
uid171829	0.302631	0.2514	0.3704	0.3261	0.0226
uid57725	0.302634	0.0771	0.1438	0.1670	0.0325
uid57969	0.302649	0.0876	0.1488	0.1844	0.0384
uid58723	0.302671	0.0844	0.1483	0.1743	0.0312
uid68749	0.302676	0.0957	0.1671	0.1904	0.0373
uid173370	0.302684	0.1655	0.2539	0.2023	0.0539
uid61607	0.302692	0.1555	0.2626	0.2319	0.0512
uid184079	0.302694	0.1602	0.2637	0.2265	0.0298
uid58013	0.302752	0.2595	0.3774	0.3149	0.0404
uid58401	0.302774	0.1618	0.2441	0.2031	0.0477
uid59105	0.302844	0.1778	0.2812	0.2577	0.0667
uid51367	0.302863	0.0996	0.1887	0.1832	0.0461
uid59143	0.302870	0.0994	0.1685	0.1857	0.0339
uid59209	0.302895	0.1697	0.2605	0.2461	0.0584
uid182483	0.302897	0.1971	0.3100	0.2463	0.0534
uid58765	0.302926	0.1116	0.1859	0.1888	0.0503
uid58651	0.302941	0.0741	0.1327	0.1662	0.0274
uid66305	0.302941	0.2016	0.2905	0.2462	0.0455
uid46345	0.302959	0.1156	0.1901	0.1970	0.0505
uid188480	0.302976	0.0752	0.1335	0.1650	0.0213
uid58371	0.303009	0.0552	0.1086	0.1409	0.0233
uid82347	0.303021	0.0847	0.1434	0.1757	0.0327
uid59051	0.303022	0.1143	0.2104	0.1945	0.0688
uid183337	0.303041	0.1102	0.1901	0.1902	0.0531
uid58907	0.303090	0.0999	0.1582	0.1923	0.0326
uid184342	0.303100	0.0951	0.1644	0.1843	0.0352
uid167583	0.303112	0.0711	0.1294	0.1594	0.0321
uid59127	0.303113	0.1294	0.2210	0.2164	0.0496
uid68057	0.303126	0.1012	0.1643	0.1921	0.0343
uid41533	0.303148	0.3273	0.4513	0.3838	0.0590
uid57953	0.303167	0.0540	0.1060	0.1393	0.0235
uid57869	0.303171	0.1845	0.3032	0.2662	0.0535
uid170940	0.303193	0.0983	0.1686	0.1875	0.0344
uid198526	0.303229	0.0985	0.1759	0.1811	0.0305
uid173858	0.303238	0.0611	0.1152	0.1448	0.0244
uid62937	0.303246	0.0826	0.1570	0.1734	0.0342
uid58205	0.303258	0.1040	0.2036	0.1781	0.0654
uid184343	0.303399	0.1255	0.2218	0.2201	0.0440
uid58499	0.303423	0.1827	0.2755	0.2463	0.0646
uid162113	0.303434	0.0931	0.1639	0.1862	0.0379
uid58245	0.303491	0.2584	0.3807	0.3163	0.0410
uid62225	0.303550	0.1142	0.2060	0.2073	0.0549
uid158679	0.303555	0.1117	0.1880	0.1931	0.0467
uid58809	0.303561	0.1841	0.3024	0.2688	0.0504
uid58073	0.303567	0.0509	0.0988	0.1319	0.0226
uid46661	0.303580	0.0989	0.1779	0.1823	0.0313
uid58169	0.303590	0.1395	0.2531	0.2231	0.0621
uid190222	0.303600	0.1129	0.1917	0.1927	0.0501
uid183007	0.303646	0.0926	0.1780	0.1952	0.0439
uid57647	0.303716	0.1479	0.2474	0.2353	0.0470
uid87037	0.303726	0.0621	0.1124	0.1466	0.0241
uid184822	0.303781	0.0936	0.1544	0.1891	0.0361
uid162739	0.303793	0.1101	0.1850	0.1883	0.0474
uid58987	0.303808	0.0879	0.1688	0.1801	0.0325
uid205052	0.303823	0.1118	0.2044	0.1800	0.0566
uid51505	0.303851	0.1193	0.2035	0.2103	0.0312
uid59027	0.303878	0.0977	0.1660	0.1847	0.0337
uid50545	0.303882	0.0884	0.1571	0.1794	0.0299
uid175904	0.303956	0.1790	0.2771	0.2579	0.0487
uid59079	0.304049	0.0822	0.1585	0.1747	0.0476
uid58735	0.304053	0.0686	0.1250	0.1574	0.0276
uid57843	0.304069	0.0698	0.1269	0.1594	0.0307
uid61245	0.304097	0.2040	0.3200	0.2719	0.0535
uid68707	0.304100	0.0924	0.1785	0.1780	0.0543
uid182934	0.304117	0.1028	0.1826	0.1962	0.0468
uid58107	0.304117	0.2461	0.3590	0.3134	0.0289
uid46803	0.304232	0.1397	0.2299	0.2360	0.0436
uid49485	0.304304	0.0968	0.1765	0.1810	0.0437
uid158685	0.304310	0.1105	0.1864	0.1909	0.0496
uid158677	0.304322	0.1117	0.1881	0.1906	0.0478
uid162055	0.304326	0.0718	0.1335	0.1573	0.0327
uid57591	0.304326	0.0663	0.1233	0.1587	0.0247
uid58769	0.304337	0.0513	0.1024	0.1346	0.0236
uid161973	0.304344	0.1905	0.2832	0.2532	0.0655
uid58113	0.304393	0.0879	0.1660	0.1718	0.0340
uid162053	0.304442	0.1114	0.2043	0.1823	0.0574
uid59227	0.304462	0.2009	0.3258	0.2543	0.0475
uid58189	0.304482	0.1447	0.2477	0.2344	0.0378
uid58275	0.304493	0.1246	0.2178	0.2217	0.0568
uid182733	0.304496	0.0671	0.1229	0.1504	0.0265
uid61593	0.304504	0.1018	0.1750	0.1944	0.0397
uid61581	0.304600	0.1523	0.2566	0.2358	0.0470
uid58957	0.304635	0.0914	0.1534	0.1879	0.0375
uid58697	0.304652	0.0597	0.1145	0.1472	0.0260
uid58291	0.304712	0.1171	0.1989	0.2095	0.0403
uid61637	0.304715	0.1109	0.1887	0.1941	0.0486
uid46801	0.304723	0.1392	0.2235	0.2273	0.0405
uid162089	0.304736	0.0730	0.1330	0.1663	0.0324
uid58967	0.304752	0.2365	0.3705	0.3209	0.0771
uid58369	0.304755	0.0536	0.1055	0.1387	0.0230
uid58701	0.304779	0.0580	0.1111	0.1430	0.0233
uid59265	0.304787	0.1191	0.2080	0.2063	0.0327
uid49725	0.304789	0.1154	0.2108	0.2037	0.0561
uid58071	0.304798	0.2615	0.3854	0.3184	0.0502
uid58361	0.304805	0.1382	0.2433	0.2413	0.0548
uid59129	0.304852	0.1549	0.2504	0.2229	0.0540
uid68741	0.304869	0.6320	0.7356	0.5963	0.1562
uid162001	0.304903	0.1520	0.2176	0.1922	0.0597
uid66303	0.304913	0.0596	0.1074	0.1431	0.0237
uid196598	0.304945	0.0730	0.1342	0.1668	0.0322
uid59403	0.304972	0.1217	0.2110	0.2151	0.0421
uid188115	0.304995	0.3403	0.4689	0.4032	0.0661
uid58595	0.305013	0.1974	0.2930	0.2576	0.0687
uid58375	0.305017	0.1815	0.2969	0.2723	0.0583
uid41287	0.305071	0.3654	0.4979	0.4232	0.0735
uid58319	0.305084	0.1648	0.2773	0.2387	0.0543
uid49469	0.305181	0.1289	0.2174	0.2210	0.0354
uid58419	0.305226	0.0856	0.1456	0.1587	0.0490
uid58625	0.305293	0.1331	0.2102	0.1980	0.0754
uid58323	0.305438	0.1703	0.2917	0.2516	0.0531
uid58599	0.305455	0.0728	0.1316	0.1553	0.0378
uid58177	0.305465	0.0822	0.1528	0.1825	0.0526
uid57977	0.305480	0.0721	0.1327	0.1647	0.0313
uid59101	0.305492	0.1042	0.1726	0.1855	0.0407
uid181998	0.305554	0.1982	0.2941	0.2565	0.0670
uid57643	0.305621	0.1843	0.3152	0.2646	0.0643
uid58909	0.305679	0.0601	0.1151	0.1470	0.0251
uid159693	0.305716	0.1090	0.1831	0.2049	0.0354
uid58139	0.305723	0.0779	0.1518	0.1802	0.0414
uid59271	0.305723	0.1112	0.1873	0.1884	0.0492
uid161999	0.305773	0.1578	0.2223	0.2022	0.0649
uid47087	0.305773	0.1469	0.2106	0.1969	0.0642
uid168320	0.305780	0.0629	0.1191	0.1519	0.0348
uid58059	0.305805	0.1143	0.2145	0.1833	0.0631
uid58811	0.305851	0.1915	0.2899	0.2555	0.0654
uid83161	0.305854	0.0816	0.1409	0.1713	0.0354
uid83123	0.305859	0.1021	0.1764	0.1833	0.0463
uid89379	0.305876	0.1929	0.2888	0.2550	0.0635
uid68747	0.305879	0.0717	0.1298	0.1601	0.0315
uid89373	0.305912	0.1935	0.2894	0.2554	0.0635
uid58467	0.305940	0.1263	0.2190	0.2156	0.0439
uid57945	0.305955	0.0721	0.1324	0.1674	0.0316
uid198830	0.305963	0.0863	0.1544	0.1783	0.0417
uid59367	0.305964	0.1294	0.2267	0.2243	0.0445
uid57597	0.306029	0.0846	0.1518	0.1762	0.0410
uid57993	0.306057	0.1580	0.2214	0.2019	0.0646
uid174512	0.306060	0.1627	0.2668	0.2253	0.0575
uid198829	0.306077	0.0845	0.1518	0.1760	0.0410
uid58039	0.306107	0.1070	0.2083	0.1756	0.0622
uid58175	0.306117	0.1401	0.2516	0.2320	0.0571
uid46679	0.306140	0.1567	0.2222	0.2048	0.0607
uid62921	0.306148	0.1009	0.1782	0.1912	0.0400
uid57853	0.306263	0.2749	0.3712	0.3220	0.0708
uid57933	0.306305	0.2653	0.3747	0.3144	0.0435
uid41333	0.306343	0.1237	0.2099	0.1999	0.0531
uid58617	0.306345	0.0945	0.1579	0.1894	0.0304
uid58303	0.306350	0.0556	0.1078	0.1388	0.0226
uid159955	0.306360	0.1082	0.1828	0.2017	0.0390
uid59405	0.306399	0.1565	0.2456	0.2260	0.0538
uid58127	0.306399	0.1489	0.2526	0.2437	0.0622
uid59041	0.306478	0.1549	0.2569	0.2242	0.0652
uid59083	0.306482	0.1132	0.1904	0.1918	0.0504
uid162173	0.306522	0.0728	0.1339	0.1661	0.0318
uid58777	0.306531	0.1074	0.1897	0.1951	0.0566
uid195459	0.306651	0.0760	0.1374	0.1634	0.0374
uid59291	0.306654	0.1399	0.1929	0.2208	0.0310
uid57745	0.306655	0.1570	0.2543	0.2176	0.0515
uid58129	0.306658	0.1727	0.2856	0.2691	0.0570
uid50119	0.306670	0.1006	0.1746	0.1820	0.0431
uid59185	0.306694	0.1543	0.2647	0.2346	0.0517
uid183338	0.306742	0.1035	0.1830	0.1968	0.0446
uid58479	0.306745	0.1043	0.1882	0.2036	0.0562
uid58627	0.306763	0.0756	0.1372	0.1685	0.0306
uid58631	0.306787	0.0978	0.1637	0.1908	0.0359
uid62131	0.306850	0.1580	0.2515	0.2148	0.0495
uid190882	0.306870	0.2348	0.3366	0.2970	0.0571
uid46251	0.306889	0.2346	0.3362	0.2946	0.0539
uid70791	0.306899	0.1633	0.2619	0.2504	0.0455
uid197202	0.306950	0.0918	0.1623	0.1746	0.0396
uid40659	0.306988	0.1096	0.1831	0.2050	0.0341
uid57833	0.307038	0.0995	0.2028	0.2204	0.0459
uid58473	0.307063	0.1332	0.2353	0.2162	0.0465
uid184078	0.307067	0.0723	0.1286	0.1584	0.0318
uid205540	0.307125	0.0931	0.1561	0.1867	0.0327
uid46989	0.307135	0.1198	0.2086	0.1963	0.0520
uid58999	0.307146	0.2024	0.2951	0.2595	0.0695
uid66323	0.307158	0.1006	0.1663	0.1972	0.0327
uid189950	0.307171	0.1539	0.2540	0.2148	0.0541
uid59275	0.307192	0.0729	0.1331	0.1665	0.0313
uid189951	0.307246	0.1638	0.2658	0.2297	0.0506
uid168996	0.307260	0.0744	0.1362	0.1695	0.0320
uid183340	0.307283	0.1030	0.1833	0.1937	0.0482
uid158693	0.307285	0.0582	0.1091	0.1457	0.0221
uid62245	0.307343	0.0848	0.1524	0.1694	0.0358
uid59231	0.307362	0.1413	0.2306	0.2209	0.0664
uid59243	0.307430	0.1062	0.1798	0.1931	0.0440
uid57589	0.307443	0.1927	0.2873	0.2550	0.0664
uid66601	0.307444	0.1857	0.2755	0.2629	0.0673
uid58693	0.307446	0.1934	0.2874	0.2553	0.0664
uid162087	0.307465	0.1559	0.2459	0.2151	0.0739
uid60723	0.307485	0.1340	0.2319	0.2234	0.0427
uid68691	0.307505	0.1575	0.2210	0.2188	0.0490
uid168665	0.307508	0.1649	0.2337	0.2230	0.0533
uid41819	0.307553	0.1132	0.1962	0.2076	0.0429
uid81439	0.307597	0.0959	0.1756	0.1889	0.0344
uid197154	0.307605	0.1384	0.2032	0.1898	0.0469
uid159657	0.307626	0.1139	0.1986	0.2084	0.0453
uid59179	0.307691	0.1429	0.2379	0.2451	0.0485
uid158173	0.307742	0.1427	0.2260	0.2037	0.0633
uid170255	0.307758	0.1349	0.2229	0.2012	0.0566
uid162097	0.307766	0.1373	0.2362	0.2342	0.0800
uid46841	0.307770	0.3435	0.4392	0.3768	0.0782
uid180867	0.307793	0.1076	0.1859	0.2026	0.0491
uid60859	0.307855	0.1651	0.2363	0.2149	0.0533
uid59029	0.307901	0.0992	0.1701	0.1937	0.0352
uid165185	0.307903	0.0722	0.1328	0.1644	0.0299
uid57635	0.307914	0.1630	0.2685	0.2260	0.0595
uid158369	0.307956	0.1344	0.1857	0.2172	0.0319
uid49533	0.307960	0.0995	0.1839	0.1796	0.0427
uid58131	0.307992	0.1635	0.2752	0.2601	0.0685
uid61599	0.307993	0.1162	0.1945	0.2072	0.0465
uid57607	0.308082	0.1496	0.2381	0.2289	0.0445
uid62103	0.308091	0.1349	0.2235	0.1991	0.0548
uid81629	0.308103	0.1072	0.1752	0.1840	0.0596
uid161097	0.308122	0.1848	0.2884	0.2678	0.0598
uid58553	0.308175	0.1418	0.2308	0.2295	0.0517
uid61609	0.308182	0.1680	0.2801	0.2432	0.0562
uid52781	0.308225	0.0935	0.1712	0.1892	0.0376
uid49487	0.308230	0.1113	0.2028	0.2041	0.0536
uid58989	0.308269	0.0971	0.1806	0.2016	0.0436
uid45927	0.308284	0.1940	0.2797	0.2597	0.0591
uid58213	0.308376	0.1075	0.1830	0.1931	0.0441
uid58135	0.308378	0.0937	0.1789	0.1969	0.0477
uid57915	0.308380	0.0872	0.1530	0.1762	0.0382
uid58891	0.308450	0.1416	0.2322	0.2214	0.0683
uid50331	0.308510	0.1593	0.2564	0.2630	0.0507
uid158071	0.308512	0.0783	0.1481	0.1780	0.0312
uid58939	0.308518	0.2074	0.3016	0.2628	0.0673
uid42519	0.308534	0.0758	0.1339	0.1688	0.0280
uid59163	0.308555	0.2964	0.4575	0.3722	0.0697
uid41729	0.308557	0.1490	0.2452	0.2347	0.0628
uid159875	0.308719	0.1934	0.2783	0.2594	0.0592
uid59195	0.308755	0.1171	0.2133	0.1903	0.0551
uid197193	0.308901	0.1361	0.2223	0.2031	0.0581
uid57897	0.308918	0.1619	0.2768	0.2477	0.0525
uid172628	0.308953	0.1587	0.2189	0.2022	0.0703
uid59095	0.308964	0.1357	0.2101	0.2088	0.0564
uid58831	0.308970	0.1020	0.1686	0.1950	0.0418
uid46231	0.309039	0.2213	0.3215	0.2760	0.0528
uid73771	0.309076	0.1479	0.2346	0.2087	0.0522
uid58917	0.309082	0.1032	0.1707	0.1938	0.0421
uid67387	0.309093	0.1690	0.2786	0.2560	0.0518
uid58061	0.309111	0.1456	0.2067	0.1965	0.0667
uid59249	0.309179	0.1068	0.1749	0.1964	0.0436
uid58755	0.309189	0.0923	0.1772	0.1958	0.0516
uid181997	0.309202	0.1512	0.2423	0.2138	0.0733
uid162193	0.309206	0.1121	0.1885	0.2067	0.0460
uid58535	0.309214	0.1197	0.2062	0.2052	0.0630
uid58541	0.309277	0.0891	0.1548	0.1787	0.0386
uid197194	0.309292	0.1493	0.2381	0.2086	0.0576
uid175256	0.309373	0.1321	0.1950	0.2003	0.0388
uid87001	0.309424	0.1041	0.1750	0.1978	0.0449
uid158047	0.309471	0.1026	0.1695	0.1939	0.0446
uid59063	0.309476	0.1043	0.1726	0.1953	0.0434
uid158073	0.309492	0.0787	0.1486	0.1789	0.0302
uid58687	0.309554	0.2043	0.3002	0.2599	0.0689
uid51695	0.309555	0.1643	0.2458	0.2196	0.0696
uid58001	0.309589	0.0955	0.1633	0.1887	0.0299
uid59363	0.309610	0.0701	0.1292	0.1604	0.0284
uid59373	0.309612	0.1541	0.2581	0.2393	0.0471
uid172631	0.309619	0.1588	0.2188	0.2019	0.0709
uid162047	0.309630	0.0882	0.1545	0.1787	0.0373
uid162049	0.309630	0.0882	0.1545	0.1787	0.0373
uid58789	0.309640	0.1420	0.2329	0.2224	0.0651
uid58201	0.309647	0.1051	0.1760	0.1927	0.0433
uid172629	0.309662	0.1595	0.2205	0.2024	0.0672
uid172624	0.309687	0.1586	0.2188	0.2033	0.0667
uid172626	0.309702	0.1590	0.2188	0.2036	0.0664
uid175255	0.309712	0.1408	0.2038	0.2124	0.0401
uid172625	0.309723	0.1593	0.2200	0.2024	0.0667
uid172627	0.309727	0.1594	0.2198	0.2028	0.0664
uid87003	0.309782	0.1521	0.2454	0.2136	0.0699
uid58403	0.309802	0.1611	0.2593	0.2671	0.0457
uid58537	0.309832	0.1100	0.1946	0.1933	0.0594
uid58915	0.309889	0.1022	0.1698	0.1907	0.0418
uid58523	0.309894	0.0776	0.1434	0.1659	0.0453
uid189748	0.309907	0.1062	0.1878	0.1947	0.0479
uid172630	0.309972	0.1590	0.2205	0.2028	0.0669
uid201427	0.309988	0.1051	0.1772	0.1986	0.0436
uid62097	0.309995	0.1582	0.2481	0.2285	0.0714
uid176368	0.310034	0.1463	0.2415	0.2197	0.0599
uid57793	0.310057	0.1055	0.1772	0.1989	0.0437
uid57659	0.310080	0.1061	0.1874	0.1949	0.0479
uid73423	0.310156	0.0922	0.1533	0.1789	0.0298
uid58953	0.310206	0.0945	0.1771	0.1980	0.0417
uid58017	0.310240	0.1045	0.1714	0.1924	0.0418
uid80743	0.310242	0.1236	0.2121	0.1967	0.0527
uid58973	0.310256	0.1015	0.1691	0.1923	0.0419
uid193773	0.310280	0.1126	0.1991	0.2068	0.0445
uid58683	0.310301	0.1448	0.2167	0.2189	0.0547
uid59269	0.310336	0.1049	0.1759	0.1931	0.0427
uid86059	0.310365	0.1019	0.1701	0.1945	0.0430
uid59191	0.310387	0.1872	0.2931	0.2706	0.0638
uid48819	0.310468	0.1312	0.1925	0.2144	0.0347
uid59273	0.310496	0.1525	0.2407	0.2281	0.0595
uid58215	0.310550	0.1053	0.1808	0.1971	0.0444
uid162949	0.310568	0.1390	0.2403	0.2322	0.0554
uid53543	0.310570	0.1431	0.2112	0.1922	0.0412
uid50609	0.310592	0.1468	0.2102	0.2129	0.0431
uid162195	0.310594	0.1012	0.1690	0.1918	0.0413
uid184077	0.310612	0.1526	0.2214	0.2177	0.0448
uid84397	0.310640	0.0997	0.1670	0.1924	0.0416
uid176363	0.310666	0.1315	0.2211	0.2217	0.0585
uid57973	0.310754	0.1056	0.1780	0.1979	0.0436
uid61619	0.310783	0.1580	0.2262	0.2064	0.0607
uid72767	0.310797	0.1526	0.2531	0.2395	0.0620
uid62099	0.310814	0.1400	0.2064	0.1928	0.0447
uid84393	0.310834	0.1020	0.1691	0.1952	0.0427
uid58415	0.310850	0.1075	0.1837	0.1975	0.0476
uid86647	0.310886	0.1525	0.2413	0.2235	0.0661
uid162947	0.310895	0.1328	0.2254	0.2216	0.0482
uid47317	0.310964	0.0814	0.1520	0.1814	0.0331
uid58531	0.310978	0.0889	0.1561	0.1811	0.0389
uid58309	0.311017	0.1853	0.3117	0.2666	0.0577
uid58533	0.311020	0.1651	0.2572	0.2254	0.0573
uid161975	0.311032	0.0865	0.1524	0.1766	0.0342
uid87035	0.311080	0.1060	0.1752	0.1945	0.0434
uid197167	0.311155	0.0797	0.1498	0.1397	0.0628
uid51721	0.311190	0.1055	0.1863	0.2085	0.0888
uid51371	0.311215	0.1002	0.1832	0.1918	0.0389
uid54341	0.311238	0.2001	0.2920	0.2545	0.0719
uid58049	0.311268	0.1251	0.2139	0.2131	0.0457
uid57765	0.311299	0.2416	0.3310	0.3092	0.0777
uid198746	0.311315	0.1031	0.1707	0.1949	0.0421
uid57995	0.311335	0.1821	0.3070	0.2634	0.0496
uid57875	0.311360	0.0821	0.1528	0.1828	0.0381
uid59431	0.311368	0.1019	0.1714	0.1935	0.0428
uid58287	0.311430	0.0778	0.1433	0.1630	0.0430
uid184824	0.311466	0.1654	0.2341	0.2173	0.0618
uid86645	0.311475	0.1023	0.1698	0.1954	0.0424
uid59247	0.311515	0.1008	0.1690	0.1906	0.0423
uid58313	0.311560	0.1793	0.2964	0.2519	0.0542
uid81197	0.311579	0.1220	0.2154	0.2067	0.0474
uid162043	0.311586	0.0888	0.1551	0.1783	0.0395
uid58151	0.311586	0.1502	0.2627	0.2459	0.0528
uid87049	0.311588	0.1023	0.1700	0.1943	0.0426
uid58583	0.311593	0.1048	0.1776	0.1940	0.0429
uid57799	0.311648	0.1015	0.1682	0.1930	0.0422
uid86061	0.311705	0.1034	0.1705	0.1946	0.0428
uid162061	0.311749	0.0956	0.1599	0.1818	0.0385
uid57627	0.311767	0.1285	0.2158	0.2134	0.0637
uid55845	0.311768	0.0563	0.1023	0.1410	0.0263
uid178014	0.311774	NA	NA	NA	NA
uid50547	0.311839	0.0660	0.1204	0.1579	0.0313
uid58591	0.311850	0.1595	0.2584	0.2277	0.0723
uid58539	0.311852	0.1263	0.2066	0.2069	0.0586
uid62123	0.311874	0.1552	0.2479	0.2273	0.0667
uid58197	0.311991	0.1356	0.2280	0.2198	0.0643
uid57649	0.311995	0.1381	0.2348	0.2201	0.0558
uid58887	0.312002	0.2043	0.2819	0.2234	0.0648
uid58623	0.312006	0.0871	0.1509	0.1785	0.0341
uid58607	0.312051	0.0794	0.1483	0.1801	0.0364
uid59325	0.312126	0.1584	0.2500	0.2200	0.0922
uid58979	0.312157	0.0983	0.1652	0.1846	0.0395
uid159233	0.312184	0.1024	0.1735	0.1892	0.0443
uid58191	0.312206	0.1025	0.1757	0.1953	0.0468
uid67391	0.312333	0.2030	0.3248	0.2824	0.0626
uid57729	0.312390	0.1359	0.2066	0.2103	0.0549
uid59097	0.312399	0.1018	0.1702	0.1926	0.0432
uid58587	0.312479	0.2027	0.3008	0.2792	0.0744
uid58033	0.312502	0.1415	0.2351	0.2249	0.0528
uid57625	0.312509	0.1807	0.2795	0.2501	0.0664
uid59153	0.312532	0.0804	0.1492	0.1812	0.0349
uid68283	0.312547	0.2066	0.3114	0.2875	0.0774
uid156881	0.312574	0.1259	0.2164	0.2154	0.0622
uid65787	0.312580	0.1050	0.1991	0.1812	0.0449
uid46807	0.312616	0.0802	0.1388	0.1740	0.0303
uid158049	0.312617	0.0651	0.1201	0.1615	0.0293
uid58613	0.312635	0.1410	0.2409	0.2227	0.0571
uid195457	0.312721	0.1313	0.2227	0.2130	0.0612
uid59205	0.312732	0.1052	0.1775	0.1831	0.0512
uid58609	0.312776	0.0821	0.1535	0.1854	0.0388
uid62907	0.312846	0.1030	0.1753	0.1898	0.0432
uid58045	0.312852	0.1365	0.2223	0.2152	0.0579
uid58077	0.312913	0.2001	0.2784	0.2446	0.0476
uid198769	0.312941	0.1334	0.2227	0.2153	0.0606
uid58037	0.312957	0.0824	0.1535	0.1803	0.0391
uid161923	0.312996	0.1542	0.2466	0.2268	0.0644
uid58487	0.312997	0.0817	0.1494	0.1828	0.0362
uid59297	0.313014	0.0770	0.1347	0.1716	0.0313
uid157913	0.313020	0.1067	0.1886	0.1936	0.0489
uid57711	0.313030	0.2051	0.2806	0.2225	0.0645
uid158059	0.313047	0.1074	0.1888	0.1944	0.0489
uid159835	0.313048	0.1074	0.1885	0.1944	0.0489
uid58357	0.313088	0.1710	0.2833	0.2406	0.0476
uid159537	0.313103	0.1298	0.2160	0.2131	0.0471
uid159873	0.313103	0.1066	0.1885	0.1946	0.0488
uid88075	0.313109	0.2784	0.3841	0.3289	0.0763
uid58157	0.313123	0.0802	0.1496	0.1830	0.0345
uid195458	0.313153	0.1315	0.2222	0.2148	0.0599
uid161955	0.313159	0.1272	0.2162	0.2134	0.0630
uid57631	0.313188	0.1851	0.2868	0.2511	0.0457
uid193709	0.313220	0.1293	0.2219	0.2153	0.0612
uid59407	0.313233	0.1329	0.2247	0.2079	0.0533
uid58893	0.313241	0.1846	0.2868	0.2508	0.0453
uid162073	0.313272	0.0795	0.1390	0.1749	0.0309
uid190101	0.313302	0.1015	0.1706	0.1918	0.0427
uid59011	0.313343	0.2020	0.2800	0.2347	0.0642
uid197178	0.313384	0.1151	0.1931	0.1906	0.0709
uid161921	0.313400	0.1539	0.2467	0.2212	0.0668
uid62715	0.313411	0.0637	0.1182	0.1622	0.0283
uid57611	0.313424	0.1952	0.3031	0.2724	0.0678
uid58485	0.313542	0.0853	0.1604	0.1866	0.0395
uid59151	0.313547	0.0822	0.1517	0.1824	0.0372
uid161971	0.313580	0.1939	0.2946	0.2747	0.0743
uid57827	0.313588	0.3807	0.5047	0.4226	0.0849
uid60855	0.313603	0.1339	0.2225	0.2174	0.0617
uid58629	0.313605	0.1701	0.2754	0.2406	0.0463
uid158537	0.313631	0.0843	0.1566	0.1870	0.0385
uid61569	0.313670	0.1410	0.2153	0.2061	0.0755
uid57781	0.313677	0.0924	0.1581	0.1858	0.0413
uid47083	0.313686	0.1422	0.2209	0.2195	0.0769
uid49871	0.313773	0.0752	0.1334	0.1748	0.0322
uid58235	0.313775	0.1389	0.2286	0.2185	0.0564
uid57831	0.313779	0.0922	0.1575	0.1856	0.0412
uid46657	0.313782	0.1025	0.1735	0.1979	0.0467
uid57657	0.313787	0.0841	0.1537	0.1694	0.0499
uid62083	0.313808	0.3292	0.4473	0.3856	0.0859
uid158119	0.313811	0.0837	0.1562	0.1870	0.0390
uid58359	0.313841	0.1695	0.2824	0.2504	0.0527
uid58005	0.313856	0.1610	0.2408	0.2049	0.0860
uid158165	0.313863	0.0658	0.1217	0.1400	0.0402
uid162007	0.313864	0.0907	0.1567	0.1811	0.0403
uid86887	0.313864	0.1300	0.2196	0.2134	0.0627
uid59969	0.313884	0.0853	0.1495	0.1821	0.0345
uid170941	0.313936	0.1391	0.2454	0.2398	0.0745
uid58619	0.313945	0.0832	0.1545	0.1853	0.0373
uid73587	0.313945	0.1245	0.2234	0.2050	0.0487
uid163995	0.313971	0.0924	0.1581	0.1855	0.0421
uid59391	0.313980	0.0984	0.1658	0.1872	0.0403
uid62273	0.314006	0.1228	0.2035	0.2023	0.0455
uid58217	0.314068	0.1021	0.1723	0.1930	0.0420
uid58307	0.314071	0.1715	0.2831	0.2415	0.0470
uid57957	0.314073	0.0750	0.1310	0.1672	0.0290
uid84383	0.314091	0.0982	0.1669	0.1882	0.0430
uid174335	0.314119	0.0748	0.1320	0.1716	0.0283
uid72801	0.314121	0.1265	0.2042	0.1996	0.0543
uid59425	0.314146	0.0962	0.1633	0.1900	0.0422
uid57991	0.314176	0.1046	0.1782	0.1899	0.0438
uid58437	0.314219	0.1761	0.2841	0.2441	0.0472
uid162011	0.314331	0.0978	0.1644	0.1867	0.0395
uid59091	0.314357	0.0934	0.1588	0.1860	0.0415
uid162077	0.314388	0.2007	0.3026	0.2791	0.0710
uid162129	0.314460	0.1278	0.2182	0.2115	0.0494
uid58423	0.314465	0.1681	0.2862	0.2496	0.0549
uid41023	0.314473	0.0967	0.1633	0.1905	0.0429
uid162093	0.314515	0.2060	0.3049	0.2870	0.0708
uid58819	0.314536	0.1798	0.2906	0.2476	0.0483
uid59295	0.314545	0.0733	0.1292	0.1691	0.0284
uid58963	0.314585	0.1573	0.2625	0.2103	0.0784
uid58093	0.314612	0.1620	0.2580	0.2348	0.0715
uid161947	0.314612	0.0985	0.1664	0.1861	0.0410
uid59395	0.314620	0.1002	0.1728	0.1971	0.0523
uid59289	0.314630	0.1712	0.2591	0.2368	0.0620
uid57621	0.314640	0.0850	0.1579	0.1842	0.0378
uid62979	0.314640	0.0891	0.1556	0.1807	0.0397
uid58223	0.314665	0.1451	0.2402	0.2270	0.0499
uid58395	0.314707	0.0970	0.1648	0.1861	0.0429
uid58593	0.314732	0.1582	0.2528	0.2173	0.0680
uid52593	0.314742	0.0966	0.1629	0.1882	0.0405
uid188478	0.314779	0.0737	0.1336	0.1631	0.0343
uid86861	0.314802	0.0802	0.1383	0.1760	0.0308
uid162099	0.314885	0.0983	0.1656	0.1858	0.0424
uid161985	0.314887	0.0932	0.1585	0.1854	0.0387
uid189241	0.314891	0.0964	0.1616	0.1890	0.0403
uid40821	0.314949	0.0941	0.1590	0.1871	0.0401
uid58803	0.314956	0.0974	0.1655	0.1853	0.0415
uid58637	0.315002	0.1884	0.3005	0.2646	0.0455
uid59235	0.315035	0.0929	0.1584	0.1854	0.0421
uid59375	0.315053	0.1012	0.1705	0.1887	0.0441
uid59383	0.315055	0.0952	0.1608	0.1875	0.0399
uid162101	0.315063	0.0972	0.1639	0.1884	0.0418
uid161949	0.315076	0.0982	0.1659	0.1860	0.0409
uid162069	0.315099	0.0865	0.1541	0.1839	0.0385
uid161987	0.315114	0.0903	0.1591	0.1826	0.0398
uid70155	0.315149	0.1022	0.1736	0.1927	0.0444
uid57825	0.315149	0.1948	0.2976	0.2726	0.0665
uid161965	0.315179	0.0914	0.1603	0.1845	0.0403
uid59085	0.315184	0.0844	0.1543	0.1698	0.0473
uid58143	0.315217	0.0802	0.1430	0.1727	0.0339
uid161939	0.315221	0.0901	0.1565	0.1820	0.0409
uid175524	0.315315	0.2087	0.3051	0.2404	0.0736
uid58145	0.315325	0.0965	0.1605	0.1895	0.0375
uid178948	0.315383	0.1293	0.2219	0.2109	0.0515
uid189751	0.315390	0.2765	0.4163	0.3519	0.0841
uid176127	0.315466	0.0938	0.1598	0.1866	0.0413
uid187277	0.315480	0.0953	0.1615	0.1865	0.0426
uid162153	0.315489	0.0932	0.1598	0.1875	0.0418
uid161951	0.315509	0.0973	0.1639	0.1851	0.0407
uid46655	0.315534	0.0921	0.1575	0.1865	0.0405
uid59377	0.315572	0.0962	0.1636	0.1852	0.0426
uid57819	0.315578	0.2042	0.3010	0.2831	0.0684
uid185180	0.315590	0.0847	0.1565	0.1767	0.0367
uid199898	0.315597	0.1474	0.2622	0.2245	0.0567
uid57761	0.315632	0.1738	0.2877	0.2381	0.0523
uid162139	0.315663	0.0900	0.1554	0.1805	0.0406
uid58783	0.315665	0.0958	0.1641	0.1845	0.0414
uid161991	0.315670	0.0965	0.1631	0.1907	0.0419
uid175905	0.315699	0.0936	0.1598	0.1859	0.0412
uid176128	0.315728	0.0937	0.1596	0.1852	0.0413
uid59245	0.315810	0.0990	0.1669	0.1865	0.0417
uid162081	0.315847	0.2020	0.3023	0.2825	0.0734
uid161993	0.315883	0.0950	0.1615	0.1861	0.0398
uid59379	0.315896	0.0918	0.1584	0.1877	0.0405
uid77129	0.315912	0.1621	0.2538	0.2332	0.0807
uid58895	0.315986	0.1834	0.2885	0.2522	0.0431
uid68101	0.316029	0.5119	0.6630	0.5386	0.1156
uid41013	0.316032	0.0969	0.1640	0.1882	0.0435
uid68449	0.316054	0.1210	0.1821	0.1936	0.0541
uid162181	0.316093	0.0800	0.1385	0.1753	0.0306
uid57771	0.316096	0.1501	0.2411	0.2149	0.0673
uid187411	0.316101	0.0764	0.1371	0.1664	0.0365
uid41297	0.316114	0.0782	0.1367	0.1762	0.0307
uid162051	0.316122	0.0968	0.1621	0.1873	0.0431
uid61649	0.316165	0.2023	0.3061	0.2778	0.0729
uid172463	0.316182	0.0840	0.1524	0.1813	0.0357
uid161931	0.316186	0.0967	0.1635	0.1866	0.0425
uid41021	0.316233	0.0948	0.1609	0.1890	0.0418
uid52537	0.316243	0.0708	0.1296	0.1644	0.0273
uid183630	0.316304	0.2660	0.4036	0.3394	0.0774
uid162079	0.316337	0.2002	0.3048	0.2796	0.0696
uid162075	0.316342	0.2013	0.3082	0.2824	0.0703
uid58621	0.316356	0.0889	0.1643	0.1826	0.0519
uid58725	0.316360	0.0709	0.1290	0.1653	0.0348
uid162115	0.316361	0.0914	0.1577	0.1847	0.0417
uid41925	0.316361	0.1708	0.2655	0.2549	0.0679
uid57779	0.316408	0.0971	0.1636	0.1854	0.0400
uid57907	0.316427	0.1211	0.2135	0.1982	0.0483
uid57929	0.316499	0.1627	0.2685	0.2452	0.0737
uid43089	0.316516	0.0895	0.1552	0.1855	0.0427
uid59343	0.316553	0.0965	0.1660	0.1919	0.0408
uid58393	0.316559	0.0972	0.1652	0.1865	0.0420
uid167045	0.316596	0.0969	0.1632	0.1907	0.0382
uid58247	0.316624	0.1344	0.2272	0.2162	0.0660
uid158845	0.316647	0.4032	0.4807	0.4139	0.1118
uid59065	0.316671	0.1085	0.1774	0.1858	0.0689
uid57979	0.316684	0.1504	0.2497	0.2385	0.0717
uid162065	0.316720	0.0693	0.1275	0.1612	0.0337
uid86855	0.316740	0.0671	0.1225	0.1625	0.0329
uid57741	0.316743	0.0851	0.1513	0.1814	0.0351
uid67315	0.316747	0.0693	0.1278	0.1613	0.0337
uid58119	0.316766	0.2077	0.2928	0.2828	0.0782
uid185181	0.316812	0.0807	0.1441	0.1750	0.0410
uid183629	0.316828	0.2725	0.4202	0.3409	0.0871
uid67313	0.316860	0.0693	0.1277	0.1613	0.0337
uid58919	0.316878	0.0915	0.1574	0.1829	0.0427
uid59393	0.317003	0.3682	0.5294	0.4513	0.0459
uid63663	0.317012	0.0860	0.1552	0.1839	0.0371
uid162085	0.317064	0.1993	0.3067	0.2828	0.0731
uid189749	0.317184	0.2722	0.4115	0.3449	0.0641
uid59381	0.317207	0.0942	0.1621	0.1861	0.0424
uid189752	0.317288	0.2732	0.4206	0.3406	0.0839
uid197183	0.317298	0.1028	0.1896	0.1877	0.0696
uid162083	0.317348	0.2020	0.3041	0.2816	0.0720
uid58747	0.317364	0.1031	0.1661	0.1815	0.0406
uid193707	0.317387	0.0777	0.1363	0.1759	0.0314
uid197160	0.317415	0.1133	0.1896	0.1913	0.0663
uid51489	0.317529	0.0986	0.1684	0.1880	0.0600
uid165043	0.317733	0.0963	0.1672	0.1857	0.0441
uid189840	0.317754	0.2997	0.4385	0.3820	0.0712
uid62981	0.317759	0.0914	0.1586	0.1832	0.0403
uid161967	0.317988	0.1981	0.2983	0.2769	0.0708
uid80739	0.318010	0.0797	0.1450	0.1747	0.0402
uid46219	0.318016	0.0947	0.1780	0.1708	0.0738
uid193705	0.318118	0.0988	0.1700	0.1867	0.0433
uid58579	0.318418	0.4127	0.5428	0.4565	0.0793
uid57817	0.318426	0.1965	0.2974	0.2728	0.0709
uid197157	0.318460	0.1216	0.2130	0.2040	0.0694
uid68103	0.318654	0.0790	0.1415	0.1725	0.0381
uid60851	0.318741	0.1941	0.2922	0.2678	0.0701
uid66567	0.318890	0.1358	0.2248	0.2233	0.0558
uid197169	0.318898	0.1418	0.2312	0.2228	0.0827
uid59341	0.319129	0.1255	0.2048	0.2053	0.0533
uid189750	0.319346	0.2698	0.4248	0.3410	0.0640
uid58727	0.319400	0.0826	0.1436	0.1795	0.0366
uid58935	0.319430	0.1132	0.1787	0.1832	0.0651
uid65267	0.319568	0.1665	0.2516	0.2284	0.0661
uid57723	0.319572	0.1099	0.1795	0.1817	0.0687
uid202924	0.319753	0.1084	0.1767	0.1812	0.0682
uid73895	0.319782	0.1010	0.1799	0.1982	0.0590
uid65785	0.320232	0.1094	0.1878	0.2029	0.0574
uid185308	0.320362	0.3449	0.4439	0.3780	0.0758
uid174151	0.320612	0.0688	0.1271	0.1546	0.0360
uid41875	0.320756	0.1815	0.2604	0.2275	0.0885
uid58655	0.320954	0.1145	0.1828	0.1847	0.0710
uid170256	0.321106	0.0643	0.1204	0.1543	0.0373
uid198431	0.321226	0.0639	0.1239	0.1550	0.0310
uid168323	0.321461	0.1395	0.2135	0.2202	0.0687
uid48363	0.321561	0.0789	0.1427	0.1783	0.0408
uid168997	0.321666	0.0767	0.1421	0.1754	0.0391
uid197162	0.321690	0.1146	0.2004	0.2071	0.0752
uid84387	0.321700	0.0708	0.1288	0.1584	0.0385
uid58329	0.321750	0.3438	0.4459	0.3795	0.0712
uid197176	0.321858	0.1131	0.1973	0.1850	0.0758
uid197155	0.321891	0.1259	0.2041	0.2107	0.0743
uid57913	0.321933	0.3462	0.4561	0.3893	0.0772
uid57619	0.321957	0.0701	0.1286	0.1600	0.0375
uid158847	0.322398	0.3473	0.4606	0.3817	0.0858
uid72793	0.322710	0.0764	0.1400	0.1796	0.0348
uid83159	0.322881	0.0634	0.1186	0.1522	0.0369
uid68285	0.322914	0.1364	0.2195	0.2159	0.0643
uid68147	0.323020	0.1323	0.2085	0.2204	0.0803
uid59285	0.323092	0.3478	0.4657	0.3856	0.0851
uid59073	0.323213	0.0679	0.1263	0.1562	0.0357
uid158533	0.323228	0.3503	0.4685	0.3978	0.0779
uid59283	0.323250	0.3484	0.4671	0.3848	0.0851
uid51175	0.323457	0.1047	0.1922	0.2022	0.0480
uid42113	0.323655	0.0650	0.1220	0.1542	0.0353
uid162147	0.323671	0.0681	0.1269	0.1573	0.0370
uid57805	0.324006	0.3515	0.4655	0.3870	0.0830
uid158535	0.324075	0.3485	0.4528	0.4011	0.0913
uid58121	0.324205	0.2262	0.3182	0.2926	0.0794
uid58057	0.324341	0.0989	0.1732	0.1749	0.0524
uid59145	0.324450	0.0641	0.1198	0.1538	0.0356
uid158849	0.324557	0.3659	0.4767	0.3967	0.0909
uid57999	0.324562	0.3252	0.4416	0.3766	0.0868
uid60821	0.324823	0.1414	0.2303	0.2198	0.0724
uid45897	0.324945	0.1226	0.2183	0.2142	0.0385
uid58855	0.325186	0.2146	0.3071	0.2869	0.0711
uid41997	0.325264	0.0915	0.1639	0.1708	0.0566
uid52535	0.325290	0.4279	0.5492	0.4804	0.1000
uid42777	0.325323	0.1110	0.1818	0.1806	0.0682
uid58645	0.325487	0.2585	0.3893	0.3387	0.0613
uid43697	0.325541	0.1733	0.2628	0.2330	0.0714
uid197161	0.325911	0.1118	0.1947	0.2041	0.0701
uid42011	0.326470	0.0929	0.1590	0.1711	0.0654
uid158843	0.326850	0.3609	0.4715	0.3979	0.0877
uid172738	0.326933	0.2467	0.3884	0.3007	0.0976
uid59257	0.327078	0.1508	0.2413	0.2264	0.0652
uid59169	0.327351	0.1094	0.1909	0.2022	0.0726
uid197159	0.327921	0.1136	0.1938	0.2019	0.0784
uid65783	0.327975	0.1324	0.2210	0.2190	0.0528
uid197177	0.328075	0.1270	0.2158	0.1863	0.1179
uid186740	0.329052	0.4495	0.5892	0.5305	0.1000
uid197179	0.329510	0.0929	0.1599	0.1824	0.0587
uid197166	0.330010	0.1062	0.1812	0.1870	0.0692
uid197158	0.330381	0.1602	0.2479	0.2184	0.0800
uid58713	0.330948	0.1017	0.1811	0.2109	0.0541
uid197174	0.331389	0.0878	0.1552	0.1748	0.0700
uid58475	0.331568	0.0923	0.1606	0.1874	0.0493
uid59427	0.331595	0.2703	0.3944	0.3475	0.0678
uid46653	0.331616	0.1265	0.2060	0.2152	0.0734
uid172737	0.331790	0.2924	0.4053	0.3470	0.0839
uid59219	0.332095	0.1076	0.1823	0.1882	0.0766
uid58255	0.332270	0.1062	0.1862	0.2023	0.0539
uid58543	0.332436	0.0945	0.1690	0.1876	0.0489
uid197201	0.332487	0.0891	0.1548	0.1763	0.0712
uid47075	0.332560	0.4065	0.5495	0.4937	0.0784
uid197165	0.332622	0.0846	0.1496	0.1715	0.0771
uid68705	0.332688	0.1359	0.2267	0.2221	0.0858
uid58749	0.332691	0.0918	0.1701	0.1927	0.0573
uid197164	0.332712	0.0891	0.1587	0.1824	0.0598
uid58943	0.332765	0.4113	0.5535	0.4904	0.0680
uid58241	0.333610	0.1236	0.2033	0.2107	0.0613
uid58111	0.333915	0.3045	0.4165	0.3481	0.0881
uid62095	0.334417	0.2241	0.3434	0.3019	0.0908
uid41863	0.334505	0.1171	0.1984	0.1832	0.0703
uid55771	0.334583	0.0809	0.1560	0.1868	0.0512
uid59037	0.334734	0.0911	0.1743	0.1979	0.0599
uid57885	0.335669	0.1308	0.2051	0.2033	0.0560
uid190183	0.336120	0.1509	0.2407	0.2139	0.0852
uid162031	0.336336	0.1651	0.2369	0.2236	0.0659
uid73419	0.336508	0.0939	0.1651	0.1825	0.0648
uid88073	0.336730	0.0761	0.1295	0.1706	0.0538
uid58031	0.336815	0.1581	0.2355	0.2128	0.0646
uid197156	0.336884	0.1064	0.1782	0.1902	0.0772
uid60849	0.337112	0.1640	0.2349	0.2244	0.0663
uid161977	0.337167	0.0958	0.1790	0.1972	0.0525
uid59171	0.337255	0.1182	0.2080	0.2039	0.0795
uid46255	0.337257	0.1187	0.1957	0.2058	0.0808
uid59777	0.337318	0.0801	0.1404	0.1746	0.0595
uid82363	0.337491	0.2363	0.3282	0.2804	0.0850
uid59177	0.337514	0.1165	0.1799	0.1774	0.0764
uid48131	0.337820	0.1463	0.2314	0.2075	0.0573
uid57763	0.337889	0.1514	0.2448	0.2099	0.0759
uid58477	0.337958	0.1553	0.2466	0.2140	0.0848
uid197153	0.338475	0.1543	0.2307	0.2091	0.0725
uid161981	0.338515	0.1285	0.2225	0.2235	0.0667
uid58519	0.338628	0.0726	0.1327	0.1663	0.0528
uid190184	0.338737	0.1457	0.2356	0.2051	0.0859
uid58525	0.338970	0.1672	0.2415	0.2248	0.0710
uid205051	0.339050	0.1332	0.2063	0.2150	0.0660
uid57743	0.339354	0.0970	0.1777	0.1979	0.0523
uid175570	0.339873	0.3745	0.5107	0.4508	0.0909
uid63405	0.339898	0.2258	0.3344	0.2931	0.1007
uid58413	0.339933	0.1367	0.2245	0.1968	0.0819
uid42393	0.340048	0.1403	0.2297	0.2004	0.0703
uid58867	0.340365	0.1020	0.1874	0.1888	0.0918
uid42115	0.340922	0.1552	0.2480	0.2139	0.0837
uid176374	0.341143	0.3720	0.5077	0.4407	0.0894
uid59059	0.341193	0.2926	0.4304	0.3540	0.0848
uid57731	0.341299	0.1025	0.1842	0.1917	0.0577
uid72481	0.341425	0.1990	0.2861	0.2411	0.0969
[truncated: 515 more rows]
