# Supplementary material for: Quickly Finding Orthologs as Reciprocal Best Hits with BLAT, LAST, and UBLAST: How Much Do We Miss?
Source: PLoS One. 2014 Jul 11;9(7):e101850. doi: 10.1371/journal.pone.0101850 (PMC4094424; doi:10.1371/journal.pone.0101850)
Supplement: Table Set S2 — These tables contain reciprocal best hit counts and homolog pair counts organized on a per query genome fashion. The directory contains the R-script used to run the t-tests comparing the results from each program, and a table with the results of these t-tests. (ZIP) [file pone.0101850.s002.zip › S2-Tables-Stats-Pairs/uid57675.RBH_norm.tbl]

Genome	GSS	blastp	usearch7	last	blat
uid13961	0.131461	1.0000	0.7451	0.7500	0.0081
uid51607	0.136969	1.0000	0.5890	0.6503	0.0000
uid1433	0.141390	1.0000	0.7207	0.7319	0.0128
uid155	0.146550	1.0000	0.5696	0.7215	0.0000
uid39575	0.161141	1.0000	0.7271	0.7729	0.0167
uid58009	0.163153	1.0000	0.6139	0.6832	0.0000
uid12410	0.172078	1.0000	0.7505	0.7429	0.0057
uid10623	0.183432	1.0000	0.7099	0.7451	0.0132
uid14003	0.183733	1.0000	0.7504	0.7240	0.0124
uid39439	0.183870	1.0000	0.7227	0.7287	0.0142
uid18881	0.184192	1.0000	0.7331	0.7430	0.0120
uid39573	0.186643	1.0000	0.7255	0.7830	0.0128
uid128	0.188626	1.0000	0.7448	0.7573	0.0145
uid14005	0.192459	1.0000	0.5873	0.6984	0.0000
uid38659	0.198754	1.0000	0.7316	0.7435	0.0099
uid48993	0.200447	1.0000	0.6837	0.7279	0.0034
uid57755	0.201128	1.0000	0.6636	0.7284	0.0062
uid45893	0.201823	1.0000	0.6814	0.6593	0.0032
uid167488	0.202074	1.0000	0.6602	0.7087	0.0000
uid10698	0.202703	1.0000	0.7176	0.7576	0.0115
uid58365	0.203478	1.0000	0.6524	0.7226	0.0061
uid62227	0.203806	1.0000	0.7196	0.7500	0.0000
uid58421	0.205515	1.0000	0.7230	0.7895	0.0055
uid75119	0.206202	1.0000	0.7147	0.7500	0.0032
uid58719	0.206570	1.0000	0.6947	0.6947	0.0062
uid59133	0.206713	1.0000	0.7026	0.7353	0.0033
uid51395	0.207477	1.0000	0.7036	0.7335	0.0000
uid74443	0.208456	1.0000	0.6659	0.7470	0.0048
uid51875	0.208486	1.0000	0.7216	0.7301	0.0028
uid58635	0.209053	1.0000	0.6990	0.7449	0.0051
uid65089	0.209736	1.0000	0.7305	0.7406	0.0025
uid73415	0.210371	1.0000	0.6927	0.7793	0.0084
uid58563	0.210674	1.0000	0.7312	0.7406	0.0000
uid162201	0.210842	1.0000	0.6827	0.7244	0.0032
uid183486	0.213282	1.0000	0.6989	0.7790	0.0000
uid58711	0.213968	1.0000	0.7236	0.7909	0.0072
uid12377	0.214518	1.0000	0.7438	0.7646	0.0104
uid58787	0.215268	1.0000	0.7348	0.8030	0.0076
uid82379	0.215397	1.0000	0.7288	0.7772	0.0024
uid58601	0.216556	1.0000	0.6940	0.7322	0.0027
uid57757	0.216623	1.0000	0.7026	0.7474	0.0079
uid63631	0.216974	1.0000	0.7651	0.7700	0.0073
uid57727	0.218184	1.0000	0.6981	0.7571	0.0071
uid84411	0.218538	1.0000	0.7275	0.7701	0.0095
uid58409	0.219310	1.0000	0.7351	0.7494	0.0072
uid66329	0.222183	1.0000	0.7266	0.7734	0.0047
uid57883	0.222251	1.0000	0.6418	0.7493	0.0060
uid66875	0.222257	1.0000	0.7595	0.7810	0.0071
uid59389	0.223963	1.0000	0.7433	0.7857	0.0112
uid189028	0.224285	1.0000	0.6976	0.7430	0.0043
uid58379	0.224323	1.0000	0.6987	0.7445	0.0044
uid189027	0.224546	1.0000	0.7015	0.7451	0.0044
uid59311	0.224668	1.0000	0.6582	0.7595	0.0127
uid57753	0.224698	1.0000	0.7672	0.7990	0.0147
uid57807	0.224762	1.0000	0.7115	0.7787	0.0130
uid52827	0.224766	1.0000	0.7551	0.7735	0.0092
uid58825	0.224976	1.0000	0.7204	0.7735	0.0082
uid58923	0.225183	1.0000	0.7347	0.7768	0.0063
uid58717	0.225878	1.0000	0.7108	0.8139	0.0045
uid162067	0.225934	1.0000	0.7187	0.7659	0.0062
uid57721	0.226061	1.0000	0.7275	0.7904	0.0084
uid43679	0.226383	1.0000	0.7346	0.7707	0.0064
uid58041	0.226687	1.0000	0.7365	0.7613	0.0158
uid58871	0.226695	1.0000	0.7175	0.7691	0.0062
uid58841	0.226793	1.0000	0.7229	0.7729	0.0083
uid167998	0.228019	1.0000	0.7171	0.7689	0.0086
uid197216	0.228273	1.0000	0.7441	0.7910	0.0043
uid184407	0.228470	1.0000	0.7356	0.7408	0.0079
uid162071	0.228913	1.0000	0.7373	0.7775	0.0042
uid57751	0.228955	1.0000	0.7488	0.7836	0.0050
uid58849	0.229438	1.0000	0.7226	0.7702	0.0083
uid54735	0.229581	1.0000	0.7340	0.7767	0.0095
uid54733	0.229664	1.0000	0.7679	0.8259	0.0089
uid58225	0.229700	1.0000	0.7606	0.7775	0.0127
uid58851	0.229794	1.0000	0.7263	0.7695	0.0082
uid49529	0.230209	1.0000	0.7392	0.7595	0.0127
uid70841	0.230483	1.0000	0.7380	0.8077	0.0096
uid61573	0.230794	1.0000	0.7295	0.7705	0.0121
uid59043	0.230896	1.0000	0.7611	0.7869	0.0070
uid168259	0.231764	1.0000	0.7518	0.7956	0.0073
uid68281	0.234218	1.0000	0.7606	0.8055	0.0125
uid184406	0.234356	1.0000	0.7291	0.7821	0.0163
uid57713	0.234627	1.0000	0.7360	0.7947	0.0160
uid57717	0.235025	1.0000	0.7516	0.7766	0.0230
uid62903	0.235592	1.0000	0.7365	0.8131	0.0225
uid41131	0.235735	1.0000	0.7447	0.7979	0.0106
uid43333	0.235971	1.0000	0.7623	0.7752	0.0103
uid58673	0.236059	1.0000	0.7377	0.7814	0.0018
uid195930	0.236250	1.0000	0.7065	0.7299	0.0052
uid162019	0.236350	1.0000	0.7364	0.7836	0.0018
uid58181	0.236704	1.0000	0.7551	0.7850	0.0150
uid176129	0.236710	1.0000	0.7532	0.7532	0.0130
uid61411	0.237007	1.0000	0.7300	0.7548	0.0248
uid59399	0.237333	1.0000	0.7773	0.8081	0.0095
uid66207	0.237482	1.0000	0.7340	0.7620	0.0080
uid43493	0.237650	1.0000	0.7565	0.7953	0.0155
uid52695	0.238123	1.0000	0.7490	0.8084	0.0134
uid167261	0.238127	1.0000	0.7798	0.8112	0.0180
uid42499	0.238141	1.0000	0.7371	0.7778	0.0108
uid59347	0.238758	1.0000	0.7380	0.7968	0.0134
uid171377	0.239001	1.0000	0.7539	0.7598	0.0156
uid65269	0.239096	1.0000	0.7130	0.7623	0.0202
uid176707	0.239251	1.0000	0.7538	0.7603	0.0151
uid57769	0.239556	1.0000	0.7330	0.7587	0.0018
uid81199	0.239560	1.0000	0.6994	0.7591	0.0213
uid61571	0.239727	1.0000	0.7313	0.7623	0.0018
uid190182	0.239751	1.0000	0.7314	0.7487	0.0069
uid201033	0.240067	1.0000	0.7511	0.7489	0.0110
uid57877	0.240093	1.0000	0.7428	0.7476	0.0144
uid58815	0.240496	1.0000	0.7239	0.7689	0.0225
uid57873	0.240767	1.0000	0.8057	0.8362	0.0153
uid169620	0.240966	1.0000	0.8130	0.8261	0.0130
uid67321	0.240997	1.0000	0.7254	0.7694	0.0130
uid58823	0.241057	1.0000	0.7173	0.7801	0.0157
uid176130	0.241312	1.0000	0.7488	0.7657	0.0121
uid66551	0.241439	1.0000	0.7544	0.7987	0.0177
uid59193	0.241817	1.0000	0.7529	0.7795	0.0171
uid51535	0.242012	1.0000	0.7466	0.8127	0.0110
uid72619	0.242206	NA	NA	NA	NA
uid58903	0.242453	1.0000	0.7388	0.7459	0.0118
uid40863	0.242846	1.0000	0.7002	0.7673	0.0147
uid58561	0.243393	1.0000	0.7567	0.7529	0.0209
uid184819	0.243420	1.0000	0.7248	0.7534	0.0050
uid48803	0.243492	1.0000	0.7364	0.7853	0.0082
uid72475	0.243579	1.0000	0.7577	0.7841	0.0132
uid46245	0.243994	1.0000	0.7729	0.7880	0.0090
uid58469	0.244127	1.0000	0.7338	0.7637	0.0050
uid74437	0.244209	1.0000	0.7773	0.7668	0.0045
uid45857	0.244232	1.0000	0.7452	0.7687	0.0107
uid58807	0.244432	1.0000	0.7804	0.8199	0.0126
uid63623	0.244515	1.0000	0.7296	0.7694	0.0139
uid59189	0.244551	1.0000	0.7937	0.7885	0.0087
uid60167	0.244633	1.0000	0.7306	0.7694	0.0167
uid51637	0.244911	1.0000	0.7621	0.7621	0.0218
uid58785	0.245151	1.0000	0.7013	0.7788	0.0177
uid57719	0.245716	1.0000	0.7515	0.7892	0.0105
uid58407	0.246127	1.0000	0.7676	0.7702	0.0235
uid59107	0.246134	1.0000	0.7543	0.7883	0.0046
uid171337	0.247036	1.0000	0.7613	0.7853	0.0105
uid172732	0.247296	1.0000	0.7451	0.8235	0.0098
uid68105	0.247365	1.0000	0.7688	0.7759	0.0057
uid74439	0.247773	1.0000	0.7576	0.7879	0.0080
uid172733	0.247882	1.0000	0.6667	0.8286	0.0095
uid172735	0.247959	1.0000	0.7778	0.8081	0.0101
uid196597	0.248059	1.0000	0.7225	0.7650	0.0175
uid42887	0.248092	1.0000	0.7556	0.7761	0.0224
uid58435	0.248214	1.0000	0.7664	0.8124	0.0053
uid50305	0.248868	1.0000	0.7828	0.7945	0.0087
uid172736	0.248873	1.0000	0.7157	0.7745	0.0098
uid67359	0.248899	1.0000	0.7510	0.7324	0.0145
uid54919	0.248971	1.0000	0.7574	0.7824	0.0088
uid58773	0.249180	1.0000	0.7778	0.7778	0.0202
uid43501	0.249430	1.0000	0.7834	0.7861	0.0107
uid172734	0.249455	1.0000	0.7182	0.7909	0.0091
uid184863	0.250231	1.0000	0.7771	0.8061	0.0087
uid58827	0.250474	1.0000	0.7529	0.7622	0.0163
uid58847	0.251105	1.0000	0.7936	0.7890	0.0229
uid202216	0.251200	1.0000	0.7840	0.7973	0.0518
uid157911	0.251505	1.0000	0.7474	0.7826	0.0145
uid167315	0.252165	1.0000	0.7791	0.8336	0.0088
uid57879	0.252803	1.0000	0.7799	0.7719	0.0255
uid58035	0.252970	1.0000	0.7942	0.7651	0.0201
uid58767	0.253043	1.0000	0.7958	0.7935	0.0232
uid70729	0.253291	1.0000	0.7868	0.7732	0.0181
uid58741	0.253444	1.0000	0.7849	0.7918	0.0206
uid58947	0.254765	1.0000	0.7755	0.7732	0.0204
uid46845	0.255366	1.0000	0.7925	0.8258	0.0131
uid184864	0.256715	1.0000	0.7491	0.7678	0.0300
uid58023	0.256917	1.0000	0.7570	0.7871	0.0221
uid61623	0.257219	1.0000	0.7697	0.7934	0.0293
uid57715	0.257574	1.0000	0.7573	0.7720	0.0309
uid68249	0.257840	1.0000	0.7621	0.7747	0.0168
uid57893	0.258327	1.0000	0.7808	0.7723	0.0274
uid49857	0.259058	1.0000	0.7286	0.7871	0.0146
uid171259	0.260660	1.0000	0.8343	0.8343	0.0387
uid177925	0.260768	1.0000	0.7427	0.7682	0.0201
uid190185	0.261150	1.0000	0.7896	0.7598	0.0261
uid170731	0.261470	1.0000	0.8242	0.8132	0.0330
uid197195	0.261481	1.0000	0.8415	0.8306	0.0328
uid202217	0.262719	1.0000	0.7788	0.7895	0.0483
uid63665	0.263344	1.0000	0.8333	0.8056	0.0389
uid61897	0.263379	1.0000	0.8251	0.8197	0.0383
uid47313	0.265057	1.0000	0.7643	0.8047	0.0149
uid157331	0.271795	1.0000	0.8364	0.8486	0.0208
uid162179	0.272325	1.0000	0.7995	0.8204	0.0433
uid65091	0.273189	1.0000	0.8333	0.8510	0.0413
uid184818	0.274255	1.0000	0.8275	0.8484	0.0320
uid202219	0.274291	1.0000	0.7965	0.7988	0.0398
uid82341	0.274542	1.0000	0.8237	0.8357	0.0492
uid168321	0.274620	1.0000	0.7777	0.7987	0.0442
uid51377	0.274709	1.0000	0.8324	0.8439	0.0376
uid41169	0.275745	1.0000	0.8322	0.8322	0.0446
uid42615	0.276160	1.0000	0.8142	0.7969	0.0455
uid58695	0.276407	1.0000	0.7919	0.7948	0.0375
uid161919	0.276453	1.0000	0.8347	0.8375	0.0427
uid192186	0.276926	1.0000	0.8158	0.8158	0.0422
uid66777	0.276944	1.0000	0.8296	0.8089	0.0367
uid58367	0.276964	1.0000	0.8113	0.8066	0.0469
uid68055	0.277201	1.0000	0.7935	0.7952	0.0404
uid47507	0.277225	1.0000	0.8570	0.8505	0.0455
uid184826	0.277589	1.0000	0.8282	0.7944	0.0379
uid178352	0.277668	1.0000	0.8408	0.8360	0.0322
uid158689	0.278024	1.0000	0.8161	0.7979	0.0410
uid66603	0.278042	1.0000	0.8215	0.8331	0.0529
uid50565	0.278073	1.0000	0.8226	0.8028	0.0405
uid171830	0.278138	1.0000	0.8212	0.8021	0.0405
uid193703	0.278164	1.0000	0.7938	0.8045	0.0409
uid86913	0.278342	1.0000	0.7990	0.7911	0.0373
uid59267	0.278562	1.0000	0.8272	0.8212	0.0410
uid46257	0.278585	1.0000	0.8141	0.8259	0.0491
uid157907	0.278790	1.0000	0.8162	0.8175	0.0418
uid163151	0.278860	1.0000	0.8291	0.8434	0.0348
uid41425	0.278967	1.0000	0.8335	0.8161	0.0384
uid49695	0.279093	1.0000	0.8014	0.8473	0.0446
uid197184	0.279455	1.0000	0.8355	0.8581	0.0468
uid174812	0.279471	1.0000	0.8078	0.8022	0.0453
uid61621	0.279636	1.0000	0.8358	0.8240	0.0264
uid62003	0.279721	1.0000	0.7958	0.8000	0.0400
uid170533	0.279751	1.0000	0.8035	0.8210	0.0404
uid61589	0.279832	1.0000	0.8284	0.8154	0.0326
uid66607	0.279950	1.0000	0.8343	0.8380	0.0365
uid59423	0.280058	1.0000	0.7870	0.7696	0.0368
uid184820	0.280215	1.0000	0.7953	0.7909	0.0360
uid162333	0.280228	1.0000	0.8079	0.8048	0.0349
uid58397	0.280247	1.0000	0.7896	0.8131	0.0429
uid58505	0.280391	1.0000	0.8345	0.8087	0.0386
uid58977	0.280460	1.0000	0.8132	0.8703	0.0352
uid57863	0.280567	1.0000	0.8242	0.8086	0.0400
uid58195	0.280632	1.0000	0.8394	0.8283	0.0443
uid186549	0.280670	1.0000	0.8332	0.8062	0.0474
uid164001	0.280723	1.0000	0.8051	0.7824	0.0376
uid65781	0.280846	1.0000	0.8152	0.8271	0.0359
uid82365	0.280860	1.0000	0.8244	0.8513	0.0345
uid77027	0.280959	1.0000	0.8211	0.8310	0.0371
uid43465	0.281043	1.0000	0.8319	0.8088	0.0422
uid68143	0.281053	1.0000	0.8067	0.8194	0.0412
uid58565	0.281087	1.0000	0.8028	0.8157	0.0380
uid89385	0.281121	1.0000	0.8012	0.7863	0.0378
uid57739	0.281128	1.0000	0.8032	0.8017	0.0409
uid66297	0.281367	1.0000	0.8321	0.8170	0.0376
uid57585	0.281409	1.0000	0.8000	0.8584	0.0337
uid59005	0.281489	1.0000	0.7843	0.7863	0.0353
uid67367	0.281508	1.0000	0.8170	0.8136	0.0375
uid201428	0.281536	1.0000	0.8063	0.8671	0.0338
uid57639	0.281591	1.0000	0.8549	0.8382	0.0458
uid203361	0.281631	1.0000	0.7943	0.7914	0.0200
uid62207	0.281693	1.0000	0.8239	0.8263	0.0364
uid58941	0.281737	1.0000	0.8382	0.8320	0.0389
uid55487	0.281745	1.0000	0.8275	0.8680	0.0493
uid83157	0.281751	1.0000	0.8420	0.8590	0.0395
uid59113	0.281824	1.0000	0.8349	0.8220	0.0467
uid48643	0.281855	1.0000	0.8263	0.7996	0.0334
uid58965	0.282023	1.0000	0.8126	0.8212	0.0287
uid59365	0.282056	1.0000	0.8219	0.8337	0.0408
uid89387	0.282108	1.0000	0.8074	0.7904	0.0411
uid58659	0.282172	1.0000	0.8202	0.8049	0.0361
uid87051	0.282282	1.0000	0.8104	0.8713	0.0339
uid58149	0.282380	1.0000	0.8281	0.8102	0.0403
uid63633	0.282463	1.0000	0.8359	0.8438	0.0290
uid87067	0.282467	1.0000	0.8045	0.8674	0.0337
uid87069	0.282470	1.0000	0.8104	0.8691	0.0339
uid68447	0.282496	1.0000	0.8086	0.8671	0.0315
uid168180	0.282497	1.0000	0.8199	0.8568	0.0396
uid158869	0.282568	1.0000	0.8204	0.8554	0.0396
uid161943	0.282583	1.0000	0.7971	0.7949	0.0334
uid61613	0.282596	1.0000	0.7892	0.7930	0.0389
uid87065	0.282597	1.0000	0.8081	0.8713	0.0339
uid62913	0.282610	1.0000	0.8432	0.8246	0.0450
uid159865	0.282629	1.0000	0.8223	0.8452	0.0471
uid63269	0.282690	1.0000	0.8315	0.8401	0.0455
uid177930	0.282697	1.0000	0.8408	0.8358	0.0572
uid48821	0.282709	1.0000	0.8223	0.8138	0.0411
uid84217	0.282734	1.0000	0.8603	0.8346	0.0447
uid158871	0.282753	1.0000	0.8183	0.8534	0.0397
uid62135	0.282770	1.0000	0.8401	0.8606	0.0457
uid62905	0.282790	1.0000	0.8234	0.8255	0.0460
uid43327	0.282811	1.0000	0.8343	0.8119	0.0372
uid193702	0.282812	1.0000	0.8345	0.8523	0.0410
uid167988	0.282834	1.0000	0.8305	0.8348	0.0388
uid158167	0.282867	1.0000	0.8364	0.8347	0.0440
uid62939	0.282894	1.0000	0.7987	0.7880	0.0375
uid68279	0.282895	1.0000	0.8178	0.8168	0.0327
uid83125	0.282913	1.0000	0.8370	0.8299	0.0383
uid43091	0.282969	1.0000	0.8074	0.8513	0.0425
uid61729	0.283017	1.0000	0.8316	0.8344	0.0402
uid197168	0.283059	1.0000	0.8675	0.8402	0.0450
uid58463	0.283081	1.0000	0.8099	0.7949	0.0370
uid167994	0.283098	1.0000	0.8080	0.7930	0.0382
uid67383	0.283151	1.0000	0.8221	0.8123	0.0366
uid59545	0.283155	1.0000	0.8164	0.8364	0.0402
uid176920	0.283156	1.0000	0.8036	0.8623	0.0339
uid58677	0.283184	1.0000	0.8172	0.8414	0.0457
uid203791	0.283194	1.0000	0.8457	0.8133	0.0396
uid58067	0.283259	1.0000	0.8286	0.8141	0.0368
uid86651	0.283311	1.0000	0.8280	0.8163	0.0376
uid162335	0.283328	1.0000	0.8575	0.8622	0.0499
uid58101	0.283328	1.0000	0.8312	0.8450	0.0448
uid162219	0.283358	1.0000	0.8328	0.8432	0.0414
uid57599	0.283362	1.0000	0.8358	0.8325	0.0433
uid182935	0.283369	1.0000	0.7932	0.8453	0.0594
uid49489	0.283431	1.0000	0.8280	0.8516	0.0472
uid52459	0.283440	1.0000	0.8696	0.8551	0.0145
uid59883	0.283490	1.0000	0.8309	0.8439	0.0390
uid89375	0.283498	1.0000	0.8422	0.8292	0.0375
uid58995	0.283524	1.0000	0.8261	0.8233	0.0361
uid168322	0.283575	1.0000	0.8217	0.7998	0.0391
uid49331	0.283601	1.0000	0.8142	0.8496	0.0428
uid202218	0.283683	1.0000	0.7972	0.8059	0.0371
uid58489	0.283726	1.0000	0.8185	0.8049	0.0390
uid205422	0.283845	1.0000	0.7897	0.7945	0.0373
uid201038	0.283867	1.0000	0.8234	0.8298	0.0422
uid58207	0.283883	1.0000	0.8437	0.8313	0.0324
uid193765	0.283906	1.0000	0.8420	0.8480	0.0417
uid40845	0.283937	1.0000	0.8282	0.8199	0.0347
uid197175	0.283940	1.0000	0.7987	0.8442	0.0373
uid60725	0.283979	1.0000	0.8485	0.8473	0.0356
uid58491	0.284001	1.0000	0.8054	0.7901	0.0369
uid175523	0.284024	1.0000	0.8120	0.7860	0.0380
uid59225	0.284035	1.0000	0.8606	0.8534	0.0505
uid42501	0.284055	1.0000	0.8349	0.8232	0.0407
uid58869	0.284068	1.0000	0.8438	0.8267	0.0227
uid49001	0.284083	1.0000	0.8290	0.8312	0.0381
uid58465	0.284142	1.0000	0.8069	0.7897	0.0370
uid58147	0.284169	1.0000	0.8215	0.8006	0.0369
uid158863	0.284227	1.0000	0.8297	0.8544	0.0412
uid57693	0.284290	1.0000	0.8033	0.8106	0.0414
uid41403	0.284318	1.0000	0.8290	0.8216	0.0455
uid196849	0.284380	1.0000	0.8190	0.8239	0.0401
uid54717	0.284381	1.0000	0.8160	0.8160	0.0421
uid75107	0.284543	1.0000	0.7973	0.8009	0.0342
uid60789	0.284545	1.0000	0.8406	0.8432	0.0437
uid58899	0.284627	1.0000	0.7882	0.8363	0.0512
uid61625	0.284656	1.0000	0.8153	0.8335	0.0394
uid47509	0.284659	1.0000	0.8375	0.8292	0.0396
uid62789	0.284684	1.0000	0.8204	0.8462	0.0392
uid61577	0.284725	1.0000	0.8195	0.8382	0.0394
uid43211	0.284764	1.0000	0.8267	0.8574	0.0469
uid62901	0.284825	1.0000	0.8311	0.8199	0.0366
uid158851	0.284840	1.0000	0.8388	0.8112	0.0468
uid58951	0.284861	1.0000	0.8142	0.7976	0.0364
uid159543	0.284891	1.0000	0.8156	0.8747	0.0331
uid162045	0.284905	1.0000	0.8313	0.8615	0.0409
uid52609	0.284923	1.0000	0.8090	0.8195	0.0406
uid58115	0.284926	1.0000	0.8189	0.8323	0.0449
uid167487	0.284998	1.0000	0.8329	0.8210	0.0426
uid46531	0.285031	1.0000	0.8230	0.8024	0.0450
uid63397	0.285042	1.0000	0.8176	0.8188	0.0459
uid54715	0.285059	1.0000	0.8152	0.8074	0.0418
uid65271	0.285077	1.0000	0.8493	0.8470	0.0432
uid57747	0.285091	1.0000	0.8140	0.8171	0.0345
uid66779	0.285103	1.0000	0.8296	0.8277	0.0382
uid58433	0.285104	1.0000	0.8117	0.8474	0.0411
uid158861	0.285118	1.0000	0.8303	0.8623	0.0459
uid59349	0.285154	1.0000	0.8534	0.8723	0.0284
uid58193	0.285182	1.0000	0.8288	0.8405	0.0460
uid43413	0.285183	1.0000	0.8268	0.8141	0.0390
uid65087	0.285198	1.0000	0.8240	0.7929	0.0449
uid61403	0.285224	1.0000	0.8073	0.8000	0.0394
uid162137	0.285322	1.0000	0.8322	0.8448	0.0460
uid62695	0.285341	1.0000	0.8345	0.8665	0.0459
uid57939	0.285344	1.0000	0.8340	0.8605	0.0460
uid58493	0.285361	1.0000	0.8432	0.8413	0.0409
uid51641	0.285382	1.0000	0.8198	0.8448	0.0451
uid61629	0.285388	1.0000	0.8151	0.8117	0.0510
uid176367	0.285455	1.0000	0.8378	0.8276	0.0550
uid159879	0.285458	1.0000	0.8558	0.8700	0.0284
uid159881	0.285458	1.0000	0.8558	0.8700	0.0284
uid59047	0.285497	1.0000	0.8127	0.8343	0.0393
uid193658	0.285502	1.0000	0.8291	0.8424	0.0477
uid54719	0.285516	1.0000	0.8247	0.8033	0.0458
uid197218	0.285558	1.0000	0.7946	0.8000	0.0333
uid60163	0.285562	1.0000	0.8356	0.8619	0.0442
uid158169	0.285568	1.0000	0.8055	0.8048	0.0341
uid159993	0.285575	1.0000	0.8534	0.8700	0.0284
uid54701	0.285618	1.0000	0.8234	0.8307	0.0345
uid59421	0.285668	1.0000	0.8005	0.7987	0.0355
uid59139	0.285698	1.0000	0.8292	0.8364	0.0422
uid57829	0.285720	1.0000	0.8694	0.8806	0.0248
uid177079	0.285737	1.0000	0.8492	0.8492	0.0340
uid43093	0.285749	1.0000	0.8156	0.8541	0.0504
uid162063	0.285777	1.0000	0.8679	0.8610	0.0273
uid40839	0.285780	1.0000	0.8146	0.8224	0.0376
uid58983	0.285804	1.0000	0.8381	0.8175	0.0419
uid175575	0.285814	1.0000	0.8650	0.8581	0.0297
uid57921	0.285840	1.0000	0.8615	0.8534	0.0509
uid159863	0.285855	1.0000	0.8538	0.8703	0.0283
uid177080	0.285891	1.0000	0.7995	0.7950	0.0380
uid159529	0.285894	1.0000	0.8727	0.8682	0.0273
uid57809	0.285913	1.0000	0.8662	0.8776	0.0249
uid175574	0.285918	1.0000	0.8670	0.8647	0.0367
uid58551	0.285928	1.0000	0.8163	0.8192	0.0337
uid60583	0.285930	1.0000	0.8431	0.8314	0.0416
uid193657	0.285932	1.0000	0.8209	0.8095	0.0438
uid68839	0.285973	1.0000	0.8000	0.8000	0.0344
uid186842	0.285977	1.0000	0.8553	0.8565	0.0431
uid184830	0.285983	1.0000	0.8009	0.8030	0.0344
uid61587	0.285986	1.0000	0.8211	0.8323	0.0297
uid57801	0.286029	1.0000	0.8403	0.8129	0.0411
uid48829	0.286036	1.0000	0.8069	0.8172	0.0422
uid196798	0.286046	1.0000	0.8528	0.8785	0.0280
uid57963	0.286050	1.0000	0.8744	0.8562	0.0274
uid58691	0.286080	1.0000	0.8283	0.7902	0.0371
uid193712	0.286088	1.0000	0.8521	0.8756	0.0282
uid193713	0.286095	1.0000	0.8521	0.8756	0.0282
uid167483	0.286096	1.0000	0.8521	0.8779	0.0282
uid161995	0.286096	1.0000	0.8521	0.8756	0.0282
uid57997	0.286123	1.0000	0.8649	0.8784	0.0293
uid167485	0.286135	1.0000	0.8541	0.8753	0.0282
uid162059	0.286145	1.0000	0.8291	0.8442	0.0453
uid59111	0.286152	1.0000	0.8604	0.8544	0.0459
uid57583	0.286165	1.0000	0.8287	0.8511	0.0365
uid175576	0.286168	1.0000	0.8739	0.8670	0.0298
uid55253	0.286173	1.0000	0.8355	0.8290	0.0570
uid57601	0.286198	1.0000	0.8409	0.8281	0.0385
uid197217	0.286206	1.0000	0.8215	0.8333	0.0387
uid46663	0.286208	1.0000	0.8277	0.8162	0.0280
uid175579	0.286222	1.0000	0.8646	0.8578	0.0271
uid184832	0.286223	1.0000	0.7985	0.7996	0.0354
uid189026	0.286246	1.0000	0.8644	0.8506	0.0276
uid62101	0.286299	1.0000	0.8345	0.8336	0.0341
uid196782	0.286302	1.0000	0.8551	0.8692	0.0280
uid57811	0.286354	1.0000	0.8691	0.8781	0.0271
uid161361	0.286362	1.0000	0.8545	0.8732	0.0282
uid59069	0.286370	1.0000	0.8013	0.8034	0.0354
uid59019	0.286378	1.0000	0.8318	0.8178	0.0462
uid61633	0.286381	1.0000	0.8568	0.8803	0.0282
uid40861	0.286385	1.0000	0.8230	0.8265	0.0369
uid161403	0.286393	1.0000	0.8481	0.8762	0.0280
uid70731	0.286394	1.0000	0.7989	0.8043	0.0355
uid161369	0.286417	1.0000	0.8481	0.8785	0.0280
uid193770	0.286425	1.0000	0.8190	0.8741	0.0453
uid45895	0.286479	1.0000	0.8419	0.8237	0.0397
uid58453	0.286492	1.0000	0.8413	0.8493	0.0459
uid168117	0.286521	1.0000	0.8406	0.8528	0.0499
uid167484	0.286527	1.0000	0.8565	0.8753	0.0282
uid196779	0.286527	1.0000	0.8568	0.8709	0.0282
uid196774	0.286534	1.0000	0.8548	0.8712	0.0281
uid162177	0.286539	1.0000	0.8413	0.8470	0.0498
uid196777	0.286542	1.0000	0.8494	0.8753	0.0329
uid57695	0.286554	1.0000	0.8026	0.7994	0.0365
uid58311	0.286557	1.0000	0.8519	0.8519	0.0534
uid62693	0.286557	1.0000	0.8447	0.8710	0.0458
uid58745	0.286575	1.0000	0.8383	0.8448	0.0455
uid175577	0.286582	1.0000	0.8693	0.8647	0.0298
uid57785	0.286591	1.0000	0.8712	0.8618	0.0281
uid58675	0.286592	1.0000	0.8400	0.8349	0.0320
uid175578	0.286594	1.0000	0.8562	0.8562	0.0342
uid52597	0.286629	1.0000	0.8430	0.8202	0.0364
uid184828	0.286629	1.0000	0.7959	0.8013	0.0342
uid177081	0.286632	1.0000	0.8564	0.8489	0.0529
uid163693	0.286632	1.0000	0.8119	0.8489	0.0370
uid68317	0.286639	1.0000	0.8381	0.8257	0.0383
uid175571	0.286649	1.0000	0.8710	0.8756	0.0300
uid58325	0.286651	1.0000	0.8212	0.8014	0.0427
uid196789	0.286670	1.0000	0.8548	0.8829	0.0281
uid196792	0.286672	1.0000	0.8548	0.8829	0.0281
uid57737	0.286682	1.0000	0.8385	0.8297	0.0382
uid195908	0.286691	1.0000	0.8211	0.8507	0.0399
uid196796	0.286699	1.0000	0.8548	0.8829	0.0281
uid196795	0.286699	1.0000	0.8548	0.8829	0.0281
uid196791	0.286699	1.0000	0.8548	0.8829	0.0281
uid196788	0.286699	1.0000	0.8548	0.8829	0.0281
uid196799	0.286699	1.0000	0.8548	0.8829	0.0281
uid196787	0.286699	1.0000	0.8548	0.8829	0.0281
uid196784	0.286710	1.0000	0.8571	0.8829	0.0281
uid57637	0.286710	1.0000	0.8545	0.8709	0.0282
uid196797	0.286713	1.0000	0.8571	0.8829	0.0281
uid196786	0.286714	1.0000	0.8571	0.8829	0.0281
uid196790	0.286715	1.0000	0.8548	0.8829	0.0281
uid198643	0.286727	1.0000	0.8551	0.8832	0.0280
uid198644	0.286727	1.0000	0.8551	0.8832	0.0280
uid67407	0.286744	1.0000	0.8513	0.8638	0.0391
uid196794	0.286745	1.0000	0.8548	0.8829	0.0281
uid196800	0.286747	1.0000	0.8571	0.8829	0.0281
uid196770	0.286770	1.0000	0.8528	0.8692	0.0280
uid196783	0.286774	1.0000	0.8571	0.8806	0.0281
uid57783	0.286784	1.0000	0.8736	0.8736	0.0271
uid59281	0.286798	1.0000	0.8043	0.8022	0.0366
uid58791	0.286812	1.0000	0.8670	0.8622	0.0428
uid196773	0.286813	1.0000	0.8571	0.8712	0.0281
uid58559	0.286848	1.0000	0.7960	0.8445	0.0442
uid196793	0.286849	1.0000	0.8568	0.8850	0.0282
uid196781	0.286852	1.0000	0.8571	0.8735	0.0281
uid196780	0.286853	1.0000	0.8571	0.8712	0.0281
uid59221	0.286860	1.0000	0.8344	0.8124	0.0351
uid196776	0.286887	1.0000	0.8528	0.8785	0.0304
uid196785	0.286889	1.0000	0.8592	0.8850	0.0282
uid196772	0.286910	1.0000	0.8571	0.8759	0.0304
uid196775	0.286910	1.0000	0.8528	0.8762	0.0304
uid58253	0.286913	1.0000	0.8568	0.8431	0.0424
uid189029	0.286942	1.0000	0.8045	0.8002	0.0365
uid196778	0.286951	1.0000	0.8548	0.8712	0.0304
uid163691	0.286975	1.0000	0.8139	0.8493	0.0369
uid158867	0.286978	1.0000	0.8156	0.8525	0.0369
uid162183	0.286998	1.0000	0.8041	0.8041	0.0355
uid58781	0.287014	1.0000	0.8056	0.8024	0.0365
uid196769	0.287021	1.0000	0.8528	0.8692	0.0280
uid168257	0.287029	1.0000	0.8513	0.8537	0.0325
uid58649	0.287031	1.0000	0.8253	0.8539	0.0395
uid54205	0.287044	1.0000	0.8414	0.8313	0.0349
uid58597	0.287064	1.0000	0.8231	0.8063	0.0455
uid59077	0.287079	1.0000	0.8233	0.7967	0.0453
uid196771	0.287096	1.0000	0.8528	0.8692	0.0280
uid58251	0.287101	1.0000	0.8464	0.8404	0.0565
uid59359	0.287114	1.0000	0.8168	0.8523	0.0384
uid58439	0.287157	1.0000	0.8340	0.8243	0.0357
uid176366	0.287166	1.0000	0.8421	0.8297	0.0561
uid58333	0.287173	1.0000	0.8571	0.8759	0.0281
uid162167	0.287180	1.0000	0.8305	0.8427	0.0439
uid86889	0.287191	1.0000	0.8034	0.8002	0.0365
uid48071	0.287206	1.0000	0.8289	0.8381	0.0448
uid185758	0.287219	1.0000	0.7981	0.8013	0.0354
uid176365	0.287220	1.0000	0.8432	0.8253	0.0567
uid49049	0.287233	1.0000	0.8102	0.8113	0.0405
uid49535	0.287242	1.0000	0.8040	0.8385	0.0333
uid158135	0.287243	1.0000	0.8476	0.8288	0.0387
uid174511	0.287266	1.0000	0.8454	0.8505	0.0447
uid158865	0.287275	1.0000	0.8180	0.8536	0.0385
uid203027	0.287284	1.0000	0.8495	0.8408	0.0433
uid80733	0.287304	1.0000	0.8347	0.8428	0.0451
uid68843	0.287306	1.0000	0.8483	0.8839	0.0284
uid58429	0.287330	1.0000	0.8404	0.8272	0.0321
uid179070	0.287340	1.0000	0.8587	0.8587	0.0269
uid59075	0.287356	1.0000	0.8255	0.8286	0.0306
uid50325	0.287358	1.0000	0.8271	0.8173	0.0339
uid58879	0.287371	1.0000	0.8511	0.8605	0.0376
uid58293	0.287377	1.0000	0.8424	0.8275	0.0362
uid193711	0.287409	1.0000	0.8426	0.8426	0.0547
uid54947	0.287419	1.0000	0.7998	0.8030	0.0357
uid57855	0.287423	1.0000	0.8431	0.8422	0.0458
uid47077	0.287438	1.0000	0.8298	0.8362	0.0375
uid175572	0.287439	1.0000	0.8696	0.8581	0.0275
uid57777	0.287448	1.0000	0.8013	0.8088	0.0354
uid58853	0.287461	1.0000	0.8013	0.8045	0.0354
uid67349	0.287469	1.0000	0.8371	0.8305	0.0552
uid83619	0.287471	1.0000	0.8004	0.8047	0.0354
uid66295	0.287490	1.0000	0.8667	0.8713	0.0276
uid47081	0.287496	1.0000	0.8303	0.8188	0.0344
uid58445	0.287515	1.0000	0.8338	0.8240	0.0393
uid59357	0.287528	1.0000	0.8166	0.8536	0.0385
uid58443	0.287528	1.0000	0.8335	0.8296	0.0389
uid53541	0.287536	1.0000	0.8376	0.8376	0.0457
uid58417	0.287538	1.0000	0.7985	0.8049	0.0343
uid57641	0.287546	1.0000	0.8487	0.8535	0.0398
uid80731	0.287571	1.0000	0.8227	0.8316	0.0383
uid161997	0.287575	1.0000	0.8000	0.8032	0.0355
uid175573	0.287622	1.0000	0.8568	0.8614	0.0273
uid159845	0.287627	1.0000	0.8685	0.8617	0.0272
uid61635	0.287644	1.0000	0.8561	0.8844	0.0283
uid161941	0.287648	1.0000	0.7962	0.8018	0.0312
uid13791	0.287664	1.0000	0.8247	0.8143	0.0456
uid159525	0.287697	1.0000	0.8727	0.8568	0.0273
uid59327	0.287704	1.0000	0.8476	0.8408	0.0411
uid58833	0.287725	1.0000	0.8370	0.8649	0.0460
uid58793	0.287732	1.0000	0.8609	0.8513	0.0408
uid161409	0.287752	1.0000	0.8548	0.8712	0.0281
uid188688	0.287752	1.0000	0.8462	0.8387	0.0475
uid161353	0.287764	1.0000	0.8548	0.8689	0.0281
uid161377	0.287771	1.0000	0.8548	0.8712	0.0281
uid159523	0.287773	1.0000	0.8688	0.8597	0.0271
uid58969	0.287779	1.0000	0.8223	0.8376	0.0468
uid53043	0.287800	1.0000	0.8483	0.8456	0.0403
uid170532	0.287810	1.0000	0.8011	0.8054	0.0355
uid59351	0.287811	1.0000	0.8582	0.8771	0.0284
uid159527	0.287830	1.0000	0.8727	0.8614	0.0273
uid58721	0.287831	1.0000	0.8341	0.8243	0.0419
uid162211	0.287852	1.0000	0.8373	0.8476	0.0445
uid58703	0.287859	1.0000	0.8421	0.8237	0.0340
uid58993	0.287863	1.0000	0.8374	0.8363	0.0471
uid159493	0.287921	1.0000	0.8294	0.8277	0.0439
uid68335	0.287938	1.0000	0.8569	0.8391	0.0248
uid184829	0.287972	1.0000	0.7976	0.8030	0.0355
uid75101	0.288016	1.0000	0.8433	0.8268	0.0383
uid197361	0.288033	1.0000	0.8278	0.8381	0.0422
uid73353	0.288036	1.0000	0.8284	0.8093	0.0339
uid179069	0.288043	1.0000	0.8113	0.8182	0.0435
uid81777	0.288046	1.0000	0.8350	0.7991	0.0313
uid58511	0.288073	1.0000	0.8421	0.8387	0.0482
uid61591	0.288105	1.0000	0.8427	0.8493	0.0307
uid65447	0.288111	1.0000	0.8292	0.8253	0.0442
uid71231	0.288116	1.0000	0.8600	0.8477	0.0590
uid159521	0.288134	1.0000	0.8724	0.8565	0.0273
uid58843	0.288187	1.0000	0.8341	0.8323	0.0430
uid59305	0.288191	1.0000	0.8399	0.8365	0.0448
uid50555	0.288193	1.0000	0.8256	0.8464	0.0381
uid42497	0.288208	1.0000	0.8300	0.8264	0.0306
uid58863	0.288210	1.0000	0.8432	0.8592	0.0496
uid203790	0.288214	1.0000	0.7985	0.8017	0.0354
uid58911	0.288237	1.0000	0.8216	0.8606	0.0345
uid54699	0.288247	1.0000	0.8309	0.8256	0.0420
uid55641	0.288255	1.0000	0.8435	0.8424	0.0386
uid162217	0.288257	1.0000	0.8356	0.8407	0.0441
uid57775	0.288263	1.0000	0.8022	0.8054	0.0359
uid83605	0.288273	1.0000	0.8280	0.8483	0.0418
uid57789	0.288274	1.0000	0.8390	0.8475	0.0441
uid61611	0.288296	1.0000	0.8290	0.8486	0.0433
uid176501	0.288309	1.0000	0.8360	0.8488	0.0465
uid57705	0.288311	1.0000	0.7965	0.8381	0.0525
uid51877	0.288318	1.0000	0.8324	0.8281	0.0359
uid158157	0.288326	1.0000	0.8454	0.8471	0.0430
uid179068	0.288340	1.0000	0.8489	0.8308	0.0542
uid58301	0.288354	1.0000	0.8586	0.8495	0.0410
uid57965	0.288361	1.0000	0.8201	0.8545	0.0159
uid58889	0.288397	1.0000	0.8235	0.8770	0.0134
uid68451	0.288412	1.0000	0.8388	0.8140	0.0310
uid58285	0.288416	1.0000	0.8404	0.8304	0.0368
uid63621	0.288421	1.0000	0.8782	0.8667	0.0276
uid193763	0.288432	1.0000	0.7970	0.7970	0.0358
uid159659	0.288446	1.0000	0.8345	0.8427	0.0411
uid84299	0.288450	1.0000	0.8271	0.8595	0.0408
uid58185	0.288471	1.0000	0.8318	0.8264	0.0444
uid67365	0.288498	1.0000	0.8469	0.8445	0.0383
uid58273	0.288570	1.0000	0.8150	0.8159	0.0384
uid58835	0.288589	1.0000	0.8174	0.8192	0.0457
uid57905	0.288597	1.0000	0.8278	0.8505	0.0423
uid49483	0.288607	1.0000	0.8154	0.8326	0.0451
uid162513	0.288618	1.0000	0.8089	0.8533	0.0370
uid58109	0.288635	1.0000	0.8338	0.8423	0.0477
uid58441	0.288640	1.0000	0.8307	0.8317	0.0386
uid80745	0.288642	1.0000	0.8339	0.8490	0.0465
uid198524	0.288655	1.0000	0.8312	0.8382	0.0454
uid58351	0.288682	1.0000	0.8253	0.8286	0.0404
uid49131	0.288691	1.0000	0.8311	0.8515	0.0463
uid89395	0.288693	1.0000	0.8140	0.8002	0.0378
uid57699	0.288697	1.0000	0.8173	0.8225	0.0418
uid84317	0.288708	1.0000	0.8115	0.8415	0.0396
uid80735	0.288741	1.0000	0.8337	0.8477	0.0477
uid171958	0.288747	1.0000	0.8357	0.8166	0.0349
uid68291	0.288748	1.0000	0.8329	0.8423	0.0432
uid59115	0.288758	1.0000	0.8447	0.8414	0.0363
uid67319	0.288765	1.0000	0.8401	0.8158	0.0339
uid49873	0.288809	1.0000	0.8379	0.8379	0.0427
uid57701	0.288830	1.0000	0.8289	0.8114	0.0359
uid162215	0.288849	1.0000	0.8345	0.8345	0.0410
uid80859	0.288857	1.0000	0.8430	0.8339	0.0648
uid67253	0.288863	1.0000	0.8136	0.8020	0.0323
uid169879	0.288918	1.0000	0.8331	0.8378	0.0411
uid81779	0.288931	1.0000	0.8535	0.8384	0.0395
uid59409	0.288949	1.0000	0.8056	0.8313	0.0436
uid168181	0.288952	1.0000	0.8492	0.8387	0.0418
uid63629	0.288961	1.0000	0.8275	0.8345	0.0475
uid84313	0.288976	1.0000	0.8258	0.8473	0.0430
uid51369	0.288995	1.0000	0.8462	0.8471	0.0442
uid189953	0.289077	1.0000	0.8008	0.8453	0.0394
uid57971	0.289083	1.0000	0.8575	0.8575	0.0312
uid193708	0.289095	1.0000	0.8304	0.8511	0.0424
uid170732	0.289101	1.0000	0.8140	0.8309	0.0338
uid174334	0.289118	1.0000	0.8357	0.8307	0.0421
uid161159	0.289129	1.0000	0.8402	0.8385	0.0464
uid62183	0.289164	1.0000	0.8269	0.8434	0.0412
uid84301	0.289172	1.0000	0.8271	0.8440	0.0411
uid54207	0.289216	1.0000	0.8171	0.8312	0.0422
uid61639	0.289217	1.0000	0.8411	0.8511	0.0463
uid41709	0.289222	1.0000	0.8199	0.8270	0.0412
uid82373	0.289222	1.0000	0.8481	0.8420	0.0492
uid58299	0.289245	1.0000	0.8290	0.8419	0.0457
uid162207	0.289245	1.0000	0.8373	0.8459	0.0445
uid193774	0.289255	1.0000	0.8130	0.8036	0.0338
uid66595	0.289256	1.0000	0.8500	0.8252	0.0469
uid162213	0.289262	1.0000	0.8285	0.8404	0.0424
uid82951	0.289265	1.0000	0.8434	0.8297	0.0375
uid89391	0.289292	1.0000	0.8236	0.8301	0.0416
uid59053	0.289315	1.0000	0.8219	0.8396	0.0396
uid162165	0.289336	1.0000	0.8529	0.8505	0.0637
uid47085	0.289378	1.0000	0.8446	0.8351	0.0458
uid179904	0.289394	1.0000	0.8471	0.8371	0.0301
uid73421	0.289403	1.0000	0.8386	0.8482	0.0361
uid62159	0.289420	1.0000	0.8277	0.8277	0.0392
uid194444	0.289426	1.0000	0.8134	0.8078	0.0336
uid202426	0.289428	1.0000	0.8221	0.8211	0.0411
uid161153	0.289443	1.0000	0.8333	0.8333	0.0425
uid59023	0.289450	1.0000	0.8405	0.8413	0.0384
uid52601	0.289451	1.0000	0.8461	0.8470	0.0452
uid57691	0.289521	1.0000	0.8279	0.8484	0.0397
uid58669	0.289527	1.0000	0.8203	0.8174	0.0493
uid42117	0.289536	1.0000	0.8101	0.8124	0.0393
uid61409	0.289540	1.0000	0.8423	0.8614	0.0468
uid161139	0.289543	1.0000	0.8322	0.8373	0.0424
uid58399	0.289566	1.0000	0.8243	0.8391	0.0408
uid59415	0.289574	1.0000	0.8350	0.8333	0.0421
uid53509	0.289594	1.0000	0.8242	0.8563	0.0388
uid70621	0.289612	1.0000	0.8474	0.8321	0.0387
uid59413	0.289671	1.0000	0.8350	0.8612	0.0350
uid59071	0.289689	1.0000	0.8330	0.8541	0.0434
uid68067	0.289693	1.0000	0.8369	0.8460	0.0442
uid62107	0.289706	1.0000	0.8449	0.8168	0.0342
uid162209	0.289739	1.0000	0.8431	0.8534	0.0466
uid158163	0.289764	1.0000	0.8506	0.8478	0.0412
uid159987	0.289782	1.0000	0.8373	0.8441	0.0424
uid57581	0.289785	1.0000	0.8452	0.8378	0.0614
uid47323	0.289791	1.0000	0.8551	0.8385	0.0476
uid162205	0.289803	1.0000	0.8405	0.8491	0.0412
uid193716	0.289807	1.0000	0.8376	0.8393	0.0427
uid58483	0.289814	1.0000	0.8459	0.8149	0.0461
uid58065	0.289822	1.0000	0.8323	0.8540	0.0531
uid184823	0.289834	1.0000	0.8559	0.8517	0.0396
uid58997	0.289837	1.0000	0.8474	0.8325	0.0363
uid161957	0.289849	1.0000	0.8371	0.8478	0.0523
uid61249	0.289857	1.0000	0.8364	0.8578	0.0321
uid58971	0.289864	1.0000	0.8532	0.8433	0.0367
uid59437	0.289865	1.0000	0.8435	0.8183	0.0391
uid48073	0.289891	1.0000	0.8538	0.8391	0.0373
uid168059	0.289893	1.0000	0.8313	0.8527	0.0402
uid57881	0.289911	1.0000	0.8359	0.8454	0.0523
uid175778	0.289922	1.0000	0.8241	0.8716	0.0285
uid59165	0.289945	1.0000	0.8342	0.8496	0.0444
uid58353	0.289997	1.0000	0.8461	0.8489	0.0359
uid157999	0.290020	1.0000	0.8438	0.8476	0.0479
uid161157	0.290022	1.0000	0.8523	0.8438	0.0424
uid159985	0.290046	1.0000	0.8365	0.8296	0.0465
uid58003	0.290059	1.0000	0.8487	0.8328	0.0577
uid195604	0.290065	1.0000	0.8547	0.8271	0.0456
uid176921	0.290109	1.0000	0.8408	0.8493	0.0423
uid159491	0.290154	1.0000	0.8336	0.8319	0.0424
uid72627	0.290172	1.0000	0.8174	0.8315	0.0368
uid182202	0.290173	1.0000	0.8424	0.8581	0.0438
uid159467	0.290176	1.0000	0.8390	0.8510	0.0428
uid57961	0.290197	1.0000	0.7877	0.8337	0.0547
uid58653	0.290199	1.0000	0.8547	0.8402	0.0557
uid41861	0.290239	1.0000	0.8452	0.8426	0.0431
uid182482	0.290245	1.0000	0.8386	0.8456	0.0503
uid58203	0.290268	1.0000	0.8169	0.8277	0.0417
uid84305	0.290272	1.0000	0.8301	0.8506	0.0422
uid161161	0.290320	1.0000	0.8171	0.8299	0.0428
uid179202	0.290326	1.0000	0.8406	0.8374	0.0374
uid57889	0.290362	1.0000	0.8140	0.8084	0.0335
uid159991	0.290385	1.0000	0.8274	0.8393	0.0440
uid159639	0.290393	1.0000	0.8475	0.8458	0.0399
uid182201	0.290400	1.0000	0.8422	0.8542	0.0429
uid50553	0.290424	1.0000	0.8410	0.8429	0.0425
uid178201	0.290427	1.0000	0.8464	0.8464	0.0461
uid68453	0.290432	1.0000	0.8241	0.8271	0.0352
uid161241	0.290434	1.0000	0.8537	0.8439	0.0610
uid203025	0.290438	1.0000	0.8421	0.8480	0.0487
uid57651	0.290454	1.0000	0.8468	0.8501	0.0442
uid57955	0.290475	1.0000	0.8352	0.8166	0.0333
uid159867	0.290482	1.0000	0.8554	0.8382	0.0539
uid43247	0.290490	1.0000	0.8186	0.8296	0.0387
uid58897	0.290500	1.0000	0.8146	0.8417	0.0431
uid58451	0.290514	1.0000	0.8362	0.8372	0.0402
uid59309	0.290536	1.0000	0.8338	0.8163	0.0454
uid189753	0.290566	1.0000	0.8288	0.7986	0.0415
uid89409	0.290575	1.0000	0.8301	0.7992	0.0414
uid57653	0.290576	1.0000	0.8335	0.8316	0.0362
uid178203	0.290579	1.0000	0.8447	0.8464	0.0461
uid58261	0.290583	1.0000	0.8395	0.8432	0.0434
uid84309	0.290596	1.0000	0.8214	0.8417	0.0417
uid176500	0.290602	1.0000	0.8281	0.8374	0.0316
uid178202	0.290610	1.0000	0.8447	0.8464	0.0461
uid58377	0.290617	1.0000	0.8450	0.8425	0.0379
uid73759	0.290620	1.0000	0.8267	0.8450	0.0547
uid58517	0.290645	1.0000	0.8537	0.8451	0.0499
uid57949	0.290660	1.0000	0.8349	0.8427	0.0521
uid161149	0.290660	1.0000	0.8328	0.8481	0.0410
uid58259	0.290670	1.0000	0.8454	0.8444	0.0435
uid161151	0.290684	1.0000	0.8428	0.8411	0.0449
uid58347	0.290709	1.0000	0.8368	0.8313	0.0467
uid58577	0.290760	1.0000	0.8258	0.8507	0.0158
uid58685	0.290774	1.0000	0.8249	0.8459	0.0403
uid74431	0.290776	1.0000	0.8020	0.8169	0.0368
uid84297	0.290816	1.0000	0.8287	0.8566	0.0401
uid203026	0.290861	1.0000	0.8399	0.8434	0.0413
uid57787	0.290891	1.0000	0.8422	0.8439	0.0446
uid193715	0.290891	1.0000	0.8294	0.8430	0.0427
uid59197	0.290917	1.0000	0.8656	0.8569	0.0419
uid203028	0.290938	1.0000	0.8447	0.8412	0.0489
uid159677	0.290948	1.0000	0.8319	0.8440	0.0399
uid157997	0.290954	1.0000	0.8488	0.8336	0.0515
uid159611	0.290966	1.0000	0.8495	0.8478	0.0433
uid50585	0.290974	1.0000	0.8337	0.8409	0.0407
uid161145	0.290994	1.0000	0.8350	0.8418	0.0442
uid58125	0.291083	1.0000	0.8439	0.8390	0.0585
uid161925	0.291091	1.0000	0.8291	0.8342	0.0444
uid183005	0.291094	1.0000	0.8360	0.8222	0.0491
uid159615	0.291101	1.0000	0.8439	0.8473	0.0412
uid61627	0.291195	1.0000	0.8467	0.8427	0.0393
uid58263	0.291212	1.0000	0.8504	0.8333	0.0442
uid193714	0.291216	1.0000	0.8225	0.8278	0.0460
uid66593	0.291225	1.0000	0.8288	0.8424	0.0465
uid57613	0.291231	1.0000	0.8263	0.8441	0.0385
uid67369	0.291247	1.0000	0.8151	0.8381	0.0394
uid162025	0.291319	1.0000	0.8420	0.8410	0.0425
uid167260	0.291320	1.0000	0.8465	0.8502	0.0402
uid57603	0.291322	1.0000	0.8586	0.8518	0.0398
uid83607	0.291357	1.0000	0.8287	0.8566	0.0401
uid53539	0.291368	1.0000	0.8500	0.8552	0.0431
uid49903	0.291385	1.0000	0.8370	0.8422	0.0446
uid58881	0.291404	1.0000	0.8252	0.8433	0.0394
uid58707	0.291443	1.0000	0.8335	0.8253	0.0439
uid58343	0.291447	1.0000	0.8321	0.8386	0.0480
uid59099	0.291471	1.0000	0.8197	0.8396	0.0440
uid58345	0.291476	1.0000	0.8400	0.8474	0.0465
uid174072	0.291480	1.0000	0.8213	0.8270	0.0309
uid159669	0.291480	1.0000	0.8303	0.8424	0.0400
uid159983	0.291509	1.0000	0.8354	0.8371	0.0433
uid182931	0.291524	1.0000	0.8337	0.8473	0.0419
uid84295	0.291535	1.0000	0.8311	0.8504	0.0422
uid83609	0.291544	1.0000	0.8295	0.8452	0.0411
uid176372	0.291546	1.0000	0.8515	0.8432	0.0417
uid57629	0.291559	1.0000	0.8273	0.8432	0.0159
uid157909	0.291567	1.0000	0.8277	0.8447	0.0400
uid59277	0.291570	1.0000	0.8352	0.8286	0.0386
uid193772	0.291571	1.0000	0.8617	0.8533	0.0399
uid193771	0.291599	1.0000	0.8165	0.8258	0.0402
uid58557	0.291604	1.0000	0.8359	0.8384	0.0366
uid159675	0.291612	1.0000	0.8331	0.8453	0.0402
uid49661	0.291629	1.0000	0.8592	0.8496	0.0418
uid58503	0.291644	1.0000	0.8303	0.8469	0.0386
uid159989	0.291664	1.0000	0.8390	0.8493	0.0428
uid59081	0.291688	1.0000	0.8413	0.8516	0.0429
uid162175	0.291719	1.0000	0.8301	0.8386	0.0398
uid47079	0.291733	1.0000	0.8590	0.8402	0.0400
uid58985	0.291778	1.0000	0.8601	0.8465	0.0380
uid84303	0.291794	1.0000	0.8187	0.8439	0.0432
uid59899	0.291811	1.0000	0.8353	0.8234	0.0382
uid67501	0.291818	1.0000	0.8185	0.8357	0.0413
uid68141	0.291820	1.0000	0.8350	0.8486	0.0629
uid158509	0.291824	1.0000	0.8383	0.8181	0.0461
uid58449	0.291825	1.0000	0.8492	0.8338	0.0365
uid43163	0.291831	1.0000	0.8122	0.8469	0.0347
uid159667	0.291863	1.0000	0.8466	0.8540	0.0393
uid84311	0.291871	1.0000	0.8285	0.8537	0.0432
uid58283	0.291876	1.0000	0.8451	0.8293	0.0494
uid58549	0.291879	1.0000	0.8575	0.8609	0.0373
uid46099	0.291895	1.0000	0.8627	0.8593	0.0404
uid58265	0.291911	1.0000	0.8384	0.8327	0.0425
uid58257	0.291920	1.0000	0.8404	0.8452	0.0452
uid58153	0.291949	1.0000	0.8271	0.8324	0.0630
uid58239	0.291951	1.0000	0.8339	0.8269	0.0318
uid54411	0.291965	1.0000	0.8173	0.8213	0.0341
uid161197	0.292056	1.0000	0.8557	0.8386	0.0611
uid182929	0.292081	1.0000	0.8844	0.8509	0.0541
uid178913	0.292089	1.0000	0.8315	0.8540	0.0405
uid58743	0.292102	1.0000	0.8379	0.8389	0.0451
uid52605	0.292156	1.0000	0.8614	0.8478	0.0389
uid57605	0.292164	1.0000	0.8262	0.8272	0.0370
uid165869	0.292172	1.0000	0.8245	0.8415	0.0472
uid161143	0.292193	1.0000	0.8265	0.8435	0.0425
uid43209	0.292247	1.0000	0.8276	0.8103	0.0302
uid58775	0.292265	1.0000	0.8346	0.8428	0.0441
uid46523	0.292299	1.0000	0.8426	0.8720	0.0306
uid58905	0.292307	1.0000	0.8455	0.8607	0.0417
uid86865	0.292316	1.0000	0.8504	0.8393	0.0410
uid159673	0.292338	1.0000	0.8313	0.8422	0.0400
uid50427	0.292350	1.0000	0.8286	0.8508	0.0488
uid48825	0.292367	1.0000	0.8709	0.8570	0.0320
uid58391	0.292399	1.0000	0.8429	0.8429	0.0462
uid58155	0.292409	1.0000	0.8209	0.8294	0.0330
uid58069	0.292413	1.0000	0.8186	0.8389	0.0414
uid68753	0.292437	1.0000	0.8455	0.8365	0.0336
uid183004	0.292458	1.0000	0.8429	0.8575	0.0550
uid58321	0.292466	1.0000	0.8255	0.8189	0.0349
uid62961	0.292485	1.0000	0.8540	0.8343	0.0311
uid59307	0.292517	1.0000	0.8238	0.8363	0.0373
uid59207	0.292519	1.0000	0.8535	0.8545	0.0468
uid58249	0.292521	1.0000	0.8485	0.8398	0.0447
uid59055	0.292530	1.0000	0.8467	0.8393	0.0434
uid185179	0.292673	1.0000	0.8365	0.8432	0.0367
uid59089	0.292679	1.0000	0.8414	0.8446	0.0460
uid70727	0.292702	1.0000	0.8411	0.8575	0.0507
uid159671	0.292702	1.0000	0.8315	0.8449	0.0403
uid67363	0.292777	1.0000	0.8553	0.8353	0.0475
uid182933	0.292782	1.0000	0.8577	0.8547	0.0468
uid57891	0.292803	1.0000	0.8213	0.8370	0.0376
uid58141	0.292809	1.0000	0.8329	0.8430	0.0464
uid59049	0.292834	1.0000	0.8671	0.8748	0.0462
uid63401	0.292839	1.0000	0.8275	0.8352	0.0404
uid52607	0.292865	1.0000	0.8507	0.8473	0.0373
uid59215	0.292872	1.0000	0.8133	0.8322	0.0460
uid58085	0.292883	1.0000	0.8414	0.8393	0.0389
uid54249	0.292898	1.0000	0.8626	0.8527	0.0473
uid58527	0.292898	1.0000	0.8379	0.8368	0.0340
uid59057	0.292914	1.0000	0.8194	0.8277	0.0392
uid59411	0.292980	1.0000	0.8305	0.8537	0.0427
uid190704	0.292986	1.0000	0.8553	0.8415	0.0479
uid159531	0.293004	1.0000	0.8458	0.8600	0.0396
uid59429	0.293016	1.0000	0.8539	0.8438	0.0630
uid57887	0.293069	1.0000	0.8244	0.8122	0.0366
uid158699	0.293152	1.0000	0.8406	0.8303	0.0360
uid59435	0.293153	1.0000	0.8475	0.8485	0.0515
uid41935	0.293193	1.0000	0.8060	0.8139	0.0398
uid62959	0.293218	1.0000	0.8463	0.8605	0.0523
uid68445	0.293369	1.0000	0.8589	0.8575	0.0384
uid58509	0.293386	1.0000	0.8245	0.8307	0.0564
uid89381	0.293420	1.0000	0.8462	0.8523	0.0403
uid42521	0.293427	1.0000	0.8256	0.7985	0.0388
uid177516	0.293488	1.0000	0.8366	0.8494	0.0413
uid58991	0.293497	1.0000	0.8481	0.8274	0.0315
uid58427	0.293505	1.0000	0.8517	0.8377	0.0311
uid61349	0.293509	1.0000	0.8595	0.8418	0.0395
uid162187	0.293537	1.0000	0.8305	0.8256	0.0375
uid159003	0.293569	1.0000	0.8345	0.8685	0.0469
uid162133	0.293585	1.0000	0.8441	0.8513	0.0399
uid77117	0.293645	1.0000	0.8314	0.8241	0.0375
uid58705	0.293735	1.0000	0.8610	0.8505	0.0486
uid168258	0.293741	1.0000	0.8403	0.8527	0.0421
uid177517	0.293762	1.0000	0.8259	0.8486	0.0397
uid162135	0.293773	1.0000	0.8269	0.8419	0.0344
uid59033	0.293796	1.0000	0.8275	0.8536	0.0397
uid61595	0.293849	1.0000	0.8523	0.8384	0.0547
uid43725	0.293855	1.0000	0.8129	0.8112	0.0440
uid58547	0.293860	1.0000	0.8245	0.8296	0.0337
uid177713	0.293891	1.0000	0.8566	0.8364	0.0444
uid58689	0.293897	1.0000	0.8279	0.8358	0.0416
uid59433	0.293901	1.0000	0.8274	0.8337	0.0416
uid58949	0.293968	1.0000	0.8303	0.8336	0.0300
uid68745	0.293992	1.0000	0.8535	0.8523	0.0480
uid71485	0.294010	1.0000	0.8423	0.8294	0.0417
uid58269	0.294013	1.0000	0.8361	0.8377	0.0364
uid82343	0.294028	1.0000	0.8325	0.8282	0.0442
uid61643	0.294040	1.0000	0.8240	0.8098	0.0378
uid58507	0.294053	1.0000	0.8262	0.8274	0.0575
uid59253	0.294177	1.0000	0.8456	0.8326	0.0418
uid58021	0.294224	1.0000	0.8448	0.8411	0.0463
uid75113	0.294268	1.0000	0.8482	0.8471	0.0369
uid59131	0.294289	1.0000	0.8222	0.8232	0.0360
uid61647	0.294291	1.0000	0.8190	0.8322	0.0349
uid58913	0.294303	1.0000	0.8424	0.8196	0.0624
uid183114	0.294319	1.0000	0.8520	0.8340	0.0474
uid64753	0.294326	1.0000	0.8274	0.8421	0.0468
uid63403	0.294335	1.0000	0.8381	0.8381	0.0379
uid59007	0.294357	1.0000	0.8461	0.8377	0.0476
uid58349	0.294400	1.0000	0.8351	0.8464	0.0408
uid57665	0.294455	1.0000	0.8480	0.8547	0.0392
uid42155	0.294457	1.0000	0.8333	0.8584	0.0160
uid81783	0.294457	1.0000	0.8281	0.8369	0.0459
uid73179	0.294467	1.0000	0.8284	0.8198	0.0343
uid162199	0.294535	1.0000	0.8340	0.8311	0.0336
uid41885	0.294559	1.0000	0.8313	0.8247	0.0450
uid59293	0.294560	1.0000	0.8388	0.8433	0.0433
uid178369	0.294563	1.0000	0.8729	0.8479	0.0354
uid182928	0.294565	1.0000	0.8416	0.8395	0.0434
uid52599	0.294566	1.0000	0.8301	0.8361	0.0482
uid61603	0.294574	1.0000	0.8425	0.8366	0.0352
uid58513	0.294593	1.0000	0.8629	0.8640	0.0483
uid159685	0.294629	1.0000	0.8599	0.8473	0.0414
uid59581	0.294635	1.0000	0.8266	0.8423	0.0507
uid162027	0.294660	1.0000	0.8592	0.8732	0.0387
uid58187	0.294681	1.0000	0.8218	0.8326	0.0405
uid174152	0.294721	1.0000	0.8418	0.8573	0.0395
uid57697	0.294726	1.0000	0.8405	0.8480	0.0432
uid183339	0.294745	1.0000	0.8711	0.8628	0.0561
uid58545	0.294753	1.0000	0.8275	0.8303	0.0403
uid72795	0.294755	1.0000	0.8237	0.8419	0.0342
uid58657	0.294795	1.0000	0.8229	0.8381	0.0371
uid60161	0.294820	1.0000	0.8704	0.8587	0.0343
uid57587	0.294822	1.0000	0.8402	0.8571	0.0396
uid57595	0.294851	1.0000	0.8201	0.8088	0.0366
uid59345	0.294861	1.0000	0.8348	0.8596	0.0424
uid161927	0.294864	1.0000	0.8411	0.8231	0.0397
uid158377	0.294888	1.0000	0.8476	0.8548	0.0357
uid58459	0.294901	1.0000	0.8481	0.8446	0.0437
uid58959	0.294951	1.0000	0.8106	0.8187	0.0407
uid184076	0.294980	1.0000	0.8647	0.8364	0.0477
uid58671	0.294993	1.0000	0.8351	0.8380	0.0398
uid58681	0.295029	1.0000	0.8249	0.8293	0.0372
uid183111	0.295036	1.0000	0.8682	0.8564	0.0527
uid48815	0.295100	1.0000	0.8320	0.8407	0.0463
uid57703	0.295100	1.0000	0.8156	0.8323	0.0434
uid59155	0.295101	1.0000	0.8280	0.8462	0.0344
uid60171	0.295152	1.0000	0.8223	0.8178	0.0431
uid42613	0.295173	1.0000	0.8624	0.8457	0.0522
uid64755	0.295196	1.0000	0.8765	0.8554	0.0439
uid159665	0.295216	1.0000	0.8331	0.8444	0.0427
uid58331	0.295247	1.0000	0.8395	0.8351	0.0477
uid183110	0.295261	1.0000	0.8478	0.8448	0.0494
uid168182	0.295305	1.0000	0.8475	0.8475	0.0442
uid67323	0.295321	1.0000	0.8443	0.8452	0.0436
uid158379	0.295371	1.0000	0.8469	0.8551	0.0365
uid158381	0.295371	1.0000	0.8469	0.8516	0.0365
uid158375	0.295376	1.0000	0.8469	0.8516	0.0365
uid158383	0.295376	1.0000	0.8469	0.8551	0.0365
uid158373	0.295381	1.0000	0.8469	0.8551	0.0365
uid158531	0.295381	1.0000	0.8469	0.8551	0.0365
uid176499	0.295409	1.0000	0.8432	0.8573	0.0395
uid59397	0.295424	1.0000	0.8445	0.8376	0.0378
uid59279	0.295426	1.0000	0.8469	0.8516	0.0365
uid179383	0.295501	1.0000	0.8535	0.8558	0.0503
uid72473	0.295524	1.0000	0.8203	0.8260	0.0352
uid46085	0.295554	1.0000	0.8326	0.8218	0.0500
uid58231	0.295571	1.0000	0.8372	0.8351	0.0444
uid61617	0.295581	1.0000	0.8362	0.8295	0.0362
uid48801	0.295606	1.0000	0.8475	0.8440	0.0407
uid183109	0.295685	1.0000	0.8585	0.8615	0.0523
uid58373	0.295704	1.0000	0.8565	0.8394	0.0444
uid58845	0.295727	1.0000	0.8136	0.8291	0.0409
uid175569	0.295732	1.0000	0.8328	0.8640	0.0395
uid159539	0.295735	1.0000	0.8245	0.8197	0.0380
uid196851	0.295737	1.0000	0.8667	0.8643	0.0381
uid58405	0.295793	1.0000	0.8226	0.8291	0.0406
uid61631	0.295867	1.0000	0.8319	0.8282	0.0411
uid57709	0.295902	1.0000	0.8624	0.8725	0.0369
uid82931	0.295912	1.0000	0.8263	0.8074	0.0423
uid63159	0.295938	1.0000	0.8620	0.8456	0.0532
uid57941	0.296025	1.0000	0.8518	0.8647	0.0580
uid57865	0.296049	1.0000	0.8416	0.8339	0.0366
uid59213	0.296050	1.0000	0.8538	0.8648	0.0512
uid85495	0.296051	1.0000	0.8758	0.8691	0.0369
uid167486	0.296081	1.0000	0.8441	0.8387	0.0468
uid58771	0.296095	1.0000	0.8319	0.8528	0.0417
uid159533	0.296111	1.0000	0.8460	0.8588	0.0424
uid50539	0.296149	1.0000	0.8368	0.8501	0.0357
uid57925	0.296171	1.0000	0.8442	0.8375	0.0474
uid58739	0.296181	1.0000	0.8100	0.8330	0.0397
uid70793	0.296197	1.0000	0.8575	0.8439	0.0481
uid57767	0.296206	1.0000	0.8524	0.8449	0.0529
uid58079	0.296212	1.0000	0.8627	0.8660	0.0310
uid58981	0.296241	1.0000	0.8483	0.8583	0.0550
uid58661	0.296245	1.0000	0.8417	0.8548	0.0333
uid57759	0.296255	1.0000	0.8367	0.8481	0.0367
uid174460	0.296283	1.0000	0.8432	0.8448	0.0456
uid185759	0.296285	1.0000	0.8703	0.8805	0.0375
uid58341	0.296288	1.0000	0.8543	0.8363	0.0426
uid46647	0.296289	1.0000	0.8196	0.8513	0.0443
uid49957	0.296319	1.0000	0.8413	0.8460	0.0507
uid66301	0.296350	1.0000	0.8422	0.8229	0.0419
uid58821	0.296360	1.0000	0.8380	0.8419	0.0369
uid58267	0.296381	1.0000	0.8477	0.8297	0.0426
uid61615	0.296398	1.0000	0.8358	0.8323	0.0402
uid58515	0.296433	1.0000	0.8384	0.8434	0.0447
uid58933	0.296478	1.0000	0.8390	0.8428	0.0350
uid59233	0.296482	1.0000	0.8521	0.8399	0.0304
uid49133	0.296509	1.0000	0.8465	0.8397	0.0518
uid159535	0.296527	1.0000	0.8368	0.8551	0.0436
uid52547	0.296546	1.0000	0.8419	0.8458	0.0514
uid41317	0.296565	1.0000	0.8455	0.8374	0.0372
uid61565	0.296584	1.0000	0.8660	0.8589	0.0407
uid58095	0.296597	1.0000	0.8509	0.8550	0.0397
uid57899	0.296646	1.0000	0.8369	0.8553	0.0411
uid57615	0.296650	1.0000	0.8273	0.8459	0.0390
uid60837	0.296653	1.0000	0.8688	0.8473	0.0462
uid159857	0.296672	1.0000	0.8408	0.8646	0.0595
uid58389	0.296674	1.0000	0.8487	0.8437	0.0449
uid58043	0.296678	1.0000	0.8591	0.8640	0.0522
uid162029	0.296687	1.0000	0.8325	0.8782	0.0355
uid161945	0.296712	1.0000	0.8616	0.8568	0.0382
uid196850	0.296716	1.0000	0.8622	0.8599	0.0428
uid57617	0.296719	1.0000	0.8415	0.8684	0.0404
uid59013	0.296751	1.0000	0.8545	0.8503	0.0457
uid58715	0.296770	1.0000	0.8451	0.8495	0.0475
uid58387	0.296782	1.0000	0.8448	0.8529	0.0460
uid197171	0.296795	1.0000	0.8549	0.8429	0.0505
uid55403	0.296842	1.0000	0.8509	0.8550	0.0397
uid158859	0.296868	1.0000	0.8376	0.8656	0.0403
uid57609	0.296886	1.0000	0.8563	0.8494	0.0394
uid158055	0.296939	1.0000	0.8643	0.8595	0.0381
uid156977	0.296963	1.0000	0.8384	0.8548	0.0375
uid186548	0.296975	1.0000	0.8381	0.8679	0.0582
uid72479	0.296977	1.0000	0.8557	0.8546	0.0419
uid60487	0.297087	1.0000	0.8536	0.8717	0.0420
uid58295	0.297119	1.0000	0.8326	0.8441	0.0439
uid158065	0.297136	1.0000	0.8629	0.8558	0.0378
uid58805	0.297144	1.0000	0.8297	0.8267	0.0431
uid66307	0.297181	1.0000	0.8238	0.8210	0.0314
uid158063	0.297241	1.0000	0.8646	0.8599	0.0380
uid43467	0.297265	1.0000	0.8438	0.8387	0.0456
uid86885	0.297347	1.0000	0.8532	0.8532	0.0382
uid158053	0.297353	1.0000	0.8643	0.8595	0.0381
uid193710	0.297427	1.0000	0.8494	0.8368	0.0379
uid58733	0.297469	1.0000	0.8503	0.8468	0.0409
uid59223	0.297473	1.0000	0.8805	0.8524	0.0532
uid162511	0.297473	1.0000	0.8398	0.8515	0.0461
uid194120	0.297473	1.0000	0.8612	0.8569	0.0315
uid66331	0.297512	1.0000	0.8723	0.8819	0.0371
uid58087	0.297518	1.0000	0.8563	0.8519	0.0483
uid158051	0.297565	1.0000	0.8619	0.8548	0.0381
uid57655	0.297569	1.0000	0.8332	0.8302	0.0487
uid58447	0.297573	1.0000	0.8442	0.8514	0.0402
uid183002	0.297593	1.0000	0.8408	0.8445	0.0512
uid58385	0.297621	1.0000	0.8472	0.8543	0.0465
uid83613	0.297636	1.0000	0.8599	0.8609	0.0399
uid205541	0.297640	1.0000	0.8468	0.8403	0.0442
uid51635	0.297697	1.0000	0.8404	0.8458	0.0423
uid173371	0.297764	1.0000	0.8859	0.8745	0.0380
uid61563	0.297764	1.0000	0.8528	0.8640	0.0376
uid184831	0.297770	NA	NA	NA	NA
uid162161	0.297800	1.0000	0.8558	0.8256	0.0492
uid57735	0.297831	1.0000	0.8646	0.8666	0.0428
uid57633	0.297847	1.0000	0.8690	0.8575	0.0437
uid205256	0.297888	1.0000	0.8549	0.8515	0.0495
uid170535	0.297918	1.0000	0.8483	0.8310	0.0391
uid62461	0.297955	1.0000	0.8358	0.8706	0.0348
uid49531	0.297963	1.0000	0.8542	0.8732	0.0292
uid62947	0.297974	1.0000	0.8500	0.8092	0.0462
uid63345	0.298022	1.0000	0.8511	0.8359	0.0405
uid50551	0.298030	1.0000	0.8303	0.8274	0.0384
uid74393	0.298036	1.0000	0.8234	0.8110	0.0437
uid58861	0.298046	1.0000	0.8435	0.8476	0.0443
uid58667	0.298074	1.0000	0.8258	0.8523	0.0451
uid57931	0.298123	1.0000	0.8567	0.8238	0.0405
uid58731	0.298168	1.0000	0.8623	0.8496	0.0620
uid58209	0.298179	1.0000	0.8563	0.8516	0.0400
uid68689	0.298270	1.0000	0.8528	0.8303	0.0426
uid68321	0.298319	1.0000	0.8537	0.8658	0.0537
uid62243	0.298342	1.0000	0.8529	0.8380	0.0517
uid168183	0.298355	1.0000	0.8427	0.8309	0.0415
uid57815	0.298362	1.0000	0.8439	0.8263	0.0465
uid66391	0.298369	1.0000	0.8583	0.8373	0.0399
uid58007	0.298370	1.0000	0.8453	0.8297	0.0527
uid58161	0.298378	1.0000	0.8511	0.8652	0.0426
uid58937	0.298435	1.0000	0.8374	0.8472	0.0372
uid66299	0.298436	1.0000	0.8473	0.8377	0.0445
uid82369	0.298455	1.0000	0.8640	0.8568	0.0382
uid158045	0.298502	1.0000	0.8568	0.8522	0.0416
uid41019	0.298524	1.0000	0.8435	0.8570	0.0391
uid68443	0.298557	1.0000	0.8560	0.8237	0.0562
uid49953	0.298561	1.0000	0.8338	0.8271	0.0319
uid162149	0.298565	1.0000	0.8315	0.8315	0.0489
uid162013	0.298644	1.0000	0.8416	0.8750	0.0610
uid58801	0.298699	1.0000	0.8565	0.8660	0.0383
uid62925	0.298700	1.0000	0.8426	0.8316	0.0463
uid170534	0.298705	1.0000	0.8517	0.8494	0.0394
uid89383	0.298709	1.0000	0.8499	0.8522	0.0439
uid58063	0.298715	1.0000	0.8654	0.8630	0.0409
uid62923	0.298731	1.0000	0.8469	0.8528	0.0482
uid83615	0.298797	1.0000	0.8595	0.8666	0.0428
uid168256	0.298824	1.0000	0.8553	0.8625	0.0487
uid66847	0.298828	1.0000	0.8476	0.8301	0.0515
uid58813	0.298842	1.0000	0.8554	0.8386	0.0366
uid58211	0.298854	1.0000	0.8460	0.8483	0.0391
uid86653	0.298893	1.0000	0.8406	0.8499	0.0439
uid86659	0.298905	1.0000	0.8476	0.8522	0.0462
uid86655	0.298906	1.0000	0.8453	0.8522	0.0439
uid86657	0.298907	1.0000	0.8406	0.8522	0.0439
uid58737	0.299007	1.0000	0.8431	0.8485	0.0339
uid58641	0.299019	1.0000	0.8546	0.8383	0.0497
uid158057	0.299036	1.0000	0.8609	0.8585	0.0384
uid73963	0.299045	1.0000	0.8498	0.8521	0.0352
uid88067	0.299046	1.0000	0.8437	0.8506	0.0414
uid59137	0.299110	1.0000	0.8410	0.8627	0.0515
uid62105	0.299115	1.0000	0.8137	0.8450	0.0406
uid197180	0.299156	1.0000	0.8569	0.8466	0.0900
uid197182	0.299164	1.0000	0.8672	0.8390	0.0785
uid175469	0.299196	1.0000	0.8474	0.8759	0.0528
uid57851	0.299209	1.0000	0.8271	0.8692	0.0234
uid55259	0.299227	1.0000	0.8496	0.8456	0.0438
uid59009	0.299233	1.0000	0.8558	0.8609	0.0389
uid158161	0.299234	1.0000	0.8696	0.8647	0.0435
uid158357	0.299248	1.0000	0.8696	0.8647	0.0435
uid42523	0.299256	1.0000	0.8561	0.8462	0.0461
uid165871	0.299271	1.0000	0.8343	0.8546	0.0397
uid58961	0.299277	1.0000	0.8512	0.8558	0.0442
uid194119	0.299327	1.0000	0.8480	0.8467	0.0520
uid158159	0.299327	1.0000	0.8611	0.8495	0.0417
uid189952	0.299385	1.0000	0.8548	0.8559	0.0649
uid201037	0.299403	1.0000	0.8600	0.8508	0.0447
uid159541	0.299416	1.0000	0.8531	0.8672	0.0523
uid70839	0.299425	1.0000	0.8538	0.8631	0.0418
uid183003	0.299434	1.0000	0.8325	0.8212	0.0531
uid164779	0.299434	1.0000	0.8508	0.8631	0.0523
uid88063	0.299440	1.0000	0.8599	0.8599	0.0435
uid183006	0.299443	1.0000	0.8489	0.8667	0.0556
uid158043	0.299513	1.0000	0.8542	0.8611	0.0440
uid198768	0.299535	1.0000	0.8426	0.8796	0.0208
uid58099	0.299565	1.0000	0.8641	0.8467	0.0418
uid59353	0.299579	1.0000	0.8455	0.8304	0.0527
uid58167	0.299586	1.0000	0.8426	0.8319	0.0547
uid162509	0.299600	1.0000	0.8715	0.8669	0.0356
uid81083	0.299623	1.0000	0.8677	0.8830	0.0458
uid170612	0.299623	1.0000	0.8565	0.8621	0.0404
uid63399	0.299629	1.0000	0.8560	0.8732	0.0436
uid58383	0.299670	1.0000	0.8477	0.8513	0.0445
uid58921	0.299678	1.0000	0.8517	0.8463	0.0411
uid168379	0.299732	1.0000	0.8386	0.8289	0.0459
uid158855	0.299740	1.0000	0.8656	0.8769	0.0451
uid62909	0.299770	1.0000	0.8495	0.8389	0.0519
uid60727	0.299778	1.0000	0.8386	0.8686	0.0571
uid81081	0.299795	1.0000	0.8527	0.8263	0.0440
uid58027	0.299803	1.0000	0.8419	0.8535	0.0419
uid86751	0.299822	1.0000	0.8498	0.8545	0.0423
uid59301	0.299845	1.0000	0.8524	0.8524	0.0405
uid58047	0.299867	1.0000	0.8468	0.8359	0.0421
uid176364	0.299880	1.0000	0.8524	0.8267	0.0467
uid58159	0.299887	1.0000	0.8606	0.8582	0.0440
uid59217	0.299890	1.0000	0.8588	0.8472	0.0400
uid57733	0.299898	1.0000	0.8432	0.8432	0.0465
uid57967	0.299907	1.0000	0.8497	0.8249	0.0427
uid158857	0.299916	1.0000	0.8682	0.8754	0.0439
uid58859	0.299945	1.0000	0.8339	0.8437	0.0329
uid59387	0.299949	1.0000	0.8521	0.8701	0.0483
uid88069	0.299983	1.0000	0.8469	0.8538	0.0464
uid182930	0.299999	1.0000	0.8787	0.8509	0.0517
uid58305	0.300003	1.0000	0.8178	0.8658	0.0370
uid182932	0.300017	1.0000	0.8452	0.8452	0.0486
uid58431	0.300023	1.0000	0.8673	0.8592	0.0547
uid57823	0.300049	1.0000	0.8554	0.8392	0.0455
uid82367	0.300058	1.0000	0.8522	0.8571	0.0296
uid77119	0.300063	1.0000	0.8496	0.8517	0.0530
uid184011	0.300069	1.0000	0.8305	0.8395	0.0393
uid57707	0.300092	1.0000	0.8873	0.8732	0.0352
uid175779	0.300122	1.0000	0.8447	0.8479	0.0254
uid73585	0.300158	1.0000	0.8626	0.8596	0.0322
uid183113	0.300200	1.0000	0.8552	0.8363	0.0493
uid161961	0.300227	1.0000	0.8330	0.8416	0.0531
uid183112	0.300281	1.0000	0.8771	0.8612	0.0516
uid59251	0.300312	1.0000	0.8471	0.8500	0.0467
uid156845	0.300343	1.0000	0.8561	0.8538	0.0371
uid58639	0.300345	1.0000	0.8495	0.8366	0.0464
uid59419	0.300387	1.0000	0.8329	0.8214	0.0401
uid171995	0.300400	1.0000	0.8584	0.8406	0.0446
uid173372	0.300418	1.0000	0.8842	0.8702	0.0351
uid58799	0.300455	1.0000	0.8692	0.8621	0.0397
uid74025	0.300455	1.0000	0.8463	0.8387	0.0411
uid58183	0.300472	1.0000	0.8448	0.8571	0.0517
uid57951	0.300493	1.0000	0.8610	0.8463	0.0244
uid58363	0.300518	1.0000	0.8500	0.8598	0.0500
uid58873	0.300528	1.0000	0.8564	0.8626	0.0410
uid78933	0.300540	1.0000	0.8467	0.8619	0.0492
uid162009	0.300547	1.0000	0.8385	0.8234	0.0397
uid57645	0.300564	1.0000	0.8380	0.8435	0.0533
uid183008	0.300567	1.0000	0.8416	0.8370	0.0528
uid59061	0.300617	1.0000	0.8464	0.8406	0.0570
uid81775	0.300681	1.0000	0.8370	0.8463	0.0343
uid42975	0.300693	1.0000	0.8441	0.8441	0.0456
uid81627	0.300724	1.0000	0.8541	0.8551	0.0473
uid53037	0.300741	1.0000	0.8390	0.8561	0.0451
uid59161	0.300746	1.0000	0.8581	0.8417	0.0314
uid162203	0.300754	1.0000	0.8337	0.8288	0.0404
uid59371	0.300756	1.0000	0.8372	0.8744	0.0233
uid58425	0.300774	1.0000	0.8562	0.8581	0.0501
uid59187	0.300775	1.0000	0.8650	0.8522	0.0501
uid193704	0.300794	1.0000	0.8594	0.8464	0.0466
uid48809	0.300820	1.0000	0.8293	0.8492	0.0541
uid46181	0.300842	1.0000	0.8480	0.8316	0.0421
uid89389	0.300862	1.0000	0.8522	0.8578	0.0490
uid203393	0.300899	1.0000	0.8720	0.8349	0.0435
uid58123	0.300938	1.0000	0.8452	0.8704	0.0344
uid58615	0.300953	1.0000	0.8469	0.8579	0.0431
uid46253	0.300958	1.0000	0.8519	0.8395	0.0453
uid158039	0.300981	1.0000	0.8692	0.8621	0.0397
uid162107	0.301003	1.0000	0.8264	0.8388	0.0427
uid57849	0.301014	1.0000	0.8599	0.8653	0.0435
uid58679	0.301022	1.0000	0.8379	0.8390	0.0544
uid159869	0.301044	1.0000	0.8550	0.8597	0.0493
uid158853	0.301057	1.0000	0.8576	0.8667	0.0427
uid53371	0.301104	1.0000	0.8441	0.8547	0.0452
uid176370	0.301107	1.0000	0.8427	0.8394	0.0473
uid59025	0.301154	1.0000	0.8507	0.8547	0.0535
uid57623	0.301250	1.0000	0.8523	0.8580	0.0492
uid61575	0.301256	1.0000	0.8518	0.8469	0.0407
uid159519	0.301268	1.0000	0.8293	0.8415	0.0610
uid58075	0.301272	1.0000	0.8253	0.8318	0.0392
uid58025	0.301273	1.0000	0.8374	0.8384	0.0475
uid57593	0.301295	1.0000	0.8353	0.8478	0.0376
uid58011	0.301353	1.0000	0.8405	0.8446	0.0501
uid59355	0.301363	1.0000	0.8561	0.8665	0.0483
uid173373	0.301376	1.0000	0.8764	0.8764	0.0364
uid198767	0.301377	1.0000	0.8413	0.8798	0.0144
uid46943	0.301379	1.0000	0.8245	0.8573	0.0455
uid62265	0.301384	1.0000	0.8593	0.8593	0.0578
uid46839	0.301385	1.0000	0.8259	0.8587	0.0465
uid78143	0.301418	1.0000	0.8470	0.8433	0.0659
uid57803	0.301434	1.0000	0.8702	0.8533	0.0515
uid183115	0.301441	1.0000	0.8534	0.8625	0.0536
uid58521	0.301459	1.0000	0.8573	0.8611	0.0508
uid53251	0.301472	1.0000	0.8404	0.8315	0.0473
uid67351	0.301479	1.0000	0.8692	0.8466	0.0445
uid61645	0.301481	1.0000	0.8475	0.8910	0.0145
uid61247	0.301495	1.0000	0.8737	0.8697	0.0521
uid61601	0.301497	1.0000	0.8474	0.8599	0.0456
uid58081	0.301501	1.0000	0.8641	0.8539	0.0476
uid68687	0.301510	1.0000	0.8711	0.8950	0.0406
uid59241	0.301532	1.0000	0.8613	0.8665	0.0407
uid165873	0.301599	1.0000	0.8582	0.8889	0.0355
uid59015	0.301601	1.0000	0.8600	0.8589	0.0405
uid159871	0.301625	1.0000	0.8613	0.8592	0.0401
uid57927	0.301625	1.0000	0.8602	0.8592	0.0401
uid183485	0.301626	1.0000	0.8674	0.8495	0.0403
uid83617	0.301633	1.0000	0.8613	0.8592	0.0401
uid193717	0.301650	1.0000	0.8558	0.8966	0.0361
uid48999	0.301653	1.0000	0.8424	0.8330	0.0432
uid58133	0.301739	1.0000	0.8703	0.8854	0.0516
uid71131	0.301779	1.0000	0.8537	0.8557	0.0396
uid57937	0.301795	1.0000	0.8705	0.8425	0.0448
uid162105	0.301814	1.0000	0.8368	0.8382	0.0432
uid46083	0.301875	1.0000	0.8320	0.8422	0.0406
uid58729	0.301876	1.0000	0.8498	0.8315	0.0455
uid58355	0.301883	1.0000	0.8569	0.8390	0.0503
uid175777	0.301922	1.0000	0.8570	0.8267	0.0531
uid77127	0.301931	1.0000	0.8521	0.8972	0.0376
uid59183	0.301958	1.0000	0.8437	0.8460	0.0464
uid58243	0.301992	1.0000	0.8507	0.8483	0.0284
uid183341	0.302000	1.0000	0.8515	0.8729	0.0546
uid162041	0.302017	1.0000	0.8307	0.8331	0.0468
uid61597	0.302077	1.0000	0.8532	0.8482	0.0466
uid162023	0.302092	1.0000	0.8629	0.8600	0.0418
uid63627	0.302122	1.0000	0.8487	0.8434	0.0382
uid58611	0.302171	1.0000	0.8551	0.8666	0.0457
uid176498	0.302173	1.0000	0.8519	0.8600	0.0487
uid193764	0.302174	1.0000	0.8668	0.8566	0.0307
uid58763	0.302174	1.0000	0.8565	0.8635	0.0446
uid186598	0.302183	1.0000	0.8620	0.8539	0.0433
uid58019	0.302191	1.0000	0.8559	0.8643	0.0407
uid58163	0.302212	1.0000	0.8381	0.8456	0.0473
uid191340	0.302280	1.0000	0.8398	0.8633	0.0404
uid58699	0.302289	1.0000	0.8459	0.8427	0.0479
uid171260	0.302340	1.0000	0.8672	0.8426	0.0528
uid158171	0.302354	1.0000	0.8318	0.8370	0.0505
uid55727	0.302371	1.0000	0.8698	0.8674	0.0499
uid58857	0.302374	1.0000	0.8526	0.8398	0.0401
uid57773	0.302387	1.0000	0.8324	0.8670	0.0360
uid58603	0.302443	1.0000	0.8511	0.8450	0.0446
uid59319	0.302473	1.0000	0.8590	0.8560	0.0398
uid58501	0.302493	1.0000	0.8289	0.8512	0.0414
uid41601	0.302629	1.0000	0.8665	0.8510	0.0534
uid58173	0.302629	1.0000	0.8818	0.8623	0.0506
uid171829	0.302631	1.0000	0.8611	0.9167	0.0139
uid57725	0.302634	1.0000	0.8552	0.8615	0.0474
uid57969	0.302649	1.0000	0.8584	0.8463	0.0570
uid58723	0.302671	1.0000	0.8394	0.8377	0.0462
uid68749	0.302676	1.0000	0.8575	0.8494	0.0517
uid173370	0.302684	1.0000	0.8881	0.8736	0.0397
uid61607	0.302692	1.0000	0.8316	0.8526	0.0434
uid184079	0.302694	1.0000	0.8672	0.8857	0.0252
uid58013	0.302752	1.0000	0.8531	0.8483	0.0261
uid58401	0.302774	1.0000	0.8364	0.8529	0.0314
uid59105	0.302844	1.0000	0.8512	0.8660	0.0469
uid51367	0.302863	1.0000	0.8498	0.8620	0.0474
uid59143	0.302870	1.0000	0.8415	0.8479	0.0436
uid59209	0.302895	1.0000	0.8370	0.8452	0.0466
uid182483	0.302897	1.0000	0.8697	0.8910	0.0406
uid58765	0.302926	1.0000	0.8489	0.8489	0.0527
uid58651	0.302941	1.0000	0.8448	0.8355	0.0443
uid66305	0.302941	1.0000	0.8168	0.8201	0.0297
uid46345	0.302959	1.0000	0.8583	0.8515	0.0583
uid188480	0.302976	1.0000	0.8438	0.8361	0.0395
uid58371	0.303009	1.0000	0.8438	0.8374	0.0411
uid82347	0.303021	1.0000	0.8414	0.8304	0.0526
uid59051	0.303022	1.0000	0.8756	0.8684	0.0652
uid183337	0.303041	1.0000	0.8489	0.8657	0.0552
uid58907	0.303090	1.0000	0.8422	0.8440	0.0463
uid184342	0.303100	1.0000	0.8583	0.8448	0.0484
uid167583	0.303112	1.0000	0.8562	0.8301	0.0521
uid59127	0.303113	1.0000	0.8553	0.8644	0.0455
uid68057	0.303126	1.0000	0.8504	0.8428	0.0492
uid41533	0.303148	1.0000	0.8568	0.8730	0.0370
uid57953	0.303167	1.0000	0.8381	0.8277	0.0401
uid57869	0.303171	1.0000	0.8635	0.8621	0.0418
uid170940	0.303193	1.0000	0.8554	0.8554	0.0482
uid198526	0.303229	1.0000	0.8629	0.8639	0.0335
uid173858	0.303238	1.0000	0.8419	0.8428	0.0397
uid62937	0.303246	1.0000	0.8546	0.8640	0.0408
uid58205	0.303258	1.0000	0.8730	0.8730	0.0456
uid184343	0.303399	1.0000	0.8637	0.8341	0.0418
uid58499	0.303423	1.0000	0.8331	0.8303	0.0455
uid162113	0.303434	1.0000	0.8537	0.8484	0.0532
uid58245	0.303491	1.0000	0.8578	0.8531	0.0261
uid62225	0.303550	1.0000	0.8658	0.8466	0.0521
uid158679	0.303555	1.0000	0.8465	0.8554	0.0485
uid58809	0.303561	1.0000	0.8677	0.8607	0.0404
uid58073	0.303567	1.0000	0.8406	0.8358	0.0403
uid46661	0.303580	1.0000	0.8714	0.8684	0.0346
uid58169	0.303590	1.0000	0.8570	0.8330	0.0513
uid190222	0.303600	1.0000	0.8563	0.8673	0.0513
uid183007	0.303646	1.0000	0.8672	0.8523	0.0521
uid57647	0.303716	1.0000	0.8547	0.8571	0.0460
uid87037	0.303726	1.0000	0.8381	0.8348	0.0466
uid184822	0.303781	1.0000	0.8442	0.8363	0.0528
uid162739	0.303793	1.0000	0.8467	0.8506	0.0495
uid58987	0.303808	1.0000	0.8478	0.8179	0.0368
uid205052	0.303823	1.0000	0.8548	0.8680	0.0396
uid51505	0.303851	1.0000	0.8489	0.8563	0.0381
uid59027	0.303878	1.0000	0.8562	0.8595	0.0443
uid50545	0.303882	1.0000	0.8339	0.8474	0.0395
uid175904	0.303956	1.0000	0.8333	0.8430	0.0413
uid59079	0.304049	1.0000	0.8450	0.8506	0.0580
uid58735	0.304053	1.0000	0.8609	0.8438	0.0472
uid57843	0.304069	1.0000	0.8568	0.8387	0.0509
uid61245	0.304097	1.0000	0.8690	0.8649	0.0343
uid68707	0.304100	1.0000	0.8559	0.8718	0.0611
uid182934	0.304117	1.0000	0.8470	0.8563	0.0502
uid58107	0.304117	1.0000	0.8593	0.9105	0.0179
uid46803	0.304232	1.0000	0.8474	0.8495	0.0408
uid49485	0.304304	1.0000	0.8921	0.8699	0.0472
uid158685	0.304310	1.0000	0.8482	0.8583	0.0523
uid158677	0.304322	1.0000	0.8500	0.8530	0.0500
uid162055	0.304326	1.0000	0.8645	0.8430	0.0526
uid57591	0.304326	1.0000	0.8628	0.8488	0.0463
uid58769	0.304337	1.0000	0.8475	0.8356	0.0429
uid161973	0.304344	1.0000	0.8378	0.8451	0.0457
uid58113	0.304393	1.0000	0.8639	0.8586	0.0390
uid162053	0.304442	1.0000	0.8543	0.8742	0.0397
uid59227	0.304462	1.0000	0.8634	0.8551	0.0311
uid58189	0.304482	1.0000	0.8530	0.8519	0.0356
uid58275	0.304493	1.0000	0.8678	0.8754	0.0510
uid182733	0.304496	1.0000	0.8536	0.8343	0.0469
uid61593	0.304504	1.0000	0.8476	0.8558	0.0505
uid61581	0.304600	1.0000	0.8453	0.8760	0.0427
uid58957	0.304635	1.0000	0.8390	0.8373	0.0525
uid58697	0.304652	1.0000	0.8546	0.8496	0.0429
uid58291	0.304712	1.0000	0.8600	0.8590	0.0438
uid61637	0.304715	1.0000	0.8591	0.8591	0.0519
uid46801	0.304723	1.0000	0.8415	0.8566	0.0408
uid162089	0.304736	1.0000	0.8690	0.8584	0.0521
uid58967	0.304752	1.0000	0.8698	0.8875	0.0514
uid58369	0.304755	1.0000	0.8447	0.8328	0.0414
uid58701	0.304779	1.0000	0.8350	0.8260	0.0390
uid59265	0.304787	1.0000	0.8605	0.8562	0.0411
uid49725	0.304789	1.0000	0.8855	0.8794	0.0572
uid58071	0.304798	1.0000	0.8649	0.8602	0.0308
uid58361	0.304805	1.0000	0.8494	0.8729	0.0541
uid59129	0.304852	1.0000	0.8621	0.8900	0.0476
uid68741	0.304869	1.0000	0.8101	0.8228	0.0633
uid162001	0.304903	1.0000	0.8418	0.8537	0.0478
uid66303	0.304913	1.0000	0.8446	0.8405	0.0480
uid196598	0.304945	1.0000	0.8715	0.8642	0.0516
uid59403	0.304972	1.0000	0.8633	0.8653	0.0433
uid188115	0.304995	1.0000	0.8558	0.8960	0.0378
uid58595	0.305013	1.0000	0.8363	0.8407	0.0472
uid58375	0.305017	1.0000	0.8779	0.8807	0.0472
uid41287	0.305071	1.0000	0.8383	0.8776	0.0416
uid58319	0.305084	1.0000	0.8409	0.8543	0.0481
uid49469	0.305181	1.0000	0.8675	0.8800	0.0351
uid58419	0.305226	1.0000	0.8707	0.8599	0.0563
uid58625	0.305293	1.0000	0.8338	0.8170	0.0696
uid58323	0.305438	1.0000	0.8417	0.8660	0.0433
uid58599	0.305455	1.0000	0.8536	0.8269	0.0594
uid58177	0.305465	1.0000	0.8504	0.8525	0.0617
uid57977	0.305480	1.0000	0.8707	0.8609	0.0507
uid59101	0.305492	1.0000	0.8501	0.8524	0.0526
uid181998	0.305554	1.0000	0.8281	0.8341	0.0459
uid57643	0.305621	1.0000	0.8692	0.8709	0.0499
uid58909	0.305679	1.0000	0.8523	0.8515	0.0411
uid159693	0.305716	1.0000	0.8380	0.8685	0.0454
uid58139	0.305723	1.0000	0.8380	0.8211	0.0447
uid59271	0.305723	1.0000	0.8534	0.8544	0.0516
uid161999	0.305773	1.0000	0.8394	0.8364	0.0515
uid47087	0.305773	1.0000	0.8213	0.8703	0.0490
uid168320	0.305780	1.0000	0.8427	0.8307	0.0471
uid58059	0.305805	1.0000	0.8795	0.8893	0.0423
uid58811	0.305851	1.0000	0.8382	0.8324	0.0441
uid83161	0.305854	1.0000	0.8498	0.8369	0.0503
uid83123	0.305859	1.0000	0.8597	0.8627	0.0501
uid89379	0.305876	1.0000	0.8459	0.8474	0.0438
uid68747	0.305879	1.0000	0.8532	0.8422	0.0520
uid89373	0.305912	1.0000	0.8434	0.8434	0.0437
uid58467	0.305940	1.0000	0.8542	0.8499	0.0461
uid57945	0.305955	1.0000	0.8725	0.8676	0.0515
uid198830	0.305963	1.0000	0.8493	0.8457	0.0551
uid59367	0.305964	1.0000	0.8667	0.8633	0.0444
uid57597	0.306029	1.0000	0.8484	0.8457	0.0551
uid57993	0.306057	1.0000	0.8394	0.8364	0.0515
uid174512	0.306060	1.0000	0.8656	0.8813	0.0489
uid198829	0.306077	1.0000	0.8482	0.8455	0.0551
uid58039	0.306107	1.0000	0.8770	0.8803	0.0421
uid58175	0.306117	1.0000	0.8622	0.8688	0.0525
uid46679	0.306140	1.0000	0.8155	0.8423	0.0446
uid62921	0.306148	1.0000	0.8535	0.8516	0.0458
uid57853	0.306263	1.0000	0.8602	0.8768	0.0403
uid57933	0.306305	1.0000	0.8388	0.8271	0.0257
uid41333	0.306343	1.0000	0.8584	0.8597	0.0541
uid58617	0.306345	1.0000	0.8253	0.8507	0.0466
uid58303	0.306350	1.0000	0.8418	0.8361	0.0402
uid159955	0.306360	1.0000	0.8426	0.8696	0.0503
uid59405	0.306399	1.0000	0.8445	0.8805	0.0475
uid58127	0.306399	1.0000	0.8638	0.8726	0.0517
uid59041	0.306478	1.0000	0.8567	0.8625	0.0593
uid59083	0.306482	1.0000	0.8540	0.8520	0.0514
uid162173	0.306522	1.0000	0.8746	0.8607	0.0516
uid58777	0.306531	1.0000	0.8507	0.8532	0.0570
uid195459	0.306651	1.0000	0.8467	0.8484	0.0540
uid59291	0.306654	1.0000	0.8422	0.8532	0.0388
uid57745	0.306655	1.0000	0.8724	0.8963	0.0459
uid58129	0.306658	1.0000	0.8396	0.8625	0.0458
uid50119	0.306670	1.0000	0.8579	0.8579	0.0477
uid59185	0.306694	1.0000	0.8763	0.8622	0.0421
uid183338	0.306742	1.0000	0.8503	0.8426	0.0477
uid58479	0.306745	1.0000	0.8442	0.8433	0.0571
uid58627	0.306763	1.0000	0.8566	0.8419	0.0465
uid58631	0.306787	1.0000	0.8316	0.8501	0.0511
uid62131	0.306850	1.0000	0.8639	0.8831	0.0436
uid190882	0.306870	1.0000	0.8507	0.8448	0.0366
uid46251	0.306889	1.0000	0.8521	0.8419	0.0351
uid70791	0.306899	1.0000	0.8631	0.8952	0.0382
uid197202	0.306950	1.0000	0.8556	0.8357	0.0487
uid40659	0.306988	1.0000	0.8392	0.8688	0.0434
uid57833	0.307038	1.0000	0.8498	0.8509	0.0516
uid58473	0.307063	1.0000	0.8630	0.8558	0.0493
uid184078	0.307067	1.0000	0.8579	0.8432	0.0529
uid205540	0.307125	1.0000	0.8241	0.8454	0.0493
uid46989	0.307135	1.0000	0.8701	0.8610	0.0532
uid58999	0.307146	1.0000	0.8311	0.8371	0.0468
uid66323	0.307158	1.0000	0.8378	0.8459	0.0475
uid189950	0.307171	1.0000	0.8781	0.8834	0.0477
uid59275	0.307192	1.0000	0.8724	0.8610	0.0507
uid189951	0.307246	1.0000	0.8654	0.8910	0.0426
uid168996	0.307260	1.0000	0.8736	0.8555	0.0501
uid183340	0.307283	1.0000	0.8609	0.8621	0.0529
uid158693	0.307285	1.0000	0.8548	0.8490	0.0487
uid62245	0.307343	1.0000	0.8655	0.8556	0.0441
uid59231	0.307362	1.0000	0.8505	0.8516	0.0628
uid59243	0.307430	1.0000	0.8548	0.8520	0.0546
uid57589	0.307443	1.0000	0.8409	0.8485	0.0455
uid66601	0.307444	1.0000	0.8724	0.8686	0.0520
uid58693	0.307446	1.0000	0.8392	0.8467	0.0455
uid162087	0.307465	1.0000	0.8606	0.8727	0.0515
uid60723	0.307485	1.0000	0.8645	0.8645	0.0425
uid68691	0.307505	1.0000	0.8369	0.8646	0.0369
uid168665	0.307508	1.0000	0.8364	0.8636	0.0394
uid41819	0.307553	1.0000	0.8540	0.8665	0.0445
uid81439	0.307597	1.0000	0.8440	0.8526	0.0481
uid197154	0.307605	1.0000	0.8415	0.8674	0.0375
uid159657	0.307626	1.0000	0.8554	0.8660	0.0473
uid59179	0.307691	1.0000	0.8543	0.8478	0.0489
uid158173	0.307742	1.0000	0.8848	0.8621	0.0515
uid170255	0.307758	1.0000	0.8690	0.8643	0.0546
uid162097	0.307766	1.0000	0.8704	0.8627	0.0675
uid46841	0.307770	1.0000	0.8305	0.8477	0.0402
uid180867	0.307793	1.0000	0.8601	0.8675	0.0538
uid60859	0.307855	1.0000	0.8364	0.8576	0.0394
uid59029	0.307901	1.0000	0.8378	0.8681	0.0455
uid165185	0.307903	1.0000	0.8469	0.8320	0.0472
uid57635	0.307914	1.0000	0.8772	0.8947	0.0509
uid158369	0.307956	1.0000	0.8387	0.8493	0.0391
uid49533	0.307960	1.0000	0.8783	0.8656	0.0471
uid58131	0.307992	1.0000	0.8713	0.8726	0.0585
uid61599	0.307993	1.0000	0.8554	0.8536	0.0488
uid57607	0.308082	1.0000	0.8459	0.8343	0.0429
uid62103	0.308091	1.0000	0.8719	0.8625	0.0531
uid81629	0.308103	1.0000	0.8584	0.8447	0.0683
uid161097	0.308122	1.0000	0.8601	0.8712	0.0499
uid58553	0.308175	1.0000	0.8308	0.8436	0.0487
uid61609	0.308182	1.0000	0.8364	0.8617	0.0439
uid52781	0.308225	1.0000	0.8606	0.8481	0.0429
uid49487	0.308230	1.0000	0.8564	0.8602	0.0599
uid58989	0.308269	1.0000	0.8492	0.8521	0.0519
uid45927	0.308284	1.0000	0.8329	0.8478	0.0448
uid58213	0.308376	1.0000	0.8475	0.8475	0.0469
uid58135	0.308378	1.0000	0.8556	0.8634	0.0576
uid57915	0.308380	1.0000	0.8671	0.8629	0.0505
uid58891	0.308450	1.0000	0.8617	0.8617	0.0662
uid50331	0.308510	1.0000	0.8454	0.8736	0.0440
uid158071	0.308512	1.0000	0.8828	0.8800	0.0437
uid58939	0.308518	1.0000	0.8372	0.8418	0.0445
uid42519	0.308534	1.0000	0.8576	0.8560	0.0499
uid59163	0.308555	1.0000	0.8691	0.8814	0.0409
uid41729	0.308557	1.0000	0.8508	0.8632	0.0560
uid159875	0.308719	1.0000	0.8356	0.8521	0.0452
uid59195	0.308755	1.0000	0.8692	0.8692	0.0520
uid197193	0.308901	1.0000	0.8629	0.8582	0.0555
uid57897	0.308918	1.0000	0.8856	0.8694	0.0444
uid172628	0.308953	1.0000	0.8359	0.8328	0.0547
uid59095	0.308964	1.0000	0.8573	0.8509	0.0540
uid58831	0.308970	1.0000	0.8449	0.8539	0.0482
uid46231	0.309039	1.0000	0.8489	0.8558	0.0385
uid73771	0.309076	1.0000	0.8728	0.8650	0.0502
uid58917	0.309082	1.0000	0.8497	0.8556	0.0487
uid67387	0.309093	1.0000	0.8643	0.8667	0.0444
uid58061	0.309111	1.0000	0.8495	0.8683	0.0564
uid59249	0.309179	1.0000	0.8519	0.8579	0.0491
uid58755	0.309189	1.0000	0.8566	0.8450	0.0591
uid181997	0.309202	1.0000	0.8606	0.8758	0.0515
uid162193	0.309206	1.0000	0.8564	0.8581	0.0490
uid58535	0.309214	1.0000	0.8512	0.8725	0.0625
uid58541	0.309277	1.0000	0.8617	0.8609	0.0502
uid197194	0.309292	1.0000	0.8673	0.8689	0.0537
uid175256	0.309373	1.0000	0.8396	0.8384	0.0389
uid87001	0.309424	1.0000	0.8496	0.8463	0.0493
uid158047	0.309471	1.0000	0.8477	0.8509	0.0516
uid59063	0.309476	1.0000	0.8510	0.8544	0.0494
uid158073	0.309492	1.0000	0.8765	0.8737	0.0421
uid58687	0.309554	1.0000	0.8331	0.8376	0.0470
uid51695	0.309555	1.0000	0.8549	0.8796	0.0494
uid58001	0.309589	1.0000	0.8477	0.8459	0.0452
uid59363	0.309610	1.0000	0.8520	0.8487	0.0532
uid59373	0.309612	1.0000	0.8558	0.8605	0.0429
uid172631	0.309619	1.0000	0.8328	0.8298	0.0547
uid162047	0.309630	1.0000	0.8658	0.8625	0.0483
uid162049	0.309630	1.0000	0.8658	0.8625	0.0483
uid58789	0.309640	1.0000	0.8608	0.8608	0.0613
uid58201	0.309647	1.0000	0.8484	0.8526	0.0480
uid172629	0.309662	1.0000	0.8333	0.8273	0.0515
uid172624	0.309687	1.0000	0.8359	0.8298	0.0517
uid172626	0.309702	1.0000	0.8333	0.8303	0.0515
uid175255	0.309712	1.0000	0.8503	0.8528	0.0405
uid172625	0.309723	1.0000	0.8333	0.8303	0.0515
uid172627	0.309727	1.0000	0.8333	0.8303	0.0515
uid87003	0.309782	1.0000	0.8558	0.8742	0.0491
uid58403	0.309802	1.0000	0.8413	0.8637	0.0402
uid58537	0.309832	1.0000	0.8722	0.8685	0.0633
uid58915	0.309889	1.0000	0.8513	0.8472	0.0477
uid58523	0.309894	1.0000	0.8744	0.8792	0.0599
uid189748	0.309907	1.0000	0.8363	0.8419	0.0504
uid172630	0.309972	1.0000	0.8359	0.8328	0.0517
uid201427	0.309988	1.0000	0.8543	0.8492	0.0477
uid62097	0.309995	1.0000	0.8405	0.8459	0.0622
uid176368	0.310034	1.0000	0.8623	0.8754	0.0479
uid57793	0.310057	1.0000	0.8531	0.8464	0.0476
uid57659	0.310080	1.0000	0.8363	0.8430	0.0504
uid73423	0.310156	1.0000	0.8585	0.8622	0.0438
uid58953	0.310206	1.0000	0.8389	0.8543	0.0508
uid58017	0.310240	1.0000	0.8468	0.8493	0.0483
uid80743	0.310242	1.0000	0.8597	0.8559	0.0528
uid58973	0.310256	1.0000	0.8561	0.8569	0.0485
uid193773	0.310280	1.0000	0.8672	0.8720	0.0472
uid58683	0.310301	1.0000	0.8528	0.8490	0.0546
uid59269	0.310336	1.0000	0.8511	0.8536	0.0474
uid86059	0.310365	1.0000	0.8536	0.8536	0.0499
uid59191	0.310387	1.0000	0.8641	0.8682	0.0543
uid48819	0.310468	1.0000	0.8783	0.8686	0.0389
uid59273	0.310496	1.0000	0.8629	0.8668	0.0530
uid58215	0.310550	1.0000	0.8555	0.8493	0.0493
uid162949	0.310568	1.0000	0.8583	0.8607	0.0492
uid53543	0.310570	1.0000	0.8584	0.8879	0.0324
uid50609	0.310592	1.0000	0.8417	0.8480	0.0427
uid162195	0.310594	1.0000	0.8589	0.8573	0.0481
uid184077	0.310612	1.0000	0.8446	0.8539	0.0425
uid84397	0.310640	1.0000	0.8546	0.8522	0.0487
uid176363	0.310666	1.0000	0.8541	0.8575	0.0577
uid57973	0.310754	1.0000	0.8544	0.8485	0.0477
uid61619	0.310783	1.0000	0.8146	0.8389	0.0456
uid72767	0.310797	1.0000	0.8640	0.8567	0.0561
uid62099	0.310814	1.0000	0.8439	0.8728	0.0376
uid84393	0.310834	1.0000	0.8510	0.8518	0.0497
uid58415	0.310850	1.0000	0.8633	0.8543	0.0527
uid86647	0.310886	1.0000	0.8449	0.8385	0.0590
uid162947	0.310895	1.0000	0.8673	0.8673	0.0465
uid47317	0.310964	1.0000	0.8792	0.8783	0.0449
uid58531	0.310978	1.0000	0.8643	0.8668	0.0500
uid58309	0.311017	1.0000	0.8648	0.8710	0.0476
uid58533	0.311020	1.0000	0.8529	0.8772	0.0502
uid161975	0.311032	1.0000	0.8715	0.8689	0.0451
uid87035	0.311080	1.0000	0.8491	0.8525	0.0503
uid197167	0.311155	1.0000	0.8284	0.8265	0.0746
uid51721	0.311190	1.0000	0.8656	0.8501	0.0931
uid51371	0.311215	1.0000	0.8505	0.8394	0.0487
uid54341	0.311238	1.0000	0.8415	0.8462	0.0492
uid58049	0.311268	1.0000	0.8623	0.8532	0.0444
uid57765	0.311299	1.0000	0.8573	0.8698	0.0540
uid198746	0.311315	1.0000	0.8509	0.8525	0.0481
uid57995	0.311335	1.0000	0.8609	0.8792	0.0413
uid57875	0.311360	1.0000	0.8773	0.8764	0.0513
uid59431	0.311368	1.0000	0.8597	0.8622	0.0487
uid58287	0.311430	1.0000	0.8715	0.8880	0.0574
uid184824	0.311466	1.0000	0.8692	0.8785	0.0498
uid86645	0.311475	1.0000	0.8518	0.8526	0.0489
uid59247	0.311515	1.0000	0.8543	0.8560	0.0488
uid58313	0.311560	1.0000	0.8465	0.8605	0.0419
uid81197	0.311579	1.0000	0.8638	0.8772	0.0446
uid162043	0.311586	1.0000	0.8646	0.8613	0.0512
uid58151	0.311586	1.0000	0.8658	0.8646	0.0456
uid87049	0.311588	1.0000	0.8514	0.8531	0.0490
uid58583	0.311593	1.0000	0.8514	0.8628	0.0481
uid57799	0.311648	1.0000	0.8511	0.8519	0.0491
uid86061	0.311705	1.0000	0.8518	0.8575	0.0491
uid162061	0.311749	1.0000	0.8622	0.8580	0.0476
uid57627	0.311767	1.0000	0.8521	0.8545	0.0610
uid55845	0.311768	1.0000	0.8702	0.8491	0.0555
uid178014	0.311774	NA	NA	NA	NA
uid50547	0.311839	1.0000	0.8538	0.8458	0.0559
uid58591	0.311850	1.0000	0.8567	0.8512	0.0626
uid58539	0.311852	1.0000	0.8617	0.8560	0.0594
uid62123	0.311874	1.0000	0.8486	0.8432	0.0595
uid58197	0.311991	1.0000	0.8636	0.8568	0.0591
uid57649	0.311995	1.0000	0.8692	0.8755	0.0498
uid58887	0.312002	1.0000	0.8614	0.8251	0.0462
uid58623	0.312006	1.0000	0.8617	0.8660	0.0441
uid58607	0.312051	1.0000	0.8769	0.8724	0.0507
uid59325	0.312126	1.0000	0.8687	0.8586	0.0640
uid58979	0.312157	1.0000	0.8588	0.8580	0.0465
uid159233	0.312184	1.0000	0.8563	0.8536	0.0511
uid58191	0.312206	1.0000	0.8690	0.8699	0.0546
uid67391	0.312333	1.0000	0.8750	0.8951	0.0489
uid57729	0.312390	1.0000	0.8346	0.8568	0.0469
uid59097	0.312399	1.0000	0.8504	0.8512	0.0499
uid58587	0.312479	1.0000	0.8581	0.8581	0.0623
uid58033	0.312502	1.0000	0.8560	0.8817	0.0480
uid57625	0.312509	1.0000	0.8758	0.8587	0.0590
uid59153	0.312532	1.0000	0.8769	0.8680	0.0491
uid68283	0.312547	1.0000	0.8725	0.8754	0.0580
uid156881	0.312574	1.0000	0.8701	0.8677	0.0620
uid65787	0.312580	1.0000	0.8779	0.8548	0.0475
uid46807	0.312616	1.0000	0.8512	0.8408	0.0472
uid158049	0.312617	1.0000	0.8437	0.8413	0.0500
uid58613	0.312635	1.0000	0.8717	0.8755	0.0511
uid195457	0.312721	1.0000	0.8666	0.8643	0.0593
uid59205	0.312732	1.0000	0.8711	0.8789	0.0495
uid58609	0.312776	1.0000	0.8777	0.8714	0.0525
uid62907	0.312846	1.0000	0.8485	0.8537	0.0493
uid58045	0.312852	1.0000	0.8369	0.8476	0.0548
uid58077	0.312913	1.0000	0.8559	0.8818	0.0346
uid198769	0.312941	1.0000	0.8649	0.8615	0.0579
uid58037	0.312957	1.0000	0.8770	0.8679	0.0528
uid161923	0.312996	1.0000	0.8534	0.8469	0.0563
uid58487	0.312997	1.0000	0.8709	0.8593	0.0499
uid59297	0.313014	1.0000	0.8357	0.8449	0.0534
uid157913	0.313020	1.0000	0.8415	0.8483	0.0513
uid57711	0.313030	1.0000	0.8586	0.8191	0.0461
uid158059	0.313047	1.0000	0.8415	0.8483	0.0513
uid159835	0.313048	1.0000	0.8415	0.8483	0.0513
uid58357	0.313088	1.0000	0.8387	0.8664	0.0369
uid159537	0.313103	1.0000	0.8680	0.8944	0.0462
uid159873	0.313103	1.0000	0.8425	0.8493	0.0514
uid88075	0.313109	1.0000	0.8632	0.8656	0.0448
uid58157	0.313123	1.0000	0.8766	0.8730	0.0483
uid195458	0.313153	1.0000	0.8706	0.8671	0.0584
uid161955	0.313159	1.0000	0.8670	0.8634	0.0618
uid57631	0.313188	1.0000	0.8737	0.8752	0.0357
uid193709	0.313220	1.0000	0.8674	0.8547	0.0588
uid59407	0.313233	1.0000	0.8627	0.8514	0.0499
uid58893	0.313241	1.0000	0.8696	0.8741	0.0360
uid162073	0.313272	1.0000	0.8543	0.8494	0.0494
uid190101	0.313302	1.0000	0.8586	0.8577	0.0494
uid59011	0.313343	1.0000	0.8671	0.8272	0.0465
uid197178	0.313384	1.0000	0.8610	0.8519	0.0766
uid161921	0.313400	1.0000	0.8478	0.8478	0.0577
uid62715	0.313411	1.0000	0.8470	0.8494	0.0494
uid57611	0.313424	1.0000	0.8607	0.8705	0.0557
uid58485	0.313542	1.0000	0.8783	0.8830	0.0515
uid59151	0.313547	1.0000	0.8725	0.8645	0.0508
uid161971	0.313580	1.0000	0.8625	0.8665	0.0641
uid57827	0.313588	1.0000	0.8545	0.8598	0.0476
uid60855	0.313603	1.0000	0.8495	0.8648	0.0545
uid58629	0.313605	1.0000	0.8653	0.8625	0.0372
uid158537	0.313631	1.0000	0.8763	0.8717	0.0499
uid61569	0.313670	1.0000	0.8797	0.8739	0.0573
uid57781	0.313677	1.0000	0.8590	0.8516	0.0508
uid47083	0.313686	1.0000	0.8693	0.8618	0.0716
uid49871	0.313773	1.0000	0.8463	0.8624	0.0523
uid58235	0.313775	1.0000	0.8442	0.8539	0.0531
uid57831	0.313779	1.0000	0.8569	0.8512	0.0507
uid46657	0.313782	1.0000	0.8688	0.8462	0.0570
uid57657	0.313787	1.0000	0.8617	0.8588	0.0605
uid62083	0.313808	1.0000	0.8678	0.8953	0.0549
uid158119	0.313811	1.0000	0.8749	0.8694	0.0517
uid58359	0.313841	1.0000	0.8524	0.8645	0.0441
uid58005	0.313856	1.0000	0.8797	0.8866	0.0653
uid158165	0.313863	1.0000	0.8825	0.8466	0.0563
uid162007	0.313864	1.0000	0.8594	0.8569	0.0505
uid86887	0.313864	1.0000	0.8642	0.8571	0.0609
uid59969	0.313884	1.0000	0.8535	0.8432	0.0470
uid170941	0.313936	1.0000	0.8758	0.8631	0.0637
uid58619	0.313945	1.0000	0.8821	0.8713	0.0508
uid73587	0.313945	1.0000	0.8529	0.8565	0.0494
uid163995	0.313971	1.0000	0.8587	0.8529	0.0518
uid59391	0.313980	1.0000	0.8602	0.8594	0.0480
uid62273	0.314006	1.0000	0.8648	0.8747	0.0473
uid58217	0.314068	1.0000	0.8569	0.8586	0.0491
uid58307	0.314071	1.0000	0.8375	0.8607	0.0356
uid57957	0.314073	1.0000	0.8604	0.8465	0.0498
uid84383	0.314091	1.0000	0.8557	0.8549	0.0512
uid174335	0.314119	1.0000	0.8504	0.8504	0.0480
uid72801	0.314121	1.0000	0.8492	0.8443	0.0544
uid59425	0.314146	1.0000	0.8571	0.8596	0.0506
uid57991	0.314176	1.0000	0.8502	0.8510	0.0497
uid58437	0.314219	1.0000	0.8326	0.8618	0.0369
uid162011	0.314331	1.0000	0.8555	0.8555	0.0471
uid59091	0.314357	1.0000	0.8567	0.8534	0.0511
uid162077	0.314388	1.0000	0.8570	0.8583	0.0596
uid162129	0.314460	1.0000	0.8576	0.8828	0.0471
uid58423	0.314465	1.0000	0.8626	0.8794	0.0458
uid41023	0.314473	1.0000	0.8534	0.8591	0.0519
uid162093	0.314515	1.0000	0.8621	0.8675	0.0576
uid58819	0.314536	1.0000	0.8333	0.8657	0.0370
uid59295	0.314545	1.0000	0.8493	0.8485	0.0489
uid58963	0.314585	1.0000	0.8653	0.8653	0.0698
uid58093	0.314612	1.0000	0.8555	0.8502	0.0618
uid161947	0.314612	1.0000	0.8628	0.8594	0.0485
uid59395	0.314620	1.0000	0.8631	0.8728	0.0612
uid59289	0.314630	1.0000	0.8569	0.8739	0.0545
uid57621	0.314640	1.0000	0.8780	0.8725	0.0501
uid62979	0.314640	1.0000	0.8659	0.8634	0.0505
uid58223	0.314665	1.0000	0.8740	0.8888	0.0477
uid58395	0.314707	1.0000	0.8602	0.8561	0.0510
uid58593	0.314732	1.0000	0.8590	0.8432	0.0590
uid52593	0.314742	1.0000	0.8527	0.8593	0.0486
uid188478	0.314779	1.0000	0.8419	0.8594	0.0492
uid86861	0.314802	1.0000	0.8484	0.8420	0.0497
uid162099	0.314885	1.0000	0.8579	0.8554	0.0504
uid161985	0.314887	1.0000	0.8529	0.8570	0.0488
uid189241	0.314891	1.0000	0.8569	0.8521	0.0566
uid40821	0.314949	1.0000	0.8589	0.8597	0.0561
uid58803	0.314956	1.0000	0.8627	0.8594	0.0491
uid58637	0.315002	1.0000	0.8775	0.8835	0.0348
uid59235	0.315035	1.0000	0.8566	0.8500	0.0516
uid59375	0.315053	1.0000	0.8588	0.8546	0.0518
uid59383	0.315055	1.0000	0.8574	0.8557	0.0492
uid162101	0.315063	1.0000	0.8561	0.8594	0.0502
uid161949	0.315076	1.0000	0.8634	0.8592	0.0486
uid162069	0.315099	1.0000	0.8705	0.8644	0.0507
uid161987	0.315114	1.0000	0.8747	0.8672	0.0498
uid70155	0.315149	1.0000	0.8579	0.8613	0.0499
uid57825	0.315149	1.0000	0.8592	0.8605	0.0566
uid161965	0.315179	1.0000	0.8734	0.8668	0.0500
uid59085	0.315184	1.0000	0.8650	0.8582	0.0588
uid58143	0.315217	1.0000	0.8712	0.8630	0.0492
uid161939	0.315221	1.0000	0.8643	0.8651	0.0510
uid175524	0.315315	1.0000	0.8795	0.8645	0.0572
uid58145	0.315325	1.0000	0.8535	0.8527	0.0529
uid178948	0.315383	1.0000	0.8702	0.8724	0.0469
uid189751	0.315390	1.0000	0.8717	0.8758	0.0550
uid176127	0.315466	1.0000	0.8590	0.8549	0.0513
uid187277	0.315480	1.0000	0.8611	0.8578	0.0518
uid162153	0.315489	1.0000	0.8618	0.8569	0.0502
uid161951	0.315509	1.0000	0.8626	0.8617	0.0494
uid46655	0.315534	1.0000	0.8582	0.8590	0.0495
uid59377	0.315572	1.0000	0.8610	0.8586	0.0510
uid57819	0.315578	1.0000	0.8617	0.8684	0.0572
uid185180	0.315590	1.0000	0.8773	0.8854	0.0466
uid199898	0.315597	1.0000	0.8476	0.8271	0.0474
uid57761	0.315632	1.0000	0.8523	0.8523	0.0404
uid162139	0.315663	1.0000	0.8639	0.8556	0.0506
uid58783	0.315665	1.0000	0.8712	0.8596	0.0504
uid161991	0.315670	1.0000	0.8618	0.8569	0.0512
uid175905	0.315699	1.0000	0.8613	0.8564	0.0514
uid176128	0.315728	1.0000	0.8603	0.8554	0.0515
uid59245	0.315810	1.0000	0.8644	0.8577	0.0496
uid162081	0.315847	1.0000	0.8496	0.8602	0.0607
uid161993	0.315883	1.0000	0.8603	0.8595	0.0485
uid59379	0.315896	1.0000	0.8661	0.8727	0.0507
uid77129	0.315912	1.0000	0.8791	0.8646	0.0713
uid58895	0.315986	1.0000	0.8661	0.8661	0.0342
uid68101	0.316029	1.0000	0.8500	0.8464	0.0607
uid41013	0.316032	1.0000	0.8601	0.8543	0.0527
uid68449	0.316054	1.0000	0.8516	0.8528	0.0549
uid162181	0.316093	1.0000	0.8553	0.8417	0.0488
uid57771	0.316096	1.0000	0.8558	0.8439	0.0608
uid187411	0.316101	1.0000	0.8579	0.8564	0.0525
uid41297	0.316114	1.0000	0.8616	0.8444	0.0516
uid162051	0.316122	1.0000	0.8626	0.8610	0.0531
uid61649	0.316165	1.0000	0.8628	0.8602	0.0613
uid172463	0.316182	1.0000	0.8714	0.8619	0.0500
uid161931	0.316186	1.0000	0.8656	0.8615	0.0516
uid41021	0.316233	1.0000	0.8569	0.8627	0.0526
uid52537	0.316243	1.0000	0.8596	0.8522	0.0515
uid183630	0.316304	1.0000	0.8753	0.8940	0.0520
uid162079	0.316337	1.0000	0.8585	0.8598	0.0595
uid162075	0.316342	1.0000	0.8695	0.8655	0.0599
uid58621	0.316356	1.0000	0.8679	0.8905	0.0631
uid58725	0.316360	1.0000	0.8469	0.8611	0.0497
uid162115	0.316361	1.0000	0.8544	0.8560	0.0510
uid41925	0.316361	1.0000	0.8400	0.8669	0.0647
uid57779	0.316408	1.0000	0.8628	0.8595	0.0485
uid57907	0.316427	1.0000	0.8711	0.8737	0.0490
uid57929	0.316499	1.0000	0.8813	0.8799	0.0655
uid43089	0.316516	1.0000	0.8520	0.8618	0.0537
uid59343	0.316553	1.0000	0.8691	0.8632	0.0492
uid58393	0.316559	1.0000	0.8639	0.8581	0.0506
uid167045	0.316596	1.0000	0.8588	0.8596	0.0534
uid58247	0.316624	1.0000	0.8677	0.8723	0.0610
uid158845	0.316647	1.0000	0.8642	0.8675	0.0563
uid59065	0.316671	1.0000	0.8851	0.8682	0.0677
uid57979	0.316684	1.0000	0.8755	0.8768	0.0649
uid162065	0.316720	1.0000	0.8442	0.8520	0.0506
uid86855	0.316740	1.0000	0.8439	0.8431	0.0536
uid57741	0.316743	1.0000	0.8660	0.8687	0.0482
uid67315	0.316747	1.0000	0.8450	0.8520	0.0506
uid58119	0.316766	1.0000	0.8690	0.8729	0.0623
uid185181	0.316812	1.0000	0.8682	0.8707	0.0550
uid183629	0.316828	1.0000	0.9019	0.8810	0.0605
uid67313	0.316860	1.0000	0.8450	0.8520	0.0506
uid58919	0.316878	1.0000	0.8603	0.8636	0.0515
uid59393	0.317003	1.0000	0.8526	0.8526	0.0263
uid63663	0.317012	1.0000	0.8792	0.8704	0.0494
uid162085	0.317064	1.0000	0.8684	0.8684	0.0612
uid189749	0.317184	1.0000	0.8735	0.8918	0.0408
uid59381	0.317207	1.0000	0.8584	0.8592	0.0507
uid189752	0.317288	1.0000	0.9019	0.8810	0.0564
uid197183	0.317298	1.0000	0.8620	0.8713	0.0713
uid162083	0.317348	1.0000	0.8628	0.8642	0.0599
uid58747	0.317364	1.0000	0.8845	0.8810	0.0429
uid193707	0.317387	1.0000	0.8610	0.8431	0.0528
uid197160	0.317415	1.0000	0.8510	0.8342	0.0712
uid51489	0.317529	1.0000	0.8778	0.8335	0.0719
uid165043	0.317733	1.0000	0.8463	0.8710	0.0521
uid189840	0.317754	1.0000	0.8815	0.8815	0.0457
uid62981	0.317759	1.0000	0.8594	0.8610	0.0499
uid161967	0.317988	1.0000	0.8537	0.8630	0.0598
uid80739	0.318010	1.0000	0.8658	0.8627	0.0568
uid46219	0.318016	1.0000	0.8720	0.8795	0.0798
uid193705	0.318118	1.0000	0.8694	0.8633	0.0502
uid58579	0.318418	1.0000	0.8796	0.8613	0.0474
uid57817	0.318426	1.0000	0.8619	0.8579	0.0590
uid197157	0.318460	1.0000	0.8679	0.8536	0.0702
uid68103	0.318654	1.0000	0.8588	0.8542	0.0522
uid60851	0.318741	1.0000	0.8554	0.8568	0.0568
uid66567	0.318890	1.0000	0.8725	0.8747	0.0526
uid197169	0.318898	1.0000	0.8549	0.8793	0.0796
uid59341	0.319129	1.0000	0.8844	0.8779	0.0546
uid189750	0.319346	1.0000	0.8921	0.8758	0.0428
uid58727	0.319400	1.0000	0.8498	0.8530	0.0525
uid58935	0.319430	1.0000	0.8745	0.8613	0.0651
uid65267	0.319568	1.0000	0.8525	0.8646	0.0590
uid57723	0.319572	1.0000	0.8874	0.8727	0.0710
uid202924	0.319753	1.0000	0.8838	0.8705	0.0702
uid73895	0.319782	1.0000	0.8657	0.8490	0.0702
uid65785	0.320232	1.0000	0.8625	0.8753	0.0578
uid185308	0.320362	1.0000	0.8525	0.8595	0.0468
uid174151	0.320612	1.0000	0.8571	0.8439	0.0562
uid41875	0.320756	1.0000	0.8869	0.8834	0.0707
uid58655	0.320954	1.0000	0.8700	0.8712	0.0693
uid170256	0.321106	1.0000	0.8648	0.8512	0.0615
uid198431	0.321226	1.0000	0.8762	0.8637	0.0491
uid168323	0.321461	1.0000	0.8705	0.8682	0.0717
uid48363	0.321561	1.0000	0.8689	0.8587	0.0589
uid168997	0.321666	1.0000	0.8707	0.8707	0.0595
uid197162	0.321690	1.0000	0.8899	0.8744	0.0820
uid84387	0.321700	1.0000	0.8522	0.8406	0.0580
uid58329	0.321750	1.0000	0.8481	0.8645	0.0444
uid197176	0.321858	1.0000	0.8755	0.8447	0.0809
uid197155	0.321891	1.0000	0.8750	0.8629	0.0844
uid57913	0.321933	1.0000	0.8635	0.8685	0.0471
uid57619	0.321957	1.0000	0.8582	0.8467	0.0562
uid158847	0.322398	1.0000	0.8690	0.8816	0.0504
uid72793	0.322710	1.0000	0.8754	0.8722	0.0551
uid83159	0.322881	1.0000	0.8644	0.8559	0.0613
uid68285	0.322914	1.0000	0.8698	0.8774	0.0645
uid68147	0.323020	1.0000	0.8674	0.8789	0.0715
uid59285	0.323092	1.0000	0.8607	0.8806	0.0498
uid59073	0.323213	1.0000	0.8602	0.8494	0.0556
uid158533	0.323228	1.0000	0.8644	0.8765	0.0460
uid59283	0.323250	1.0000	0.8700	0.8850	0.0500
uid51175	0.323457	1.0000	0.8702	0.8670	0.0567
uid42113	0.323655	1.0000	0.8614	0.8453	0.0582
uid162147	0.323671	1.0000	0.8551	0.8482	0.0575
uid57805	0.324006	1.0000	0.8689	0.8811	0.0485
uid158535	0.324075	1.0000	0.8442	0.8869	0.0553
uid58121	0.324205	1.0000	0.8720	0.8720	0.0600
uid58057	0.324341	1.0000	0.8665	0.8693	0.0559
uid59145	0.324450	1.0000	0.8621	0.8490	0.0590
uid158849	0.324557	1.0000	0.8731	0.8756	0.0518
uid57999	0.324562	1.0000	0.8600	0.8775	0.0525
uid60821	0.324823	1.0000	0.8770	0.8724	0.0650
uid45897	0.324945	1.0000	0.8689	0.8518	0.0479
uid58855	0.325186	1.0000	0.8780	0.8780	0.0569
uid41997	0.325264	1.0000	0.8792	0.8601	0.0685
uid52535	0.325290	1.0000	0.8394	0.8912	0.0570
uid42777	0.325323	1.0000	0.8864	0.8765	0.0679
uid58645	0.325487	1.0000	0.8835	0.8891	0.0407
uid43697	0.325541	1.0000	0.8636	0.8712	0.0644
uid197161	0.325911	1.0000	0.8888	0.8711	0.0800
uid42011	0.326470	1.0000	0.8927	0.8781	0.0729
uid158843	0.326850	1.0000	0.8737	0.8892	0.0515
uid172738	0.326933	1.0000	0.8811	0.8734	0.0620
uid59257	0.327078	1.0000	0.8895	0.8531	0.0676
uid59169	0.327351	1.0000	0.8954	0.8690	0.0831
uid197159	0.327921	1.0000	0.8472	0.8597	0.0790
uid65783	0.327975	1.0000	0.8725	0.8735	0.0521
uid197177	0.328075	1.0000	0.8855	0.8712	0.1145
uid186740	0.329052	1.0000	0.8929	0.8878	0.0561
uid197179	0.329510	1.0000	0.8935	0.8534	0.0841
uid197166	0.330010	1.0000	0.8962	0.8629	0.0789
uid197158	0.330381	1.0000	0.8816	0.8431	0.0691
uid58713	0.330948	1.0000	0.8576	0.8637	0.0722
uid197174	0.331389	1.0000	0.8774	0.8585	0.0881
uid58475	0.331568	1.0000	0.8716	0.8529	0.0725
uid59427	0.331595	1.0000	0.8866	0.8941	0.0454
uid46653	0.331616	1.0000	0.8893	0.8927	0.0753
uid172737	0.331790	1.0000	0.8511	0.8644	0.0578
uid59219	0.332095	1.0000	0.8921	0.8909	0.0724
uid58255	0.332270	1.0000	0.8858	0.8805	0.0729
uid58543	0.332436	1.0000	0.8790	0.8554	0.0708
uid197201	0.332487	1.0000	0.8717	0.8862	0.0904
uid47075	0.332560	1.0000	0.8621	0.9023	0.0460
uid197165	0.332622	1.0000	0.8758	0.8576	0.0857
uid68705	0.332688	1.0000	0.8818	0.8720	0.0813
uid58749	0.332691	1.0000	0.8551	0.8494	0.0801
uid197164	0.332712	1.0000	0.9045	0.8687	0.0876
uid58943	0.332765	1.0000	0.8621	0.8851	0.0402
uid58241	0.333610	1.0000	0.8808	0.8539	0.0715
uid58111	0.333915	1.0000	0.8834	0.8765	0.0653
uid62095	0.334417	1.0000	0.8997	0.8969	0.0763
uid41863	0.334505	1.0000	0.8899	0.8679	0.0676
uid55771	0.334583	1.0000	0.8738	0.8642	0.0761
uid59037	0.334734	1.0000	0.8675	0.8705	0.0834
uid57885	0.335669	1.0000	0.8975	0.8658	0.0570
uid190183	0.336120	1.0000	0.8406	0.8440	0.0654
uid162031	0.336336	1.0000	0.8718	0.8564	0.0590
uid73419	0.336508	1.0000	0.8943	0.8528	0.0915
uid88073	0.336730	1.0000	0.8831	0.8557	0.0831
uid58031	0.336815	1.0000	0.8954	0.8767	0.0563
uid197156	0.336884	1.0000	0.8778	0.8735	0.0843
uid60849	0.337112	1.0000	0.8715	0.8612	0.0591
uid161977	0.337167	1.0000	0.8768	0.8707	0.0747
uid59171	0.337255	1.0000	0.8988	0.8607	0.0872
uid46255	0.337257	1.0000	0.8843	0.8795	0.0956
uid59777	0.337318	1.0000	0.8765	0.8719	0.0805
uid82363	0.337491	1.0000	0.8756	0.8825	0.0691
uid59177	0.337514	1.0000	0.8846	0.8595	0.0753
uid48131	0.337820	1.0000	0.8450	0.8581	0.0457
uid57763	0.337889	1.0000	0.8615	0.8410	0.0581
uid58477	0.337958	1.0000	0.8476	0.8442	0.0651
uid197153	0.338475	1.0000	0.8862	0.8730	0.0635
uid161981	0.338515	1.0000	0.8620	0.8691	0.0696
uid58519	0.338628	1.0000	0.9010	0.8682	0.0802
uid190184	0.338737	1.0000	0.8398	0.8347	0.0658
uid58525	0.338970	1.0000	0.8886	0.8700	0.0637
uid205051	0.339050	1.0000	0.8913	0.8706	0.0699
uid57743	0.339354	1.0000	0.8707	0.8596	0.0747
uid175570	0.339873	1.0000	0.9027	0.9405	0.0595
uid63405	0.339898	1.0000	0.8903	0.8860	0.0823
uid58413	0.339933	1.0000	0.8522	0.8574	0.0653
uid42393	0.340048	1.0000	0.8503	0.8434	0.0551
uid58867	0.340365	1.0000	0.8953	0.8914	0.0920
uid42115	0.340922	1.0000	0.8487	0.8487	0.0643
uid176374	0.341143	1.0000	0.9016	0.9344	0.0601
uid59059	0.341193	1.0000	0.8882	0.9022	0.0559
uid57731	0.341299	1.0000	0.8675	0.8654	0.0734
uid72481	0.341425	1.0000	0.8614	0.8668	0.0761
[truncated: 515 more rows]
