# Supplementary material for: Quickly Finding Orthologs as Reciprocal Best Hits with BLAT, LAST, and UBLAST: How Much Do We Miss?
Source: PLoS One. 2014 Jul 11;9(7):e101850. doi: 10.1371/journal.pone.0101850 (PMC4094424; doi:10.1371/journal.pone.0101850)
Supplement: Table Set S2 — These tables contain reciprocal best hit counts and homolog pair counts organized on a per query genome fashion. The directory contains the R-script used to run the t-tests comparing the results from each program, and a table with the results of these t-tests. (ZIP) [file pone.0101850.s002.zip › S2-Tables-Stats-Pairs/uid57675.t-test]

statistic.t	parameter.df	p.value	conf.int1	conf.int2	estimate.mean.of.the.differences	null.value.difference.in.means	alternative	method	data.name
unlist.t.test.blat.last.	-117.943069606532	2509	0	-2921.82051066924	-2826.25359291641	-2874.03705179283	0	two.sided	Paired t-test	homologs$blat and homologs$last
unlist.t.test.blat.usearch7.	-84.3922769853448	2509	0	-3319.53668065593	-3168.77646675443	-3244.15657370518	0	two.sided	Paired t-test	homologs$blat and homologs$usearch7
unlist.t.test.blat.blastp.	-77.7589506459144	2509	0	-7830.34604621498	-7445.13204143442	-7637.7390438247	0	two.sided	Paired t-test	homologs$blat and homologs$blastp
unlist.t.test.last.usearch7.	-23.1532444060957	2509	1.19903236948777e-107	-401.465930041637	-338.773113783064	-370.119521912351	0	two.sided	Paired t-test	homologs$last and homologs$usearch7
unlist.t.test.last.blastp.	-63.229019228914	2509	0	-4911.4378052793	-4615.96617878444	-4763.70199203187	0	two.sided	Paired t-test	homologs$last and homologs$blastp
unlist.t.test.usearch7.blastp.	-72.4683630912939	2509	0	-4512.46772101303	-4274.69721922601	-4393.58247011952	0	two.sided	Paired t-test	homologs$usearch7 and homologs$blastp
unlist.t.test.blat.last.	-141.00692794788	2500	0	-710.515759138823	-691.025224467734	-700.770491803279	0	two.sided	Paired t-test	rbh$blat and rbh$last
unlist.t.test.blat.usearch7.	-136.975028486781	2500	0	-713.779860043211	-693.631575382619	-703.705717712915	0	two.sided	Paired t-test	rbh$blat and rbh$usearch7
unlist.t.test.blat.blastp.	-145.12432121444	2500	0	-835.158165748762	-812.889815058915	-824.023990403838	0	two.sided	Paired t-test	rbh$blat and rbh$blastp
unlist.t.test.last.usearch7.	-9.13639945972431	2509	1.29441292115782e-19	-3.49725216981954	-2.26131356723226	-2.8792828685259	0	two.sided	Paired t-test	rbh$last and rbh$usearch7
unlist.t.test.last.blastp.	-125.872674713316	2509	0	-124.954596149067	-121.121101062088	-123.037848605578	0	two.sided	Paired t-test	rbh$last and rbh$blastp
unlist.t.test.usearch7.blastp.	-124.827935605437	2509	0	-122.046124996251	-118.271006477853	-120.158565737052	0	two.sided	Paired t-test	rbh$usearch7 and rbh$blastp
unlist.t.test.blat.last.	-103.28063064318	2509	0	-0.148942050852053	-0.143391734008505	-0.146166892430279	0	two.sided	Paired t-test	rbh_hom_norm$blat and rbh_hom_norm$last
unlist.t.test.blat.usearch7.	-81.4764005999426	2509	0	-0.151178799598822	-0.144072913548588	-0.147625856573705	0	two.sided	Paired t-test	rbh_hom_norm$blat and rbh_hom_norm$usearch7
unlist.t.test.blat.blastp.	-38.0604465200443	2509	1.30522564507168e-250	-0.0688386770737031	-0.0620929563924324	-0.0654658167330677	0	two.sided	Paired t-test	rbh_hom_norm$blat and rbh_hom_norm$blastp
unlist.t.test.last.usearch7.	-2.54205946327279	2509	0.0110798004608886	-0.00258438914979965	-0.000333539137052937	-0.0014589641434263	0	two.sided	Paired t-test	rbh_hom_norm$last and rbh_hom_norm$usearch7
unlist.t.test.last.blastp.	178.271416136872	2509	0	0.0798133981056465	0.0815887532887759	0.0807010756972112	0	two.sided	Paired t-test	rbh_hom_norm$last and rbh_hom_norm$blastp
unlist.t.test.usearch7.blastp.	197.552182073196	2509	0	0.0813445163828952	0.0829755632983797	0.0821600398406375	0	two.sided	Paired t-test	rbh_hom_norm$usearch7 and rbh_hom_norm$blastp
