# Supplementary material for: Quickly Finding Orthologs as Reciprocal Best Hits with BLAT, LAST, and UBLAST: How Much Do We Miss?
Source: PLoS One. 2014 Jul 11;9(7):e101850. doi: 10.1371/journal.pone.0101850 (PMC4094424; doi:10.1371/journal.pone.0101850)
Supplement: Table Set S2 — These tables contain reciprocal best hit counts and homolog pair counts organized on a per query genome fashion. The directory contains the R-script used to run the t-tests comparing the results from each program, and a table with the results of these t-tests. (ZIP) [file pone.0101850.s002.zip › S2-Tables-Stats-Pairs/uid57779.Homologs.tbl]

Genome	GSS	blastp	usearch7	last	blat
uid13961	0.128199	7756	3039	2706	675
uid58009	0.143423	400	193	241	32
uid1433	0.149683	7426	3020	2612	742
uid10623	0.177136	2816	1314	1350	369
uid48993	0.177847	3200	1507	1880	241
uid155	0.178163	1079	408	518	67
uid12410	0.182221	4638	1919	1947	471
uid39575	0.183206	3415	1568	1603	400
uid45893	0.183777	3596	1791	2014	296
uid58719	0.183981	3408	1773	1986	307
uid62227	0.184497	3340	1515	2003	235
uid59133	0.185448	3006	1453	1831	195
uid51395	0.186047	3041	1487	1832	237
uid63631	0.186760	3731	1860	2157	286
uid75119	0.187192	3132	1490	1865	206
uid167488	0.187357	3760	1738	2052	241
uid14003	0.187809	7961	3171	2956	770
uid57755	0.188659	3087	1575	1883	311
uid162201	0.189166	2746	1380	1730	244
uid73415	0.189383	2837	1301	1671	225
uid65089	0.189798	3889	1782	2216	304
uid58365	0.189800	1884	965	1296	147
uid58421	0.190394	3745	1654	1916	275
uid58635	0.191373	3827	1751	2115	315
uid51875	0.191474	4508	2150	2330	295
uid183486	0.193330	2909	1427	1809	209
uid58711	0.193369	3559	1728	2112	254
uid74443	0.193721	3521	1647	2006	294
uid66875	0.194158	3509	1582	1829	211
uid82379	0.194618	4376	2045	2277	388
uid58787	0.196176	3789	1841	2290	377
uid66329	0.196395	3251	1494	1768	230
uid57807	0.196459	4305	1908	2185	275
uid58563	0.196794	5399	2601	2720	453
uid52827	0.196853	3603	1739	2098	276
uid84411	0.197087	4240	1948	2285	363
uid61573	0.197742	3286	1572	1956	202
uid10698	0.197830	4918	2052	2005	525
uid58717	0.197964	3679	1710	1980	271
uid189028	0.198244	4050	1754	2116	222
uid57757	0.198421	4009	1928	2161	363
uid57727	0.198435	4026	1889	2228	340
uid58825	0.198504	4929	2344	2709	324
uid168259	0.198513	3344	1665	1984	281
uid43679	0.198675	5134	2460	2758	330
uid57883	0.198733	1713	904	1138	159
uid58041	0.198860	3345	1613	1986	239
uid189027	0.199086	3997	1728	2085	222
uid58409	0.199271	3970	1922	2284	370
uid58923	0.199472	5156	2434	2745	361
uid58379	0.199492	3959	1713	2062	220
uid58601	0.199690	4225	2164	2358	286
uid58871	0.199740	5280	2537	2759	362
uid162067	0.200313	5493	2592	2877	380
uid162071	0.200860	5050	2413	2660	356
uid58841	0.201162	4915	2377	2672	334
uid57721	0.201549	5463	2636	2797	377
uid39439	0.201827	3567	1616	1703	425
uid39573	0.202118	3353	1450	1526	396
uid58849	0.202252	5160	2470	2783	365
uid197216	0.202254	5196	2502	2747	364
uid59399	0.202442	4020	2027	2258	359
uid57751	0.202529	2863	1320	1787	191
uid58851	0.202848	5304	2529	2842	357
uid70841	0.203610	3903	1980	2235	310
uid49529	0.203809	2387	1389	1525	252
uid167998	0.203929	4737	2276	2550	350
uid57753	0.204006	3731	2013	2239	368
uid68281	0.205326	3464	1787	2064	349
uid14005	0.205828	272	112	175	18
uid59043	0.205971	3599	1786	2201	301
uid54735	0.206601	4210	2008	2273	334
uid59389	0.206877	4203	2104	2423	376
uid18881	0.207687	4587	1880	1910	484
uid58225	0.208019	4479	2059	2363	350
uid184407	0.208679	2779	1489	1761	252
uid38659	0.209009	3867	1695	1772	410
uid57713	0.209577	2232	1289	1445	227
uid59347	0.210313	2276	1280	1516	215
uid41131	0.210355	2338	1347	1554	260
uid54733	0.210423	3819	2076	2258	374
uid43333	0.211006	3012	1553	1828	233
uid43493	0.211260	2883	1463	1753	231
uid61411	0.211405	1799	843	1081	171
uid57717	0.212165	5019	2432	2605	421
uid48803	0.212499	2621	1518	1818	277
uid167261	0.212518	3829	2063	2303	376
uid62903	0.212571	4033	2198	2499	373
uid176129	0.212730	1960	938	1217	153
uid176707	0.212739	3136	1441	1720	260
uid66551	0.213235	4230	2178	2419	372
uid58823	0.213253	2315	1309	1540	236
uid184406	0.213361	5088	2391	2529	447
uid169620	0.213396	4908	2291	2588	388
uid65269	0.213600	3878	1956	2220	341
uid57873	0.213688	4988	2340	2604	397
uid42499	0.214042	2613	1495	1704	250
uid184819	0.214247	5961	2848	2800	480
uid51637	0.214339	2320	1265	1412	199
uid74437	0.215191	6530	3278	3115	599
uid195930	0.215344	2876	1562	1699	204
uid51535	0.215406	2158	1192	1443	243
uid57877	0.215457	2481	1305	1464	215
uid59189	0.215589	5386	2394	2471	411
uid68105	0.216608	8746	4265	3725	771
uid40863	0.216814	4210	1991	2380	288
uid58561	0.216872	4812	2361	2485	462
uid190182	0.217139	5223	2445	2633	446
uid67321	0.217216	2752	1474	1768	293
uid63623	0.217223	4251	2129	2194	315
uid51607	0.217246	1162	445	532	73
uid52695	0.217902	6055	2943	2743	475
uid58469	0.217918	3203	1728	1968	299
uid45857	0.217943	3108	1652	1853	260
uid58785	0.218031	3651	1836	2258	287
uid46245	0.218286	8598	4211	3734	820
uid58827	0.218515	2774	1499	1652	230
uid72619	0.218884	NA	NA	NA	NA
uid176130	0.218960	2040	1035	1265	176
uid57769	0.218973	4087	2018	2223	425
uid54919	0.219021	8352	4030	3598	861
uid61571	0.219144	4361	2110	2306	465
uid58035	0.219294	2873	1584	1856	320
uid70729	0.219302	2940	1612	1845	321
uid58903	0.219303	2269	1122	1398	222
uid81199	0.219399	3871	1962	2122	344
uid58407	0.219496	2177	1157	1419	158
uid201033	0.219530	4220	2214	2465	397
uid58435	0.219650	5332	2590	2730	490
uid171337	0.219710	6171	3131	3020	587
uid42887	0.219766	6139	2733	2732	402
uid43501	0.219811	10715	5065	4247	863
uid57719	0.219876	8751	3905	3665	795
uid58847	0.219891	2893	1607	1873	327
uid59107	0.219918	6485	3112	3020	597
uid58181	0.220004	7388	3410	3020	599
uid72475	0.220014	8638	3871	3685	726
uid66207	0.220085	4722	2253	2404	385
uid162019	0.220515	5941	2799	2816	583
uid74439	0.220789	6852	3492	3248	699
uid58741	0.220814	2777	1538	1813	316
uid61623	0.221458	5340	2621	2567	404
uid58947	0.221694	2679	1487	1755	304
uid58807	0.221778	6307	3147	3016	602
uid12377	0.221888	3362	1542	1605	396
uid196597	0.221897	2977	1521	1707	224
uid184863	0.222026	8519	4011	3780	758
uid58673	0.222145	5896	2831	2810	583
uid171377	0.222391	4707	2338	2497	433
uid58767	0.222512	2455	1330	1558	232
uid50305	0.222654	6231	3129	3090	536
uid46845	0.222834	9408	4558	4010	980
uid60167	0.223655	1995	1111	1333	167
uid190185	0.224718	5565	2879	2907	536
uid57879	0.225674	10064	4911	4157	872
uid57893	0.225911	6187	3143	3066	562
uid167315	0.226033	7900	3906	3552	832
uid157911	0.226400	5249	2532	2589	394
uid67359	0.226433	3679	1982	2069	291
uid184864	0.227306	4002	2154	2247	418
uid57715	0.228021	7880	3955	3498	628
uid59193	0.228305	5483	2645	2529	486
uid58023	0.229100	4462	2304	2356	404
uid177925	0.230547	5019	2496	2485	462
uid49857	0.231606	3652	1871	2098	292
uid68249	0.233650	3555	1995	2239	334
uid171259	0.236370	941	558	723	100
uid58815	0.236708	4826	2125	2296	422
uid170731	0.236731	911	538	690	85
uid197195	0.238089	915	558	732	91
uid47313	0.239572	3828	1984	2348	331
uid63665	0.239951	822	500	632	83
uid61897	0.240441	911	558	703	98
uid59311	0.245615	142	81	104	31
uid202216	0.249391	4365	2084	2380	481
uid157331	0.255708	6345	3082	3174	791
uid78143	0.257795	5826	3077	3201	629
uid57583	0.259188	10327	4156	3858	713
uid193703	0.259703	12276	5808	4981	1201
uid58625	0.260137	5560	2909	3117	582
uid59253	0.261238	4004	2126	2452	430
uid203361	0.261485	1721	943	1251	239
uid205052	0.261912	2553	1167	1462	196
uid59215	0.261918	5132	2605	3007	577
uid162053	0.262439	2554	1165	1444	197
uid58419	0.262573	9530	4692	4452	879
uid52599	0.262611	10092	4973	4535	900
uid58367	0.263504	18878	7924	6248	1599
uid58695	0.263651	15751	6657	5512	1446
uid68449	0.263734	6800	3726	3792	755
uid202217	0.264108	4969	2446	2647	609
uid58205	0.264462	2791	1186	1484	200
uid158863	0.264475	7013	3326	3459	799
uid59545	0.264850	4848	2371	2530	600
uid67365	0.264888	10165	4914	4374	1094
uid61589	0.265215	8987	4228	3917	1004
uid162179	0.265238	4884	2387	2602	605
uid66607	0.265327	7710	3710	3642	821
uid62695	0.265493	6087	2885	3120	748
uid167988	0.265648	4859	2355	2517	636
uid59883	0.265695	4852	2371	2546	612
uid162029	0.265747	975	606	730	123
uid65781	0.265950	5109	2719	2708	580
uid193770	0.266056	5711	2749	3074	806
uid46257	0.266096	9736	4540	4295	1039
uid58397	0.266157	8194	4011	3929	976
uid57709	0.266190	1730	942	1144	209
uid49695	0.266210	6246	2982	3204	736
uid58039	0.266217	2747	1184	1544	200
uid58059	0.266269	2568	1159	1449	201
uid162333	0.266287	20765	9419	6419	2116
uid197180	0.266385	3639	1980	2242	412
uid193702	0.266385	7207	3299	3447	784
uid59205	0.266451	7113	3601	3640	675
uid87065	0.266540	2081	1146	1391	314
uid58747	0.266560	7857	4037	4002	735
uid158869	0.266566	5290	2498	2745	618
uid82367	0.266634	973	598	742	126
uid173371	0.266695	1572	870	1130	183
uid58977	0.266741	2195	1202	1449	342
uid49131	0.266809	7081	3315	3415	797
uid68447	0.266907	2100	1140	1402	310
uid201428	0.267018	2082	1139	1386	314
uid57585	0.267132	2073	1138	1388	312
uid158861	0.267231	6402	3011	3183	761
uid185759	0.267413	1717	939	1145	208
uid176920	0.267467	2061	1132	1372	302
uid168321	0.267524	6250	3074	3231	715
uid58677	0.267524	8744	3760	3774	944
uid85495	0.267567	1730	962	1142	208
uid158871	0.267577	5293	2500	2766	628
uid87051	0.267622	2082	1140	1395	314
uid87069	0.267637	2082	1139	1394	314
uid62461	0.267648	993	617	736	128
uid87067	0.267660	2082	1137	1387	314
uid57939	0.267724	6001	2905	3177	734
uid159865	0.267730	8358	3692	3656	945
uid159543	0.267845	2045	1114	1372	296
uid62693	0.267879	6272	2986	3210	745
uid177930	0.267964	1846	1116	1347	283
uid47323	0.268103	7120	3332	3480	825
uid59065	0.268157	7451	3803	3801	757
uid58887	0.268438	1419	822	1042	159
uid157907	0.268532	5224	2602	2824	630
uid60163	0.268535	6417	2965	3176	736
uid57711	0.268537	1416	822	1052	163
uid61577	0.268559	8241	3938	3963	939
uid89391	0.268709	12820	5957	5423	1250
uid162027	0.268822	1492	812	1088	186
uid58833	0.268936	6256	3014	3164	741
uid42615	0.269049	21354	8884	6652	1823
uid173372	0.269232	1619	922	1187	194
uid57729	0.269276	2839	1467	1573	248
uid184818	0.269289	4038	1998	2181	539
uid58559	0.269355	5944	2759	3086	742
uid81629	0.269471	7156	3548	3608	702
uid58659	0.269490	11738	5523	4847	1202
uid65087	0.269503	16937	7643	6358	1606
uid58655	0.269572	6954	3598	3795	701
uid184824	0.269771	1913	1066	1283	216
uid195908	0.269791	8210	3942	3995	975
uid57693	0.269858	10285	4601	4489	940
uid162087	0.269883	2053	1097	1282	224
uid58077	0.269918	1600	935	1139	191
uid202924	0.269941	7446	3801	3894	747
uid58565	0.269942	11893	5431	4897	1223
uid197184	0.270005	5686	2658	2981	671
uid61569	0.270092	2348	1280	1452	241
uid51377	0.270122	3026	1535	1723	427
uid59047	0.270128	13910	6212	5175	1387
uid162513	0.270145	5485	2581	2877	652
uid43465	0.270147	19846	8800	6259	1767
uid57705	0.270186	2214	1114	1496	284
uid176921	0.270237	7600	3267	3565	757
uid77129	0.270259	5104	2915	3119	653
uid67367	0.270344	12341	5941	4834	1454
uid59011	0.270363	1419	822	992	158
uid58513	0.270452	6638	3183	3282	798
uid46663	0.270548	17214	7858	5802	1533
uid55487	0.270589	5446	2635	2953	677
uid58949	0.270621	2701	1435	1744	420
uid51695	0.270738	1918	1095	1252	236
uid177081	0.270742	1820	1079	1284	283
uid42501	0.270891	16250	7224	5825	1672
uid197178	0.271065	6289	3102	3197	670
uid162335	0.271074	1838	1120	1278	296
uid57707	0.271123	1622	915	1169	193
uid158867	0.271157	5407	2538	2807	634
uid162001	0.271198	2103	1169	1365	213
uid62207	0.271255	7345	3532	3388	897
uid57723	0.271261	7257	3761	3841	735
uid87003	0.271270	2037	1071	1289	207
uid58501	0.271297	6358	3293	3580	774
uid161943	0.271353	6640	3241	3327	817
uid184826	0.271376	20779	9421	6423	2236
uid65091	0.271396	3666	1754	1913	433
uid163693	0.271433	5363	2531	2790	627
uid183004	0.271491	8963	4172	3922	973
uid197177	0.271498	4215	2135	2463	418
uid59357	0.271593	5398	2552	2810	630
uid58683	0.271606	5183	2812	2996	633
uid59359	0.271613	5405	2552	2814	630
uid158865	0.271637	5402	2556	2797	629
uid181997	0.271656	2110	1112	1307	233
uid58911	0.271754	5370	2531	2792	615
uid173370	0.271799	1606	898	1162	194
uid61625	0.271818	9451	4467	4272	1096
uid158173	0.271856	4472	2446	2778	509
uid201038	0.271937	19487	8741	6686	1925
uid43467	0.271954	21114	10297	7415	2461
uid68707	0.271987	9082	4094	4189	848
uid59225	0.272119	1848	1053	1313	297
uid57703	0.272121	8085	4011	4078	918
uid59077	0.272161	22550	10396	6844	2126
uid62959	0.272215	3354	1812	2033	443
uid163691	0.272222	5366	2533	2799	629
uid42777	0.272247	7156	3638	3901	731
uid58149	0.272305	14308	6217	5729	1326
uid197160	0.272377	6368	3087	3137	649
uid162045	0.272383	5609	2696	3001	689
uid57961	0.272386	2213	1106	1488	284
uid167487	0.272448	14773	6622	5733	1458
uid202219	0.272655	21509	9886	6806	2102
uid43091	0.272660	7532	3517	3545	902
uid58935	0.272711	7138	3768	3823	715
uid43211	0.272797	4405	2204	2568	575
uid58125	0.272810	1859	1107	1324	297
uid58793	0.272850	1793	1076	1281	292
uid58067	0.272885	13529	6510	5431	1501
uid58951	0.272889	18132	8024	5962	1869
uid71231	0.272977	1838	1094	1337	293
uid57881	0.273034	5942	2892	2971	669
uid161241	0.273038	1928	1135	1363	298
uid161957	0.273049	5958	2898	2976	669
uid45895	0.273097	16614	7406	5843	1717
uid174511	0.273113	14282	6783	5922	1565
uid162165	0.273122	1861	1114	1338	297
uid58109	0.273124	13723	6606	5702	1551
uid48821	0.273140	9939	4688	4131	1179
uid51367	0.273176	7421	3247	3477	695
uid197182	0.273221	5132	2634	2845	615
uid173373	0.273234	1605	897	1165	189
uid58061	0.273263	2111	1177	1332	213
uid59429	0.273301	1737	1026	1265	281
uid168323	0.273340	6236	3510	3591	838
uid58791	0.273365	1826	1100	1300	301
uid172734	0.273486	202	151	180	46
uid164001	0.273521	10339	4515	4456	934
uid68055	0.273610	13262	6161	5137	1381
uid47087	0.273670	2297	1230	1457	221
uid58649	0.273728	10712	4923	4633	1260
uid48819	0.273732	6030	3409	3447	832
uid59071	0.273752	7397	3409	3557	835
uid60583	0.273777	8115	3927	3774	1004
uid175574	0.273795	2028	1171	1408	295
uid57581	0.273822	1903	1118	1346	298
uid161999	0.273832	1995	1146	1255	198
uid159867	0.273850	1903	1149	1353	301
uid161197	0.273857	1839	1091	1312	302
uid51489	0.273863	9829	4729	4233	936
uid162059	0.273892	7565	3572	3689	855
uid89375	0.273984	4091	2098	2205	530
uid68691	0.274022	2059	1111	1237	202
uid58653	0.274026	1849	1131	1321	299
uid174812	0.274054	13455	6115	5371	1368
uid57993	0.274080	2002	1148	1263	197
uid66297	0.274081	17230	7592	5796	1798
uid175523	0.274122	10498	4588	4540	974
uid58899	0.274157	8466	4094	4012	1040
uid161941	0.274165	6684	3226	3322	810
uid66601	0.274278	4591	2625	2876	568
uid59281	0.274288	6782	3287	3381	829
uid168665	0.274293	1996	1073	1213	200
uid59053	0.274299	8554	3924	3942	1068
uid59291	0.274303	5569	3191	3233	836
uid158169	0.274319	22696	10288	7049	2338
uid46219	0.274374	6844	3142	3396	697
uid59095	0.274379	5498	2947	3064	606
uid57759	0.274396	5282	2601	2951	684
uid43725	0.274442	11597	5590	5092	1212
uid189029	0.274456	6781	3276	3382	816
uid59325	0.274518	1783	981	1146	174
uid40845	0.274601	12754	5993	4998	1562
uid58065	0.274622	5895	2854	2984	644
uid57925	0.274623	7346	3607	3579	920
uid46679	0.274628	2089	1117	1322	202
uid66603	0.274634	3123	1705	1877	431
uid196849	0.274678	17360	7662	6238	1793
uid57695	0.274697	6823	3315	3384	835
uid72627	0.274697	19687	8685	6709	2005
uid159993	0.274714	1829	1074	1297	283
uid58101	0.274730	7616	3568	3650	843
uid58781	0.274762	6775	3287	3378	829
uid159879	0.274763	1832	1070	1302	284
uid159881	0.274763	1832	1070	1302	284
uid86889	0.274774	6776	3285	3368	829
uid176501	0.274807	7736	3627	3730	866
uid89387	0.274854	10301	4505	4503	963
uid58983	0.274880	20573	9373	6833	2102
uid59069	0.274909	6845	3315	3397	842
uid170532	0.274919	6835	3318	3399	836
uid203790	0.274933	6781	3276	3375	829
uid67501	0.274961	8583	4142	3950	1089
uid57971	0.274969	2042	1157	1445	298
uid172628	0.274989	1970	1119	1231	192
uid196798	0.274998	1836	1061	1305	286
uid58311	0.275021	1834	1065	1289	308
uid49489	0.275058	6148	2957	3182	720
uid59349	0.275068	1829	1056	1288	279
uid162177	0.275116	7432	3434	3650	819
uid197217	0.275132	18414	8218	6465	1814
uid89385	0.275146	10511	4576	4571	959
uid68143	0.275152	9412	4364	4182	1096
uid48643	0.275159	7084	3582	3477	1004
uid182929	0.275162	14845	6635	5292	1478
uid184832	0.275170	6926	3323	3463	819
uid58853	0.275233	6844	3325	3393	842
uid49331	0.275253	5632	2784	2914	700
uid185758	0.275262	6852	3305	3403	840
uid168322	0.275286	12630	5793	5322	1341
uid40839	0.275290	18343	8236	6443	1820
uid58599	0.275297	13948	6417	5187	1457
uid58993	0.275327	7286	3406	3434	847
uid197218	0.275330	6698	3265	3377	824
uid167994	0.275334	10317	4532	4526	975
uid184829	0.275356	6893	3319	3450	829
uid57777	0.275381	6839	3317	3378	839
uid161919	0.275446	5199	2751	2744	659
uid53543	0.275482	2297	1237	1468	249
uid41169	0.275483	5434	2890	2859	703
uid59409	0.275493	6998	3485	3479	905
uid184828	0.275566	6995	3399	3492	842
uid196793	0.275572	1834	1058	1297	286
uid83619	0.275575	6853	3321	3416	841
uid58417	0.275578	6861	3319	3414	843
uid179383	0.275592	8243	4036	3832	1009
uid193763	0.275662	6794	3268	3373	818
uid43209	0.275663	8050	4086	3700	1058
uid48071	0.275668	7821	3683	3745	881
uid61633	0.275680	1827	1057	1294	283
uid184830	0.275705	6956	3354	3464	833
uid179069	0.275714	10210	4653	4496	1101
uid57785	0.275730	1764	1031	1244	269
uid198524	0.275741	7580	3593	3636	856
uid80745	0.275757	7579	3609	3685	862
uid58511	0.275773	7285	3406	3451	850
uid83157	0.275835	4450	2153	2324	513
uid172630	0.275861	1967	1136	1224	190
uid159863	0.275871	1826	1054	1288	280
uid170533	0.275916	12131	4848	4527	1053
uid57699	0.275952	9500	4296	4375	919
uid202218	0.275953	6597	3188	3321	795
uid43093	0.275954	4776	2550	2635	676
uid172629	0.275969	1970	1130	1227	190
uid66779	0.275975	12064	5459	4750	1376
uid60859	0.275997	1979	1069	1239	196
uid86651	0.276003	13500	6228	5347	1447
uid57783	0.276019	2021	1152	1450	299
uid172626	0.276031	1980	1145	1216	191
uid172627	0.276040	1969	1131	1228	189
uid196777	0.276049	1834	1063	1294	283
uid172624	0.276050	1970	1132	1227	190
uid196794	0.276084	1834	1064	1304	286
uid196795	0.276087	1834	1064	1297	286
uid172625	0.276092	1970	1131	1242	190
uid198643	0.276101	1835	1068	1305	286
uid198644	0.276101	1835	1068	1299	286
uid196790	0.276104	1833	1064	1307	286
uid196792	0.276106	1834	1064	1304	286
uid175575	0.276106	2021	1156	1422	289
uid196789	0.276107	1834	1064	1304	286
uid196796	0.276120	1834	1064	1297	286
uid196791	0.276120	1834	1064	1297	286
uid196788	0.276120	1834	1064	1304	286
uid196799	0.276120	1834	1063	1297	286
uid196787	0.276120	1834	1064	1304	286
uid54947	0.276144	6783	3305	3386	831
uid196784	0.276147	1832	1061	1298	286
uid58773	0.276153	188	144	168	48
uid196797	0.276159	1838	1068	1298	286
uid196785	0.276166	1832	1061	1298	286
uid174334	0.276170	13403	6231	5182	1398
uid196782	0.276171	1841	1063	1295	284
uid57637	0.276181	1834	1058	1291	283
uid58523	0.276188	12357	5902	5173	1297
uid161997	0.276197	6808	3309	3381	842
uid175571	0.276197	2002	1161	1411	287
uid162137	0.276198	7664	3621	3684	860
uid62905	0.276217	7539	3743	3693	918
uid57775	0.276242	6779	3267	3382	821
uid197154	0.276249	2420	1308	1520	264
uid175578	0.276266	2042	1172	1436	293
uid202426	0.276270	9259	4133	4237	895
uid196800	0.276275	1835	1065	1289	286
uid58333	0.276295	1844	1073	1301	293
uid81777	0.276300	12094	5659	4813	1474
uid59351	0.276317	1834	1063	1293	282
uid59079	0.276348	11572	4938	4703	1071
uid70731	0.276355	6870	3315	3446	832
uid57803	0.276367	14956	6742	5238	1590
uid196774	0.276396	1840	1071	1304	283
uid172631	0.276396	1974	1133	1232	191
uid51721	0.276417	8630	3965	3648	784
uid162183	0.276442	6819	3329	3399	839
uid196783	0.276444	1830	1060	1308	286
uid183002	0.276501	16805	7422	5796	1701
uid161353	0.276504	1837	1064	1290	284
uid178352	0.276510	9642	4356	4048	972
uid161377	0.276510	1837	1060	1290	284
uid61635	0.276514	1824	1054	1291	283
uid161409	0.276520	1837	1065	1290	284
uid59221	0.276529	12406	5818	5117	1281
uid196770	0.276547	1840	1074	1298	283
uid196769	0.276547	1841	1067	1298	283
uid196775	0.276564	1839	1068	1304	288
uid41403	0.276568	10426	4877	4605	1129
uid68839	0.276579	6728	3283	3364	815
uid196779	0.276585	1839	1064	1302	282
uid196776	0.276593	1841	1065	1309	288
uid68843	0.276614	1825	1053	1288	285
uid196771	0.276618	1841	1066	1299	283
uid80735	0.276632	7838	3682	3745	863
uid196778	0.276658	1841	1063	1311	287
uid161369	0.276662	1832	1058	1290	288
uid172733	0.276672	209	137	172	49
uid196786	0.276690	1832	1063	1303	286
uid58969	0.276695	12754	6085	5405	1438
uid196781	0.276696	1840	1065	1302	283
uid196780	0.276696	1840	1065	1294	283
uid196772	0.276698	1840	1067	1300	287
uid161403	0.276705	1834	1057	1293	288
uid196773	0.276794	1838	1065	1305	283
uid57767	0.276814	16624	7236	5630	1718
uid68451	0.276826	3499	1903	2086	450
uid172736	0.276844	194	142	168	50
uid58167	0.276849	14359	6609	5180	1430
uid193657	0.276855	21737	9778	6894	2218
uid62099	0.276857	2389	1273	1497	265
uid171830	0.276895	23425	10453	7259	2094
uid50565	0.276897	23427	10446	7261	2086
uid61619	0.276900	2005	1083	1281	200
uid80733	0.276964	7691	3652	3704	852
uid58287	0.276965	12245	5943	5258	1312
uid50609	0.276972	5289	2962	3167	685
uid197162	0.276975	7954	3883	3850	805
uid197176	0.277014	6661	3274	3439	714
uid175576	0.277026	1995	1167	1419	285
uid158369	0.277047	6006	3387	3376	872
uid66777	0.277095	10326	4738	4424	1034
uid158689	0.277114	23345	10446	7207	2079
uid175572	0.277183	2005	1153	1425	286
uid175573	0.277229	2020	1160	1427	291
uid162063	0.277231	2026	1154	1432	287
uid183003	0.277238	12590	5475	4606	1278
uid172735	0.277263	188	143	173	48
uid58509	0.277274	5025	2486	2794	606
uid89395	0.277298	12040	5415	4732	1217
uid197157	0.277340	6754	3429	3499	776
uid59411	0.277371	6302	3078	3338	756
uid82365	0.277375	13113	6228	5395	1355
uid57739	0.277385	20649	9193	6655	2012
uid175255	0.277390	5684	3175	3290	734
uid61639	0.277404	5391	2725	2856	679
uid58857	0.277442	3405	2011	2341	502
uid41885	0.277460	11934	5536	4921	1228
uid197183	0.277466	8126	3733	3832	822
uid48999	0.277471	10798	5115	4809	1171
uid57809	0.277552	1936	1173	1387	279
uid57963	0.277557	2021	1158	1437	288
uid183109	0.277560	12309	5759	4782	1346
uid57829	0.277574	1946	1181	1391	285
uid47083	0.277595	5639	3193	3217	684
uid67407	0.277617	3534	1853	2039	501
uid159529	0.277636	1943	1181	1397	281
uid52609	0.277657	23662	10519	7387	2288
uid77027	0.277680	17073	7725	5858	1807
uid167484	0.277681	1832	1059	1295	286
uid41935	0.277695	11824	5195	4439	1340
uid59085	0.277700	11574	5650	5029	1260
uid189026	0.277704	1953	1106	1353	281
uid161361	0.277708	1831	1060	1287	283
uid57997	0.277783	1947	1181	1387	286
uid203791	0.277803	21010	9324	6704	1861
uid193712	0.277869	1830	1064	1289	287
uid193713	0.277879	1830	1062	1289	287
uid179070	0.277890	2029	1157	1426	289
uid53037	0.277896	6735	3425	3692	863
uid161995	0.277898	1829	1058	1292	287
uid61611	0.277902	8645	4341	4101	1034
uid57905	0.277912	8642	4332	4074	1026
uid167483	0.277912	1831	1057	1294	287
uid159845	0.277918	2031	1161	1443	289
uid49535	0.277921	6424	3230	3301	805
uid175577	0.277936	2010	1163	1435	291
uid62939	0.277962	7646	3350	3470	809
uid62245	0.277971	10468	5209	4699	1130
uid68753	0.277980	8412	4216	3959	1028
uid167485	0.278004	1832	1062	1295	286
uid47507	0.278016	4717	2186	2407	584
uid193708	0.278024	8612	4327	4066	1023
uid62135	0.278042	6093	2870	2970	724
uid58879	0.278045	3368	1801	1974	495
uid177080	0.278101	19975	9054	6536	2058
uid58141	0.278108	13292	6397	5700	1558
uid59051	0.278143	7428	3446	3794	762
uid43413	0.278182	12495	5263	4686	1124
uid57811	0.278185	1947	1174	1385	284
uid58305	0.278195	4687	2376	2695	668
uid163151	0.278200	3171	1554	1846	438
uid183005	0.278215	12370	5674	4695	1362
uid58507	0.278230	5117	2498	2790	589
uid172732	0.278270	203	142	171	49
uid42521	0.278431	23984	11464	7462	2546
uid62003	0.278435	8034	3984	3891	991
uid77117	0.278438	16106	7345	5980	1610
uid88073	0.278457	14569	7357	5645	1431
uid73895	0.278478	10954	5264	4638	1170
uid197167	0.278479	7536	3173	3729	636
uid66295	0.278525	2006	1135	1459	288
uid182935	0.278539	2601	1522	1731	483
uid197361	0.278551	7529	3529	3621	912
uid183111	0.278563	12655	5849	4839	1333
uid162187	0.278584	16067	7308	5974	1612
uid58043	0.278610	14997	6890	5313	1554
uid89409	0.278633	20764	9480	6903	2141
uid63621	0.278660	2026	1158	1440	287
uid175579	0.278660	2013	1160	1418	289
uid193765	0.278675	3673	2116	2209	656
uid46531	0.278676	21768	9658	6925	2117
uid82931	0.278759	25960	12181	7994	2731
uid159523	0.278762	2035	1170	1435	284
uid159525	0.278770	2032	1160	1431	287
uid188688	0.278783	5412	2760	2872	678
uid182933	0.278798	13894	6369	4901	1501
uid159527	0.278816	2033	1165	1430	287
uid162041	0.278888	6985	3536	3815	891
uid59197	0.278892	3698	1908	2143	489
uid58123	0.278932	4757	2426	2764	695
uid197179	0.278933	10514	5105	4439	1091
uid65271	0.278949	5685	2684	2864	633
uid58965	0.278965	11095	4915	4504	1343
uid189753	0.278966	20506	9366	6877	2124
uid57657	0.278984	11709	5705	5074	1244
uid68841	0.279000	7972	4094	4182	962
uid159521	0.279037	2030	1158	1428	285
uid81779	0.279038	8723	4365	4287	1065
uid59421	0.279230	12085	5599	5164	1337
uid88061	0.279265	8081	4108	4248	969
uid197161	0.279340	8094	4022	3804	863
uid162219	0.279342	3667	2113	2220	652
uid57801	0.279366	20851	9323	6879	1964
uid184077	0.279519	4807	2698	2941	628
uid86913	0.279521	19581	8707	6430	1886
uid75107	0.279702	12800	5575	5116	1279
uid58897	0.279709	9439	4720	4420	1132
uid189953	0.279851	7609	3831	3703	945
uid183114	0.279866	14524	6356	5122	1515
uid67253	0.279875	12284	5574	5035	1262
uid59341	0.279880	7127	3896	3919	939
uid58491	0.279908	13295	5881	5232	1459
uid58203	0.280012	13253	5876	5198	1297
uid62225	0.280062	9501	4581	4621	1094
uid50555	0.280075	6476	3141	3169	737
uid49049	0.280092	5407	2782	3088	795
uid58901	0.280124	4779	2386	2661	584
uid59033	0.280139	5882	2961	3134	843
uid41997	0.280151	10959	5431	5219	1226
uid61403	0.280167	11534	5362	5092	1242
uid175256	0.280170	6233	3414	3553	741
uid59169	0.280200	8818	4255	4029	877
uid59423	0.280204	9686	4428	4309	1015
uid168257	0.280310	5431	2536	2837	608
uid52547	0.280317	13792	6596	5132	1435
uid182931	0.280411	6649	3449	3419	1024
uid59025	0.280454	11817	5689	4967	1307
uid63633	0.280458	10538	5240	4710	1189
uid183007	0.280466	10541	4863	4522	1234
uid193714	0.280486	6877	3566	3568	893
uid59013	0.280530	10424	5107	4588	1183
uid197201	0.280615	9908	4933	4433	1121
uid183112	0.280645	15665	7098	5801	1707
uid58465	0.280678	12959	5725	5155	1422
uid84301	0.280711	6477	3114	3412	818
uid62789	0.280720	11844	5490	5049	1332
uid183339	0.280726	12727	5940	4931	1409
uid57641	0.280764	3108	1700	1895	488
uid162167	0.280868	6048	3029	3326	834
uid49485	0.280996	10471	5243	5060	1251
uid58323	0.280999	4170	2194	2479	653
uid83125	0.281040	12728	5477	4785	1157
uid183110	0.281121	14355	6471	5122	1510
uid57737	0.281187	3171	1870	2109	579
uid46251	0.281201	3152	1904	2213	464
uid46661	0.281239	9833	4982	4819	1202
uid49483	0.281239	15904	7088	5824	1595
uid58399	0.281298	5881	2930	3010	706
uid184820	0.281301	13648	6134	5470	1447
uid197155	0.281313	6767	3572	3443	772
uid58463	0.281393	13605	6163	5516	1442
uid198526	0.281400	9905	5013	4832	1191
uid59019	0.281478	18921	8579	6718	1927
uid70727	0.281510	3596	1871	2062	483
uid178948	0.281511	6902	3673	3911	891
uid59005	0.281515	8705	3908	3888	898
uid183113	0.281552	10780	4813	4552	1133
uid190882	0.281587	3178	1920	2239	463
uid58413	0.281600	4301	2186	2541	426
uid57697	0.281613	3176	1695	1955	481
uid59137	0.281694	7952	3895	3880	936
uid59293	0.281705	3175	1695	1945	481
uid183008	0.281761	8836	4384	4247	963
uid61581	0.281809	4796	2473	2784	747
uid190183	0.281829	3924	2043	2318	409
uid67369	0.281923	7984	3676	3810	829
uid59041	0.281954	4441	2320	2767	631
uid190184	0.282002	4058	2085	2420	416
uid59099	0.282096	5919	3079	3266	847
uid57691	0.282102	6620	3171	3426	832
uid59195	0.282151	5722	2738	3170	598
uid168180	0.282154	4287	2179	2338	587
uid169879	0.282174	7407	3578	3698	953
uid68291	0.282197	7396	3564	3678	952
uid58319	0.282200	4465	2299	2703	744
uid159675	0.282201	6191	3100	3326	840
uid183485	0.282222	10743	5213	4944	1112
uid83605	0.282241	7066	3330	3530	880
uid57763	0.282253	3856	2061	2328	428
uid62947	0.282278	18141	8554	6776	1912
uid63629	0.282282	12012	5739	5291	1374
uid58033	0.282298	6050	3286	3477	854
uid42393	0.282326	4142	2110	2475	411
uid183338	0.282453	8738	4247	4216	1000
uid59055	0.282462	10322	5111	4598	1173
uid182928	0.282478	10058	4727	4396	991
uid58621	0.282482	10881	5293	4805	1188
uid59435	0.282488	12484	5600	4979	1312
uid58005	0.282511	1744	954	1166	194
uid182930	0.282521	13507	6291	5013	1489
uid167260	0.282568	6283	3100	3392	865
uid62273	0.282598	7356	3874	4078	1004
uid58489	0.282598	13527	5925	5422	1452
uid157909	0.282622	6191	3106	3322	847
uid68317	0.282678	9710	4270	4098	964
uid84299	0.282686	6504	3164	3384	822
uid84297	0.282693	6515	3134	3426	817
uid205422	0.282695	9080	4281	4179	1041
uid84303	0.282743	6456	3180	3321	826
uid59113	0.282763	13146	5438	4800	1219
uid159659	0.282777	7616	3577	3692	968
uid49531	0.282852	3379	1831	2117	496
uid182932	0.282905	13047	5927	5010	1356
uid58477	0.282925	3749	1984	2273	405
uid60837	0.282948	6843	3139	3143	721
uid59219	0.282985	7382	3583	3771	692
uid158165	0.282986	14858	7379	6071	1545
uid13791	0.282994	22697	10464	7556	2379
uid45927	0.282998	4032	2304	2594	605
uid57773	0.283017	4724	2392	2704	719
uid189748	0.283054	8785	4252	4208	1033
uid41925	0.283056	4806	2595	2816	672
uid51369	0.283079	18201	8450	6670	1801
uid183341	0.283126	6780	3518	3584	841
uid84305	0.283127	6510	3119	3409	818
uid197171	0.283152	10279	4776	4262	1167
uid84295	0.283158	6817	3230	3483	836
uid83607	0.283185	6463	3157	3397	808
uid59027	0.283185	9465	4734	4447	1110
uid197175	0.283191	3916	1862	2076	492
uid159669	0.283229	6333	3098	3386	847
uid58195	0.283261	7689	3663	3511	909
uid58285	0.283297	5535	2770	2919	681
uid57659	0.283312	8794	4257	4183	1034
uid57651	0.283313	6448	2978	3088	725
uid84309	0.283394	6918	3244	3447	831
uid159875	0.283448	4016	2312	2592	603
uid42011	0.283497	9461	4776	4503	863
uid53509	0.283497	9941	4817	4527	1172
uid183337	0.283506	7599	3725	3966	859
uid82341	0.283533	5882	2950	2995	717
uid83609	0.283552	6362	3152	3433	866
uid66331	0.283590	7467	3506	3694	825
uid48131	0.283614	4184	2254	2567	481
uid183115	0.283642	11922	5698	5019	1313
uid58325	0.283666	23111	10550	7745	2413
uid159673	0.283730	6221	3122	3375	851
uid61729	0.283741	10722	4912	4673	1150
uid159667	0.283762	6058	3026	3343	829
uid89381	0.283795	6224	3111	3396	859
uid186842	0.283840	5607	2707	2736	648
uid76945	0.283851	10406	5700	5177	1442
uid54205	0.283867	5912	2885	3047	676
uid58537	0.283987	7512	3803	3914	1054
uid59143	0.284025	9420	4704	4452	1096
uid60855	0.284110	6861	3587	3877	874
uid49533	0.284121	9856	4788	4852	1232
uid159671	0.284157	6127	3076	3330	850
uid84317	0.284162	6566	3166	3391	834
uid63397	0.284230	6251	3013	3026	698
uid168182	0.284251	6394	3039	3131	717
uid159677	0.284286	6422	3169	3398	862
uid41735	0.284312	6004	2855	3241	648
uid162175	0.284342	6457	3160	3436	853
uid41425	0.284400	12285	5788	5123	1607
uid58223	0.284405	5719	3153	3324	863
uid48829	0.284419	10821	4934	4677	1232
uid46255	0.284423	8181	4161	4122	972
uid168258	0.284491	6066	2979	3299	830
uid61179	0.284494	5974	2883	3175	718
uid57687	0.284525	5957	2829	3167	682
uid197164	0.284596	10704	5121	4415	1129
uid57639	0.284606	7688	3682	3520	917
uid159873	0.284676	8608	4134	4172	1013
uid197169	0.284678	5048	2621	2728	579
uid50585	0.284681	6577	3259	3495	889
uid42115	0.284683	3725	1961	2265	402
uid158059	0.284699	8564	4121	4137	1013
uid159835	0.284704	8566	4123	4163	1013
uid157913	0.284722	8608	4131	4172	1012
uid59187	0.284736	6741	3238	3402	795
uid49957	0.284736	9438	4494	4254	1079
uid59777	0.284773	14060	6929	5652	1324
uid183340	0.284804	8970	4426	4247	993
uid81197	0.284813	7013	3614	3815	867
uid84311	0.284877	6618	3223	3392	848
uid203333	0.284909	9235	4595	4411	1032
uid82951	0.284921	6293	3026	3059	699
uid84313	0.284957	7002	3295	3440	863
uid182934	0.284963	8466	4280	3955	1007
uid162031	0.285047	2257	1302	1481	274
uid53251	0.285080	8940	4531	4313	1019
uid160233	0.285082	5946	2978	3210	719
uid58867	0.285083	7139	3333	3392	615
uid84217	0.285112	7910	3747	3536	911
uid159537	0.285186	6673	3647	3761	958
uid58179	0.285214	6488	3669	3653	906
uid66189	0.285378	2337	1343	1531	289
uid71485	0.285402	8171	3756	3656	899
uid53043	0.285448	5215	2890	2975	665
uid50551	0.285496	8677	4404	4237	1052
uid58813	0.285503	9309	4374	4317	1153
uid58615	0.285567	9808	4745	4664	1074
uid60789	0.285613	7560	3928	3803	923
uid58535	0.285702	6750	3441	3675	939
uid197156	0.285727	8470	4245	3982	849
uid183006	0.285732	11276	5502	4854	1303
uid60621	0.285817	6576	3344	3474	800
uid128	0.285832	3733	1671	1657	453
uid60849	0.285871	2259	1304	1467	276
uid177079	0.285876	8135	3786	3703	859
uid68335	0.285995	4553	2505	2652	593
uid188689	0.286110	9745	4797	4571	1043
uid58057	0.286135	10011	5025	5109	1099
uid61607	0.286156	4847	2458	2876	754
uid184076	0.286172	7833	3797	3716	870
uid41875	0.286239	1498	860	1081	185
uid159665	0.286240	5986	2954	3277	808
uid67985	0.286249	6212	2976	3255	673
uid63269	0.286316	5484	2688	2726	656
uid197168	0.286324	6955	3171	3123	762
uid60171	0.286362	13177	6006	5279	1382
uid58913	0.286382	15298	6987	5750	1557
uid49725	0.286413	6931	3452	3595	848
uid59049	0.286428	10872	4784	4459	1081
uid68021	0.286465	6873	3227	3353	718
uid161929	0.286482	6565	3146	3399	776
uid59177	0.286545	6657	3667	3877	707
uid162129	0.286579	6735	3620	3742	936
uid197174	0.286594	10860	5157	4671	1096
uid58647	0.286632	5904	2814	3202	689
uid63627	0.286643	3799	1996	2282	509
uid51371	0.286668	9412	4698	4544	1278
uid68705	0.286687	6837	3475	3560	765
uid58981	0.286740	3188	1785	2123	469
uid61629	0.286763	17988	8395	6344	2375
uid68743	0.286803	6661	3391	3570	795
uid60161	0.286837	7062	3169	3273	723
uid58481	0.286872	6060	3187	3304	739
uid48589	0.286886	6986	3622	3670	821
uid68141	0.286925	2779	1613	1822	558
uid62159	0.286932	7109	3275	3473	728
uid162057	0.286953	6617	3088	3403	704
uid58519	0.286959	15506	7030	5517	1323
uid57665	0.287011	7609	3805	3860	978
uid58667	0.287019	4410	2474	2696	592
uid58275	0.287044	8104	4196	4203	998
uid48359	0.287058	7031	3325	3632	754
uid162017	0.287104	6169	2963	3212	699
uid58985	0.287106	4523	2495	2754	719
uid193658	0.287122	6081	3361	3389	806
uid162013	0.287160	3201	1691	1967	481
uid51877	0.287168	5594	2703	2867	635
uid66593	0.287199	5316	2527	2760	636
uid46231	0.287238	3557	2159	2475	589
uid61609	0.287271	4404	2304	2685	674
uid190704	0.287345	11106	5350	5050	1478
uid58357	0.287359	3597	1848	2260	480
uid58669	0.287394	4593	2508	2749	637
uid73587	0.287431	6586	3320	3525	938
uid61591	0.287436	6599	3373	3488	934
uid58301	0.287466	7169	3300	3377	810
uid58031	0.287483	2277	1308	1511	285
uid58861	0.287514	4591	2569	2841	584
uid168183	0.287531	8376	4269	4124	988
uid58881	0.287562	5974	2958	3116	676
uid65783	0.287586	6766	3608	3727	912
uid63605	0.287664	6318	3090	3406	766
uid72479	0.287671	6030	2982	3043	698
uid59111	0.287672	8592	3788	3640	837
uid57685	0.287755	6763	3258	3604	776
uid48073	0.287839	7239	3502	3400	802
uid71379	0.287872	3585	2022	2297	408
uid197153	0.287940	2404	1372	1540	288
uid60725	0.287948	5926	2878	2959	701
uid42613	0.288009	10406	5142	4857	1369
uid59417	0.288056	6858	3407	3718	732
uid182482	0.288099	8220	4099	3892	1110
uid57987	0.288152	5903	2810	3222	706
uid197163	0.288154	5147	3028	3162	668
uid58133	0.288171	5830	2975	3142	825
uid50385	0.288187	7042	3556	3662	824
uid170732	0.288192	9144	4224	4463	1026
uid62911	0.288197	9909	4875	4599	1074
uid57761	0.288216	3504	1801	2215	462
uid58011	0.288234	9698	4568	4437	1145
uid61613	0.288268	9393	4374	4295	1072
uid58253	0.288268	6975	3265	3217	846
uid68067	0.288304	5350	2671	2865	639
uid57995	0.288334	3422	1744	2128	509
uid58375	0.288365	3992	2250	2411	655
uid162509	0.288389	10363	5047	4833	1228
uid175904	0.288416	4661	2669	2836	771
uid58309	0.288428	3327	1754	2108	518
uid58029	0.288483	6857	3113	3440	686
uid47079	0.288508	6704	3224	3306	802
uid41729	0.288570	6198	3397	3557	907
uid161989	0.288573	7772	4187	3978	937
uid58185	0.288598	5516	2924	2962	665
uid61727	0.288624	8519	4378	4443	1193
uid61409	0.288649	2939	1596	1842	557
uid73657	0.288658	7780	3955	4085	849
uid175682	0.288663	6886	3497	3622	771
uid59161	0.288722	3861	2216	2398	564
uid175524	0.288767	1589	928	1180	264
uid59101	0.288774	8023	4149	3891	1097
uid58079	0.288794	3258	1938	2142	469
uid54207	0.288890	4644	2261	2503	568
uid58307	0.288984	3522	1789	2219	463
uid162217	0.288987	2749	1676	1958	490
uid201479	0.289022	6694	3259	3589	786
uid159517	0.289126	3662	2073	2358	414
uid58115	0.289130	3599	2010	2288	571
uid197158	0.289131	4265	2329	2638	527
uid178736	0.289172	10429	5027	4641	1102
uid73419	0.289185	10704	5175	4581	1137
uid58471	0.289259	5184	2780	3082	688
uid186548	0.289267	3292	1738	2036	500
uid63401	0.289280	6056	2900	3095	696
uid62913	0.289284	8758	3847	3546	911
uid59413	0.289342	4483	2231	2445	590
uid58963	0.289391	2657	1276	1702	321
uid58863	0.289401	5360	2928	3137	686
uid171958	0.289418	19743	8913	7029	2135
uid58313	0.289424	3375	1734	2153	466
uid168256	0.289508	3462	1861	2081	516
uid194119	0.289512	6166	3150	3334	818
uid70621	0.289554	8536	3736	3823	766
uid197159	0.289594	8235	3968	3951	876
uid58525	0.289757	2165	1247	1438	263
uid59439	0.289797	7598	4074	4129	750
uid58131	0.289801	4687	2526	2767	701
uid58437	0.289844	3497	1824	2234	485
uid53537	0.289867	9903	4917	4750	1078
uid59183	0.289881	7534	4208	4143	1182
uid62183	0.289891	4471	2483	2738	640
uid175777	0.289914	13401	6397	5618	1647
uid58761	0.290004	5435	2673	3008	640
uid168181	0.290013	5378	2713	2804	640
uid58819	0.290023	3432	1769	2160	462
uid55357	0.290033	5218	2765	2956	701
uid58127	0.290037	5396	2873	3098	790
uid58875	0.290038	5237	2833	3140	699
uid57941	0.290109	10469	5445	4949	1597
uid65787	0.290122	7222	3293	3646	803
uid57701	0.290129	19312	8732	6935	2100
uid201429	0.290131	6661	3384	3425	728
uid58129	0.290162	4329	2298	2589	663
uid61349	0.290170	7121	3233	3265	771
uid57787	0.290273	2788	1666	1945	471
uid159857	0.290305	3087	1661	1960	482
uid59001	0.290315	7788	4416	4205	964
uid61595	0.290334	7974	4056	3802	1085
uid73421	0.290363	4713	2361	2539	634
uid58359	0.290378	3699	1913	2264	527
uid59361	0.290390	9741	4826	4557	1071
uid49661	0.290415	4670	2418	2544	600
uid163997	0.290420	7660	3583	3669	707
uid58685	0.290432	2662	1619	1866	442
uid49001	0.290501	9649	4947	4564	1173
uid84307	0.290614	12190	5810	4889	1195
uid58545	0.290647	4750	2693	2978	707
uid195569	0.290666	8789	4430	4124	991
uid186819	0.290700	8815	4425	4137	991
uid59185	0.290712	5030	2694	2980	691
uid58889	0.290741	1476	875	1104	228
uid60727	0.290760	3302	1737	2033	497
uid58175	0.290857	5515	2779	3077	783
uid158135	0.290925	7523	3843	3717	875
uid203027	0.290938	2692	1615	1903	451
uid59345	0.290939	4427	2526	2730	597
uid72767	0.290992	6046	3338	3456	891
uid162207	0.291046	2759	1670	1945	472
uid81783	0.291048	7257	3552	3525	820
uid58423	0.291055	3695	1898	2252	526
uid74445	0.291104	5726	3076	3289	711
uid57919	0.291117	7252	3815	3790	788
uid159985	0.291167	2782	1656	1925	478
uid59127	0.291187	7610	4008	4203	1027
uid195560	0.291315	7398	3778	3848	817
uid58151	0.291355	5219	2691	2919	786
uid178201	0.291373	2808	1678	1959	480
uid59415	0.291385	2760	1673	1945	481
uid178202	0.291389	2789	1675	1926	476
uid203028	0.291419	2614	1603	1851	454
uid178203	0.291481	2806	1674	1949	477
uid81083	0.291502	1037	638	807	178
uid57789	0.291517	2804	1667	1956	473
uid59171	0.291536	7888	3814	3792	827
uid159987	0.291548	2706	1672	1923	474
uid159983	0.291585	2781	1659	1942	472
uid175469	0.291593	3276	1734	1992	502
uid161159	0.291599	2748	1642	1916	457
uid57965	0.291605	1462	859	1081	230
uid58777	0.291663	7842	3990	3868	1035
uid158171	0.291666	5278	2978	3119	763
uid161157	0.291682	2782	1688	1950	478
uid73425	0.291704	3679	2037	2455	407
uid165873	0.291723	1206	716	897	200
uid203025	0.291735	2356	1438	1726	393
uid162215	0.291741	2748	1668	1939	476
uid59181	0.291862	7661	3794	3918	797
uid176371	0.291911	6192	3242	3417	693
uid58663	0.291929	7293	3496	3512	785
uid84337	0.291940	6887	3608	3635	751
uid72481	0.291940	1729	1023	1260	208
uid58479	0.291952	10165	4875	4750	1293
uid57917	0.291977	7875	4197	4055	948
uid63399	0.291990	5709	3034	3234	869
uid159989	0.292029	2756	1684	1915	469
uid57765	0.292038	3324	2052	2307	547
uid49873	0.292058	2813	1671	1954	472
uid58517	0.292182	2794	1699	1970	485
uid53541	0.292200	2787	1679	1947	478
uid205053	0.292222	2696	1381	1562	293
uid49903	0.292227	2688	1652	1952	467
uid66205	0.292243	7490	3873	4067	823
uid162213	0.292274	2753	1674	1931	480
uid59237	0.292288	10728	5121	4708	1145
uid59165	0.292338	2758	1673	1948	468
uid193715	0.292349	2794	1672	1977	480
uid57985	0.292351	10016	4800	4500	1078
uid161153	0.292353	2761	1668	1967	472
uid64755	0.292366	10408	4629	4398	1079
uid161149	0.292378	2688	1658	1955	476
uid162121	0.292383	10706	5101	4665	1128
uid193717	0.292402	1209	732	941	204
uid188115	0.292415	1165	695	878	209
uid162209	0.292422	2761	1669	1958	470
uid203026	0.292426	2641	1616	1888	467
uid161151	0.292522	2775	1648	1937	459
uid59223	0.292563	12463	6316	5424	1752
uid159615	0.292628	2753	1648	1921	466
uid68837	0.292654	4150	2277	2498	530
uid162003	0.292685	3771	1997	2359	489
uid65449	0.292687	6429	3272	3434	730
uid182201	0.292775	2797	1697	1971	476
uid158157	0.292778	2760	1668	1940	481
uid52453	0.292790	7963	3851	3973	786
uid168320	0.292801	16359	7881	6147	1967
uid58709	0.292833	9562	4661	4296	978
uid43697	0.292837	2954	1654	1978	442
uid41533	0.292847	1241	748	908	225
uid53539	0.292865	2843	1703	1995	475
uid159467	0.292872	2706	1658	1934	471
uid49313	0.292932	7778	3563	3727	742
uid161143	0.292934	2743	1668	1951	475
uid59305	0.292984	2785	1669	1932	468
uid162119	0.293039	10647	5116	4640	1136
uid50673	0.293061	10664	5002	4686	1110
uid162205	0.293124	2789	1664	1936	474
uid165869	0.293166	2121	1319	1583	399
uid82939	0.293187	18713	9683	7648	2530
uid58173	0.293193	5558	2831	2976	746
uid63343	0.293203	12021	5765	4856	1164
uid162035	0.293206	7515	3683	3813	759
uid77127	0.293291	1091	653	817	201
uid46647	0.293302	2891	1767	1984	510
uid162097	0.293319	6397	3232	3388	841
uid197166	0.293409	8698	4333	4158	896
uid68283	0.293424	3606	2146	2324	571
uid46097	0.293434	7320	3548	3638	746
uid58493	0.293449	8933	4105	3807	993
uid161145	0.293459	2773	1668	1949	473
uid174439	0.293486	5693	2969	3199	737
uid58289	0.293492	8044	4074	3908	765
uid159533	0.293500	4071	2245	2587	616
uid174986	0.293567	7361	3564	3793	769
uid58177	0.293590	12288	5964	5156	1511
uid203391	0.293621	5548	2960	3307	747
uid157999	0.293628	4896	2409	2633	627
uid161925	0.293637	2778	1651	1966	463
uid197165	0.293654	10852	5287	4590	989
uid193716	0.293667	2773	1658	1976	478
uid193767	0.293677	8789	4776	4704	1098
uid58771	0.293749	4231	2328	2706	648
uid59327	0.293772	2784	1663	1921	475
uid162211	0.293789	2763	1673	1950	478
uid61621	0.293810	1730	958	1212	219
uid161139	0.293820	2793	1700	1970	485
uid58575	0.293849	6229	3188	3507	734
uid66847	0.293860	11882	5811	5231	1708
uid57897	0.293867	4544	2481	2771	677
uid59089	0.293882	11171	5726	5238	1772
uid58055	0.293907	2198	1158	1378	276
uid59121	0.293929	7672	3759	3855	778
uid52533	0.293931	7725	3771	3903	788
uid58679	0.293938	9729	4977	4784	1628
uid159991	0.293951	2779	1680	1970	475
uid159493	0.293986	2745	1672	1956	478
uid64757	0.293991	6821	3570	3783	762
uid67355	0.294009	7284	3770	3727	842
uid58139	0.294029	14434	6460	5586	1458
uid57983	0.294032	7060	3564	3800	814
uid159639	0.294036	2588	1598	1882	457
uid58235	0.294066	6202	3305	3562	916
uid58119	0.294077	4222	2517	2674	679
uid176684	0.294168	8267	3908	4009	873
uid58837	0.294179	7225	3661	3822	829
uid58045	0.294203	6389	3415	3657	942
uid49527	0.294247	5530	3317	3414	914
uid60393	0.294295	6688	3547	3640	757
uid61627	0.294330	4493	2266	2516	588
uid59287	0.294368	8062	3903	4009	807
uid59315	0.294480	11123	5100	4693	1124
uid41287	0.294504	1110	654	829	204
uid61249	0.294549	3818	2120	2451	599
uid167481	0.294556	7295	3695	3864	838
uid59213	0.294618	6988	3878	3966	1151
uid49117	0.294671	13934	6981	5335	1544
uid198525	0.294715	1725	1046	1266	233
uid58003	0.294744	15949	7364	5868	2106
uid161961	0.294752	9611	4929	4685	1591
uid206041	0.294764	8153	4012	4012	845
uid193768	0.294770	8769	4732	4674	1092
uid59117	0.294774	7331	3658	3797	792
uid81631	0.294802	7094	3600	3698	826
uid58671	0.294823	3933	2152	2425	559
uid66917	0.294824	8990	4608	4210	846
uid184831	0.294853	NA	NA	NA	NA
uid186549	0.294872	17347	7870	6188	2135
uid59125	0.294875	7845	3816	3913	785
uid160937	0.294876	7324	3717	3881	840
uid159491	0.294897	2783	1661	1982	476
uid59067	0.294913	4387	2560	2694	640
uid58665	0.294925	7190	3452	3537	765
uid59167	0.294930	7429	3689	3851	780
uid57845	0.294964	5832	3066	3335	718
uid57871	0.294976	5935	3057	3374	740
uid178644	0.294999	8323	3915	3976	868
uid168117	0.295007	7367	3714	3882	1062
uid177714	0.295025	6761	3570	3627	748
uid82345	0.295038	8784	4842	4359	1126
uid182202	0.295067	2591	1579	1847	470
uid159611	0.295075	2770	1680	1942	475
uid57857	0.295083	7668	3750	3884	789
uid57645	0.295136	9456	4877	4672	1569
uid81103	0.295175	5788	3005	3243	670
uid57989	0.295183	6759	3480	3735	791
uid159535	0.295252	4233	2319	2727	647
uid51419	0.295266	14762	7216	5679	1626
uid63159	0.295276	12325	6163	5435	1706
uid58219	0.295295	6296	3186	3304	716
uid205054	0.295307	2959	1464	1682	286
uid57667	0.295310	7971	3764	3835	755
uid80731	0.295376	4419	2241	2458	572
uid58337	0.295407	6010	3128	3418	725
uid49735	0.295486	7607	3771	3852	787
uid58869	0.295503	2097	1065	1342	243
uid59087	0.295556	1310	873	1064	171
uid60491	0.295562	7598	3956	3883	796
uid55329	0.295583	6152	3590	3527	951
uid57907	0.295598	6558	3323	3642	888
uid70481	0.295608	8000	3929	3904	877
uid41861	0.295615	6858	3560	3731	968
uid197186	0.295643	7334	3574	3821	731
uid162169	0.295674	11138	5073	4728	1118
uid161983	0.295674	10797	5005	4673	1082
uid193766	0.295702	5704	2981	3317	678
uid68285	0.295712	6176	3331	3549	946
uid162191	0.295736	7632	3756	3865	799
uid60191	0.295755	6972	4025	4061	939
uid57899	0.295783	4107	2253	2627	620
uid159531	0.295823	4141	2258	2653	628
uid58571	0.295879	6146	3196	3425	729
uid59313	0.295942	10799	5005	4668	1080
uid162151	0.295947	8038	3990	3917	875
uid162037	0.296034	7441	3631	3847	751
uid65785	0.296071	7609	3950	3839	999
uid170941	0.296088	6670	3291	3478	855
uid59201	0.296126	7685	3902	3932	796
uid59035	0.296160	5837	3054	3356	721
uid197185	0.296170	7304	3605	3889	749
uid43471	0.296171	6112	3166	3400	793
uid58503	0.296175	4131	2255	2663	630
uid72937	0.296193	3619	2023	2313	507
uid178722	0.296212	7215	3672	3830	785
uid59309	0.296252	14092	6355	5457	1817
uid175861	0.296253	7766	3807	3979	797
uid176499	0.296260	4117	2263	2651	634
uid58335	0.296288	6101	3153	3353	726
uid59123	0.296289	7570	3738	3890	772
uid162039	0.296299	7411	3641	3803	760
uid179384	0.296312	6661	3453	3669	789
uid197188	0.296320	7272	3562	3821	733
uid178106	0.296330	6004	3103	3406	739
uid177715	0.296354	6789	3582	3627	750
uid61641	0.296355	1565	980	1219	249
uid197187	0.296461	7273	3561	3822	733
uid57683	0.296513	8724	4671	4283	1029
uid58865	0.296542	5366	2883	3209	715
uid59103	0.296585	8184	3882	4017	872
uid46061	0.296592	8454	4175	4142	909
uid57859	0.296619	7684	3735	3976	809
uid161937	0.296642	7036	3450	3558	765
uid63617	0.296681	8572	4183	4114	890
uid75097	0.296706	15215	7684	6367	1824
uid58605	0.296724	20561	9806	7468	2263
uid58573	0.296731	6145	3202	3424	742
uid57935	0.296752	7965	3991	4068	828
uid82555	0.296767	10375	5492	5030	1301
uid57981	0.296772	5468	2974	3247	704
uid73417	0.296774	6288	3271	3508	806
uid197181	0.296838	7876	3945	4105	824
uid57749	0.296863	19525	9388	7207	2248
uid61585	0.296880	8187	4057	4086	844
uid82553	0.296884	13805	7128	6289	1731
uid58221	0.296887	6387	3222	3346	735
uid58569	0.296894	6009	3112	3408	720
uid60575	0.296909	6042	3236	3267	667
uid87033	0.296926	6826	3471	3630	806
uid175780	0.296928	8020	3984	4083	843
uid162157	0.296944	6379	3258	3310	772
uid162005	0.296957	5740	3028	3199	729
uid57847	0.296971	5769	3016	3348	733
uid49487	0.296986	8006	4039	4186	1217
uid51501	0.296998	6668	3425	3573	690
uid62095	0.297069	3469	1986	2309	600
uid57895	0.297103	5720	3011	3314	712
uid193760	0.297124	7544	3885	4026	896
uid193761	0.297125	7544	3883	4026	896
uid58557	0.297138	6040	3193	3263	847
uid157247	0.297139	7641	4256	4060	1167
uid57911	0.297278	5836	3068	3367	733
uid59119	0.297281	7376	3671	3779	775
uid58381	0.297295	8370	4163	4039	864
uid193756	0.297307	7553	3891	4032	896
uid177811	0.297312	6761	3967	3885	1016
uid192185	0.297316	7410	3784	3826	826
uid193755	0.297340	7553	3890	4052	896
uid193754	0.297340	7553	3891	4052	896
uid193757	0.297340	7553	3891	4051	896
uid58581	0.297408	7667	3735	3986	796
uid74441	0.297409	8152	4182	4158	961
uid193758	0.297432	7534	3875	4018	896
uid68019	0.297439	7506	3741	3919	834
uid193759	0.297449	7553	3892	4030	896
uid58105	0.297546	5776	3024	3254	718
uid67357	0.297565	7743	4559	4503	1202
uid203392	0.297588	1639	1015	1234	255
uid174333	0.297608	7035	3439	3576	758
uid162103	0.297690	8334	4175	4078	896
uid71153	0.297766	7644	3746	3776	806
uid158363	0.297859	14036	7258	6004	1504
uid49513	0.297889	11242	5959	5557	1379
uid176126	0.297897	11554	6066	5167	1254
uid193769	0.297947	7267	3499	3554	762
uid162171	0.297980	5795	3027	3330	730
uid57587	0.298000	4099	2230	2614	625
uid51175	0.298042	8934	4378	4197	1308
uid161935	0.298046	5998	3092	3480	717
uid202215	0.298092	6586	3360	3782	739
uid162145	0.298105	7737	3828	3854	830
uid203123	0.298165	7123	3499	3596	796
uid40921	0.298205	14102	7252	5994	1490
uid41017	0.298205	13864	7148	5945	1482
uid158699	0.298233	5637	3092	3132	857
uid158061	0.298235	5849	3048	3375	720
uid73413	0.298303	5989	3092	3478	716
uid58877	0.298358	6971	3939	4061	1019
uid60157	0.298366	8158	4221	4158	805
uid59321	0.298383	7204	3520	3623	765
uid51423	0.298396	5289	3286	3357	864
uid42831	0.298446	8132	4138	4062	908
uid162095	0.298525	7123	3430	3498	752
uid57943	0.298543	7889	3988	4037	840
uid160253	0.298556	7080	3620	3677	820
uid60165	0.298571	6163	3397	3488	701
uid58121	0.298574	3574	2176	2433	597
uid158037	0.298574	5857	3052	3377	720
uid174152	0.298613	4118	2254	2624	633
uid157997	0.298638	17520	7717	6172	2033
uid59585	0.298706	8588	4698	4290	1173
uid51503	0.298762	13811	6519	5239	1413
uid58153	0.298837	8706	4890	4518	1421
uid59109	0.298871	9764	5088	4564	1180
uid59323	0.298922	7333	3515	3571	761
uid162111	0.298924	7070	3443	3573	751
uid66203	0.298924	7854	4338	4076	1061
uid58643	0.299007	6713	3768	3791	911
uid46625	0.299047	4522	2436	2797	577
uid161979	0.299064	7668	3728	3878	838
uid57671	0.299073	7022	3578	3772	824
uid59393	0.299175	493	286	357	102
uid189747	0.299177	18325	9279	6831	2124
uid58577	0.299234	1715	983	1229	266
uid65267	0.299301	4693	2698	3006	638
uid58925	0.299309	7687	3944	4095	884
uid59259	0.299365	6947	3436	3598	797
uid58539	0.299386	7028	3931	3942	1050
uid166827	0.299459	6143	3110	3277	721
uid68443	0.299503	15922	7095	5894	2011
uid58457	0.299520	7846	4089	4155	939
uid58455	0.299563	7847	4092	4137	939
uid32235	0.299594	7012	3420	3598	760
uid169223	0.299688	7635	3792	3903	840
uid161969	0.299717	7821	4061	4153	952
uid159241	0.299723	7763	4088	4155	931
uid162123	0.299749	7119	3478	3610	763
uid58817	0.299787	7828	4068	4125	954
uid57679	0.299857	13873	7084	5867	1440
uid168614	0.299906	6884	3278	3503	695
uid58855	0.299922	3703	2289	2537	658
uid57959	0.299926	7177	3682	3918	840
uid197263	0.299991	7748	4067	4128	937
uid57629	0.300005	1705	980	1228	262
uid59263	0.300077	7369	3555	3764	822
uid67507	0.300109	11685	6365	5422	1559
uid57835	0.300112	7842	4080	4171	957
uid162015	0.300154	6119	3130	3350	728
uid58755	0.300172	11728	5627	5211	1737
uid58839	0.300198	7702	4009	4091	922
uid46353	0.300225	7802	3850	3973	852
uid161959	0.300249	6464	3885	3866	972
uid159855	0.300252	7549	3969	4111	923
uid59369	0.300267	11434	6009	5026	1274
uid57903	0.300300	7870	4083	4141	952
uid59163	0.300329	1628	932	1162	303
uid89377	0.300368	23692	10947	7762	2279
uid58555	0.300384	7923	4096	4209	935
uid197170	0.300411	7615	3881	4045	912
uid159859	0.300457	7788	4100	4139	931
uid57795	0.300489	7701	4011	4134	930
uid156759	0.300536	13096	6925	5871	1756
uid41455	0.300558	7672	3991	4084	931
uid159861	0.300639	7734	4073	4153	927
uid167482	0.300668	6671	3326	3497	741
uid58885	0.300777	11463	6021	5026	1308
uid58327	0.300782	5890	2957	3208	699
uid58953	0.300818	11762	5739	5304	1831
uid57797	0.300827	7623	3972	4076	922
uid162125	0.300845	7279	3591	3750	815
uid162197	0.300849	7575	3793	3896	849
uid88071	0.300929	7710	4008	4138	939
uid159981	0.300997	7759	4047	4131	949
uid159389	0.301007	7787	4053	4138	951
uid66327	0.301017	7053	3531	3677	809
uid159247	0.301087	7508	3967	4095	931
uid57841	0.301099	7946	4112	4173	947
uid58015	0.301103	1759	1046	1286	278
uid159391	0.301122	7711	4029	4139	935
uid57837	0.301137	7905	4107	4187	957
uid42155	0.301145	1687	988	1233	270
uid58233	0.301157	5727	3063	3180	741
uid59261	0.301268	7812	3775	3863	854
uid88065	0.301274	7673	4012	4094	934
uid59061	0.301275	16982	8458	6638	2241
uid159691	0.301280	7594	4005	4087	944
uid175257	0.301405	7525	3941	4046	927
uid162141	0.301421	7481	3929	4131	935
uid162163	0.301434	7529	3922	4072	909
uid71135	0.301445	5784	3283	3517	906
uid58281	0.301539	6291	3432	3560	730
uid58053	0.301582	9704	5131	4960	1253
uid68147	0.301597	6857	3754	3787	829
uid57839	0.301638	7853	4098	4179	950
uid54699	0.301677	13887	6832	5769	1687
uid57947	0.301681	7717	3881	3945	861
uid162127	0.301686	7472	3585	3651	814
uid162033	0.301770	10235	5472	5107	1254
uid58433	0.301811	7552	3808	4061	913
uid58165	0.301829	11995	6092	5490	1583
uid58411	0.301829	7498	3876	4059	907
uid59217	0.301836	12819	6231	5441	1810
uid58147	0.301908	13785	6632	5738	1662
uid61579	0.301949	12664	6509	5526	1391
uid159689	0.301979	7725	4024	4169	938
uid57747	0.302032	8846	4225	4348	1122
uid43329	0.302051	11940	6044	5265	1372
uid59021	0.302061	23357	10629	7289	2013
uid162091	0.302079	12766	6511	5523	1360
uid201478	0.302109	14380	7505	6028	1582
uid205051	0.302160	5727	3289	3234	764
uid89393	0.302323	7775	4023	4144	947
uid59147	0.302329	12873	6695	5621	1446
uid58135	0.302341	11531	5656	5221	1757
uid59149	0.302364	13507	6870	5673	1472
uid46657	0.302428	9786	4966	4661	1183
uid189952	0.302489	11144	5406	4997	1426
uid57663	0.302525	6831	3647	3887	862
uid59401	0.302560	7271	3764	3956	924
uid51641	0.302627	5401	2725	2996	801
uid41127	0.302646	23763	11092	7482	2011
uid58927	0.302721	12499	6429	5478	1382
uid57861	0.302756	7150	3758	3999	872
uid162155	0.302892	7245	3575	3656	831
uid184827	0.302960	8090	4625	4387	1091
uid51421	0.302974	5921	3527	3609	902
uid58931	0.302990	12382	6367	5451	1365
uid58989	0.303011	11377	5582	5184	1765
uid176125	0.303079	8946	4762	4815	1188
uid158509	0.303113	17714	7950	6326	2309
uid46653	0.303129	7162	3879	3893	906
uid57661	0.303131	7436	3887	4030	913
uid54701	0.303164	14374	6839	5926	1620
uid59173	0.303275	12684	6502	5477	1441
uid58585	0.303300	6858	3973	3842	959
uid57885	0.303369	5861	3346	3401	738
uid59229	0.303391	13200	6764	5664	1453
uid41053	0.303393	4089	2436	2669	691
uid66873	0.303399	8026	4586	4355	1070
uid59093	0.303408	9680	4985	4781	1239
uid58171	0.303479	14418	7522	6017	1652
uid58279	0.303560	6372	3624	3596	1031
uid55693	0.303687	13012	6340	5349	1365
uid57851	0.303751	1867	1107	1352	304
uid41927	0.303789	5859	3253	3360	814
uid58299	0.304014	5377	2852	3058	800
uid58945	0.304018	14627	7683	6083	1731
uid58929	0.304148	12975	6775	5618	1459
uid58495	0.304154	10018	5266	4773	1270
uid59365	0.304161	7005	3509	3665	899
uid62919	0.304180	7244	3763	3819	842
uid45847	0.304250	11128	6017	5540	1454
uid58297	0.304333	1686	1018	1263	246
uid59159	0.304368	9229	5054	4646	1133
uid158681	0.304451	8429	4439	4608	1007
uid175778	0.304485	5460	2954	3350	682
uid57681	0.304508	8072	4265	4288	887
uid59157	0.304517	9388	5106	4727	1218
uid68311	0.304546	24746	11409	7891	2382
uid63405	0.304575	3363	2002	2347	547
uid58051	0.304658	6725	3882	3946	970
uid70619	0.304662	7892	4149	4137	1011
uid58117	0.304703	7485	3932	4032	828
uid162117	0.304762	24514	11328	7825	2365
uid57901	0.304833	8220	4363	4340	918
uid59371	0.304919	1963	1163	1404	299
uid58331	0.304945	2569	1455	1772	361
uid59003	0.305110	6187	3248	3466	819
uid58405	0.305186	2709	1509	1835	335
uid159513	0.305207	11947	6169	5353	1299
uid159515	0.305231	12399	6632	5335	1423
uid59769	0.305276	8181	4613	4623	1043
uid57677	0.305281	12313	6588	5315	1412
uid68293	0.305489	12388	6638	5321	1418
uid198768	0.305524	1894	1129	1363	304
uid68687	0.305559	1860	1137	1347	322
uid59257	0.305597	5468	2988	3259	810
uid61575	0.305717	3604	2140	2338	611
uid60821	0.305762	6332	3445	3611	851
uid187059	0.305771	7414	3842	3917	880
uid42117	0.305793	6845	3511	3708	1004
uid67317	0.305840	6643	3789	3911	1053
uid58801	0.305880	2308	1274	1638	323
uid59211	0.305976	6063	3327	3477	747
uid162143	0.306070	8245	4097	4262	898
uid156845	0.306100	2383	1322	1657	328
uid67383	0.306136	10124	4963	4859	1183
uid184862	0.306266	6457	3871	3964	990
uid161981	0.306388	6746	3548	3575	1034
uid74021	0.306429	14142	6474	5487	1379
uid62125	0.306505	7133	3751	3848	882
uid162109	0.306526	7173	3832	3831	913
uid196850	0.306535	2206	1281	1585	336
uid41863	0.306543	5251	2599	2981	544
uid196851	0.306574	2206	1266	1568	322
uid186598	0.306704	3624	2159	2347	623
uid58351	0.306811	6455	3490	3748	964
uid49481	0.306831	6809	3835	3905	910
uid158055	0.306885	2191	1254	1556	325
uid171261	0.306977	9550	4835	4516	1154
uid158065	0.306989	2187	1264	1563	327
uid59199	0.306990	8465	4498	4582	1023
uid46233	0.306997	8257	4095	4261	902
uid57669	0.307058	9875	4903	4515	1128
uid58589	0.307093	7484	4230	4209	969
uid198767	0.307135	1788	1060	1279	275
uid61645	0.307169	1734	1039	1219	279
uid58597	0.307270	14337	6733	5812	1672
uid54927	0.307423	9434	4770	4507	1125
uid158051	0.307426	2179	1254	1556	322
uid53477	0.307435	16959	8158	6493	1918
uid57813	0.307449	8391	4569	4515	1027
uid48361	0.307527	9274	5088	4951	1313
uid61565	0.307661	2201	1259	1550	324
uid57791	0.307673	13172	6691	5947	1563
uid48823	0.307679	7973	4679	4268	1186
uid58681	0.307740	2559	1436	1764	324
uid50583	0.307781	14537	7707	6188	1747
uid59059	0.307800	1644	957	1243	277
uid158063	0.307822	2194	1261	1576	327
uid158053	0.307846	2194	1259	1564	327
uid53065	0.307851	7453	4199	4202	958
uid161945	0.307879	2185	1250	1558	325
uid58137	0.307967	17409	8885	6953	2000
uid58707	0.308100	12987	6205	5672	1484
uid57633	0.308121	2395	1366	1658	333
uid57821	0.308141	6228	3688	3793	984
uid55639	0.308217	6475	3692	3869	886
uid158057	0.308227	2166	1236	1543	325
uid57951	0.308300	1625	965	1197	283
uid57867	0.308321	11529	5964	5442	1319
uid159663	0.308333	NA	NA	NA	NA
uid177931	0.308551	15808	8294	6691	1805
uid183342	0.308755	9637	4819	4467	1149
uid58799	0.308770	2260	1276	1625	324
uid82371	0.308835	19412	9334	6997	2165
uid175779	0.308843	3839	2133	2672	502
uid165195	0.308855	12532	6406	5722	1431
uid58339	0.308920	6549	3730	3887	894
uid173860	0.308920	15768	8205	6591	1799
uid190186	0.309002	16670	8698	6821	1869
uid47075	0.309012	390	248	311	96
uid171829	0.309061	1472	871	1046	239
uid58071	0.309146	1661	966	1200	271
uid182103	0.309308	9671	5024	4693	1123
uid189188	0.309315	15234	7953	6552	1755
uid58161	0.309407	2170	1272	1562	310
uid58943	0.309462	388	249	310	101
uid168516	0.309495	12498	6544	5785	1496
uid82369	0.309511	2221	1249	1608	315
uid59303	0.309607	15866	8218	6675	1801
uid65789	0.309632	10152	5230	4790	1184
uid46215	0.309700	9232	4908	4573	1065
uid188477	0.309755	7794	4207	4182	984
uid158039	0.309783	2264	1301	1571	320
uid52535	0.309798	451	289	375	105
uid162021	0.309802	15739	8149	6599	1764
uid54717	0.309806	13904	6641	5697	1682
uid162131	0.309812	9463	5032	4709	1138
uid59583	0.309833	17822	8489	6536	1903
uid59203	0.309866	9460	5033	4711	1140
uid58063	0.309886	2189	1283	1566	322
uid161953	0.309890	9467	5033	4710	1144
uid158151	0.309979	15711	8211	6677	1802
uid158161	0.310017	2187	1279	1563	322
uid83611	0.310017	15966	8264	6793	1813
uid158357	0.310035	2187	1278	1563	323
uid184821	0.310106	8054	4580	4381	1016
uid58689	0.310108	7065	3541	3759	970
uid58795	0.310114	16230	8349	6817	1813
uid59385	0.310121	14830	7798	6459	1712
uid47077	0.310127	8841	4468	4444	1218
uid57673	0.310142	16000	8342	6692	1856
uid63163	0.310152	6277	3693	3722	857
uid58277	0.310162	8885	5045	4793	1380
uid70839	0.310169	2423	1323	1675	336
uid58091	0.310206	15244	7935	6503	1736
uid58691	0.310211	12086	5588	5338	1451
uid61567	0.310226	9836	5171	4710	1162
uid52581	0.310276	7813	4491	4522	1021
uid162159	0.310325	18022	8567	6561	1912
uid158159	0.310362	2363	1338	1635	331
uid57975	0.310402	14986	7701	6341	1689
uid158043	0.310421	2299	1307	1614	317
uid88063	0.310454	2087	1230	1531	301
uid58083	0.310462	15078	7899	6454	1731
uid59299	0.310462	15949	8273	6740	1799
uid179370	0.310486	11221	5675	5013	1277
uid59017	0.310497	11829	6082	5546	1473
uid46241	0.310527	6932	3974	4058	946
uid167781	0.310538	7699	4385	4185	959
uid47081	0.310547	8454	4337	4233	1087
uid58529	0.310597	16348	8360	6650	1820
uid50615	0.310632	16332	8472	6780	1874
uid54719	0.310639	16740	7591	6116	1915
uid175768	0.310678	9940	5182	4799	1177
uid58107	0.310780	1621	973	1171	267
uid49135	0.310783	15617	8076	6575	1774
uid57909	0.310812	15043	7827	6477	1730
uid58753	0.310843	16055	8270	6586	1770
uid89383	0.310860	2268	1274	1630	332
uid176453	0.310894	8488	4409	4257	955
uid59317	0.310926	9913	5168	4819	1171
uid175109	0.310991	9864	5219	4822	1189
uid58103	0.311005	17093	8786	6856	1928
uid175111	0.311009	9661	5121	4779	1178
uid58759	0.311039	15514	8083	6587	1769
uid55353	0.311047	9309	4733	4591	1064
uid57933	0.311051	1677	962	1206	262
uid176369	0.311129	17328	8956	6826	1877
uid156977	0.311146	2281	1279	1591	316
uid59175	0.311157	20910	10624	7826	2526
uid58227	0.311169	10001	5363	5170	1323
uid86655	0.311242	2293	1283	1615	332
uid86653	0.311246	2297	1290	1604	331
uid88069	0.311273	2298	1288	1620	334
uid86657	0.311281	2297	1286	1605	333
uid58751	0.311285	16059	8320	6726	1821
uid73963	0.311368	2206	1264	1609	319
uid58237	0.311441	15153	7702	6348	1796
uid175105	0.311609	10016	5217	4840	1190
uid58159	0.311690	2002	1191	1501	298
uid54441	0.311740	9800	5176	4869	1170
uid162185	0.311740	9911	5163	4825	1158
uid61583	0.311742	9798	5187	4858	1171
uid86659	0.311752	2296	1288	1604	333
uid86751	0.311868	2238	1263	1577	323
uid58961	0.311905	2289	1275	1625	326
uid58959	0.311942	8990	4394	4595	1249
uid173374	0.311949	15478	8056	6541	1726
uid58243	0.311956	1708	967	1204	271
uid158045	0.312011	2305	1318	1601	319
uid159001	0.312017	12729	6508	5852	1498
uid88067	0.312021	2295	1292	1644	330
uid59045	0.312033	8227	4789	4575	1161
uid58027	0.312034	2228	1247	1565	326
uid58757	0.312044	15233	7909	6595	1730
uid54715	0.312067	13987	6600	5716	1686
uid82815	0.312071	16098	8277	6590	1780
uid87025	0.312074	9192	4597	4593	1012
uid43671	0.312090	9800	5244	4808	1186
uid57689	0.312120	9781	5099	4761	1159
uid175108	0.312136	9821	5192	4853	1185
uid58543	0.312168	10789	5576	5152	1708
uid58315	0.312171	17019	8695	6888	1887
uid175107	0.312211	9781	5185	4849	1180
uid58245	0.312244	1686	955	1192	266
uid43727	0.312332	9760	5206	4823	1177
uid175106	0.312345	9831	5158	4770	1188
uid174872	0.312357	9853	5205	4846	1191
uid52455	0.312372	9930	5194	4807	1197
uid174871	0.312423	9940	5195	4827	1197
uid57863	0.312430	15396	7114	6080	1751
uid84215	0.312455	12168	6218	5780	1424
uid175110	0.312463	9788	5151	4850	1178
uid58089	0.312559	16234	8349	6729	1819
uid54443	0.312702	9806	5169	4892	1166
uid54459	0.312748	9833	5224	4864	1175
uid58013	0.312828	1682	949	1193	267
uid54461	0.313018	9806	5171	4833	1166
uid58239	0.313212	6268	3310	3485	928
uid59301	0.313312	2196	1220	1568	316
uid61605	0.313414	9452	5068	4707	1144
uid58255	0.313438	9645	5142	4895	1496
uid51639	0.313482	7609	4324	4197	980
uid58551	0.313544	12204	5979	5528	1552
uid158881	0.313713	11410	5923	5578	1402
uid59057	0.313777	10444	5214	5145	1453
uid189187	0.313785	12171	6221	5794	1440
uid184010	0.313891	12409	6386	5827	1467
uid158875	0.313901	16155	8356	6622	1831
uid173403	0.313910	16002	8343	6705	1807
uid58401	0.314160	3605	2041	2569	500
uid82949	0.314214	9809	5381	5168	1334
uid52459	0.314315	283	206	248	72
uid57891	0.314491	9245	4697	4717	1322
uid66803	0.314497	6732	3426	3626	751
uid159841	0.314570	14663	7744	6717	1770
uid179202	0.314580	9468	4750	4618	1279
uid181617	0.314646	11934	6131	5729	1420
uid51879	0.314651	12450	6402	5909	1483
uid73353	0.314663	8205	4176	4313	1171
uid53535	0.314673	11546	5983	5615	1421
uid55641	0.314702	8491	4434	4296	1279
uid41171	0.314715	10464	5647	5379	1380
uid158879	0.314763	12225	6340	5885	1496
uid188479	0.314853	10199	5619	5469	1414
uid41709	0.314910	10607	5188	5093	1473
uid59307	0.314929	9290	4722	4714	1331
uid158133	0.314936	11476	5951	5554	1406
uid158701	0.315096	11433	5946	5605	1425
uid52597	0.315127	9497	4525	4627	1187
uid190705	0.315141	12186	6219	5828	1442
uid183682	0.315155	12001	6173	5791	1436
uid48371	0.315171	15412	8197	7067	1845
uid58293	0.315210	8699	4525	4359	1267
uid81841	0.315284	14481	7681	6324	1818
uid62265	0.315348	9926	4983	4654	1527
uid49467	0.315396	10944	5779	5549	1428
uid73967	0.315409	12663	6470	5966	1495
uid183001	0.315453	12140	6348	5711	1457
uid55381	0.315458	10438	5627	5378	1380
uid58475	0.315627	11689	6028	5268	1874
uid59135	0.315666	7971	4472	4470	1129
uid58821	0.315862	12569	6116	5538	1775
uid58317	0.315917	11294	6082	5486	1475
uid89371	0.315921	6655	3379	3615	743
uid162189	0.315957	12755	6505	5975	1485
uid58271	0.316199	12228	6222	5816	1425
uid195461	0.316227	12577	6455	5930	1503
uid73473	0.316330	9566	5025	4662	1106
uid193706	0.316406	12621	6515	5968	1525
uid57675	0.316408	12625	6509	5948	1527
uid173926	0.316422	12463	6440	5879	1466
uid57605	0.316508	12797	6419	5639	1909
uid62463	0.316762	12522	6459	5924	1517
uid55779	0.316994	12483	6709	6098	1704
uid61617	0.317071	14078	6860	5927	1916
uid174072	0.317211	6968	3623	3821	1096
uid59227	0.317380	2514	1414	1742	382
uid59887	0.317448	12110	6261	5789	1470
uid48129	0.317524	12040	6588	5916	1694
uid58739	0.317773	8991	4457	4563	1221
uid61245	0.317774	2529	1461	1722	381
uid15862	0.317937	16250	8521	7188	1889
uid193764	0.318014	2528	1419	1751	380
uid45897	0.318055	7636	3834	4026	1150
uid58933	0.318241	13509	6581	5901	1890
uid74393	0.318268	16975	7612	6359	2055
uid58193	0.318409	14060	6582	5995	1825
uid58097	0.318906	12976	6571	6084	1520
uid58199	0.319029	13028	6602	6097	1534
uid59581	0.319062	15359	6805	5939	2162
uid161161	0.319191	14849	6633	5777	2108
uid66305	0.319244	3027	1740	2072	456
uid50325	0.319269	7210	3803	3968	1055
uid54335	0.319297	10619	5786	5527	1491
uid68053	0.319317	8684	4738	4782	1195
uid65447	0.319423	15247	7428	6289	1929
uid192186	0.319518	23665	12035	8243	3075
uid186740	0.319555	443	298	356	102
uid179904	0.319569	7417	3967	4121	1084
uid40861	0.319600	23975	12030	8755	3149
uid58713	0.319640	11033	5724	5117	1727
uid58829	0.319871	11004	6048	5674	1485
uid68445	0.319956	4516	2591	2919	751
uid59037	0.320025	11814	5680	5190	1767
uid57599	0.320140	25753	13179	8809	3173
uid43327	0.320330	16674	8013	6772	1998
uid46523	0.320420	7408	3950	4047	1089
uid58937	0.320442	13546	6379	5766	1874
uid58241	0.320464	8720	5032	4830	1473
uid58441	0.320494	14481	6787	6023	1718
uid75101	0.320696	22425	10852	8244	2897
uid193771	0.320816	9299	4755	4817	1379
uid58451	0.320902	13763	6818	6014	2019
uid58069	0.321055	17438	8342	6886	2278
uid82373	0.321112	18815	9136	7049	2301
uid58439	0.321159	17588	8099	6624	2055
uid57731	0.321258	10207	5114	4927	1559
uid58995	0.321576	17613	8358	6873	2110
uid58749	0.321588	12245	5961	5446	1806
uid159003	0.321804	10592	5372	5092	1782
uid73585	0.321833	4562	2368	2678	771
uid58661	0.321961	6532	3390	3623	1017
uid194120	0.322007	4623	2417	2728	781
uid167486	0.322249	22689	10749	8086	2906
uid59075	0.322327	10217	5123	5155	1476
uid61587	0.322355	9988	5074	5051	1428
uid57601	0.322511	24459	12483	8950	3274
uid55771	0.322732	13680	6690	5711	1956
uid58295	0.322799	6860	3619	3741	1049
uid62901	0.322857	17224	8289	6886	2086
uid59277	0.322909	16478	7911	6600	2259
uid158851	0.323011	25459	12977	8734	3086
uid158167	0.323106	23404	11600	8241	2831
uid62101	0.323344	23589	11964	8806	3200
uid170612	0.323669	4316	2453	2754	715
uid158377	0.323678	7185	3715	3877	1080
uid59279	0.323774	7388	3811	3979	1112
uid158379	0.323774	7387	3807	3999	1112
uid158381	0.323774	7387	3808	3999	1112
uid158375	0.323777	7387	3807	3979	1112
uid158383	0.323777	7386	3808	3999	1112
uid158373	0.323778	7386	3809	3979	1112
uid158531	0.323778	7386	3808	3979	1112
uid58449	0.323987	15518	7561	6422	2143
uid63345	0.324176	12472	6068	5847	1652
uid47509	0.324252	13404	6632	5924	1852
uid58095	0.324314	4685	2660	2942	766
uid57653	0.324415	15406	7581	6383	2160
uid161977	0.324422	11200	5542	5235	1695
uid43247	0.324431	8809	4534	4577	1341
uid41865	0.324437	10190	5272	4808	1195
uid57743	0.324744	11120	5547	5222	1696
uid58447	0.324764	12212	5927	5810	1618
uid68453	0.324808	12616	6346	5786	1707
uid41019	0.324916	4968	2766	3056	773
uid62131	0.325249	3846	2172	2605	639
uid184079	0.325279	3925	2150	2548	587
uid162135	0.325364	10502	5401	5156	1444
uid59433	0.325765	8707	4566	4541	1277
uid55403	0.325792	4774	2675	2969	757
uid58445	0.326153	14202	6823	6013	1888
uid58453	0.326333	17474	8172	6843	2095
uid58505	0.326400	24191	12693	8676	3572
uid58843	0.326467	21073	9872	7454	2678
uid159519	0.326748	167	120	136	58
uid58941	0.327381	22526	10957	8027	2940
uid72795	0.327411	10632	5465	5181	1463
uid59155	0.327867	10386	5342	5098	1430
uid48815	0.328145	18650	8608	7045	2363
uid59129	0.328340	4256	2320	2733	677
uid57955	0.328347	27025	14777	9906	4107
uid58533	0.328743	3657	2053	2460	605
uid168059	0.328785	23272	11795	8558	3215
uid59115	0.328939	23277	11340	8246	3078
uid58377	0.329107	23539	11518	8360	3194
uid58249	0.329164	21867	11391	8243	3377
uid58549	0.329439	24201	12120	9086	3396
uid58805	0.329851	9789	5123	4911	1580
uid58187	0.329887	20151	9466	7346	2581
uid68741	0.329917	160	116	130	56
uid58527	0.330126	12721	6043	5347	1684
uid58991	0.330151	26662	13992	9628	3914
uid182483	0.330356	2272	1345	1684	406
uid189951	0.330585	3841	2130	2546	616
uid58997	0.330892	25396	13135	9330	3745
uid57865	0.331135	23229	11684	8641	3272
uid59023	0.331260	20643	9743	7378	2517
uid57635	0.331325	3698	2036	2448	582
uid86865	0.331705	22988	11471	8282	3175
uid174512	0.331736	3713	2040	2447	585
uid63403	0.332069	23483	11550	8497	3310
uid59405	0.332434	4191	2338	2637	668
uid58845	0.332594	19312	9145	7263	2412
uid59081	0.332711	23542	11924	8710	3243
uid184823	0.332748	24451	12180	8910	3317
uid52605	0.332899	24449	12179	9013	3439
uid52607	0.332900	23938	11995	8918	3340
uid57745	0.332997	4037	2238	2673	648
uid159685	0.333001	24615	12509	9218	3455
uid193772	0.333032	24257	12139	9046	3466
uid185179	0.333813	24398	12343	8911	3309
uid58905	0.333950	21488	10232	7886	2886
uid57603	0.333990	24248	12066	9044	3455
uid189950	0.334461	3879	2153	2550	650
uid58269	0.334539	26896	15626	10553	4529
uid176372	0.335032	25580	13257	9615	3795
uid57735	0.335865	13148	6426	5751	1751
uid162149	0.336050	14403	7134	6287	2209
uid58873	0.336067	12755	6243	5668	1695
uid57655	0.336507	14591	7206	6298	2219
uid83615	0.337023	13089	6404	5800	1752
uid58443	0.337232	15935	7705	6593	2116
uid58019	0.337382	12055	5933	5451	1630
uid58921	0.337467	20739	10278	7837	2893
uid158855	0.339020	13019	6417	5706	1701
uid71131	0.339201	13122	6382	5842	1739
uid158853	0.339220	13046	6389	5694	1729
uid62937	0.339501	12302	6001	5494	1665
uid57833	0.339618	9929	4648	4231	1339
uid158857	0.339667	13016	6403	5690	1702
uid58113	0.339688	11359	5637	5419	1538
uid83613	0.339694	12789	6285	5725	1704
uid59241	0.339797	11909	5961	5519	1616
uid59015	0.339859	12201	6051	5640	1614
uid162161	0.340556	23962	11088	8221	3111
uid57927	0.340854	12054	6029	5557	1611
uid83617	0.341070	12051	6044	5560	1611
uid159871	0.341078	12054	6026	5561	1611
uid59009	0.341458	12306	6112	5636	1661
uid82343	0.341491	22177	10331	7996	3081
uid59319	0.342214	13149	6458	5810	1744
uid46085	0.346718	24960	12230	8819	3747
uid70791	0.361573	5866	3442	3578	1118
uid58971	0.364124	15469	7606	6541	2301
uid80859	0.365213	13802	6723	5893	1748
uid68279	0.365318	13022	5923	5705	1709
uid62107	0.367018	23282	10794	8124	2882
uid58675	0.367810	21070	10777	8321	3164
uid67387	0.368376	5815	3364	3544	1121
uid59105	0.370083	4391	2523	2784	807
uid68321	0.370144	4362	2468	2719	790
uid58207	0.371013	20066	9635	7257	2711
uid162107	0.371710	4283	2453	2727	785
uid58353	0.372134	17058	8759	7048	2570
uid58499	0.373574	4344	2496	2788	783
uid58273	0.373575	13871	6940	6040	2182
uid58613	0.373846	6319	3526	3767	1131
uid58373	0.373857	6642	3761	4035	1329
uid58155	0.374391	8229	4530	4374	1535
uid59437	0.375146	24243	11523	8410	3053
uid162105	0.375151	4406	2539	2817	814
uid58429	0.375447	14456	7417	6514	2310
uid178369	0.375467	10399	5519	5260	1709
uid58595	0.375715	3651	2192	2465	731
uid164779	0.375938	3455	1962	2283	675
uid58085	0.376016	11806	6078	5824	1955
uid58703	0.376130	21582	10542	8118	2936
uid48825	0.376181	9750	5168	5054	1627
uid57649	0.376186	6434	3614	3775	1131
uid181998	0.376399	3609	2138	2421	727
uid161973	0.376417	3785	2268	2539	722
uid89379	0.376531	3693	2201	2465	705
uid67319	0.376544	22148	10718	8234	2951
uid62961	0.376559	16182	8195	7014	2253
uid89373	0.376578	3688	2202	2461	705
uid42497	0.376693	17626	8878	7314	2769
uid54411	0.376926	8880	4894	4670	1670
uid61643	0.377101	9842	5309	5107	1750
uid58811	0.377185	3798	2222	2460	708
uid58547	0.378118	8706	4703	4568	1609
uid58427	0.378435	11335	6083	5742	1966
uid176500	0.378470	17542	8771	7063	2514
uid57589	0.378593	3671	2199	2468	696
uid58693	0.378598	3666	2196	2443	695
uid158163	0.379481	15018	7593	6661	2501
uid59131	0.379509	8525	4610	4478	1570
uid58999	0.379576	3449	2077	2340	703
uid58321	0.379884	10421	5611	5230	1793
uid58939	0.379972	3391	2033	2320	679
uid58459	0.380223	6772	3836	4049	1299
uid194444	0.380351	10581	5699	5345	1867
uid193774	0.380427	10439	5552	5320	1830
uid159539	0.380691	9938	5286	5142	1695
uid57595	0.380707	10032	5365	5154	1727
uid58687	0.380838	3401	2041	2323	695
uid74431	0.381061	8675	4777	4761	1546
uid57889	0.381087	10602	5680	5379	1835
uid73179	0.381163	10381	5516	5214	1783
uid57887	0.381232	9988	5368	5176	1727
uid54341	0.381362	3431	2087	2372	695
uid43163	0.381911	7912	4271	4448	1445
uid59233	0.381945	11706	6156	5781	1951
uid184011	0.381954	8045	4415	4381	1488
uid57609	0.382181	6553	3726	3829	1126
uid58361	0.382227	6825	3760	3792	1218
uid58611	0.382263	5169	2959	3101	986
uid86885	0.382400	6557	3709	3834	1134
uid81775	0.382777	8699	4730	4715	1472
uid193710	0.382954	6646	3779	3868	1119
uid46099	0.383113	6981	3778	3808	1163
uid191340	0.383295	5121	2978	3170	961
uid58733	0.383460	6430	3678	3661	1155
uid58231	0.383474	10691	5688	5378	1902
uid48801	0.383546	6403	3695	3745	1146
uid41317	0.383886	6585	3672	3903	1283
uid59207	0.383920	11965	6227	5706	2021
uid162133	0.384376	14135	7472	6627	2265
uid178913	0.384400	21814	9985	7906	2791
uid177516	0.384441	17865	8413	6928	2370
uid58391	0.384516	18428	9368	7468	2935
uid162199	0.384565	11078	5916	5641	1838
uid58657	0.384692	11377	5943	5716	1819
uid58211	0.384692	6539	3704	3776	1151
uid170535	0.384775	6771	3776	3885	1163
uid170534	0.384899	6406	3716	3788	1163
uid60487	0.384923	7780	4249	4238	1562
uid66307	0.385153	16033	8183	6861	2276
uid72473	0.385335	11246	5950	5729	1820
uid58021	0.385616	4978	2923	3263	1148
uid81081	0.386147	30497	14842	10289	3818
uid57615	0.386150	18954	8774	7230	2471
uid58209	0.386377	6261	3608	3653	1141
uid57593	0.386599	14815	7791	6895	2358
uid57613	0.386627	22126	10149	7951	2793
uid61647	0.386678	11052	5873	5570	1802
uid177517	0.386825	21822	9931	7932	2766
uid57643	0.386837	3434	1945	2280	739
uid66301	0.386973	26338	12621	9253	3673
uid49953	0.387481	15432	7890	6716	2209
uid50539	0.387626	15359	8048	6941	2380
uid66391	0.387649	14167	6981	6092	2037
uid176370	0.388257	25592	12681	9295	3603
uid59899	0.388281	28226	14158	9772	3601
uid58967	0.388370	2808	1743	1972	725
uid205541	0.388408	24491	11932	8941	3226
uid42975	0.388465	23319	11673	8786	3308
uid49469	0.388581	8274	4754	4594	1452
uid193704	0.388819	18715	9483	7626	2868
uid68745	0.388821	7203	4106	4029	1320
uid58081	0.388878	18342	9253	7523	2910
uid57849	0.388988	4597	2590	2944	945
uid174460	0.389138	18727	9404	7590	2953
uid75113	0.389463	8162	4418	4555	1449
uid58387	0.389495	14789	7565	6503	2476
uid58859	0.389502	15859	8176	7114	2396
uid162023	0.389564	4070	2336	2648	898
uid58189	0.389564	7231	4117	4234	1410
uid197194	0.389612	4635	2683	3025	929
uid58383	0.389866	15996	8094	6859	2598
uid58047	0.389876	22850	10934	8817	2873
uid58515	0.389950	18857	9459	7631	2963
uid58389	0.390207	18907	9465	7657	2983
uid46181	0.390248	6585	3905	3838	1325
uid73771	0.390456	4682	2733	3048	939
uid162511	0.390560	19010	9510	7697	2997
uid58603	0.390574	12391	6644	6175	1947
[truncated: 515 more rows]
