# Supplementary material for: Quickly Finding Orthologs as Reciprocal Best Hits with BLAT, LAST, and UBLAST: How Much Do We Miss?
Source: PLoS One. 2014 Jul 11;9(7):e101850. doi: 10.1371/journal.pone.0101850 (PMC4094424; doi:10.1371/journal.pone.0101850)
Supplement: Table Set S2 — These tables contain reciprocal best hit counts and homolog pair counts organized on a per query genome fashion. The directory contains the R-script used to run the t-tests comparing the results from each program, and a table with the results of these t-tests. (ZIP) [file pone.0101850.s002.zip › S2-Tables-Stats-Pairs/uid57779.Homologs_norm.tbl]

Genome	GSS	blastp	usearch7	last	blat
uid13961	0.128199	1.0000	0.3918	0.3489	0.0870
uid58009	0.143423	1.0000	0.4825	0.6025	0.0800
uid1433	0.149683	1.0000	0.4067	0.3517	0.0999
uid10623	0.177136	1.0000	0.4666	0.4794	0.1310
uid48993	0.177847	1.0000	0.4709	0.5875	0.0753
uid155	0.178163	1.0000	0.3781	0.4801	0.0621
uid12410	0.182221	1.0000	0.4138	0.4198	0.1016
uid39575	0.183206	1.0000	0.4592	0.4694	0.1171
uid45893	0.183777	1.0000	0.4981	0.5601	0.0823
uid58719	0.183981	1.0000	0.5202	0.5827	0.0901
uid62227	0.184497	1.0000	0.4536	0.5997	0.0704
uid59133	0.185448	1.0000	0.4834	0.6091	0.0649
uid51395	0.186047	1.0000	0.4890	0.6024	0.0779
uid63631	0.186760	1.0000	0.4985	0.5781	0.0767
uid75119	0.187192	1.0000	0.4757	0.5955	0.0658
uid167488	0.187357	1.0000	0.4622	0.5457	0.0641
uid14003	0.187809	1.0000	0.3983	0.3713	0.0967
uid57755	0.188659	1.0000	0.5102	0.6100	0.1007
uid162201	0.189166	1.0000	0.5025	0.6300	0.0889
uid73415	0.189383	1.0000	0.4586	0.5890	0.0793
uid65089	0.189798	1.0000	0.4582	0.5698	0.0782
uid58365	0.189800	1.0000	0.5122	0.6879	0.0780
uid58421	0.190394	1.0000	0.4417	0.5116	0.0734
uid58635	0.191373	1.0000	0.4575	0.5527	0.0823
uid51875	0.191474	1.0000	0.4769	0.5169	0.0654
uid183486	0.193330	1.0000	0.4905	0.6219	0.0718
uid58711	0.193369	1.0000	0.4855	0.5934	0.0714
uid74443	0.193721	1.0000	0.4678	0.5697	0.0835
uid66875	0.194158	1.0000	0.4508	0.5212	0.0601
uid82379	0.194618	1.0000	0.4673	0.5203	0.0887
uid58787	0.196176	1.0000	0.4859	0.6044	0.0995
uid66329	0.196395	1.0000	0.4596	0.5438	0.0707
uid57807	0.196459	1.0000	0.4432	0.5075	0.0639
uid58563	0.196794	1.0000	0.4818	0.5038	0.0839
uid52827	0.196853	1.0000	0.4827	0.5823	0.0766
uid84411	0.197087	1.0000	0.4594	0.5389	0.0856
uid61573	0.197742	1.0000	0.4784	0.5953	0.0615
uid10698	0.197830	1.0000	0.4172	0.4077	0.1068
uid58717	0.197964	1.0000	0.4648	0.5382	0.0737
uid189028	0.198244	1.0000	0.4331	0.5225	0.0548
uid57757	0.198421	1.0000	0.4809	0.5390	0.0905
uid57727	0.198435	1.0000	0.4692	0.5534	0.0845
uid58825	0.198504	1.0000	0.4756	0.5496	0.0657
uid168259	0.198513	1.0000	0.4979	0.5933	0.0840
uid43679	0.198675	1.0000	0.4792	0.5372	0.0643
uid57883	0.198733	1.0000	0.5277	0.6643	0.0928
uid58041	0.198860	1.0000	0.4822	0.5937	0.0714
uid189027	0.199086	1.0000	0.4323	0.5216	0.0555
uid58409	0.199271	1.0000	0.4841	0.5753	0.0932
uid58923	0.199472	1.0000	0.4721	0.5324	0.0700
uid58379	0.199492	1.0000	0.4327	0.5208	0.0556
uid58601	0.199690	1.0000	0.5122	0.5581	0.0677
uid58871	0.199740	1.0000	0.4805	0.5225	0.0686
uid162067	0.200313	1.0000	0.4719	0.5238	0.0692
uid162071	0.200860	1.0000	0.4778	0.5267	0.0705
uid58841	0.201162	1.0000	0.4836	0.5436	0.0680
uid57721	0.201549	1.0000	0.4825	0.5120	0.0690
uid39439	0.201827	1.0000	0.4530	0.4774	0.1191
uid39573	0.202118	1.0000	0.4324	0.4551	0.1181
uid58849	0.202252	1.0000	0.4787	0.5393	0.0707
uid197216	0.202254	1.0000	0.4815	0.5287	0.0701
uid59399	0.202442	1.0000	0.5042	0.5617	0.0893
uid57751	0.202529	1.0000	0.4611	0.6242	0.0667
uid58851	0.202848	1.0000	0.4768	0.5358	0.0673
uid70841	0.203610	1.0000	0.5073	0.5726	0.0794
uid49529	0.203809	1.0000	0.5819	0.6389	0.1056
uid167998	0.203929	1.0000	0.4805	0.5383	0.0739
uid57753	0.204006	1.0000	0.5395	0.6001	0.0986
uid68281	0.205326	1.0000	0.5159	0.5958	0.1008
uid14005	0.205828	1.0000	0.4118	0.6434	0.0662
uid59043	0.205971	1.0000	0.4962	0.6116	0.0836
uid54735	0.206601	1.0000	0.4770	0.5399	0.0793
uid59389	0.206877	1.0000	0.5006	0.5765	0.0895
uid18881	0.207687	1.0000	0.4099	0.4164	0.1055
uid58225	0.208019	1.0000	0.4597	0.5276	0.0781
uid184407	0.208679	1.0000	0.5358	0.6337	0.0907
uid38659	0.209009	1.0000	0.4383	0.4582	0.1060
uid57713	0.209577	1.0000	0.5775	0.6474	0.1017
uid59347	0.210313	1.0000	0.5624	0.6661	0.0945
uid41131	0.210355	1.0000	0.5761	0.6647	0.1112
uid54733	0.210423	1.0000	0.5436	0.5913	0.0979
uid43333	0.211006	1.0000	0.5156	0.6069	0.0774
uid43493	0.211260	1.0000	0.5075	0.6080	0.0801
uid61411	0.211405	1.0000	0.4686	0.6009	0.0951
uid57717	0.212165	1.0000	0.4846	0.5190	0.0839
uid48803	0.212499	1.0000	0.5792	0.6936	0.1057
uid167261	0.212518	1.0000	0.5388	0.6015	0.0982
uid62903	0.212571	1.0000	0.5450	0.6196	0.0925
uid176129	0.212730	1.0000	0.4786	0.6209	0.0781
uid176707	0.212739	1.0000	0.4595	0.5485	0.0829
uid66551	0.213235	1.0000	0.5149	0.5719	0.0879
uid58823	0.213253	1.0000	0.5654	0.6652	0.1019
uid184406	0.213361	1.0000	0.4699	0.4971	0.0879
uid169620	0.213396	1.0000	0.4668	0.5273	0.0791
uid65269	0.213600	1.0000	0.5044	0.5725	0.0879
uid57873	0.213688	1.0000	0.4691	0.5221	0.0796
uid42499	0.214042	1.0000	0.5721	0.6521	0.0957
uid184819	0.214247	1.0000	0.4778	0.4697	0.0805
uid51637	0.214339	1.0000	0.5453	0.6086	0.0858
uid74437	0.215191	1.0000	0.5020	0.4770	0.0917
uid195930	0.215344	1.0000	0.5431	0.5908	0.0709
uid51535	0.215406	1.0000	0.5524	0.6687	0.1126
uid57877	0.215457	1.0000	0.5260	0.5901	0.0867
uid59189	0.215589	1.0000	0.4445	0.4588	0.0763
uid68105	0.216608	1.0000	0.4877	0.4259	0.0882
uid40863	0.216814	1.0000	0.4729	0.5653	0.0684
uid58561	0.216872	1.0000	0.4906	0.5164	0.0960
uid190182	0.217139	1.0000	0.4681	0.5041	0.0854
uid67321	0.217216	1.0000	0.5356	0.6424	0.1065
uid63623	0.217223	1.0000	0.5008	0.5161	0.0741
uid51607	0.217246	1.0000	0.3830	0.4578	0.0628
uid52695	0.217902	1.0000	0.4860	0.4530	0.0784
uid58469	0.217918	1.0000	0.5395	0.6144	0.0933
uid45857	0.217943	1.0000	0.5315	0.5962	0.0837
uid58785	0.218031	1.0000	0.5029	0.6185	0.0786
uid46245	0.218286	1.0000	0.4898	0.4343	0.0954
uid58827	0.218515	1.0000	0.5404	0.5955	0.0829
uid72619	0.218884	NA	NA	NA	NA
uid176130	0.218960	1.0000	0.5074	0.6201	0.0863
uid57769	0.218973	1.0000	0.4938	0.5439	0.1040
uid54919	0.219021	1.0000	0.4825	0.4308	0.1031
uid61571	0.219144	1.0000	0.4838	0.5288	0.1066
uid58035	0.219294	1.0000	0.5513	0.6460	0.1114
uid70729	0.219302	1.0000	0.5483	0.6276	0.1092
uid58903	0.219303	1.0000	0.4945	0.6161	0.0978
uid81199	0.219399	1.0000	0.5068	0.5482	0.0889
uid58407	0.219496	1.0000	0.5315	0.6518	0.0726
uid201033	0.219530	1.0000	0.5246	0.5841	0.0941
uid58435	0.219650	1.0000	0.4857	0.5120	0.0919
uid171337	0.219710	1.0000	0.5074	0.4894	0.0951
uid42887	0.219766	1.0000	0.4452	0.4450	0.0655
uid43501	0.219811	1.0000	0.4727	0.3964	0.0805
uid57719	0.219876	1.0000	0.4462	0.4188	0.0908
uid58847	0.219891	1.0000	0.5555	0.6474	0.1130
uid59107	0.219918	1.0000	0.4799	0.4657	0.0921
uid58181	0.220004	1.0000	0.4616	0.4088	0.0811
uid72475	0.220014	1.0000	0.4481	0.4266	0.0840
uid66207	0.220085	1.0000	0.4771	0.5091	0.0815
uid162019	0.220515	1.0000	0.4711	0.4740	0.0981
uid74439	0.220789	1.0000	0.5096	0.4740	0.1020
uid58741	0.220814	1.0000	0.5538	0.6529	0.1138
uid61623	0.221458	1.0000	0.4908	0.4807	0.0757
uid58947	0.221694	1.0000	0.5551	0.6551	0.1135
uid58807	0.221778	1.0000	0.4990	0.4782	0.0954
uid12377	0.221888	1.0000	0.4587	0.4774	0.1178
uid196597	0.221897	1.0000	0.5109	0.5734	0.0752
uid184863	0.222026	1.0000	0.4708	0.4437	0.0890
uid58673	0.222145	1.0000	0.4802	0.4766	0.0989
uid171377	0.222391	1.0000	0.4967	0.5305	0.0920
uid58767	0.222512	1.0000	0.5418	0.6346	0.0945
uid50305	0.222654	1.0000	0.5022	0.4959	0.0860
uid46845	0.222834	1.0000	0.4845	0.4262	0.1042
uid60167	0.223655	1.0000	0.5569	0.6682	0.0837
uid190185	0.224718	1.0000	0.5173	0.5224	0.0963
uid57879	0.225674	1.0000	0.4880	0.4131	0.0866
uid57893	0.225911	1.0000	0.5080	0.4956	0.0908
uid167315	0.226033	1.0000	0.4944	0.4496	0.1053
uid157911	0.226400	1.0000	0.4824	0.4932	0.0751
uid67359	0.226433	1.0000	0.5387	0.5624	0.0791
uid184864	0.227306	1.0000	0.5382	0.5615	0.1044
uid57715	0.228021	1.0000	0.5019	0.4439	0.0797
uid59193	0.228305	1.0000	0.4824	0.4612	0.0886
uid58023	0.229100	1.0000	0.5164	0.5280	0.0905
uid177925	0.230547	1.0000	0.4973	0.4951	0.0921
uid49857	0.231606	1.0000	0.5123	0.5745	0.0800
uid68249	0.233650	1.0000	0.5612	0.6298	0.0940
uid171259	0.236370	1.0000	0.5930	0.7683	0.1063
uid58815	0.236708	1.0000	0.4403	0.4758	0.0874
uid170731	0.236731	1.0000	0.5906	0.7574	0.0933
uid197195	0.238089	1.0000	0.6098	0.8000	0.0995
uid47313	0.239572	1.0000	0.5183	0.6134	0.0865
uid63665	0.239951	1.0000	0.6083	0.7689	0.1010
uid61897	0.240441	1.0000	0.6125	0.7717	0.1076
uid59311	0.245615	1.0000	0.5704	0.7324	0.2183
uid202216	0.249391	1.0000	0.4774	0.5452	0.1102
uid157331	0.255708	1.0000	0.4857	0.5002	0.1247
uid78143	0.257795	1.0000	0.5281	0.5494	0.1080
uid57583	0.259188	1.0000	0.4024	0.3736	0.0690
uid193703	0.259703	1.0000	0.4731	0.4058	0.0978
uid58625	0.260137	1.0000	0.5232	0.5606	0.1047
uid59253	0.261238	1.0000	0.5310	0.6124	0.1074
uid203361	0.261485	1.0000	0.5479	0.7269	0.1389
uid205052	0.261912	1.0000	0.4571	0.5727	0.0768
uid59215	0.261918	1.0000	0.5076	0.5859	0.1124
uid162053	0.262439	1.0000	0.4561	0.5654	0.0771
uid58419	0.262573	1.0000	0.4923	0.4672	0.0922
uid52599	0.262611	1.0000	0.4928	0.4494	0.0892
uid58367	0.263504	1.0000	0.4197	0.3310	0.0847
uid58695	0.263651	1.0000	0.4226	0.3499	0.0918
uid68449	0.263734	1.0000	0.5479	0.5576	0.1110
uid202217	0.264108	1.0000	0.4923	0.5327	0.1226
uid58205	0.264462	1.0000	0.4249	0.5317	0.0717
uid158863	0.264475	1.0000	0.4743	0.4932	0.1139
uid59545	0.264850	1.0000	0.4891	0.5219	0.1238
uid67365	0.264888	1.0000	0.4834	0.4303	0.1076
uid61589	0.265215	1.0000	0.4705	0.4359	0.1117
uid162179	0.265238	1.0000	0.4887	0.5328	0.1239
uid66607	0.265327	1.0000	0.4812	0.4724	0.1065
uid62695	0.265493	1.0000	0.4740	0.5126	0.1229
uid167988	0.265648	1.0000	0.4847	0.5180	0.1309
uid59883	0.265695	1.0000	0.4887	0.5247	0.1261
uid162029	0.265747	1.0000	0.6215	0.7487	0.1262
uid65781	0.265950	1.0000	0.5322	0.5300	0.1135
uid193770	0.266056	1.0000	0.4814	0.5383	0.1411
uid46257	0.266096	1.0000	0.4663	0.4411	0.1067
uid58397	0.266157	1.0000	0.4895	0.4795	0.1191
uid57709	0.266190	1.0000	0.5445	0.6613	0.1208
uid49695	0.266210	1.0000	0.4774	0.5130	0.1178
uid58039	0.266217	1.0000	0.4310	0.5621	0.0728
uid58059	0.266269	1.0000	0.4513	0.5643	0.0783
uid162333	0.266287	1.0000	0.4536	0.3091	0.1019
uid197180	0.266385	1.0000	0.5441	0.6161	0.1132
uid193702	0.266385	1.0000	0.4577	0.4783	0.1088
uid59205	0.266451	1.0000	0.5063	0.5117	0.0949
uid87065	0.266540	1.0000	0.5507	0.6684	0.1509
uid58747	0.266560	1.0000	0.5138	0.5094	0.0935
uid158869	0.266566	1.0000	0.4722	0.5189	0.1168
uid82367	0.266634	1.0000	0.6146	0.7626	0.1295
uid173371	0.266695	1.0000	0.5534	0.7188	0.1164
uid58977	0.266741	1.0000	0.5476	0.6601	0.1558
uid49131	0.266809	1.0000	0.4682	0.4823	0.1126
uid68447	0.266907	1.0000	0.5429	0.6676	0.1476
uid201428	0.267018	1.0000	0.5471	0.6657	0.1508
uid57585	0.267132	1.0000	0.5490	0.6696	0.1505
uid158861	0.267231	1.0000	0.4703	0.4972	0.1189
uid185759	0.267413	1.0000	0.5469	0.6669	0.1211
uid176920	0.267467	1.0000	0.5492	0.6657	0.1465
uid168321	0.267524	1.0000	0.4918	0.5170	0.1144
uid58677	0.267524	1.0000	0.4300	0.4316	0.1080
uid85495	0.267567	1.0000	0.5561	0.6601	0.1202
uid158871	0.267577	1.0000	0.4723	0.5226	0.1186
uid87051	0.267622	1.0000	0.5476	0.6700	0.1508
uid87069	0.267637	1.0000	0.5471	0.6695	0.1508
uid62461	0.267648	1.0000	0.6213	0.7412	0.1289
uid87067	0.267660	1.0000	0.5461	0.6662	0.1508
uid57939	0.267724	1.0000	0.4841	0.5294	0.1223
uid159865	0.267730	1.0000	0.4417	0.4374	0.1131
uid159543	0.267845	1.0000	0.5447	0.6709	0.1447
uid62693	0.267879	1.0000	0.4761	0.5118	0.1188
uid177930	0.267964	1.0000	0.6046	0.7297	0.1533
uid47323	0.268103	1.0000	0.4680	0.4888	0.1159
uid59065	0.268157	1.0000	0.5104	0.5101	0.1016
uid58887	0.268438	1.0000	0.5793	0.7343	0.1121
uid157907	0.268532	1.0000	0.4981	0.5406	0.1206
uid60163	0.268535	1.0000	0.4621	0.4949	0.1147
uid57711	0.268537	1.0000	0.5805	0.7429	0.1151
uid61577	0.268559	1.0000	0.4779	0.4809	0.1139
uid89391	0.268709	1.0000	0.4647	0.4230	0.0975
uid162027	0.268822	1.0000	0.5442	0.7292	0.1247
uid58833	0.268936	1.0000	0.4818	0.5058	0.1184
uid42615	0.269049	1.0000	0.4160	0.3115	0.0854
uid173372	0.269232	1.0000	0.5695	0.7332	0.1198
uid57729	0.269276	1.0000	0.5167	0.5541	0.0874
uid184818	0.269289	1.0000	0.4948	0.5401	0.1335
uid58559	0.269355	1.0000	0.4642	0.5192	0.1248
uid81629	0.269471	1.0000	0.4958	0.5042	0.0981
uid58659	0.269490	1.0000	0.4705	0.4129	0.1024
uid65087	0.269503	1.0000	0.4513	0.3754	0.0948
uid58655	0.269572	1.0000	0.5174	0.5457	0.1008
uid184824	0.269771	1.0000	0.5572	0.6707	0.1129
uid195908	0.269791	1.0000	0.4801	0.4866	0.1188
uid57693	0.269858	1.0000	0.4474	0.4365	0.0914
uid162087	0.269883	1.0000	0.5343	0.6245	0.1091
uid58077	0.269918	1.0000	0.5844	0.7119	0.1194
uid202924	0.269941	1.0000	0.5105	0.5230	0.1003
uid58565	0.269942	1.0000	0.4567	0.4118	0.1028
uid197184	0.270005	1.0000	0.4675	0.5243	0.1180
uid61569	0.270092	1.0000	0.5451	0.6184	0.1026
uid51377	0.270122	1.0000	0.5073	0.5694	0.1411
uid59047	0.270128	1.0000	0.4466	0.3720	0.0997
uid162513	0.270145	1.0000	0.4706	0.5245	0.1189
uid43465	0.270147	1.0000	0.4434	0.3154	0.0890
uid57705	0.270186	1.0000	0.5032	0.6757	0.1283
uid176921	0.270237	1.0000	0.4299	0.4691	0.0996
uid77129	0.270259	1.0000	0.5711	0.6111	0.1279
uid67367	0.270344	1.0000	0.4814	0.3917	0.1178
uid59011	0.270363	1.0000	0.5793	0.6991	0.1113
uid58513	0.270452	1.0000	0.4795	0.4944	0.1202
uid46663	0.270548	1.0000	0.4565	0.3371	0.0891
uid55487	0.270589	1.0000	0.4838	0.5422	0.1243
uid58949	0.270621	1.0000	0.5313	0.6457	0.1555
uid51695	0.270738	1.0000	0.5709	0.6528	0.1230
uid177081	0.270742	1.0000	0.5929	0.7055	0.1555
uid42501	0.270891	1.0000	0.4446	0.3585	0.1029
uid197178	0.271065	1.0000	0.4932	0.5083	0.1065
uid162335	0.271074	1.0000	0.6094	0.6953	0.1610
uid57707	0.271123	1.0000	0.5641	0.7207	0.1190
uid158867	0.271157	1.0000	0.4694	0.5191	0.1173
uid162001	0.271198	1.0000	0.5559	0.6491	0.1013
uid62207	0.271255	1.0000	0.4809	0.4613	0.1221
uid57723	0.271261	1.0000	0.5183	0.5293	0.1013
uid87003	0.271270	1.0000	0.5258	0.6328	0.1016
uid58501	0.271297	1.0000	0.5179	0.5631	0.1217
uid161943	0.271353	1.0000	0.4881	0.5011	0.1230
uid184826	0.271376	1.0000	0.4534	0.3091	0.1076
uid65091	0.271396	1.0000	0.4785	0.5218	0.1181
uid163693	0.271433	1.0000	0.4719	0.5202	0.1169
uid183004	0.271491	1.0000	0.4655	0.4376	0.1086
uid197177	0.271498	1.0000	0.5065	0.5843	0.0992
uid59357	0.271593	1.0000	0.4728	0.5206	0.1167
uid58683	0.271606	1.0000	0.5425	0.5780	0.1221
uid59359	0.271613	1.0000	0.4722	0.5206	0.1166
uid158865	0.271637	1.0000	0.4732	0.5178	0.1164
uid181997	0.271656	1.0000	0.5270	0.6194	0.1104
uid58911	0.271754	1.0000	0.4713	0.5199	0.1145
uid173370	0.271799	1.0000	0.5592	0.7235	0.1208
uid61625	0.271818	1.0000	0.4726	0.4520	0.1160
uid158173	0.271856	1.0000	0.5470	0.6212	0.1138
uid201038	0.271937	1.0000	0.4486	0.3431	0.0988
uid43467	0.271954	1.0000	0.4877	0.3512	0.1166
uid68707	0.271987	1.0000	0.4508	0.4612	0.0934
uid59225	0.272119	1.0000	0.5698	0.7105	0.1607
uid57703	0.272121	1.0000	0.4961	0.5044	0.1135
uid59077	0.272161	1.0000	0.4610	0.3035	0.0943
uid62959	0.272215	1.0000	0.5403	0.6061	0.1321
uid163691	0.272222	1.0000	0.4720	0.5216	0.1172
uid42777	0.272247	1.0000	0.5084	0.5451	0.1022
uid58149	0.272305	1.0000	0.4345	0.4004	0.0927
uid197160	0.272377	1.0000	0.4848	0.4926	0.1019
uid162045	0.272383	1.0000	0.4807	0.5350	0.1228
uid57961	0.272386	1.0000	0.4998	0.6724	0.1283
uid167487	0.272448	1.0000	0.4483	0.3881	0.0987
uid202219	0.272655	1.0000	0.4596	0.3164	0.0977
uid43091	0.272660	1.0000	0.4669	0.4707	0.1198
uid58935	0.272711	1.0000	0.5279	0.5356	0.1002
uid43211	0.272797	1.0000	0.5003	0.5830	0.1305
uid58125	0.272810	1.0000	0.5955	0.7122	0.1598
uid58793	0.272850	1.0000	0.6001	0.7144	0.1629
uid58067	0.272885	1.0000	0.4812	0.4014	0.1109
uid58951	0.272889	1.0000	0.4425	0.3288	0.1031
uid71231	0.272977	1.0000	0.5952	0.7274	0.1594
uid57881	0.273034	1.0000	0.4867	0.5000	0.1126
uid161241	0.273038	1.0000	0.5887	0.7070	0.1546
uid161957	0.273049	1.0000	0.4864	0.4995	0.1123
uid45895	0.273097	1.0000	0.4458	0.3517	0.1033
uid174511	0.273113	1.0000	0.4749	0.4146	0.1096
uid162165	0.273122	1.0000	0.5986	0.7190	0.1596
uid58109	0.273124	1.0000	0.4814	0.4155	0.1130
uid48821	0.273140	1.0000	0.4717	0.4156	0.1186
uid51367	0.273176	1.0000	0.4375	0.4685	0.0937
uid197182	0.273221	1.0000	0.5133	0.5544	0.1198
uid173373	0.273234	1.0000	0.5589	0.7259	0.1178
uid58061	0.273263	1.0000	0.5576	0.6310	0.1009
uid59429	0.273301	1.0000	0.5907	0.7283	0.1618
uid168323	0.273340	1.0000	0.5629	0.5758	0.1344
uid58791	0.273365	1.0000	0.6024	0.7119	0.1648
uid172734	0.273486	1.0000	0.7475	0.8911	0.2277
uid164001	0.273521	1.0000	0.4367	0.4310	0.0903
uid68055	0.273610	1.0000	0.4646	0.3873	0.1041
uid47087	0.273670	1.0000	0.5355	0.6343	0.0962
uid58649	0.273728	1.0000	0.4596	0.4325	0.1176
uid48819	0.273732	1.0000	0.5653	0.5716	0.1380
uid59071	0.273752	1.0000	0.4609	0.4809	0.1129
uid60583	0.273777	1.0000	0.4839	0.4651	0.1237
uid175574	0.273795	1.0000	0.5774	0.6943	0.1455
uid57581	0.273822	1.0000	0.5875	0.7073	0.1566
uid161999	0.273832	1.0000	0.5744	0.6291	0.0992
uid159867	0.273850	1.0000	0.6038	0.7110	0.1582
uid161197	0.273857	1.0000	0.5933	0.7134	0.1642
uid51489	0.273863	1.0000	0.4811	0.4307	0.0952
uid162059	0.273892	1.0000	0.4722	0.4876	0.1130
uid89375	0.273984	1.0000	0.5128	0.5390	0.1296
uid68691	0.274022	1.0000	0.5396	0.6008	0.0981
uid58653	0.274026	1.0000	0.6117	0.7144	0.1617
uid174812	0.274054	1.0000	0.4545	0.3992	0.1017
uid57993	0.274080	1.0000	0.5734	0.6309	0.0984
uid66297	0.274081	1.0000	0.4406	0.3364	0.1044
uid175523	0.274122	1.0000	0.4370	0.4325	0.0928
uid58899	0.274157	1.0000	0.4836	0.4739	0.1228
uid161941	0.274165	1.0000	0.4826	0.4970	0.1212
uid66601	0.274278	1.0000	0.5718	0.6264	0.1237
uid59281	0.274288	1.0000	0.4847	0.4985	0.1222
uid168665	0.274293	1.0000	0.5376	0.6077	0.1002
uid59053	0.274299	1.0000	0.4587	0.4608	0.1249
uid59291	0.274303	1.0000	0.5730	0.5805	0.1501
uid158169	0.274319	1.0000	0.4533	0.3106	0.1030
uid46219	0.274374	1.0000	0.4591	0.4962	0.1018
uid59095	0.274379	1.0000	0.5360	0.5573	0.1102
uid57759	0.274396	1.0000	0.4924	0.5587	0.1295
uid43725	0.274442	1.0000	0.4820	0.4391	0.1045
uid189029	0.274456	1.0000	0.4831	0.4987	0.1203
uid59325	0.274518	1.0000	0.5502	0.6427	0.0976
uid40845	0.274601	1.0000	0.4699	0.3919	0.1225
uid58065	0.274622	1.0000	0.4841	0.5062	0.1092
uid57925	0.274623	1.0000	0.4910	0.4872	0.1252
uid46679	0.274628	1.0000	0.5347	0.6328	0.0967
uid66603	0.274634	1.0000	0.5459	0.6010	0.1380
uid196849	0.274678	1.0000	0.4414	0.3593	0.1033
uid57695	0.274697	1.0000	0.4859	0.4960	0.1224
uid72627	0.274697	1.0000	0.4412	0.3408	0.1018
uid159993	0.274714	1.0000	0.5872	0.7091	0.1547
uid58101	0.274730	1.0000	0.4685	0.4793	0.1107
uid58781	0.274762	1.0000	0.4852	0.4986	0.1224
uid159879	0.274763	1.0000	0.5841	0.7107	0.1550
uid159881	0.274763	1.0000	0.5841	0.7107	0.1550
uid86889	0.274774	1.0000	0.4848	0.4970	0.1223
uid176501	0.274807	1.0000	0.4688	0.4822	0.1119
uid89387	0.274854	1.0000	0.4373	0.4371	0.0935
uid58983	0.274880	1.0000	0.4556	0.3321	0.1022
uid59069	0.274909	1.0000	0.4843	0.4963	0.1230
uid170532	0.274919	1.0000	0.4854	0.4973	0.1223
uid203790	0.274933	1.0000	0.4831	0.4977	0.1223
uid67501	0.274961	1.0000	0.4826	0.4602	0.1269
uid57971	0.274969	1.0000	0.5666	0.7076	0.1459
uid172628	0.274989	1.0000	0.5680	0.6249	0.0975
uid196798	0.274998	1.0000	0.5779	0.7108	0.1558
uid58311	0.275021	1.0000	0.5807	0.7028	0.1679
uid49489	0.275058	1.0000	0.4810	0.5176	0.1171
uid59349	0.275068	1.0000	0.5774	0.7042	0.1525
uid162177	0.275116	1.0000	0.4621	0.4911	0.1102
uid197217	0.275132	1.0000	0.4463	0.3511	0.0985
uid89385	0.275146	1.0000	0.4354	0.4349	0.0912
uid68143	0.275152	1.0000	0.4637	0.4443	0.1164
uid48643	0.275159	1.0000	0.5056	0.4908	0.1417
uid182929	0.275162	1.0000	0.4470	0.3565	0.0996
uid184832	0.275170	1.0000	0.4798	0.5000	0.1183
uid58853	0.275233	1.0000	0.4858	0.4958	0.1230
uid49331	0.275253	1.0000	0.4943	0.5174	0.1243
uid185758	0.275262	1.0000	0.4823	0.4966	0.1226
uid168322	0.275286	1.0000	0.4587	0.4214	0.1062
uid40839	0.275290	1.0000	0.4490	0.3513	0.0992
uid58599	0.275297	1.0000	0.4601	0.3719	0.1045
uid58993	0.275327	1.0000	0.4675	0.4713	0.1163
uid197218	0.275330	1.0000	0.4875	0.5042	0.1230
uid167994	0.275334	1.0000	0.4393	0.4387	0.0945
uid184829	0.275356	1.0000	0.4815	0.5005	0.1203
uid57777	0.275381	1.0000	0.4850	0.4939	0.1227
uid161919	0.275446	1.0000	0.5291	0.5278	0.1268
uid53543	0.275482	1.0000	0.5385	0.6391	0.1084
uid41169	0.275483	1.0000	0.5318	0.5261	0.1294
uid59409	0.275493	1.0000	0.4980	0.4971	0.1293
uid184828	0.275566	1.0000	0.4859	0.4992	0.1204
uid196793	0.275572	1.0000	0.5769	0.7072	0.1559
uid83619	0.275575	1.0000	0.4846	0.4985	0.1227
uid58417	0.275578	1.0000	0.4837	0.4976	0.1229
uid179383	0.275592	1.0000	0.4896	0.4649	0.1224
uid193763	0.275662	1.0000	0.4810	0.4965	0.1204
uid43209	0.275663	1.0000	0.5076	0.4596	0.1314
uid48071	0.275668	1.0000	0.4709	0.4788	0.1126
uid61633	0.275680	1.0000	0.5785	0.7083	0.1549
uid184830	0.275705	1.0000	0.4822	0.4980	0.1198
uid179069	0.275714	1.0000	0.4557	0.4404	0.1078
uid57785	0.275730	1.0000	0.5845	0.7052	0.1525
uid198524	0.275741	1.0000	0.4740	0.4797	0.1129
uid80745	0.275757	1.0000	0.4762	0.4862	0.1137
uid58511	0.275773	1.0000	0.4675	0.4737	0.1167
uid83157	0.275835	1.0000	0.4838	0.5222	0.1153
uid172630	0.275861	1.0000	0.5775	0.6223	0.0966
uid159863	0.275871	1.0000	0.5772	0.7054	0.1533
uid170533	0.275916	1.0000	0.3996	0.3732	0.0868
uid57699	0.275952	1.0000	0.4522	0.4605	0.0967
uid202218	0.275953	1.0000	0.4832	0.5034	0.1205
uid43093	0.275954	1.0000	0.5339	0.5517	0.1415
uid172629	0.275969	1.0000	0.5736	0.6228	0.0964
uid66779	0.275975	1.0000	0.4525	0.3937	0.1141
uid60859	0.275997	1.0000	0.5402	0.6261	0.0990
uid86651	0.276003	1.0000	0.4613	0.3961	0.1072
uid57783	0.276019	1.0000	0.5700	0.7175	0.1479
uid172626	0.276031	1.0000	0.5783	0.6141	0.0965
uid172627	0.276040	1.0000	0.5744	0.6237	0.0960
uid196777	0.276049	1.0000	0.5796	0.7056	0.1543
uid172624	0.276050	1.0000	0.5746	0.6228	0.0964
uid196794	0.276084	1.0000	0.5802	0.7110	0.1559
uid196795	0.276087	1.0000	0.5802	0.7072	0.1559
uid172625	0.276092	1.0000	0.5741	0.6305	0.0964
uid198643	0.276101	1.0000	0.5820	0.7112	0.1559
uid198644	0.276101	1.0000	0.5820	0.7079	0.1559
uid196790	0.276104	1.0000	0.5805	0.7130	0.1560
uid196792	0.276106	1.0000	0.5802	0.7110	0.1559
uid175575	0.276106	1.0000	0.5720	0.7036	0.1430
uid196789	0.276107	1.0000	0.5802	0.7110	0.1559
uid196796	0.276120	1.0000	0.5802	0.7072	0.1559
uid196791	0.276120	1.0000	0.5802	0.7072	0.1559
uid196788	0.276120	1.0000	0.5802	0.7110	0.1559
uid196799	0.276120	1.0000	0.5796	0.7072	0.1559
uid196787	0.276120	1.0000	0.5802	0.7110	0.1559
uid54947	0.276144	1.0000	0.4872	0.4992	0.1225
uid196784	0.276147	1.0000	0.5791	0.7085	0.1561
uid58773	0.276153	1.0000	0.7660	0.8936	0.2553
uid196797	0.276159	1.0000	0.5811	0.7062	0.1556
uid196785	0.276166	1.0000	0.5791	0.7085	0.1561
uid174334	0.276170	1.0000	0.4649	0.3866	0.1043
uid196782	0.276171	1.0000	0.5774	0.7034	0.1543
uid57637	0.276181	1.0000	0.5769	0.7039	0.1543
uid58523	0.276188	1.0000	0.4776	0.4186	0.1050
uid161997	0.276197	1.0000	0.4860	0.4966	0.1237
uid175571	0.276197	1.0000	0.5799	0.7048	0.1434
uid162137	0.276198	1.0000	0.4725	0.4807	0.1122
uid62905	0.276217	1.0000	0.4965	0.4899	0.1218
uid57775	0.276242	1.0000	0.4819	0.4989	0.1211
uid197154	0.276249	1.0000	0.5405	0.6281	0.1091
uid175578	0.276266	1.0000	0.5739	0.7032	0.1435
uid202426	0.276270	1.0000	0.4464	0.4576	0.0967
uid196800	0.276275	1.0000	0.5804	0.7025	0.1559
uid58333	0.276295	1.0000	0.5819	0.7055	0.1589
uid81777	0.276300	1.0000	0.4679	0.3980	0.1219
uid59351	0.276317	1.0000	0.5796	0.7050	0.1538
uid59079	0.276348	1.0000	0.4267	0.4064	0.0926
uid70731	0.276355	1.0000	0.4825	0.5016	0.1211
uid57803	0.276367	1.0000	0.4508	0.3502	0.1063
uid196774	0.276396	1.0000	0.5821	0.7087	0.1538
uid172631	0.276396	1.0000	0.5740	0.6241	0.0968
uid51721	0.276417	1.0000	0.4594	0.4227	0.0908
uid162183	0.276442	1.0000	0.4882	0.4985	0.1230
uid196783	0.276444	1.0000	0.5792	0.7148	0.1563
uid183002	0.276501	1.0000	0.4417	0.3449	0.1012
uid161353	0.276504	1.0000	0.5792	0.7022	0.1546
uid178352	0.276510	1.0000	0.4518	0.4198	0.1008
uid161377	0.276510	1.0000	0.5770	0.7022	0.1546
uid61635	0.276514	1.0000	0.5779	0.7078	0.1552
uid161409	0.276520	1.0000	0.5797	0.7022	0.1546
uid59221	0.276529	1.0000	0.4690	0.4125	0.1033
uid196770	0.276547	1.0000	0.5837	0.7054	0.1538
uid196769	0.276547	1.0000	0.5796	0.7051	0.1537
uid196775	0.276564	1.0000	0.5808	0.7091	0.1566
uid41403	0.276568	1.0000	0.4678	0.4417	0.1083
uid68839	0.276579	1.0000	0.4880	0.5000	0.1211
uid196779	0.276585	1.0000	0.5786	0.7080	0.1533
uid196776	0.276593	1.0000	0.5785	0.7110	0.1564
uid68843	0.276614	1.0000	0.5770	0.7058	0.1562
uid196771	0.276618	1.0000	0.5790	0.7056	0.1537
uid80735	0.276632	1.0000	0.4698	0.4778	0.1101
uid196778	0.276658	1.0000	0.5774	0.7121	0.1559
uid161369	0.276662	1.0000	0.5775	0.7041	0.1572
uid172733	0.276672	1.0000	0.6555	0.8230	0.2344
uid196786	0.276690	1.0000	0.5802	0.7112	0.1561
uid58969	0.276695	1.0000	0.4771	0.4238	0.1127
uid196781	0.276696	1.0000	0.5788	0.7076	0.1538
uid196780	0.276696	1.0000	0.5788	0.7033	0.1538
uid196772	0.276698	1.0000	0.5799	0.7065	0.1560
uid161403	0.276705	1.0000	0.5763	0.7050	0.1570
uid196773	0.276794	1.0000	0.5794	0.7100	0.1540
uid57767	0.276814	1.0000	0.4353	0.3387	0.1033
uid68451	0.276826	1.0000	0.5439	0.5962	0.1286
uid172736	0.276844	1.0000	0.7320	0.8660	0.2577
uid58167	0.276849	1.0000	0.4603	0.3607	0.0996
uid193657	0.276855	1.0000	0.4498	0.3172	0.1020
uid62099	0.276857	1.0000	0.5329	0.6266	0.1109
uid171830	0.276895	1.0000	0.4462	0.3099	0.0894
uid50565	0.276897	1.0000	0.4459	0.3099	0.0890
uid61619	0.276900	1.0000	0.5401	0.6389	0.0998
uid80733	0.276964	1.0000	0.4748	0.4816	0.1108
uid58287	0.276965	1.0000	0.4853	0.4294	0.1071
uid50609	0.276972	1.0000	0.5600	0.5988	0.1295
uid197162	0.276975	1.0000	0.4882	0.4840	0.1012
uid197176	0.277014	1.0000	0.4915	0.5163	0.1072
uid175576	0.277026	1.0000	0.5850	0.7113	0.1429
uid158369	0.277047	1.0000	0.5639	0.5621	0.1452
uid66777	0.277095	1.0000	0.4588	0.4284	0.1001
uid158689	0.277114	1.0000	0.4475	0.3087	0.0891
uid175572	0.277183	1.0000	0.5751	0.7107	0.1426
uid175573	0.277229	1.0000	0.5743	0.7064	0.1441
uid162063	0.277231	1.0000	0.5696	0.7068	0.1417
uid183003	0.277238	1.0000	0.4349	0.3658	0.1015
uid172735	0.277263	1.0000	0.7606	0.9202	0.2553
uid58509	0.277274	1.0000	0.4947	0.5560	0.1206
uid89395	0.277298	1.0000	0.4498	0.3930	0.1011
uid197157	0.277340	1.0000	0.5077	0.5181	0.1149
uid59411	0.277371	1.0000	0.4884	0.5297	0.1200
uid82365	0.277375	1.0000	0.4749	0.4114	0.1033
uid57739	0.277385	1.0000	0.4452	0.3223	0.0974
uid175255	0.277390	1.0000	0.5586	0.5788	0.1291
uid61639	0.277404	1.0000	0.5055	0.5298	0.1260
uid58857	0.277442	1.0000	0.5906	0.6875	0.1474
uid41885	0.277460	1.0000	0.4639	0.4124	0.1029
uid197183	0.277466	1.0000	0.4594	0.4716	0.1012
uid48999	0.277471	1.0000	0.4737	0.4454	0.1084
uid57809	0.277552	1.0000	0.6059	0.7164	0.1441
uid57963	0.277557	1.0000	0.5730	0.7110	0.1425
uid183109	0.277560	1.0000	0.4679	0.3885	0.1094
uid57829	0.277574	1.0000	0.6069	0.7148	0.1465
uid47083	0.277595	1.0000	0.5662	0.5705	0.1213
uid67407	0.277617	1.0000	0.5243	0.5770	0.1418
uid159529	0.277636	1.0000	0.6078	0.7190	0.1446
uid52609	0.277657	1.0000	0.4446	0.3122	0.0967
uid77027	0.277680	1.0000	0.4525	0.3431	0.1058
uid167484	0.277681	1.0000	0.5781	0.7069	0.1561
uid41935	0.277695	1.0000	0.4394	0.3754	0.1133
uid59085	0.277700	1.0000	0.4882	0.4345	0.1089
uid189026	0.277704	1.0000	0.5663	0.6928	0.1439
uid161361	0.277708	1.0000	0.5789	0.7029	0.1546
uid57997	0.277783	1.0000	0.6066	0.7124	0.1469
uid203791	0.277803	1.0000	0.4438	0.3191	0.0886
uid193712	0.277869	1.0000	0.5814	0.7044	0.1568
uid193713	0.277879	1.0000	0.5803	0.7044	0.1568
uid179070	0.277890	1.0000	0.5702	0.7028	0.1424
uid53037	0.277896	1.0000	0.5085	0.5482	0.1281
uid161995	0.277898	1.0000	0.5785	0.7064	0.1569
uid61611	0.277902	1.0000	0.5021	0.4744	0.1196
uid57905	0.277912	1.0000	0.5013	0.4714	0.1187
uid167483	0.277912	1.0000	0.5773	0.7067	0.1567
uid159845	0.277918	1.0000	0.5716	0.7105	0.1423
uid49535	0.277921	1.0000	0.5028	0.5139	0.1253
uid175577	0.277936	1.0000	0.5786	0.7139	0.1448
uid62939	0.277962	1.0000	0.4381	0.4538	0.1058
uid62245	0.277971	1.0000	0.4976	0.4489	0.1079
uid68753	0.277980	1.0000	0.5012	0.4706	0.1222
uid167485	0.278004	1.0000	0.5797	0.7069	0.1561
uid47507	0.278016	1.0000	0.4634	0.5103	0.1238
uid193708	0.278024	1.0000	0.5024	0.4721	0.1188
uid62135	0.278042	1.0000	0.4710	0.4874	0.1188
uid58879	0.278045	1.0000	0.5347	0.5861	0.1470
uid177080	0.278101	1.0000	0.4533	0.3272	0.1030
uid58141	0.278108	1.0000	0.4813	0.4288	0.1172
uid59051	0.278143	1.0000	0.4639	0.5108	0.1026
uid43413	0.278182	1.0000	0.4212	0.3750	0.0900
uid57811	0.278185	1.0000	0.6030	0.7114	0.1459
uid58305	0.278195	1.0000	0.5069	0.5750	0.1425
uid163151	0.278200	1.0000	0.4901	0.5822	0.1381
uid183005	0.278215	1.0000	0.4587	0.3795	0.1101
uid58507	0.278230	1.0000	0.4882	0.5452	0.1151
uid172732	0.278270	1.0000	0.6995	0.8424	0.2414
uid42521	0.278431	1.0000	0.4780	0.3111	0.1062
uid62003	0.278435	1.0000	0.4959	0.4843	0.1234
uid77117	0.278438	1.0000	0.4560	0.3713	0.1000
uid88073	0.278457	1.0000	0.5050	0.3875	0.0982
uid73895	0.278478	1.0000	0.4806	0.4234	0.1068
uid197167	0.278479	1.0000	0.4210	0.4948	0.0844
uid66295	0.278525	1.0000	0.5658	0.7273	0.1436
uid182935	0.278539	1.0000	0.5852	0.6655	0.1857
uid197361	0.278551	1.0000	0.4687	0.4809	0.1211
uid183111	0.278563	1.0000	0.4622	0.3824	0.1053
uid162187	0.278584	1.0000	0.4548	0.3718	0.1003
uid58043	0.278610	1.0000	0.4594	0.3543	0.1036
uid89409	0.278633	1.0000	0.4566	0.3325	0.1031
uid63621	0.278660	1.0000	0.5716	0.7108	0.1417
uid175579	0.278660	1.0000	0.5763	0.7044	0.1436
uid193765	0.278675	1.0000	0.5761	0.6014	0.1786
uid46531	0.278676	1.0000	0.4437	0.3181	0.0973
uid82931	0.278759	1.0000	0.4692	0.3079	0.1052
uid159523	0.278762	1.0000	0.5749	0.7052	0.1396
uid159525	0.278770	1.0000	0.5709	0.7042	0.1412
uid188688	0.278783	1.0000	0.5100	0.5307	0.1253
uid182933	0.278798	1.0000	0.4584	0.3527	0.1080
uid159527	0.278816	1.0000	0.5730	0.7034	0.1412
uid162041	0.278888	1.0000	0.5062	0.5462	0.1276
uid59197	0.278892	1.0000	0.5160	0.5795	0.1322
uid58123	0.278932	1.0000	0.5100	0.5810	0.1461
uid197179	0.278933	1.0000	0.4855	0.4222	0.1038
uid65271	0.278949	1.0000	0.4721	0.5038	0.1113
uid58965	0.278965	1.0000	0.4430	0.4059	0.1210
uid189753	0.278966	1.0000	0.4567	0.3354	0.1036
uid57657	0.278984	1.0000	0.4872	0.4333	0.1062
uid68841	0.279000	1.0000	0.5135	0.5246	0.1207
uid159521	0.279037	1.0000	0.5704	0.7034	0.1404
uid81779	0.279038	1.0000	0.5004	0.4915	0.1221
uid59421	0.279230	1.0000	0.4633	0.4273	0.1106
uid88061	0.279265	1.0000	0.5084	0.5257	0.1199
uid197161	0.279340	1.0000	0.4969	0.4700	0.1066
uid162219	0.279342	1.0000	0.5762	0.6054	0.1778
uid57801	0.279366	1.0000	0.4471	0.3299	0.0942
uid184077	0.279519	1.0000	0.5613	0.6118	0.1306
uid86913	0.279521	1.0000	0.4447	0.3284	0.0963
uid75107	0.279702	1.0000	0.4355	0.3997	0.0999
uid58897	0.279709	1.0000	0.5001	0.4683	0.1199
uid189953	0.279851	1.0000	0.5035	0.4867	0.1242
uid183114	0.279866	1.0000	0.4376	0.3527	0.1043
uid67253	0.279875	1.0000	0.4538	0.4099	0.1027
uid59341	0.279880	1.0000	0.5467	0.5499	0.1318
uid58491	0.279908	1.0000	0.4423	0.3935	0.1097
uid58203	0.280012	1.0000	0.4434	0.3922	0.0979
uid62225	0.280062	1.0000	0.4822	0.4864	0.1151
uid50555	0.280075	1.0000	0.4850	0.4893	0.1138
uid49049	0.280092	1.0000	0.5145	0.5711	0.1470
uid58901	0.280124	1.0000	0.4993	0.5568	0.1222
uid59033	0.280139	1.0000	0.5034	0.5328	0.1433
uid41997	0.280151	1.0000	0.4956	0.4762	0.1119
uid61403	0.280167	1.0000	0.4649	0.4415	0.1077
uid175256	0.280170	1.0000	0.5477	0.5700	0.1189
uid59169	0.280200	1.0000	0.4825	0.4569	0.0995
uid59423	0.280204	1.0000	0.4572	0.4449	0.1048
uid168257	0.280310	1.0000	0.4669	0.5224	0.1119
uid52547	0.280317	1.0000	0.4782	0.3721	0.1040
uid182931	0.280411	1.0000	0.5187	0.5142	0.1540
uid59025	0.280454	1.0000	0.4814	0.4203	0.1106
uid63633	0.280458	1.0000	0.4972	0.4470	0.1128
uid183007	0.280466	1.0000	0.4613	0.4290	0.1171
uid193714	0.280486	1.0000	0.5185	0.5188	0.1299
uid59013	0.280530	1.0000	0.4899	0.4401	0.1135
uid197201	0.280615	1.0000	0.4979	0.4474	0.1131
uid183112	0.280645	1.0000	0.4531	0.3703	0.1090
uid58465	0.280678	1.0000	0.4418	0.3978	0.1097
uid84301	0.280711	1.0000	0.4808	0.5268	0.1263
uid62789	0.280720	1.0000	0.4635	0.4263	0.1125
uid183339	0.280726	1.0000	0.4667	0.3874	0.1107
uid57641	0.280764	1.0000	0.5470	0.6097	0.1570
uid162167	0.280868	1.0000	0.5008	0.5499	0.1379
uid49485	0.280996	1.0000	0.5007	0.4832	0.1195
uid58323	0.280999	1.0000	0.5261	0.5945	0.1566
uid83125	0.281040	1.0000	0.4303	0.3759	0.0909
uid183110	0.281121	1.0000	0.4508	0.3568	0.1052
uid57737	0.281187	1.0000	0.5897	0.6651	0.1826
uid46251	0.281201	1.0000	0.6041	0.7021	0.1472
uid46661	0.281239	1.0000	0.5067	0.4901	0.1222
uid49483	0.281239	1.0000	0.4457	0.3662	0.1003
uid58399	0.281298	1.0000	0.4982	0.5118	0.1200
uid184820	0.281301	1.0000	0.4494	0.4008	0.1060
uid197155	0.281313	1.0000	0.5279	0.5088	0.1141
uid58463	0.281393	1.0000	0.4530	0.4054	0.1060
uid198526	0.281400	1.0000	0.5061	0.4878	0.1202
uid59019	0.281478	1.0000	0.4534	0.3551	0.1018
uid70727	0.281510	1.0000	0.5203	0.5734	0.1343
uid178948	0.281511	1.0000	0.5322	0.5666	0.1291
uid59005	0.281515	1.0000	0.4489	0.4466	0.1032
uid183113	0.281552	1.0000	0.4465	0.4223	0.1051
uid190882	0.281587	1.0000	0.6042	0.7045	0.1457
uid58413	0.281600	1.0000	0.5083	0.5908	0.0990
uid57697	0.281613	1.0000	0.5337	0.6156	0.1514
uid59137	0.281694	1.0000	0.4898	0.4879	0.1177
uid59293	0.281705	1.0000	0.5339	0.6126	0.1515
uid183008	0.281761	1.0000	0.4962	0.4806	0.1090
uid61581	0.281809	1.0000	0.5156	0.5805	0.1558
uid190183	0.281829	1.0000	0.5206	0.5907	0.1042
uid67369	0.281923	1.0000	0.4604	0.4772	0.1038
uid59041	0.281954	1.0000	0.5224	0.6231	0.1421
uid190184	0.282002	1.0000	0.5138	0.5964	0.1025
uid59099	0.282096	1.0000	0.5202	0.5518	0.1431
uid57691	0.282102	1.0000	0.4790	0.5175	0.1257
uid59195	0.282151	1.0000	0.4785	0.5540	0.1045
uid168180	0.282154	1.0000	0.5083	0.5454	0.1369
uid169879	0.282174	1.0000	0.4831	0.4993	0.1287
uid68291	0.282197	1.0000	0.4819	0.4973	0.1287
uid58319	0.282200	1.0000	0.5149	0.6054	0.1666
uid159675	0.282201	1.0000	0.5007	0.5372	0.1357
uid183485	0.282222	1.0000	0.4852	0.4602	0.1035
uid83605	0.282241	1.0000	0.4713	0.4996	0.1245
uid57763	0.282253	1.0000	0.5345	0.6037	0.1110
uid62947	0.282278	1.0000	0.4715	0.3735	0.1054
uid63629	0.282282	1.0000	0.4778	0.4405	0.1144
uid58033	0.282298	1.0000	0.5431	0.5747	0.1412
uid42393	0.282326	1.0000	0.5094	0.5975	0.0992
uid183338	0.282453	1.0000	0.4860	0.4825	0.1144
uid59055	0.282462	1.0000	0.4952	0.4455	0.1136
uid182928	0.282478	1.0000	0.4700	0.4371	0.0985
uid58621	0.282482	1.0000	0.4864	0.4416	0.1092
uid59435	0.282488	1.0000	0.4486	0.3988	0.1051
uid58005	0.282511	1.0000	0.5470	0.6686	0.1112
uid182930	0.282521	1.0000	0.4658	0.3711	0.1102
uid167260	0.282568	1.0000	0.4934	0.5399	0.1377
uid62273	0.282598	1.0000	0.5266	0.5544	0.1365
uid58489	0.282598	1.0000	0.4380	0.4008	0.1073
uid157909	0.282622	1.0000	0.5017	0.5366	0.1368
uid68317	0.282678	1.0000	0.4398	0.4220	0.0993
uid84299	0.282686	1.0000	0.4865	0.5203	0.1264
uid84297	0.282693	1.0000	0.4810	0.5259	0.1254
uid205422	0.282695	1.0000	0.4715	0.4602	0.1146
uid84303	0.282743	1.0000	0.4926	0.5144	0.1279
uid59113	0.282763	1.0000	0.4137	0.3651	0.0927
uid159659	0.282777	1.0000	0.4697	0.4848	0.1271
uid49531	0.282852	1.0000	0.5419	0.6265	0.1468
uid182932	0.282905	1.0000	0.4543	0.3840	0.1039
uid58477	0.282925	1.0000	0.5292	0.6063	0.1080
uid60837	0.282948	1.0000	0.4587	0.4593	0.1054
uid59219	0.282985	1.0000	0.4854	0.5108	0.0937
uid158165	0.282986	1.0000	0.4966	0.4086	0.1040
uid13791	0.282994	1.0000	0.4610	0.3329	0.1048
uid45927	0.282998	1.0000	0.5714	0.6434	0.1500
uid57773	0.283017	1.0000	0.5064	0.5724	0.1522
uid189748	0.283054	1.0000	0.4840	0.4790	0.1176
uid41925	0.283056	1.0000	0.5400	0.5859	0.1398
uid51369	0.283079	1.0000	0.4643	0.3665	0.0990
uid183341	0.283126	1.0000	0.5189	0.5286	0.1240
uid84305	0.283127	1.0000	0.4791	0.5237	0.1257
uid197171	0.283152	1.0000	0.4646	0.4146	0.1135
uid84295	0.283158	1.0000	0.4738	0.5109	0.1226
uid83607	0.283185	1.0000	0.4885	0.5256	0.1250
uid59027	0.283185	1.0000	0.5002	0.4698	0.1173
uid197175	0.283191	1.0000	0.4755	0.5301	0.1256
uid159669	0.283229	1.0000	0.4892	0.5347	0.1337
uid58195	0.283261	1.0000	0.4764	0.4566	0.1182
uid58285	0.283297	1.0000	0.5005	0.5274	0.1230
uid57659	0.283312	1.0000	0.4841	0.4757	0.1176
uid57651	0.283313	1.0000	0.4618	0.4789	0.1124
uid84309	0.283394	1.0000	0.4689	0.4983	0.1201
uid159875	0.283448	1.0000	0.5757	0.6454	0.1501
uid42011	0.283497	1.0000	0.5048	0.4760	0.0912
uid53509	0.283497	1.0000	0.4846	0.4554	0.1179
uid183337	0.283506	1.0000	0.4902	0.5219	0.1130
uid82341	0.283533	1.0000	0.5015	0.5092	0.1219
uid83609	0.283552	1.0000	0.4954	0.5396	0.1361
uid66331	0.283590	1.0000	0.4695	0.4947	0.1105
uid48131	0.283614	1.0000	0.5387	0.6135	0.1150
uid183115	0.283642	1.0000	0.4779	0.4210	0.1101
uid58325	0.283666	1.0000	0.4565	0.3351	0.1044
uid159673	0.283730	1.0000	0.5018	0.5425	0.1368
uid61729	0.283741	1.0000	0.4581	0.4358	0.1073
uid159667	0.283762	1.0000	0.4995	0.5518	0.1368
uid89381	0.283795	1.0000	0.4998	0.5456	0.1380
uid186842	0.283840	1.0000	0.4828	0.4880	0.1156
uid76945	0.283851	1.0000	0.5478	0.4975	0.1386
uid54205	0.283867	1.0000	0.4880	0.5154	0.1143
uid58537	0.283987	1.0000	0.5063	0.5210	0.1403
uid59143	0.284025	1.0000	0.4994	0.4726	0.1163
uid60855	0.284110	1.0000	0.5228	0.5651	0.1274
uid49533	0.284121	1.0000	0.4858	0.4923	0.1250
uid159671	0.284157	1.0000	0.5020	0.5435	0.1387
uid84317	0.284162	1.0000	0.4822	0.5164	0.1270
uid63397	0.284230	1.0000	0.4820	0.4841	0.1117
uid168182	0.284251	1.0000	0.4753	0.4897	0.1121
uid159677	0.284286	1.0000	0.4935	0.5291	0.1342
uid41735	0.284312	1.0000	0.4755	0.5398	0.1079
uid162175	0.284342	1.0000	0.4894	0.5321	0.1321
uid41425	0.284400	1.0000	0.4711	0.4170	0.1308
uid58223	0.284405	1.0000	0.5513	0.5812	0.1509
uid48829	0.284419	1.0000	0.4560	0.4322	0.1139
uid46255	0.284423	1.0000	0.5086	0.5039	0.1188
uid168258	0.284491	1.0000	0.4911	0.5439	0.1368
uid61179	0.284494	1.0000	0.4826	0.5315	0.1202
uid57687	0.284525	1.0000	0.4749	0.5316	0.1145
uid197164	0.284596	1.0000	0.4784	0.4125	0.1055
uid57639	0.284606	1.0000	0.4789	0.4579	0.1193
uid159873	0.284676	1.0000	0.4803	0.4847	0.1177
uid197169	0.284678	1.0000	0.5192	0.5404	0.1147
uid50585	0.284681	1.0000	0.4955	0.5314	0.1352
uid42115	0.284683	1.0000	0.5264	0.6081	0.1079
uid158059	0.284699	1.0000	0.4812	0.4831	0.1183
uid159835	0.284704	1.0000	0.4813	0.4860	0.1183
uid157913	0.284722	1.0000	0.4799	0.4847	0.1176
uid59187	0.284736	1.0000	0.4803	0.5047	0.1179
uid49957	0.284736	1.0000	0.4762	0.4507	0.1143
uid59777	0.284773	1.0000	0.4928	0.4020	0.0942
uid183340	0.284804	1.0000	0.4934	0.4735	0.1107
uid81197	0.284813	1.0000	0.5153	0.5440	0.1236
uid84311	0.284877	1.0000	0.4870	0.5125	0.1281
uid203333	0.284909	1.0000	0.4976	0.4776	0.1117
uid82951	0.284921	1.0000	0.4809	0.4861	0.1111
uid84313	0.284957	1.0000	0.4706	0.4913	0.1233
uid182934	0.284963	1.0000	0.5056	0.4672	0.1189
uid162031	0.285047	1.0000	0.5769	0.6562	0.1214
uid53251	0.285080	1.0000	0.5068	0.4824	0.1140
uid160233	0.285082	1.0000	0.5008	0.5399	0.1209
uid58867	0.285083	1.0000	0.4669	0.4751	0.0861
uid84217	0.285112	1.0000	0.4737	0.4470	0.1152
uid159537	0.285186	1.0000	0.5465	0.5636	0.1436
uid58179	0.285214	1.0000	0.5655	0.5630	0.1396
uid66189	0.285378	1.0000	0.5747	0.6551	0.1237
uid71485	0.285402	1.0000	0.4597	0.4474	0.1100
uid53043	0.285448	1.0000	0.5542	0.5705	0.1275
uid50551	0.285496	1.0000	0.5075	0.4883	0.1212
uid58813	0.285503	1.0000	0.4699	0.4637	0.1239
uid58615	0.285567	1.0000	0.4838	0.4755	0.1095
uid60789	0.285613	1.0000	0.5196	0.5030	0.1221
uid58535	0.285702	1.0000	0.5098	0.5444	0.1391
uid197156	0.285727	1.0000	0.5012	0.4701	0.1002
uid183006	0.285732	1.0000	0.4879	0.4305	0.1156
uid60621	0.285817	1.0000	0.5085	0.5283	0.1217
uid128	0.285832	1.0000	0.4476	0.4439	0.1214
uid60849	0.285871	1.0000	0.5772	0.6494	0.1222
uid177079	0.285876	1.0000	0.4654	0.4552	0.1056
uid68335	0.285995	1.0000	0.5502	0.5825	0.1302
uid188689	0.286110	1.0000	0.4923	0.4691	0.1070
uid58057	0.286135	1.0000	0.5019	0.5103	0.1098
uid61607	0.286156	1.0000	0.5071	0.5934	0.1556
uid184076	0.286172	1.0000	0.4847	0.4744	0.1111
uid41875	0.286239	1.0000	0.5741	0.7216	0.1235
uid159665	0.286240	1.0000	0.4935	0.5474	0.1350
uid67985	0.286249	1.0000	0.4791	0.5240	0.1083
uid63269	0.286316	1.0000	0.4902	0.4971	0.1196
uid197168	0.286324	1.0000	0.4559	0.4490	0.1096
uid60171	0.286362	1.0000	0.4558	0.4006	0.1049
uid58913	0.286382	1.0000	0.4567	0.3759	0.1018
uid49725	0.286413	1.0000	0.4981	0.5187	0.1223
uid59049	0.286428	1.0000	0.4400	0.4101	0.0994
uid68021	0.286465	1.0000	0.4695	0.4879	0.1045
uid161929	0.286482	1.0000	0.4792	0.5177	0.1182
uid59177	0.286545	1.0000	0.5508	0.5824	0.1062
uid162129	0.286579	1.0000	0.5375	0.5556	0.1390
uid197174	0.286594	1.0000	0.4749	0.4301	0.1009
uid58647	0.286632	1.0000	0.4766	0.5423	0.1167
uid63627	0.286643	1.0000	0.5254	0.6007	0.1340
uid51371	0.286668	1.0000	0.4992	0.4828	0.1358
uid68705	0.286687	1.0000	0.5083	0.5207	0.1119
uid58981	0.286740	1.0000	0.5599	0.6659	0.1471
uid61629	0.286763	1.0000	0.4667	0.3527	0.1320
uid68743	0.286803	1.0000	0.5091	0.5360	0.1194
uid60161	0.286837	1.0000	0.4487	0.4635	0.1024
uid58481	0.286872	1.0000	0.5259	0.5452	0.1219
uid48589	0.286886	1.0000	0.5185	0.5253	0.1175
uid68141	0.286925	1.0000	0.5804	0.6556	0.2008
uid62159	0.286932	1.0000	0.4607	0.4885	0.1024
uid162057	0.286953	1.0000	0.4667	0.5143	0.1064
uid58519	0.286959	1.0000	0.4534	0.3558	0.0853
uid57665	0.287011	1.0000	0.5001	0.5073	0.1285
uid58667	0.287019	1.0000	0.5610	0.6113	0.1342
uid58275	0.287044	1.0000	0.5178	0.5186	0.1231
uid48359	0.287058	1.0000	0.4729	0.5166	0.1072
uid162017	0.287104	1.0000	0.4803	0.5207	0.1133
uid58985	0.287106	1.0000	0.5516	0.6089	0.1590
uid193658	0.287122	1.0000	0.5527	0.5573	0.1325
uid162013	0.287160	1.0000	0.5283	0.6145	0.1503
uid51877	0.287168	1.0000	0.4832	0.5125	0.1135
uid66593	0.287199	1.0000	0.4754	0.5192	0.1196
uid46231	0.287238	1.0000	0.6070	0.6958	0.1656
uid61609	0.287271	1.0000	0.5232	0.6097	0.1530
uid190704	0.287345	1.0000	0.4817	0.4547	0.1331
uid58357	0.287359	1.0000	0.5138	0.6283	0.1334
uid58669	0.287394	1.0000	0.5460	0.5985	0.1387
uid73587	0.287431	1.0000	0.5041	0.5352	0.1424
uid61591	0.287436	1.0000	0.5111	0.5286	0.1415
uid58301	0.287466	1.0000	0.4603	0.4711	0.1130
uid58031	0.287483	1.0000	0.5744	0.6636	0.1252
uid58861	0.287514	1.0000	0.5596	0.6188	0.1272
uid168183	0.287531	1.0000	0.5097	0.4924	0.1180
uid58881	0.287562	1.0000	0.4951	0.5216	0.1132
uid65783	0.287586	1.0000	0.5333	0.5508	0.1348
uid63605	0.287664	1.0000	0.4891	0.5391	0.1212
uid72479	0.287671	1.0000	0.4945	0.5046	0.1158
uid59111	0.287672	1.0000	0.4409	0.4236	0.0974
uid57685	0.287755	1.0000	0.4817	0.5329	0.1147
uid48073	0.287839	1.0000	0.4838	0.4697	0.1108
uid71379	0.287872	1.0000	0.5640	0.6407	0.1138
uid197153	0.287940	1.0000	0.5707	0.6406	0.1198
uid60725	0.287948	1.0000	0.4857	0.4993	0.1183
uid42613	0.288009	1.0000	0.4941	0.4667	0.1316
uid59417	0.288056	1.0000	0.4968	0.5421	0.1067
uid182482	0.288099	1.0000	0.4987	0.4735	0.1350
uid57987	0.288152	1.0000	0.4760	0.5458	0.1196
uid197163	0.288154	1.0000	0.5883	0.6143	0.1298
uid58133	0.288171	1.0000	0.5103	0.5389	0.1415
uid50385	0.288187	1.0000	0.5050	0.5200	0.1170
uid170732	0.288192	1.0000	0.4619	0.4881	0.1122
uid62911	0.288197	1.0000	0.4920	0.4641	0.1084
uid57761	0.288216	1.0000	0.5140	0.6321	0.1318
uid58011	0.288234	1.0000	0.4710	0.4575	0.1181
uid61613	0.288268	1.0000	0.4657	0.4573	0.1141
uid58253	0.288268	1.0000	0.4681	0.4612	0.1213
uid68067	0.288304	1.0000	0.4993	0.5355	0.1194
uid57995	0.288334	1.0000	0.5096	0.6219	0.1487
uid58375	0.288365	1.0000	0.5636	0.6040	0.1641
uid162509	0.288389	1.0000	0.4870	0.4664	0.1185
uid175904	0.288416	1.0000	0.5726	0.6085	0.1654
uid58309	0.288428	1.0000	0.5272	0.6336	0.1557
uid58029	0.288483	1.0000	0.4540	0.5017	0.1000
uid47079	0.288508	1.0000	0.4809	0.4931	0.1196
uid41729	0.288570	1.0000	0.5481	0.5739	0.1463
uid161989	0.288573	1.0000	0.5387	0.5118	0.1206
uid58185	0.288598	1.0000	0.5301	0.5370	0.1206
uid61727	0.288624	1.0000	0.5139	0.5215	0.1400
uid61409	0.288649	1.0000	0.5430	0.6267	0.1895
uid73657	0.288658	1.0000	0.5084	0.5251	0.1091
uid175682	0.288663	1.0000	0.5078	0.5260	0.1120
uid59161	0.288722	1.0000	0.5739	0.6211	0.1461
uid175524	0.288767	1.0000	0.5840	0.7426	0.1661
uid59101	0.288774	1.0000	0.5171	0.4850	0.1367
uid58079	0.288794	1.0000	0.5948	0.6575	0.1440
uid54207	0.288890	1.0000	0.4869	0.5390	0.1223
uid58307	0.288984	1.0000	0.5080	0.6300	0.1315
uid162217	0.288987	1.0000	0.6097	0.7123	0.1782
uid201479	0.289022	1.0000	0.4869	0.5362	0.1174
uid159517	0.289126	1.0000	0.5661	0.6439	0.1131
uid58115	0.289130	1.0000	0.5585	0.6357	0.1587
uid197158	0.289131	1.0000	0.5461	0.6185	0.1236
uid178736	0.289172	1.0000	0.4820	0.4450	0.1057
uid73419	0.289185	1.0000	0.4835	0.4280	0.1062
uid58471	0.289259	1.0000	0.5363	0.5945	0.1327
uid186548	0.289267	1.0000	0.5279	0.6185	0.1519
uid63401	0.289280	1.0000	0.4789	0.5111	0.1149
uid62913	0.289284	1.0000	0.4393	0.4049	0.1040
uid59413	0.289342	1.0000	0.4977	0.5454	0.1316
uid58963	0.289391	1.0000	0.4802	0.6406	0.1208
uid58863	0.289401	1.0000	0.5463	0.5853	0.1280
uid171958	0.289418	1.0000	0.4515	0.3560	0.1081
uid58313	0.289424	1.0000	0.5138	0.6379	0.1381
uid168256	0.289508	1.0000	0.5376	0.6011	0.1490
uid194119	0.289512	1.0000	0.5109	0.5407	0.1327
uid70621	0.289554	1.0000	0.4377	0.4479	0.0897
uid197159	0.289594	1.0000	0.4818	0.4798	0.1064
uid58525	0.289757	1.0000	0.5760	0.6642	0.1215
uid59439	0.289797	1.0000	0.5362	0.5434	0.0987
uid58131	0.289801	1.0000	0.5389	0.5904	0.1496
uid58437	0.289844	1.0000	0.5216	0.6388	0.1387
uid53537	0.289867	1.0000	0.4965	0.4797	0.1089
uid59183	0.289881	1.0000	0.5585	0.5499	0.1569
uid62183	0.289891	1.0000	0.5554	0.6124	0.1431
uid175777	0.289914	1.0000	0.4774	0.4192	0.1229
uid58761	0.290004	1.0000	0.4918	0.5534	0.1178
uid168181	0.290013	1.0000	0.5045	0.5214	0.1190
uid58819	0.290023	1.0000	0.5154	0.6294	0.1346
uid55357	0.290033	1.0000	0.5299	0.5665	0.1343
uid58127	0.290037	1.0000	0.5324	0.5741	0.1464
uid58875	0.290038	1.0000	0.5410	0.5996	0.1335
uid57941	0.290109	1.0000	0.5201	0.4727	0.1525
uid65787	0.290122	1.0000	0.4560	0.5048	0.1112
uid57701	0.290129	1.0000	0.4522	0.3591	0.1087
uid201429	0.290131	1.0000	0.5080	0.5142	0.1093
uid58129	0.290162	1.0000	0.5308	0.5981	0.1532
uid61349	0.290170	1.0000	0.4540	0.4585	0.1083
uid57787	0.290273	1.0000	0.5976	0.6976	0.1689
uid159857	0.290305	1.0000	0.5381	0.6349	0.1561
uid59001	0.290315	1.0000	0.5670	0.5399	0.1238
uid61595	0.290334	1.0000	0.5087	0.4768	0.1361
uid73421	0.290363	1.0000	0.5010	0.5387	0.1345
uid58359	0.290378	1.0000	0.5172	0.6121	0.1425
uid59361	0.290390	1.0000	0.4954	0.4678	0.1099
uid49661	0.290415	1.0000	0.5178	0.5448	0.1285
uid163997	0.290420	1.0000	0.4678	0.4790	0.0923
uid58685	0.290432	1.0000	0.6082	0.7010	0.1660
uid49001	0.290501	1.0000	0.5127	0.4730	0.1216
uid84307	0.290614	1.0000	0.4766	0.4011	0.0980
uid58545	0.290647	1.0000	0.5669	0.6269	0.1488
uid195569	0.290666	1.0000	0.5040	0.4692	0.1128
uid186819	0.290700	1.0000	0.5020	0.4693	0.1124
uid59185	0.290712	1.0000	0.5356	0.5924	0.1374
uid58889	0.290741	1.0000	0.5928	0.7480	0.1545
uid60727	0.290760	1.0000	0.5260	0.6157	0.1505
uid58175	0.290857	1.0000	0.5039	0.5579	0.1420
uid158135	0.290925	1.0000	0.5108	0.4941	0.1163
uid203027	0.290938	1.0000	0.5999	0.7069	0.1675
uid59345	0.290939	1.0000	0.5706	0.6167	0.1349
uid72767	0.290992	1.0000	0.5521	0.5716	0.1474
uid162207	0.291046	1.0000	0.6053	0.7050	0.1711
uid81783	0.291048	1.0000	0.4895	0.4857	0.1130
uid58423	0.291055	1.0000	0.5137	0.6095	0.1424
uid74445	0.291104	1.0000	0.5372	0.5744	0.1242
uid57919	0.291117	1.0000	0.5261	0.5226	0.1087
uid159985	0.291167	1.0000	0.5953	0.6919	0.1718
uid59127	0.291187	1.0000	0.5267	0.5523	0.1350
uid195560	0.291315	1.0000	0.5107	0.5201	0.1104
uid58151	0.291355	1.0000	0.5156	0.5593	0.1506
uid178201	0.291373	1.0000	0.5976	0.6976	0.1709
uid59415	0.291385	1.0000	0.6062	0.7047	0.1743
uid178202	0.291389	1.0000	0.6006	0.6906	0.1707
uid203028	0.291419	1.0000	0.6132	0.7081	0.1737
uid178203	0.291481	1.0000	0.5966	0.6946	0.1700
uid81083	0.291502	1.0000	0.6152	0.7782	0.1716
uid57789	0.291517	1.0000	0.5945	0.6976	0.1687
uid59171	0.291536	1.0000	0.4835	0.4807	0.1048
uid159987	0.291548	1.0000	0.6179	0.7106	0.1752
uid159983	0.291585	1.0000	0.5965	0.6983	0.1697
uid175469	0.291593	1.0000	0.5293	0.6081	0.1532
uid161159	0.291599	1.0000	0.5975	0.6972	0.1663
uid57965	0.291605	1.0000	0.5876	0.7394	0.1573
uid58777	0.291663	1.0000	0.5088	0.4932	0.1320
uid158171	0.291666	1.0000	0.5642	0.5909	0.1446
uid161157	0.291682	1.0000	0.6068	0.7009	0.1718
uid73425	0.291704	1.0000	0.5537	0.6673	0.1106
uid165873	0.291723	1.0000	0.5937	0.7438	0.1658
uid203025	0.291735	1.0000	0.6104	0.7326	0.1668
uid162215	0.291741	1.0000	0.6070	0.7056	0.1732
uid59181	0.291862	1.0000	0.4952	0.5114	0.1040
uid176371	0.291911	1.0000	0.5236	0.5518	0.1119
uid58663	0.291929	1.0000	0.4794	0.4816	0.1076
uid84337	0.291940	1.0000	0.5239	0.5278	0.1090
uid72481	0.291940	1.0000	0.5917	0.7287	0.1203
uid58479	0.291952	1.0000	0.4796	0.4673	0.1272
uid57917	0.291977	1.0000	0.5330	0.5149	0.1204
uid63399	0.291990	1.0000	0.5314	0.5665	0.1522
uid159989	0.292029	1.0000	0.6110	0.6948	0.1702
uid57765	0.292038	1.0000	0.6173	0.6940	0.1646
uid49873	0.292058	1.0000	0.5940	0.6946	0.1678
uid58517	0.292182	1.0000	0.6081	0.7051	0.1736
uid53541	0.292200	1.0000	0.6024	0.6986	0.1715
uid205053	0.292222	1.0000	0.5122	0.5794	0.1087
uid49903	0.292227	1.0000	0.6146	0.7262	0.1737
uid66205	0.292243	1.0000	0.5171	0.5430	0.1099
uid162213	0.292274	1.0000	0.6081	0.7014	0.1744
uid59237	0.292288	1.0000	0.4773	0.4389	0.1067
uid59165	0.292338	1.0000	0.6066	0.7063	0.1697
uid193715	0.292349	1.0000	0.5984	0.7076	0.1718
uid57985	0.292351	1.0000	0.4792	0.4493	0.1076
uid161153	0.292353	1.0000	0.6041	0.7124	0.1710
uid64755	0.292366	1.0000	0.4448	0.4226	0.1037
uid161149	0.292378	1.0000	0.6168	0.7273	0.1771
uid162121	0.292383	1.0000	0.4765	0.4357	0.1054
uid193717	0.292402	1.0000	0.6055	0.7783	0.1687
uid188115	0.292415	1.0000	0.5966	0.7536	0.1794
uid162209	0.292422	1.0000	0.6045	0.7092	0.1702
uid203026	0.292426	1.0000	0.6119	0.7149	0.1768
uid161151	0.292522	1.0000	0.5939	0.6980	0.1654
uid59223	0.292563	1.0000	0.5068	0.4352	0.1406
uid159615	0.292628	1.0000	0.5986	0.6978	0.1693
uid68837	0.292654	1.0000	0.5487	0.6019	0.1277
uid162003	0.292685	1.0000	0.5296	0.6256	0.1297
uid65449	0.292687	1.0000	0.5089	0.5341	0.1135
uid182201	0.292775	1.0000	0.6067	0.7047	0.1702
uid158157	0.292778	1.0000	0.6043	0.7029	0.1743
uid52453	0.292790	1.0000	0.4836	0.4989	0.0987
uid168320	0.292801	1.0000	0.4818	0.3758	0.1202
uid58709	0.292833	1.0000	0.4875	0.4493	0.1023
uid43697	0.292837	1.0000	0.5599	0.6696	0.1496
uid41533	0.292847	1.0000	0.6027	0.7317	0.1813
uid53539	0.292865	1.0000	0.5990	0.7017	0.1671
uid159467	0.292872	1.0000	0.6127	0.7147	0.1741
uid49313	0.292932	1.0000	0.4581	0.4792	0.0954
uid161143	0.292934	1.0000	0.6081	0.7113	0.1732
uid59305	0.292984	1.0000	0.5993	0.6937	0.1680
uid162119	0.293039	1.0000	0.4805	0.4358	0.1067
uid50673	0.293061	1.0000	0.4691	0.4394	0.1041
uid162205	0.293124	1.0000	0.5966	0.6942	0.1700
uid165869	0.293166	1.0000	0.6219	0.7463	0.1881
uid82939	0.293187	1.0000	0.5174	0.4087	0.1352
uid58173	0.293193	1.0000	0.5094	0.5354	0.1342
uid63343	0.293203	1.0000	0.4796	0.4040	0.0968
uid162035	0.293206	1.0000	0.4901	0.5074	0.1010
uid77127	0.293291	1.0000	0.5985	0.7489	0.1842
uid46647	0.293302	1.0000	0.6112	0.6863	0.1764
uid162097	0.293319	1.0000	0.5052	0.5296	0.1315
uid197166	0.293409	1.0000	0.4982	0.4780	0.1030
uid68283	0.293424	1.0000	0.5951	0.6445	0.1583
uid46097	0.293434	1.0000	0.4847	0.4970	0.1019
uid58493	0.293449	1.0000	0.4595	0.4262	0.1112
uid161145	0.293459	1.0000	0.6015	0.7028	0.1706
uid174439	0.293486	1.0000	0.5215	0.5619	0.1295
uid58289	0.293492	1.0000	0.5065	0.4858	0.0951
uid159533	0.293500	1.0000	0.5515	0.6355	0.1513
uid174986	0.293567	1.0000	0.4842	0.5153	0.1045
uid58177	0.293590	1.0000	0.4854	0.4196	0.1230
uid203391	0.293621	1.0000	0.5335	0.5961	0.1346
uid157999	0.293628	1.0000	0.4920	0.5378	0.1281
uid161925	0.293637	1.0000	0.5943	0.7077	0.1667
uid197165	0.293654	1.0000	0.4872	0.4230	0.0911
uid193716	0.293667	1.0000	0.5979	0.7126	0.1724
uid193767	0.293677	1.0000	0.5434	0.5352	0.1249
uid58771	0.293749	1.0000	0.5502	0.6396	0.1532
uid59327	0.293772	1.0000	0.5973	0.6900	0.1706
uid162211	0.293789	1.0000	0.6055	0.7058	0.1730
uid61621	0.293810	1.0000	0.5538	0.7006	0.1266
uid161139	0.293820	1.0000	0.6087	0.7053	0.1736
uid58575	0.293849	1.0000	0.5118	0.5630	0.1178
uid66847	0.293860	1.0000	0.4891	0.4402	0.1437
uid57897	0.293867	1.0000	0.5460	0.6098	0.1490
uid59089	0.293882	1.0000	0.5126	0.4689	0.1586
uid58055	0.293907	1.0000	0.5268	0.6269	0.1256
uid59121	0.293929	1.0000	0.4900	0.5025	0.1014
uid52533	0.293931	1.0000	0.4882	0.5052	0.1020
uid58679	0.293938	1.0000	0.5116	0.4917	0.1673
uid159991	0.293951	1.0000	0.6045	0.7089	0.1709
uid159493	0.293986	1.0000	0.6091	0.7126	0.1741
uid64757	0.293991	1.0000	0.5234	0.5546	0.1117
uid67355	0.294009	1.0000	0.5176	0.5117	0.1156
uid58139	0.294029	1.0000	0.4476	0.3870	0.1010
uid57983	0.294032	1.0000	0.5048	0.5382	0.1153
uid159639	0.294036	1.0000	0.6175	0.7272	0.1766
uid58235	0.294066	1.0000	0.5329	0.5743	0.1477
uid58119	0.294077	1.0000	0.5962	0.6333	0.1608
uid176684	0.294168	1.0000	0.4727	0.4849	0.1056
uid58837	0.294179	1.0000	0.5067	0.5290	0.1147
uid58045	0.294203	1.0000	0.5345	0.5724	0.1474
uid49527	0.294247	1.0000	0.5998	0.6174	0.1653
uid60393	0.294295	1.0000	0.5304	0.5443	0.1132
uid61627	0.294330	1.0000	0.5043	0.5600	0.1309
uid59287	0.294368	1.0000	0.4841	0.4973	0.1001
uid59315	0.294480	1.0000	0.4585	0.4219	0.1011
uid41287	0.294504	1.0000	0.5892	0.7468	0.1838
uid61249	0.294549	1.0000	0.5553	0.6420	0.1569
uid167481	0.294556	1.0000	0.5065	0.5297	0.1149
uid59213	0.294618	1.0000	0.5550	0.5675	0.1647
uid49117	0.294671	1.0000	0.5010	0.3829	0.1108
uid198525	0.294715	1.0000	0.6064	0.7339	0.1351
uid58003	0.294744	1.0000	0.4617	0.3679	0.1320
uid161961	0.294752	1.0000	0.5128	0.4875	0.1655
uid206041	0.294764	1.0000	0.4921	0.4921	0.1036
uid193768	0.294770	1.0000	0.5396	0.5330	0.1245
uid59117	0.294774	1.0000	0.4990	0.5179	0.1080
uid81631	0.294802	1.0000	0.5075	0.5213	0.1164
uid58671	0.294823	1.0000	0.5472	0.6166	0.1421
uid66917	0.294824	1.0000	0.5126	0.4683	0.0941
uid184831	0.294853	NA	NA	NA	NA
uid186549	0.294872	1.0000	0.4537	0.3567	0.1231
uid59125	0.294875	1.0000	0.4864	0.4988	0.1001
uid160937	0.294876	1.0000	0.5075	0.5299	0.1147
uid159491	0.294897	1.0000	0.5968	0.7122	0.1710
uid59067	0.294913	1.0000	0.5835	0.6141	0.1459
uid58665	0.294925	1.0000	0.4801	0.4919	0.1064
uid59167	0.294930	1.0000	0.4966	0.5184	0.1050
uid57845	0.294964	1.0000	0.5257	0.5718	0.1231
uid57871	0.294976	1.0000	0.5151	0.5685	0.1247
uid178644	0.294999	1.0000	0.4704	0.4777	0.1043
uid168117	0.295007	1.0000	0.5041	0.5269	0.1442
uid177714	0.295025	1.0000	0.5280	0.5365	0.1106
uid82345	0.295038	1.0000	0.5512	0.4962	0.1282
uid182202	0.295067	1.0000	0.6094	0.7129	0.1814
uid159611	0.295075	1.0000	0.6065	0.7011	0.1715
uid57857	0.295083	1.0000	0.4890	0.5065	0.1029
uid57645	0.295136	1.0000	0.5158	0.4941	0.1659
uid81103	0.295175	1.0000	0.5192	0.5603	0.1158
uid57989	0.295183	1.0000	0.5149	0.5526	0.1170
uid159535	0.295252	1.0000	0.5478	0.6442	0.1528
uid51419	0.295266	1.0000	0.4888	0.3847	0.1101
uid63159	0.295276	1.0000	0.5000	0.4410	0.1384
uid58219	0.295295	1.0000	0.5060	0.5248	0.1137
uid205054	0.295307	1.0000	0.4948	0.5684	0.0967
uid57667	0.295310	1.0000	0.4722	0.4811	0.0947
uid80731	0.295376	1.0000	0.5071	0.5562	0.1294
uid58337	0.295407	1.0000	0.5205	0.5687	0.1206
uid49735	0.295486	1.0000	0.4957	0.5064	0.1035
uid58869	0.295503	1.0000	0.5079	0.6400	0.1159
uid59087	0.295556	1.0000	0.6664	0.8122	0.1305
uid60491	0.295562	1.0000	0.5207	0.5111	0.1048
uid55329	0.295583	1.0000	0.5836	0.5733	0.1546
uid57907	0.295598	1.0000	0.5067	0.5554	0.1354
uid70481	0.295608	1.0000	0.4911	0.4880	0.1096
uid41861	0.295615	1.0000	0.5191	0.5440	0.1411
uid197186	0.295643	1.0000	0.4873	0.5210	0.0997
uid162169	0.295674	1.0000	0.4555	0.4245	0.1004
uid161983	0.295674	1.0000	0.4636	0.4328	0.1002
uid193766	0.295702	1.0000	0.5226	0.5815	0.1189
uid68285	0.295712	1.0000	0.5393	0.5746	0.1532
uid162191	0.295736	1.0000	0.4921	0.5064	0.1047
uid60191	0.295755	1.0000	0.5773	0.5825	0.1347
uid57899	0.295783	1.0000	0.5486	0.6396	0.1510
uid159531	0.295823	1.0000	0.5453	0.6407	0.1517
uid58571	0.295879	1.0000	0.5200	0.5573	0.1186
uid59313	0.295942	1.0000	0.4635	0.4323	0.1000
uid162151	0.295947	1.0000	0.4964	0.4873	0.1089
uid162037	0.296034	1.0000	0.4880	0.5170	0.1009
uid65785	0.296071	1.0000	0.5191	0.5045	0.1313
uid170941	0.296088	1.0000	0.4934	0.5214	0.1282
uid59201	0.296126	1.0000	0.5077	0.5116	0.1036
uid59035	0.296160	1.0000	0.5232	0.5750	0.1235
uid197185	0.296170	1.0000	0.4936	0.5324	0.1025
uid43471	0.296171	1.0000	0.5180	0.5563	0.1297
uid58503	0.296175	1.0000	0.5459	0.6446	0.1525
uid72937	0.296193	1.0000	0.5590	0.6391	0.1401
uid178722	0.296212	1.0000	0.5089	0.5308	0.1088
uid59309	0.296252	1.0000	0.4510	0.3872	0.1289
uid175861	0.296253	1.0000	0.4902	0.5124	0.1026
uid176499	0.296260	1.0000	0.5497	0.6439	0.1540
uid58335	0.296288	1.0000	0.5168	0.5496	0.1190
uid59123	0.296289	1.0000	0.4938	0.5139	0.1020
uid162039	0.296299	1.0000	0.4913	0.5132	0.1026
uid179384	0.296312	1.0000	0.5184	0.5508	0.1185
uid197188	0.296320	1.0000	0.4898	0.5254	0.1008
uid178106	0.296330	1.0000	0.5168	0.5673	0.1231
uid177715	0.296354	1.0000	0.5276	0.5342	0.1105
uid61641	0.296355	1.0000	0.6262	0.7789	0.1591
uid197187	0.296461	1.0000	0.4896	0.5255	0.1008
uid57683	0.296513	1.0000	0.5354	0.4909	0.1180
uid58865	0.296542	1.0000	0.5373	0.5980	0.1332
uid59103	0.296585	1.0000	0.4743	0.4908	0.1065
uid46061	0.296592	1.0000	0.4938	0.4899	0.1075
uid57859	0.296619	1.0000	0.4861	0.5174	0.1053
uid161937	0.296642	1.0000	0.4903	0.5057	0.1087
uid63617	0.296681	1.0000	0.4880	0.4799	0.1038
uid75097	0.296706	1.0000	0.5050	0.4185	0.1199
uid58605	0.296724	1.0000	0.4769	0.3632	0.1101
uid58573	0.296731	1.0000	0.5211	0.5572	0.1207
uid57935	0.296752	1.0000	0.5011	0.5107	0.1040
uid82555	0.296767	1.0000	0.5293	0.4848	0.1254
uid57981	0.296772	1.0000	0.5439	0.5938	0.1287
uid73417	0.296774	1.0000	0.5202	0.5579	0.1282
uid197181	0.296838	1.0000	0.5009	0.5212	0.1046
uid57749	0.296863	1.0000	0.4808	0.3691	0.1151
uid61585	0.296880	1.0000	0.4955	0.4991	0.1031
uid82553	0.296884	1.0000	0.5163	0.4556	0.1254
uid58221	0.296887	1.0000	0.5045	0.5239	0.1151
uid58569	0.296894	1.0000	0.5179	0.5671	0.1198
uid60575	0.296909	1.0000	0.5356	0.5407	0.1104
uid87033	0.296926	1.0000	0.5085	0.5318	0.1181
uid175780	0.296928	1.0000	0.4968	0.5091	0.1051
uid162157	0.296944	1.0000	0.5107	0.5189	0.1210
uid162005	0.296957	1.0000	0.5275	0.5573	0.1270
uid57847	0.296971	1.0000	0.5228	0.5803	0.1271
uid49487	0.296986	1.0000	0.5045	0.5229	0.1520
uid51501	0.296998	1.0000	0.5136	0.5358	0.1035
uid62095	0.297069	1.0000	0.5725	0.6656	0.1730
uid57895	0.297103	1.0000	0.5264	0.5794	0.1245
uid193760	0.297124	1.0000	0.5150	0.5337	0.1188
uid193761	0.297125	1.0000	0.5147	0.5337	0.1188
uid58557	0.297138	1.0000	0.5286	0.5402	0.1402
uid157247	0.297139	1.0000	0.5570	0.5313	0.1527
uid57911	0.297278	1.0000	0.5257	0.5769	0.1256
uid59119	0.297281	1.0000	0.4977	0.5123	0.1051
uid58381	0.297295	1.0000	0.4974	0.4826	0.1032
uid193756	0.297307	1.0000	0.5152	0.5338	0.1186
uid177811	0.297312	1.0000	0.5867	0.5746	0.1503
uid192185	0.297316	1.0000	0.5107	0.5163	0.1115
uid193755	0.297340	1.0000	0.5150	0.5365	0.1186
uid193754	0.297340	1.0000	0.5152	0.5365	0.1186
uid193757	0.297340	1.0000	0.5152	0.5363	0.1186
uid58581	0.297408	1.0000	0.4872	0.5199	0.1038
uid74441	0.297409	1.0000	0.5130	0.5101	0.1179
uid193758	0.297432	1.0000	0.5143	0.5333	0.1189
uid68019	0.297439	1.0000	0.4984	0.5221	0.1111
uid193759	0.297449	1.0000	0.5153	0.5336	0.1186
uid58105	0.297546	1.0000	0.5235	0.5634	0.1243
uid67357	0.297565	1.0000	0.5888	0.5816	0.1552
uid203392	0.297588	1.0000	0.6193	0.7529	0.1556
uid174333	0.297608	1.0000	0.4888	0.5083	0.1077
uid162103	0.297690	1.0000	0.5010	0.4893	0.1075
uid71153	0.297766	1.0000	0.4901	0.4940	0.1054
uid158363	0.297859	1.0000	0.5171	0.4278	0.1072
uid49513	0.297889	1.0000	0.5301	0.4943	0.1227
uid176126	0.297897	1.0000	0.5250	0.4472	0.1085
uid193769	0.297947	1.0000	0.4815	0.4891	0.1049
uid162171	0.297980	1.0000	0.5223	0.5746	0.1260
uid57587	0.298000	1.0000	0.5440	0.6377	0.1525
uid51175	0.298042	1.0000	0.4900	0.4698	0.1464
uid161935	0.298046	1.0000	0.5155	0.5802	0.1195
uid202215	0.298092	1.0000	0.5102	0.5742	0.1122
uid162145	0.298105	1.0000	0.4948	0.4981	0.1073
uid203123	0.298165	1.0000	0.4912	0.5048	0.1118
uid40921	0.298205	1.0000	0.5143	0.4250	0.1057
uid41017	0.298205	1.0000	0.5156	0.4288	0.1069
uid158699	0.298233	1.0000	0.5485	0.5556	0.1520
uid158061	0.298235	1.0000	0.5211	0.5770	0.1231
uid73413	0.298303	1.0000	0.5163	0.5807	0.1196
uid58877	0.298358	1.0000	0.5651	0.5826	0.1462
uid60157	0.298366	1.0000	0.5174	0.5097	0.0987
uid59321	0.298383	1.0000	0.4886	0.5029	0.1062
uid51423	0.298396	1.0000	0.6213	0.6347	0.1634
uid42831	0.298446	1.0000	0.5089	0.4995	0.1117
uid162095	0.298525	1.0000	0.4815	0.4911	0.1056
uid57943	0.298543	1.0000	0.5055	0.5117	0.1065
uid160253	0.298556	1.0000	0.5113	0.5194	0.1158
uid60165	0.298571	1.0000	0.5512	0.5660	0.1137
uid58121	0.298574	1.0000	0.6088	0.6807	0.1670
uid158037	0.298574	1.0000	0.5211	0.5766	0.1229
uid174152	0.298613	1.0000	0.5474	0.6372	0.1537
uid157997	0.298638	1.0000	0.4405	0.3523	0.1160
uid59585	0.298706	1.0000	0.5470	0.4995	0.1366
uid51503	0.298762	1.0000	0.4720	0.3793	0.1023
uid58153	0.298837	1.0000	0.5617	0.5190	0.1632
uid59109	0.298871	1.0000	0.5211	0.4674	0.1209
uid59323	0.298922	1.0000	0.4793	0.4870	0.1038
uid162111	0.298924	1.0000	0.4870	0.5054	0.1062
uid66203	0.298924	1.0000	0.5523	0.5190	0.1351
uid58643	0.299007	1.0000	0.5613	0.5647	0.1357
uid46625	0.299047	1.0000	0.5387	0.6185	0.1276
uid161979	0.299064	1.0000	0.4862	0.5057	0.1093
uid57671	0.299073	1.0000	0.5095	0.5372	0.1173
uid59393	0.299175	1.0000	0.5801	0.7241	0.2069
uid189747	0.299177	1.0000	0.5064	0.3728	0.1159
uid58577	0.299234	1.0000	0.5732	0.7166	0.1551
uid65267	0.299301	1.0000	0.5749	0.6405	0.1359
uid58925	0.299309	1.0000	0.5131	0.5327	0.1150
uid59259	0.299365	1.0000	0.4946	0.5179	0.1147
uid58539	0.299386	1.0000	0.5593	0.5609	0.1494
uid166827	0.299459	1.0000	0.5063	0.5335	0.1174
uid68443	0.299503	1.0000	0.4456	0.3702	0.1263
uid58457	0.299520	1.0000	0.5212	0.5296	0.1197
uid58455	0.299563	1.0000	0.5215	0.5272	0.1197
uid32235	0.299594	1.0000	0.4877	0.5131	0.1084
uid169223	0.299688	1.0000	0.4967	0.5112	0.1100
uid161969	0.299717	1.0000	0.5192	0.5310	0.1217
uid159241	0.299723	1.0000	0.5266	0.5352	0.1199
uid162123	0.299749	1.0000	0.4886	0.5071	0.1072
uid58817	0.299787	1.0000	0.5197	0.5270	0.1219
uid57679	0.299857	1.0000	0.5106	0.4229	0.1038
uid168614	0.299906	1.0000	0.4762	0.5089	0.1010
uid58855	0.299922	1.0000	0.6181	0.6851	0.1777
uid57959	0.299926	1.0000	0.5130	0.5459	0.1170
uid197263	0.299991	1.0000	0.5249	0.5328	0.1209
uid57629	0.300005	1.0000	0.5748	0.7202	0.1537
uid59263	0.300077	1.0000	0.4824	0.5108	0.1115
uid67507	0.300109	1.0000	0.5447	0.4640	0.1334
uid57835	0.300112	1.0000	0.5203	0.5319	0.1220
uid162015	0.300154	1.0000	0.5115	0.5475	0.1190
uid58755	0.300172	1.0000	0.4798	0.4443	0.1481
uid58839	0.300198	1.0000	0.5205	0.5312	0.1197
uid46353	0.300225	1.0000	0.4935	0.5092	0.1092
uid161959	0.300249	1.0000	0.6010	0.5981	0.1504
uid159855	0.300252	1.0000	0.5258	0.5446	0.1223
uid59369	0.300267	1.0000	0.5255	0.4396	0.1114
uid57903	0.300300	1.0000	0.5188	0.5262	0.1210
uid59163	0.300329	1.0000	0.5725	0.7138	0.1861
uid89377	0.300368	1.0000	0.4621	0.3276	0.0962
uid58555	0.300384	1.0000	0.5170	0.5312	0.1180
uid197170	0.300411	1.0000	0.5097	0.5312	0.1198
uid159859	0.300457	1.0000	0.5265	0.5315	0.1195
uid57795	0.300489	1.0000	0.5208	0.5368	0.1208
uid156759	0.300536	1.0000	0.5288	0.4483	0.1341
uid41455	0.300558	1.0000	0.5202	0.5323	0.1214
uid159861	0.300639	1.0000	0.5266	0.5370	0.1199
uid167482	0.300668	1.0000	0.4986	0.5242	0.1111
uid58885	0.300777	1.0000	0.5253	0.4385	0.1141
uid58327	0.300782	1.0000	0.5020	0.5447	0.1187
uid58953	0.300818	1.0000	0.4879	0.4509	0.1557
uid57797	0.300827	1.0000	0.5211	0.5347	0.1209
uid162125	0.300845	1.0000	0.4933	0.5152	0.1120
uid162197	0.300849	1.0000	0.5007	0.5143	0.1121
uid88071	0.300929	1.0000	0.5198	0.5367	0.1218
uid159981	0.300997	1.0000	0.5216	0.5324	0.1223
uid159389	0.301007	1.0000	0.5205	0.5314	0.1221
uid66327	0.301017	1.0000	0.5006	0.5213	0.1147
uid159247	0.301087	1.0000	0.5284	0.5454	0.1240
uid57841	0.301099	1.0000	0.5175	0.5252	0.1192
uid58015	0.301103	1.0000	0.5947	0.7311	0.1580
uid159391	0.301122	1.0000	0.5225	0.5368	0.1213
uid57837	0.301137	1.0000	0.5195	0.5297	0.1211
uid42155	0.301145	1.0000	0.5857	0.7309	0.1600
uid58233	0.301157	1.0000	0.5348	0.5553	0.1294
uid59261	0.301268	1.0000	0.4832	0.4945	0.1093
uid88065	0.301274	1.0000	0.5229	0.5336	0.1217
uid59061	0.301275	1.0000	0.4981	0.3909	0.1320
uid159691	0.301280	1.0000	0.5274	0.5382	0.1243
uid175257	0.301405	1.0000	0.5237	0.5377	0.1232
uid162141	0.301421	1.0000	0.5252	0.5522	0.1250
uid162163	0.301434	1.0000	0.5209	0.5408	0.1207
uid71135	0.301445	1.0000	0.5676	0.6081	0.1566
uid58281	0.301539	1.0000	0.5455	0.5659	0.1160
uid58053	0.301582	1.0000	0.5288	0.5111	0.1291
uid68147	0.301597	1.0000	0.5475	0.5523	0.1209
uid57839	0.301638	1.0000	0.5218	0.5322	0.1210
uid54699	0.301677	1.0000	0.4920	0.4154	0.1215
uid57947	0.301681	1.0000	0.5029	0.5112	0.1116
uid162127	0.301686	1.0000	0.4798	0.4886	0.1089
uid162033	0.301770	1.0000	0.5346	0.4990	0.1225
uid58433	0.301811	1.0000	0.5042	0.5377	0.1209
uid58165	0.301829	1.0000	0.5079	0.4577	0.1320
uid58411	0.301829	1.0000	0.5169	0.5413	0.1210
uid59217	0.301836	1.0000	0.4861	0.4244	0.1412
uid58147	0.301908	1.0000	0.4811	0.4162	0.1206
uid61579	0.301949	1.0000	0.5140	0.4364	0.1098
uid159689	0.301979	1.0000	0.5209	0.5397	0.1214
uid57747	0.302032	1.0000	0.4776	0.4915	0.1268
uid43329	0.302051	1.0000	0.5062	0.4410	0.1149
uid59021	0.302061	1.0000	0.4551	0.3121	0.0862
uid162091	0.302079	1.0000	0.5100	0.4326	0.1065
uid201478	0.302109	1.0000	0.5219	0.4192	0.1100
uid205051	0.302160	1.0000	0.5743	0.5647	0.1334
uid89393	0.302323	1.0000	0.5174	0.5330	0.1218
uid59147	0.302329	1.0000	0.5201	0.4367	0.1123
uid58135	0.302341	1.0000	0.4905	0.4528	0.1524
uid59149	0.302364	1.0000	0.5086	0.4200	0.1090
uid46657	0.302428	1.0000	0.5075	0.4763	0.1209
uid189952	0.302489	1.0000	0.4851	0.4484	0.1280
uid57663	0.302525	1.0000	0.5339	0.5690	0.1262
uid59401	0.302560	1.0000	0.5177	0.5441	0.1271
uid51641	0.302627	1.0000	0.5045	0.5547	0.1483
uid41127	0.302646	1.0000	0.4668	0.3149	0.0846
uid58927	0.302721	1.0000	0.5144	0.4383	0.1106
uid57861	0.302756	1.0000	0.5256	0.5593	0.1220
uid162155	0.302892	1.0000	0.4934	0.5046	0.1147
uid184827	0.302960	1.0000	0.5717	0.5423	0.1349
uid51421	0.302974	1.0000	0.5957	0.6095	0.1523
uid58931	0.302990	1.0000	0.5142	0.4402	0.1102
uid58989	0.303011	1.0000	0.4906	0.4557	0.1551
uid176125	0.303079	1.0000	0.5323	0.5382	0.1328
uid158509	0.303113	1.0000	0.4488	0.3571	0.1303
uid46653	0.303129	1.0000	0.5416	0.5436	0.1265
uid57661	0.303131	1.0000	0.5227	0.5420	0.1228
uid54701	0.303164	1.0000	0.4758	0.4123	0.1127
uid59173	0.303275	1.0000	0.5126	0.4318	0.1136
uid58585	0.303300	1.0000	0.5793	0.5602	0.1398
uid57885	0.303369	1.0000	0.5709	0.5803	0.1259
uid59229	0.303391	1.0000	0.5124	0.4291	0.1101
uid41053	0.303393	1.0000	0.5957	0.6527	0.1690
uid66873	0.303399	1.0000	0.5714	0.5426	0.1333
uid59093	0.303408	1.0000	0.5150	0.4939	0.1280
uid58171	0.303479	1.0000	0.5217	0.4173	0.1146
uid58279	0.303560	1.0000	0.5687	0.5643	0.1618
uid55693	0.303687	1.0000	0.4872	0.4111	0.1049
uid57851	0.303751	1.0000	0.5929	0.7242	0.1628
uid41927	0.303789	1.0000	0.5552	0.5735	0.1389
uid58299	0.304014	1.0000	0.5304	0.5687	0.1488
uid58945	0.304018	1.0000	0.5253	0.4159	0.1183
uid58929	0.304148	1.0000	0.5222	0.4330	0.1124
uid58495	0.304154	1.0000	0.5257	0.4764	0.1268
uid59365	0.304161	1.0000	0.5009	0.5232	0.1283
uid62919	0.304180	1.0000	0.5195	0.5272	0.1162
uid45847	0.304250	1.0000	0.5407	0.4978	0.1307
uid58297	0.304333	1.0000	0.6038	0.7491	0.1459
uid59159	0.304368	1.0000	0.5476	0.5034	0.1228
uid158681	0.304451	1.0000	0.5266	0.5467	0.1195
uid175778	0.304485	1.0000	0.5410	0.6136	0.1249
uid57681	0.304508	1.0000	0.5284	0.5312	0.1099
uid59157	0.304517	1.0000	0.5439	0.5035	0.1297
uid68311	0.304546	1.0000	0.4610	0.3189	0.0963
uid63405	0.304575	1.0000	0.5953	0.6979	0.1627
uid58051	0.304658	1.0000	0.5772	0.5868	0.1442
uid70619	0.304662	1.0000	0.5257	0.5242	0.1281
uid58117	0.304703	1.0000	0.5253	0.5387	0.1106
uid162117	0.304762	1.0000	0.4621	0.3192	0.0965
uid57901	0.304833	1.0000	0.5308	0.5280	0.1117
uid59371	0.304919	1.0000	0.5925	0.7152	0.1523
uid58331	0.304945	1.0000	0.5664	0.6898	0.1405
uid59003	0.305110	1.0000	0.5250	0.5602	0.1324
uid58405	0.305186	1.0000	0.5570	0.6774	0.1237
uid159513	0.305207	1.0000	0.5164	0.4481	0.1087
uid159515	0.305231	1.0000	0.5349	0.4303	0.1148
uid59769	0.305276	1.0000	0.5639	0.5651	0.1275
uid57677	0.305281	1.0000	0.5350	0.4317	0.1147
uid68293	0.305489	1.0000	0.5358	0.4295	0.1145
uid198768	0.305524	1.0000	0.5961	0.7196	0.1605
uid68687	0.305559	1.0000	0.6113	0.7242	0.1731
uid59257	0.305597	1.0000	0.5465	0.5960	0.1481
uid61575	0.305717	1.0000	0.5938	0.6487	0.1695
uid60821	0.305762	1.0000	0.5441	0.5703	0.1344
uid187059	0.305771	1.0000	0.5182	0.5283	0.1187
uid42117	0.305793	1.0000	0.5129	0.5417	0.1467
uid67317	0.305840	1.0000	0.5704	0.5887	0.1585
uid58801	0.305880	1.0000	0.5520	0.7097	0.1399
uid59211	0.305976	1.0000	0.5487	0.5735	0.1232
uid162143	0.306070	1.0000	0.4969	0.5169	0.1089
uid156845	0.306100	1.0000	0.5548	0.6953	0.1376
uid67383	0.306136	1.0000	0.4902	0.4799	0.1169
uid184862	0.306266	1.0000	0.5995	0.6139	0.1533
uid161981	0.306388	1.0000	0.5259	0.5299	0.1533
uid74021	0.306429	1.0000	0.4578	0.3880	0.0975
uid62125	0.306505	1.0000	0.5259	0.5395	0.1237
uid162109	0.306526	1.0000	0.5342	0.5341	0.1273
uid196850	0.306535	1.0000	0.5807	0.7185	0.1523
uid41863	0.306543	1.0000	0.4950	0.5677	0.1036
uid196851	0.306574	1.0000	0.5739	0.7108	0.1460
uid186598	0.306704	1.0000	0.5958	0.6476	0.1719
uid58351	0.306811	1.0000	0.5407	0.5806	0.1493
uid49481	0.306831	1.0000	0.5632	0.5735	0.1336
uid158055	0.306885	1.0000	0.5723	0.7102	0.1483
uid171261	0.306977	1.0000	0.5063	0.4729	0.1208
uid158065	0.306989	1.0000	0.5780	0.7147	0.1495
uid59199	0.306990	1.0000	0.5314	0.5413	0.1209
uid46233	0.306997	1.0000	0.4959	0.5160	0.1092
uid57669	0.307058	1.0000	0.4965	0.4572	0.1142
uid58589	0.307093	1.0000	0.5652	0.5624	0.1295
uid198767	0.307135	1.0000	0.5928	0.7153	0.1538
uid61645	0.307169	1.0000	0.5992	0.7030	0.1609
uid58597	0.307270	1.0000	0.4696	0.4054	0.1166
uid54927	0.307423	1.0000	0.5056	0.4777	0.1192
uid158051	0.307426	1.0000	0.5755	0.7141	0.1478
uid53477	0.307435	1.0000	0.4810	0.3829	0.1131
uid57813	0.307449	1.0000	0.5445	0.5381	0.1224
uid48361	0.307527	1.0000	0.5486	0.5339	0.1416
uid61565	0.307661	1.0000	0.5720	0.7042	0.1472
uid57791	0.307673	1.0000	0.5080	0.4515	0.1187
uid48823	0.307679	1.0000	0.5869	0.5353	0.1488
uid58681	0.307740	1.0000	0.5612	0.6893	0.1266
uid50583	0.307781	1.0000	0.5302	0.4257	0.1202
uid59059	0.307800	1.0000	0.5821	0.7561	0.1685
uid158063	0.307822	1.0000	0.5747	0.7183	0.1490
uid158053	0.307846	1.0000	0.5738	0.7129	0.1490
uid53065	0.307851	1.0000	0.5634	0.5638	0.1285
uid161945	0.307879	1.0000	0.5721	0.7130	0.1487
uid58137	0.307967	1.0000	0.5104	0.3994	0.1149
uid58707	0.308100	1.0000	0.4778	0.4367	0.1143
uid57633	0.308121	1.0000	0.5704	0.6923	0.1390
uid57821	0.308141	1.0000	0.5922	0.6090	0.1580
uid55639	0.308217	1.0000	0.5702	0.5975	0.1368
uid158057	0.308227	1.0000	0.5706	0.7124	0.1500
uid57951	0.308300	1.0000	0.5938	0.7366	0.1742
uid57867	0.308321	1.0000	0.5173	0.4720	0.1144
uid159663	0.308333	NA	NA	NA	NA
uid177931	0.308551	1.0000	0.5247	0.4233	0.1142
uid183342	0.308755	1.0000	0.5001	0.4635	0.1192
uid58799	0.308770	1.0000	0.5646	0.7190	0.1434
uid82371	0.308835	1.0000	0.4808	0.3604	0.1115
uid175779	0.308843	1.0000	0.5556	0.6960	0.1308
uid165195	0.308855	1.0000	0.5112	0.4566	0.1142
uid58339	0.308920	1.0000	0.5696	0.5935	0.1365
uid173860	0.308920	1.0000	0.5204	0.4180	0.1141
uid190186	0.309002	1.0000	0.5218	0.4092	0.1121
uid47075	0.309012	1.0000	0.6359	0.7974	0.2462
uid171829	0.309061	1.0000	0.5917	0.7106	0.1624
uid58071	0.309146	1.0000	0.5816	0.7225	0.1632
uid182103	0.309308	1.0000	0.5195	0.4853	0.1161
uid189188	0.309315	1.0000	0.5221	0.4301	0.1152
uid58161	0.309407	1.0000	0.5862	0.7198	0.1429
uid58943	0.309462	1.0000	0.6418	0.7990	0.2603
uid168516	0.309495	1.0000	0.5236	0.4629	0.1197
uid82369	0.309511	1.0000	0.5624	0.7240	0.1418
uid59303	0.309607	1.0000	0.5180	0.4207	0.1135
uid65789	0.309632	1.0000	0.5152	0.4718	0.1166
uid46215	0.309700	1.0000	0.5316	0.4953	0.1154
uid188477	0.309755	1.0000	0.5398	0.5366	0.1263
uid158039	0.309783	1.0000	0.5746	0.6939	0.1413
uid52535	0.309798	1.0000	0.6408	0.8315	0.2328
uid162021	0.309802	1.0000	0.5178	0.4193	0.1121
uid54717	0.309806	1.0000	0.4776	0.4097	0.1210
uid162131	0.309812	1.0000	0.5318	0.4976	0.1203
uid59583	0.309833	1.0000	0.4763	0.3667	0.1068
uid59203	0.309866	1.0000	0.5320	0.4980	0.1205
uid58063	0.309886	1.0000	0.5861	0.7154	0.1471
uid161953	0.309890	1.0000	0.5316	0.4975	0.1208
uid158151	0.309979	1.0000	0.5226	0.4250	0.1147
uid158161	0.310017	1.0000	0.5848	0.7147	0.1472
uid83611	0.310017	1.0000	0.5176	0.4255	0.1136
uid158357	0.310035	1.0000	0.5844	0.7147	0.1477
uid184821	0.310106	1.0000	0.5687	0.5440	0.1261
uid58689	0.310108	1.0000	0.5012	0.5321	0.1373
uid58795	0.310114	1.0000	0.5144	0.4200	0.1117
uid59385	0.310121	1.0000	0.5258	0.4355	0.1154
uid47077	0.310127	1.0000	0.5054	0.5027	0.1378
uid57673	0.310142	1.0000	0.5214	0.4183	0.1160
uid63163	0.310152	1.0000	0.5883	0.5930	0.1365
uid58277	0.310162	1.0000	0.5678	0.5394	0.1553
uid70839	0.310169	1.0000	0.5460	0.6913	0.1387
uid58091	0.310206	1.0000	0.5205	0.4266	0.1139
uid58691	0.310211	1.0000	0.4624	0.4417	0.1201
uid61567	0.310226	1.0000	0.5257	0.4789	0.1181
uid52581	0.310276	1.0000	0.5748	0.5788	0.1307
uid162159	0.310325	1.0000	0.4754	0.3641	0.1061
uid158159	0.310362	1.0000	0.5662	0.6919	0.1401
uid57975	0.310402	1.0000	0.5139	0.4231	0.1127
uid158043	0.310421	1.0000	0.5685	0.7020	0.1379
uid88063	0.310454	1.0000	0.5894	0.7336	0.1442
uid58083	0.310462	1.0000	0.5239	0.4280	0.1148
uid59299	0.310462	1.0000	0.5187	0.4226	0.1128
uid179370	0.310486	1.0000	0.5057	0.4468	0.1138
uid59017	0.310497	1.0000	0.5142	0.4688	0.1245
uid46241	0.310527	1.0000	0.5733	0.5854	0.1365
uid167781	0.310538	1.0000	0.5696	0.5436	0.1246
uid47081	0.310547	1.0000	0.5130	0.5007	0.1286
uid58529	0.310597	1.0000	0.5114	0.4068	0.1113
uid50615	0.310632	1.0000	0.5187	0.4151	0.1147
uid54719	0.310639	1.0000	0.4535	0.3654	0.1144
uid175768	0.310678	1.0000	0.5213	0.4828	0.1184
uid58107	0.310780	1.0000	0.6002	0.7224	0.1647
uid49135	0.310783	1.0000	0.5171	0.4210	0.1136
uid57909	0.310812	1.0000	0.5203	0.4306	0.1150
uid58753	0.310843	1.0000	0.5151	0.4102	0.1102
uid89383	0.310860	1.0000	0.5617	0.7187	0.1464
uid176453	0.310894	1.0000	0.5194	0.5015	0.1125
uid59317	0.310926	1.0000	0.5213	0.4861	0.1181
uid175109	0.310991	1.0000	0.5291	0.4888	0.1205
uid58103	0.311005	1.0000	0.5140	0.4011	0.1128
uid175111	0.311009	1.0000	0.5301	0.4947	0.1219
uid58759	0.311039	1.0000	0.5210	0.4246	0.1140
uid55353	0.311047	1.0000	0.5084	0.4932	0.1143
uid57933	0.311051	1.0000	0.5736	0.7191	0.1562
uid176369	0.311129	1.0000	0.5169	0.3939	0.1083
uid156977	0.311146	1.0000	0.5607	0.6975	0.1385
uid59175	0.311157	1.0000	0.5081	0.3743	0.1208
uid58227	0.311169	1.0000	0.5362	0.5169	0.1323
uid86655	0.311242	1.0000	0.5595	0.7043	0.1448
uid86653	0.311246	1.0000	0.5616	0.6983	0.1441
uid88069	0.311273	1.0000	0.5605	0.7050	0.1453
uid86657	0.311281	1.0000	0.5599	0.6987	0.1450
uid58751	0.311285	1.0000	0.5181	0.4188	0.1134
uid73963	0.311368	1.0000	0.5730	0.7294	0.1446
uid58237	0.311441	1.0000	0.5083	0.4189	0.1185
uid175105	0.311609	1.0000	0.5209	0.4832	0.1188
uid58159	0.311690	1.0000	0.5949	0.7498	0.1489
uid54441	0.311740	1.0000	0.5282	0.4968	0.1194
uid162185	0.311740	1.0000	0.5209	0.4868	0.1168
uid61583	0.311742	1.0000	0.5294	0.4958	0.1195
uid86659	0.311752	1.0000	0.5610	0.6986	0.1450
uid86751	0.311868	1.0000	0.5643	0.7046	0.1443
uid58961	0.311905	1.0000	0.5570	0.7099	0.1424
uid58959	0.311942	1.0000	0.4888	0.5111	0.1389
uid173374	0.311949	1.0000	0.5205	0.4226	0.1115
uid58243	0.311956	1.0000	0.5662	0.7049	0.1587
uid158045	0.312011	1.0000	0.5718	0.6946	0.1384
uid159001	0.312017	1.0000	0.5113	0.4597	0.1177
uid88067	0.312021	1.0000	0.5630	0.7163	0.1438
uid59045	0.312033	1.0000	0.5821	0.5561	0.1411
uid58027	0.312034	1.0000	0.5597	0.7024	0.1463
uid58757	0.312044	1.0000	0.5192	0.4329	0.1136
uid54715	0.312067	1.0000	0.4719	0.4087	0.1205
uid82815	0.312071	1.0000	0.5142	0.4094	0.1106
uid87025	0.312074	1.0000	0.5001	0.4997	0.1101
uid43671	0.312090	1.0000	0.5351	0.4906	0.1210
uid57689	0.312120	1.0000	0.5213	0.4868	0.1185
uid175108	0.312136	1.0000	0.5287	0.4941	0.1207
uid58543	0.312168	1.0000	0.5168	0.4775	0.1583
uid58315	0.312171	1.0000	0.5109	0.4047	0.1109
uid175107	0.312211	1.0000	0.5301	0.4958	0.1206
uid58245	0.312244	1.0000	0.5664	0.7070	0.1578
uid43727	0.312332	1.0000	0.5334	0.4942	0.1206
uid175106	0.312345	1.0000	0.5247	0.4852	0.1208
uid174872	0.312357	1.0000	0.5283	0.4918	0.1209
uid52455	0.312372	1.0000	0.5231	0.4841	0.1205
uid174871	0.312423	1.0000	0.5226	0.4856	0.1204
uid57863	0.312430	1.0000	0.4621	0.3949	0.1137
uid84215	0.312455	1.0000	0.5110	0.4750	0.1170
uid175110	0.312463	1.0000	0.5263	0.4955	0.1204
uid58089	0.312559	1.0000	0.5143	0.4145	0.1120
uid54443	0.312702	1.0000	0.5271	0.4989	0.1189
uid54459	0.312748	1.0000	0.5313	0.4947	0.1195
uid58013	0.312828	1.0000	0.5642	0.7093	0.1587
uid54461	0.313018	1.0000	0.5273	0.4929	0.1189
uid58239	0.313212	1.0000	0.5281	0.5560	0.1481
uid59301	0.313312	1.0000	0.5556	0.7140	0.1439
uid61605	0.313414	1.0000	0.5362	0.4980	0.1210
uid58255	0.313438	1.0000	0.5331	0.5075	0.1551
uid51639	0.313482	1.0000	0.5683	0.5516	0.1288
uid58551	0.313544	1.0000	0.4899	0.4530	0.1272
uid158881	0.313713	1.0000	0.5191	0.4889	0.1229
uid59057	0.313777	1.0000	0.4992	0.4926	0.1391
uid189187	0.313785	1.0000	0.5111	0.4760	0.1183
uid184010	0.313891	1.0000	0.5146	0.4696	0.1182
uid158875	0.313901	1.0000	0.5172	0.4099	0.1133
uid173403	0.313910	1.0000	0.5214	0.4190	0.1129
uid58401	0.314160	1.0000	0.5662	0.7126	0.1387
uid82949	0.314214	1.0000	0.5486	0.5269	0.1360
uid52459	0.314315	1.0000	0.7279	0.8763	0.2544
uid57891	0.314491	1.0000	0.5081	0.5102	0.1430
uid66803	0.314497	1.0000	0.5089	0.5386	0.1116
uid159841	0.314570	1.0000	0.5281	0.4581	0.1207
uid179202	0.314580	1.0000	0.5017	0.4877	0.1351
uid181617	0.314646	1.0000	0.5137	0.4801	0.1190
uid51879	0.314651	1.0000	0.5142	0.4746	0.1191
uid73353	0.314663	1.0000	0.5090	0.5257	0.1427
uid53535	0.314673	1.0000	0.5182	0.4863	0.1231
uid55641	0.314702	1.0000	0.5222	0.5059	0.1506
uid41171	0.314715	1.0000	0.5397	0.5140	0.1319
uid158879	0.314763	1.0000	0.5186	0.4814	0.1224
uid188479	0.314853	1.0000	0.5509	0.5362	0.1386
uid41709	0.314910	1.0000	0.4891	0.4802	0.1389
uid59307	0.314929	1.0000	0.5083	0.5074	0.1433
uid158133	0.314936	1.0000	0.5186	0.4840	0.1225
uid158701	0.315096	1.0000	0.5201	0.4902	0.1246
uid52597	0.315127	1.0000	0.4765	0.4872	0.1250
uid190705	0.315141	1.0000	0.5103	0.4783	0.1183
uid183682	0.315155	1.0000	0.5144	0.4825	0.1197
uid48371	0.315171	1.0000	0.5319	0.4585	0.1197
uid58293	0.315210	1.0000	0.5202	0.5011	0.1456
uid81841	0.315284	1.0000	0.5304	0.4367	0.1255
uid62265	0.315348	1.0000	0.5020	0.4689	0.1538
uid49467	0.315396	1.0000	0.5281	0.5070	0.1305
uid73967	0.315409	1.0000	0.5109	0.4711	0.1181
uid183001	0.315453	1.0000	0.5229	0.4704	0.1200
uid55381	0.315458	1.0000	0.5391	0.5152	0.1322
uid58475	0.315627	1.0000	0.5157	0.4507	0.1603
uid59135	0.315666	1.0000	0.5610	0.5608	0.1416
uid58821	0.315862	1.0000	0.4866	0.4406	0.1412
uid58317	0.315917	1.0000	0.5385	0.4857	0.1306
uid89371	0.315921	1.0000	0.5077	0.5432	0.1116
uid162189	0.315957	1.0000	0.5100	0.4684	0.1164
uid58271	0.316199	1.0000	0.5088	0.4756	0.1165
uid195461	0.316227	1.0000	0.5132	0.4715	0.1195
uid73473	0.316330	1.0000	0.5253	0.4874	0.1156
uid193706	0.316406	1.0000	0.5162	0.4729	0.1208
uid57675	0.316408	1.0000	0.5156	0.4711	0.1210
uid173926	0.316422	1.0000	0.5167	0.4717	0.1176
uid57605	0.316508	1.0000	0.5016	0.4407	0.1492
uid62463	0.316762	1.0000	0.5158	0.4731	0.1211
uid55779	0.316994	1.0000	0.5375	0.4885	0.1365
uid61617	0.317071	1.0000	0.4873	0.4210	0.1361
uid174072	0.317211	1.0000	0.5199	0.5484	0.1573
uid59227	0.317380	1.0000	0.5625	0.6929	0.1519
uid59887	0.317448	1.0000	0.5170	0.4780	0.1214
uid48129	0.317524	1.0000	0.5472	0.4914	0.1407
uid58739	0.317773	1.0000	0.4957	0.5075	0.1358
uid61245	0.317774	1.0000	0.5777	0.6809	0.1507
uid15862	0.317937	1.0000	0.5244	0.4423	0.1162
uid193764	0.318014	1.0000	0.5613	0.6926	0.1503
uid45897	0.318055	1.0000	0.5021	0.5272	0.1506
uid58933	0.318241	1.0000	0.4872	0.4368	0.1399
uid74393	0.318268	1.0000	0.4484	0.3746	0.1211
uid58193	0.318409	1.0000	0.4681	0.4264	0.1298
uid58097	0.318906	1.0000	0.5064	0.4689	0.1171
uid58199	0.319029	1.0000	0.5068	0.4680	0.1177
uid59581	0.319062	1.0000	0.4431	0.3867	0.1408
uid161161	0.319191	1.0000	0.4467	0.3890	0.1420
uid66305	0.319244	1.0000	0.5748	0.6845	0.1506
uid50325	0.319269	1.0000	0.5275	0.5503	0.1463
uid54335	0.319297	1.0000	0.5449	0.5205	0.1404
uid68053	0.319317	1.0000	0.5456	0.5507	0.1376
uid65447	0.319423	1.0000	0.4872	0.4125	0.1265
uid192186	0.319518	1.0000	0.5086	0.3483	0.1299
uid186740	0.319555	1.0000	0.6727	0.8036	0.2302
uid179904	0.319569	1.0000	0.5349	0.5556	0.1462
uid40861	0.319600	1.0000	0.5018	0.3652	0.1313
uid58713	0.319640	1.0000	0.5188	0.4638	0.1565
uid58829	0.319871	1.0000	0.5496	0.5156	0.1350
uid68445	0.319956	1.0000	0.5737	0.6464	0.1663
uid59037	0.320025	1.0000	0.4808	0.4393	0.1496
uid57599	0.320140	1.0000	0.5117	0.3421	0.1232
uid43327	0.320330	1.0000	0.4806	0.4061	0.1198
uid46523	0.320420	1.0000	0.5332	0.5463	0.1470
uid58937	0.320442	1.0000	0.4709	0.4257	0.1383
uid58241	0.320464	1.0000	0.5771	0.5539	0.1689
uid58441	0.320494	1.0000	0.4687	0.4159	0.1186
uid75101	0.320696	1.0000	0.4839	0.3676	0.1292
uid193771	0.320816	1.0000	0.5113	0.5180	0.1483
uid58451	0.320902	1.0000	0.4954	0.4370	0.1467
uid58069	0.321055	1.0000	0.4784	0.3949	0.1306
uid82373	0.321112	1.0000	0.4856	0.3746	0.1223
uid58439	0.321159	1.0000	0.4605	0.3766	0.1168
uid57731	0.321258	1.0000	0.5010	0.4827	0.1527
uid58995	0.321576	1.0000	0.4745	0.3902	0.1198
uid58749	0.321588	1.0000	0.4868	0.4448	0.1475
uid159003	0.321804	1.0000	0.5072	0.4807	0.1682
uid73585	0.321833	1.0000	0.5191	0.5870	0.1690
uid58661	0.321961	1.0000	0.5190	0.5547	0.1557
uid194120	0.322007	1.0000	0.5228	0.5901	0.1689
uid167486	0.322249	1.0000	0.4738	0.3564	0.1281
uid59075	0.322327	1.0000	0.5014	0.5046	0.1445
uid61587	0.322355	1.0000	0.5080	0.5057	0.1430
uid57601	0.322511	1.0000	0.5104	0.3659	0.1339
uid55771	0.322732	1.0000	0.4890	0.4175	0.1430
uid58295	0.322799	1.0000	0.5276	0.5453	0.1529
uid62901	0.322857	1.0000	0.4812	0.3998	0.1211
uid59277	0.322909	1.0000	0.4801	0.4005	0.1371
uid158851	0.323011	1.0000	0.5097	0.3431	0.1212
uid158167	0.323106	1.0000	0.4956	0.3521	0.1210
uid62101	0.323344	1.0000	0.5072	0.3733	0.1357
uid170612	0.323669	1.0000	0.5684	0.6381	0.1657
uid158377	0.323678	1.0000	0.5170	0.5396	0.1503
uid59279	0.323774	1.0000	0.5158	0.5386	0.1505
uid158379	0.323774	1.0000	0.5154	0.5414	0.1505
uid158381	0.323774	1.0000	0.5155	0.5414	0.1505
uid158375	0.323777	1.0000	0.5154	0.5386	0.1505
uid158383	0.323777	1.0000	0.5156	0.5414	0.1506
uid158373	0.323778	1.0000	0.5157	0.5387	0.1506
uid158531	0.323778	1.0000	0.5156	0.5387	0.1506
uid58449	0.323987	1.0000	0.4872	0.4138	0.1381
uid63345	0.324176	1.0000	0.4865	0.4688	0.1325
uid47509	0.324252	1.0000	0.4948	0.4420	0.1382
uid58095	0.324314	1.0000	0.5678	0.6280	0.1635
uid57653	0.324415	1.0000	0.4921	0.4143	0.1402
uid161977	0.324422	1.0000	0.4948	0.4674	0.1513
uid43247	0.324431	1.0000	0.5147	0.5196	0.1522
uid41865	0.324437	1.0000	0.5174	0.4718	0.1173
uid57743	0.324744	1.0000	0.4988	0.4696	0.1525
uid58447	0.324764	1.0000	0.4853	0.4758	0.1325
uid68453	0.324808	1.0000	0.5030	0.4586	0.1353
uid41019	0.324916	1.0000	0.5568	0.6151	0.1556
uid62131	0.325249	1.0000	0.5647	0.6773	0.1661
uid184079	0.325279	1.0000	0.5478	0.6492	0.1496
uid162135	0.325364	1.0000	0.5143	0.4910	0.1375
uid59433	0.325765	1.0000	0.5244	0.5215	0.1467
uid55403	0.325792	1.0000	0.5603	0.6219	0.1586
uid58445	0.326153	1.0000	0.4804	0.4234	0.1329
uid58453	0.326333	1.0000	0.4677	0.3916	0.1199
uid58505	0.326400	1.0000	0.5247	0.3586	0.1477
uid58843	0.326467	1.0000	0.4685	0.3537	0.1271
uid159519	0.326748	1.0000	0.7186	0.8144	0.3473
uid58941	0.327381	1.0000	0.4864	0.3563	0.1305
uid72795	0.327411	1.0000	0.5140	0.4873	0.1376
uid59155	0.327867	1.0000	0.5143	0.4909	0.1377
uid48815	0.328145	1.0000	0.4616	0.3777	0.1267
uid59129	0.328340	1.0000	0.5451	0.6422	0.1591
uid57955	0.328347	1.0000	0.5468	0.3665	0.1520
uid58533	0.328743	1.0000	0.5614	0.6727	0.1654
uid168059	0.328785	1.0000	0.5068	0.3677	0.1381
uid59115	0.328939	1.0000	0.4872	0.3543	0.1322
uid58377	0.329107	1.0000	0.4893	0.3552	0.1357
uid58249	0.329164	1.0000	0.5209	0.3770	0.1544
uid58549	0.329439	1.0000	0.5008	0.3754	0.1403
uid58805	0.329851	1.0000	0.5233	0.5017	0.1614
uid58187	0.329887	1.0000	0.4698	0.3645	0.1281
uid68741	0.329917	1.0000	0.7250	0.8125	0.3500
uid58527	0.330126	1.0000	0.4750	0.4203	0.1324
uid58991	0.330151	1.0000	0.5248	0.3611	0.1468
uid182483	0.330356	1.0000	0.5920	0.7412	0.1787
uid189951	0.330585	1.0000	0.5545	0.6628	0.1604
uid58997	0.330892	1.0000	0.5172	0.3674	0.1475
uid57865	0.331135	1.0000	0.5030	0.3720	0.1409
uid59023	0.331260	1.0000	0.4720	0.3574	0.1219
uid57635	0.331325	1.0000	0.5506	0.6620	0.1574
uid86865	0.331705	1.0000	0.4990	0.3603	0.1381
uid174512	0.331736	1.0000	0.5494	0.6590	0.1576
uid63403	0.332069	1.0000	0.4918	0.3618	0.1410
uid59405	0.332434	1.0000	0.5579	0.6292	0.1594
uid58845	0.332594	1.0000	0.4735	0.3761	0.1249
uid59081	0.332711	1.0000	0.5065	0.3700	0.1378
uid184823	0.332748	1.0000	0.4981	0.3644	0.1357
uid52605	0.332899	1.0000	0.4981	0.3686	0.1407
uid52607	0.332900	1.0000	0.5011	0.3725	0.1395
uid57745	0.332997	1.0000	0.5544	0.6621	0.1605
uid159685	0.333001	1.0000	0.5082	0.3745	0.1404
uid193772	0.333032	1.0000	0.5004	0.3729	0.1429
uid185179	0.333813	1.0000	0.5059	0.3652	0.1356
uid58905	0.333950	1.0000	0.4762	0.3670	0.1343
uid57603	0.333990	1.0000	0.4976	0.3730	0.1425
uid189950	0.334461	1.0000	0.5550	0.6574	0.1676
uid58269	0.334539	1.0000	0.5810	0.3924	0.1684
uid176372	0.335032	1.0000	0.5183	0.3759	0.1484
uid57735	0.335865	1.0000	0.4887	0.4374	0.1332
uid162149	0.336050	1.0000	0.4953	0.4365	0.1534
uid58873	0.336067	1.0000	0.4895	0.4444	0.1329
uid57655	0.336507	1.0000	0.4939	0.4316	0.1521
uid83615	0.337023	1.0000	0.4893	0.4431	0.1339
uid58443	0.337232	1.0000	0.4835	0.4137	0.1328
uid58019	0.337382	1.0000	0.4922	0.4522	0.1352
uid58921	0.337467	1.0000	0.4956	0.3779	0.1395
uid158855	0.339020	1.0000	0.4929	0.4383	0.1307
uid71131	0.339201	1.0000	0.4864	0.4452	0.1325
uid158853	0.339220	1.0000	0.4897	0.4365	0.1325
uid62937	0.339501	1.0000	0.4878	0.4466	0.1353
uid57833	0.339618	1.0000	0.4681	0.4261	0.1349
uid158857	0.339667	1.0000	0.4919	0.4372	0.1308
uid58113	0.339688	1.0000	0.4963	0.4771	0.1354
uid83613	0.339694	1.0000	0.4914	0.4477	0.1332
uid59241	0.339797	1.0000	0.5005	0.4634	0.1357
uid59015	0.339859	1.0000	0.4959	0.4623	0.1323
uid162161	0.340556	1.0000	0.4627	0.3431	0.1298
uid57927	0.340854	1.0000	0.5002	0.4610	0.1336
uid83617	0.341070	1.0000	0.5015	0.4614	0.1337
uid159871	0.341078	1.0000	0.4999	0.4613	0.1336
uid59009	0.341458	1.0000	0.4967	0.4580	0.1350
uid82343	0.341491	1.0000	0.4658	0.3606	0.1389
uid59319	0.342214	1.0000	0.4911	0.4419	0.1326
uid46085	0.346718	1.0000	0.4900	0.3533	0.1501
uid70791	0.361573	1.0000	0.5868	0.6100	0.1906
uid58971	0.364124	1.0000	0.4917	0.4228	0.1487
uid80859	0.365213	1.0000	0.4871	0.4270	0.1266
uid68279	0.365318	1.0000	0.4548	0.4381	0.1312
uid62107	0.367018	1.0000	0.4636	0.3489	0.1238
uid58675	0.367810	1.0000	0.5115	0.3949	0.1502
uid67387	0.368376	1.0000	0.5785	0.6095	0.1928
uid59105	0.370083	1.0000	0.5746	0.6340	0.1838
uid68321	0.370144	1.0000	0.5658	0.6233	0.1811
uid58207	0.371013	1.0000	0.4802	0.3617	0.1351
uid162107	0.371710	1.0000	0.5727	0.6367	0.1833
uid58353	0.372134	1.0000	0.5135	0.4132	0.1507
uid58499	0.373574	1.0000	0.5746	0.6418	0.1802
uid58273	0.373575	1.0000	0.5003	0.4354	0.1573
uid58613	0.373846	1.0000	0.5580	0.5961	0.1790
uid58373	0.373857	1.0000	0.5662	0.6075	0.2001
uid58155	0.374391	1.0000	0.5505	0.5315	0.1865
uid59437	0.375146	1.0000	0.4753	0.3469	0.1259
uid162105	0.375151	1.0000	0.5763	0.6394	0.1847
uid58429	0.375447	1.0000	0.5131	0.4506	0.1598
uid178369	0.375467	1.0000	0.5307	0.5058	0.1643
uid58595	0.375715	1.0000	0.6004	0.6752	0.2002
uid164779	0.375938	1.0000	0.5679	0.6608	0.1954
uid58085	0.376016	1.0000	0.5148	0.4933	0.1656
uid58703	0.376130	1.0000	0.4885	0.3761	0.1360
uid48825	0.376181	1.0000	0.5301	0.5184	0.1669
uid57649	0.376186	1.0000	0.5617	0.5867	0.1758
uid181998	0.376399	1.0000	0.5924	0.6708	0.2014
uid161973	0.376417	1.0000	0.5992	0.6708	0.1908
uid89379	0.376531	1.0000	0.5960	0.6675	0.1909
uid67319	0.376544	1.0000	0.4839	0.3718	0.1332
uid62961	0.376559	1.0000	0.5064	0.4334	0.1392
uid89373	0.376578	1.0000	0.5971	0.6673	0.1912
uid42497	0.376693	1.0000	0.5037	0.4150	0.1571
uid54411	0.376926	1.0000	0.5511	0.5259	0.1881
uid61643	0.377101	1.0000	0.5394	0.5189	0.1778
uid58811	0.377185	1.0000	0.5850	0.6477	0.1864
uid58547	0.378118	1.0000	0.5402	0.5247	0.1848
uid58427	0.378435	1.0000	0.5367	0.5066	0.1734
uid176500	0.378470	1.0000	0.5000	0.4026	0.1433
uid57589	0.378593	1.0000	0.5990	0.6723	0.1896
uid58693	0.378598	1.0000	0.5990	0.6664	0.1896
uid158163	0.379481	1.0000	0.5056	0.4435	0.1665
uid59131	0.379509	1.0000	0.5408	0.5253	0.1842
uid58999	0.379576	1.0000	0.6022	0.6785	0.2038
uid58321	0.379884	1.0000	0.5384	0.5019	0.1721
uid58939	0.379972	1.0000	0.5995	0.6842	0.2002
uid58459	0.380223	1.0000	0.5665	0.5979	0.1918
uid194444	0.380351	1.0000	0.5386	0.5052	0.1764
uid193774	0.380427	1.0000	0.5319	0.5096	0.1753
uid159539	0.380691	1.0000	0.5319	0.5174	0.1706
uid57595	0.380707	1.0000	0.5348	0.5138	0.1721
uid58687	0.380838	1.0000	0.6001	0.6830	0.2044
uid74431	0.381061	1.0000	0.5507	0.5488	0.1782
uid57889	0.381087	1.0000	0.5357	0.5074	0.1731
uid73179	0.381163	1.0000	0.5314	0.5023	0.1718
uid57887	0.381232	1.0000	0.5374	0.5182	0.1729
uid54341	0.381362	1.0000	0.6083	0.6913	0.2026
uid43163	0.381911	1.0000	0.5398	0.5622	0.1826
uid59233	0.381945	1.0000	0.5259	0.4938	0.1667
uid184011	0.381954	1.0000	0.5488	0.5446	0.1850
uid57609	0.382181	1.0000	0.5686	0.5843	0.1718
uid58361	0.382227	1.0000	0.5509	0.5556	0.1785
uid58611	0.382263	1.0000	0.5725	0.5999	0.1908
uid86885	0.382400	1.0000	0.5657	0.5847	0.1729
uid81775	0.382777	1.0000	0.5437	0.5420	0.1692
uid193710	0.382954	1.0000	0.5686	0.5820	0.1684
uid46099	0.383113	1.0000	0.5412	0.5455	0.1666
uid191340	0.383295	1.0000	0.5815	0.6190	0.1877
uid58733	0.383460	1.0000	0.5720	0.5694	0.1796
uid58231	0.383474	1.0000	0.5320	0.5030	0.1779
uid48801	0.383546	1.0000	0.5771	0.5849	0.1790
uid41317	0.383886	1.0000	0.5576	0.5927	0.1948
uid59207	0.383920	1.0000	0.5204	0.4769	0.1689
uid162133	0.384376	1.0000	0.5286	0.4688	0.1602
uid178913	0.384400	1.0000	0.4577	0.3624	0.1279
uid177516	0.384441	1.0000	0.4709	0.3878	0.1327
uid58391	0.384516	1.0000	0.5084	0.4053	0.1593
uid162199	0.384565	1.0000	0.5340	0.5092	0.1659
uid58657	0.384692	1.0000	0.5224	0.5024	0.1599
uid58211	0.384692	1.0000	0.5664	0.5775	0.1760
uid170535	0.384775	1.0000	0.5577	0.5738	0.1718
uid170534	0.384899	1.0000	0.5801	0.5913	0.1815
uid60487	0.384923	1.0000	0.5461	0.5447	0.2008
uid66307	0.385153	1.0000	0.5104	0.4279	0.1420
uid72473	0.385335	1.0000	0.5291	0.5094	0.1618
uid58021	0.385616	1.0000	0.5872	0.6555	0.2306
uid81081	0.386147	1.0000	0.4867	0.3374	0.1252
uid57615	0.386150	1.0000	0.4629	0.3814	0.1304
uid58209	0.386377	1.0000	0.5763	0.5835	0.1822
uid57593	0.386599	1.0000	0.5259	0.4654	0.1592
uid57613	0.386627	1.0000	0.4587	0.3594	0.1262
uid61647	0.386678	1.0000	0.5314	0.5040	0.1630
uid177517	0.386825	1.0000	0.4551	0.3635	0.1268
uid57643	0.386837	1.0000	0.5664	0.6639	0.2152
uid66301	0.386973	1.0000	0.4792	0.3513	0.1395
uid49953	0.387481	1.0000	0.5113	0.4352	0.1431
uid50539	0.387626	1.0000	0.5240	0.4519	0.1550
uid66391	0.387649	1.0000	0.4928	0.4300	0.1438
uid176370	0.388257	1.0000	0.4955	0.3632	0.1408
uid59899	0.388281	1.0000	0.5016	0.3462	0.1276
uid58967	0.388370	1.0000	0.6207	0.7023	0.2582
uid205541	0.388408	1.0000	0.4872	0.3651	0.1317
uid42975	0.388465	1.0000	0.5006	0.3768	0.1419
uid49469	0.388581	1.0000	0.5746	0.5552	0.1755
uid193704	0.388819	1.0000	0.5067	0.4075	0.1532
uid68745	0.388821	1.0000	0.5700	0.5594	0.1833
uid58081	0.388878	1.0000	0.5045	0.4102	0.1587
uid57849	0.388988	1.0000	0.5634	0.6404	0.2056
uid174460	0.389138	1.0000	0.5022	0.4053	0.1577
uid75113	0.389463	1.0000	0.5413	0.5581	0.1775
uid58387	0.389495	1.0000	0.5115	0.4397	0.1674
uid58859	0.389502	1.0000	0.5155	0.4486	0.1511
uid162023	0.389564	1.0000	0.5740	0.6506	0.2206
uid58189	0.389564	1.0000	0.5694	0.5855	0.1950
uid197194	0.389612	1.0000	0.5789	0.6526	0.2004
uid58383	0.389866	1.0000	0.5060	0.4288	0.1624
uid58047	0.389876	1.0000	0.4785	0.3859	0.1257
uid58515	0.389950	1.0000	0.5016	0.4047	0.1571
uid58389	0.390207	1.0000	0.5006	0.4050	0.1578
uid46181	0.390248	1.0000	0.5930	0.5828	0.2012
uid73771	0.390456	1.0000	0.5837	0.6510	0.2006
uid162511	0.390560	1.0000	0.5003	0.4049	0.1577
uid58603	0.390574	1.0000	0.5362	0.4983	0.1571
[truncated: 515 more rows]
