# Supplementary material for: Quickly Finding Orthologs as Reciprocal Best Hits with BLAT, LAST, and UBLAST: How Much Do We Miss?
Source: PLoS One. 2014 Jul 11;9(7):e101850. doi: 10.1371/journal.pone.0101850 (PMC4094424; doi:10.1371/journal.pone.0101850)
Supplement: Table Set S2 — These tables contain reciprocal best hit counts and homolog pair counts organized on a per query genome fashion. The directory contains the R-script used to run the t-tests comparing the results from each program, and a table with the results of these t-tests. (ZIP) [file pone.0101850.s002.zip › S2-Tables-Stats-Pairs/uid57779.RBH.tbl]

Genome	GSS	blastp	usearch7	last	blat
uid13961	0.128199	625	470	470	4
uid58009	0.143423	96	46	63	NA
uid1433	0.149683	628	461	472	8
uid10623	0.177136	484	343	356	6
uid48993	0.177847	293	178	196	NA
uid155	0.178163	150	92	105	1
uid12410	0.182221	570	388	428	8
uid39575	0.183206	508	370	382	5
uid45893	0.183777	305	206	222	2
uid58719	0.183981	320	212	228	2
uid62227	0.184497	297	193	206	NA
uid59133	0.185448	292	193	211	NA
uid51395	0.186047	339	243	256	NA
uid63631	0.186760	438	294	316	1
uid75119	0.187192	299	203	215	NA
uid167488	0.187357	316	202	220	NA
uid14003	0.187809	663	485	483	7
uid57755	0.188659	334	229	236	1
uid162201	0.189166	312	217	223	2
uid73415	0.189383	365	248	275	2
uid65089	0.189798	418	298	308	NA
uid58365	0.189800	331	217	243	1
uid58421	0.190394	385	255	275	NA
uid58635	0.191373	419	271	292	NA
uid51875	0.191474	353	243	263	1
uid183486	0.193330	370	259	264	NA
uid58711	0.193369	428	297	314	1
uid74443	0.193721	430	284	314	NA
uid66875	0.194158	417	280	295	1
uid82379	0.194618	440	309	314	NA
uid58787	0.196176	430	291	317	NA
uid66329	0.196395	420	285	309	1
uid57807	0.196459	465	309	330	2
uid58563	0.196794	367	254	265	1
uid52827	0.196853	455	325	341	1
uid84411	0.197087	442	309	330	NA
uid61573	0.197742	410	280	286	3
uid10698	0.197830	552	420	425	7
uid58717	0.197964	449	312	341	1
uid189028	0.198244	468	318	330	1
uid57757	0.198421	374	251	276	NA
uid57727	0.198435	419	298	307	NA
uid58825	0.198504	482	328	357	NA
uid168259	0.198513	413	292	311	2
uid43679	0.198675	485	328	358	NA
uid57883	0.198733	335	217	252	NA
uid58041	0.198860	445	302	318	1
uid189027	0.199086	464	317	327	1
uid58409	0.199271	422	303	315	NA
uid58923	0.199472	485	326	360	NA
uid58379	0.199492	467	314	327	1
uid58601	0.199690	361	254	274	NA
uid58871	0.199740	500	338	366	NA
uid162067	0.200313	498	341	364	NA
uid162071	0.200860	483	331	347	NA
uid58841	0.201162	483	332	364	NA
uid57721	0.201549	490	330	366	NA
uid39439	0.201827	520	379	397	10
uid39573	0.202118	520	358	383	6
uid58849	0.202252	493	334	369	NA
uid197216	0.202254	480	328	351	NA
uid59399	0.202442	429	313	326	3
uid57751	0.202529	402	286	301	3
uid58851	0.202848	489	343	368	NA
uid70841	0.203610	402	289	310	2
uid49529	0.203809	390	269	275	4
uid167998	0.203929	462	313	353	NA
uid57753	0.204006	397	285	295	4
uid68281	0.205326	388	278	296	2
uid14005	0.205828	58	40	48	1
uid59043	0.205971	424	294	317	3
uid54735	0.206601	415	295	311	4
uid59389	0.206877	440	308	344	2
uid18881	0.207687	557	393	419	5
uid58225	0.208019	467	336	351	2
uid184407	0.208679	384	282	286	1
uid38659	0.209009	551	380	412	6
uid57713	0.209577	392	264	279	3
uid59347	0.210313	401	273	290	1
uid41131	0.210355	400	280	288	1
uid54733	0.210423	455	322	334	3
uid43333	0.211006	388	272	293	3
uid43493	0.211260	400	267	285	3
uid61411	0.211405	346	241	259	1
uid57717	0.212165	503	363	354	1
uid48803	0.212499	378	267	286	NA
uid167261	0.212518	448	320	340	3
uid62903	0.212571	441	322	334	3
uid176129	0.212730	376	261	276	1
uid176707	0.212739	441	315	320	1
uid66551	0.213235	446	318	328	3
uid58823	0.213253	384	259	285	4
uid184406	0.213361	494	356	374	2
uid169620	0.213396	463	335	343	4
uid65269	0.213600	445	314	328	1
uid57873	0.213688	462	337	343	4
uid42499	0.214042	386	270	283	2
uid184819	0.214247	553	388	409	3
uid51637	0.214339	408	281	301	1
uid74437	0.215191	619	455	454	1
uid195930	0.215344	387	289	287	1
uid51535	0.215406	378	265	288	2
uid57877	0.215457	423	287	312	3
uid59189	0.215589	579	403	429	1
uid68105	0.216608	663	489	495	NA
uid40863	0.216814	483	339	345	2
uid58561	0.216872	522	358	383	4
uid190182	0.217139	551	406	423	NA
uid67321	0.217216	410	283	294	3
uid63623	0.217223	500	343	365	5
uid51607	0.217246	148	97	103	1
uid52695	0.217902	501	350	378	4
uid58469	0.217918	414	296	314	2
uid45857	0.217943	445	317	330	2
uid58785	0.218031	430	299	324	1
uid46245	0.218286	631	454	472	NA
uid58827	0.218515	412	291	305	3
uid72619	0.218884	NA	NA	NA	NA
uid176130	0.218960	380	263	283	2
uid57769	0.218973	497	350	377	NA
uid54919	0.219021	654	481	495	1
uid61571	0.219144	501	355	377	NA
uid58035	0.219294	450	305	325	3
uid70729	0.219302	449	303	328	5
uid58903	0.219303	389	276	290	1
uid81199	0.219399	477	333	368	5
uid58407	0.219496	390	260	277	1
uid201033	0.219530	476	330	346	2
uid58435	0.219650	566	392	422	1
uid171337	0.219710	621	438	460	1
uid42887	0.219766	530	381	392	4
uid43501	0.219811	705	510	554	2
uid57719	0.219876	639	473	490	4
uid58847	0.219891	442	300	322	2
uid59107	0.219918	602	427	461	1
uid58181	0.220004	537	371	402	4
uid72475	0.220014	642	474	498	4
uid66207	0.220085	481	341	370	4
uid162019	0.220515	532	386	399	1
uid74439	0.220789	617	442	474	NA
uid58741	0.220814	438	301	321	4
uid61623	0.221458	537	393	405	3
uid58947	0.221694	445	304	329	3
uid58807	0.221778	592	429	452	3
uid12377	0.221888	516	363	386	7
uid196597	0.221897	411	300	314	1
uid184863	0.222026	665	490	494	1
uid58673	0.222145	530	390	396	1
uid171377	0.222391	505	355	379	4
uid58767	0.222512	430	303	315	3
uid50305	0.222654	672	492	502	3
uid46845	0.222834	694	505	538	1
uid60167	0.223655	350	251	270	2
uid190185	0.224718	548	394	398	5
uid57879	0.225674	621	440	463	7
uid57893	0.225911	599	420	438	9
uid167315	0.226033	651	487	507	3
uid157911	0.226400	479	330	365	5
uid67359	0.226433	467	328	341	5
uid184864	0.227306	527	372	383	4
uid57715	0.228021	589	427	435	6
uid59193	0.228305	514	376	381	7
uid58023	0.229100	490	349	360	8
uid177925	0.230547	547	402	411	7
uid49857	0.231606	469	337	348	7
uid68249	0.233650	481	352	362	7
uid171259	0.236370	155	118	126	4
uid58815	0.236708	496	352	373	5
uid170731	0.236731	152	110	123	5
uid197195	0.238089	151	118	127	4
uid47313	0.239572	474	340	368	6
uid63665	0.239951	150	114	128	2
uid61897	0.240441	152	120	130	2
uid59311	0.245615	74	52	55	3
uid202216	0.249391	671	533	547	26
uid157331	0.255708	852	702	718	14
uid78143	0.257795	748	597	597	16
uid57583	0.259188	695	565	571	22
uid193703	0.259703	1018	818	840	42
uid58625	0.260137	706	574	574	16
uid59253	0.261238	628	512	523	15
uid203361	0.261485	324	261	275	12
uid205052	0.261912	266	204	223	6
uid59215	0.261918	747	595	619	23
uid162053	0.262439	267	204	223	6
uid58419	0.262573	782	627	649	17
uid52599	0.262611	796	650	661	24
uid58367	0.263504	1038	856	861	40
uid58695	0.263651	1028	827	842	39
uid68449	0.263734	799	627	671	17
uid202217	0.264108	724	585	597	35
uid58205	0.264462	267	207	232	6
uid158863	0.264475	727	587	613	26
uid59545	0.264850	687	545	560	22
uid67365	0.264888	865	730	726	20
uid61589	0.265215	991	835	811	24
uid162179	0.265238	757	616	625	23
uid66607	0.265327	828	692	691	29
uid62695	0.265493	725	567	611	24
uid167988	0.265648	688	538	553	21
uid59883	0.265695	690	542	553	23
uid162029	0.265747	180	137	135	1
uid65781	0.265950	729	603	597	17
uid193770	0.266056	707	565	597	21
uid46257	0.266096	897	746	757	26
uid58397	0.266157	927	742	763	30
uid57709	0.266190	260	204	215	4
uid49695	0.266210	732	587	634	26
uid58039	0.266217	267	207	230	6
uid58059	0.266269	269	208	230	6
uid162333	0.266287	1208	1010	1004	32
uid197180	0.266385	435	357	355	19
uid193702	0.266385	732	593	616	22
uid59205	0.266451	756	624	632	19
uid87065	0.266540	412	341	345	11
uid58747	0.266560	794	638	655	14
uid158869	0.266566	644	516	546	22
uid82367	0.266634	178	136	135	2
uid173371	0.266695	223	170	187	6
uid58977	0.266741	429	353	361	11
uid49131	0.266809	733	582	622	22
uid68447	0.266907	415	343	348	11
uid201428	0.267018	414	344	346	11
uid57585	0.267132	412	340	345	11
uid158861	0.267231	721	568	606	22
uid185759	0.267413	254	203	215	4
uid176920	0.267467	410	339	346	10
uid168321	0.267524	967	769	783	33
uid58677	0.267524	722	578	611	23
uid85495	0.267567	261	208	218	4
uid158871	0.267577	639	514	545	22
uid87051	0.267622	414	344	347	11
uid87069	0.267637	414	344	346	11
uid62461	0.267648	184	140	137	1
uid87067	0.267660	414	343	346	11
uid57939	0.267724	716	566	598	21
uid159865	0.267730	723	571	604	23
uid159543	0.267845	396	331	335	10
uid62693	0.267879	728	573	612	21
uid177930	0.267964	368	300	317	16
uid47323	0.268103	909	773	766	23
uid59065	0.268157	771	647	643	23
uid58887	0.268438	243	199	200	8
uid157907	0.268532	778	642	658	27
uid60163	0.268535	731	568	609	19
uid57711	0.268537	243	199	200	8
uid61577	0.268559	894	735	751	19
uid89391	0.268709	1062	882	916	39
uid162027	0.268822	248	193	207	4
uid58833	0.268936	723	568	611	22
uid42615	0.269049	1068	871	889	32
uid173372	0.269232	242	188	201	7
uid57729	0.269276	346	266	283	8
uid184818	0.269289	781	620	642	22
uid58559	0.269355	658	519	554	19
uid81629	0.269471	760	616	624	21
uid58659	0.269490	1029	840	829	33
uid65087	0.269503	1181	993	976	32
uid58655	0.269572	772	641	639	21
uid184824	0.269771	283	229	233	10
uid195908	0.269791	906	756	769	21
uid57693	0.269858	976	801	819	27
uid162087	0.269883	278	226	232	8
uid58077	0.269918	282	225	228	8
uid202924	0.269941	781	639	642	21
uid58565	0.269942	1003	823	814	36
uid197184	0.270005	621	482	513	19
uid61569	0.270092	291	231	238	7
uid51377	0.270122	729	596	604	19
uid59047	0.270128	1000	843	859	27
uid162513	0.270145	670	542	569	20
uid43465	0.270147	1188	983	991	35
uid57705	0.270186	424	337	356	8
uid176921	0.270237	695	571	585	20
uid77129	0.270259	812	685	672	27
uid67367	0.270344	902	759	761	31
uid59011	0.270363	243	198	205	9
uid58513	0.270452	903	761	759	21
uid46663	0.270548	1118	920	915	25
uid55487	0.270589	553	450	459	18
uid58949	0.270621	650	534	527	9
uid51695	0.270738	277	222	231	8
uid177081	0.270742	370	299	322	14
uid42501	0.270891	1136	921	942	36
uid197178	0.271065	639	525	529	20
uid162335	0.271074	397	332	333	16
uid57707	0.271123	241	189	202	7
uid158867	0.271157	664	532	567	21
uid162001	0.271198	279	217	227	6
uid62207	0.271255	883	719	723	26
uid57723	0.271261	773	632	639	22
uid87003	0.271270	276	223	232	8
uid58501	0.271297	858	712	743	26
uid161943	0.271353	905	745	762	26
uid184826	0.271376	1200	998	1013	41
uid65091	0.271396	737	592	589	25
uid163693	0.271433	660	528	565	20
uid183004	0.271491	904	759	751	26
uid197177	0.271498	482	396	395	23
uid59357	0.271593	662	530	568	21
uid58683	0.271606	710	573	576	22
uid59359	0.271613	661	532	569	21
uid158865	0.271637	662	531	566	21
uid181997	0.271656	281	225	235	7
uid58911	0.271754	654	529	560	21
uid173370	0.271799	237	185	197	8
uid61625	0.271818	930	789	785	27
uid158173	0.271856	627	508	502	15
uid201038	0.271937	1213	987	1010	37
uid43467	0.271954	1127	948	935	34
uid68707	0.271987	789	656	675	28
uid59225	0.272119	398	315	333	14
uid57703	0.272121	943	780	813	24
uid59077	0.272161	1203	1000	995	39
uid62959	0.272215	633	530	537	19
uid163691	0.272222	661	530	565	21
uid42777	0.272247	773	635	641	22
uid58149	0.272305	1139	944	943	33
uid197160	0.272377	639	519	527	21
uid162045	0.272383	541	448	450	14
uid57961	0.272386	418	337	355	8
uid167487	0.272448	1124	933	963	33
uid202219	0.272655	1185	993	991	38
uid43091	0.272660	733	590	620	24
uid58935	0.272711	781	633	638	21
uid43211	0.272797	532	417	441	14
uid58125	0.272810	383	308	329	15
uid58793	0.272850	393	320	327	14
uid58067	0.272885	1077	901	908	35
uid58951	0.272889	1191	991	995	31
uid71231	0.272977	386	312	330	16
uid57881	0.273034	902	718	726	33
uid161241	0.273038	387	315	330	15
uid161957	0.273049	902	718	726	33
uid45895	0.273097	1132	924	933	35
uid174511	0.273113	1160	936	975	34
uid162165	0.273122	381	308	334	16
uid58109	0.273124	1150	936	968	36
uid48821	0.273140	974	800	835	24
uid51367	0.273176	703	586	614	23
uid197182	0.273221	507	415	428	20
uid173373	0.273234	233	182	197	7
uid58061	0.273263	269	210	221	9
uid59429	0.273301	376	309	321	15
uid168323	0.273340	840	703	729	26
uid58791	0.273365	404	327	335	16
uid172734	0.273486	112	79	88	4
uid164001	0.273521	994	818	823	30
uid68055	0.273610	1137	931	959	31
uid47087	0.273670	293	233	248	13
uid58649	0.273728	974	821	830	26
uid48819	0.273732	860	695	712	25
uid59071	0.273752	823	690	719	30
uid60583	0.273777	962	812	795	26
uid175574	0.273795	444	357	371	15
uid57581	0.273822	380	311	324	15
uid161999	0.273832	276	215	221	6
uid159867	0.273850	378	306	329	16
uid161197	0.273857	384	313	327	15
uid51489	0.273863	874	718	726	30
uid162059	0.273892	892	722	756	27
uid89375	0.273984	790	652	663	30
uid68691	0.274022	282	221	237	7
uid58653	0.274026	382	310	330	13
uid174812	0.274054	1082	902	903	30
uid57993	0.274080	276	215	224	6
uid66297	0.274081	1117	925	938	31
uid175523	0.274122	1005	821	828	29
uid58899	0.274157	930	765	805	31
uid161941	0.274165	903	743	764	27
uid66601	0.274278	807	650	681	15
uid59281	0.274288	929	766	778	30
uid168665	0.274293	282	222	238	7
uid59053	0.274299	898	721	762	20
uid59291	0.274303	824	671	690	19
uid158169	0.274319	1267	1046	1029	38
uid46219	0.274374	588	498	500	23
uid59095	0.274379	706	566	585	17
uid57759	0.274396	753	618	640	20
uid43725	0.274442	1093	912	942	35
uid189029	0.274456	927	765	778	28
uid59325	0.274518	255	201	220	5
uid40845	0.274601	1024	871	870	27
uid58065	0.274622	888	700	718	33
uid57925	0.274623	901	743	775	30
uid46679	0.274628	277	220	239	8
uid66603	0.274634	653	538	541	27
uid196849	0.274678	1177	966	978	38
uid57695	0.274697	931	767	780	30
uid72627	0.274697	1217	1006	1012	36
uid159993	0.274714	418	350	363	9
uid58101	0.274730	903	725	760	25
uid58781	0.274762	928	763	780	30
uid159879	0.274763	421	354	364	9
uid159881	0.274763	421	354	364	9
uid86889	0.274774	928	764	778	30
uid176501	0.274807	901	729	761	27
uid89387	0.274854	995	823	823	28
uid58983	0.274880	1225	1022	1020	36
uid59069	0.274909	936	774	785	31
uid170532	0.274919	931	774	783	30
uid203790	0.274933	935	774	785	30
uid67501	0.274961	945	789	813	25
uid57971	0.274969	453	369	380	15
uid172628	0.274989	272	217	226	6
uid196798	0.274998	429	355	366	10
uid58311	0.275021	397	319	335	13
uid49489	0.275058	706	590	610	22
uid59349	0.275068	422	351	364	9
uid162177	0.275116	909	722	761	24
uid197217	0.275132	1233	1001	1019	39
uid89385	0.275146	997	813	826	28
uid68143	0.275152	946	796	816	23
uid48643	0.275159	951	777	769	20
uid182929	0.275162	1098	925	907	34
uid184832	0.275170	941	775	783	30
uid58853	0.275233	934	775	783	31
uid49331	0.275253	746	605	638	30
uid185758	0.275262	934	771	784	31
uid168322	0.275286	1101	911	907	37
uid40839	0.275290	1235	1003	1028	42
uid58599	0.275297	1044	875	858	34
uid58993	0.275327	949	765	759	29
uid197218	0.275330	931	767	775	30
uid167994	0.275334	1002	826	819	28
uid184829	0.275356	942	773	786	30
uid57777	0.275381	931	774	782	31
uid161919	0.275446	788	635	640	25
uid53543	0.275482	292	236	245	9
uid41169	0.275483	825	663	672	27
uid59409	0.275493	889	721	744	27
uid184828	0.275566	931	774	782	30
uid196793	0.275572	430	355	366	10
uid83619	0.275575	936	776	784	31
uid58417	0.275578	934	776	783	31
uid179383	0.275592	931	779	797	32
uid193763	0.275662	932	766	778	29
uid43209	0.275663	968	795	805	21
uid48071	0.275668	892	727	757	27
uid61633	0.275680	427	356	366	10
uid184830	0.275705	936	780	786	29
uid179069	0.275714	1027	832	880	29
uid57785	0.275730	426	357	362	9
uid198524	0.275741	881	715	744	23
uid80745	0.275757	894	722	753	27
uid58511	0.275773	946	767	758	28
uid83157	0.275835	774	625	637	29
uid172630	0.275861	272	217	224	6
uid159863	0.275871	421	351	364	9
uid170533	0.275916	885	736	750	27
uid57699	0.275952	972	796	819	28
uid202218	0.275953	917	762	768	30
uid43093	0.275954	698	583	607	28
uid172629	0.275969	272	216	225	6
uid66779	0.275975	1028	862	892	24
uid60859	0.275997	283	222	236	7
uid86651	0.276003	1138	955	955	32
uid57783	0.276019	443	365	373	12
uid172626	0.276031	272	217	224	6
uid172627	0.276040	272	217	225	6
uid196777	0.276049	424	352	361	10
uid172624	0.276050	272	216	225	6
uid196794	0.276084	429	356	366	10
uid196795	0.276087	429	356	365	10
uid172625	0.276092	272	216	225	6
uid198643	0.276101	429	358	368	10
uid198644	0.276101	429	358	367	10
uid196790	0.276104	429	356	366	10
uid196792	0.276106	429	356	366	10
uid175575	0.276106	435	356	371	13
uid196789	0.276107	429	356	366	10
uid196796	0.276120	429	356	365	10
uid196791	0.276120	429	356	365	10
uid196788	0.276120	429	356	366	10
uid196799	0.276120	429	356	365	10
uid196787	0.276120	429	356	366	10
uid54947	0.276144	926	767	779	31
uid196784	0.276147	429	355	365	10
uid58773	0.276153	105	78	89	6
uid196797	0.276159	429	356	365	10
uid196785	0.276166	429	355	365	10
uid174334	0.276170	1110	936	946	29
uid196782	0.276171	427	354	365	9
uid57637	0.276181	427	355	365	9
uid58523	0.276188	1007	816	848	33
uid161997	0.276197	932	772	782	31
uid175571	0.276197	435	356	368	13
uid162137	0.276198	903	723	760	25
uid62905	0.276217	934	780	797	25
uid57775	0.276242	923	761	774	29
uid197154	0.276249	290	234	243	8
uid175578	0.276266	436	359	370	15
uid202426	0.276270	970	799	816	26
uid196800	0.276275	429	356	364	10
uid58333	0.276295	429	356	368	9
uid81777	0.276300	1096	936	893	34
uid59351	0.276317	422	354	366	9
uid59079	0.276348	861	716	734	27
uid70731	0.276355	939	774	783	31
uid57803	0.276367	1068	887	865	45
uid196774	0.276396	428	354	365	9
uid172631	0.276396	272	217	225	6
uid51721	0.276417	779	645	652	29
uid162183	0.276442	927	768	774	31
uid196783	0.276444	427	355	365	10
uid183002	0.276501	1144	986	954	39
uid161353	0.276504	429	353	365	9
uid178352	0.276510	1087	914	887	36
uid161377	0.276510	429	353	365	9
uid61635	0.276514	427	356	366	10
uid161409	0.276520	429	352	365	9
uid59221	0.276529	1137	935	959	24
uid196770	0.276547	424	354	365	9
uid196769	0.276547	424	354	365	9
uid196775	0.276564	427	354	365	10
uid41403	0.276568	1075	880	900	35
uid68839	0.276579	923	762	775	30
uid196779	0.276585	426	352	364	9
uid196776	0.276593	427	355	364	10
uid68843	0.276614	422	355	362	10
uid196771	0.276618	424	353	365	9
uid80735	0.276632	899	722	752	27
uid196778	0.276658	428	355	364	10
uid161369	0.276662	428	352	364	10
uid172733	0.276672	108	80	89	4
uid196786	0.276690	428	356	366	10
uid58969	0.276695	1140	941	977	32
uid196781	0.276696	428	354	364	9
uid196780	0.276696	428	354	364	9
uid196772	0.276698	428	354	364	10
uid161403	0.276705	427	353	364	10
uid196773	0.276794	427	354	365	9
uid57767	0.276814	1103	927	917	32
uid68451	0.276826	666	556	570	21
uid172736	0.276844	105	73	84	5
uid58167	0.276849	1113	930	912	31
uid193657	0.276855	1266	1023	1049	42
uid62099	0.276857	293	236	243	8
uid171830	0.276895	1284	1093	1058	41
uid50565	0.276897	1283	1094	1058	41
uid61619	0.276900	275	219	241	8
uid80733	0.276964	899	723	754	25
uid58287	0.276965	974	830	826	34
uid50609	0.276972	798	657	671	22
uid197162	0.276975	809	691	693	28
uid197176	0.277014	652	560	545	22
uid175576	0.277026	434	352	366	13
uid158369	0.277047	851	696	706	20
uid66777	0.277095	1118	931	924	30
uid158689	0.277114	1283	1089	1054	41
uid175572	0.277183	434	353	371	12
uid175573	0.277229	438	358	374	13
uid162063	0.277231	440	359	374	11
uid183003	0.277238	995	827	846	28
uid172735	0.277263	105	76	83	5
uid58509	0.277274	842	689	692	33
uid89395	0.277298	1087	879	887	35
uid197157	0.277340	753	643	641	22
uid59411	0.277371	798	666	694	26
uid82365	0.277375	945	793	828	27
uid57739	0.277385	1245	1034	1027	41
uid175255	0.277390	822	678	686	29
uid61639	0.277404	764	634	653	24
uid58857	0.277442	752	614	611	24
uid41885	0.277460	1057	877	877	30
uid197183	0.277466	752	629	646	19
uid48999	0.277471	1004	819	865	34
uid57809	0.277552	438	363	357	9
uid57963	0.277557	441	364	374	12
uid183109	0.277560	1001	837	837	32
uid57829	0.277574	442	366	360	9
uid47083	0.277595	775	665	670	24
uid67407	0.277617	711	579	591	29
uid159529	0.277636	438	363	358	10
uid52609	0.277657	1266	1061	1068	40
uid77027	0.277680	1166	957	973	42
uid167484	0.277681	426	353	364	10
uid41935	0.277695	950	796	820	30
uid59085	0.277700	1010	829	850	35
uid189026	0.277704	435	354	367	12
uid161361	0.277708	425	352	363	9
uid57997	0.277783	441	367	360	9
uid203791	0.277803	1220	1042	1020	33
uid193712	0.277869	424	352	365	10
uid193713	0.277879	424	352	365	10
uid179070	0.277890	445	362	375	11
uid53037	0.277896	824	683	696	29
uid161995	0.277898	424	352	364	10
uid61611	0.277902	960	807	833	23
uid57905	0.277912	961	806	831	23
uid167483	0.277912	424	352	364	10
uid159845	0.277918	442	361	375	12
uid49535	0.277921	878	726	754	20
uid175577	0.277936	436	359	373	13
uid62939	0.277962	914	742	755	28
uid62245	0.277971	879	731	733	29
uid68753	0.277980	887	740	743	31
uid167485	0.278004	425	353	364	10
uid47507	0.278016	835	691	695	27
uid193708	0.278024	960	805	829	23
uid62135	0.278042	919	759	759	30
uid58879	0.278045	706	582	586	28
uid177080	0.278101	1240	1044	1031	34
uid58141	0.278108	1140	928	983	37
uid59051	0.278143	811	651	659	23
uid43413	0.278182	1166	967	941	46
uid57811	0.278185	440	364	359	9
uid58305	0.278195	760	643	662	25
uid163151	0.278200	689	547	555	20
uid183005	0.278215	1017	849	833	30
uid58507	0.278230	840	688	692	33
uid172732	0.278270	104	74	88	4
uid42521	0.278431	1271	1054	1046	40
uid62003	0.278435	918	769	797	29
uid77117	0.278438	1186	979	964	43
uid88073	0.278457	954	797	798	32
uid73895	0.278478	915	782	763	30
uid197167	0.278479	517	423	424	23
uid66295	0.278525	437	365	365	14
uid182935	0.278539	638	496	559	30
uid197361	0.278551	881	724	761	29
uid183111	0.278563	1040	884	870	35
uid162187	0.278584	1181	970	957	43
uid58043	0.278610	1074	892	897	39
uid89409	0.278633	1275	1059	1054	42
uid63621	0.278660	437	361	374	12
uid175579	0.278660	442	361	370	12
uid193765	0.278675	794	627	662	20
uid46531	0.278676	1270	1037	1028	43
uid82931	0.278759	1259	1070	1047	44
uid159523	0.278762	442	361	373	12
uid159525	0.278770	440	360	375	12
uid188688	0.278783	770	645	658	24
uid182933	0.278798	1069	879	878	46
uid159527	0.278816	441	361	375	12
uid162041	0.278888	839	689	693	29
uid59197	0.278892	753	628	630	25
uid58123	0.278932	813	685	693	29
uid197179	0.278933	865	702	718	29
uid65271	0.278949	881	706	709	35
uid58965	0.278965	1136	941	921	32
uid189753	0.278966	1273	1057	1053	42
uid57657	0.278984	1007	828	842	35
uid68841	0.279000	997	832	839	25
uid159521	0.279037	440	360	374	12
uid81779	0.279038	881	738	743	25
uid59421	0.279230	1092	897	900	31
uid88061	0.279265	999	836	847	27
uid197161	0.279340	808	694	693	28
uid162219	0.279342	795	627	664	18
uid57801	0.279366	1249	1052	1053	42
uid184077	0.279519	759	631	638	23
uid86913	0.279521	1226	1011	1007	32
uid75107	0.279702	1111	914	902	31
uid58897	0.279709	989	828	852	24
uid189953	0.279851	963	807	818	27
uid183114	0.279866	1060	908	906	37
uid67253	0.279875	1085	905	903	32
uid59341	0.279880	893	757	765	31
uid58491	0.279908	1120	937	931	27
uid58203	0.280012	1121	915	927	37
uid62225	0.280062	1013	819	852	33
uid50555	0.280075	787	641	664	25
uid49049	0.280092	826	683	713	27
uid58901	0.280124	557	440	464	22
uid59033	0.280139	832	699	717	24
uid41997	0.280151	967	814	816	38
uid61403	0.280167	1079	880	894	31
uid175256	0.280170	832	696	697	27
uid59169	0.280200	856	729	733	32
uid59423	0.280204	1022	839	860	28
uid168257	0.280310	838	682	694	27
uid52547	0.280317	1063	899	896	36
uid182931	0.280411	883	749	762	28
uid59025	0.280454	1059	868	864	36
uid63633	0.280458	898	753	772	21
uid183007	0.280466	999	834	846	32
uid193714	0.280486	909	743	786	28
uid59013	0.280530	998	844	837	38
uid197201	0.280615	795	687	702	32
uid183112	0.280645	1096	938	945	36
uid58465	0.280678	1118	938	930	28
uid84301	0.280711	827	679	700	24
uid62789	0.280720	1013	850	883	32
uid183339	0.280726	1042	875	871	37
uid57641	0.280764	699	574	577	29
uid162167	0.280868	793	663	695	25
uid49485	0.280996	1021	842	879	36
uid58323	0.280999	774	641	661	31
uid83125	0.281040	1178	981	982	44
uid183110	0.281121	1025	872	869	35
uid57737	0.281187	788	621	662	25
uid46251	0.281201	741	605	598	21
uid46661	0.281239	975	832	865	39
uid49483	0.281239	1135	959	971	38
uid58399	0.281298	786	651	656	26
uid184820	0.281301	1114	936	926	36
uid197155	0.281313	798	655	670	33
uid58463	0.281393	1143	965	921	38
uid198526	0.281400	975	830	862	39
uid59019	0.281478	1225	1017	1033	40
uid70727	0.281510	745	610	613	28
uid178948	0.281511	880	747	762	25
uid59005	0.281515	968	800	812	28
uid183113	0.281552	961	829	835	34
uid190882	0.281587	740	605	598	21
uid58413	0.281600	596	486	492	12
uid57697	0.281613	637	527	542	20
uid59137	0.281694	922	766	785	29
uid59293	0.281705	637	526	542	21
uid183008	0.281761	884	755	745	26
uid61581	0.281809	784	655	681	35
uid190183	0.281829	589	483	487	11
uid67369	0.281923	918	761	765	28
uid59041	0.281954	657	550	571	28
uid190184	0.282002	593	482	490	12
uid59099	0.282096	897	736	771	22
uid57691	0.282102	824	680	703	23
uid59195	0.282151	647	526	553	28
uid168180	0.282154	793	663	668	27
uid169879	0.282174	834	685	714	27
uid68291	0.282197	835	683	714	27
uid58319	0.282200	789	654	679	28
uid159675	0.282201	798	652	691	24
uid183485	0.282222	1034	848	882	32
uid83605	0.282241	830	685	703	26
uid57763	0.282253	591	482	483	11
uid62947	0.282278	1229	1038	1051	40
uid63629	0.282282	1075	899	948	31
uid58033	0.282298	847	716	730	21
uid42393	0.282326	594	486	491	12
uid183338	0.282453	939	799	799	27
uid59055	0.282462	1044	889	911	31
uid182928	0.282478	928	779	778	33
uid58621	0.282482	977	823	833	34
uid59435	0.282488	1062	866	890	36
uid58005	0.282511	239	199	203	10
uid182930	0.282521	1083	920	898	38
uid167260	0.282568	807	668	700	25
uid62273	0.282598	886	749	756	32
uid58489	0.282598	1113	932	931	27
uid157909	0.282622	793	658	695	25
uid68317	0.282678	1082	907	906	37
uid84299	0.282686	841	695	716	24
uid84297	0.282693	820	673	702	26
uid205422	0.282695	1019	871	868	32
uid84303	0.282743	821	676	695	23
uid59113	0.282763	1174	975	963	37
uid159659	0.282777	832	685	712	26
uid49531	0.282852	701	595	602	24
uid182932	0.282905	1046	886	894	38
uid58477	0.282925	587	480	484	12
uid60837	0.282948	949	775	771	30
uid59219	0.282985	710	589	595	22
uid158165	0.282986	1022	862	859	42
uid13791	0.282994	1259	1075	1057	51
uid45927	0.282998	793	642	646	27
uid57773	0.283017	750	634	650	26
uid189748	0.283054	919	774	772	33
uid41925	0.283056	808	668	692	32
uid51369	0.283079	1113	943	924	41
uid183341	0.283126	882	751	749	24
uid84305	0.283127	822	671	695	23
uid197171	0.283152	954	813	804	30
uid84295	0.283158	822	673	699	26
uid83607	0.283185	819	672	698	26
uid59027	0.283185	980	818	818	35
uid197175	0.283191	665	555	561	22
uid159669	0.283229	796	657	696	25
uid58195	0.283261	1009	829	816	34
uid58285	0.283297	916	768	776	30
uid57659	0.283312	919	774	771	33
uid57651	0.283313	968	810	822	37
uid84309	0.283394	822	679	701	26
uid159875	0.283448	791	642	645	26
uid42011	0.283497	892	753	735	27
uid53509	0.283497	1029	837	880	31
uid183337	0.283506	865	719	721	25
uid82341	0.283533	925	768	770	26
uid83609	0.283552	793	663	695	26
uid66331	0.283590	758	625	642	24
uid48131	0.283614	627	529	532	13
uid183115	0.283642	1010	860	841	38
uid58325	0.283666	1308	1107	1075	50
uid159673	0.283730	799	660	693	25
uid61729	0.283741	1016	852	865	31
uid159667	0.283762	791	657	691	24
uid89381	0.283795	806	664	704	25
uid186842	0.283840	869	719	715	30
uid76945	0.283851	999	855	853	41
uid54205	0.283867	899	735	740	29
uid58537	0.283987	862	721	742	20
uid59143	0.284025	983	818	824	35
uid60855	0.284110	885	725	758	29
uid49533	0.284121	993	843	855	29
uid159671	0.284157	793	656	689	25
uid84317	0.284162	820	676	703	25
uid63397	0.284230	913	761	751	36
uid168182	0.284251	957	786	791	31
uid159677	0.284286	798	661	699	25
uid41735	0.284312	634	526	533	23
uid162175	0.284342	803	664	704	24
uid41425	0.284400	1156	975	961	41
uid58223	0.284405	840	712	725	23
uid48829	0.284419	1085	879	901	34
uid46255	0.284423	857	713	735	39
uid168258	0.284491	786	654	680	25
uid61179	0.284494	657	558	569	25
uid57687	0.284525	647	533	530	18
uid197164	0.284596	847	693	710	32
uid57639	0.284606	998	833	827	37
uid159873	0.284676	902	759	763	33
uid197169	0.284678	628	521	525	24
uid50585	0.284681	803	669	706	26
uid42115	0.284683	580	475	479	12
uid158059	0.284699	902	759	761	33
uid159835	0.284704	902	759	762	33
uid157913	0.284722	902	759	763	33
uid59187	0.284736	920	757	772	41
uid49957	0.284736	1103	937	946	48
uid59777	0.284773	998	853	847	41
uid183340	0.284804	915	761	770	33
uid81197	0.284813	843	727	740	25
uid84311	0.284877	820	679	699	25
uid203333	0.284909	888	767	752	30
uid82951	0.284921	898	728	731	30
uid84313	0.284957	829	686	709	27
uid182934	0.284963	870	751	749	26
uid162031	0.285047	322	281	295	9
uid53251	0.285080	1071	905	931	40
uid160233	0.285082	668	570	568	25
uid58867	0.285083	660	557	551	22
uid84217	0.285112	1008	835	819	36
uid159537	0.285186	856	714	734	25
uid58179	0.285214	805	666	667	30
uid66189	0.285378	341	282	299	9
uid71485	0.285402	1041	907	866	29
uid53043	0.285448	859	702	727	32
uid50551	0.285496	1060	907	912	57
uid58813	0.285503	1077	903	917	38
uid58615	0.285567	1054	856	886	30
uid60789	0.285613	930	758	775	43
uid58535	0.285702	833	703	716	19
uid197156	0.285727	828	700	706	31
uid183006	0.285732	1012	839	851	33
uid60621	0.285817	685	587	590	23
uid128	0.285832	511	365	387	8
uid60849	0.285871	323	281	293	9
uid177079	0.285876	1050	880	880	33
uid68335	0.285995	751	627	628	26
uid188689	0.286110	904	780	770	31
uid58057	0.286135	987	809	846	35
uid61607	0.286156	794	670	691	35
uid184076	0.286172	1053	882	873	36
uid41875	0.286239	235	189	197	10
uid159665	0.286240	787	655	686	25
uid67985	0.286249	674	574	567	22
uid63269	0.286316	885	733	734	33
uid197168	0.286324	968	788	773	40
uid60171	0.286362	1101	926	934	40
uid58913	0.286382	1138	950	941	41
uid49725	0.286413	848	710	723	24
uid59049	0.286428	1114	940	950	35
uid68021	0.286465	613	518	511	17
uid161929	0.286482	639	545	550	23
uid59177	0.286545	726	599	605	17
uid162129	0.286579	862	726	739	23
uid197174	0.286594	843	708	701	33
uid58647	0.286632	597	522	527	21
uid63627	0.286643	792	671	672	26
uid51371	0.286668	992	840	843	39
uid68705	0.286687	843	716	710	33
uid58981	0.286740	707	568	602	18
uid61629	0.286763	1275	1078	1072	59
uid68743	0.286803	739	612	645	25
uid60161	0.286837	963	781	814	29
uid58481	0.286872	725	599	622	25
uid48589	0.286886	757	633	659	26
uid68141	0.286925	691	542	587	28
uid62159	0.286932	1032	860	852	31
uid162057	0.286953	662	548	547	22
uid58519	0.286959	1002	835	846	33
uid57665	0.287011	961	824	838	41
uid58667	0.287019	768	619	643	26
uid58275	0.287044	999	850	873	33
uid48359	0.287058	676	572	582	24
uid162017	0.287104	658	558	560	27
uid58985	0.287106	807	681	692	33
uid193658	0.287122	898	730	756	45
uid162013	0.287160	733	605	628	28
uid51877	0.287168	932	767	786	23
uid66593	0.287199	893	734	758	29
uid46231	0.287238	776	641	631	27
uid61609	0.287271	789	671	683	29
uid190704	0.287345	1068	903	904	40
uid58357	0.287359	679	564	563	20
uid58669	0.287394	811	657	670	23
uid73587	0.287431	876	748	750	32
uid61591	0.287436	884	730	745	33
uid58301	0.287466	1002	823	824	35
uid58031	0.287483	327	266	285	10
uid58861	0.287514	829	664	692	29
uid168183	0.287531	1062	894	906	42
uid58881	0.287562	946	787	794	29
uid65783	0.287586	889	735	770	36
uid63605	0.287664	675	575	580	25
uid72479	0.287671	952	785	782	29
uid59111	0.287672	1054	861	846	41
uid57685	0.287755	676	558	572	23
uid48073	0.287839	1034	843	846	31
uid71379	0.287872	570	475	482	14
uid197153	0.287940	332	270	283	9
uid60725	0.287948	938	772	776	36
uid42613	0.288009	1048	875	882	44
uid59417	0.288056	656	563	553	25
uid182482	0.288099	978	807	836	34
uid57987	0.288152	613	529	534	21
uid197163	0.288154	761	669	668	53
uid58133	0.288171	881	739	749	36
uid50385	0.288187	728	604	619	24
uid170732	0.288192	951	817	835	31
uid62911	0.288197	938	803	795	35
uid57761	0.288216	663	546	555	20
uid58011	0.288234	984	848	835	29
uid61613	0.288268	1031	882	880	36
uid58253	0.288268	984	800	803	37
uid68067	0.288304	908	739	766	30
uid57995	0.288334	677	561	587	21
uid58375	0.288365	779	661	663	37
uid162509	0.288389	1033	860	877	41
uid175904	0.288416	774	661	660	30
uid58309	0.288428	676	564	576	22
uid58029	0.288483	648	540	540	20
uid47079	0.288508	943	783	787	30
uid41729	0.288570	1016	844	847	37
uid161989	0.288573	876	722	737	37
uid58185	0.288598	838	672	706	33
uid61727	0.288624	875	737	756	40
uid61409	0.288649	667	536	584	23
uid73657	0.288658	820	687	700	29
uid175682	0.288663	729	603	617	25
uid59161	0.288722	801	656	680	25
uid175524	0.288767	351	290	294	15
uid59101	0.288774	917	763	768	36
uid58079	0.288794	637	549	558	24
uid54207	0.288890	857	709	719	27
uid58307	0.288984	672	543	561	21
uid162217	0.288987	662	537	574	17
uid201479	0.289022	675	560	576	25
uid159517	0.289126	585	486	493	13
uid58115	0.289130	759	606	655	20
uid197158	0.289131	610	503	512	31
uid178736	0.289172	853	718	718	39
uid73419	0.289185	872	729	737	29
uid58471	0.289259	723	604	609	28
uid186548	0.289267	744	623	640	27
uid63401	0.289280	938	788	794	29
uid62913	0.289284	1018	860	833	34
uid59413	0.289342	835	713	732	29
uid58963	0.289391	407	347	348	17
uid58863	0.289401	879	729	743	37
uid171958	0.289418	1239	1056	1054	41
uid58313	0.289424	662	532	558	21
uid168256	0.289508	766	619	637	30
uid194119	0.289512	860	733	729	27
uid70621	0.289554	1035	876	867	35
uid197159	0.289594	809	680	693	29
uid58525	0.289757	320	266	281	9
uid59439	0.289797	729	614	618	18
uid58131	0.289801	858	720	731	36
uid58437	0.289844	669	550	557	19
uid53537	0.289867	910	788	782	34
uid59183	0.289881	978	822	829	38
uid62183	0.289891	848	713	721	31
uid175777	0.289914	1103	918	934	52
uid58761	0.290004	627	539	538	28
uid168181	0.290013	860	729	713	27
uid58819	0.290023	671	544	555	20
uid55357	0.290033	733	612	617	30
uid58127	0.290037	892	736	764	41
uid58875	0.290038	734	615	617	28
uid57941	0.290109	1106	938	943	54
uid65787	0.290122	748	605	637	27
uid57701	0.290129	1231	1043	1043	41
uid201429	0.290131	737	613	627	36
uid58129	0.290162	809	683	698	33
uid61349	0.290170	1015	846	861	43
uid57787	0.290273	664	545	569	24
uid159857	0.290305	727	596	621	28
uid59001	0.290315	880	759	737	34
uid61595	0.290334	983	818	839	40
uid73421	0.290363	872	719	723	33
uid58359	0.290378	687	561	585	17
uid59361	0.290390	921	798	788	36
uid49661	0.290415	842	702	714	29
uid163997	0.290420	766	647	652	37
uid58685	0.290432	649	528	547	25
uid49001	0.290501	1084	903	904	39
uid84307	0.290614	941	802	796	41
uid58545	0.290647	840	689	722	27
uid195569	0.290666	836	697	717	36
uid186819	0.290700	835	701	719	35
uid59185	0.290712	857	721	727	44
uid58889	0.290741	430	358	364	7
uid60727	0.290760	750	622	647	29
uid58175	0.290857	847	723	745	38
uid158135	0.290925	981	808	819	38
uid203027	0.290938	655	543	559	22
uid59345	0.290939	793	641	664	28
uid72767	0.290992	997	834	829	37
uid162207	0.291046	667	546	563	23
uid81783	0.291048	1061	896	887	43
uid58423	0.291055	692	561	586	17
uid74445	0.291104	844	709	720	30
uid57919	0.291117	761	629	653	25
uid159985	0.291167	658	533	554	24
uid59127	0.291187	1030	863	889	43
uid195560	0.291315	773	653	644	32
uid58151	0.291355	871	728	742	37
uid178201	0.291373	667	549	567	26
uid59415	0.291385	662	546	565	24
uid178202	0.291389	665	547	565	26
uid203028	0.291419	647	531	552	24
uid178203	0.291481	665	546	565	26
uid81083	0.291502	389	313	330	11
uid57789	0.291517	668	541	563	23
uid59171	0.291536	816	702	714	27
uid159987	0.291548	667	545	561	23
uid159983	0.291585	650	535	552	25
uid175469	0.291593	754	629	651	30
uid161159	0.291599	654	534	555	23
uid57965	0.291605	430	357	365	9
uid58777	0.291663	943	791	808	36
uid158171	0.291666	827	695	694	36
uid161157	0.291682	667	550	563	23
uid73425	0.291704	572	481	498	15
uid165873	0.291723	410	338	353	8
uid203025	0.291735	569	470	481	20
uid162215	0.291741	661	532	562	21
uid59181	0.291862	775	643	660	32
uid176371	0.291911	697	587	598	22
uid58663	0.291929	775	645	649	40
uid84337	0.291940	753	625	648	25
uid72481	0.291940	301	253	261	10
uid58479	0.291952	1144	958	970	42
uid57917	0.291977	876	724	732	37
uid63399	0.291990	910	743	762	33
uid159989	0.292029	665	538	556	21
uid57765	0.292038	757	626	630	24
uid49873	0.292058	665	539	559	28
uid58517	0.292182	665	539	566	27
uid53541	0.292200	670	551	563	23
uid205053	0.292222	365	317	312	9
uid49903	0.292227	661	543	558	22
uid66205	0.292243	805	676	692	29
uid162213	0.292274	662	544	563	24
uid59237	0.292288	869	732	735	41
uid59165	0.292338	660	543	558	22
uid193715	0.292349	664	542	563	23
uid57985	0.292351	856	716	727	35
uid161153	0.292353	664	549	558	23
uid64755	0.292366	1139	953	947	47
uid161149	0.292378	664	540	564	24
uid162121	0.292383	860	730	729	40
uid193717	0.292402	408	333	354	8
uid188115	0.292415	424	336	364	12
uid162209	0.292422	660	543	555	23
uid203026	0.292426	654	538	557	21
uid161151	0.292522	656	535	556	22
uid59223	0.292563	1145	965	972	56
uid159615	0.292628	667	544	562	24
uid68837	0.292654	570	481	464	28
uid162003	0.292685	468	415	427	5
uid65449	0.292687	746	608	618	31
uid182201	0.292775	666	546	564	24
uid158157	0.292778	659	540	556	25
uid52453	0.292790	768	647	658	30
uid168320	0.292801	1097	907	926	47
uid58709	0.292833	896	755	750	34
uid43697	0.292837	545	464	470	23
uid41533	0.292847	425	348	368	11
uid53539	0.292865	665	545	562	24
uid159467	0.292872	661	544	561	24
uid49313	0.292932	776	650	658	36
uid161143	0.292934	664	543	564	24
uid59305	0.292984	654	538	559	23
uid162119	0.293039	860	733	732	41
uid50673	0.293061	861	728	737	35
uid162205	0.293124	662	546	557	24
uid165869	0.293166	596	491	508	25
uid82939	0.293187	1210	1037	1012	46
uid58173	0.293193	857	714	731	43
uid63343	0.293203	916	788	779	38
uid162035	0.293206	764	635	650	30
uid77127	0.293291	389	317	342	10
uid46647	0.293302	700	563	599	25
uid162097	0.293319	933	798	803	42
uid197166	0.293409	843	732	724	30
uid68283	0.293424	776	644	651	21
uid46097	0.293434	741	613	623	27
uid58493	0.293449	1120	923	933	39
uid161145	0.293459	667	548	563	24
uid174439	0.293486	672	581	577	27
uid58289	0.293492	829	710	720	34
uid159533	0.293500	817	643	700	26
uid174986	0.293567	756	621	645	28
uid58177	0.293590	1093	953	933	58
uid203391	0.293621	749	634	631	15
uid157999	0.293628	830	698	704	32
uid161925	0.293637	660	540	559	23
uid197165	0.293654	837	723	727	29
uid193716	0.293667	663	541	563	23
uid193767	0.293677	989	828	828	85
uid58771	0.293749	831	646	706	27
uid59327	0.293772	658	544	560	24
uid162211	0.293789	663	545	561	23
uid61621	0.293810	406	337	341	14
uid161139	0.293820	669	547	563	24
uid58575	0.293849	712	598	607	37
uid66847	0.293860	1098	919	946	53
uid57897	0.293867	822	696	695	35
uid59089	0.293882	1059	914	918	47
uid58055	0.293907	308	262	267	11
uid59121	0.293929	763	629	646	31
uid52533	0.293931	780	642	657	31
uid58679	0.293938	1073	895	910	43
uid159991	0.293951	664	554	560	24
uid159493	0.293986	662	540	560	23
uid64757	0.293991	683	562	584	30
uid67355	0.294009	778	663	659	43
uid58139	0.294029	1263	1056	1055	48
uid57983	0.294032	823	690	694	29
uid159639	0.294036	656	541	557	25
uid58235	0.294066	864	740	753	32
uid58119	0.294077	834	688	686	26
uid176684	0.294168	769	649	640	35
uid58837	0.294179	845	718	718	29
uid58045	0.294203	870	751	759	33
uid49527	0.294247	797	679	663	34
uid60393	0.294295	820	684	698	29
uid61627	0.294330	814	686	702	29
uid59287	0.294368	768	635	650	32
uid59315	0.294480	875	731	731	43
uid41287	0.294504	421	336	366	12
uid61249	0.294549	754	598	644	21
uid167481	0.294556	845	720	719	30
uid59213	0.294618	995	846	866	41
uid49117	0.294671	1042	883	873	44
uid198525	0.294715	299	249	254	10
uid58003	0.294744	1287	1088	1083	71
uid161961	0.294752	1069	901	912	42
uid206041	0.294764	787	662	660	37
uid193768	0.294770	988	826	824	81
uid59117	0.294774	772	645	658	32
uid81631	0.294802	760	641	644	38
uid58671	0.294823	790	620	663	28
uid66917	0.294824	845	725	713	33
uid184831	0.294853	NA	NA	NA	NA
uid186549	0.294872	1306	1086	1089	67
uid59125	0.294875	778	646	656	31
uid160937	0.294876	843	717	719	30
uid159491	0.294897	660	544	567	26
uid59067	0.294913	769	658	653	30
uid58665	0.294925	771	643	648	39
uid59167	0.294930	770	638	646	33
uid57845	0.294964	703	585	596	34
uid57871	0.294976	715	591	599	33
uid178644	0.294999	798	667	659	38
uid168117	0.295007	994	796	861	36
uid177714	0.295025	858	725	711	29
uid82345	0.295038	901	762	738	42
uid182202	0.295067	654	530	545	23
uid159611	0.295075	658	542	559	23
uid57857	0.295083	763	640	652	30
uid57645	0.295136	1068	898	910	43
uid81103	0.295175	720	610	606	31
uid57989	0.295183	745	630	626	31
uid159535	0.295252	814	636	700	27
uid51419	0.295266	1089	942	933	41
uid63159	0.295276	1120	952	948	47
uid58219	0.295295	719	619	606	34
uid205054	0.295307	357	316	306	8
uid57667	0.295310	776	636	642	34
uid80731	0.295376	803	688	687	31
uid58337	0.295407	711	591	603	36
uid49735	0.295486	772	645	661	33
uid58869	0.295503	413	349	351	14
uid59087	0.295556	223	193	187	7
uid60491	0.295562	831	710	716	33
uid55329	0.295583	904	785	802	41
uid57907	0.295598	809	667	695	32
uid70481	0.295608	787	663	663	31
uid41861	0.295615	941	775	805	36
uid197186	0.295643	754	631	648	30
uid162169	0.295674	867	730	732	36
uid161983	0.295674	873	740	734	36
uid193766	0.295702	686	570	583	27
uid68285	0.295712	866	735	744	36
uid162191	0.295736	772	650	661	33
uid60191	0.295755	921	799	800	39
uid57899	0.295783	807	636	690	26
uid159531	0.295823	809	640	691	28
uid58571	0.295879	718	599	607	35
uid59313	0.295942	875	745	736	36
uid162151	0.295947	770	654	651	30
uid162037	0.296034	758	635	653	30
uid65785	0.296071	880	731	728	43
uid170941	0.296088	982	827	823	33
uid59201	0.296126	810	701	699	29
uid59035	0.296160	706	586	602	35
uid197185	0.296170	761	639	651	29
uid43471	0.296171	850	728	724	33
uid58503	0.296175	815	640	704	27
uid72937	0.296193	567	473	475	27
uid178722	0.296212	773	657	659	31
uid59309	0.296252	1093	937	931	55
uid175861	0.296253	773	641	656	30
uid176499	0.296260	811	641	692	26
uid58335	0.296288	714	594	605	35
uid59123	0.296289	767	639	653	30
uid162039	0.296299	771	639	650	30
uid179384	0.296312	819	694	698	28
uid197188	0.296320	759	637	652	30
uid178106	0.296330	711	593	606	35
uid177715	0.296354	854	724	713	29
uid61641	0.296355	230	198	197	9
uid197187	0.296461	758	638	653	30
uid57683	0.296513	838	707	705	28
uid58865	0.296542	733	623	627	18
uid59103	0.296585	796	660	662	41
uid46061	0.296592	832	716	701	38
uid57859	0.296619	765	639	651	32
uid161937	0.296642	774	641	649	34
uid63617	0.296681	824	708	706	38
uid75097	0.296706	1134	965	950	41
uid58605	0.296724	1172	1012	1006	50
uid58573	0.296731	696	589	592	41
uid57935	0.296752	811	687	689	29
uid82555	0.296767	1026	874	865	35
uid57981	0.296772	712	604	613	30
uid73417	0.296774	722	619	612	33
uid197181	0.296838	841	715	720	35
uid57749	0.296863	1157	992	983	50
uid61585	0.296880	807	687	681	29
uid82553	0.296884	1104	952	942	47
uid58221	0.296887	716	618	610	34
uid58569	0.296894	699	590	597	36
uid60575	0.296909	789	662	668	28
uid87033	0.296926	749	647	629	37
uid175780	0.296928	815	688	690	29
uid162157	0.296944	732	626	619	34
uid162005	0.296957	650	567	561	19
uid57847	0.296971	705	588	590	35
uid49487	0.296986	940	800	815	43
uid51501	0.296998	797	689	682	25
uid62095	0.297069	762	641	658	26
uid57895	0.297103	698	578	587	33
uid193760	0.297124	836	711	731	29
uid193761	0.297125	836	710	731	29
uid58557	0.297138	916	755	770	36
uid157247	0.297139	1034	876	901	42
uid57911	0.297278	702	585	594	35
uid59119	0.297281	765	644	653	31
uid58381	0.297295	828	689	694	41
uid193756	0.297307	835	711	732	29
uid177811	0.297312	839	722	720	43
uid192185	0.297316	835	721	730	33
uid193755	0.297340	835	710	734	29
uid193754	0.297340	835	711	734	29
uid193757	0.297340	835	711	734	29
uid58581	0.297408	770	647	656	32
uid74441	0.297409	863	729	742	38
uid193758	0.297432	834	710	730	29
uid68019	0.297439	794	672	672	37
uid193759	0.297449	834	711	732	29
uid58105	0.297546	707	591	599	34
uid67357	0.297565	906	796	792	42
uid203392	0.297588	231	201	199	10
uid174333	0.297608	779	651	661	37
uid162103	0.297690	823	707	701	39
uid71153	0.297766	743	627	638	32
uid158363	0.297859	1030	891	886	39
uid49513	0.297889	1097	946	955	47
uid176126	0.297897	907	772	764	33
uid193769	0.297947	779	647	654	36
uid162171	0.297980	701	585	593	34
uid57587	0.298000	803	636	686	26
uid51175	0.298042	1047	902	890	52
uid161935	0.298046	752	632	630	30
uid202215	0.298092	739	623	625	27
uid162145	0.298105	768	654	652	32
uid203123	0.298165	774	638	656	37
uid40921	0.298205	1026	887	885	40
uid41017	0.298205	1031	890	887	41
uid158699	0.298233	911	740	758	39
uid158061	0.298235	704	586	601	34
uid73413	0.298303	748	628	628	29
uid58877	0.298358	872	753	751	44
uid60157	0.298366	846	721	729	29
uid59321	0.298383	780	646	659	37
uid51423	0.298396	865	756	768	33
uid42831	0.298446	860	739	751	31
uid162095	0.298525	776	648	651	33
uid57943	0.298543	805	680	683	30
uid160253	0.298556	832	713	728	29
uid60165	0.298571	795	683	686	28
uid58121	0.298574	803	674	651	31
uid158037	0.298574	704	586	601	34
uid174152	0.298613	807	641	690	27
uid157997	0.298638	1294	1094	1094	56
uid59585	0.298706	934	784	773	35
uid51503	0.298762	1005	859	848	35
uid58153	0.298837	1119	960	961	57
uid59109	0.298871	912	802	791	48
uid59323	0.298922	777	648	658	37
uid162111	0.298924	782	647	660	38
uid66203	0.298924	849	730	712	30
uid58643	0.299007	848	728	727	28
uid46625	0.299047	609	515	515	25
uid161979	0.299064	786	658	653	41
uid57671	0.299073	825	699	725	31
uid59393	0.299175	186	149	157	8
uid189747	0.299177	1225	1048	1035	48
uid58577	0.299234	507	417	430	19
uid65267	0.299301	795	665	690	31
uid58925	0.299309	915	765	777	41
uid59259	0.299365	699	595	595	38
uid58539	0.299386	981	832	823	46
uid166827	0.299459	719	617	612	32
uid68443	0.299503	1260	1071	1053	63
uid58457	0.299520	953	801	815	44
uid58455	0.299563	952	798	810	44
uid32235	0.299594	774	647	657	37
uid169223	0.299688	776	649	647	37
uid161969	0.299717	950	804	814	41
uid159241	0.299723	959	802	818	44
uid162123	0.299749	780	651	658	36
uid58817	0.299787	953	801	812	43
uid57679	0.299857	1029	886	881	39
uid168614	0.299906	713	592	616	30
uid58855	0.299922	794	667	676	24
uid57959	0.299926	777	666	653	38
uid197263	0.299991	956	800	814	46
uid57629	0.300005	510	416	430	18
uid59263	0.300077	710	593	601	41
uid67507	0.300109	1027	896	887	57
uid57835	0.300112	953	800	816	45
uid162015	0.300154	717	617	609	34
uid58755	0.300172	1161	1016	1011	50
uid58839	0.300198	949	792	810	44
uid46353	0.300225	780	649	653	38
uid161959	0.300249	884	763	765	41
uid159855	0.300252	950	798	814	43
uid59369	0.300267	943	808	794	31
uid57903	0.300300	946	796	813	44
uid59163	0.300329	494	415	424	14
uid89377	0.300368	1288	1113	1090	59
uid58555	0.300384	952	802	813	44
uid197170	0.300411	803	681	691	38
uid159859	0.300457	952	797	820	45
uid57795	0.300489	943	791	808	45
uid156759	0.300536	1141	968	966	40
uid41455	0.300558	948	795	810	43
uid159861	0.300639	952	798	816	44
uid167482	0.300668	761	628	641	36
uid58885	0.300777	943	809	793	35
uid58327	0.300782	699	594	594	30
uid58953	0.300818	1207	1027	1041	54
uid57797	0.300827	945	790	807	44
uid162125	0.300845	774	643	647	36
uid162197	0.300849	788	661	653	38
uid88071	0.300929	950	795	810	44
uid159981	0.300997	946	792	813	45
uid159389	0.301007	945	798	815	43
uid66327	0.301017	775	643	648	36
uid159247	0.301087	949	800	817	43
uid57841	0.301099	947	795	810	44
uid58015	0.301103	236	205	201	11
uid159391	0.301122	947	802	813	42
uid57837	0.301137	949	800	815	44
uid42155	0.301145	501	417	438	18
uid58233	0.301157	738	642	628	33
uid59261	0.301268	725	605	613	39
uid88065	0.301274	948	802	814	45
uid59061	0.301275	1232	1059	1060	62
uid159691	0.301280	952	798	813	43
uid175257	0.301405	952	804	820	43
uid162141	0.301421	947	797	817	41
uid162163	0.301434	950	800	819	45
uid71135	0.301445	931	797	810	39
uid58281	0.301539	725	622	636	31
uid58053	0.301582	1040	894	888	50
uid68147	0.301597	939	784	785	37
uid57839	0.301638	958	795	821	44
uid54699	0.301677	1212	1053	1030	58
uid57947	0.301681	776	657	647	38
uid162127	0.301686	759	639	651	36
uid162033	0.301770	1124	948	941	48
uid58433	0.301811	1162	985	999	61
uid58165	0.301829	1002	867	863	47
uid58411	0.301829	955	813	815	40
uid59217	0.301836	1149	974	979	61
uid58147	0.301908	1263	1093	1086	49
uid61579	0.301949	1021	866	847	44
uid159689	0.301979	948	794	817	41
uid57747	0.302032	1148	982	992	52
uid43329	0.302051	1083	932	927	46
uid59021	0.302061	1270	1089	1070	60
uid162091	0.302079	993	859	848	47
uid201478	0.302109	1118	965	922	41
uid205051	0.302160	777	673	671	39
uid89393	0.302323	946	796	819	41
uid59147	0.302329	1019	864	864	48
uid58135	0.302341	1190	1021	1040	54
uid59149	0.302364	1015	857	852	43
uid46657	0.302428	1051	888	889	42
uid189952	0.302489	1089	929	926	60
uid57663	0.302525	911	756	772	44
uid59401	0.302560	960	808	814	46
uid51641	0.302627	980	851	853	60
uid41127	0.302646	1238	1085	1063	59
uid58927	0.302721	1016	863	845	44
uid57861	0.302756	905	748	769	45
uid162155	0.302892	707	596	602	40
uid184827	0.302960	849	754	740	33
uid51421	0.302974	797	690	692	37
uid58931	0.302990	1012	858	842	44
uid58989	0.303011	1196	1020	1033	55
uid176125	0.303079	985	852	850	49
uid158509	0.303113	1316	1121	1112	72
uid46653	0.303129	960	808	799	42
uid57661	0.303131	920	777	796	41
uid54701	0.303164	1223	1052	1045	57
uid59173	0.303275	1011	867	847	42
uid58585	0.303300	864	755	755	37
uid57885	0.303369	762	658	659	33
uid59229	0.303391	1002	862	850	41
uid41053	0.303393	747	636	646	33
uid66873	0.303399	846	750	739	33
uid59093	0.303408	1012	873	871	53
uid58171	0.303479	1104	958	931	49
uid58279	0.303560	888	777	773	45
uid55693	0.303687	1021	862	879	45
uid57851	0.303751	494	417	411	11
uid41927	0.303789	885	750	754	36
uid58299	0.304014	996	865	856	51
uid58945	0.304018	1123	972	959	62
uid58929	0.304148	1003	856	840	44
uid58495	0.304154	886	757	741	45
uid59365	0.304161	1135	967	963	58
uid62919	0.304180	926	775	793	40
uid45847	0.304250	1125	977	970	48
uid58297	0.304333	225	208	199	8
uid59159	0.304368	1003	849	844	35
uid158681	0.304451	972	840	852	45
uid175778	0.304485	750	618	638	31
uid57681	0.304508	950	816	813	41
uid59157	0.304517	996	863	853	37
uid68311	0.304546	1321	1138	1112	63
uid63405	0.304575	744	636	629	29
uid58051	0.304658	911	775	760	42
uid70619	0.304662	836	702	706	43
uid58117	0.304703	900	763	770	37
uid162117	0.304762	1324	1132	1122	64
uid57901	0.304833	951	826	827	44
uid59371	0.304919	494	422	416	11
uid58331	0.304945	545	465	470	31
uid59003	0.305110	859	715	730	31
uid58405	0.305186	538	460	457	31
uid159513	0.305207	943	807	792	44
uid159515	0.305231	1036	864	870	41
uid59769	0.305276	1066	921	918	46
uid57677	0.305281	1033	867	868	42
uid68293	0.305489	1035	869	869	42
uid198768	0.305524	498	427	416	11
uid68687	0.305559	509	437	433	22
uid59257	0.305597	858	720	731	40
uid61575	0.305717	671	586	586	32
uid60821	0.305762	919	776	790	38
uid187059	0.305771	905	757	772	47
uid42117	0.305793	1108	944	950	58
uid67317	0.305840	927	809	816	49
uid58801	0.305880	508	438	433	25
uid59211	0.305976	797	672	688	41
uid162143	0.306070	905	762	766	41
uid156845	0.306100	514	440	441	30
uid67383	0.306136	1257	1079	1084	66
uid184862	0.306266	939	807	812	42
uid161981	0.306388	902	791	780	43
uid74021	0.306429	1046	897	902	48
uid62125	0.306505	944	804	822	40
uid162109	0.306526	937	803	815	41
uid196850	0.306535	494	413	420	26
uid41863	0.306543	590	501	507	25
uid196851	0.306574	498	411	423	24
uid186598	0.306704	686	599	598	34
uid58351	0.306811	1097	940	963	62
uid49481	0.306831	871	755	755	38
uid158055	0.306885	495	413	422	24
uid171261	0.306977	949	808	802	41
uid158065	0.306989	498	412	422	24
uid59199	0.306990	993	866	881	50
uid46233	0.306997	906	763	769	42
uid57669	0.307058	966	816	811	45
uid58589	0.307093	885	772	778	44
uid198767	0.307135	485	418	413	11
uid61645	0.307169	482	418	405	10
uid58597	0.307270	1263	1070	1088	55
uid54927	0.307423	937	807	802	43
uid158051	0.307426	495	411	419	24
uid53477	0.307435	1225	1064	1061	64
uid57813	0.307449	906	785	779	39
uid48361	0.307527	996	859	858	44
uid61565	0.307661	494	412	420	24
uid57791	0.307673	1173	1022	1009	49
uid48823	0.307679	897	777	766	49
uid58681	0.307740	524	449	440	29
uid50583	0.307781	1051	902	870	43
uid59059	0.307800	481	409	422	17
uid158063	0.307822	496	413	422	24
uid158053	0.307846	496	414	422	24
uid53065	0.307851	881	770	776	43
uid161945	0.307879	493	412	420	23
uid58137	0.307967	1244	1066	1068	46
uid58707	0.308100	1273	1105	1116	64
uid57633	0.308121	520	443	440	29
uid57821	0.308141	921	786	797	39
uid55639	0.308217	863	746	750	42
uid158057	0.308227	494	410	418	24
uid57951	0.308300	469	390	410	17
uid57867	0.308321	1127	970	965	55
uid159663	0.308333	NA	NA	NA	NA
uid177931	0.308551	1264	1075	1088	69
uid183342	0.308755	946	806	806	43
uid58799	0.308770	512	440	437	31
uid82371	0.308835	1279	1117	1123	77
uid175779	0.308843	736	602	627	28
uid165195	0.308855	1160	993	980	54
uid58339	0.308920	866	751	751	42
uid173860	0.308920	1249	1074	1083	68
uid190186	0.309002	1271	1089	1094	70
uid47075	0.309012	174	147	149	6
uid171829	0.309061	419	365	356	10
uid58071	0.309146	484	403	415	11
uid182103	0.309308	1023	888	870	55
uid189188	0.309315	1248	1084	1078	71
uid58161	0.309407	502	428	430	29
uid58943	0.309462	173	147	147	5
uid168516	0.309495	1060	933	917	53
uid82369	0.309511	496	427	425	30
uid59303	0.309607	1258	1080	1084	70
uid65789	0.309632	944	810	810	41
uid46215	0.309700	1007	860	857	50
uid188477	0.309755	882	738	750	50
uid158039	0.309783	511	435	439	27
uid52535	0.309798	191	159	165	7
uid162021	0.309802	1251	1074	1076	69
uid54717	0.309806	1277	1103	1102	70
uid162131	0.309812	1030	884	883	57
uid59583	0.309833	1253	1083	1076	65
uid59203	0.309866	1030	885	883	57
uid58063	0.309886	489	413	419	22
uid161953	0.309890	1028	883	880	57
uid158151	0.309979	1254	1074	1084	72
uid158161	0.310017	489	412	418	22
uid83611	0.310017	1254	1089	1080	67
uid158357	0.310035	488	412	418	22
uid184821	0.310106	934	822	811	41
uid58689	0.310108	1088	933	927	63
uid58795	0.310114	1243	1075	1069	63
uid59385	0.310121	1231	1058	1058	65
uid47077	0.310127	1207	1030	1042	76
uid57673	0.310142	1261	1081	1076	69
uid63163	0.310152	875	775	762	38
uid58277	0.310162	981	847	847	47
uid70839	0.310169	512	439	436	30
uid58091	0.310206	1236	1064	1065	65
uid58691	0.310211	1268	1084	1093	82
uid61567	0.310226	1031	877	874	58
uid52581	0.310276	928	814	799	42
uid162159	0.310325	1253	1082	1068	67
uid158159	0.310362	513	442	438	31
uid57975	0.310402	1234	1053	1070	66
uid158043	0.310421	520	445	444	27
uid88063	0.310454	486	419	411	27
uid58083	0.310462	1234	1061	1063	64
uid59299	0.310462	1255	1088	1076	65
uid179370	0.310486	959	845	824	55
uid59017	0.310497	1146	1006	977	50
uid46241	0.310527	884	766	768	39
uid167781	0.310538	908	791	777	38
uid47081	0.310547	1031	899	916	58
uid58529	0.310597	1243	1068	1081	66
uid50615	0.310632	1248	1077	1082	67
uid54719	0.310639	1271	1083	1110	59
uid175768	0.310678	1035	890	879	56
uid58107	0.310780	459	392	387	9
uid49135	0.310783	1236	1073	1070	71
uid57909	0.310812	1231	1058	1061	65
uid58753	0.310843	1253	1068	1072	66
uid89383	0.310860	511	437	438	31
uid176453	0.310894	836	720	710	45
uid59317	0.310926	1032	888	880	56
uid175109	0.310991	1032	890	879	57
uid58103	0.311005	1274	1101	1097	65
uid175111	0.311009	1034	888	887	57
uid58759	0.311039	1241	1078	1078	69
uid55353	0.311047	895	758	772	56
uid57933	0.311051	482	395	411	10
uid176369	0.311129	1271	1099	1090	68
uid156977	0.311146	508	437	432	27
uid59175	0.311157	1307	1137	1105	62
uid58227	0.311169	1122	989	987	57
uid86655	0.311242	512	436	440	31
uid86653	0.311246	512	438	437	30
uid88069	0.311273	513	437	439	31
uid86657	0.311281	512	438	438	32
uid58751	0.311285	1255	1098	1091	68
uid73963	0.311368	494	430	428	27
uid58237	0.311441	1193	1057	1031	50
uid175105	0.311609	1032	894	879	59
uid58159	0.311690	480	414	407	26
uid54441	0.311740	1044	899	893	60
uid162185	0.311740	1022	884	877	56
uid61583	0.311742	1052	901	898	60
uid86659	0.311752	511	438	437	31
uid86751	0.311868	506	436	435	29
uid58961	0.311905	508	439	434	31
uid58959	0.311942	1207	1026	1065	69
uid173374	0.311949	1250	1073	1071	69
uid58243	0.311956	481	402	415	11
uid158045	0.312011	510	440	431	30
uid159001	0.312017	1195	1026	1014	64
uid88067	0.312021	508	435	437	30
uid59045	0.312033	1065	911	922	45
uid58027	0.312034	509	432	432	30
uid58757	0.312044	1244	1080	1080	68
uid54715	0.312067	1274	1112	1107	68
uid82815	0.312071	1248	1069	1076	68
uid87025	0.312074	879	746	763	50
uid43671	0.312090	1051	903	893	59
uid57689	0.312120	1031	892	879	56
uid175108	0.312136	1047	900	896	57
uid58543	0.312168	1128	965	970	62
uid58315	0.312171	1263	1085	1081	67
uid175107	0.312211	1044	898	888	61
uid58245	0.312244	479	404	412	9
uid43727	0.312332	1047	900	890	59
uid175106	0.312345	1041	896	882	59
uid174872	0.312357	1050	902	898	59
uid52455	0.312372	1047	899	887	58
uid174871	0.312423	1042	899	888	59
uid57863	0.312430	1266	1071	1096	67
uid84215	0.312455	1174	1011	1001	58
uid175110	0.312463	1045	895	893	60
uid58089	0.312559	1249	1085	1079	64
uid54443	0.312702	1048	895	891	60
uid54459	0.312748	1041	898	889	59
uid58013	0.312828	480	401	414	10
uid54461	0.313018	1043	893	894	60
uid58239	0.313212	1039	897	912	56
uid59301	0.313312	495	421	420	29
uid61605	0.313414	1007	870	861	60
uid58255	0.313438	1122	964	972	65
uid51639	0.313482	922	807	789	43
uid58551	0.313544	1329	1161	1151	77
uid158881	0.313713	1151	983	978	50
uid59057	0.313777	1232	1090	1095	73
uid189187	0.313785	1164	1018	1009	51
uid184010	0.313891	1191	1037	1027	59
uid158875	0.313901	1254	1079	1073	66
uid173403	0.313910	1250	1088	1074	66
uid58401	0.314160	714	584	608	30
uid82949	0.314214	1121	981	967	59
uid52459	0.314315	158	134	133	6
uid57891	0.314491	1219	1069	1066	83
uid66803	0.314497	710	613	594	40
uid159841	0.314570	1257	1070	1061	66
uid179202	0.314580	1177	1034	1021	74
uid181617	0.314646	1168	1008	999	59
uid51879	0.314651	1208	1046	1030	59
uid73353	0.314663	1180	1018	1023	75
uid53535	0.314673	1169	998	991	59
uid55641	0.314702	1187	1013	1033	79
uid41171	0.314715	1129	993	985	54
uid158879	0.314763	1189	1036	1029	52
uid188479	0.314853	1148	992	990	60
uid41709	0.314910	1259	1078	1094	91
uid59307	0.314929	1225	1079	1071	82
uid158133	0.314936	1153	985	976	51
uid158701	0.315096	1171	998	997	58
uid52597	0.315127	1222	1044	1058	81
uid190705	0.315141	1175	1021	999	60
uid183682	0.315155	1188	1013	993	62
uid48371	0.315171	1301	1129	1117	69
uid58293	0.315210	1178	1048	1037	77
uid81841	0.315284	1245	1083	1089	64
uid62265	0.315348	1105	959	965	61
uid49467	0.315396	1117	982	974	55
uid73967	0.315409	1203	1037	1027	53
uid183001	0.315453	1198	1033	1025	54
uid55381	0.315458	1127	992	983	54
uid58475	0.315627	1195	1019	1000	69
uid59135	0.315666	995	863	883	53
uid58821	0.315862	1335	1153	1155	86
uid58317	0.315917	1123	968	968	58
uid89371	0.315921	707	614	594	39
uid162189	0.315957	1192	1047	1027	56
uid58271	0.316199	1185	1020	1006	63
uid195461	0.316227	1199	1050	1037	59
uid73473	0.316330	994	854	854	60
uid193706	0.316406	1213	1050	1040	59
uid57675	0.316408	1213	1050	1039	59
uid173926	0.316422	1186	1029	1020	58
uid57605	0.316508	1361	1166	1161	82
uid62463	0.316762	1207	1046	1038	58
uid55779	0.316994	1196	1028	1038	53
uid61617	0.317071	1365	1172	1184	83
uid174072	0.317211	1113	964	971	66
uid59227	0.317380	577	498	500	21
uid59887	0.317448	1170	1022	1017	59
uid48129	0.317524	1191	1024	1032	55
uid58739	0.317773	1183	1035	1045	73
uid61245	0.317774	588	507	517	21
uid15862	0.317937	1328	1148	1138	69
uid193764	0.318014	579	502	501	21
uid45897	0.318055	976	820	838	47
uid58933	0.318241	1352	1172	1177	83
uid74393	0.318268	1214	1060	1057	77
uid58193	0.318409	1279	1108	1110	71
uid58097	0.318906	1250	1097	1083	63
uid58199	0.319029	1251	1100	1083	64
uid59581	0.319062	1132	973	980	68
uid161161	0.319191	1096	947	955	66
uid66305	0.319244	693	598	599	28
uid50325	0.319269	1115	977	977	57
uid54335	0.319297	1128	973	987	60
uid68053	0.319317	1050	913	907	59
uid65447	0.319423	1310	1143	1138	86
uid192186	0.319518	1494	1303	1297	109
uid186740	0.319555	194	172	176	10
uid179904	0.319569	1144	1003	1022	58
uid40861	0.319600	1512	1339	1324	101
uid58713	0.319640	1150	987	982	70
uid58829	0.319871	1145	1016	992	64
uid68445	0.319956	931	825	811	56
uid59037	0.320025	1188	1034	1030	78
uid57599	0.320140	1550	1344	1350	104
uid43327	0.320330	1375	1204	1209	84
uid46523	0.320420	1123	980	983	57
uid58937	0.320442	1344	1172	1170	87
uid58241	0.320464	1123	989	985	73
uid58441	0.320494	1314	1171	1141	90
uid75101	0.320696	1464	1296	1283	99
uid193771	0.320816	1233	1066	1086	82
uid58451	0.320902	1328	1169	1156	70
uid58069	0.321055	1319	1162	1152	84
uid82373	0.321112	1464	1277	1291	91
uid58439	0.321159	1356	1179	1167	85
uid57731	0.321258	1153	985	998	67
uid58995	0.321576	1385	1216	1214	88
uid58749	0.321588	1210	1071	1064	83
uid159003	0.321804	1087	967	975	70
uid73585	0.321833	845	734	729	55
uid58661	0.321961	1070	939	933	57
uid194120	0.322007	861	738	743	52
uid167486	0.322249	1439	1265	1258	101
uid59075	0.322327	1232	1076	1084	64
uid61587	0.322355	1228	1078	1090	64
uid57601	0.322511	1521	1339	1329	107
uid55771	0.322732	1221	1064	1059	71
uid58295	0.322799	1068	943	943	80
uid62901	0.322857	1371	1199	1197	90
uid59277	0.322909	1362	1191	1191	75
uid158851	0.323011	1521	1338	1319	96
uid158167	0.323106	1442	1270	1261	98
uid62101	0.323344	1495	1325	1311	107
uid170612	0.323669	916	811	803	51
uid158377	0.323678	1099	968	956	63
uid59279	0.323774	1108	977	962	64
uid158379	0.323774	1108	977	964	64
uid158381	0.323774	1108	977	964	64
uid158375	0.323777	1108	977	962	64
uid158383	0.323777	1108	977	964	64
uid158373	0.323778	1108	977	962	64
uid158531	0.323778	1108	977	962	64
uid58449	0.323987	1357	1183	1178	73
uid63345	0.324176	1251	1093	1124	72
uid47509	0.324252	1258	1115	1120	61
uid58095	0.324314	933	833	828	54
uid57653	0.324415	1364	1199	1176	73
uid161977	0.324422	1141	984	1014	74
uid43247	0.324431	1192	1024	1045	74
uid41865	0.324437	1090	938	933	74
uid57743	0.324744	1148	994	1016	74
uid58447	0.324764	1219	1073	1108	74
uid68453	0.324808	1266	1095	1094	76
uid41019	0.324916	944	837	834	56
uid62131	0.325249	705	620	631	53
uid184079	0.325279	715	637	636	44
uid162135	0.325364	1195	1065	1066	81
uid59433	0.325765	1208	1061	1075	67
uid55403	0.325792	937	834	832	52
uid58445	0.326153	1321	1166	1149	97
uid58453	0.326333	1348	1216	1194	96
uid58505	0.326400	1493	1303	1296	109
uid58843	0.326467	1434	1291	1267	93
uid159519	0.326748	90	77	78	11
uid58941	0.327381	1461	1283	1272	108
uid72795	0.327411	1205	1077	1075	83
uid59155	0.327867	1181	1054	1044	81
uid48815	0.328145	1345	1194	1203	101
uid59129	0.328340	732	642	653	51
uid57955	0.328347	1560	1377	1369	112
uid58533	0.328743	681	586	606	47
uid168059	0.328785	1512	1315	1292	116
uid59115	0.328939	1487	1327	1320	105
uid58377	0.329107	1481	1335	1306	109
uid58249	0.329164	1492	1320	1293	100
uid58549	0.329439	1526	1340	1343	114
uid58805	0.329851	1252	1107	1102	90
uid58187	0.329887	1441	1266	1256	85
uid68741	0.329917	86	74	76	11
uid58527	0.330126	1209	1041	1059	89
uid58991	0.330151	1531	1370	1345	121
uid182483	0.330356	549	484	485	31
uid189951	0.330585	716	626	632	50
uid58997	0.330892	1523	1357	1343	117
uid57865	0.331135	1492	1329	1318	109
uid59023	0.331260	1505	1344	1319	114
uid57635	0.331325	683	588	608	52
uid86865	0.331705	1537	1355	1325	108
uid174512	0.331736	678	582	606	52
uid63403	0.332069	1483	1307	1306	108
uid59405	0.332434	737	640	652	51
uid58845	0.332594	1433	1263	1276	89
uid59081	0.332711	1523	1357	1329	114
uid184823	0.332748	1563	1373	1359	121
uid52605	0.332899	1561	1366	1368	122
uid52607	0.332900	1546	1353	1347	119
uid57745	0.332997	722	639	651	56
uid159685	0.333001	1564	1360	1362	124
uid193772	0.333032	1559	1364	1364	123
uid185179	0.333813	1569	1392	1387	113
uid58905	0.333950	1395	1253	1240	108
uid57603	0.333990	1557	1364	1361	122
uid189950	0.334461	689	599	612	52
uid58269	0.334539	1533	1364	1353	116
uid176372	0.335032	1561	1371	1371	126
uid57735	0.335865	1275	1130	1124	97
uid162149	0.336050	1334	1175	1187	111
uid58873	0.336067	1245	1118	1108	91
uid57655	0.336507	1341	1189	1196	114
uid83615	0.337023	1270	1134	1126	99
uid58443	0.337232	1378	1210	1209	109
uid58019	0.337382	1215	1085	1084	83
uid58921	0.337467	1478	1322	1292	105
uid158855	0.339020	1270	1131	1120	99
uid71131	0.339201	1263	1127	1120	90
uid158853	0.339220	1265	1130	1115	101
uid62937	0.339501	1222	1094	1087	89
uid57833	0.339618	1075	960	958	81
uid158857	0.339667	1269	1135	1122	98
uid58113	0.339688	1209	1083	1087	91
uid83613	0.339694	1272	1142	1121	95
uid59241	0.339797	1242	1109	1096	90
uid59015	0.339859	1242	1106	1103	91
uid162161	0.340556	1531	1356	1339	139
uid57927	0.340854	1261	1121	1119	92
uid83617	0.341070	1261	1122	1119	92
uid159871	0.341078	1261	1122	1119	92
uid59009	0.341458	1256	1124	1113	92
uid82343	0.341491	1554	1391	1381	117
uid59319	0.342214	1276	1144	1135	94
uid46085	0.346718	1586	1416	1405	132
uid70791	0.361573	1058	953	936	121
uid58971	0.364124	1469	1324	1328	159
uid80859	0.365213	1230	1122	1108	173
uid68279	0.365318	1339	1187	1203	155
uid62107	0.367018	1609	1471	1454	170
uid58675	0.367810	1359	1224	1218	145
uid67387	0.368376	1087	985	975	122
uid59105	0.370083	984	860	863	110
uid68321	0.370144	980	861	870	109
uid58207	0.371013	1468	1310	1328	157
uid162107	0.371710	955	835	854	110
uid58353	0.372134	1544	1376	1388	168
uid58499	0.373574	935	827	839	111
uid58273	0.373575	1445	1327	1318	160
uid58613	0.373846	1080	980	970	123
uid58373	0.373857	1269	1131	1136	143
uid58155	0.374391	1339	1217	1221	174
uid59437	0.375146	1634	1503	1485	188
uid162105	0.375151	934	825	841	113
uid58429	0.375447	1481	1359	1354	171
uid178369	0.375467	1342	1209	1209	170
uid58595	0.375715	873	774	780	106
uid164779	0.375938	830	743	745	98
uid58085	0.376016	1419	1296	1304	162
uid58703	0.376130	1629	1493	1486	204
uid48825	0.376181	1329	1211	1205	166
uid57649	0.376186	1078	975	970	127
uid181998	0.376399	862	761	774	104
uid161973	0.376417	880	776	792	105
uid89379	0.376531	868	764	774	103
uid67319	0.376544	1631	1492	1504	201
uid62961	0.376559	1548	1405	1399	195
uid89373	0.376578	868	765	774	103
uid42497	0.376693	1545	1399	1409	176
uid54411	0.376926	1396	1276	1268	184
uid61643	0.377101	1481	1360	1354	192
uid58811	0.377185	876	771	782	106
uid58547	0.378118	1392	1267	1258	183
uid58427	0.378435	1411	1282	1286	180
uid176500	0.378470	1540	1401	1405	181
uid57589	0.378593	859	760	772	104
uid58693	0.378598	860	761	771	104
uid158163	0.379481	1551	1408	1417	188
uid59131	0.379509	1377	1251	1249	186
uid58999	0.379576	838	739	750	103
uid58321	0.379884	1478	1362	1334	203
uid58939	0.379972	837	743	755	104
uid58459	0.380223	1235	1113	1104	146
uid194444	0.380351	1478	1369	1343	201
uid193774	0.380427	1472	1358	1340	199
uid159539	0.380691	1473	1349	1344	195
uid57595	0.380707	1492	1362	1347	196
uid58687	0.380838	835	739	749	103
uid74431	0.381061	1363	1240	1230	192
uid57889	0.381087	1482	1370	1348	204
uid73179	0.381163	1485	1360	1336	201
uid57887	0.381232	1494	1365	1352	197
uid54341	0.381362	832	738	748	103
uid43163	0.381911	1293	1163	1167	156
uid59233	0.381945	1416	1293	1290	176
uid184011	0.381954	1278	1128	1143	186
uid57609	0.382181	1145	1028	1030	142
uid58361	0.382227	1151	1041	1042	163
uid58611	0.382263	1077	973	967	120
uid86885	0.382400	1150	1029	1033	142
uid81775	0.382777	1379	1265	1266	178
uid193710	0.382954	1151	1030	1029	146
uid46099	0.383113	1172	1070	1052	147
uid191340	0.383295	1040	945	944	131
uid58733	0.383460	1154	1039	1035	142
uid58231	0.383474	1326	1216	1202	198
uid48801	0.383546	1155	1040	1037	146
uid41317	0.383886	1193	1092	1085	172
uid59207	0.383920	1434	1306	1296	180
uid162133	0.384376	1546	1412	1405	211
uid178913	0.384400	1505	1392	1392	184
uid177516	0.384441	1427	1308	1317	175
uid58391	0.384516	1691	1566	1542	248
uid162199	0.384565	1489	1367	1342	194
uid58657	0.384692	1489	1377	1358	193
uid58211	0.384692	1163	1049	1040	146
uid170535	0.384775	1172	1050	1044	144
uid170534	0.384899	1152	1039	1033	145
uid60487	0.384923	1237	1131	1132	189
uid66307	0.385153	1475	1347	1339	177
uid72473	0.385335	1486	1368	1346	188
uid58021	0.385616	1136	1023	1019	134
uid81081	0.386147	1814	1652	1639	244
uid57615	0.386150	1463	1345	1346	181
uid58209	0.386377	1149	1042	1033	146
uid57593	0.386599	1585	1454	1436	212
uid57613	0.386627	1523	1395	1396	184
uid61647	0.386678	1501	1376	1353	191
uid177517	0.386825	1494	1384	1388	183
uid57643	0.386837	819	754	762	103
uid66301	0.386973	1791	1645	1621	256
uid49953	0.387481	1457	1328	1315	179
uid50539	0.387626	1572	1435	1416	220
uid66391	0.387649	1427	1310	1299	177
uid176370	0.388257	1721	1597	1580	251
uid59899	0.388281	1712	1564	1551	221
uid58967	0.388370	829	755	745	112
uid205541	0.388408	1750	1586	1575	231
uid42975	0.388465	1702	1579	1564	249
uid49469	0.388581	1259	1140	1145	170
uid193704	0.388819	1570	1429	1430	223
uid68745	0.388821	1141	1041	1036	151
uid58081	0.388878	1705	1585	1584	248
uid57849	0.388988	1028	938	930	132
uid174460	0.389138	1708	1585	1566	249
uid75113	0.389463	1320	1209	1202	182
uid58387	0.389495	1572	1462	1450	238
uid58859	0.389502	1591	1444	1442	202
uid162023	0.389564	974	889	891	130
uid58189	0.389564	1234	1119	1122	185
uid197194	0.389612	874	779	786	105
uid58383	0.389866	1614	1493	1478	241
uid58047	0.389876	1697	1568	1549	227
uid58515	0.389950	1711	1595	1573	247
uid58389	0.390207	1718	1596	1582	252
uid46181	0.390248	1173	1067	1071	189
uid73771	0.390456	876	788	789	109
uid162511	0.390560	1703	1574	1572	244
uid58603	0.390574	1425	1310	1311	200
[truncated: 515 more rows]
