# Supplementary material for: Quickly Finding Orthologs as Reciprocal Best Hits with BLAT, LAST, and UBLAST: How Much Do We Miss?
Source: PLoS One. 2014 Jul 11;9(7):e101850. doi: 10.1371/journal.pone.0101850 (PMC4094424; doi:10.1371/journal.pone.0101850)
Supplement: Table Set S2 — These tables contain reciprocal best hit counts and homolog pair counts organized on a per query genome fashion. The directory contains the R-script used to run the t-tests comparing the results from each program, and a table with the results of these t-tests. (ZIP) [file pone.0101850.s002.zip › S2-Tables-Stats-Pairs/uid57779.RBH_hom_norm.tbl]

Genome	GSS	blastp	usearch7	last	blat
uid13961	0.128199	0.0806	0.1547	0.1737	0.0059
uid58009	0.143423	0.2400	0.2383	0.2614	0.0000
uid1433	0.149683	0.0846	0.1526	0.1807	0.0108
uid10623	0.177136	0.1719	0.2610	0.2637	0.0163
uid48993	0.177847	0.0916	0.1181	0.1043	0.0000
uid155	0.178163	0.1390	0.2255	0.2027	0.0149
uid12410	0.182221	0.1229	0.2022	0.2198	0.0170
uid39575	0.183206	0.1488	0.2360	0.2383	0.0125
uid45893	0.183777	0.0848	0.1150	0.1102	0.0068
uid58719	0.183981	0.0939	0.1196	0.1148	0.0065
uid62227	0.184497	0.0889	0.1274	0.1028	0.0000
uid59133	0.185448	0.0971	0.1328	0.1152	0.0000
uid51395	0.186047	0.1115	0.1634	0.1397	0.0000
uid63631	0.186760	0.1174	0.1581	0.1465	0.0035
uid75119	0.187192	0.0955	0.1362	0.1153	0.0000
uid167488	0.187357	0.0840	0.1162	0.1072	0.0000
uid14003	0.187809	0.0833	0.1529	0.1634	0.0091
uid57755	0.188659	0.1082	0.1454	0.1253	0.0032
uid162201	0.189166	0.1136	0.1572	0.1289	0.0082
uid73415	0.189383	0.1287	0.1906	0.1646	0.0089
uid65089	0.189798	0.1075	0.1672	0.1390	0.0000
uid58365	0.189800	0.1757	0.2249	0.1875	0.0068
uid58421	0.190394	0.1028	0.1542	0.1435	0.0000
uid58635	0.191373	0.1095	0.1548	0.1381	0.0000
uid51875	0.191474	0.0783	0.1130	0.1129	0.0034
uid183486	0.193330	0.1272	0.1815	0.1459	0.0000
uid58711	0.193369	0.1203	0.1719	0.1487	0.0039
uid74443	0.193721	0.1221	0.1724	0.1565	0.0000
uid66875	0.194158	0.1188	0.1770	0.1613	0.0047
uid82379	0.194618	0.1005	0.1511	0.1379	0.0000
uid58787	0.196176	0.1135	0.1581	0.1384	0.0000
uid66329	0.196395	0.1292	0.1908	0.1748	0.0043
uid57807	0.196459	0.1080	0.1619	0.1510	0.0073
uid58563	0.196794	0.0680	0.0977	0.0974	0.0022
uid52827	0.196853	0.1263	0.1869	0.1625	0.0036
uid84411	0.197087	0.1042	0.1586	0.1444	0.0000
uid61573	0.197742	0.1248	0.1781	0.1462	0.0149
uid10698	0.197830	0.1122	0.2047	0.2120	0.0133
uid58717	0.197964	0.1220	0.1825	0.1722	0.0037
uid189028	0.198244	0.1156	0.1813	0.1560	0.0045
uid57757	0.198421	0.0933	0.1302	0.1277	0.0000
uid57727	0.198435	0.1041	0.1578	0.1378	0.0000
uid58825	0.198504	0.0978	0.1399	0.1318	0.0000
uid168259	0.198513	0.1235	0.1754	0.1568	0.0071
uid43679	0.198675	0.0945	0.1333	0.1298	0.0000
uid57883	0.198733	0.1956	0.2400	0.2214	0.0000
uid58041	0.198860	0.1330	0.1872	0.1601	0.0042
uid189027	0.199086	0.1161	0.1834	0.1568	0.0045
uid58409	0.199271	0.1063	0.1576	0.1379	0.0000
uid58923	0.199472	0.0941	0.1339	0.1311	0.0000
uid58379	0.199492	0.1180	0.1833	0.1586	0.0045
uid58601	0.199690	0.0854	0.1174	0.1162	0.0000
uid58871	0.199740	0.0947	0.1332	0.1327	0.0000
uid162067	0.200313	0.0907	0.1316	0.1265	0.0000
uid162071	0.200860	0.0956	0.1372	0.1305	0.0000
uid58841	0.201162	0.0983	0.1397	0.1362	0.0000
uid57721	0.201549	0.0897	0.1252	0.1309	0.0000
uid39439	0.201827	0.1458	0.2345	0.2331	0.0235
uid39573	0.202118	0.1551	0.2469	0.2510	0.0152
uid58849	0.202252	0.0955	0.1352	0.1326	0.0000
uid197216	0.202254	0.0924	0.1311	0.1278	0.0000
uid59399	0.202442	0.1067	0.1544	0.1444	0.0084
uid57751	0.202529	0.1404	0.2167	0.1684	0.0157
uid58851	0.202848	0.0922	0.1356	0.1295	0.0000
uid70841	0.203610	0.1030	0.1460	0.1387	0.0065
uid49529	0.203809	0.1634	0.1937	0.1803	0.0159
uid167998	0.203929	0.0975	0.1375	0.1384	0.0000
uid57753	0.204006	0.1064	0.1416	0.1318	0.0109
uid68281	0.205326	0.1120	0.1556	0.1434	0.0057
uid14005	0.205828	0.2132	0.3571	0.2743	0.0556
uid59043	0.205971	0.1178	0.1646	0.1440	0.0100
uid54735	0.206601	0.0986	0.1469	0.1368	0.0120
uid59389	0.206877	0.1047	0.1464	0.1420	0.0053
uid18881	0.207687	0.1214	0.2090	0.2194	0.0103
uid58225	0.208019	0.1043	0.1632	0.1485	0.0057
uid184407	0.208679	0.1382	0.1894	0.1624	0.0040
uid38659	0.209009	0.1425	0.2242	0.2325	0.0146
uid57713	0.209577	0.1756	0.2048	0.1931	0.0132
uid59347	0.210313	0.1762	0.2133	0.1913	0.0047
uid41131	0.210355	0.1711	0.2079	0.1853	0.0038
uid54733	0.210423	0.1191	0.1551	0.1479	0.0080
uid43333	0.211006	0.1288	0.1751	0.1603	0.0129
uid43493	0.211260	0.1387	0.1825	0.1626	0.0130
uid61411	0.211405	0.1923	0.2859	0.2396	0.0058
uid57717	0.212165	0.1002	0.1493	0.1359	0.0024
uid48803	0.212499	0.1442	0.1759	0.1573	0.0000
uid167261	0.212518	0.1170	0.1551	0.1476	0.0080
uid62903	0.212571	0.1093	0.1465	0.1337	0.0080
uid176129	0.212730	0.1918	0.2783	0.2268	0.0065
uid176707	0.212739	0.1406	0.2186	0.1860	0.0038
uid66551	0.213235	0.1054	0.1460	0.1356	0.0081
uid58823	0.213253	0.1659	0.1979	0.1851	0.0169
uid184406	0.213361	0.0971	0.1489	0.1479	0.0045
uid169620	0.213396	0.0943	0.1462	0.1325	0.0103
uid65269	0.213600	0.1147	0.1605	0.1477	0.0029
uid57873	0.213688	0.0926	0.1440	0.1317	0.0101
uid42499	0.214042	0.1477	0.1806	0.1661	0.0080
uid184819	0.214247	0.0928	0.1362	0.1461	0.0063
uid51637	0.214339	0.1759	0.2221	0.2132	0.0050
uid74437	0.215191	0.0948	0.1388	0.1457	0.0017
uid195930	0.215344	0.1346	0.1850	0.1689	0.0049
uid51535	0.215406	0.1752	0.2223	0.1996	0.0082
uid57877	0.215457	0.1705	0.2199	0.2131	0.0140
uid59189	0.215589	0.1075	0.1683	0.1736	0.0024
uid68105	0.216608	0.0758	0.1147	0.1329	0.0000
uid40863	0.216814	0.1147	0.1703	0.1450	0.0069
uid58561	0.216872	0.1085	0.1516	0.1541	0.0087
uid190182	0.217139	0.1055	0.1661	0.1607	0.0000
uid67321	0.217216	0.1490	0.1920	0.1663	0.0102
uid63623	0.217223	0.1176	0.1611	0.1664	0.0159
uid51607	0.217246	0.1274	0.2180	0.1936	0.0137
uid52695	0.217902	0.0827	0.1189	0.1378	0.0084
uid58469	0.217918	0.1293	0.1713	0.1596	0.0067
uid45857	0.217943	0.1432	0.1919	0.1781	0.0077
uid58785	0.218031	0.1178	0.1629	0.1435	0.0035
uid46245	0.218286	0.0734	0.1078	0.1264	0.0000
uid58827	0.218515	0.1485	0.1941	0.1846	0.0130
uid72619	0.218884	NA	NA	NA	NA
uid176130	0.218960	0.1863	0.2541	0.2237	0.0114
uid57769	0.218973	0.1216	0.1734	0.1696	0.0000
uid54919	0.219021	0.0783	0.1194	0.1376	0.0012
uid61571	0.219144	0.1149	0.1682	0.1635	0.0000
uid58035	0.219294	0.1566	0.1926	0.1751	0.0094
uid70729	0.219302	0.1527	0.1880	0.1778	0.0156
uid58903	0.219303	0.1714	0.2460	0.2074	0.0045
uid81199	0.219399	0.1232	0.1697	0.1734	0.0145
uid58407	0.219496	0.1791	0.2247	0.1952	0.0063
uid201033	0.219530	0.1128	0.1491	0.1404	0.0050
uid58435	0.219650	0.1062	0.1514	0.1546	0.0020
uid171337	0.219710	0.1006	0.1399	0.1523	0.0017
uid42887	0.219766	0.0863	0.1394	0.1435	0.0100
uid43501	0.219811	0.0658	0.1007	0.1304	0.0023
uid57719	0.219876	0.0730	0.1211	0.1337	0.0050
uid58847	0.219891	0.1528	0.1867	0.1719	0.0061
uid59107	0.219918	0.0928	0.1372	0.1526	0.0017
uid58181	0.220004	0.0727	0.1088	0.1331	0.0067
uid72475	0.220014	0.0743	0.1224	0.1351	0.0055
uid66207	0.220085	0.1019	0.1514	0.1539	0.0104
uid162019	0.220515	0.0895	0.1379	0.1417	0.0017
uid74439	0.220789	0.0900	0.1266	0.1459	0.0000
uid58741	0.220814	0.1577	0.1957	0.1771	0.0127
uid61623	0.221458	0.1006	0.1499	0.1578	0.0074
uid58947	0.221694	0.1661	0.2044	0.1875	0.0099
uid58807	0.221778	0.0939	0.1363	0.1499	0.0050
uid12377	0.221888	0.1535	0.2354	0.2405	0.0177
uid196597	0.221897	0.1381	0.1972	0.1839	0.0045
uid184863	0.222026	0.0781	0.1222	0.1307	0.0013
uid58673	0.222145	0.0899	0.1378	0.1409	0.0017
uid171377	0.222391	0.1073	0.1518	0.1518	0.0092
uid58767	0.222512	0.1752	0.2278	0.2022	0.0129
uid50305	0.222654	0.1078	0.1572	0.1625	0.0056
uid46845	0.222834	0.0738	0.1108	0.1342	0.0010
uid60167	0.223655	0.1754	0.2259	0.2026	0.0120
uid190185	0.224718	0.0985	0.1369	0.1369	0.0093
uid57879	0.225674	0.0617	0.0896	0.1114	0.0080
uid57893	0.225911	0.0968	0.1336	0.1429	0.0160
uid167315	0.226033	0.0824	0.1247	0.1427	0.0036
uid157911	0.226400	0.0913	0.1303	0.1410	0.0127
uid67359	0.226433	0.1269	0.1655	0.1648	0.0172
uid184864	0.227306	0.1317	0.1727	0.1704	0.0096
uid57715	0.228021	0.0747	0.1080	0.1244	0.0096
uid59193	0.228305	0.0937	0.1422	0.1507	0.0144
uid58023	0.229100	0.1098	0.1515	0.1528	0.0198
uid177925	0.230547	0.1090	0.1611	0.1654	0.0152
uid49857	0.231606	0.1284	0.1801	0.1659	0.0240
uid68249	0.233650	0.1353	0.1764	0.1617	0.0210
uid171259	0.236370	0.1647	0.2115	0.1743	0.0400
uid58815	0.236708	0.1028	0.1656	0.1625	0.0118
uid170731	0.236731	0.1668	0.2045	0.1783	0.0588
uid197195	0.238089	0.1650	0.2115	0.1735	0.0440
uid47313	0.239572	0.1238	0.1714	0.1567	0.0181
uid63665	0.239951	0.1825	0.2280	0.2025	0.0241
uid61897	0.240441	0.1668	0.2151	0.1849	0.0204
uid59311	0.245615	0.5211	0.6420	0.5288	0.0968
uid202216	0.249391	0.1537	0.2558	0.2298	0.0541
uid157331	0.255708	0.1343	0.2278	0.2262	0.0177
uid78143	0.257795	0.1284	0.1940	0.1865	0.0254
uid57583	0.259188	0.0673	0.1359	0.1480	0.0309
uid193703	0.259703	0.0829	0.1408	0.1686	0.0350
uid58625	0.260137	0.1270	0.1973	0.1842	0.0275
uid59253	0.261238	0.1568	0.2408	0.2133	0.0349
uid203361	0.261485	0.1883	0.2768	0.2198	0.0502
uid205052	0.261912	0.1042	0.1748	0.1525	0.0306
uid59215	0.261918	0.1456	0.2284	0.2059	0.0399
uid162053	0.262439	0.1045	0.1751	0.1544	0.0305
uid58419	0.262573	0.0821	0.1336	0.1458	0.0193
uid52599	0.262611	0.0789	0.1307	0.1458	0.0267
uid58367	0.263504	0.0550	0.1080	0.1378	0.0250
uid58695	0.263651	0.0653	0.1242	0.1528	0.0270
uid68449	0.263734	0.1175	0.1683	0.1770	0.0225
uid202217	0.264108	0.1457	0.2392	0.2255	0.0575
uid58205	0.264462	0.0957	0.1745	0.1563	0.0300
uid158863	0.264475	0.1037	0.1765	0.1772	0.0325
uid59545	0.264850	0.1417	0.2299	0.2213	0.0367
uid67365	0.264888	0.0851	0.1486	0.1660	0.0183
uid61589	0.265215	0.1103	0.1975	0.2070	0.0239
uid162179	0.265238	0.1550	0.2581	0.2402	0.0380
uid66607	0.265327	0.1074	0.1865	0.1897	0.0353
uid62695	0.265493	0.1191	0.1965	0.1958	0.0321
uid167988	0.265648	0.1416	0.2285	0.2197	0.0330
uid59883	0.265695	0.1422	0.2286	0.2172	0.0376
uid162029	0.265747	0.1846	0.2261	0.1849	0.0081
uid65781	0.265950	0.1427	0.2218	0.2205	0.0293
uid193770	0.266056	0.1238	0.2055	0.1942	0.0261
uid46257	0.266096	0.0921	0.1643	0.1763	0.0250
uid58397	0.266157	0.1131	0.1850	0.1942	0.0307
uid57709	0.266190	0.1503	0.2166	0.1879	0.0191
uid49695	0.266210	0.1172	0.1968	0.1979	0.0353
uid58039	0.266217	0.0972	0.1748	0.1490	0.0300
uid58059	0.266269	0.1048	0.1795	0.1587	0.0299
uid162333	0.266287	0.0582	0.1072	0.1564	0.0151
uid197180	0.266385	0.1195	0.1803	0.1583	0.0461
uid193702	0.266385	0.1016	0.1798	0.1787	0.0281
uid59205	0.266451	0.1063	0.1733	0.1736	0.0281
uid87065	0.266540	0.1980	0.2976	0.2480	0.0350
uid58747	0.266560	0.1011	0.1580	0.1637	0.0190
uid158869	0.266566	0.1217	0.2066	0.1989	0.0356
uid82367	0.266634	0.1829	0.2274	0.1819	0.0159
uid173371	0.266695	0.1419	0.1954	0.1655	0.0328
uid58977	0.266741	0.1954	0.2937	0.2491	0.0322
uid49131	0.266809	0.1035	0.1756	0.1821	0.0276
uid68447	0.266907	0.1976	0.3009	0.2482	0.0355
uid201428	0.267018	0.1988	0.3020	0.2496	0.0350
uid57585	0.267132	0.1987	0.2988	0.2486	0.0353
uid158861	0.267231	0.1126	0.1886	0.1904	0.0289
uid185759	0.267413	0.1479	0.2162	0.1878	0.0192
uid176920	0.267467	0.1989	0.2995	0.2522	0.0331
uid168321	0.267524	0.1547	0.2502	0.2423	0.0462
uid58677	0.267524	0.0826	0.1537	0.1619	0.0244
uid85495	0.267567	0.1509	0.2162	0.1909	0.0192
uid158871	0.267577	0.1207	0.2056	0.1970	0.0350
uid87051	0.267622	0.1988	0.3018	0.2487	0.0350
uid87069	0.267637	0.1988	0.3020	0.2482	0.0350
uid62461	0.267648	0.1853	0.2269	0.1861	0.0078
uid87067	0.267660	0.1988	0.3017	0.2495	0.0350
uid57939	0.267724	0.1193	0.1948	0.1882	0.0286
uid159865	0.267730	0.0865	0.1547	0.1652	0.0243
uid159543	0.267845	0.1936	0.2971	0.2442	0.0338
uid62693	0.267879	0.1161	0.1919	0.1907	0.0282
uid177930	0.267964	0.1993	0.2688	0.2353	0.0565
uid47323	0.268103	0.1277	0.2320	0.2201	0.0279
uid59065	0.268157	0.1035	0.1701	0.1692	0.0304
uid58887	0.268438	0.1712	0.2421	0.1919	0.0503
uid157907	0.268532	0.1489	0.2467	0.2330	0.0429
uid60163	0.268535	0.1139	0.1916	0.1918	0.0258
uid57711	0.268537	0.1716	0.2421	0.1901	0.0491
uid61577	0.268559	0.1085	0.1866	0.1895	0.0202
uid89391	0.268709	0.0828	0.1481	0.1689	0.0312
uid162027	0.268822	0.1662	0.2377	0.1903	0.0215
uid58833	0.268936	0.1156	0.1885	0.1931	0.0297
uid42615	0.269049	0.0500	0.0980	0.1336	0.0176
uid173372	0.269232	0.1495	0.2039	0.1693	0.0361
uid57729	0.269276	0.1219	0.1813	0.1799	0.0323
uid184818	0.269289	0.1934	0.3103	0.2944	0.0408
uid58559	0.269355	0.1107	0.1881	0.1795	0.0256
uid81629	0.269471	0.1062	0.1736	0.1729	0.0299
uid58659	0.269490	0.0877	0.1521	0.1710	0.0275
uid65087	0.269503	0.0697	0.1299	0.1535	0.0199
uid58655	0.269572	0.1110	0.1782	0.1684	0.0300
uid184824	0.269771	0.1479	0.2148	0.1816	0.0463
uid195908	0.269791	0.1104	0.1918	0.1925	0.0215
uid57693	0.269858	0.0949	0.1741	0.1824	0.0287
uid162087	0.269883	0.1354	0.2060	0.1810	0.0357
uid58077	0.269918	0.1762	0.2406	0.2002	0.0419
uid202924	0.269941	0.1049	0.1681	0.1649	0.0281
uid58565	0.269942	0.0843	0.1515	0.1662	0.0294
uid197184	0.270005	0.1092	0.1813	0.1721	0.0283
uid61569	0.270092	0.1239	0.1805	0.1639	0.0290
uid51377	0.270122	0.2409	0.3883	0.3506	0.0445
uid59047	0.270128	0.0719	0.1357	0.1660	0.0195
uid162513	0.270145	0.1222	0.2100	0.1978	0.0307
uid43465	0.270147	0.0599	0.1117	0.1583	0.0198
uid57705	0.270186	0.1915	0.3025	0.2380	0.0282
uid176921	0.270237	0.0914	0.1748	0.1641	0.0264
uid77129	0.270259	0.1591	0.2350	0.2155	0.0413
uid67367	0.270344	0.0731	0.1278	0.1574	0.0213
uid59011	0.270363	0.1712	0.2409	0.2067	0.0570
uid58513	0.270452	0.1360	0.2391	0.2313	0.0263
uid46663	0.270548	0.0649	0.1171	0.1577	0.0163
uid55487	0.270589	0.1015	0.1708	0.1554	0.0266
uid58949	0.270621	0.2407	0.3721	0.3022	0.0214
uid51695	0.270738	0.1444	0.2027	0.1845	0.0339
uid177081	0.270742	0.2033	0.2771	0.2508	0.0495
uid42501	0.270891	0.0699	0.1275	0.1617	0.0215
uid197178	0.271065	0.1016	0.1692	0.1655	0.0299
uid162335	0.271074	0.2160	0.2964	0.2606	0.0541
uid57707	0.271123	0.1486	0.2066	0.1728	0.0363
uid158867	0.271157	0.1228	0.2096	0.2020	0.0331
uid162001	0.271198	0.1327	0.1856	0.1663	0.0282
uid62207	0.271255	0.1202	0.2036	0.2134	0.0290
uid57723	0.271261	0.1065	0.1680	0.1664	0.0299
uid87003	0.271270	0.1355	0.2082	0.1800	0.0386
uid58501	0.271297	0.1349	0.2162	0.2075	0.0336
uid161943	0.271353	0.1363	0.2299	0.2290	0.0318
uid184826	0.271376	0.0578	0.1059	0.1577	0.0183
uid65091	0.271396	0.2010	0.3375	0.3079	0.0577
uid163693	0.271433	0.1231	0.2086	0.2025	0.0319
uid183004	0.271491	0.1009	0.1819	0.1915	0.0267
uid197177	0.271498	0.1144	0.1855	0.1604	0.0550
uid59357	0.271593	0.1226	0.2077	0.2021	0.0333
uid58683	0.271606	0.1370	0.2038	0.1923	0.0348
uid59359	0.271613	0.1223	0.2085	0.2022	0.0333
uid158865	0.271637	0.1225	0.2077	0.2024	0.0334
uid181997	0.271656	0.1332	0.2023	0.1798	0.0300
uid58911	0.271754	0.1218	0.2090	0.2006	0.0341
uid173370	0.271799	0.1476	0.2060	0.1695	0.0412
uid61625	0.271818	0.0984	0.1766	0.1838	0.0246
uid158173	0.271856	0.1402	0.2077	0.1807	0.0295
uid201038	0.271937	0.0622	0.1129	0.1511	0.0192
uid43467	0.271954	0.0534	0.0921	0.1261	0.0138
uid68707	0.271987	0.0869	0.1602	0.1611	0.0330
uid59225	0.272119	0.2154	0.2991	0.2536	0.0471
uid57703	0.272121	0.1166	0.1945	0.1994	0.0261
uid59077	0.272161	0.0533	0.0962	0.1454	0.0183
uid62959	0.272215	0.1887	0.2925	0.2641	0.0429
uid163691	0.272222	0.1232	0.2092	0.2019	0.0334
uid42777	0.272247	0.1080	0.1745	0.1643	0.0301
uid58149	0.272305	0.0796	0.1518	0.1646	0.0249
uid197160	0.272377	0.1003	0.1681	0.1680	0.0324
uid162045	0.272383	0.0965	0.1662	0.1500	0.0203
uid57961	0.272386	0.1889	0.3047	0.2386	0.0282
uid167487	0.272448	0.0761	0.1409	0.1680	0.0226
uid202219	0.272655	0.0551	0.1004	0.1456	0.0181
uid43091	0.272660	0.0973	0.1678	0.1749	0.0266
uid58935	0.272711	0.1094	0.1680	0.1669	0.0294
uid43211	0.272797	0.1208	0.1892	0.1717	0.0243
uid58125	0.272810	0.2060	0.2782	0.2485	0.0505
uid58793	0.272850	0.2192	0.2974	0.2553	0.0479
uid58067	0.272885	0.0796	0.1384	0.1672	0.0233
uid58951	0.272889	0.0657	0.1235	0.1669	0.0166
uid71231	0.272977	0.2100	0.2852	0.2468	0.0546
uid57881	0.273034	0.1518	0.2483	0.2444	0.0493
uid161241	0.273038	0.2007	0.2775	0.2421	0.0503
uid161957	0.273049	0.1514	0.2478	0.2440	0.0493
uid45895	0.273097	0.0681	0.1248	0.1597	0.0204
uid174511	0.273113	0.0812	0.1380	0.1646	0.0217
uid162165	0.273122	0.2047	0.2765	0.2496	0.0539
uid58109	0.273124	0.0838	0.1417	0.1698	0.0232
uid48821	0.273140	0.0980	0.1706	0.2021	0.0204
uid51367	0.273176	0.0947	0.1805	0.1766	0.0331
uid197182	0.273221	0.0988	0.1576	0.1504	0.0325
uid173373	0.273234	0.1452	0.2029	0.1691	0.0370
uid58061	0.273263	0.1274	0.1784	0.1659	0.0423
uid59429	0.273301	0.2165	0.3012	0.2538	0.0534
uid168323	0.273340	0.1347	0.2003	0.2030	0.0310
uid58791	0.273365	0.2212	0.2973	0.2577	0.0532
uid172734	0.273486	0.5545	0.5232	0.4889	0.0870
uid164001	0.273521	0.0961	0.1812	0.1847	0.0321
uid68055	0.273610	0.0857	0.1511	0.1867	0.0224
uid47087	0.273670	0.1276	0.1894	0.1702	0.0588
uid58649	0.273728	0.0909	0.1668	0.1791	0.0206
uid48819	0.273732	0.1426	0.2039	0.2066	0.0300
uid59071	0.273752	0.1113	0.2024	0.2021	0.0359
uid60583	0.273777	0.1185	0.2068	0.2107	0.0259
uid175574	0.273795	0.2189	0.3049	0.2635	0.0508
uid57581	0.273822	0.1997	0.2782	0.2407	0.0503
uid161999	0.273832	0.1383	0.1876	0.1761	0.0303
uid159867	0.273850	0.1986	0.2663	0.2432	0.0532
uid161197	0.273857	0.2088	0.2869	0.2492	0.0497
uid51489	0.273863	0.0889	0.1518	0.1715	0.0321
uid162059	0.273892	0.1179	0.2021	0.2049	0.0316
uid89375	0.273984	0.1931	0.3108	0.3007	0.0566
uid68691	0.274022	0.1370	0.1989	0.1916	0.0347
uid58653	0.274026	0.2066	0.2741	0.2498	0.0435
uid174812	0.274054	0.0804	0.1475	0.1681	0.0219
uid57993	0.274080	0.1379	0.1873	0.1774	0.0305
uid66297	0.274081	0.0648	0.1218	0.1618	0.0172
uid175523	0.274122	0.0957	0.1789	0.1824	0.0298
uid58899	0.274157	0.1099	0.1869	0.2006	0.0298
uid161941	0.274165	0.1351	0.2303	0.2300	0.0333
uid66601	0.274278	0.1758	0.2476	0.2368	0.0264
uid59281	0.274288	0.1370	0.2330	0.2301	0.0362
uid168665	0.274293	0.1413	0.2069	0.1962	0.0350
uid59053	0.274299	0.1050	0.1837	0.1933	0.0187
uid59291	0.274303	0.1480	0.2103	0.2134	0.0227
uid158169	0.274319	0.0558	0.1017	0.1460	0.0163
uid46219	0.274374	0.0859	0.1585	0.1472	0.0330
uid59095	0.274379	0.1284	0.1921	0.1909	0.0281
uid57759	0.274396	0.1426	0.2376	0.2169	0.0292
uid43725	0.274442	0.0942	0.1631	0.1850	0.0289
uid189029	0.274456	0.1367	0.2335	0.2300	0.0343
uid59325	0.274518	0.1430	0.2049	0.1920	0.0287
uid40845	0.274601	0.0803	0.1453	0.1741	0.0173
uid58065	0.274622	0.1506	0.2453	0.2406	0.0512
uid57925	0.274623	0.1227	0.2060	0.2165	0.0326
uid46679	0.274628	0.1326	0.1970	0.1808	0.0396
uid66603	0.274634	0.2091	0.3155	0.2882	0.0626
uid196849	0.274678	0.0678	0.1261	0.1568	0.0212
uid57695	0.274697	0.1365	0.2314	0.2305	0.0359
uid72627	0.274697	0.0618	0.1158	0.1508	0.0180
uid159993	0.274714	0.2285	0.3259	0.2799	0.0318
uid58101	0.274730	0.1186	0.2032	0.2082	0.0297
uid58781	0.274762	0.1370	0.2321	0.2309	0.0362
uid159879	0.274763	0.2298	0.3308	0.2796	0.0317
uid159881	0.274763	0.2298	0.3308	0.2796	0.0317
uid86889	0.274774	0.1370	0.2326	0.2310	0.0362
uid176501	0.274807	0.1165	0.2010	0.2040	0.0312
uid89387	0.274854	0.0966	0.1827	0.1828	0.0291
uid58983	0.274880	0.0595	0.1090	0.1493	0.0171
uid59069	0.274909	0.1367	0.2335	0.2311	0.0368
uid170532	0.274919	0.1362	0.2333	0.2304	0.0359
uid203790	0.274933	0.1379	0.2363	0.2326	0.0362
uid67501	0.274961	0.1101	0.1905	0.2058	0.0230
uid57971	0.274969	0.2218	0.3189	0.2630	0.0503
uid172628	0.274989	0.1381	0.1939	0.1836	0.0312
uid196798	0.274998	0.2337	0.3346	0.2805	0.0350
uid58311	0.275021	0.2165	0.2995	0.2599	0.0422
uid49489	0.275058	0.1148	0.1995	0.1917	0.0306
uid59349	0.275068	0.2307	0.3324	0.2826	0.0323
uid162177	0.275116	0.1223	0.2103	0.2085	0.0293
uid197217	0.275132	0.0670	0.1218	0.1576	0.0215
uid89385	0.275146	0.0949	0.1777	0.1807	0.0292
uid68143	0.275152	0.1005	0.1824	0.1951	0.0210
uid48643	0.275159	0.1342	0.2169	0.2212	0.0199
uid182929	0.275162	0.0740	0.1394	0.1714	0.0230
uid184832	0.275170	0.1359	0.2332	0.2261	0.0366
uid58853	0.275233	0.1365	0.2331	0.2308	0.0368
uid49331	0.275253	0.1325	0.2173	0.2189	0.0429
uid185758	0.275262	0.1363	0.2333	0.2304	0.0369
uid168322	0.275286	0.0872	0.1573	0.1704	0.0276
uid40839	0.275290	0.0673	0.1218	0.1596	0.0231
uid58599	0.275297	0.0748	0.1364	0.1654	0.0233
uid58993	0.275327	0.1302	0.2246	0.2210	0.0342
uid197218	0.275330	0.1390	0.2349	0.2295	0.0364
uid167994	0.275334	0.0971	0.1823	0.1810	0.0287
uid184829	0.275356	0.1367	0.2329	0.2278	0.0362
uid57777	0.275381	0.1361	0.2333	0.2315	0.0369
uid161919	0.275446	0.1516	0.2308	0.2332	0.0379
uid53543	0.275482	0.1271	0.1908	0.1669	0.0361
uid41169	0.275483	0.1518	0.2294	0.2350	0.0384
uid59409	0.275493	0.1270	0.2069	0.2139	0.0298
uid184828	0.275566	0.1331	0.2277	0.2239	0.0356
uid196793	0.275572	0.2345	0.3355	0.2822	0.0350
uid83619	0.275575	0.1366	0.2337	0.2295	0.0369
uid58417	0.275578	0.1361	0.2338	0.2293	0.0368
uid179383	0.275592	0.1129	0.1930	0.2080	0.0317
uid193763	0.275662	0.1372	0.2344	0.2307	0.0355
uid43209	0.275663	0.1202	0.1946	0.2176	0.0198
uid48071	0.275668	0.1141	0.1974	0.2021	0.0306
uid61633	0.275680	0.2337	0.3368	0.2828	0.0353
uid184830	0.275705	0.1346	0.2326	0.2269	0.0348
uid179069	0.275714	0.1006	0.1788	0.1957	0.0263
uid57785	0.275730	0.2415	0.3463	0.2910	0.0335
uid198524	0.275741	0.1162	0.1990	0.2046	0.0269
uid80745	0.275757	0.1180	0.2001	0.2043	0.0313
uid58511	0.275773	0.1299	0.2252	0.2196	0.0329
uid83157	0.275835	0.1739	0.2903	0.2741	0.0565
uid172630	0.275861	0.1383	0.1910	0.1830	0.0316
uid159863	0.275871	0.2306	0.3330	0.2826	0.0321
uid170533	0.275916	0.0730	0.1518	0.1657	0.0256
uid57699	0.275952	0.1023	0.1853	0.1872	0.0305
uid202218	0.275953	0.1390	0.2390	0.2313	0.0377
uid43093	0.275954	0.1461	0.2286	0.2304	0.0414
uid172629	0.275969	0.1381	0.1912	0.1834	0.0316
uid66779	0.275975	0.0852	0.1579	0.1878	0.0174
uid60859	0.275997	0.1430	0.2077	0.1905	0.0357
uid86651	0.276003	0.0843	0.1533	0.1786	0.0221
uid57783	0.276019	0.2192	0.3168	0.2572	0.0401
uid172626	0.276031	0.1374	0.1895	0.1842	0.0314
uid172627	0.276040	0.1381	0.1919	0.1832	0.0317
uid196777	0.276049	0.2312	0.3311	0.2790	0.0353
uid172624	0.276050	0.1381	0.1908	0.1834	0.0316
uid196794	0.276084	0.2339	0.3346	0.2807	0.0350
uid196795	0.276087	0.2339	0.3346	0.2814	0.0350
uid172625	0.276092	0.1381	0.1910	0.1812	0.0316
uid198643	0.276101	0.2338	0.3352	0.2820	0.0350
uid198644	0.276101	0.2338	0.3352	0.2825	0.0350
uid196790	0.276104	0.2340	0.3346	0.2800	0.0350
uid196792	0.276106	0.2339	0.3346	0.2807	0.0350
uid175575	0.276106	0.2152	0.3080	0.2609	0.0450
uid196789	0.276107	0.2339	0.3346	0.2807	0.0350
uid196796	0.276120	0.2339	0.3346	0.2814	0.0350
uid196791	0.276120	0.2339	0.3346	0.2814	0.0350
uid196788	0.276120	0.2339	0.3346	0.2807	0.0350
uid196799	0.276120	0.2339	0.3349	0.2814	0.0350
uid196787	0.276120	0.2339	0.3346	0.2807	0.0350
uid54947	0.276144	0.1365	0.2321	0.2301	0.0373
uid196784	0.276147	0.2342	0.3346	0.2812	0.0350
uid58773	0.276153	0.5585	0.5417	0.5298	0.1250
uid196797	0.276159	0.2334	0.3333	0.2812	0.0350
uid196785	0.276166	0.2342	0.3346	0.2812	0.0350
uid174334	0.276170	0.0828	0.1502	0.1826	0.0207
uid196782	0.276171	0.2319	0.3330	0.2819	0.0317
uid57637	0.276181	0.2328	0.3355	0.2827	0.0318
uid58523	0.276188	0.0815	0.1383	0.1639	0.0254
uid161997	0.276197	0.1369	0.2333	0.2313	0.0368
uid175571	0.276197	0.2173	0.3066	0.2608	0.0453
uid162137	0.276198	0.1178	0.1997	0.2063	0.0291
uid62905	0.276217	0.1239	0.2084	0.2158	0.0272
uid57775	0.276242	0.1362	0.2329	0.2289	0.0353
uid197154	0.276249	0.1198	0.1789	0.1599	0.0303
uid175578	0.276266	0.2135	0.3063	0.2577	0.0512
uid202426	0.276270	0.1048	0.1933	0.1926	0.0291
uid196800	0.276275	0.2338	0.3343	0.2824	0.0350
uid58333	0.276295	0.2326	0.3318	0.2829	0.0307
uid81777	0.276300	0.0906	0.1654	0.1855	0.0231
uid59351	0.276317	0.2301	0.3330	0.2831	0.0319
uid59079	0.276348	0.0744	0.1450	0.1561	0.0252
uid70731	0.276355	0.1367	0.2335	0.2272	0.0373
uid57803	0.276367	0.0714	0.1316	0.1651	0.0283
uid196774	0.276396	0.2326	0.3305	0.2799	0.0318
uid172631	0.276396	0.1378	0.1915	0.1826	0.0314
uid51721	0.276417	0.0903	0.1627	0.1787	0.0370
uid162183	0.276442	0.1359	0.2307	0.2277	0.0369
uid196783	0.276444	0.2333	0.3349	0.2791	0.0350
uid183002	0.276501	0.0681	0.1328	0.1646	0.0229
uid161353	0.276504	0.2335	0.3318	0.2829	0.0317
uid178352	0.276510	0.1127	0.2098	0.2191	0.0370
uid161377	0.276510	0.2335	0.3330	0.2829	0.0317
uid61635	0.276514	0.2341	0.3378	0.2835	0.0353
uid161409	0.276520	0.2335	0.3305	0.2829	0.0317
uid59221	0.276529	0.0916	0.1607	0.1874	0.0187
uid196770	0.276547	0.2304	0.3296	0.2812	0.0318
uid196769	0.276547	0.2303	0.3318	0.2812	0.0318
uid196775	0.276564	0.2322	0.3315	0.2799	0.0347
uid41403	0.276568	0.1031	0.1804	0.1954	0.0310
uid68839	0.276579	0.1372	0.2321	0.2304	0.0368
uid196779	0.276585	0.2316	0.3308	0.2796	0.0319
uid196776	0.276593	0.2319	0.3333	0.2781	0.0347
uid68843	0.276614	0.2312	0.3371	0.2811	0.0351
uid196771	0.276618	0.2303	0.3311	0.2810	0.0318
uid80735	0.276632	0.1147	0.1961	0.2008	0.0313
uid196778	0.276658	0.2325	0.3340	0.2777	0.0348
uid161369	0.276662	0.2336	0.3327	0.2822	0.0347
uid172733	0.276672	0.5167	0.5839	0.5174	0.0816
uid196786	0.276690	0.2336	0.3349	0.2809	0.0350
uid58969	0.276695	0.0894	0.1546	0.1808	0.0223
uid196781	0.276696	0.2326	0.3324	0.2796	0.0318
uid196780	0.276696	0.2326	0.3324	0.2813	0.0318
uid196772	0.276698	0.2326	0.3318	0.2800	0.0348
uid161403	0.276705	0.2328	0.3340	0.2815	0.0347
uid196773	0.276794	0.2323	0.3324	0.2797	0.0318
uid57767	0.276814	0.0663	0.1281	0.1629	0.0186
uid68451	0.276826	0.1903	0.2922	0.2733	0.0467
uid172736	0.276844	0.5412	0.5141	0.5000	0.1000
uid58167	0.276849	0.0775	0.1407	0.1761	0.0217
uid193657	0.276855	0.0582	0.1046	0.1522	0.0189
uid62099	0.276857	0.1226	0.1854	0.1623	0.0302
uid171830	0.276895	0.0548	0.1046	0.1458	0.0196
uid50565	0.276897	0.0548	0.1047	0.1457	0.0197
uid61619	0.276900	0.1372	0.2022	0.1881	0.0400
uid80733	0.276964	0.1169	0.1980	0.2036	0.0293
uid58287	0.276965	0.0795	0.1397	0.1571	0.0259
uid50609	0.276972	0.1509	0.2218	0.2119	0.0321
uid197162	0.276975	0.1017	0.1780	0.1800	0.0348
uid197176	0.277014	0.0979	0.1710	0.1585	0.0308
uid175576	0.277026	0.2175	0.3016	0.2579	0.0456
uid158369	0.277047	0.1417	0.2055	0.2091	0.0229
uid66777	0.277095	0.1083	0.1965	0.2089	0.0290
uid158689	0.277114	0.0550	0.1043	0.1462	0.0197
uid175572	0.277183	0.2165	0.3062	0.2604	0.0420
uid175573	0.277229	0.2168	0.3086	0.2621	0.0447
uid162063	0.277231	0.2172	0.3111	0.2612	0.0383
uid183003	0.277238	0.0790	0.1511	0.1837	0.0219
uid172735	0.277263	0.5585	0.5315	0.4798	0.1042
uid58509	0.277274	0.1676	0.2772	0.2477	0.0545
uid89395	0.277298	0.0903	0.1623	0.1874	0.0288
uid197157	0.277340	0.1115	0.1875	0.1832	0.0284
uid59411	0.277371	0.1266	0.2164	0.2079	0.0344
uid82365	0.277375	0.0721	0.1273	0.1535	0.0199
uid57739	0.277385	0.0603	0.1125	0.1543	0.0204
uid175255	0.277390	0.1446	0.2135	0.2085	0.0395
uid61639	0.277404	0.1417	0.2327	0.2286	0.0353
uid58857	0.277442	0.2209	0.3053	0.2610	0.0478
uid41885	0.277460	0.0886	0.1584	0.1782	0.0244
uid197183	0.277466	0.0925	0.1685	0.1686	0.0231
uid48999	0.277471	0.0930	0.1601	0.1799	0.0290
uid57809	0.277552	0.2262	0.3095	0.2574	0.0323
uid57963	0.277557	0.2182	0.3143	0.2603	0.0417
uid183109	0.277560	0.0813	0.1453	0.1750	0.0238
uid57829	0.277574	0.2271	0.3099	0.2588	0.0316
uid47083	0.277595	0.1374	0.2083	0.2083	0.0351
uid67407	0.277617	0.2012	0.3125	0.2898	0.0579
uid159529	0.277636	0.2254	0.3074	0.2563	0.0356
uid52609	0.277657	0.0535	0.1009	0.1446	0.0175
uid77027	0.277680	0.0683	0.1239	0.1661	0.0232
uid167484	0.277681	0.2325	0.3333	0.2811	0.0350
uid41935	0.277695	0.0803	0.1532	0.1847	0.0224
uid59085	0.277700	0.0873	0.1467	0.1690	0.0278
uid189026	0.277704	0.2227	0.3201	0.2712	0.0427
uid161361	0.277708	0.2321	0.3321	0.2821	0.0318
uid57997	0.277783	0.2265	0.3108	0.2596	0.0315
uid203791	0.277803	0.0581	0.1118	0.1521	0.0177
uid193712	0.277869	0.2317	0.3308	0.2832	0.0348
uid193713	0.277879	0.2317	0.3315	0.2832	0.0348
uid179070	0.277890	0.2193	0.3129	0.2630	0.0381
uid53037	0.277896	0.1223	0.1994	0.1885	0.0336
uid161995	0.277898	0.2318	0.3327	0.2817	0.0348
uid61611	0.277902	0.1110	0.1859	0.2031	0.0222
uid57905	0.277912	0.1112	0.1861	0.2040	0.0224
uid167483	0.277912	0.2316	0.3330	0.2813	0.0348
uid159845	0.277918	0.2176	0.3109	0.2599	0.0415
uid49535	0.277921	0.1367	0.2248	0.2284	0.0248
uid175577	0.277936	0.2169	0.3087	0.2599	0.0447
uid62939	0.277962	0.1195	0.2215	0.2176	0.0346
uid62245	0.277971	0.0840	0.1403	0.1560	0.0257
uid68753	0.277980	0.1054	0.1755	0.1877	0.0302
uid167485	0.278004	0.2320	0.3324	0.2811	0.0350
uid47507	0.278016	0.1770	0.3161	0.2887	0.0462
uid193708	0.278024	0.1115	0.1860	0.2039	0.0225
uid62135	0.278042	0.1508	0.2645	0.2556	0.0414
uid58879	0.278045	0.2096	0.3232	0.2969	0.0566
uid177080	0.278101	0.0621	0.1153	0.1577	0.0165
uid58141	0.278108	0.0858	0.1451	0.1725	0.0237
uid59051	0.278143	0.1092	0.1889	0.1737	0.0302
uid43413	0.278182	0.0933	0.1837	0.2008	0.0409
uid57811	0.278185	0.2260	0.3101	0.2592	0.0317
uid58305	0.278195	0.1622	0.2706	0.2456	0.0374
uid163151	0.278200	0.2173	0.3520	0.3007	0.0457
uid183005	0.278215	0.0822	0.1496	0.1774	0.0220
uid58507	0.278230	0.1642	0.2754	0.2480	0.0560
uid172732	0.278270	0.5123	0.5211	0.5146	0.0816
uid42521	0.278431	0.0530	0.0919	0.1402	0.0157
uid62003	0.278435	0.1143	0.1930	0.2048	0.0293
uid77117	0.278438	0.0736	0.1333	0.1612	0.0267
uid88073	0.278457	0.0655	0.1083	0.1414	0.0224
uid73895	0.278478	0.0835	0.1486	0.1645	0.0256
uid197167	0.278479	0.0686	0.1333	0.1137	0.0362
uid66295	0.278525	0.2178	0.3216	0.2502	0.0486
uid182935	0.278539	0.2453	0.3259	0.3229	0.0621
uid197361	0.278551	0.1170	0.2052	0.2102	0.0318
uid183111	0.278563	0.0822	0.1511	0.1798	0.0263
uid162187	0.278584	0.0735	0.1327	0.1602	0.0267
uid58043	0.278610	0.0716	0.1295	0.1688	0.0251
uid89409	0.278633	0.0614	0.1117	0.1527	0.0196
uid63621	0.278660	0.2157	0.3117	0.2597	0.0418
uid175579	0.278660	0.2196	0.3112	0.2609	0.0415
uid193765	0.278675	0.2162	0.2963	0.2997	0.0305
uid46531	0.278676	0.0583	0.1074	0.1484	0.0203
uid82931	0.278759	0.0485	0.0878	0.1310	0.0161
uid159523	0.278762	0.2172	0.3085	0.2599	0.0423
uid159525	0.278770	0.2165	0.3103	0.2621	0.0418
uid188688	0.278783	0.1423	0.2337	0.2291	0.0354
uid182933	0.278798	0.0769	0.1380	0.1791	0.0306
uid159527	0.278816	0.2169	0.3099	0.2622	0.0418
uid162041	0.278888	0.1201	0.1949	0.1817	0.0325
uid59197	0.278892	0.2036	0.3291	0.2940	0.0511
uid58123	0.278932	0.1709	0.2824	0.2507	0.0417
uid197179	0.278933	0.0823	0.1375	0.1617	0.0266
uid65271	0.278949	0.1550	0.2630	0.2476	0.0553
uid58965	0.278965	0.1024	0.1915	0.2045	0.0238
uid189753	0.278966	0.0621	0.1129	0.1531	0.0198
uid57657	0.278984	0.0860	0.1451	0.1659	0.0281
uid68841	0.279000	0.1251	0.2032	0.2006	0.0260
uid159521	0.279037	0.2167	0.3109	0.2619	0.0421
uid81779	0.279038	0.1010	0.1691	0.1733	0.0235
uid59421	0.279230	0.0904	0.1602	0.1743	0.0232
uid88061	0.279265	0.1236	0.2035	0.1994	0.0279
uid197161	0.279340	0.0998	0.1726	0.1822	0.0324
uid162219	0.279342	0.2168	0.2967	0.2991	0.0276
uid57801	0.279366	0.0599	0.1128	0.1531	0.0214
uid184077	0.279519	0.1579	0.2339	0.2169	0.0366
uid86913	0.279521	0.0626	0.1161	0.1566	0.0170
uid75107	0.279702	0.0868	0.1639	0.1763	0.0242
uid58897	0.279709	0.1048	0.1754	0.1928	0.0212
uid189953	0.279851	0.1266	0.2106	0.2209	0.0286
uid183114	0.279866	0.0730	0.1429	0.1769	0.0244
uid67253	0.279875	0.0883	0.1624	0.1793	0.0254
uid59341	0.279880	0.1253	0.1943	0.1952	0.0330
uid58491	0.279908	0.0842	0.1593	0.1779	0.0185
uid58203	0.280012	0.0846	0.1557	0.1783	0.0285
uid62225	0.280062	0.1066	0.1788	0.1844	0.0302
uid50555	0.280075	0.1215	0.2041	0.2095	0.0339
uid49049	0.280092	0.1528	0.2455	0.2309	0.0340
uid58901	0.280124	0.1166	0.1844	0.1744	0.0377
uid59033	0.280139	0.1414	0.2361	0.2288	0.0285
uid41997	0.280151	0.0882	0.1499	0.1564	0.0310
uid61403	0.280167	0.0935	0.1641	0.1756	0.0250
uid175256	0.280170	0.1335	0.2039	0.1962	0.0364
uid59169	0.280200	0.0971	0.1713	0.1819	0.0365
uid59423	0.280204	0.1055	0.1895	0.1996	0.0276
uid168257	0.280310	0.1543	0.2689	0.2446	0.0444
uid52547	0.280317	0.0771	0.1363	0.1746	0.0251
uid182931	0.280411	0.1328	0.2172	0.2229	0.0273
uid59025	0.280454	0.0896	0.1526	0.1739	0.0275
uid63633	0.280458	0.0852	0.1437	0.1639	0.0177
uid183007	0.280466	0.0948	0.1715	0.1871	0.0259
uid193714	0.280486	0.1322	0.2084	0.2203	0.0314
uid59013	0.280530	0.0957	0.1653	0.1824	0.0321
uid197201	0.280615	0.0802	0.1393	0.1584	0.0285
uid183112	0.280645	0.0700	0.1321	0.1629	0.0211
uid58465	0.280678	0.0863	0.1638	0.1804	0.0197
uid84301	0.280711	0.1277	0.2180	0.2052	0.0293
uid62789	0.280720	0.0855	0.1548	0.1749	0.0240
uid183339	0.280726	0.0819	0.1473	0.1766	0.0263
uid57641	0.280764	0.2249	0.3376	0.3045	0.0594
uid162167	0.280868	0.1311	0.2189	0.2090	0.0300
uid49485	0.280996	0.0975	0.1606	0.1737	0.0288
uid58323	0.280999	0.1856	0.2922	0.2666	0.0475
uid83125	0.281040	0.0926	0.1791	0.2052	0.0380
uid183110	0.281121	0.0714	0.1348	0.1697	0.0232
uid57737	0.281187	0.2485	0.3321	0.3139	0.0432
uid46251	0.281201	0.2351	0.3178	0.2702	0.0453
uid46661	0.281239	0.0992	0.1670	0.1795	0.0324
uid49483	0.281239	0.0714	0.1353	0.1667	0.0238
uid58399	0.281298	0.1337	0.2222	0.2179	0.0368
uid184820	0.281301	0.0816	0.1526	0.1693	0.0249
uid197155	0.281313	0.1179	0.1834	0.1946	0.0427
uid58463	0.281393	0.0840	0.1566	0.1670	0.0264
uid198526	0.281400	0.0984	0.1656	0.1784	0.0327
uid59019	0.281478	0.0647	0.1185	0.1538	0.0208
uid70727	0.281510	0.2072	0.3260	0.2973	0.0580
uid178948	0.281511	0.1275	0.2034	0.1948	0.0281
uid59005	0.281515	0.1112	0.2047	0.2088	0.0312
uid183113	0.281552	0.0891	0.1722	0.1834	0.0300
uid190882	0.281587	0.2329	0.3151	0.2671	0.0454
uid58413	0.281600	0.1386	0.2223	0.1936	0.0282
uid57697	0.281613	0.2006	0.3109	0.2772	0.0416
uid59137	0.281694	0.1159	0.1967	0.2023	0.0310
uid59293	0.281705	0.2006	0.3103	0.2787	0.0437
uid183008	0.281761	0.1000	0.1722	0.1754	0.0270
uid61581	0.281809	0.1635	0.2649	0.2446	0.0469
uid190183	0.281829	0.1501	0.2364	0.2101	0.0269
uid67369	0.281923	0.1150	0.2070	0.2008	0.0338
uid59041	0.281954	0.1479	0.2371	0.2064	0.0444
uid190184	0.282002	0.1461	0.2312	0.2025	0.0288
uid59099	0.282096	0.1515	0.2390	0.2361	0.0260
uid57691	0.282102	0.1245	0.2144	0.2052	0.0276
uid59195	0.282151	0.1131	0.1921	0.1744	0.0468
uid168180	0.282154	0.1850	0.3043	0.2857	0.0460
uid169879	0.282174	0.1126	0.1914	0.1931	0.0283
uid68291	0.282197	0.1129	0.1916	0.1941	0.0284
uid58319	0.282200	0.1767	0.2845	0.2512	0.0376
uid159675	0.282201	0.1289	0.2103	0.2078	0.0286
uid183485	0.282222	0.0962	0.1627	0.1784	0.0288
uid83605	0.282241	0.1175	0.2057	0.1992	0.0295
uid57763	0.282253	0.1533	0.2339	0.2075	0.0257
uid62947	0.282278	0.0677	0.1213	0.1551	0.0209
uid63629	0.282282	0.0895	0.1566	0.1792	0.0226
uid58033	0.282298	0.1400	0.2179	0.2100	0.0246
uid42393	0.282326	0.1434	0.2303	0.1984	0.0292
uid183338	0.282453	0.1075	0.1881	0.1895	0.0270
uid59055	0.282462	0.1011	0.1739	0.1981	0.0264
uid182928	0.282478	0.0923	0.1648	0.1770	0.0333
uid58621	0.282482	0.0898	0.1555	0.1734	0.0286
uid59435	0.282488	0.0851	0.1546	0.1788	0.0274
uid58005	0.282511	0.1370	0.2086	0.1741	0.0515
uid182930	0.282521	0.0802	0.1462	0.1791	0.0255
uid167260	0.282568	0.1284	0.2155	0.2064	0.0289
uid62273	0.282598	0.1204	0.1933	0.1854	0.0319
uid58489	0.282598	0.0823	0.1573	0.1717	0.0186
uid157909	0.282622	0.1281	0.2118	0.2092	0.0295
uid68317	0.282678	0.1114	0.2124	0.2211	0.0384
uid84299	0.282686	0.1293	0.2197	0.2116	0.0292
uid84297	0.282693	0.1259	0.2147	0.2049	0.0318
uid205422	0.282695	0.1122	0.2035	0.2077	0.0307
uid84303	0.282743	0.1272	0.2126	0.2093	0.0278
uid59113	0.282763	0.0893	0.1793	0.2006	0.0304
uid159659	0.282777	0.1092	0.1915	0.1928	0.0269
uid49531	0.282852	0.2075	0.3250	0.2844	0.0484
uid182932	0.282905	0.0802	0.1495	0.1784	0.0280
uid58477	0.282925	0.1566	0.2419	0.2129	0.0296
uid60837	0.282948	0.1387	0.2469	0.2453	0.0416
uid59219	0.282985	0.0962	0.1644	0.1578	0.0318
uid158165	0.282986	0.0688	0.1168	0.1415	0.0272
uid13791	0.282994	0.0555	0.1027	0.1399	0.0214
uid45927	0.282998	0.1967	0.2786	0.2490	0.0446
uid57773	0.283017	0.1588	0.2651	0.2404	0.0362
uid189748	0.283054	0.1046	0.1820	0.1835	0.0319
uid41925	0.283056	0.1681	0.2574	0.2457	0.0476
uid51369	0.283079	0.0612	0.1116	0.1385	0.0228
uid183341	0.283126	0.1301	0.2135	0.2090	0.0285
uid84305	0.283127	0.1263	0.2151	0.2039	0.0281
uid197171	0.283152	0.0928	0.1702	0.1886	0.0257
uid84295	0.283158	0.1206	0.2084	0.2007	0.0311
uid83607	0.283185	0.1267	0.2129	0.2055	0.0322
uid59027	0.283185	0.1035	0.1728	0.1839	0.0315
uid197175	0.283191	0.1698	0.2981	0.2702	0.0447
uid159669	0.283229	0.1257	0.2121	0.2056	0.0295
uid58195	0.283261	0.1312	0.2263	0.2324	0.0374
uid58285	0.283297	0.1655	0.2773	0.2658	0.0441
uid57659	0.283312	0.1045	0.1818	0.1843	0.0319
uid57651	0.283313	0.1501	0.2720	0.2662	0.0510
uid84309	0.283394	0.1188	0.2093	0.2034	0.0313
uid159875	0.283448	0.1970	0.2777	0.2488	0.0431
uid42011	0.283497	0.0943	0.1577	0.1632	0.0313
uid53509	0.283497	0.1035	0.1738	0.1944	0.0265
uid183337	0.283506	0.1138	0.1930	0.1818	0.0291
uid82341	0.283533	0.1573	0.2603	0.2571	0.0363
uid83609	0.283552	0.1246	0.2103	0.2024	0.0300
uid66331	0.283590	0.1015	0.1783	0.1738	0.0291
uid48131	0.283614	0.1499	0.2347	0.2072	0.0270
uid183115	0.283642	0.0847	0.1509	0.1676	0.0289
uid58325	0.283666	0.0566	0.1049	0.1388	0.0207
uid159673	0.283730	0.1284	0.2114	0.2053	0.0294
uid61729	0.283741	0.0948	0.1735	0.1851	0.0270
uid159667	0.283762	0.1306	0.2171	0.2067	0.0290
uid89381	0.283795	0.1295	0.2134	0.2073	0.0291
uid186842	0.283840	0.1550	0.2656	0.2613	0.0463
uid76945	0.283851	0.0960	0.1500	0.1648	0.0284
uid54205	0.283867	0.1521	0.2548	0.2429	0.0429
uid58537	0.283987	0.1147	0.1896	0.1896	0.0190
uid59143	0.284025	0.1044	0.1739	0.1851	0.0319
uid60855	0.284110	0.1290	0.2021	0.1955	0.0332
uid49533	0.284121	0.1008	0.1761	0.1762	0.0235
uid159671	0.284157	0.1294	0.2133	0.2069	0.0294
uid84317	0.284162	0.1249	0.2135	0.2073	0.0300
uid63397	0.284230	0.1461	0.2526	0.2482	0.0516
uid168182	0.284251	0.1497	0.2586	0.2526	0.0432
uid159677	0.284286	0.1243	0.2086	0.2057	0.0290
uid41735	0.284312	0.1056	0.1842	0.1645	0.0355
uid162175	0.284342	0.1244	0.2101	0.2049	0.0281
uid41425	0.284400	0.0941	0.1685	0.1876	0.0255
uid58223	0.284405	0.1469	0.2258	0.2181	0.0267
uid48829	0.284419	0.1003	0.1782	0.1926	0.0276
uid46255	0.284423	0.1048	0.1714	0.1783	0.0401
uid168258	0.284491	0.1296	0.2195	0.2061	0.0301
uid61179	0.284494	0.1100	0.1935	0.1792	0.0348
uid57687	0.284525	0.1086	0.1884	0.1674	0.0264
uid197164	0.284596	0.0791	0.1353	0.1608	0.0283
uid57639	0.284606	0.1298	0.2262	0.2349	0.0403
uid159873	0.284676	0.1048	0.1836	0.1829	0.0326
uid197169	0.284678	0.1244	0.1988	0.1924	0.0415
uid50585	0.284681	0.1221	0.2053	0.2020	0.0292
uid42115	0.284683	0.1557	0.2422	0.2115	0.0299
uid158059	0.284699	0.1053	0.1842	0.1839	0.0326
uid159835	0.284704	0.1053	0.1841	0.1830	0.0326
uid157913	0.284722	0.1048	0.1837	0.1829	0.0326
uid59187	0.284736	0.1365	0.2338	0.2269	0.0516
uid49957	0.284736	0.1169	0.2085	0.2224	0.0445
uid59777	0.284773	0.0710	0.1231	0.1499	0.0310
uid183340	0.284804	0.1020	0.1719	0.1813	0.0332
uid81197	0.284813	0.1202	0.2012	0.1940	0.0288
uid84311	0.284877	0.1239	0.2107	0.2061	0.0295
uid203333	0.284909	0.0962	0.1669	0.1705	0.0291
uid82951	0.284921	0.1427	0.2406	0.2390	0.0429
uid84313	0.284957	0.1184	0.2082	0.2061	0.0313
uid182934	0.284963	0.1028	0.1755	0.1894	0.0258
uid162031	0.285047	0.1427	0.2158	0.1992	0.0328
uid53251	0.285080	0.1198	0.1997	0.2159	0.0393
uid160233	0.285082	0.1123	0.1914	0.1769	0.0348
uid58867	0.285083	0.0924	0.1671	0.1624	0.0358
uid84217	0.285112	0.1274	0.2228	0.2316	0.0395
uid159537	0.285186	0.1283	0.1958	0.1952	0.0261
uid58179	0.285214	0.1241	0.1815	0.1826	0.0331
uid66189	0.285378	0.1459	0.2100	0.1953	0.0311
uid71485	0.285402	0.1274	0.2415	0.2369	0.0323
uid53043	0.285448	0.1647	0.2429	0.2444	0.0481
uid50551	0.285496	0.1222	0.2059	0.2152	0.0542
uid58813	0.285503	0.1157	0.2064	0.2124	0.0330
uid58615	0.285567	0.1075	0.1804	0.1900	0.0279
uid60789	0.285613	0.1230	0.1930	0.2038	0.0466
uid58535	0.285702	0.1234	0.2043	0.1948	0.0202
uid197156	0.285727	0.0978	0.1649	0.1773	0.0365
uid183006	0.285732	0.0897	0.1525	0.1753	0.0253
uid60621	0.285817	0.1042	0.1755	0.1698	0.0288
uid128	0.285832	0.1369	0.2184	0.2336	0.0177
uid60849	0.285871	0.1430	0.2155	0.1997	0.0326
uid177079	0.285876	0.1291	0.2324	0.2376	0.0384
uid68335	0.285995	0.1649	0.2503	0.2368	0.0438
uid188689	0.286110	0.0928	0.1626	0.1685	0.0297
uid58057	0.286135	0.0986	0.1610	0.1656	0.0318
uid61607	0.286156	0.1638	0.2726	0.2403	0.0464
uid184076	0.286172	0.1344	0.2323	0.2349	0.0414
uid41875	0.286239	0.1569	0.2198	0.1822	0.0541
uid159665	0.286240	0.1315	0.2217	0.2093	0.0309
uid67985	0.286249	0.1085	0.1929	0.1742	0.0327
uid63269	0.286316	0.1614	0.2727	0.2693	0.0503
uid197168	0.286324	0.1392	0.2485	0.2475	0.0525
uid60171	0.286362	0.0836	0.1542	0.1769	0.0289
uid58913	0.286382	0.0744	0.1360	0.1637	0.0263
uid49725	0.286413	0.1223	0.2057	0.2011	0.0283
uid59049	0.286428	0.1025	0.1965	0.2131	0.0324
uid68021	0.286465	0.0892	0.1605	0.1524	0.0237
uid161929	0.286482	0.0973	0.1732	0.1618	0.0296
uid59177	0.286545	0.1091	0.1633	0.1560	0.0240
uid162129	0.286579	0.1280	0.2006	0.1975	0.0246
uid197174	0.286594	0.0776	0.1373	0.1501	0.0301
uid58647	0.286632	0.1011	0.1855	0.1646	0.0305
uid63627	0.286643	0.2085	0.3362	0.2945	0.0511
uid51371	0.286668	0.1054	0.1788	0.1855	0.0305
uid68705	0.286687	0.1233	0.2060	0.1994	0.0431
uid58981	0.286740	0.2218	0.3182	0.2836	0.0384
uid61629	0.286763	0.0709	0.1284	0.1690	0.0248
uid68743	0.286803	0.1109	0.1805	0.1807	0.0314
uid60161	0.286837	0.1364	0.2464	0.2487	0.0401
uid58481	0.286872	0.1196	0.1880	0.1883	0.0338
uid48589	0.286886	0.1084	0.1748	0.1796	0.0317
uid68141	0.286925	0.2487	0.3360	0.3222	0.0502
uid62159	0.286932	0.1452	0.2626	0.2453	0.0426
uid162057	0.286953	0.1000	0.1775	0.1607	0.0312
uid58519	0.286959	0.0646	0.1188	0.1533	0.0249
uid57665	0.287011	0.1263	0.2166	0.2171	0.0419
uid58667	0.287019	0.1741	0.2502	0.2385	0.0439
uid58275	0.287044	0.1233	0.2026	0.2077	0.0331
uid48359	0.287058	0.0961	0.1720	0.1602	0.0318
uid162017	0.287104	0.1067	0.1883	0.1743	0.0386
uid58985	0.287106	0.1784	0.2729	0.2513	0.0459
uid193658	0.287122	0.1477	0.2172	0.2231	0.0558
uid162013	0.287160	0.2290	0.3578	0.3193	0.0582
uid51877	0.287168	0.1666	0.2838	0.2742	0.0362
uid66593	0.287199	0.1680	0.2905	0.2746	0.0456
uid46231	0.287238	0.2182	0.2969	0.2549	0.0458
uid61609	0.287271	0.1792	0.2912	0.2544	0.0430
uid190704	0.287345	0.0962	0.1688	0.1790	0.0271
uid58357	0.287359	0.1888	0.3052	0.2491	0.0417
uid58669	0.287394	0.1766	0.2620	0.2437	0.0361
uid73587	0.287431	0.1330	0.2253	0.2128	0.0341
uid61591	0.287436	0.1340	0.2164	0.2136	0.0353
uid58301	0.287466	0.1398	0.2494	0.2440	0.0432
uid58031	0.287483	0.1436	0.2034	0.1886	0.0351
uid58861	0.287514	0.1806	0.2585	0.2436	0.0497
uid168183	0.287531	0.1268	0.2094	0.2197	0.0425
uid58881	0.287562	0.1584	0.2661	0.2548	0.0429
uid65783	0.287586	0.1314	0.2037	0.2066	0.0395
uid63605	0.287664	0.1068	0.1861	0.1703	0.0326
uid72479	0.287671	0.1579	0.2632	0.2570	0.0415
uid59111	0.287672	0.1227	0.2273	0.2324	0.0490
uid57685	0.287755	0.1000	0.1713	0.1587	0.0296
uid48073	0.287839	0.1428	0.2407	0.2488	0.0387
uid71379	0.287872	0.1590	0.2349	0.2098	0.0343
uid197153	0.287940	0.1381	0.1968	0.1838	0.0312
uid60725	0.287948	0.1583	0.2682	0.2623	0.0514
uid42613	0.288009	0.1007	0.1702	0.1816	0.0321
uid59417	0.288056	0.0957	0.1652	0.1487	0.0342
uid182482	0.288099	0.1190	0.1969	0.2148	0.0306
uid57987	0.288152	0.1038	0.1883	0.1657	0.0297
uid197163	0.288154	0.1479	0.2209	0.2113	0.0793
uid58133	0.288171	0.1511	0.2484	0.2384	0.0436
uid50385	0.288187	0.1034	0.1699	0.1690	0.0291
uid170732	0.288192	0.1040	0.1934	0.1871	0.0302
uid62911	0.288197	0.0947	0.1647	0.1729	0.0326
uid57761	0.288216	0.1892	0.3032	0.2506	0.0433
uid58011	0.288234	0.1015	0.1856	0.1882	0.0253
uid61613	0.288268	0.1098	0.2016	0.2049	0.0336
uid58253	0.288268	0.1411	0.2450	0.2496	0.0437
uid68067	0.288304	0.1697	0.2767	0.2674	0.0469
uid57995	0.288334	0.1978	0.3217	0.2758	0.0413
uid58375	0.288365	0.1951	0.2938	0.2750	0.0565
uid162509	0.288389	0.0997	0.1704	0.1815	0.0334
uid175904	0.288416	0.1661	0.2477	0.2327	0.0389
uid58309	0.288428	0.2032	0.3216	0.2732	0.0425
uid58029	0.288483	0.0945	0.1735	0.1570	0.0292
uid47079	0.288508	0.1407	0.2429	0.2381	0.0374
uid41729	0.288570	0.1639	0.2485	0.2381	0.0408
uid161989	0.288573	0.1127	0.1724	0.1853	0.0395
uid58185	0.288598	0.1519	0.2298	0.2384	0.0496
uid61727	0.288624	0.1027	0.1683	0.1702	0.0335
uid61409	0.288649	0.2269	0.3358	0.3170	0.0413
uid73657	0.288658	0.1054	0.1737	0.1714	0.0342
uid175682	0.288663	0.1059	0.1724	0.1703	0.0324
uid59161	0.288722	0.2075	0.2960	0.2836	0.0443
uid175524	0.288767	0.2209	0.3125	0.2492	0.0568
uid59101	0.288774	0.1143	0.1839	0.1974	0.0328
uid58079	0.288794	0.1955	0.2833	0.2605	0.0512
uid54207	0.288890	0.1845	0.3136	0.2873	0.0475
uid58307	0.288984	0.1908	0.3035	0.2528	0.0454
uid162217	0.288987	0.2408	0.3204	0.2932	0.0347
uid201479	0.289022	0.1008	0.1718	0.1605	0.0318
uid159517	0.289126	0.1597	0.2344	0.2091	0.0314
uid58115	0.289130	0.2109	0.3015	0.2863	0.0350
uid197158	0.289131	0.1430	0.2160	0.1941	0.0588
uid178736	0.289172	0.0818	0.1428	0.1547	0.0354
uid73419	0.289185	0.0815	0.1409	0.1609	0.0255
uid58471	0.289259	0.1395	0.2173	0.1976	0.0407
uid186548	0.289267	0.2260	0.3585	0.3143	0.0540
uid63401	0.289280	0.1549	0.2717	0.2565	0.0417
uid62913	0.289284	0.1162	0.2236	0.2349	0.0373
uid59413	0.289342	0.1863	0.3196	0.2994	0.0492
uid58963	0.289391	0.1532	0.2719	0.2045	0.0530
uid58863	0.289401	0.1640	0.2490	0.2369	0.0539
uid171958	0.289418	0.0628	0.1185	0.1500	0.0192
uid58313	0.289424	0.1961	0.3068	0.2592	0.0451
uid168256	0.289508	0.2213	0.3326	0.3061	0.0581
uid194119	0.289512	0.1395	0.2327	0.2187	0.0330
uid70621	0.289554	0.1213	0.2345	0.2268	0.0457
uid197159	0.289594	0.0982	0.1714	0.1754	0.0331
uid58525	0.289757	0.1478	0.2133	0.1954	0.0342
uid59439	0.289797	0.0959	0.1507	0.1497	0.0240
uid58131	0.289801	0.1831	0.2850	0.2642	0.0514
uid58437	0.289844	0.1913	0.3015	0.2493	0.0392
uid53537	0.289867	0.0919	0.1603	0.1646	0.0315
uid59183	0.289881	0.1298	0.1953	0.2001	0.0321
uid62183	0.289891	0.1897	0.2872	0.2633	0.0484
uid175777	0.289914	0.0823	0.1435	0.1663	0.0316
uid58761	0.290004	0.1154	0.2016	0.1789	0.0437
uid168181	0.290013	0.1599	0.2687	0.2543	0.0422
uid58819	0.290023	0.1955	0.3075	0.2569	0.0433
uid55357	0.290033	0.1405	0.2213	0.2087	0.0428
uid58127	0.290037	0.1653	0.2562	0.2466	0.0519
uid58875	0.290038	0.1402	0.2171	0.1965	0.0401
uid57941	0.290109	0.1056	0.1723	0.1905	0.0338
uid65787	0.290122	0.1036	0.1837	0.1747	0.0336
uid57701	0.290129	0.0637	0.1194	0.1504	0.0195
uid201429	0.290131	0.1106	0.1811	0.1831	0.0495
uid58129	0.290162	0.1869	0.2972	0.2696	0.0498
uid61349	0.290170	0.1425	0.2617	0.2637	0.0558
uid57787	0.290273	0.2382	0.3271	0.2925	0.0510
uid159857	0.290305	0.2355	0.3588	0.3168	0.0581
uid59001	0.290315	0.1130	0.1719	0.1753	0.0353
uid61595	0.290334	0.1233	0.2017	0.2207	0.0369
uid73421	0.290363	0.1850	0.3045	0.2848	0.0521
uid58359	0.290378	0.1857	0.2933	0.2584	0.0323
uid59361	0.290390	0.0945	0.1654	0.1729	0.0336
uid49661	0.290415	0.1803	0.2903	0.2807	0.0483
uid163997	0.290420	0.1000	0.1806	0.1777	0.0523
uid58685	0.290432	0.2438	0.3261	0.2931	0.0566
uid49001	0.290501	0.1123	0.1825	0.1981	0.0332
uid84307	0.290614	0.0772	0.1380	0.1628	0.0343
uid58545	0.290647	0.1768	0.2558	0.2424	0.0382
uid195569	0.290666	0.0951	0.1573	0.1739	0.0363
uid186819	0.290700	0.0947	0.1584	0.1738	0.0353
uid59185	0.290712	0.1704	0.2676	0.2440	0.0637
uid58889	0.290741	0.2913	0.4091	0.3297	0.0307
uid60727	0.290760	0.2271	0.3581	0.3182	0.0584
uid58175	0.290857	0.1536	0.2602	0.2421	0.0485
uid158135	0.290925	0.1304	0.2103	0.2203	0.0434
uid203027	0.290938	0.2433	0.3362	0.2937	0.0488
uid59345	0.290939	0.1791	0.2538	0.2432	0.0469
uid72767	0.290992	0.1649	0.2499	0.2399	0.0415
uid162207	0.291046	0.2418	0.3269	0.2895	0.0487
uid81783	0.291048	0.1462	0.2523	0.2516	0.0524
uid58423	0.291055	0.1873	0.2956	0.2602	0.0323
uid74445	0.291104	0.1474	0.2305	0.2189	0.0422
uid57919	0.291117	0.1049	0.1649	0.1723	0.0317
uid159985	0.291167	0.2365	0.3219	0.2878	0.0502
uid59127	0.291187	0.1353	0.2153	0.2115	0.0419
uid195560	0.291315	0.1045	0.1728	0.1674	0.0392
uid58151	0.291355	0.1669	0.2705	0.2542	0.0471
uid178201	0.291373	0.2375	0.3272	0.2894	0.0542
uid59415	0.291385	0.2399	0.3264	0.2905	0.0499
uid178202	0.291389	0.2384	0.3266	0.2934	0.0546
uid203028	0.291419	0.2475	0.3313	0.2982	0.0529
uid178203	0.291481	0.2370	0.3262	0.2899	0.0545
uid81083	0.291502	0.3751	0.4906	0.4089	0.0618
uid57789	0.291517	0.2382	0.3245	0.2878	0.0486
uid59171	0.291536	0.1034	0.1841	0.1883	0.0326
uid159987	0.291548	0.2465	0.3260	0.2917	0.0485
uid159983	0.291585	0.2337	0.3225	0.2842	0.0530
uid175469	0.291593	0.2302	0.3627	0.3268	0.0598
uid161159	0.291599	0.2380	0.3252	0.2897	0.0503
uid57965	0.291605	0.2941	0.4156	0.3377	0.0391
uid58777	0.291663	0.1202	0.1982	0.2089	0.0348
uid158171	0.291666	0.1567	0.2334	0.2225	0.0472
uid161157	0.291682	0.2398	0.3258	0.2887	0.0481
uid73425	0.291704	0.1555	0.2361	0.2029	0.0369
uid165873	0.291723	0.3400	0.4721	0.3935	0.0400
uid203025	0.291735	0.2415	0.3268	0.2787	0.0509
uid162215	0.291741	0.2405	0.3189	0.2898	0.0441
uid59181	0.291862	0.1012	0.1695	0.1685	0.0402
uid176371	0.291911	0.1126	0.1811	0.1750	0.0317
uid58663	0.291929	0.1063	0.1845	0.1848	0.0510
uid84337	0.291940	0.1093	0.1732	0.1783	0.0333
uid72481	0.291940	0.1741	0.2473	0.2071	0.0481
uid58479	0.291952	0.1125	0.1965	0.2042	0.0325
uid57917	0.291977	0.1112	0.1725	0.1805	0.0390
uid63399	0.291990	0.1594	0.2449	0.2356	0.0380
uid159989	0.292029	0.2413	0.3195	0.2903	0.0448
uid57765	0.292038	0.2277	0.3051	0.2731	0.0439
uid49873	0.292058	0.2364	0.3226	0.2861	0.0593
uid58517	0.292182	0.2380	0.3172	0.2873	0.0557
uid53541	0.292200	0.2404	0.3282	0.2892	0.0481
uid205053	0.292222	0.1354	0.2295	0.1997	0.0307
uid49903	0.292227	0.2459	0.3287	0.2859	0.0471
uid66205	0.292243	0.1075	0.1745	0.1701	0.0352
uid162213	0.292274	0.2405	0.3250	0.2916	0.0500
uid59237	0.292288	0.0810	0.1429	0.1561	0.0358
uid59165	0.292338	0.2393	0.3246	0.2864	0.0470
uid193715	0.292349	0.2377	0.3242	0.2848	0.0479
uid57985	0.292351	0.0855	0.1492	0.1616	0.0325
uid161153	0.292353	0.2405	0.3291	0.2837	0.0487
uid64755	0.292366	0.1094	0.2059	0.2153	0.0436
uid161149	0.292378	0.2470	0.3257	0.2885	0.0504
uid162121	0.292383	0.0803	0.1431	0.1563	0.0355
uid193717	0.292402	0.3375	0.4549	0.3762	0.0392
uid188115	0.292415	0.3639	0.4835	0.4146	0.0574
uid162209	0.292422	0.2390	0.3253	0.2835	0.0489
uid203026	0.292426	0.2476	0.3329	0.2950	0.0450
uid161151	0.292522	0.2364	0.3246	0.2870	0.0479
uid59223	0.292563	0.0919	0.1528	0.1792	0.0320
uid159615	0.292628	0.2423	0.3301	0.2926	0.0515
uid68837	0.292654	0.1373	0.2112	0.1857	0.0528
uid162003	0.292685	0.1241	0.2078	0.1810	0.0102
uid65449	0.292687	0.1160	0.1858	0.1800	0.0425
uid182201	0.292775	0.2381	0.3217	0.2861	0.0504
uid158157	0.292778	0.2388	0.3237	0.2866	0.0520
uid52453	0.292790	0.0964	0.1680	0.1656	0.0382
uid168320	0.292801	0.0671	0.1151	0.1506	0.0239
uid58709	0.292833	0.0937	0.1620	0.1746	0.0348
uid43697	0.292837	0.1845	0.2805	0.2376	0.0520
uid41533	0.292847	0.3425	0.4652	0.4053	0.0489
uid53539	0.292865	0.2339	0.3200	0.2817	0.0505
uid159467	0.292872	0.2443	0.3281	0.2901	0.0510
uid49313	0.292932	0.0998	0.1824	0.1765	0.0485
uid161143	0.292934	0.2421	0.3255	0.2891	0.0505
uid59305	0.292984	0.2348	0.3223	0.2893	0.0491
uid162119	0.293039	0.0808	0.1433	0.1578	0.0361
uid50673	0.293061	0.0807	0.1455	0.1573	0.0315
uid162205	0.293124	0.2374	0.3281	0.2877	0.0506
uid165869	0.293166	0.2810	0.3723	0.3209	0.0627
uid82939	0.293187	0.0647	0.1071	0.1323	0.0182
uid58173	0.293193	0.1542	0.2522	0.2456	0.0576
uid63343	0.293203	0.0762	0.1367	0.1604	0.0326
uid162035	0.293206	0.1017	0.1724	0.1705	0.0395
uid77127	0.293291	0.3566	0.4855	0.4186	0.0498
uid46647	0.293302	0.2421	0.3186	0.3019	0.0490
uid162097	0.293319	0.1458	0.2469	0.2370	0.0499
uid197166	0.293409	0.0969	0.1689	0.1741	0.0335
uid68283	0.293424	0.2152	0.3001	0.2801	0.0368
uid46097	0.293434	0.1012	0.1728	0.1712	0.0362
uid58493	0.293449	0.1254	0.2248	0.2451	0.0393
uid161145	0.293459	0.2405	0.3285	0.2889	0.0507
uid174439	0.293486	0.1180	0.1957	0.1804	0.0366
uid58289	0.293492	0.1031	0.1743	0.1842	0.0444
uid159533	0.293500	0.2007	0.2864	0.2706	0.0422
uid174986	0.293567	0.1027	0.1742	0.1701	0.0364
uid58177	0.293590	0.0889	0.1598	0.1810	0.0384
uid203391	0.293621	0.1350	0.2142	0.1908	0.0201
uid157999	0.293628	0.1695	0.2897	0.2674	0.0510
uid161925	0.293637	0.2376	0.3271	0.2843	0.0497
uid197165	0.293654	0.0771	0.1368	0.1584	0.0293
uid193716	0.293667	0.2391	0.3263	0.2849	0.0481
uid193767	0.293677	0.1125	0.1734	0.1760	0.0774
uid58771	0.293749	0.1964	0.2775	0.2609	0.0417
uid59327	0.293772	0.2364	0.3271	0.2915	0.0505
uid162211	0.293789	0.2400	0.3258	0.2877	0.0481
uid61621	0.293810	0.2347	0.3518	0.2814	0.0639
uid161139	0.293820	0.2395	0.3218	0.2858	0.0495
uid58575	0.293849	0.1143	0.1876	0.1731	0.0504
uid66847	0.293860	0.0924	0.1581	0.1808	0.0310
uid57897	0.293867	0.1809	0.2805	0.2508	0.0517
uid59089	0.293882	0.0948	0.1596	0.1753	0.0265
uid58055	0.293907	0.1401	0.2263	0.1938	0.0399
uid59121	0.293929	0.0995	0.1673	0.1676	0.0398
uid52533	0.293931	0.1010	0.1702	0.1683	0.0393
uid58679	0.293938	0.1103	0.1798	0.1902	0.0264
uid159991	0.293951	0.2389	0.3298	0.2843	0.0505
uid159493	0.293986	0.2412	0.3230	0.2863	0.0481
uid64757	0.293991	0.1001	0.1574	0.1544	0.0394
uid67355	0.294009	0.1068	0.1759	0.1768	0.0511
uid58139	0.294029	0.0875	0.1635	0.1889	0.0329
uid57983	0.294032	0.1166	0.1936	0.1826	0.0356
uid159639	0.294036	0.2535	0.3385	0.2960	0.0547
uid58235	0.294066	0.1393	0.2239	0.2114	0.0349
uid58119	0.294077	0.1975	0.2733	0.2565	0.0383
uid176684	0.294168	0.0930	0.1661	0.1596	0.0401
uid58837	0.294179	0.1170	0.1961	0.1879	0.0350
uid58045	0.294203	0.1362	0.2199	0.2075	0.0350
uid49527	0.294247	0.1441	0.2047	0.1942	0.0372
uid60393	0.294295	0.1226	0.1928	0.1918	0.0383
uid61627	0.294330	0.1812	0.3027	0.2790	0.0493
uid59287	0.294368	0.0953	0.1627	0.1621	0.0397
uid59315	0.294480	0.0787	0.1433	0.1558	0.0383
uid41287	0.294504	0.3793	0.5138	0.4415	0.0588
uid61249	0.294549	0.1975	0.2821	0.2627	0.0351
uid167481	0.294556	0.1158	0.1949	0.1861	0.0358
uid59213	0.294618	0.1424	0.2182	0.2184	0.0356
uid49117	0.294671	0.0748	0.1265	0.1636	0.0285
uid198525	0.294715	0.1733	0.2380	0.2006	0.0429
uid58003	0.294744	0.0807	0.1477	0.1846	0.0337
uid161961	0.294752	0.1112	0.1828	0.1947	0.0264
uid206041	0.294764	0.0965	0.1650	0.1645	0.0438
uid193768	0.294770	0.1127	0.1746	0.1763	0.0742
uid59117	0.294774	0.1053	0.1763	0.1733	0.0404
uid81631	0.294802	0.1071	0.1781	0.1741	0.0460
uid58671	0.294823	0.2009	0.2881	0.2734	0.0501
uid66917	0.294824	0.0940	0.1573	0.1694	0.0390
uid184831	0.294853	NA	NA	NA	NA
uid186549	0.294872	0.0753	0.1380	0.1760	0.0314
uid59125	0.294875	0.0992	0.1693	0.1676	0.0395
uid160937	0.294876	0.1151	0.1929	0.1853	0.0357
uid159491	0.294897	0.2372	0.3275	0.2861	0.0546
uid59067	0.294913	0.1753	0.2570	0.2424	0.0469
uid58665	0.294925	0.1072	0.1863	0.1832	0.0510
uid59167	0.294930	0.1036	0.1729	0.1677	0.0423
uid57845	0.294964	0.1205	0.1908	0.1787	0.0474
uid57871	0.294976	0.1205	0.1933	0.1775	0.0446
uid178644	0.294999	0.0959	0.1704	0.1657	0.0438
uid168117	0.295007	0.1349	0.2143	0.2218	0.0339
uid177714	0.295025	0.1269	0.2031	0.1960	0.0388
uid82345	0.295038	0.1026	0.1574	0.1693	0.0373
uid182202	0.295067	0.2524	0.3357	0.2951	0.0489
uid159611	0.295075	0.2375	0.3226	0.2878	0.0484
uid57857	0.295083	0.0995	0.1707	0.1679	0.0380
uid57645	0.295136	0.1129	0.1841	0.1948	0.0274
uid81103	0.295175	0.1244	0.2030	0.1869	0.0463
uid57989	0.295183	0.1102	0.1810	0.1676	0.0392
uid159535	0.295252	0.1923	0.2743	0.2567	0.0417
uid51419	0.295266	0.0738	0.1305	0.1643	0.0252
uid63159	0.295276	0.0909	0.1545	0.1744	0.0275
uid58219	0.295295	0.1142	0.1943	0.1834	0.0475
uid205054	0.295307	0.1206	0.2158	0.1819	0.0280
uid57667	0.295310	0.0974	0.1690	0.1674	0.0450
uid80731	0.295376	0.1817	0.3070	0.2795	0.0542
uid58337	0.295407	0.1183	0.1889	0.1764	0.0497
uid49735	0.295486	0.1015	0.1710	0.1716	0.0419
uid58869	0.295503	0.1969	0.3277	0.2615	0.0576
uid59087	0.295556	0.1702	0.2211	0.1758	0.0409
uid60491	0.295562	0.1094	0.1795	0.1844	0.0415
uid55329	0.295583	0.1469	0.2187	0.2274	0.0431
uid57907	0.295598	0.1234	0.2007	0.1908	0.0360
uid70481	0.295608	0.0984	0.1687	0.1698	0.0353
uid41861	0.295615	0.1372	0.2177	0.2158	0.0372
uid197186	0.295643	0.1028	0.1766	0.1696	0.0410
uid162169	0.295674	0.0778	0.1439	0.1548	0.0322
uid161983	0.295674	0.0809	0.1479	0.1571	0.0333
uid193766	0.295702	0.1203	0.1912	0.1758	0.0398
uid68285	0.295712	0.1402	0.2207	0.2096	0.0381
uid162191	0.295736	0.1012	0.1731	0.1710	0.0413
uid60191	0.295755	0.1321	0.1985	0.1970	0.0415
uid57899	0.295783	0.1965	0.2823	0.2627	0.0419
uid159531	0.295823	0.1954	0.2834	0.2605	0.0446
uid58571	0.295879	0.1168	0.1874	0.1772	0.0480
uid59313	0.295942	0.0810	0.1489	0.1577	0.0333
uid162151	0.295947	0.0958	0.1639	0.1662	0.0343
uid162037	0.296034	0.1019	0.1749	0.1697	0.0399
uid65785	0.296071	0.1157	0.1851	0.1896	0.0430
uid170941	0.296088	0.1472	0.2513	0.2366	0.0386
uid59201	0.296126	0.1054	0.1797	0.1778	0.0364
uid59035	0.296160	0.1210	0.1919	0.1794	0.0485
uid197185	0.296170	0.1042	0.1773	0.1674	0.0387
uid43471	0.296171	0.1391	0.2299	0.2129	0.0416
uid58503	0.296175	0.1973	0.2838	0.2644	0.0429
uid72937	0.296193	0.1567	0.2338	0.2054	0.0533
uid178722	0.296212	0.1071	0.1789	0.1721	0.0395
uid59309	0.296252	0.0776	0.1474	0.1706	0.0303
uid175861	0.296253	0.0995	0.1684	0.1649	0.0376
uid176499	0.296260	0.1970	0.2833	0.2610	0.0410
uid58335	0.296288	0.1170	0.1884	0.1804	0.0482
uid59123	0.296289	0.1013	0.1709	0.1679	0.0389
uid162039	0.296299	0.1040	0.1755	0.1709	0.0395
uid179384	0.296312	0.1230	0.2010	0.1902	0.0355
uid197188	0.296320	0.1044	0.1788	0.1706	0.0409
uid178106	0.296330	0.1184	0.1911	0.1779	0.0474
uid177715	0.296354	0.1258	0.2021	0.1966	0.0387
uid61641	0.296355	0.1470	0.2020	0.1616	0.0361
uid197187	0.296461	0.1042	0.1792	0.1709	0.0409
uid57683	0.296513	0.0961	0.1514	0.1646	0.0272
uid58865	0.296542	0.1366	0.2161	0.1954	0.0252
uid59103	0.296585	0.0973	0.1700	0.1648	0.0470
uid46061	0.296592	0.0984	0.1715	0.1692	0.0418
uid57859	0.296619	0.0996	0.1711	0.1637	0.0396
uid161937	0.296642	0.1100	0.1858	0.1824	0.0444
uid63617	0.296681	0.0961	0.1693	0.1716	0.0427
uid75097	0.296706	0.0745	0.1256	0.1492	0.0225
uid58605	0.296724	0.0570	0.1032	0.1347	0.0221
uid58573	0.296731	0.1133	0.1839	0.1729	0.0553
uid57935	0.296752	0.1018	0.1721	0.1694	0.0350
uid82555	0.296767	0.0989	0.1591	0.1720	0.0269
uid57981	0.296772	0.1302	0.2031	0.1888	0.0426
uid73417	0.296774	0.1148	0.1892	0.1745	0.0409
uid197181	0.296838	0.1068	0.1812	0.1754	0.0425
uid57749	0.296863	0.0593	0.1057	0.1364	0.0222
uid61585	0.296880	0.0986	0.1693	0.1667	0.0344
uid82553	0.296884	0.0800	0.1336	0.1498	0.0272
uid58221	0.296887	0.1121	0.1918	0.1823	0.0463
uid58569	0.296894	0.1163	0.1896	0.1752	0.0500
uid60575	0.296909	0.1306	0.2046	0.2045	0.0420
uid87033	0.296926	0.1097	0.1864	0.1733	0.0459
uid175780	0.296928	0.1016	0.1727	0.1690	0.0344
uid162157	0.296944	0.1148	0.1921	0.1870	0.0440
uid162005	0.296957	0.1132	0.1873	0.1754	0.0261
uid57847	0.296971	0.1222	0.1950	0.1762	0.0477
uid49487	0.296986	0.1174	0.1981	0.1947	0.0353
uid51501	0.296998	0.1195	0.2012	0.1909	0.0362
uid62095	0.297069	0.2197	0.3228	0.2850	0.0433
uid57895	0.297103	0.1220	0.1920	0.1771	0.0463
uid193760	0.297124	0.1108	0.1830	0.1816	0.0324
uid193761	0.297125	0.1108	0.1828	0.1816	0.0324
uid58557	0.297138	0.1517	0.2365	0.2360	0.0425
uid157247	0.297139	0.1353	0.2058	0.2219	0.0360
uid57911	0.297278	0.1203	0.1907	0.1764	0.0477
uid59119	0.297281	0.1037	0.1754	0.1728	0.0400
uid58381	0.297295	0.0989	0.1655	0.1718	0.0475
uid193756	0.297307	0.1106	0.1827	0.1815	0.0324
uid177811	0.297312	0.1241	0.1820	0.1853	0.0423
uid192185	0.297316	0.1127	0.1905	0.1908	0.0400
uid193755	0.297340	0.1106	0.1825	0.1811	0.0324
uid193754	0.297340	0.1106	0.1827	0.1811	0.0324
uid193757	0.297340	0.1106	0.1827	0.1812	0.0324
uid58581	0.297408	0.1004	0.1732	0.1646	0.0402
uid74441	0.297409	0.1059	0.1743	0.1785	0.0395
uid193758	0.297432	0.1107	0.1832	0.1817	0.0324
uid68019	0.297439	0.1058	0.1796	0.1715	0.0444
uid193759	0.297449	0.1104	0.1827	0.1816	0.0324
uid58105	0.297546	0.1224	0.1954	0.1841	0.0474
uid67357	0.297565	0.1170	0.1746	0.1759	0.0349
uid203392	0.297588	0.1409	0.1980	0.1613	0.0392
uid174333	0.297608	0.1107	0.1893	0.1848	0.0488
uid162103	0.297690	0.0988	0.1693	0.1719	0.0435
uid71153	0.297766	0.0972	0.1674	0.1690	0.0397
uid158363	0.297859	0.0734	0.1228	0.1476	0.0259
uid49513	0.297889	0.0976	0.1588	0.1719	0.0341
uid176126	0.297897	0.0785	0.1273	0.1479	0.0263
uid193769	0.297947	0.1072	0.1849	0.1840	0.0472
uid162171	0.297980	0.1210	0.1933	0.1781	0.0466
uid57587	0.298000	0.1959	0.2852	0.2624	0.0416
uid51175	0.298042	0.1172	0.2060	0.2121	0.0398
uid161935	0.298046	0.1254	0.2044	0.1810	0.0418
uid202215	0.298092	0.1122	0.1854	0.1653	0.0365
uid162145	0.298105	0.0993	0.1708	0.1692	0.0386
uid203123	0.298165	0.1087	0.1823	0.1824	0.0465
uid40921	0.298205	0.0728	0.1223	0.1476	0.0268
uid41017	0.298205	0.0744	0.1245	0.1492	0.0277
uid158699	0.298233	0.1616	0.2393	0.2420	0.0455
uid158061	0.298235	0.1204	0.1923	0.1781	0.0472
uid73413	0.298303	0.1249	0.2031	0.1806	0.0405
uid58877	0.298358	0.1251	0.1912	0.1849	0.0432
uid60157	0.298366	0.1037	0.1708	0.1753	0.0360
uid59321	0.298383	0.1083	0.1835	0.1819	0.0484
uid51423	0.298396	0.1635	0.2301	0.2288	0.0382
uid42831	0.298446	0.1058	0.1786	0.1849	0.0341
uid162095	0.298525	0.1089	0.1889	0.1861	0.0439
uid57943	0.298543	0.1020	0.1705	0.1692	0.0357
uid160253	0.298556	0.1175	0.1970	0.1980	0.0354
uid60165	0.298571	0.1290	0.2011	0.1967	0.0399
uid58121	0.298574	0.2247	0.3097	0.2676	0.0519
uid158037	0.298574	0.1202	0.1920	0.1780	0.0472
uid174152	0.298613	0.1960	0.2844	0.2630	0.0427
uid157997	0.298638	0.0739	0.1418	0.1773	0.0275
uid59585	0.298706	0.1088	0.1669	0.1802	0.0298
uid51503	0.298762	0.0728	0.1318	0.1619	0.0248
uid58153	0.298837	0.1285	0.1963	0.2127	0.0401
uid59109	0.298871	0.0934	0.1576	0.1733	0.0407
uid59323	0.298922	0.1060	0.1844	0.1843	0.0486
uid162111	0.298924	0.1106	0.1879	0.1847	0.0506
uid66203	0.298924	0.1081	0.1683	0.1747	0.0283
uid58643	0.299007	0.1263	0.1932	0.1918	0.0307
uid46625	0.299047	0.1347	0.2114	0.1841	0.0433
uid161979	0.299064	0.1025	0.1765	0.1684	0.0489
uid57671	0.299073	0.1175	0.1954	0.1922	0.0376
uid59393	0.299175	0.3773	0.5210	0.4398	0.0784
uid189747	0.299177	0.0668	0.1129	0.1515	0.0226
uid58577	0.299234	0.2956	0.4242	0.3499	0.0714
uid65267	0.299301	0.1694	0.2465	0.2295	0.0486
uid58925	0.299309	0.1190	0.1940	0.1897	0.0464
uid59259	0.299365	0.1006	0.1732	0.1654	0.0477
uid58539	0.299386	0.1396	0.2117	0.2088	0.0438
uid166827	0.299459	0.1170	0.1984	0.1868	0.0444
uid68443	0.299503	0.0791	0.1510	0.1787	0.0313
uid58457	0.299520	0.1215	0.1959	0.1961	0.0469
uid58455	0.299563	0.1213	0.1950	0.1958	0.0469
uid32235	0.299594	0.1104	0.1892	0.1826	0.0487
uid169223	0.299688	0.1016	0.1711	0.1658	0.0440
uid161969	0.299717	0.1215	0.1980	0.1960	0.0431
uid159241	0.299723	0.1235	0.1962	0.1969	0.0473
uid162123	0.299749	0.1096	0.1872	0.1823	0.0472
uid58817	0.299787	0.1217	0.1969	0.1968	0.0451
uid57679	0.299857	0.0742	0.1251	0.1502	0.0271
uid168614	0.299906	0.1036	0.1806	0.1758	0.0432
uid58855	0.299922	0.2144	0.2914	0.2665	0.0365
uid57959	0.299926	0.1083	0.1809	0.1667	0.0452
uid197263	0.299991	0.1234	0.1967	0.1972	0.0491
uid57629	0.300005	0.2991	0.4245	0.3502	0.0687
uid59263	0.300077	0.0963	0.1668	0.1597	0.0499
uid67507	0.300109	0.0879	0.1408	0.1636	0.0366
uid57835	0.300112	0.1215	0.1961	0.1956	0.0470
uid162015	0.300154	0.1172	0.1971	0.1818	0.0467
uid58755	0.300172	0.0990	0.1806	0.1940	0.0288
uid58839	0.300198	0.1232	0.1976	0.1980	0.0477
uid46353	0.300225	0.1000	0.1686	0.1644	0.0446
uid161959	0.300249	0.1368	0.1964	0.1979	0.0422
uid159855	0.300252	0.1258	0.2011	0.1980	0.0466
uid59369	0.300267	0.0825	0.1345	0.1580	0.0243
uid57903	0.300300	0.1202	0.1950	0.1963	0.0462
uid59163	0.300329	0.3034	0.4453	0.3649	0.0462
uid89377	0.300368	0.0544	0.1017	0.1404	0.0259
uid58555	0.300384	0.1202	0.1958	0.1932	0.0471
uid197170	0.300411	0.1054	0.1755	0.1708	0.0417
uid159859	0.300457	0.1222	0.1944	0.1981	0.0483
uid57795	0.300489	0.1225	0.1972	0.1955	0.0484
uid156759	0.300536	0.0871	0.1398	0.1645	0.0228
uid41455	0.300558	0.1236	0.1992	0.1983	0.0462
uid159861	0.300639	0.1231	0.1959	0.1965	0.0475
uid167482	0.300668	0.1141	0.1888	0.1833	0.0486
uid58885	0.300777	0.0823	0.1344	0.1578	0.0268
uid58327	0.300782	0.1187	0.2009	0.1852	0.0429
uid58953	0.300818	0.1026	0.1790	0.1963	0.0295
uid57797	0.300827	0.1240	0.1989	0.1980	0.0477
uid162125	0.300845	0.1063	0.1791	0.1725	0.0442
uid162197	0.300849	0.1040	0.1743	0.1676	0.0448
uid88071	0.300929	0.1232	0.1984	0.1957	0.0469
uid159981	0.300997	0.1219	0.1957	0.1968	0.0474
uid159389	0.301007	0.1214	0.1969	0.1970	0.0452
uid66327	0.301017	0.1099	0.1821	0.1762	0.0445
uid159247	0.301087	0.1264	0.2017	0.1995	0.0462
uid57841	0.301099	0.1192	0.1933	0.1941	0.0465
uid58015	0.301103	0.1342	0.1960	0.1563	0.0396
uid159391	0.301122	0.1228	0.1991	0.1964	0.0449
uid57837	0.301137	0.1201	0.1948	0.1947	0.0460
uid42155	0.301145	0.2970	0.4221	0.3552	0.0667
uid58233	0.301157	0.1289	0.2096	0.1975	0.0445
uid59261	0.301268	0.0928	0.1603	0.1587	0.0457
uid88065	0.301274	0.1236	0.1999	0.1988	0.0482
uid59061	0.301275	0.0725	0.1252	0.1597	0.0277
uid159691	0.301280	0.1254	0.1993	0.1989	0.0456
uid175257	0.301405	0.1265	0.2040	0.2027	0.0464
uid162141	0.301421	0.1266	0.2029	0.1978	0.0439
uid162163	0.301434	0.1262	0.2040	0.2011	0.0495
uid71135	0.301445	0.1610	0.2428	0.2303	0.0430
uid58281	0.301539	0.1152	0.1812	0.1787	0.0425
uid58053	0.301582	0.1072	0.1742	0.1790	0.0399
uid68147	0.301597	0.1369	0.2088	0.2073	0.0446
uid57839	0.301638	0.1220	0.1940	0.1965	0.0463
uid54699	0.301677	0.0873	0.1541	0.1785	0.0344
uid57947	0.301681	0.1006	0.1693	0.1640	0.0441
uid162127	0.301686	0.1016	0.1782	0.1783	0.0442
uid162033	0.301770	0.1098	0.1732	0.1843	0.0383
uid58433	0.301811	0.1539	0.2587	0.2460	0.0668
uid58165	0.301829	0.0835	0.1423	0.1572	0.0297
uid58411	0.301829	0.1274	0.2098	0.2008	0.0441
uid59217	0.301836	0.0896	0.1563	0.1799	0.0337
uid58147	0.301908	0.0916	0.1648	0.1893	0.0295
uid61579	0.301949	0.0806	0.1330	0.1533	0.0316
uid159689	0.301979	0.1227	0.1973	0.1960	0.0437
uid57747	0.302032	0.1298	0.2324	0.2282	0.0463
uid43329	0.302051	0.0907	0.1542	0.1761	0.0335
uid59021	0.302061	0.0544	0.1025	0.1468	0.0298
uid162091	0.302079	0.0778	0.1319	0.1535	0.0346
uid201478	0.302109	0.0777	0.1286	0.1530	0.0259
uid205051	0.302160	0.1357	0.2046	0.2075	0.0510
uid89393	0.302323	0.1217	0.1979	0.1976	0.0433
uid59147	0.302329	0.0792	0.1291	0.1537	0.0332
uid58135	0.302341	0.1032	0.1805	0.1992	0.0307
uid59149	0.302364	0.0751	0.1247	0.1502	0.0292
uid46657	0.302428	0.1074	0.1788	0.1907	0.0355
uid189952	0.302489	0.0977	0.1718	0.1853	0.0421
uid57663	0.302525	0.1334	0.2073	0.1986	0.0510
uid59401	0.302560	0.1320	0.2147	0.2058	0.0498
uid51641	0.302627	0.1814	0.3123	0.2847	0.0749
uid41127	0.302646	0.0521	0.0978	0.1421	0.0293
uid58927	0.302721	0.0813	0.1342	0.1543	0.0318
uid57861	0.302756	0.1266	0.1990	0.1923	0.0516
uid162155	0.302892	0.0976	0.1667	0.1647	0.0481
uid184827	0.302960	0.1049	0.1630	0.1687	0.0302
uid51421	0.302974	0.1346	0.1956	0.1917	0.0410
uid58931	0.302990	0.0817	0.1348	0.1545	0.0322
uid58989	0.303011	0.1051	0.1827	0.1993	0.0312
uid176125	0.303079	0.1101	0.1789	0.1765	0.0412
uid158509	0.303113	0.0743	0.1410	0.1758	0.0312
uid46653	0.303129	0.1340	0.2083	0.2052	0.0464
uid57661	0.303131	0.1237	0.1999	0.1975	0.0449
uid54701	0.303164	0.0851	0.1538	0.1763	0.0352
uid59173	0.303275	0.0797	0.1333	0.1546	0.0291
uid58585	0.303300	0.1260	0.1900	0.1965	0.0386
uid57885	0.303369	0.1300	0.1967	0.1938	0.0447
uid59229	0.303391	0.0759	0.1274	0.1501	0.0282
uid41053	0.303393	0.1827	0.2611	0.2420	0.0478
uid66873	0.303399	0.1054	0.1635	0.1697	0.0308
uid59093	0.303408	0.1045	0.1751	0.1822	0.0428
uid58171	0.303479	0.0766	0.1274	0.1547	0.0297
uid58279	0.303560	0.1394	0.2144	0.2150	0.0436
uid55693	0.303687	0.0785	0.1360	0.1643	0.0330
uid57851	0.303751	0.2646	0.3767	0.3040	0.0362
uid41927	0.303789	0.1510	0.2306	0.2244	0.0442
uid58299	0.304014	0.1852	0.3033	0.2799	0.0638
uid58945	0.304018	0.0768	0.1265	0.1577	0.0358
uid58929	0.304148	0.0773	0.1263	0.1495	0.0302
uid58495	0.304154	0.0884	0.1438	0.1552	0.0354
uid59365	0.304161	0.1620	0.2756	0.2628	0.0645
uid62919	0.304180	0.1278	0.2060	0.2076	0.0475
uid45847	0.304250	0.1011	0.1624	0.1751	0.0330
uid58297	0.304333	0.1335	0.2043	0.1576	0.0325
uid59159	0.304368	0.1087	0.1680	0.1817	0.0309
uid158681	0.304451	0.1153	0.1892	0.1849	0.0447
uid175778	0.304485	0.1374	0.2092	0.1904	0.0455
uid57681	0.304508	0.1177	0.1913	0.1896	0.0462
uid59157	0.304517	0.1061	0.1690	0.1805	0.0304
uid68311	0.304546	0.0534	0.0997	0.1409	0.0264
uid63405	0.304575	0.2212	0.3177	0.2680	0.0530
uid58051	0.304658	0.1355	0.1996	0.1926	0.0433
uid70619	0.304662	0.1059	0.1692	0.1707	0.0425
uid58117	0.304703	0.1202	0.1940	0.1910	0.0447
uid162117	0.304762	0.0540	0.0999	0.1434	0.0271
uid57901	0.304833	0.1157	0.1893	0.1906	0.0479
uid59371	0.304919	0.2517	0.3629	0.2963	0.0368
uid58331	0.304945	0.2121	0.3196	0.2652	0.0859
uid59003	0.305110	0.1388	0.2201	0.2106	0.0379
uid58405	0.305186	0.1986	0.3048	0.2490	0.0925
uid159513	0.305207	0.0789	0.1308	0.1480	0.0339
uid159515	0.305231	0.0836	0.1303	0.1631	0.0288
uid59769	0.305276	0.1303	0.1997	0.1986	0.0441
uid57677	0.305281	0.0839	0.1316	0.1633	0.0297
uid68293	0.305489	0.0835	0.1309	0.1633	0.0296
uid198768	0.305524	0.2629	0.3782	0.3052	0.0362
uid68687	0.305559	0.2737	0.3843	0.3215	0.0683
uid59257	0.305597	0.1569	0.2410	0.2243	0.0494
uid61575	0.305717	0.1862	0.2738	0.2506	0.0524
uid60821	0.305762	0.1451	0.2253	0.2188	0.0447
uid187059	0.305771	0.1221	0.1970	0.1971	0.0534
uid42117	0.305793	0.1619	0.2689	0.2562	0.0578
uid67317	0.305840	0.1395	0.2135	0.2086	0.0465
uid58801	0.305880	0.2201	0.3438	0.2643	0.0774
uid59211	0.305976	0.1315	0.2020	0.1979	0.0549
uid162143	0.306070	0.1098	0.1860	0.1797	0.0457
uid156845	0.306100	0.2157	0.3328	0.2661	0.0915
uid67383	0.306136	0.1242	0.2174	0.2231	0.0558
uid184862	0.306266	0.1454	0.2085	0.2048	0.0424
uid161981	0.306388	0.1337	0.2229	0.2182	0.0416
uid74021	0.306429	0.0740	0.1386	0.1644	0.0348
uid62125	0.306505	0.1323	0.2143	0.2136	0.0454
uid162109	0.306526	0.1306	0.2096	0.2127	0.0449
uid196850	0.306535	0.2239	0.3224	0.2650	0.0774
uid41863	0.306543	0.1124	0.1928	0.1701	0.0460
uid196851	0.306574	0.2257	0.3246	0.2698	0.0745
uid186598	0.306704	0.1893	0.2774	0.2548	0.0546
uid58351	0.306811	0.1699	0.2693	0.2569	0.0643
uid49481	0.306831	0.1279	0.1969	0.1933	0.0418
uid158055	0.306885	0.2259	0.3293	0.2712	0.0738
uid171261	0.306977	0.0994	0.1671	0.1776	0.0355
uid158065	0.306989	0.2277	0.3259	0.2700	0.0734
uid59199	0.306990	0.1173	0.1925	0.1923	0.0489
uid46233	0.306997	0.1097	0.1863	0.1805	0.0466
uid57669	0.307058	0.0978	0.1664	0.1796	0.0399
uid58589	0.307093	0.1183	0.1825	0.1848	0.0454
uid198767	0.307135	0.2713	0.3943	0.3229	0.0400
uid61645	0.307169	0.2780	0.4023	0.3322	0.0358
uid58597	0.307270	0.0881	0.1589	0.1872	0.0329
uid54927	0.307423	0.0993	0.1692	0.1779	0.0382
uid158051	0.307426	0.2272	0.3278	0.2693	0.0745
uid53477	0.307435	0.0722	0.1304	0.1634	0.0334
uid57813	0.307449	0.1080	0.1718	0.1725	0.0380
uid48361	0.307527	0.1074	0.1688	0.1733	0.0335
uid61565	0.307661	0.2244	0.3272	0.2710	0.0741
uid57791	0.307673	0.0891	0.1527	0.1697	0.0313
uid48823	0.307679	0.1125	0.1661	0.1795	0.0413
uid58681	0.307740	0.2048	0.3127	0.2494	0.0895
uid50583	0.307781	0.0723	0.1170	0.1406	0.0246
uid59059	0.307800	0.2926	0.4274	0.3395	0.0614
uid158063	0.307822	0.2261	0.3275	0.2678	0.0734
uid158053	0.307846	0.2261	0.3288	0.2698	0.0734
uid53065	0.307851	0.1182	0.1834	0.1847	0.0449
uid161945	0.307879	0.2256	0.3296	0.2696	0.0708
uid58137	0.307967	0.0715	0.1200	0.1536	0.0230
uid58707	0.308100	0.0980	0.1781	0.1968	0.0431
uid57633	0.308121	0.2171	0.3243	0.2654	0.0871
uid57821	0.308141	0.1479	0.2131	0.2101	0.0396
uid55639	0.308217	0.1333	0.2021	0.1938	0.0474
uid158057	0.308227	0.2281	0.3317	0.2709	0.0738
uid57951	0.308300	0.2886	0.4041	0.3425	0.0601
uid57867	0.308321	0.0978	0.1626	0.1773	0.0417
uid159663	0.308333	NA	NA	NA	NA
uid177931	0.308551	0.0800	0.1296	0.1626	0.0382
uid183342	0.308755	0.0982	0.1673	0.1804	0.0374
uid58799	0.308770	0.2265	0.3448	0.2689	0.0957
uid82371	0.308835	0.0659	0.1197	0.1605	0.0356
uid175779	0.308843	0.1917	0.2822	0.2347	0.0558
uid165195	0.308855	0.0926	0.1550	0.1713	0.0377
uid58339	0.308920	0.1322	0.2013	0.1932	0.0470
uid173860	0.308920	0.0792	0.1309	0.1643	0.0378
uid190186	0.309002	0.0762	0.1252	0.1604	0.0375
uid47075	0.309012	0.4462	0.5927	0.4791	0.0625
uid171829	0.309061	0.2846	0.4191	0.3403	0.0418
uid58071	0.309146	0.2914	0.4172	0.3458	0.0406
uid182103	0.309308	0.1058	0.1768	0.1854	0.0490
uid189188	0.309315	0.0819	0.1363	0.1645	0.0405
uid58161	0.309407	0.2313	0.3365	0.2753	0.0935
uid58943	0.309462	0.4459	0.5904	0.4742	0.0495
uid168516	0.309495	0.0848	0.1426	0.1585	0.0354
uid82369	0.309511	0.2233	0.3419	0.2643	0.0952
uid59303	0.309607	0.0793	0.1314	0.1624	0.0389
uid65789	0.309632	0.0930	0.1549	0.1691	0.0346
uid46215	0.309700	0.1091	0.1752	0.1874	0.0469
uid188477	0.309755	0.1132	0.1754	0.1793	0.0508
uid158039	0.309783	0.2257	0.3344	0.2794	0.0844
uid52535	0.309798	0.4235	0.5502	0.4400	0.0667
uid162021	0.309802	0.0795	0.1318	0.1631	0.0391
uid54717	0.309806	0.0918	0.1661	0.1934	0.0416
uid162131	0.309812	0.1088	0.1757	0.1875	0.0501
uid59583	0.309833	0.0703	0.1276	0.1646	0.0342
uid59203	0.309866	0.1089	0.1758	0.1874	0.0500
uid58063	0.309886	0.2234	0.3219	0.2676	0.0683
uid161953	0.309890	0.1086	0.1754	0.1868	0.0498
uid158151	0.309979	0.0798	0.1308	0.1623	0.0400
uid158161	0.310017	0.2236	0.3221	0.2674	0.0683
uid83611	0.310017	0.0785	0.1318	0.1590	0.0370
uid158357	0.310035	0.2231	0.3224	0.2674	0.0681
uid184821	0.310106	0.1160	0.1795	0.1851	0.0404
uid58689	0.310108	0.1540	0.2635	0.2466	0.0649
uid58795	0.310114	0.0766	0.1288	0.1568	0.0347
uid59385	0.310121	0.0830	0.1357	0.1638	0.0380
uid47077	0.310127	0.1365	0.2305	0.2345	0.0624
uid57673	0.310142	0.0788	0.1296	0.1608	0.0372
uid63163	0.310152	0.1394	0.2099	0.2047	0.0443
uid58277	0.310162	0.1104	0.1679	0.1767	0.0341
uid70839	0.310169	0.2113	0.3318	0.2603	0.0893
uid58091	0.310206	0.0811	0.1341	0.1638	0.0374
uid58691	0.310211	0.1049	0.1940	0.2048	0.0565
uid61567	0.310226	0.1048	0.1696	0.1856	0.0499
uid52581	0.310276	0.1188	0.1813	0.1767	0.0411
uid162159	0.310325	0.0695	0.1263	0.1628	0.0350
uid158159	0.310362	0.2171	0.3303	0.2679	0.0937
uid57975	0.310402	0.0823	0.1367	0.1687	0.0391
uid158043	0.310421	0.2262	0.3405	0.2751	0.0852
uid88063	0.310454	0.2329	0.3407	0.2685	0.0897
uid58083	0.310462	0.0818	0.1343	0.1647	0.0370
uid59299	0.310462	0.0787	0.1315	0.1596	0.0361
uid179370	0.310486	0.0855	0.1489	0.1644	0.0431
uid59017	0.310497	0.0969	0.1654	0.1762	0.0339
uid46241	0.310527	0.1275	0.1928	0.1893	0.0412
uid167781	0.310538	0.1179	0.1804	0.1857	0.0396
uid47081	0.310547	0.1220	0.2073	0.2164	0.0534
uid58529	0.310597	0.0760	0.1278	0.1626	0.0363
uid50615	0.310632	0.0764	0.1271	0.1596	0.0358
uid54719	0.310639	0.0759	0.1427	0.1815	0.0308
uid175768	0.310678	0.1041	0.1717	0.1832	0.0476
uid58107	0.310780	0.2832	0.4029	0.3305	0.0337
uid49135	0.310783	0.0791	0.1329	0.1627	0.0400
uid57909	0.310812	0.0818	0.1352	0.1638	0.0376
uid58753	0.310843	0.0780	0.1291	0.1628	0.0373
uid89383	0.310860	0.2253	0.3430	0.2687	0.0934
uid176453	0.310894	0.0985	0.1633	0.1668	0.0471
uid59317	0.310926	0.1041	0.1718	0.1826	0.0478
uid175109	0.310991	0.1046	0.1705	0.1823	0.0479
uid58103	0.311005	0.0745	0.1253	0.1600	0.0337
uid175111	0.311009	0.1070	0.1734	0.1856	0.0484
uid58759	0.311039	0.0800	0.1334	0.1637	0.0390
uid55353	0.311047	0.0961	0.1602	0.1682	0.0526
uid57933	0.311051	0.2874	0.4106	0.3408	0.0382
uid176369	0.311129	0.0733	0.1227	0.1597	0.0362
uid156977	0.311146	0.2227	0.3417	0.2715	0.0854
uid59175	0.311157	0.0625	0.1070	0.1412	0.0245
uid58227	0.311169	0.1122	0.1844	0.1909	0.0431
uid86655	0.311242	0.2233	0.3398	0.2724	0.0934
uid86653	0.311246	0.2229	0.3395	0.2724	0.0906
uid88069	0.311273	0.2232	0.3393	0.2710	0.0928
uid86657	0.311281	0.2229	0.3406	0.2729	0.0961
uid58751	0.311285	0.0781	0.1320	0.1622	0.0373
uid73963	0.311368	0.2239	0.3402	0.2660	0.0846
uid58237	0.311441	0.0787	0.1372	0.1624	0.0278
uid175105	0.311609	0.1030	0.1714	0.1816	0.0496
uid58159	0.311690	0.2398	0.3476	0.2712	0.0872
uid54441	0.311740	0.1065	0.1737	0.1834	0.0513
uid162185	0.311740	0.1031	0.1712	0.1818	0.0484
uid61583	0.311742	0.1074	0.1737	0.1848	0.0512
uid86659	0.311752	0.2226	0.3401	0.2724	0.0931
uid86751	0.311868	0.2261	0.3452	0.2758	0.0898
uid58961	0.311905	0.2219	0.3443	0.2671	0.0951
uid58959	0.311942	0.1343	0.2335	0.2318	0.0552
uid173374	0.311949	0.0808	0.1332	0.1637	0.0400
uid58243	0.311956	0.2816	0.4157	0.3447	0.0406
uid158045	0.312011	0.2213	0.3338	0.2692	0.0940
uid159001	0.312017	0.0939	0.1577	0.1733	0.0427
uid88067	0.312021	0.2214	0.3367	0.2658	0.0909
uid59045	0.312033	0.1295	0.1902	0.2015	0.0388
uid58027	0.312034	0.2285	0.3464	0.2760	0.0920
uid58757	0.312044	0.0817	0.1366	0.1638	0.0393
uid54715	0.312067	0.0911	0.1685	0.1937	0.0403
uid82815	0.312071	0.0775	0.1292	0.1633	0.0382
uid87025	0.312074	0.0956	0.1623	0.1661	0.0494
uid43671	0.312090	0.1072	0.1722	0.1857	0.0497
uid57689	0.312120	0.1054	0.1749	0.1846	0.0483
uid175108	0.312136	0.1066	0.1733	0.1846	0.0481
uid58543	0.312168	0.1046	0.1731	0.1883	0.0363
uid58315	0.312171	0.0742	0.1248	0.1569	0.0355
uid175107	0.312211	0.1067	0.1732	0.1831	0.0517
uid58245	0.312244	0.2841	0.4230	0.3456	0.0338
uid43727	0.312332	0.1073	0.1729	0.1845	0.0501
uid175106	0.312345	0.1059	0.1737	0.1849	0.0497
uid174872	0.312357	0.1066	0.1733	0.1853	0.0495
uid52455	0.312372	0.1054	0.1731	0.1845	0.0485
uid174871	0.312423	0.1048	0.1731	0.1840	0.0493
uid57863	0.312430	0.0822	0.1505	0.1803	0.0383
uid84215	0.312455	0.0965	0.1626	0.1732	0.0407
uid175110	0.312463	0.1068	0.1738	0.1841	0.0509
uid58089	0.312559	0.0769	0.1300	0.1604	0.0352
uid54443	0.312702	0.1069	0.1731	0.1821	0.0515
uid54459	0.312748	0.1059	0.1719	0.1828	0.0502
uid58013	0.312828	0.2854	0.4226	0.3470	0.0375
uid54461	0.313018	0.1064	0.1727	0.1850	0.0515
uid58239	0.313212	0.1658	0.2710	0.2617	0.0603
uid59301	0.313312	0.2254	0.3451	0.2679	0.0918
uid61605	0.313414	0.1065	0.1717	0.1829	0.0524
uid58255	0.313438	0.1163	0.1875	0.1986	0.0434
uid51639	0.313482	0.1212	0.1866	0.1880	0.0439
uid58551	0.313544	0.1089	0.1942	0.2082	0.0496
uid158881	0.313713	0.1009	0.1660	0.1753	0.0357
uid59057	0.313777	0.1180	0.2091	0.2128	0.0502
uid189187	0.313785	0.0956	0.1636	0.1741	0.0354
uid184010	0.313891	0.0960	0.1624	0.1762	0.0402
uid158875	0.313901	0.0776	0.1291	0.1620	0.0360
uid173403	0.313910	0.0781	0.1304	0.1602	0.0365
uid58401	0.314160	0.1981	0.2861	0.2367	0.0600
uid82949	0.314214	0.1143	0.1823	0.1871	0.0442
uid52459	0.314315	0.5583	0.6505	0.5363	0.0833
uid57891	0.314491	0.1319	0.2276	0.2260	0.0628
uid66803	0.314497	0.1055	0.1789	0.1638	0.0533
uid159841	0.314570	0.0857	0.1382	0.1580	0.0373
uid179202	0.314580	0.1243	0.2177	0.2211	0.0579
uid181617	0.314646	0.0979	0.1644	0.1744	0.0415
uid51879	0.314651	0.0970	0.1634	0.1743	0.0398
uid73353	0.314663	0.1438	0.2438	0.2372	0.0640
uid53535	0.314673	0.1012	0.1668	0.1765	0.0415
uid55641	0.314702	0.1398	0.2285	0.2405	0.0618
uid41171	0.314715	0.1079	0.1758	0.1831	0.0391
uid158879	0.314763	0.0973	0.1634	0.1749	0.0348
uid188479	0.314853	0.1126	0.1765	0.1810	0.0424
uid41709	0.314910	0.1187	0.2078	0.2148	0.0618
uid59307	0.314929	0.1319	0.2285	0.2272	0.0616
uid158133	0.314936	0.1005	0.1655	0.1757	0.0363
uid158701	0.315096	0.1024	0.1678	0.1779	0.0407
uid52597	0.315127	0.1287	0.2307	0.2287	0.0682
uid190705	0.315141	0.0964	0.1642	0.1714	0.0416
uid183682	0.315155	0.0990	0.1641	0.1715	0.0432
uid48371	0.315171	0.0844	0.1377	0.1581	0.0374
uid58293	0.315210	0.1354	0.2316	0.2379	0.0608
uid81841	0.315284	0.0860	0.1410	0.1722	0.0352
uid62265	0.315348	0.1113	0.1925	0.2073	0.0399
uid49467	0.315396	0.1021	0.1699	0.1755	0.0385
uid73967	0.315409	0.0950	0.1603	0.1721	0.0355
uid183001	0.315453	0.0987	0.1627	0.1795	0.0371
uid55381	0.315458	0.1080	0.1763	0.1828	0.0391
uid58475	0.315627	0.1022	0.1690	0.1898	0.0368
uid59135	0.315666	0.1248	0.1930	0.1975	0.0469
uid58821	0.315862	0.1062	0.1885	0.2086	0.0485
uid58317	0.315917	0.0994	0.1592	0.1764	0.0393
uid89371	0.315921	0.1062	0.1817	0.1643	0.0525
uid162189	0.315957	0.0935	0.1610	0.1719	0.0377
uid58271	0.316199	0.0969	0.1639	0.1730	0.0442
uid195461	0.316227	0.0953	0.1627	0.1749	0.0393
uid73473	0.316330	0.1039	0.1700	0.1832	0.0542
uid193706	0.316406	0.0961	0.1612	0.1743	0.0387
uid57675	0.316408	0.0961	0.1613	0.1747	0.0386
uid173926	0.316422	0.0952	0.1598	0.1735	0.0396
uid57605	0.316508	0.1064	0.1816	0.2059	0.0430
uid62463	0.316762	0.0964	0.1619	0.1752	0.0382
uid55779	0.316994	0.0958	0.1532	0.1702	0.0311
uid61617	0.317071	0.0970	0.1708	0.1998	0.0433
uid174072	0.317211	0.1597	0.2661	0.2541	0.0602
uid59227	0.317380	0.2295	0.3522	0.2870	0.0550
uid59887	0.317448	0.0966	0.1632	0.1757	0.0401
uid48129	0.317524	0.0989	0.1554	0.1744	0.0325
uid58739	0.317773	0.1316	0.2322	0.2290	0.0598
uid61245	0.317774	0.2325	0.3470	0.3002	0.0551
uid15862	0.317937	0.0817	0.1347	0.1583	0.0365
uid193764	0.318014	0.2290	0.3538	0.2861	0.0553
uid45897	0.318055	0.1278	0.2139	0.2081	0.0409
uid58933	0.318241	0.1001	0.1781	0.1995	0.0439
uid74393	0.318268	0.0715	0.1393	0.1662	0.0375
uid58193	0.318409	0.0910	0.1683	0.1852	0.0389
uid58097	0.318906	0.0963	0.1669	0.1780	0.0414
uid58199	0.319029	0.0960	0.1666	0.1776	0.0417
uid59581	0.319062	0.0737	0.1430	0.1650	0.0315
uid161161	0.319191	0.0738	0.1428	0.1653	0.0313
uid66305	0.319244	0.2289	0.3437	0.2891	0.0614
uid50325	0.319269	0.1546	0.2569	0.2462	0.0540
uid54335	0.319297	0.1062	0.1682	0.1786	0.0402
uid68053	0.319317	0.1209	0.1927	0.1897	0.0494
uid65447	0.319423	0.0859	0.1539	0.1810	0.0446
uid192186	0.319518	0.0631	0.1083	0.1573	0.0354
uid186740	0.319555	0.4379	0.5772	0.4944	0.0980
uid179904	0.319569	0.1542	0.2528	0.2480	0.0535
uid40861	0.319600	0.0631	0.1113	0.1512	0.0321
uid58713	0.319640	0.1042	0.1724	0.1919	0.0405
uid58829	0.319871	0.1041	0.1680	0.1748	0.0431
uid68445	0.319956	0.2062	0.3184	0.2778	0.0746
uid59037	0.320025	0.1006	0.1820	0.1985	0.0441
uid57599	0.320140	0.0602	0.1020	0.1533	0.0328
uid43327	0.320330	0.0825	0.1503	0.1785	0.0420
uid46523	0.320420	0.1516	0.2481	0.2429	0.0523
uid58937	0.320442	0.0992	0.1837	0.2029	0.0464
uid58241	0.320464	0.1288	0.1965	0.2039	0.0496
uid58441	0.320494	0.0907	0.1725	0.1894	0.0524
uid75101	0.320696	0.0653	0.1194	0.1556	0.0342
uid193771	0.320816	0.1326	0.2242	0.2255	0.0595
uid58451	0.320902	0.0965	0.1715	0.1922	0.0347
uid58069	0.321055	0.0756	0.1393	0.1673	0.0369
uid82373	0.321112	0.0778	0.1398	0.1831	0.0395
uid58439	0.321159	0.0771	0.1456	0.1762	0.0414
uid57731	0.321258	0.1130	0.1926	0.2026	0.0430
uid58995	0.321576	0.0786	0.1455	0.1766	0.0417
uid58749	0.321588	0.0988	0.1797	0.1954	0.0460
uid159003	0.321804	0.1026	0.1800	0.1915	0.0393
uid73585	0.321833	0.1852	0.3100	0.2722	0.0713
uid58661	0.321961	0.1638	0.2770	0.2575	0.0560
uid194120	0.322007	0.1862	0.3053	0.2724	0.0666
uid167486	0.322249	0.0634	0.1177	0.1556	0.0348
uid59075	0.322327	0.1206	0.2100	0.2103	0.0434
uid61587	0.322355	0.1229	0.2125	0.2158	0.0448
uid57601	0.322511	0.0622	0.1073	0.1485	0.0327
uid55771	0.322732	0.0893	0.1590	0.1854	0.0363
uid58295	0.322799	0.1557	0.2606	0.2521	0.0763
uid62901	0.322857	0.0796	0.1446	0.1738	0.0431
uid59277	0.322909	0.0827	0.1505	0.1805	0.0332
uid158851	0.323011	0.0597	0.1031	0.1510	0.0311
uid158167	0.323106	0.0616	0.1095	0.1530	0.0346
uid62101	0.323344	0.0634	0.1107	0.1489	0.0334
uid170612	0.323669	0.2122	0.3306	0.2916	0.0713
uid158377	0.323678	0.1530	0.2606	0.2466	0.0583
uid59279	0.323774	0.1500	0.2564	0.2418	0.0576
uid158379	0.323774	0.1500	0.2566	0.2411	0.0576
uid158381	0.323774	0.1500	0.2566	0.2411	0.0576
uid158375	0.323777	0.1500	0.2566	0.2418	0.0576
uid158383	0.323777	0.1500	0.2566	0.2411	0.0576
uid158373	0.323778	0.1500	0.2565	0.2418	0.0576
uid158531	0.323778	0.1500	0.2566	0.2418	0.0576
uid58449	0.323987	0.0874	0.1565	0.1834	0.0341
uid63345	0.324176	0.1003	0.1801	0.1922	0.0436
uid47509	0.324252	0.0939	0.1681	0.1891	0.0329
uid58095	0.324314	0.1991	0.3132	0.2814	0.0705
uid57653	0.324415	0.0885	0.1582	0.1842	0.0338
uid161977	0.324422	0.1019	0.1776	0.1937	0.0437
uid43247	0.324431	0.1353	0.2258	0.2283	0.0552
uid41865	0.324437	0.1070	0.1779	0.1941	0.0619
uid57743	0.324744	0.1032	0.1792	0.1946	0.0436
uid58447	0.324764	0.0998	0.1810	0.1907	0.0457
uid68453	0.324808	0.1003	0.1725	0.1891	0.0445
uid41019	0.324916	0.1900	0.3026	0.2729	0.0724
uid62131	0.325249	0.1833	0.2855	0.2422	0.0829
uid184079	0.325279	0.1822	0.2963	0.2496	0.0750
uid162135	0.325364	0.1138	0.1972	0.2067	0.0561
uid59433	0.325765	0.1387	0.2324	0.2367	0.0525
uid55403	0.325792	0.1963	0.3118	0.2802	0.0687
uid58445	0.326153	0.0930	0.1709	0.1911	0.0514
uid58453	0.326333	0.0771	0.1488	0.1745	0.0458
uid58505	0.326400	0.0617	0.1027	0.1494	0.0305
uid58843	0.326467	0.0680	0.1308	0.1700	0.0347
uid159519	0.326748	0.5389	0.6417	0.5735	0.1897
uid58941	0.327381	0.0649	0.1171	0.1585	0.0367
uid72795	0.327411	0.1133	0.1971	0.2075	0.0567
uid59155	0.327867	0.1137	0.1973	0.2048	0.0566
uid48815	0.328145	0.0721	0.1387	0.1708	0.0427
uid59129	0.328340	0.1720	0.2767	0.2389	0.0753
uid57955	0.328347	0.0577	0.0932	0.1382	0.0273
uid58533	0.328743	0.1862	0.2854	0.2463	0.0777
uid168059	0.328785	0.0650	0.1115	0.1510	0.0361
uid59115	0.328939	0.0639	0.1170	0.1601	0.0341
uid58377	0.329107	0.0629	0.1159	0.1562	0.0341
uid58249	0.329164	0.0682	0.1159	0.1569	0.0296
uid58549	0.329439	0.0631	0.1106	0.1478	0.0336
uid58805	0.329851	0.1279	0.2161	0.2244	0.0570
uid58187	0.329887	0.0715	0.1337	0.1710	0.0329
uid68741	0.329917	0.5375	0.6379	0.5846	0.1964
uid58527	0.330126	0.0950	0.1723	0.1981	0.0529
uid58991	0.330151	0.0574	0.0979	0.1397	0.0309
uid182483	0.330356	0.2416	0.3599	0.2880	0.0764
uid189951	0.330585	0.1864	0.2939	0.2482	0.0812
uid58997	0.330892	0.0600	0.1033	0.1439	0.0312
uid57865	0.331135	0.0642	0.1137	0.1525	0.0333
uid59023	0.331260	0.0729	0.1379	0.1788	0.0453
uid57635	0.331325	0.1847	0.2888	0.2484	0.0893
uid86865	0.331705	0.0669	0.1181	0.1600	0.0340
uid174512	0.331736	0.1826	0.2853	0.2477	0.0889
uid63403	0.332069	0.0632	0.1132	0.1537	0.0326
uid59405	0.332434	0.1759	0.2737	0.2473	0.0763
uid58845	0.332594	0.0742	0.1381	0.1757	0.0369
uid59081	0.332711	0.0647	0.1138	0.1526	0.0352
uid184823	0.332748	0.0639	0.1127	0.1525	0.0365
uid52605	0.332899	0.0638	0.1122	0.1518	0.0355
uid52607	0.332900	0.0646	0.1128	0.1510	0.0356
uid57745	0.332997	0.1788	0.2855	0.2435	0.0864
uid159685	0.333001	0.0635	0.1087	0.1478	0.0359
uid193772	0.333032	0.0643	0.1124	0.1508	0.0355
uid185179	0.333813	0.0643	0.1128	0.1557	0.0341
uid58905	0.333950	0.0649	0.1225	0.1572	0.0374
uid57603	0.333990	0.0642	0.1130	0.1505	0.0353
uid189950	0.334461	0.1776	0.2782	0.2400	0.0800
uid58269	0.334539	0.0570	0.0873	0.1282	0.0256
uid176372	0.335032	0.0610	0.1034	0.1426	0.0332
uid57735	0.335865	0.0970	0.1758	0.1954	0.0554
uid162149	0.336050	0.0926	0.1647	0.1888	0.0502
uid58873	0.336067	0.0976	0.1791	0.1955	0.0537
uid57655	0.336507	0.0919	0.1650	0.1899	0.0514
uid83615	0.337023	0.0970	0.1771	0.1941	0.0565
uid58443	0.337232	0.0865	0.1570	0.1834	0.0515
uid58019	0.337382	0.1008	0.1829	0.1989	0.0509
uid58921	0.337467	0.0713	0.1286	0.1649	0.0363
uid158855	0.339020	0.0975	0.1763	0.1963	0.0582
uid71131	0.339201	0.0963	0.1766	0.1917	0.0518
uid158853	0.339220	0.0970	0.1769	0.1958	0.0584
uid62937	0.339501	0.0993	0.1823	0.1979	0.0535
uid57833	0.339618	0.1083	0.2065	0.2264	0.0605
uid158857	0.339667	0.0975	0.1773	0.1972	0.0576
uid58113	0.339688	0.1064	0.1921	0.2006	0.0592
uid83613	0.339694	0.0995	0.1817	0.1958	0.0558
uid59241	0.339797	0.1043	0.1860	0.1986	0.0557
uid59015	0.339859	0.1018	0.1828	0.1956	0.0564
uid162161	0.340556	0.0639	0.1223	0.1629	0.0447
uid57927	0.340854	0.1046	0.1859	0.2014	0.0571
uid83617	0.341070	0.1046	0.1856	0.2013	0.0571
uid159871	0.341078	0.1046	0.1862	0.2012	0.0571
uid59009	0.341458	0.1021	0.1839	0.1975	0.0554
uid82343	0.341491	0.0701	0.1346	0.1727	0.0380
uid59319	0.342214	0.0970	0.1771	0.1954	0.0539
uid46085	0.346718	0.0635	0.1158	0.1593	0.0352
uid70791	0.361573	0.1804	0.2769	0.2616	0.1082
uid58971	0.364124	0.0950	0.1741	0.2030	0.0691
uid80859	0.365213	0.0891	0.1669	0.1880	0.0990
uid68279	0.365318	0.1028	0.2004	0.2109	0.0907
uid62107	0.367018	0.0691	0.1363	0.1790	0.0590
uid58675	0.367810	0.0645	0.1136	0.1464	0.0458
uid67387	0.368376	0.1869	0.2928	0.2751	0.1088
uid59105	0.370083	0.2241	0.3409	0.3100	0.1363
uid68321	0.370144	0.2247	0.3489	0.3200	0.1380
uid58207	0.371013	0.0732	0.1360	0.1830	0.0579
uid162107	0.371710	0.2230	0.3404	0.3132	0.1401
uid58353	0.372134	0.0905	0.1571	0.1969	0.0654
uid58499	0.373574	0.2152	0.3313	0.3009	0.1418
uid58273	0.373575	0.1042	0.1912	0.2182	0.0733
uid58613	0.373846	0.1709	0.2779	0.2575	0.1088
uid58373	0.373857	0.1911	0.3007	0.2815	0.1076
uid58155	0.374391	0.1627	0.2687	0.2791	0.1134
uid59437	0.375146	0.0674	0.1304	0.1766	0.0616
uid162105	0.375151	0.2120	0.3249	0.2985	0.1388
uid58429	0.375447	0.1024	0.1832	0.2079	0.0740
uid178369	0.375467	0.1291	0.2191	0.2298	0.0995
uid58595	0.375715	0.2391	0.3531	0.3164	0.1450
uid164779	0.375938	0.2402	0.3787	0.3263	0.1452
uid58085	0.376016	0.1202	0.2132	0.2239	0.0829
uid58703	0.376130	0.0755	0.1416	0.1831	0.0695
uid48825	0.376181	0.1363	0.2343	0.2384	0.1020
uid57649	0.376186	0.1675	0.2698	0.2570	0.1123
uid181998	0.376399	0.2388	0.3559	0.3197	0.1431
uid161973	0.376417	0.2325	0.3422	0.3119	0.1454
uid89379	0.376531	0.2350	0.3471	0.3140	0.1461
uid67319	0.376544	0.0736	0.1392	0.1827	0.0681
uid62961	0.376559	0.0957	0.1714	0.1995	0.0866
uid89373	0.376578	0.2354	0.3474	0.3145	0.1461
uid42497	0.376693	0.0877	0.1576	0.1926	0.0636
uid54411	0.376926	0.1572	0.2607	0.2715	0.1102
uid61643	0.377101	0.1505	0.2562	0.2651	0.1097
uid58811	0.377185	0.2306	0.3470	0.3179	0.1497
uid58547	0.378118	0.1599	0.2694	0.2754	0.1137
uid58427	0.378435	0.1245	0.2108	0.2240	0.0916
uid176500	0.378470	0.0878	0.1597	0.1989	0.0720
uid57589	0.378593	0.2340	0.3456	0.3128	0.1494
uid58693	0.378598	0.2346	0.3465	0.3156	0.1496
uid158163	0.379481	0.1033	0.1854	0.2127	0.0752
uid59131	0.379509	0.1615	0.2714	0.2789	0.1185
uid58999	0.379576	0.2430	0.3558	0.3205	0.1465
uid58321	0.379884	0.1418	0.2427	0.2551	0.1132
uid58939	0.379972	0.2468	0.3655	0.3254	0.1532
uid58459	0.380223	0.1824	0.2901	0.2727	0.1124
uid194444	0.380351	0.1397	0.2402	0.2513	0.1077
uid193774	0.380427	0.1410	0.2446	0.2519	0.1087
uid159539	0.380691	0.1482	0.2552	0.2614	0.1150
uid57595	0.380707	0.1487	0.2539	0.2614	0.1135
uid58687	0.380838	0.2455	0.3621	0.3224	0.1482
uid74431	0.381061	0.1571	0.2596	0.2583	0.1242
uid57889	0.381087	0.1398	0.2412	0.2506	0.1112
uid73179	0.381163	0.1430	0.2466	0.2562	0.1127
uid57887	0.381232	0.1496	0.2543	0.2612	0.1141
uid54341	0.381362	0.2425	0.3536	0.3153	0.1482
uid43163	0.381911	0.1634	0.2723	0.2624	0.1080
uid59233	0.381945	0.1210	0.2100	0.2231	0.0902
uid184011	0.381954	0.1589	0.2555	0.2609	0.1250
uid57609	0.382181	0.1747	0.2759	0.2690	0.1261
uid58361	0.382227	0.1686	0.2769	0.2748	0.1338
uid58611	0.382263	0.2084	0.3288	0.3118	0.1217
uid86885	0.382400	0.1754	0.2774	0.2694	0.1252
uid81775	0.382777	0.1585	0.2674	0.2685	0.1209
uid193710	0.382954	0.1732	0.2726	0.2660	0.1305
uid46099	0.383113	0.1679	0.2832	0.2763	0.1264
uid191340	0.383295	0.2031	0.3173	0.2978	0.1363
uid58733	0.383460	0.1795	0.2825	0.2827	0.1229
uid58231	0.383474	0.1240	0.2138	0.2235	0.1041
uid48801	0.383546	0.1804	0.2815	0.2769	0.1274
uid41317	0.383886	0.1812	0.2974	0.2780	0.1341
uid59207	0.383920	0.1198	0.2097	0.2271	0.0891
uid162133	0.384376	0.1094	0.1890	0.2120	0.0932
uid178913	0.384400	0.0690	0.1394	0.1761	0.0659
uid177516	0.384441	0.0799	0.1555	0.1901	0.0738
uid58391	0.384516	0.0918	0.1672	0.2065	0.0845
uid162199	0.384565	0.1344	0.2311	0.2379	0.1055
uid58657	0.384692	0.1309	0.2317	0.2376	0.1061
uid58211	0.384692	0.1779	0.2832	0.2754	0.1268
uid170535	0.384775	0.1731	0.2781	0.2687	0.1238
uid170534	0.384899	0.1798	0.2796	0.2727	0.1247
uid60487	0.384923	0.1590	0.2662	0.2671	0.1210
uid66307	0.385153	0.0920	0.1646	0.1952	0.0778
uid72473	0.385335	0.1321	0.2299	0.2349	0.1033
uid58021	0.385616	0.2282	0.3500	0.3123	0.1167
uid81081	0.386147	0.0595	0.1113	0.1593	0.0639
uid57615	0.386150	0.0772	0.1533	0.1862	0.0732
uid58209	0.386377	0.1835	0.2888	0.2828	0.1280
uid57593	0.386599	0.1070	0.1866	0.2083	0.0899
uid57613	0.386627	0.0688	0.1375	0.1756	0.0659
uid61647	0.386678	0.1358	0.2343	0.2429	0.1060
uid177517	0.386825	0.0685	0.1394	0.1750	0.0662
uid57643	0.386837	0.2385	0.3877	0.3342	0.1394
uid66301	0.386973	0.0680	0.1303	0.1752	0.0697
uid49953	0.387481	0.0944	0.1683	0.1958	0.0810
uid50539	0.387626	0.1024	0.1783	0.2040	0.0924
uid66391	0.387649	0.1007	0.1877	0.2132	0.0869
uid176370	0.388257	0.0672	0.1259	0.1700	0.0697
uid59899	0.388281	0.0607	0.1105	0.1587	0.0614
uid58967	0.388370	0.2952	0.4332	0.3778	0.1545
uid205541	0.388408	0.0715	0.1329	0.1762	0.0716
uid42975	0.388465	0.0730	0.1353	0.1780	0.0753
uid49469	0.388581	0.1522	0.2398	0.2492	0.1171
uid193704	0.388819	0.0839	0.1507	0.1875	0.0778
uid68745	0.388821	0.1584	0.2535	0.2571	0.1144
uid58081	0.388878	0.0930	0.1713	0.2106	0.0852
uid57849	0.388988	0.2236	0.3622	0.3159	0.1397
uid174460	0.389138	0.0912	0.1685	0.2063	0.0843
uid75113	0.389463	0.1617	0.2737	0.2639	0.1256
uid58387	0.389495	0.1063	0.1933	0.2230	0.0961
uid58859	0.389502	0.1003	0.1766	0.2027	0.0843
uid162023	0.389564	0.2393	0.3806	0.3365	0.1448
uid58189	0.389564	0.1707	0.2718	0.2650	0.1312
uid197194	0.389612	0.1886	0.2903	0.2598	0.1130
uid58383	0.389866	0.1009	0.1845	0.2155	0.0928
uid58047	0.389876	0.0743	0.1434	0.1757	0.0790
uid58515	0.389950	0.0907	0.1686	0.2061	0.0834
uid58389	0.390207	0.0909	0.1686	0.2066	0.0845
uid46181	0.390248	0.1781	0.2732	0.2791	0.1426
uid73771	0.390456	0.1871	0.2883	0.2589	0.1161
uid162511	0.390560	0.0896	0.1655	0.2042	0.0814
uid58603	0.390574	0.1150	0.1972	0.2123	0.1027
[truncated: 515 more rows]
