# Supplementary material for: Quickly Finding Orthologs as Reciprocal Best Hits with BLAT, LAST, and UBLAST: How Much Do We Miss?
Source: PLoS One. 2014 Jul 11;9(7):e101850. doi: 10.1371/journal.pone.0101850 (PMC4094424; doi:10.1371/journal.pone.0101850)
Supplement: Table Set S2 — These tables contain reciprocal best hit counts and homolog pair counts organized on a per query genome fashion. The directory contains the R-script used to run the t-tests comparing the results from each program, and a table with the results of these t-tests. (ZIP) [file pone.0101850.s002.zip › S2-Tables-Stats-Pairs/uid57779.RBH_norm.tbl]

Genome	GSS	blastp	usearch7	last	blat
uid13961	0.128199	1.0000	0.7520	0.7520	0.0064
uid58009	0.143423	1.0000	0.4792	0.6562	0.0000
uid1433	0.149683	1.0000	0.7341	0.7516	0.0127
uid10623	0.177136	1.0000	0.7087	0.7355	0.0124
uid48993	0.177847	1.0000	0.6075	0.6689	0.0000
uid155	0.178163	1.0000	0.6133	0.7000	0.0067
uid12410	0.182221	1.0000	0.6807	0.7509	0.0140
uid39575	0.183206	1.0000	0.7283	0.7520	0.0098
uid45893	0.183777	1.0000	0.6754	0.7279	0.0066
uid58719	0.183981	1.0000	0.6625	0.7125	0.0063
uid62227	0.184497	1.0000	0.6498	0.6936	0.0000
uid59133	0.185448	1.0000	0.6610	0.7226	0.0000
uid51395	0.186047	1.0000	0.7168	0.7552	0.0000
uid63631	0.186760	1.0000	0.6712	0.7215	0.0023
uid75119	0.187192	1.0000	0.6789	0.7191	0.0000
uid167488	0.187357	1.0000	0.6392	0.6962	0.0000
uid14003	0.187809	1.0000	0.7315	0.7285	0.0106
uid57755	0.188659	1.0000	0.6856	0.7066	0.0030
uid162201	0.189166	1.0000	0.6955	0.7147	0.0064
uid73415	0.189383	1.0000	0.6795	0.7534	0.0055
uid65089	0.189798	1.0000	0.7129	0.7368	0.0000
uid58365	0.189800	1.0000	0.6556	0.7341	0.0030
uid58421	0.190394	1.0000	0.6623	0.7143	0.0000
uid58635	0.191373	1.0000	0.6468	0.6969	0.0000
uid51875	0.191474	1.0000	0.6884	0.7450	0.0028
uid183486	0.193330	1.0000	0.7000	0.7135	0.0000
uid58711	0.193369	1.0000	0.6939	0.7336	0.0023
uid74443	0.193721	1.0000	0.6605	0.7302	0.0000
uid66875	0.194158	1.0000	0.6715	0.7074	0.0024
uid82379	0.194618	1.0000	0.7023	0.7136	0.0000
uid58787	0.196176	1.0000	0.6767	0.7372	0.0000
uid66329	0.196395	1.0000	0.6786	0.7357	0.0024
uid57807	0.196459	1.0000	0.6645	0.7097	0.0043
uid58563	0.196794	1.0000	0.6921	0.7221	0.0027
uid52827	0.196853	1.0000	0.7143	0.7495	0.0022
uid84411	0.197087	1.0000	0.6991	0.7466	0.0000
uid61573	0.197742	1.0000	0.6829	0.6976	0.0073
uid10698	0.197830	1.0000	0.7609	0.7699	0.0127
uid58717	0.197964	1.0000	0.6949	0.7595	0.0022
uid189028	0.198244	1.0000	0.6795	0.7051	0.0021
uid57757	0.198421	1.0000	0.6711	0.7380	0.0000
uid57727	0.198435	1.0000	0.7112	0.7327	0.0000
uid58825	0.198504	1.0000	0.6805	0.7407	0.0000
uid168259	0.198513	1.0000	0.7070	0.7530	0.0048
uid43679	0.198675	1.0000	0.6763	0.7381	0.0000
uid57883	0.198733	1.0000	0.6478	0.7522	0.0000
uid58041	0.198860	1.0000	0.6787	0.7146	0.0022
uid189027	0.199086	1.0000	0.6832	0.7047	0.0022
uid58409	0.199271	1.0000	0.7180	0.7464	0.0000
uid58923	0.199472	1.0000	0.6722	0.7423	0.0000
uid58379	0.199492	1.0000	0.6724	0.7002	0.0021
uid58601	0.199690	1.0000	0.7036	0.7590	0.0000
uid58871	0.199740	1.0000	0.6760	0.7320	0.0000
uid162067	0.200313	1.0000	0.6847	0.7309	0.0000
uid162071	0.200860	1.0000	0.6853	0.7184	0.0000
uid58841	0.201162	1.0000	0.6874	0.7536	0.0000
uid57721	0.201549	1.0000	0.6735	0.7469	0.0000
uid39439	0.201827	1.0000	0.7288	0.7635	0.0192
uid39573	0.202118	1.0000	0.6885	0.7365	0.0115
uid58849	0.202252	1.0000	0.6775	0.7485	0.0000
uid197216	0.202254	1.0000	0.6833	0.7312	0.0000
uid59399	0.202442	1.0000	0.7296	0.7599	0.0070
uid57751	0.202529	1.0000	0.7114	0.7488	0.0075
uid58851	0.202848	1.0000	0.7014	0.7526	0.0000
uid70841	0.203610	1.0000	0.7189	0.7711	0.0050
uid49529	0.203809	1.0000	0.6897	0.7051	0.0103
uid167998	0.203929	1.0000	0.6775	0.7641	0.0000
uid57753	0.204006	1.0000	0.7179	0.7431	0.0101
uid68281	0.205326	1.0000	0.7165	0.7629	0.0052
uid14005	0.205828	1.0000	0.6897	0.8276	0.0172
uid59043	0.205971	1.0000	0.6934	0.7476	0.0071
uid54735	0.206601	1.0000	0.7108	0.7494	0.0096
uid59389	0.206877	1.0000	0.7000	0.7818	0.0045
uid18881	0.207687	1.0000	0.7056	0.7522	0.0090
uid58225	0.208019	1.0000	0.7195	0.7516	0.0043
uid184407	0.208679	1.0000	0.7344	0.7448	0.0026
uid38659	0.209009	1.0000	0.6897	0.7477	0.0109
uid57713	0.209577	1.0000	0.6735	0.7117	0.0077
uid59347	0.210313	1.0000	0.6808	0.7232	0.0025
uid41131	0.210355	1.0000	0.7000	0.7200	0.0025
uid54733	0.210423	1.0000	0.7077	0.7341	0.0066
uid43333	0.211006	1.0000	0.7010	0.7552	0.0077
uid43493	0.211260	1.0000	0.6675	0.7125	0.0075
uid61411	0.211405	1.0000	0.6965	0.7486	0.0029
uid57717	0.212165	1.0000	0.7217	0.7038	0.0020
uid48803	0.212499	1.0000	0.7063	0.7566	0.0000
uid167261	0.212518	1.0000	0.7143	0.7589	0.0067
uid62903	0.212571	1.0000	0.7302	0.7574	0.0068
uid176129	0.212730	1.0000	0.6941	0.7340	0.0027
uid176707	0.212739	1.0000	0.7143	0.7256	0.0023
uid66551	0.213235	1.0000	0.7130	0.7354	0.0067
uid58823	0.213253	1.0000	0.6745	0.7422	0.0104
uid184406	0.213361	1.0000	0.7206	0.7571	0.0040
uid169620	0.213396	1.0000	0.7235	0.7408	0.0086
uid65269	0.213600	1.0000	0.7056	0.7371	0.0022
uid57873	0.213688	1.0000	0.7294	0.7424	0.0087
uid42499	0.214042	1.0000	0.6995	0.7332	0.0052
uid184819	0.214247	1.0000	0.7016	0.7396	0.0054
uid51637	0.214339	1.0000	0.6887	0.7377	0.0025
uid74437	0.215191	1.0000	0.7351	0.7334	0.0016
uid195930	0.215344	1.0000	0.7468	0.7416	0.0026
uid51535	0.215406	1.0000	0.7011	0.7619	0.0053
uid57877	0.215457	1.0000	0.6785	0.7376	0.0071
uid59189	0.215589	1.0000	0.6960	0.7409	0.0017
uid68105	0.216608	1.0000	0.7376	0.7466	0.0000
uid40863	0.216814	1.0000	0.7019	0.7143	0.0041
uid58561	0.216872	1.0000	0.6858	0.7337	0.0077
uid190182	0.217139	1.0000	0.7368	0.7677	0.0000
uid67321	0.217216	1.0000	0.6902	0.7171	0.0073
uid63623	0.217223	1.0000	0.6860	0.7300	0.0100
uid51607	0.217246	1.0000	0.6554	0.6959	0.0068
uid52695	0.217902	1.0000	0.6986	0.7545	0.0080
uid58469	0.217918	1.0000	0.7150	0.7585	0.0048
uid45857	0.217943	1.0000	0.7124	0.7416	0.0045
uid58785	0.218031	1.0000	0.6953	0.7535	0.0023
uid46245	0.218286	1.0000	0.7195	0.7480	0.0000
uid58827	0.218515	1.0000	0.7063	0.7403	0.0073
uid72619	0.218884	NA	NA	NA	NA
uid176130	0.218960	1.0000	0.6921	0.7447	0.0053
uid57769	0.218973	1.0000	0.7042	0.7586	0.0000
uid54919	0.219021	1.0000	0.7355	0.7569	0.0015
uid61571	0.219144	1.0000	0.7086	0.7525	0.0000
uid58035	0.219294	1.0000	0.6778	0.7222	0.0067
uid70729	0.219302	1.0000	0.6748	0.7305	0.0111
uid58903	0.219303	1.0000	0.7095	0.7455	0.0026
uid81199	0.219399	1.0000	0.6981	0.7715	0.0105
uid58407	0.219496	1.0000	0.6667	0.7103	0.0026
uid201033	0.219530	1.0000	0.6933	0.7269	0.0042
uid58435	0.219650	1.0000	0.6926	0.7456	0.0018
uid171337	0.219710	1.0000	0.7053	0.7407	0.0016
uid42887	0.219766	1.0000	0.7189	0.7396	0.0075
uid43501	0.219811	1.0000	0.7234	0.7858	0.0028
uid57719	0.219876	1.0000	0.7402	0.7668	0.0063
uid58847	0.219891	1.0000	0.6787	0.7285	0.0045
uid59107	0.219918	1.0000	0.7093	0.7658	0.0017
uid58181	0.220004	1.0000	0.6909	0.7486	0.0074
uid72475	0.220014	1.0000	0.7383	0.7757	0.0062
uid66207	0.220085	1.0000	0.7089	0.7692	0.0083
uid162019	0.220515	1.0000	0.7256	0.7500	0.0019
uid74439	0.220789	1.0000	0.7164	0.7682	0.0000
uid58741	0.220814	1.0000	0.6872	0.7329	0.0091
uid61623	0.221458	1.0000	0.7318	0.7542	0.0056
uid58947	0.221694	1.0000	0.6831	0.7393	0.0067
uid58807	0.221778	1.0000	0.7247	0.7635	0.0051
uid12377	0.221888	1.0000	0.7035	0.7481	0.0136
uid196597	0.221897	1.0000	0.7299	0.7640	0.0024
uid184863	0.222026	1.0000	0.7368	0.7429	0.0015
uid58673	0.222145	1.0000	0.7358	0.7472	0.0019
uid171377	0.222391	1.0000	0.7030	0.7505	0.0079
uid58767	0.222512	1.0000	0.7047	0.7326	0.0070
uid50305	0.222654	1.0000	0.7321	0.7470	0.0045
uid46845	0.222834	1.0000	0.7277	0.7752	0.0014
uid60167	0.223655	1.0000	0.7171	0.7714	0.0057
uid190185	0.224718	1.0000	0.7190	0.7263	0.0091
uid57879	0.225674	1.0000	0.7085	0.7456	0.0113
uid57893	0.225911	1.0000	0.7012	0.7312	0.0150
uid167315	0.226033	1.0000	0.7481	0.7788	0.0046
uid157911	0.226400	1.0000	0.6889	0.7620	0.0104
uid67359	0.226433	1.0000	0.7024	0.7302	0.0107
uid184864	0.227306	1.0000	0.7059	0.7268	0.0076
uid57715	0.228021	1.0000	0.7250	0.7385	0.0102
uid59193	0.228305	1.0000	0.7315	0.7412	0.0136
uid58023	0.229100	1.0000	0.7122	0.7347	0.0163
uid177925	0.230547	1.0000	0.7349	0.7514	0.0128
uid49857	0.231606	1.0000	0.7186	0.7420	0.0149
uid68249	0.233650	1.0000	0.7318	0.7526	0.0146
uid171259	0.236370	1.0000	0.7613	0.8129	0.0258
uid58815	0.236708	1.0000	0.7097	0.7520	0.0101
uid170731	0.236731	1.0000	0.7237	0.8092	0.0329
uid197195	0.238089	1.0000	0.7815	0.8411	0.0265
uid47313	0.239572	1.0000	0.7173	0.7764	0.0127
uid63665	0.239951	1.0000	0.7600	0.8533	0.0133
uid61897	0.240441	1.0000	0.7895	0.8553	0.0132
uid59311	0.245615	1.0000	0.7027	0.7432	0.0405
uid202216	0.249391	1.0000	0.7943	0.8152	0.0387
uid157331	0.255708	1.0000	0.8239	0.8427	0.0164
uid78143	0.257795	1.0000	0.7981	0.7981	0.0214
uid57583	0.259188	1.0000	0.8129	0.8216	0.0317
uid193703	0.259703	1.0000	0.8035	0.8251	0.0413
uid58625	0.260137	1.0000	0.8130	0.8130	0.0227
uid59253	0.261238	1.0000	0.8153	0.8328	0.0239
uid203361	0.261485	1.0000	0.8056	0.8488	0.0370
uid205052	0.261912	1.0000	0.7669	0.8383	0.0226
uid59215	0.261918	1.0000	0.7965	0.8286	0.0308
uid162053	0.262439	1.0000	0.7640	0.8352	0.0225
uid58419	0.262573	1.0000	0.8018	0.8299	0.0217
uid52599	0.262611	1.0000	0.8166	0.8304	0.0302
uid58367	0.263504	1.0000	0.8247	0.8295	0.0385
uid58695	0.263651	1.0000	0.8045	0.8191	0.0379
uid68449	0.263734	1.0000	0.7847	0.8398	0.0213
uid202217	0.264108	1.0000	0.8080	0.8246	0.0483
uid58205	0.264462	1.0000	0.7753	0.8689	0.0225
uid158863	0.264475	1.0000	0.8074	0.8432	0.0358
uid59545	0.264850	1.0000	0.7933	0.8151	0.0320
uid67365	0.264888	1.0000	0.8439	0.8393	0.0231
uid61589	0.265215	1.0000	0.8426	0.8184	0.0242
uid162179	0.265238	1.0000	0.8137	0.8256	0.0304
uid66607	0.265327	1.0000	0.8357	0.8345	0.0350
uid62695	0.265493	1.0000	0.7821	0.8428	0.0331
uid167988	0.265648	1.0000	0.7820	0.8038	0.0305
uid59883	0.265695	1.0000	0.7855	0.8014	0.0333
uid162029	0.265747	1.0000	0.7611	0.7500	0.0056
uid65781	0.265950	1.0000	0.8272	0.8189	0.0233
uid193770	0.266056	1.0000	0.7992	0.8444	0.0297
uid46257	0.266096	1.0000	0.8317	0.8439	0.0290
uid58397	0.266157	1.0000	0.8004	0.8231	0.0324
uid57709	0.266190	1.0000	0.7846	0.8269	0.0154
uid49695	0.266210	1.0000	0.8019	0.8661	0.0355
uid58039	0.266217	1.0000	0.7753	0.8614	0.0225
uid58059	0.266269	1.0000	0.7732	0.8550	0.0223
uid162333	0.266287	1.0000	0.8361	0.8311	0.0265
uid197180	0.266385	1.0000	0.8207	0.8161	0.0437
uid193702	0.266385	1.0000	0.8101	0.8415	0.0301
uid59205	0.266451	1.0000	0.8254	0.8360	0.0251
uid87065	0.266540	1.0000	0.8277	0.8374	0.0267
uid58747	0.266560	1.0000	0.8035	0.8249	0.0176
uid158869	0.266566	1.0000	0.8012	0.8478	0.0342
uid82367	0.266634	1.0000	0.7640	0.7584	0.0112
uid173371	0.266695	1.0000	0.7623	0.8386	0.0269
uid58977	0.266741	1.0000	0.8228	0.8415	0.0256
uid49131	0.266809	1.0000	0.7940	0.8486	0.0300
uid68447	0.266907	1.0000	0.8265	0.8386	0.0265
uid201428	0.267018	1.0000	0.8309	0.8357	0.0266
uid57585	0.267132	1.0000	0.8252	0.8374	0.0267
uid158861	0.267231	1.0000	0.7878	0.8405	0.0305
uid185759	0.267413	1.0000	0.7992	0.8465	0.0157
uid176920	0.267467	1.0000	0.8268	0.8439	0.0244
uid168321	0.267524	1.0000	0.7952	0.8097	0.0341
uid58677	0.267524	1.0000	0.8006	0.8463	0.0319
uid85495	0.267567	1.0000	0.7969	0.8352	0.0153
uid158871	0.267577	1.0000	0.8044	0.8529	0.0344
uid87051	0.267622	1.0000	0.8309	0.8382	0.0266
uid87069	0.267637	1.0000	0.8309	0.8357	0.0266
uid62461	0.267648	1.0000	0.7609	0.7446	0.0054
uid87067	0.267660	1.0000	0.8285	0.8357	0.0266
uid57939	0.267724	1.0000	0.7905	0.8352	0.0293
uid159865	0.267730	1.0000	0.7898	0.8354	0.0318
uid159543	0.267845	1.0000	0.8359	0.8460	0.0253
uid62693	0.267879	1.0000	0.7871	0.8407	0.0288
uid177930	0.267964	1.0000	0.8152	0.8614	0.0435
uid47323	0.268103	1.0000	0.8504	0.8427	0.0253
uid59065	0.268157	1.0000	0.8392	0.8340	0.0298
uid58887	0.268438	1.0000	0.8189	0.8230	0.0329
uid157907	0.268532	1.0000	0.8252	0.8458	0.0347
uid60163	0.268535	1.0000	0.7770	0.8331	0.0260
uid57711	0.268537	1.0000	0.8189	0.8230	0.0329
uid61577	0.268559	1.0000	0.8221	0.8400	0.0213
uid89391	0.268709	1.0000	0.8305	0.8625	0.0367
uid162027	0.268822	1.0000	0.7782	0.8347	0.0161
uid58833	0.268936	1.0000	0.7856	0.8451	0.0304
uid42615	0.269049	1.0000	0.8155	0.8324	0.0300
uid173372	0.269232	1.0000	0.7769	0.8306	0.0289
uid57729	0.269276	1.0000	0.7688	0.8179	0.0231
uid184818	0.269289	1.0000	0.7939	0.8220	0.0282
uid58559	0.269355	1.0000	0.7888	0.8419	0.0289
uid81629	0.269471	1.0000	0.8105	0.8211	0.0276
uid58659	0.269490	1.0000	0.8163	0.8056	0.0321
uid65087	0.269503	1.0000	0.8408	0.8264	0.0271
uid58655	0.269572	1.0000	0.8303	0.8277	0.0272
uid184824	0.269771	1.0000	0.8092	0.8233	0.0353
uid195908	0.269791	1.0000	0.8344	0.8488	0.0232
uid57693	0.269858	1.0000	0.8207	0.8391	0.0277
uid162087	0.269883	1.0000	0.8129	0.8345	0.0288
uid58077	0.269918	1.0000	0.7979	0.8085	0.0284
uid202924	0.269941	1.0000	0.8182	0.8220	0.0269
uid58565	0.269942	1.0000	0.8205	0.8116	0.0359
uid197184	0.270005	1.0000	0.7762	0.8261	0.0306
uid61569	0.270092	1.0000	0.7938	0.8179	0.0241
uid51377	0.270122	1.0000	0.8176	0.8285	0.0261
uid59047	0.270128	1.0000	0.8430	0.8590	0.0270
uid162513	0.270145	1.0000	0.8090	0.8493	0.0299
uid43465	0.270147	1.0000	0.8274	0.8342	0.0295
uid57705	0.270186	1.0000	0.7948	0.8396	0.0189
uid176921	0.270237	1.0000	0.8216	0.8417	0.0288
uid77129	0.270259	1.0000	0.8436	0.8276	0.0333
uid67367	0.270344	1.0000	0.8415	0.8437	0.0344
uid59011	0.270363	1.0000	0.8148	0.8436	0.0370
uid58513	0.270452	1.0000	0.8427	0.8405	0.0233
uid46663	0.270548	1.0000	0.8229	0.8184	0.0224
uid55487	0.270589	1.0000	0.8137	0.8300	0.0325
uid58949	0.270621	1.0000	0.8215	0.8108	0.0138
uid51695	0.270738	1.0000	0.8014	0.8339	0.0289
uid177081	0.270742	1.0000	0.8081	0.8703	0.0378
uid42501	0.270891	1.0000	0.8107	0.8292	0.0317
uid197178	0.271065	1.0000	0.8216	0.8279	0.0313
uid162335	0.271074	1.0000	0.8363	0.8388	0.0403
uid57707	0.271123	1.0000	0.7842	0.8382	0.0290
uid158867	0.271157	1.0000	0.8012	0.8539	0.0316
uid162001	0.271198	1.0000	0.7778	0.8136	0.0215
uid62207	0.271255	1.0000	0.8143	0.8188	0.0294
uid57723	0.271261	1.0000	0.8176	0.8266	0.0285
uid87003	0.271270	1.0000	0.8080	0.8406	0.0290
uid58501	0.271297	1.0000	0.8298	0.8660	0.0303
uid161943	0.271353	1.0000	0.8232	0.8420	0.0287
uid184826	0.271376	1.0000	0.8317	0.8442	0.0342
uid65091	0.271396	1.0000	0.8033	0.7992	0.0339
uid163693	0.271433	1.0000	0.8000	0.8561	0.0303
uid183004	0.271491	1.0000	0.8396	0.8308	0.0288
uid197177	0.271498	1.0000	0.8216	0.8195	0.0477
uid59357	0.271593	1.0000	0.8006	0.8580	0.0317
uid58683	0.271606	1.0000	0.8070	0.8113	0.0310
uid59359	0.271613	1.0000	0.8048	0.8608	0.0318
uid158865	0.271637	1.0000	0.8021	0.8550	0.0317
uid181997	0.271656	1.0000	0.8007	0.8363	0.0249
uid58911	0.271754	1.0000	0.8089	0.8563	0.0321
uid173370	0.271799	1.0000	0.7806	0.8312	0.0338
uid61625	0.271818	1.0000	0.8484	0.8441	0.0290
uid158173	0.271856	1.0000	0.8102	0.8006	0.0239
uid201038	0.271937	1.0000	0.8137	0.8326	0.0305
uid43467	0.271954	1.0000	0.8412	0.8296	0.0302
uid68707	0.271987	1.0000	0.8314	0.8555	0.0355
uid59225	0.272119	1.0000	0.7915	0.8367	0.0352
uid57703	0.272121	1.0000	0.8271	0.8621	0.0255
uid59077	0.272161	1.0000	0.8313	0.8271	0.0324
uid62959	0.272215	1.0000	0.8373	0.8483	0.0300
uid163691	0.272222	1.0000	0.8018	0.8548	0.0318
uid42777	0.272247	1.0000	0.8215	0.8292	0.0285
uid58149	0.272305	1.0000	0.8288	0.8279	0.0290
uid197160	0.272377	1.0000	0.8122	0.8247	0.0329
uid162045	0.272383	1.0000	0.8281	0.8318	0.0259
uid57961	0.272386	1.0000	0.8062	0.8493	0.0191
uid167487	0.272448	1.0000	0.8301	0.8568	0.0294
uid202219	0.272655	1.0000	0.8380	0.8363	0.0321
uid43091	0.272660	1.0000	0.8049	0.8458	0.0327
uid58935	0.272711	1.0000	0.8105	0.8169	0.0269
uid43211	0.272797	1.0000	0.7838	0.8289	0.0263
uid58125	0.272810	1.0000	0.8042	0.8590	0.0392
uid58793	0.272850	1.0000	0.8142	0.8321	0.0356
uid58067	0.272885	1.0000	0.8366	0.8431	0.0325
uid58951	0.272889	1.0000	0.8321	0.8354	0.0260
uid71231	0.272977	1.0000	0.8083	0.8549	0.0415
uid57881	0.273034	1.0000	0.7960	0.8049	0.0366
uid161241	0.273038	1.0000	0.8140	0.8527	0.0388
uid161957	0.273049	1.0000	0.7960	0.8049	0.0366
uid45895	0.273097	1.0000	0.8163	0.8242	0.0309
uid174511	0.273113	1.0000	0.8069	0.8405	0.0293
uid162165	0.273122	1.0000	0.8084	0.8766	0.0420
uid58109	0.273124	1.0000	0.8139	0.8417	0.0313
uid48821	0.273140	1.0000	0.8214	0.8573	0.0246
uid51367	0.273176	1.0000	0.8336	0.8734	0.0327
uid197182	0.273221	1.0000	0.8185	0.8442	0.0394
uid173373	0.273234	1.0000	0.7811	0.8455	0.0300
uid58061	0.273263	1.0000	0.7807	0.8216	0.0335
uid59429	0.273301	1.0000	0.8218	0.8537	0.0399
uid168323	0.273340	1.0000	0.8369	0.8679	0.0310
uid58791	0.273365	1.0000	0.8094	0.8292	0.0396
uid172734	0.273486	1.0000	0.7054	0.7857	0.0357
uid164001	0.273521	1.0000	0.8229	0.8280	0.0302
uid68055	0.273610	1.0000	0.8188	0.8434	0.0273
uid47087	0.273670	1.0000	0.7952	0.8464	0.0444
uid58649	0.273728	1.0000	0.8429	0.8522	0.0267
uid48819	0.273732	1.0000	0.8081	0.8279	0.0291
uid59071	0.273752	1.0000	0.8384	0.8736	0.0365
uid60583	0.273777	1.0000	0.8441	0.8264	0.0270
uid175574	0.273795	1.0000	0.8041	0.8356	0.0338
uid57581	0.273822	1.0000	0.8184	0.8526	0.0395
uid161999	0.273832	1.0000	0.7790	0.8007	0.0217
uid159867	0.273850	1.0000	0.8095	0.8704	0.0423
uid161197	0.273857	1.0000	0.8151	0.8516	0.0391
uid51489	0.273863	1.0000	0.8215	0.8307	0.0343
uid162059	0.273892	1.0000	0.8094	0.8475	0.0303
uid89375	0.273984	1.0000	0.8253	0.8392	0.0380
uid68691	0.274022	1.0000	0.7837	0.8404	0.0248
uid58653	0.274026	1.0000	0.8115	0.8639	0.0340
uid174812	0.274054	1.0000	0.8336	0.8346	0.0277
uid57993	0.274080	1.0000	0.7790	0.8116	0.0217
uid66297	0.274081	1.0000	0.8281	0.8397	0.0278
uid175523	0.274122	1.0000	0.8169	0.8239	0.0289
uid58899	0.274157	1.0000	0.8226	0.8656	0.0333
uid161941	0.274165	1.0000	0.8228	0.8461	0.0299
uid66601	0.274278	1.0000	0.8055	0.8439	0.0186
uid59281	0.274288	1.0000	0.8245	0.8375	0.0323
uid168665	0.274293	1.0000	0.7872	0.8440	0.0248
uid59053	0.274299	1.0000	0.8029	0.8486	0.0223
uid59291	0.274303	1.0000	0.8143	0.8374	0.0231
uid158169	0.274319	1.0000	0.8256	0.8122	0.0300
uid46219	0.274374	1.0000	0.8469	0.8503	0.0391
uid59095	0.274379	1.0000	0.8017	0.8286	0.0241
uid57759	0.274396	1.0000	0.8207	0.8499	0.0266
uid43725	0.274442	1.0000	0.8344	0.8618	0.0320
uid189029	0.274456	1.0000	0.8252	0.8393	0.0302
uid59325	0.274518	1.0000	0.7882	0.8627	0.0196
uid40845	0.274601	1.0000	0.8506	0.8496	0.0264
uid58065	0.274622	1.0000	0.7883	0.8086	0.0372
uid57925	0.274623	1.0000	0.8246	0.8602	0.0333
uid46679	0.274628	1.0000	0.7942	0.8628	0.0289
uid66603	0.274634	1.0000	0.8239	0.8285	0.0413
uid196849	0.274678	1.0000	0.8207	0.8309	0.0323
uid57695	0.274697	1.0000	0.8238	0.8378	0.0322
uid72627	0.274697	1.0000	0.8266	0.8316	0.0296
uid159993	0.274714	1.0000	0.8373	0.8684	0.0215
uid58101	0.274730	1.0000	0.8029	0.8416	0.0277
uid58781	0.274762	1.0000	0.8222	0.8405	0.0323
uid159879	0.274763	1.0000	0.8409	0.8646	0.0214
uid159881	0.274763	1.0000	0.8409	0.8646	0.0214
uid86889	0.274774	1.0000	0.8233	0.8384	0.0323
uid176501	0.274807	1.0000	0.8091	0.8446	0.0300
uid89387	0.274854	1.0000	0.8271	0.8271	0.0281
uid58983	0.274880	1.0000	0.8343	0.8327	0.0294
uid59069	0.274909	1.0000	0.8269	0.8387	0.0331
uid170532	0.274919	1.0000	0.8314	0.8410	0.0322
uid203790	0.274933	1.0000	0.8278	0.8396	0.0321
uid67501	0.274961	1.0000	0.8349	0.8603	0.0265
uid57971	0.274969	1.0000	0.8146	0.8389	0.0331
uid172628	0.274989	1.0000	0.7978	0.8309	0.0221
uid196798	0.274998	1.0000	0.8275	0.8531	0.0233
uid58311	0.275021	1.0000	0.8035	0.8438	0.0327
uid49489	0.275058	1.0000	0.8357	0.8640	0.0312
uid59349	0.275068	1.0000	0.8318	0.8626	0.0213
uid162177	0.275116	1.0000	0.7943	0.8372	0.0264
uid197217	0.275132	1.0000	0.8118	0.8264	0.0316
uid89385	0.275146	1.0000	0.8154	0.8285	0.0281
uid68143	0.275152	1.0000	0.8414	0.8626	0.0243
uid48643	0.275159	1.0000	0.8170	0.8086	0.0210
uid182929	0.275162	1.0000	0.8424	0.8260	0.0310
uid184832	0.275170	1.0000	0.8236	0.8321	0.0319
uid58853	0.275233	1.0000	0.8298	0.8383	0.0332
uid49331	0.275253	1.0000	0.8110	0.8552	0.0402
uid185758	0.275262	1.0000	0.8255	0.8394	0.0332
uid168322	0.275286	1.0000	0.8274	0.8238	0.0336
uid40839	0.275290	1.0000	0.8121	0.8324	0.0340
uid58599	0.275297	1.0000	0.8381	0.8218	0.0326
uid58993	0.275327	1.0000	0.8061	0.7998	0.0306
uid197218	0.275330	1.0000	0.8238	0.8324	0.0322
uid167994	0.275334	1.0000	0.8244	0.8174	0.0279
uid184829	0.275356	1.0000	0.8206	0.8344	0.0318
uid57777	0.275381	1.0000	0.8314	0.8400	0.0333
uid161919	0.275446	1.0000	0.8058	0.8122	0.0317
uid53543	0.275482	1.0000	0.8082	0.8390	0.0308
uid41169	0.275483	1.0000	0.8036	0.8145	0.0327
uid59409	0.275493	1.0000	0.8110	0.8369	0.0304
uid184828	0.275566	1.0000	0.8314	0.8400	0.0322
uid196793	0.275572	1.0000	0.8256	0.8512	0.0233
uid83619	0.275575	1.0000	0.8291	0.8376	0.0331
uid58417	0.275578	1.0000	0.8308	0.8383	0.0332
uid179383	0.275592	1.0000	0.8367	0.8561	0.0344
uid193763	0.275662	1.0000	0.8219	0.8348	0.0311
uid43209	0.275663	1.0000	0.8213	0.8316	0.0217
uid48071	0.275668	1.0000	0.8150	0.8487	0.0303
uid61633	0.275680	1.0000	0.8337	0.8571	0.0234
uid184830	0.275705	1.0000	0.8333	0.8397	0.0310
uid179069	0.275714	1.0000	0.8101	0.8569	0.0282
uid57785	0.275730	1.0000	0.8380	0.8498	0.0211
uid198524	0.275741	1.0000	0.8116	0.8445	0.0261
uid80745	0.275757	1.0000	0.8076	0.8423	0.0302
uid58511	0.275773	1.0000	0.8108	0.8013	0.0296
uid83157	0.275835	1.0000	0.8075	0.8230	0.0375
uid172630	0.275861	1.0000	0.7978	0.8235	0.0221
uid159863	0.275871	1.0000	0.8337	0.8646	0.0214
uid170533	0.275916	1.0000	0.8316	0.8475	0.0305
uid57699	0.275952	1.0000	0.8189	0.8426	0.0288
uid202218	0.275953	1.0000	0.8310	0.8375	0.0327
uid43093	0.275954	1.0000	0.8352	0.8696	0.0401
uid172629	0.275969	1.0000	0.7941	0.8272	0.0221
uid66779	0.275975	1.0000	0.8385	0.8677	0.0233
uid60859	0.275997	1.0000	0.7845	0.8339	0.0247
uid86651	0.276003	1.0000	0.8392	0.8392	0.0281
uid57783	0.276019	1.0000	0.8239	0.8420	0.0271
uid172626	0.276031	1.0000	0.7978	0.8235	0.0221
uid172627	0.276040	1.0000	0.7978	0.8272	0.0221
uid196777	0.276049	1.0000	0.8302	0.8514	0.0236
uid172624	0.276050	1.0000	0.7941	0.8272	0.0221
uid196794	0.276084	1.0000	0.8298	0.8531	0.0233
uid196795	0.276087	1.0000	0.8298	0.8508	0.0233
uid172625	0.276092	1.0000	0.7941	0.8272	0.0221
uid198643	0.276101	1.0000	0.8345	0.8578	0.0233
uid198644	0.276101	1.0000	0.8345	0.8555	0.0233
uid196790	0.276104	1.0000	0.8298	0.8531	0.0233
uid196792	0.276106	1.0000	0.8298	0.8531	0.0233
uid175575	0.276106	1.0000	0.8184	0.8529	0.0299
uid196789	0.276107	1.0000	0.8298	0.8531	0.0233
uid196796	0.276120	1.0000	0.8298	0.8508	0.0233
uid196791	0.276120	1.0000	0.8298	0.8508	0.0233
uid196788	0.276120	1.0000	0.8298	0.8531	0.0233
uid196799	0.276120	1.0000	0.8298	0.8508	0.0233
uid196787	0.276120	1.0000	0.8298	0.8531	0.0233
uid54947	0.276144	1.0000	0.8283	0.8413	0.0335
uid196784	0.276147	1.0000	0.8275	0.8508	0.0233
uid58773	0.276153	1.0000	0.7429	0.8476	0.0571
uid196797	0.276159	1.0000	0.8298	0.8508	0.0233
uid196785	0.276166	1.0000	0.8275	0.8508	0.0233
uid174334	0.276170	1.0000	0.8432	0.8523	0.0261
uid196782	0.276171	1.0000	0.8290	0.8548	0.0211
uid57637	0.276181	1.0000	0.8314	0.8548	0.0211
uid58523	0.276188	1.0000	0.8103	0.8421	0.0328
uid161997	0.276197	1.0000	0.8283	0.8391	0.0333
uid175571	0.276197	1.0000	0.8184	0.8460	0.0299
uid162137	0.276198	1.0000	0.8007	0.8416	0.0277
uid62905	0.276217	1.0000	0.8351	0.8533	0.0268
uid57775	0.276242	1.0000	0.8245	0.8386	0.0314
uid197154	0.276249	1.0000	0.8069	0.8379	0.0276
uid175578	0.276266	1.0000	0.8234	0.8486	0.0344
uid202426	0.276270	1.0000	0.8237	0.8412	0.0268
uid196800	0.276275	1.0000	0.8298	0.8485	0.0233
uid58333	0.276295	1.0000	0.8298	0.8578	0.0210
uid81777	0.276300	1.0000	0.8540	0.8148	0.0310
uid59351	0.276317	1.0000	0.8389	0.8673	0.0213
uid59079	0.276348	1.0000	0.8316	0.8525	0.0314
uid70731	0.276355	1.0000	0.8243	0.8339	0.0330
uid57803	0.276367	1.0000	0.8305	0.8099	0.0421
uid196774	0.276396	1.0000	0.8271	0.8528	0.0210
uid172631	0.276396	1.0000	0.7978	0.8272	0.0221
uid51721	0.276417	1.0000	0.8280	0.8370	0.0372
uid162183	0.276442	1.0000	0.8285	0.8350	0.0334
uid196783	0.276444	1.0000	0.8314	0.8548	0.0234
uid183002	0.276501	1.0000	0.8619	0.8339	0.0341
uid161353	0.276504	1.0000	0.8228	0.8508	0.0210
uid178352	0.276510	1.0000	0.8408	0.8160	0.0331
uid161377	0.276510	1.0000	0.8228	0.8508	0.0210
uid61635	0.276514	1.0000	0.8337	0.8571	0.0234
uid161409	0.276520	1.0000	0.8205	0.8508	0.0210
uid59221	0.276529	1.0000	0.8223	0.8434	0.0211
uid196770	0.276547	1.0000	0.8349	0.8608	0.0212
uid196769	0.276547	1.0000	0.8349	0.8608	0.0212
uid196775	0.276564	1.0000	0.8290	0.8548	0.0234
uid41403	0.276568	1.0000	0.8186	0.8372	0.0326
uid68839	0.276579	1.0000	0.8256	0.8397	0.0325
uid196779	0.276585	1.0000	0.8263	0.8545	0.0211
uid196776	0.276593	1.0000	0.8314	0.8525	0.0234
uid68843	0.276614	1.0000	0.8412	0.8578	0.0237
uid196771	0.276618	1.0000	0.8325	0.8608	0.0212
uid80735	0.276632	1.0000	0.8031	0.8365	0.0300
uid196778	0.276658	1.0000	0.8294	0.8505	0.0234
uid161369	0.276662	1.0000	0.8224	0.8505	0.0234
uid172733	0.276672	1.0000	0.7407	0.8241	0.0370
uid196786	0.276690	1.0000	0.8318	0.8551	0.0234
uid58969	0.276695	1.0000	0.8254	0.8570	0.0281
uid196781	0.276696	1.0000	0.8271	0.8505	0.0210
uid196780	0.276696	1.0000	0.8271	0.8505	0.0210
uid196772	0.276698	1.0000	0.8271	0.8505	0.0234
uid161403	0.276705	1.0000	0.8267	0.8525	0.0234
uid196773	0.276794	1.0000	0.8290	0.8548	0.0211
uid57767	0.276814	1.0000	0.8404	0.8314	0.0290
uid68451	0.276826	1.0000	0.8348	0.8559	0.0315
uid172736	0.276844	1.0000	0.6952	0.8000	0.0476
uid58167	0.276849	1.0000	0.8356	0.8194	0.0279
uid193657	0.276855	1.0000	0.8081	0.8286	0.0332
uid62099	0.276857	1.0000	0.8055	0.8294	0.0273
uid171830	0.276895	1.0000	0.8512	0.8240	0.0319
uid50565	0.276897	1.0000	0.8527	0.8246	0.0320
uid61619	0.276900	1.0000	0.7964	0.8764	0.0291
uid80733	0.276964	1.0000	0.8042	0.8387	0.0278
uid58287	0.276965	1.0000	0.8522	0.8480	0.0349
uid50609	0.276972	1.0000	0.8233	0.8409	0.0276
uid197162	0.276975	1.0000	0.8541	0.8566	0.0346
uid197176	0.277014	1.0000	0.8589	0.8359	0.0337
uid175576	0.277026	1.0000	0.8111	0.8433	0.0300
uid158369	0.277047	1.0000	0.8179	0.8296	0.0235
uid66777	0.277095	1.0000	0.8327	0.8265	0.0268
uid158689	0.277114	1.0000	0.8488	0.8215	0.0320
uid175572	0.277183	1.0000	0.8134	0.8548	0.0276
uid175573	0.277229	1.0000	0.8174	0.8539	0.0297
uid162063	0.277231	1.0000	0.8159	0.8500	0.0250
uid183003	0.277238	1.0000	0.8312	0.8503	0.0281
uid172735	0.277263	1.0000	0.7238	0.7905	0.0476
uid58509	0.277274	1.0000	0.8183	0.8219	0.0392
uid89395	0.277298	1.0000	0.8086	0.8160	0.0322
uid197157	0.277340	1.0000	0.8539	0.8513	0.0292
uid59411	0.277371	1.0000	0.8346	0.8697	0.0326
uid82365	0.277375	1.0000	0.8392	0.8762	0.0286
uid57739	0.277385	1.0000	0.8305	0.8249	0.0329
uid175255	0.277390	1.0000	0.8248	0.8345	0.0353
uid61639	0.277404	1.0000	0.8298	0.8547	0.0314
uid58857	0.277442	1.0000	0.8165	0.8125	0.0319
uid41885	0.277460	1.0000	0.8297	0.8297	0.0284
uid197183	0.277466	1.0000	0.8364	0.8590	0.0253
uid48999	0.277471	1.0000	0.8157	0.8616	0.0339
uid57809	0.277552	1.0000	0.8288	0.8151	0.0205
uid57963	0.277557	1.0000	0.8254	0.8481	0.0272
uid183109	0.277560	1.0000	0.8362	0.8362	0.0320
uid57829	0.277574	1.0000	0.8281	0.8145	0.0204
uid47083	0.277595	1.0000	0.8581	0.8645	0.0310
uid67407	0.277617	1.0000	0.8143	0.8312	0.0408
uid159529	0.277636	1.0000	0.8288	0.8174	0.0228
uid52609	0.277657	1.0000	0.8381	0.8436	0.0316
uid77027	0.277680	1.0000	0.8208	0.8345	0.0360
uid167484	0.277681	1.0000	0.8286	0.8545	0.0235
uid41935	0.277695	1.0000	0.8379	0.8632	0.0316
uid59085	0.277700	1.0000	0.8208	0.8416	0.0347
uid189026	0.277704	1.0000	0.8138	0.8437	0.0276
uid161361	0.277708	1.0000	0.8282	0.8541	0.0212
uid57997	0.277783	1.0000	0.8322	0.8163	0.0204
uid203791	0.277803	1.0000	0.8541	0.8361	0.0270
uid193712	0.277869	1.0000	0.8302	0.8608	0.0236
uid193713	0.277879	1.0000	0.8302	0.8608	0.0236
uid179070	0.277890	1.0000	0.8135	0.8427	0.0247
uid53037	0.277896	1.0000	0.8289	0.8447	0.0352
uid161995	0.277898	1.0000	0.8302	0.8585	0.0236
uid61611	0.277902	1.0000	0.8406	0.8677	0.0240
uid57905	0.277912	1.0000	0.8387	0.8647	0.0239
uid167483	0.277912	1.0000	0.8302	0.8585	0.0236
uid159845	0.277918	1.0000	0.8167	0.8484	0.0271
uid49535	0.277921	1.0000	0.8269	0.8588	0.0228
uid175577	0.277936	1.0000	0.8234	0.8555	0.0298
uid62939	0.277962	1.0000	0.8118	0.8260	0.0306
uid62245	0.277971	1.0000	0.8316	0.8339	0.0330
uid68753	0.277980	1.0000	0.8343	0.8377	0.0349
uid167485	0.278004	1.0000	0.8306	0.8565	0.0235
uid47507	0.278016	1.0000	0.8275	0.8323	0.0323
uid193708	0.278024	1.0000	0.8385	0.8635	0.0240
uid62135	0.278042	1.0000	0.8259	0.8259	0.0326
uid58879	0.278045	1.0000	0.8244	0.8300	0.0397
uid177080	0.278101	1.0000	0.8419	0.8315	0.0274
uid58141	0.278108	1.0000	0.8140	0.8623	0.0325
uid59051	0.278143	1.0000	0.8027	0.8126	0.0284
uid43413	0.278182	1.0000	0.8293	0.8070	0.0395
uid57811	0.278185	1.0000	0.8273	0.8159	0.0205
uid58305	0.278195	1.0000	0.8461	0.8711	0.0329
uid163151	0.278200	1.0000	0.7939	0.8055	0.0290
uid183005	0.278215	1.0000	0.8348	0.8191	0.0295
uid58507	0.278230	1.0000	0.8190	0.8238	0.0393
uid172732	0.278270	1.0000	0.7115	0.8462	0.0385
uid42521	0.278431	1.0000	0.8293	0.8230	0.0315
uid62003	0.278435	1.0000	0.8377	0.8682	0.0316
uid77117	0.278438	1.0000	0.8255	0.8128	0.0363
uid88073	0.278457	1.0000	0.8354	0.8365	0.0335
uid73895	0.278478	1.0000	0.8546	0.8339	0.0328
uid197167	0.278479	1.0000	0.8182	0.8201	0.0445
uid66295	0.278525	1.0000	0.8352	0.8352	0.0320
uid182935	0.278539	1.0000	0.7774	0.8762	0.0470
uid197361	0.278551	1.0000	0.8218	0.8638	0.0329
uid183111	0.278563	1.0000	0.8500	0.8365	0.0337
uid162187	0.278584	1.0000	0.8213	0.8103	0.0364
uid58043	0.278610	1.0000	0.8305	0.8352	0.0363
uid89409	0.278633	1.0000	0.8306	0.8267	0.0329
uid63621	0.278660	1.0000	0.8261	0.8558	0.0275
uid175579	0.278660	1.0000	0.8167	0.8371	0.0271
uid193765	0.278675	1.0000	0.7897	0.8338	0.0252
uid46531	0.278676	1.0000	0.8165	0.8094	0.0339
uid82931	0.278759	1.0000	0.8499	0.8316	0.0349
uid159523	0.278762	1.0000	0.8167	0.8439	0.0271
uid159525	0.278770	1.0000	0.8182	0.8523	0.0273
uid188688	0.278783	1.0000	0.8377	0.8545	0.0312
uid182933	0.278798	1.0000	0.8223	0.8213	0.0430
uid159527	0.278816	1.0000	0.8186	0.8503	0.0272
uid162041	0.278888	1.0000	0.8212	0.8260	0.0346
uid59197	0.278892	1.0000	0.8340	0.8367	0.0332
uid58123	0.278932	1.0000	0.8426	0.8524	0.0357
uid197179	0.278933	1.0000	0.8116	0.8301	0.0335
uid65271	0.278949	1.0000	0.8014	0.8048	0.0397
uid58965	0.278965	1.0000	0.8283	0.8107	0.0282
uid189753	0.278966	1.0000	0.8303	0.8272	0.0330
uid57657	0.278984	1.0000	0.8222	0.8361	0.0348
uid68841	0.279000	1.0000	0.8345	0.8415	0.0251
uid159521	0.279037	1.0000	0.8182	0.8500	0.0273
uid81779	0.279038	1.0000	0.8377	0.8434	0.0284
uid59421	0.279230	1.0000	0.8214	0.8242	0.0284
uid88061	0.279265	1.0000	0.8368	0.8478	0.0270
uid197161	0.279340	1.0000	0.8589	0.8577	0.0347
uid162219	0.279342	1.0000	0.7887	0.8352	0.0226
uid57801	0.279366	1.0000	0.8423	0.8431	0.0336
uid184077	0.279519	1.0000	0.8314	0.8406	0.0303
uid86913	0.279521	1.0000	0.8246	0.8214	0.0261
uid75107	0.279702	1.0000	0.8227	0.8119	0.0279
uid58897	0.279709	1.0000	0.8372	0.8615	0.0243
uid189953	0.279851	1.0000	0.8380	0.8494	0.0280
uid183114	0.279866	1.0000	0.8566	0.8547	0.0349
uid67253	0.279875	1.0000	0.8341	0.8323	0.0295
uid59341	0.279880	1.0000	0.8477	0.8567	0.0347
uid58491	0.279908	1.0000	0.8366	0.8313	0.0241
uid58203	0.280012	1.0000	0.8162	0.8269	0.0330
uid62225	0.280062	1.0000	0.8085	0.8411	0.0326
uid50555	0.280075	1.0000	0.8145	0.8437	0.0318
uid49049	0.280092	1.0000	0.8269	0.8632	0.0327
uid58901	0.280124	1.0000	0.7899	0.8330	0.0395
uid59033	0.280139	1.0000	0.8401	0.8618	0.0288
uid41997	0.280151	1.0000	0.8418	0.8438	0.0393
uid61403	0.280167	1.0000	0.8156	0.8285	0.0287
uid175256	0.280170	1.0000	0.8365	0.8377	0.0325
uid59169	0.280200	1.0000	0.8516	0.8563	0.0374
uid59423	0.280204	1.0000	0.8209	0.8415	0.0274
uid168257	0.280310	1.0000	0.8138	0.8282	0.0322
uid52547	0.280317	1.0000	0.8457	0.8429	0.0339
uid182931	0.280411	1.0000	0.8482	0.8630	0.0317
uid59025	0.280454	1.0000	0.8196	0.8159	0.0340
uid63633	0.280458	1.0000	0.8385	0.8597	0.0234
uid183007	0.280466	1.0000	0.8348	0.8468	0.0320
uid193714	0.280486	1.0000	0.8174	0.8647	0.0308
uid59013	0.280530	1.0000	0.8457	0.8387	0.0381
uid197201	0.280615	1.0000	0.8642	0.8830	0.0403
uid183112	0.280645	1.0000	0.8558	0.8622	0.0328
uid58465	0.280678	1.0000	0.8390	0.8318	0.0250
uid84301	0.280711	1.0000	0.8210	0.8464	0.0290
uid62789	0.280720	1.0000	0.8391	0.8717	0.0316
uid183339	0.280726	1.0000	0.8397	0.8359	0.0355
uid57641	0.280764	1.0000	0.8212	0.8255	0.0415
uid162167	0.280868	1.0000	0.8361	0.8764	0.0315
uid49485	0.280996	1.0000	0.8247	0.8609	0.0353
uid58323	0.280999	1.0000	0.8282	0.8540	0.0401
uid83125	0.281040	1.0000	0.8328	0.8336	0.0374
uid183110	0.281121	1.0000	0.8507	0.8478	0.0341
uid57737	0.281187	1.0000	0.7881	0.8401	0.0317
uid46251	0.281201	1.0000	0.8165	0.8070	0.0283
uid46661	0.281239	1.0000	0.8533	0.8872	0.0400
uid49483	0.281239	1.0000	0.8449	0.8555	0.0335
uid58399	0.281298	1.0000	0.8282	0.8346	0.0331
uid184820	0.281301	1.0000	0.8402	0.8312	0.0323
uid197155	0.281313	1.0000	0.8208	0.8396	0.0414
uid58463	0.281393	1.0000	0.8443	0.8058	0.0332
uid198526	0.281400	1.0000	0.8513	0.8841	0.0400
uid59019	0.281478	1.0000	0.8302	0.8433	0.0327
uid70727	0.281510	1.0000	0.8188	0.8228	0.0376
uid178948	0.281511	1.0000	0.8489	0.8659	0.0284
uid59005	0.281515	1.0000	0.8264	0.8388	0.0289
uid183113	0.281552	1.0000	0.8626	0.8689	0.0354
uid190882	0.281587	1.0000	0.8176	0.8081	0.0284
uid58413	0.281600	1.0000	0.8154	0.8255	0.0201
uid57697	0.281613	1.0000	0.8273	0.8509	0.0314
uid59137	0.281694	1.0000	0.8308	0.8514	0.0315
uid59293	0.281705	1.0000	0.8257	0.8509	0.0330
uid183008	0.281761	1.0000	0.8541	0.8428	0.0294
uid61581	0.281809	1.0000	0.8355	0.8686	0.0446
uid190183	0.281829	1.0000	0.8200	0.8268	0.0187
uid67369	0.281923	1.0000	0.8290	0.8333	0.0305
uid59041	0.281954	1.0000	0.8371	0.8691	0.0426
uid190184	0.282002	1.0000	0.8128	0.8263	0.0202
uid59099	0.282096	1.0000	0.8205	0.8595	0.0245
uid57691	0.282102	1.0000	0.8252	0.8532	0.0279
uid59195	0.282151	1.0000	0.8130	0.8547	0.0433
uid168180	0.282154	1.0000	0.8361	0.8424	0.0340
uid169879	0.282174	1.0000	0.8213	0.8561	0.0324
uid68291	0.282197	1.0000	0.8180	0.8551	0.0323
uid58319	0.282200	1.0000	0.8289	0.8606	0.0355
uid159675	0.282201	1.0000	0.8170	0.8659	0.0301
uid183485	0.282222	1.0000	0.8201	0.8530	0.0309
uid83605	0.282241	1.0000	0.8253	0.8470	0.0313
uid57763	0.282253	1.0000	0.8156	0.8173	0.0186
uid62947	0.282278	1.0000	0.8446	0.8552	0.0325
uid63629	0.282282	1.0000	0.8363	0.8819	0.0288
uid58033	0.282298	1.0000	0.8453	0.8619	0.0248
uid42393	0.282326	1.0000	0.8182	0.8266	0.0202
uid183338	0.282453	1.0000	0.8509	0.8509	0.0288
uid59055	0.282462	1.0000	0.8515	0.8726	0.0297
uid182928	0.282478	1.0000	0.8394	0.8384	0.0356
uid58621	0.282482	1.0000	0.8424	0.8526	0.0348
uid59435	0.282488	1.0000	0.8154	0.8380	0.0339
uid58005	0.282511	1.0000	0.8326	0.8494	0.0418
uid182930	0.282521	1.0000	0.8495	0.8292	0.0351
uid167260	0.282568	1.0000	0.8278	0.8674	0.0310
uid62273	0.282598	1.0000	0.8454	0.8533	0.0361
uid58489	0.282598	1.0000	0.8374	0.8365	0.0243
uid157909	0.282622	1.0000	0.8298	0.8764	0.0315
uid68317	0.282678	1.0000	0.8383	0.8373	0.0342
uid84299	0.282686	1.0000	0.8264	0.8514	0.0285
uid84297	0.282693	1.0000	0.8207	0.8561	0.0317
uid205422	0.282695	1.0000	0.8548	0.8518	0.0314
uid84303	0.282743	1.0000	0.8234	0.8465	0.0280
uid59113	0.282763	1.0000	0.8305	0.8203	0.0315
uid159659	0.282777	1.0000	0.8233	0.8558	0.0312
uid49531	0.282852	1.0000	0.8488	0.8588	0.0342
uid182932	0.282905	1.0000	0.8470	0.8547	0.0363
uid58477	0.282925	1.0000	0.8177	0.8245	0.0204
uid60837	0.282948	1.0000	0.8166	0.8124	0.0316
uid59219	0.282985	1.0000	0.8296	0.8380	0.0310
uid158165	0.282986	1.0000	0.8434	0.8405	0.0411
uid13791	0.282994	1.0000	0.8539	0.8396	0.0405
uid45927	0.282998	1.0000	0.8096	0.8146	0.0340
uid57773	0.283017	1.0000	0.8453	0.8667	0.0347
uid189748	0.283054	1.0000	0.8422	0.8400	0.0359
uid41925	0.283056	1.0000	0.8267	0.8564	0.0396
uid51369	0.283079	1.0000	0.8473	0.8302	0.0368
uid183341	0.283126	1.0000	0.8515	0.8492	0.0272
uid84305	0.283127	1.0000	0.8163	0.8455	0.0280
uid197171	0.283152	1.0000	0.8522	0.8428	0.0314
uid84295	0.283158	1.0000	0.8187	0.8504	0.0316
uid83607	0.283185	1.0000	0.8205	0.8523	0.0317
uid59027	0.283185	1.0000	0.8347	0.8347	0.0357
uid197175	0.283191	1.0000	0.8346	0.8436	0.0331
uid159669	0.283229	1.0000	0.8254	0.8744	0.0314
uid58195	0.283261	1.0000	0.8216	0.8087	0.0337
uid58285	0.283297	1.0000	0.8384	0.8472	0.0328
uid57659	0.283312	1.0000	0.8422	0.8390	0.0359
uid57651	0.283313	1.0000	0.8368	0.8492	0.0382
uid84309	0.283394	1.0000	0.8260	0.8528	0.0316
uid159875	0.283448	1.0000	0.8116	0.8154	0.0329
uid42011	0.283497	1.0000	0.8442	0.8240	0.0303
uid53509	0.283497	1.0000	0.8134	0.8552	0.0301
uid183337	0.283506	1.0000	0.8312	0.8335	0.0289
uid82341	0.283533	1.0000	0.8303	0.8324	0.0281
uid83609	0.283552	1.0000	0.8361	0.8764	0.0328
uid66331	0.283590	1.0000	0.8245	0.8470	0.0317
uid48131	0.283614	1.0000	0.8437	0.8485	0.0207
uid183115	0.283642	1.0000	0.8515	0.8327	0.0376
uid58325	0.283666	1.0000	0.8463	0.8219	0.0382
uid159673	0.283730	1.0000	0.8260	0.8673	0.0313
uid61729	0.283741	1.0000	0.8386	0.8514	0.0305
uid159667	0.283762	1.0000	0.8306	0.8736	0.0303
uid89381	0.283795	1.0000	0.8238	0.8734	0.0310
uid186842	0.283840	1.0000	0.8274	0.8228	0.0345
uid76945	0.283851	1.0000	0.8559	0.8539	0.0410
uid54205	0.283867	1.0000	0.8176	0.8231	0.0323
uid58537	0.283987	1.0000	0.8364	0.8608	0.0232
uid59143	0.284025	1.0000	0.8321	0.8383	0.0356
uid60855	0.284110	1.0000	0.8192	0.8565	0.0328
uid49533	0.284121	1.0000	0.8489	0.8610	0.0292
uid159671	0.284157	1.0000	0.8272	0.8689	0.0315
uid84317	0.284162	1.0000	0.8244	0.8573	0.0305
uid63397	0.284230	1.0000	0.8335	0.8226	0.0394
uid168182	0.284251	1.0000	0.8213	0.8265	0.0324
uid159677	0.284286	1.0000	0.8283	0.8759	0.0313
uid41735	0.284312	1.0000	0.8297	0.8407	0.0363
uid162175	0.284342	1.0000	0.8269	0.8767	0.0299
uid41425	0.284400	1.0000	0.8434	0.8313	0.0355
uid58223	0.284405	1.0000	0.8476	0.8631	0.0274
uid48829	0.284419	1.0000	0.8101	0.8304	0.0313
uid46255	0.284423	1.0000	0.8320	0.8576	0.0455
uid168258	0.284491	1.0000	0.8321	0.8651	0.0318
uid61179	0.284494	1.0000	0.8493	0.8661	0.0381
uid57687	0.284525	1.0000	0.8238	0.8192	0.0278
uid197164	0.284596	1.0000	0.8182	0.8383	0.0378
uid57639	0.284606	1.0000	0.8347	0.8287	0.0371
uid159873	0.284676	1.0000	0.8415	0.8459	0.0366
uid197169	0.284678	1.0000	0.8296	0.8360	0.0382
uid50585	0.284681	1.0000	0.8331	0.8792	0.0324
uid42115	0.284683	1.0000	0.8190	0.8259	0.0207
uid158059	0.284699	1.0000	0.8415	0.8437	0.0366
uid159835	0.284704	1.0000	0.8415	0.8448	0.0366
uid157913	0.284722	1.0000	0.8415	0.8459	0.0366
uid59187	0.284736	1.0000	0.8228	0.8391	0.0446
uid49957	0.284736	1.0000	0.8495	0.8577	0.0435
uid59777	0.284773	1.0000	0.8547	0.8487	0.0411
uid183340	0.284804	1.0000	0.8317	0.8415	0.0361
uid81197	0.284813	1.0000	0.8624	0.8778	0.0297
uid84311	0.284877	1.0000	0.8280	0.8524	0.0305
uid203333	0.284909	1.0000	0.8637	0.8468	0.0338
uid82951	0.284921	1.0000	0.8107	0.8140	0.0334
uid84313	0.284957	1.0000	0.8275	0.8552	0.0326
uid182934	0.284963	1.0000	0.8632	0.8609	0.0299
uid162031	0.285047	1.0000	0.8727	0.9161	0.0280
uid53251	0.285080	1.0000	0.8450	0.8693	0.0373
uid160233	0.285082	1.0000	0.8533	0.8503	0.0374
uid58867	0.285083	1.0000	0.8439	0.8348	0.0333
uid84217	0.285112	1.0000	0.8284	0.8125	0.0357
uid159537	0.285186	1.0000	0.8341	0.8575	0.0292
uid58179	0.285214	1.0000	0.8273	0.8286	0.0373
uid66189	0.285378	1.0000	0.8270	0.8768	0.0264
uid71485	0.285402	1.0000	0.8713	0.8319	0.0279
uid53043	0.285448	1.0000	0.8172	0.8463	0.0373
uid50551	0.285496	1.0000	0.8557	0.8604	0.0538
uid58813	0.285503	1.0000	0.8384	0.8514	0.0353
uid58615	0.285567	1.0000	0.8121	0.8406	0.0285
uid60789	0.285613	1.0000	0.8151	0.8333	0.0462
uid58535	0.285702	1.0000	0.8439	0.8595	0.0228
uid197156	0.285727	1.0000	0.8454	0.8527	0.0374
uid183006	0.285732	1.0000	0.8291	0.8409	0.0326
uid60621	0.285817	1.0000	0.8569	0.8613	0.0336
uid128	0.285832	1.0000	0.7143	0.7573	0.0157
uid60849	0.285871	1.0000	0.8700	0.9071	0.0279
uid177079	0.285876	1.0000	0.8381	0.8381	0.0314
uid68335	0.285995	1.0000	0.8349	0.8362	0.0346
uid188689	0.286110	1.0000	0.8628	0.8518	0.0343
uid58057	0.286135	1.0000	0.8197	0.8571	0.0355
uid61607	0.286156	1.0000	0.8438	0.8703	0.0441
uid184076	0.286172	1.0000	0.8376	0.8291	0.0342
uid41875	0.286239	1.0000	0.8043	0.8383	0.0426
uid159665	0.286240	1.0000	0.8323	0.8717	0.0318
uid67985	0.286249	1.0000	0.8516	0.8412	0.0326
uid63269	0.286316	1.0000	0.8282	0.8294	0.0373
uid197168	0.286324	1.0000	0.8140	0.7986	0.0413
uid60171	0.286362	1.0000	0.8411	0.8483	0.0363
uid58913	0.286382	1.0000	0.8348	0.8269	0.0360
uid49725	0.286413	1.0000	0.8373	0.8526	0.0283
uid59049	0.286428	1.0000	0.8438	0.8528	0.0314
uid68021	0.286465	1.0000	0.8450	0.8336	0.0277
uid161929	0.286482	1.0000	0.8529	0.8607	0.0360
uid59177	0.286545	1.0000	0.8251	0.8333	0.0234
uid162129	0.286579	1.0000	0.8422	0.8573	0.0267
uid197174	0.286594	1.0000	0.8399	0.8316	0.0391
uid58647	0.286632	1.0000	0.8744	0.8827	0.0352
uid63627	0.286643	1.0000	0.8472	0.8485	0.0328
uid51371	0.286668	1.0000	0.8468	0.8498	0.0393
uid68705	0.286687	1.0000	0.8493	0.8422	0.0391
uid58981	0.286740	1.0000	0.8034	0.8515	0.0255
uid61629	0.286763	1.0000	0.8455	0.8408	0.0463
uid68743	0.286803	1.0000	0.8281	0.8728	0.0338
uid60161	0.286837	1.0000	0.8110	0.8453	0.0301
uid58481	0.286872	1.0000	0.8262	0.8579	0.0345
uid48589	0.286886	1.0000	0.8362	0.8705	0.0343
uid68141	0.286925	1.0000	0.7844	0.8495	0.0405
uid62159	0.286932	1.0000	0.8333	0.8256	0.0300
uid162057	0.286953	1.0000	0.8278	0.8263	0.0332
uid58519	0.286959	1.0000	0.8333	0.8443	0.0329
uid57665	0.287011	1.0000	0.8574	0.8720	0.0427
uid58667	0.287019	1.0000	0.8060	0.8372	0.0339
uid58275	0.287044	1.0000	0.8509	0.8739	0.0330
uid48359	0.287058	1.0000	0.8462	0.8609	0.0355
uid162017	0.287104	1.0000	0.8480	0.8511	0.0410
uid58985	0.287106	1.0000	0.8439	0.8575	0.0409
uid193658	0.287122	1.0000	0.8129	0.8419	0.0501
uid162013	0.287160	1.0000	0.8254	0.8568	0.0382
uid51877	0.287168	1.0000	0.8230	0.8433	0.0247
uid66593	0.287199	1.0000	0.8219	0.8488	0.0325
uid46231	0.287238	1.0000	0.8260	0.8131	0.0348
uid61609	0.287271	1.0000	0.8504	0.8657	0.0368
uid190704	0.287345	1.0000	0.8455	0.8464	0.0375
uid58357	0.287359	1.0000	0.8306	0.8292	0.0295
uid58669	0.287394	1.0000	0.8101	0.8261	0.0284
uid73587	0.287431	1.0000	0.8539	0.8562	0.0365
uid61591	0.287436	1.0000	0.8258	0.8428	0.0373
uid58301	0.287466	1.0000	0.8214	0.8224	0.0349
uid58031	0.287483	1.0000	0.8135	0.8716	0.0306
uid58861	0.287514	1.0000	0.8010	0.8347	0.0350
uid168183	0.287531	1.0000	0.8418	0.8531	0.0395
uid58881	0.287562	1.0000	0.8319	0.8393	0.0307
uid65783	0.287586	1.0000	0.8268	0.8661	0.0405
uid63605	0.287664	1.0000	0.8519	0.8593	0.0370
uid72479	0.287671	1.0000	0.8246	0.8214	0.0305
uid59111	0.287672	1.0000	0.8169	0.8027	0.0389
uid57685	0.287755	1.0000	0.8254	0.8462	0.0340
uid48073	0.287839	1.0000	0.8153	0.8182	0.0300
uid71379	0.287872	1.0000	0.8333	0.8456	0.0246
uid197153	0.287940	1.0000	0.8133	0.8524	0.0271
uid60725	0.287948	1.0000	0.8230	0.8273	0.0384
uid42613	0.288009	1.0000	0.8349	0.8416	0.0420
uid59417	0.288056	1.0000	0.8582	0.8430	0.0381
uid182482	0.288099	1.0000	0.8252	0.8548	0.0348
uid57987	0.288152	1.0000	0.8630	0.8711	0.0343
uid197163	0.288154	1.0000	0.8791	0.8778	0.0696
uid58133	0.288171	1.0000	0.8388	0.8502	0.0409
uid50385	0.288187	1.0000	0.8297	0.8503	0.0330
uid170732	0.288192	1.0000	0.8591	0.8780	0.0326
uid62911	0.288197	1.0000	0.8561	0.8475	0.0373
uid57761	0.288216	1.0000	0.8235	0.8371	0.0302
uid58011	0.288234	1.0000	0.8618	0.8486	0.0295
uid61613	0.288268	1.0000	0.8555	0.8535	0.0349
uid58253	0.288268	1.0000	0.8130	0.8161	0.0376
uid68067	0.288304	1.0000	0.8139	0.8436	0.0330
uid57995	0.288334	1.0000	0.8287	0.8671	0.0310
uid58375	0.288365	1.0000	0.8485	0.8511	0.0475
uid162509	0.288389	1.0000	0.8325	0.8490	0.0397
uid175904	0.288416	1.0000	0.8540	0.8527	0.0388
uid58309	0.288428	1.0000	0.8343	0.8521	0.0325
uid58029	0.288483	1.0000	0.8333	0.8333	0.0309
uid47079	0.288508	1.0000	0.8303	0.8346	0.0318
uid41729	0.288570	1.0000	0.8307	0.8337	0.0364
uid161989	0.288573	1.0000	0.8242	0.8413	0.0422
uid58185	0.288598	1.0000	0.8019	0.8425	0.0394
uid61727	0.288624	1.0000	0.8423	0.8640	0.0457
uid61409	0.288649	1.0000	0.8036	0.8756	0.0345
uid73657	0.288658	1.0000	0.8378	0.8537	0.0354
uid175682	0.288663	1.0000	0.8272	0.8464	0.0343
uid59161	0.288722	1.0000	0.8190	0.8489	0.0312
uid175524	0.288767	1.0000	0.8262	0.8376	0.0427
uid59101	0.288774	1.0000	0.8321	0.8375	0.0393
uid58079	0.288794	1.0000	0.8619	0.8760	0.0377
uid54207	0.288890	1.0000	0.8273	0.8390	0.0315
uid58307	0.288984	1.0000	0.8080	0.8348	0.0312
uid162217	0.288987	1.0000	0.8112	0.8671	0.0257
uid201479	0.289022	1.0000	0.8296	0.8533	0.0370
uid159517	0.289126	1.0000	0.8308	0.8427	0.0222
uid58115	0.289130	1.0000	0.7984	0.8630	0.0264
uid197158	0.289131	1.0000	0.8246	0.8393	0.0508
uid178736	0.289172	1.0000	0.8417	0.8417	0.0457
uid73419	0.289185	1.0000	0.8360	0.8452	0.0333
uid58471	0.289259	1.0000	0.8354	0.8423	0.0387
uid186548	0.289267	1.0000	0.8374	0.8602	0.0363
uid63401	0.289280	1.0000	0.8401	0.8465	0.0309
uid62913	0.289284	1.0000	0.8448	0.8183	0.0334
uid59413	0.289342	1.0000	0.8539	0.8766	0.0347
uid58963	0.289391	1.0000	0.8526	0.8550	0.0418
uid58863	0.289401	1.0000	0.8294	0.8453	0.0421
uid171958	0.289418	1.0000	0.8523	0.8507	0.0331
uid58313	0.289424	1.0000	0.8036	0.8429	0.0317
uid168256	0.289508	1.0000	0.8081	0.8316	0.0392
uid194119	0.289512	1.0000	0.8523	0.8477	0.0314
uid70621	0.289554	1.0000	0.8464	0.8377	0.0338
uid197159	0.289594	1.0000	0.8405	0.8566	0.0358
uid58525	0.289757	1.0000	0.8313	0.8781	0.0281
uid59439	0.289797	1.0000	0.8422	0.8477	0.0247
uid58131	0.289801	1.0000	0.8392	0.8520	0.0420
uid58437	0.289844	1.0000	0.8221	0.8326	0.0284
uid53537	0.289867	1.0000	0.8659	0.8593	0.0374
uid59183	0.289881	1.0000	0.8405	0.8476	0.0389
uid62183	0.289891	1.0000	0.8408	0.8502	0.0366
uid175777	0.289914	1.0000	0.8323	0.8468	0.0471
uid58761	0.290004	1.0000	0.8596	0.8581	0.0447
uid168181	0.290013	1.0000	0.8477	0.8291	0.0314
uid58819	0.290023	1.0000	0.8107	0.8271	0.0298
uid55357	0.290033	1.0000	0.8349	0.8417	0.0409
uid58127	0.290037	1.0000	0.8251	0.8565	0.0460
uid58875	0.290038	1.0000	0.8379	0.8406	0.0381
uid57941	0.290109	1.0000	0.8481	0.8526	0.0488
uid65787	0.290122	1.0000	0.8088	0.8516	0.0361
uid57701	0.290129	1.0000	0.8473	0.8473	0.0333
uid201429	0.290131	1.0000	0.8318	0.8507	0.0488
uid58129	0.290162	1.0000	0.8443	0.8628	0.0408
uid61349	0.290170	1.0000	0.8335	0.8483	0.0424
uid57787	0.290273	1.0000	0.8208	0.8569	0.0361
uid159857	0.290305	1.0000	0.8198	0.8542	0.0385
uid59001	0.290315	1.0000	0.8625	0.8375	0.0386
uid61595	0.290334	1.0000	0.8321	0.8535	0.0407
uid73421	0.290363	1.0000	0.8245	0.8291	0.0378
uid58359	0.290378	1.0000	0.8166	0.8515	0.0247
uid59361	0.290390	1.0000	0.8664	0.8556	0.0391
uid49661	0.290415	1.0000	0.8337	0.8480	0.0344
uid163997	0.290420	1.0000	0.8446	0.8512	0.0483
uid58685	0.290432	1.0000	0.8136	0.8428	0.0385
uid49001	0.290501	1.0000	0.8330	0.8339	0.0360
uid84307	0.290614	1.0000	0.8523	0.8459	0.0436
uid58545	0.290647	1.0000	0.8202	0.8595	0.0321
uid195569	0.290666	1.0000	0.8337	0.8577	0.0431
uid186819	0.290700	1.0000	0.8395	0.8611	0.0419
uid59185	0.290712	1.0000	0.8413	0.8483	0.0513
uid58889	0.290741	1.0000	0.8326	0.8465	0.0163
uid60727	0.290760	1.0000	0.8293	0.8627	0.0387
uid58175	0.290857	1.0000	0.8536	0.8796	0.0449
uid158135	0.290925	1.0000	0.8236	0.8349	0.0387
uid203027	0.290938	1.0000	0.8290	0.8534	0.0336
uid59345	0.290939	1.0000	0.8083	0.8373	0.0353
uid72767	0.290992	1.0000	0.8365	0.8315	0.0371
uid162207	0.291046	1.0000	0.8186	0.8441	0.0345
uid81783	0.291048	1.0000	0.8445	0.8360	0.0405
uid58423	0.291055	1.0000	0.8107	0.8468	0.0246
uid74445	0.291104	1.0000	0.8400	0.8531	0.0355
uid57919	0.291117	1.0000	0.8265	0.8581	0.0329
uid159985	0.291167	1.0000	0.8100	0.8419	0.0365
uid59127	0.291187	1.0000	0.8379	0.8631	0.0417
uid195560	0.291315	1.0000	0.8448	0.8331	0.0414
uid58151	0.291355	1.0000	0.8358	0.8519	0.0425
uid178201	0.291373	1.0000	0.8231	0.8501	0.0390
uid59415	0.291385	1.0000	0.8248	0.8535	0.0363
uid178202	0.291389	1.0000	0.8226	0.8496	0.0391
uid203028	0.291419	1.0000	0.8207	0.8532	0.0371
uid178203	0.291481	1.0000	0.8211	0.8496	0.0391
uid81083	0.291502	1.0000	0.8046	0.8483	0.0283
uid57789	0.291517	1.0000	0.8099	0.8428	0.0344
uid59171	0.291536	1.0000	0.8603	0.8750	0.0331
uid159987	0.291548	1.0000	0.8171	0.8411	0.0345
uid159983	0.291585	1.0000	0.8231	0.8492	0.0385
uid175469	0.291593	1.0000	0.8342	0.8634	0.0398
uid161159	0.291599	1.0000	0.8165	0.8486	0.0352
uid57965	0.291605	1.0000	0.8302	0.8488	0.0209
uid58777	0.291663	1.0000	0.8388	0.8568	0.0382
uid158171	0.291666	1.0000	0.8404	0.8392	0.0435
uid161157	0.291682	1.0000	0.8246	0.8441	0.0345
uid73425	0.291704	1.0000	0.8409	0.8706	0.0262
uid165873	0.291723	1.0000	0.8244	0.8610	0.0195
uid203025	0.291735	1.0000	0.8260	0.8453	0.0351
uid162215	0.291741	1.0000	0.8048	0.8502	0.0318
uid59181	0.291862	1.0000	0.8297	0.8516	0.0413
uid176371	0.291911	1.0000	0.8422	0.8580	0.0316
uid58663	0.291929	1.0000	0.8323	0.8374	0.0516
uid84337	0.291940	1.0000	0.8300	0.8606	0.0332
uid72481	0.291940	1.0000	0.8405	0.8671	0.0332
uid58479	0.291952	1.0000	0.8374	0.8479	0.0367
uid57917	0.291977	1.0000	0.8265	0.8356	0.0422
uid63399	0.291990	1.0000	0.8165	0.8374	0.0363
uid159989	0.292029	1.0000	0.8090	0.8361	0.0316
uid57765	0.292038	1.0000	0.8269	0.8322	0.0317
uid49873	0.292058	1.0000	0.8105	0.8406	0.0421
uid58517	0.292182	1.0000	0.8105	0.8511	0.0406
uid53541	0.292200	1.0000	0.8224	0.8403	0.0343
uid205053	0.292222	1.0000	0.8685	0.8548	0.0247
uid49903	0.292227	1.0000	0.8215	0.8442	0.0333
uid66205	0.292243	1.0000	0.8398	0.8596	0.0360
uid162213	0.292274	1.0000	0.8218	0.8505	0.0363
uid59237	0.292288	1.0000	0.8423	0.8458	0.0472
uid59165	0.292338	1.0000	0.8227	0.8455	0.0333
uid193715	0.292349	1.0000	0.8163	0.8479	0.0346
uid57985	0.292351	1.0000	0.8364	0.8493	0.0409
uid161153	0.292353	1.0000	0.8268	0.8404	0.0346
uid64755	0.292366	1.0000	0.8367	0.8314	0.0413
uid161149	0.292378	1.0000	0.8133	0.8494	0.0361
uid162121	0.292383	1.0000	0.8488	0.8477	0.0465
uid193717	0.292402	1.0000	0.8162	0.8676	0.0196
uid188115	0.292415	1.0000	0.7925	0.8585	0.0283
uid162209	0.292422	1.0000	0.8227	0.8409	0.0348
uid203026	0.292426	1.0000	0.8226	0.8517	0.0321
uid161151	0.292522	1.0000	0.8155	0.8476	0.0335
uid59223	0.292563	1.0000	0.8428	0.8489	0.0489
uid159615	0.292628	1.0000	0.8156	0.8426	0.0360
uid68837	0.292654	1.0000	0.8439	0.8140	0.0491
uid162003	0.292685	1.0000	0.8868	0.9124	0.0107
uid65449	0.292687	1.0000	0.8150	0.8284	0.0416
uid182201	0.292775	1.0000	0.8198	0.8468	0.0360
uid158157	0.292778	1.0000	0.8194	0.8437	0.0379
uid52453	0.292790	1.0000	0.8424	0.8568	0.0391
uid168320	0.292801	1.0000	0.8268	0.8441	0.0428
uid58709	0.292833	1.0000	0.8426	0.8371	0.0379
uid43697	0.292837	1.0000	0.8514	0.8624	0.0422
uid41533	0.292847	1.0000	0.8188	0.8659	0.0259
uid53539	0.292865	1.0000	0.8195	0.8451	0.0361
uid159467	0.292872	1.0000	0.8230	0.8487	0.0363
uid49313	0.292932	1.0000	0.8376	0.8479	0.0464
uid161143	0.292934	1.0000	0.8178	0.8494	0.0361
uid59305	0.292984	1.0000	0.8226	0.8547	0.0352
uid162119	0.293039	1.0000	0.8523	0.8512	0.0477
uid50673	0.293061	1.0000	0.8455	0.8560	0.0407
uid162205	0.293124	1.0000	0.8248	0.8414	0.0363
uid165869	0.293166	1.0000	0.8238	0.8523	0.0419
uid82939	0.293187	1.0000	0.8570	0.8364	0.0380
uid58173	0.293193	1.0000	0.8331	0.8530	0.0502
uid63343	0.293203	1.0000	0.8603	0.8504	0.0415
uid162035	0.293206	1.0000	0.8312	0.8508	0.0393
uid77127	0.293291	1.0000	0.8149	0.8792	0.0257
uid46647	0.293302	1.0000	0.8043	0.8557	0.0357
uid162097	0.293319	1.0000	0.8553	0.8607	0.0450
uid197166	0.293409	1.0000	0.8683	0.8588	0.0356
uid68283	0.293424	1.0000	0.8299	0.8389	0.0271
uid46097	0.293434	1.0000	0.8273	0.8408	0.0364
uid58493	0.293449	1.0000	0.8241	0.8330	0.0348
uid161145	0.293459	1.0000	0.8216	0.8441	0.0360
uid174439	0.293486	1.0000	0.8646	0.8586	0.0402
uid58289	0.293492	1.0000	0.8565	0.8685	0.0410
uid159533	0.293500	1.0000	0.7870	0.8568	0.0318
uid174986	0.293567	1.0000	0.8214	0.8532	0.0370
uid58177	0.293590	1.0000	0.8719	0.8536	0.0531
uid203391	0.293621	1.0000	0.8465	0.8425	0.0200
uid157999	0.293628	1.0000	0.8410	0.8482	0.0386
uid161925	0.293637	1.0000	0.8182	0.8470	0.0348
uid197165	0.293654	1.0000	0.8638	0.8686	0.0346
uid193716	0.293667	1.0000	0.8160	0.8492	0.0347
uid193767	0.293677	1.0000	0.8372	0.8372	0.0859
uid58771	0.293749	1.0000	0.7774	0.8496	0.0325
uid59327	0.293772	1.0000	0.8267	0.8511	0.0365
uid162211	0.293789	1.0000	0.8220	0.8462	0.0347
uid61621	0.293810	1.0000	0.8300	0.8399	0.0345
uid161139	0.293820	1.0000	0.8176	0.8416	0.0359
uid58575	0.293849	1.0000	0.8399	0.8525	0.0520
uid66847	0.293860	1.0000	0.8370	0.8616	0.0483
uid57897	0.293867	1.0000	0.8467	0.8455	0.0426
uid59089	0.293882	1.0000	0.8631	0.8669	0.0444
uid58055	0.293907	1.0000	0.8506	0.8669	0.0357
uid59121	0.293929	1.0000	0.8244	0.8467	0.0406
uid52533	0.293931	1.0000	0.8231	0.8423	0.0397
uid58679	0.293938	1.0000	0.8341	0.8481	0.0401
uid159991	0.293951	1.0000	0.8343	0.8434	0.0361
uid159493	0.293986	1.0000	0.8157	0.8459	0.0347
uid64757	0.293991	1.0000	0.8228	0.8551	0.0439
uid67355	0.294009	1.0000	0.8522	0.8470	0.0553
uid58139	0.294029	1.0000	0.8361	0.8353	0.0380
uid57983	0.294032	1.0000	0.8384	0.8433	0.0352
uid159639	0.294036	1.0000	0.8247	0.8491	0.0381
uid58235	0.294066	1.0000	0.8565	0.8715	0.0370
uid58119	0.294077	1.0000	0.8249	0.8225	0.0312
uid176684	0.294168	1.0000	0.8440	0.8322	0.0455
uid58837	0.294179	1.0000	0.8497	0.8497	0.0343
uid58045	0.294203	1.0000	0.8632	0.8724	0.0379
uid49527	0.294247	1.0000	0.8519	0.8319	0.0427
uid60393	0.294295	1.0000	0.8341	0.8512	0.0354
uid61627	0.294330	1.0000	0.8428	0.8624	0.0356
uid59287	0.294368	1.0000	0.8268	0.8464	0.0417
uid59315	0.294480	1.0000	0.8354	0.8354	0.0491
uid41287	0.294504	1.0000	0.7981	0.8694	0.0285
uid61249	0.294549	1.0000	0.7931	0.8541	0.0279
uid167481	0.294556	1.0000	0.8521	0.8509	0.0355
uid59213	0.294618	1.0000	0.8503	0.8704	0.0412
uid49117	0.294671	1.0000	0.8474	0.8378	0.0422
uid198525	0.294715	1.0000	0.8328	0.8495	0.0334
uid58003	0.294744	1.0000	0.8454	0.8415	0.0552
uid161961	0.294752	1.0000	0.8428	0.8531	0.0393
uid206041	0.294764	1.0000	0.8412	0.8386	0.0470
uid193768	0.294770	1.0000	0.8360	0.8340	0.0820
uid59117	0.294774	1.0000	0.8355	0.8523	0.0415
uid81631	0.294802	1.0000	0.8434	0.8474	0.0500
uid58671	0.294823	1.0000	0.7848	0.8392	0.0354
uid66917	0.294824	1.0000	0.8580	0.8438	0.0391
uid184831	0.294853	NA	NA	NA	NA
uid186549	0.294872	1.0000	0.8315	0.8338	0.0513
uid59125	0.294875	1.0000	0.8303	0.8432	0.0398
uid160937	0.294876	1.0000	0.8505	0.8529	0.0356
uid159491	0.294897	1.0000	0.8242	0.8591	0.0394
uid59067	0.294913	1.0000	0.8557	0.8492	0.0390
uid58665	0.294925	1.0000	0.8340	0.8405	0.0506
uid59167	0.294930	1.0000	0.8286	0.8390	0.0429
uid57845	0.294964	1.0000	0.8321	0.8478	0.0484
uid57871	0.294976	1.0000	0.8266	0.8378	0.0462
uid178644	0.294999	1.0000	0.8358	0.8258	0.0476
uid168117	0.295007	1.0000	0.8008	0.8662	0.0362
uid177714	0.295025	1.0000	0.8450	0.8287	0.0338
uid82345	0.295038	1.0000	0.8457	0.8191	0.0466
uid182202	0.295067	1.0000	0.8104	0.8333	0.0352
uid159611	0.295075	1.0000	0.8237	0.8495	0.0350
uid57857	0.295083	1.0000	0.8388	0.8545	0.0393
uid57645	0.295136	1.0000	0.8408	0.8521	0.0403
uid81103	0.295175	1.0000	0.8472	0.8417	0.0431
uid57989	0.295183	1.0000	0.8456	0.8403	0.0416
uid159535	0.295252	1.0000	0.7813	0.8600	0.0332
uid51419	0.295266	1.0000	0.8650	0.8567	0.0376
uid63159	0.295276	1.0000	0.8500	0.8464	0.0420
uid58219	0.295295	1.0000	0.8609	0.8428	0.0473
uid205054	0.295307	1.0000	0.8852	0.8571	0.0224
uid57667	0.295310	1.0000	0.8196	0.8273	0.0438
uid80731	0.295376	1.0000	0.8568	0.8555	0.0386
uid58337	0.295407	1.0000	0.8312	0.8481	0.0506
uid49735	0.295486	1.0000	0.8355	0.8562	0.0427
uid58869	0.295503	1.0000	0.8450	0.8499	0.0339
uid59087	0.295556	1.0000	0.8655	0.8386	0.0314
uid60491	0.295562	1.0000	0.8544	0.8616	0.0397
uid55329	0.295583	1.0000	0.8684	0.8872	0.0454
uid57907	0.295598	1.0000	0.8245	0.8591	0.0396
uid70481	0.295608	1.0000	0.8424	0.8424	0.0394
uid41861	0.295615	1.0000	0.8236	0.8555	0.0383
uid197186	0.295643	1.0000	0.8369	0.8594	0.0398
uid162169	0.295674	1.0000	0.8420	0.8443	0.0415
uid161983	0.295674	1.0000	0.8477	0.8408	0.0412
uid193766	0.295702	1.0000	0.8309	0.8499	0.0394
uid68285	0.295712	1.0000	0.8487	0.8591	0.0416
uid162191	0.295736	1.0000	0.8420	0.8562	0.0427
uid60191	0.295755	1.0000	0.8675	0.8686	0.0423
uid57899	0.295783	1.0000	0.7881	0.8550	0.0322
uid159531	0.295823	1.0000	0.7911	0.8541	0.0346
uid58571	0.295879	1.0000	0.8343	0.8454	0.0487
uid59313	0.295942	1.0000	0.8514	0.8411	0.0411
uid162151	0.295947	1.0000	0.8494	0.8455	0.0390
uid162037	0.296034	1.0000	0.8377	0.8615	0.0396
uid65785	0.296071	1.0000	0.8307	0.8273	0.0489
uid170941	0.296088	1.0000	0.8422	0.8381	0.0336
uid59201	0.296126	1.0000	0.8654	0.8630	0.0358
uid59035	0.296160	1.0000	0.8300	0.8527	0.0496
uid197185	0.296170	1.0000	0.8397	0.8555	0.0381
uid43471	0.296171	1.0000	0.8565	0.8518	0.0388
uid58503	0.296175	1.0000	0.7853	0.8638	0.0331
uid72937	0.296193	1.0000	0.8342	0.8377	0.0476
uid178722	0.296212	1.0000	0.8499	0.8525	0.0401
uid59309	0.296252	1.0000	0.8573	0.8518	0.0503
uid175861	0.296253	1.0000	0.8292	0.8486	0.0388
uid176499	0.296260	1.0000	0.7904	0.8533	0.0321
uid58335	0.296288	1.0000	0.8319	0.8473	0.0490
uid59123	0.296289	1.0000	0.8331	0.8514	0.0391
uid162039	0.296299	1.0000	0.8288	0.8431	0.0389
uid179384	0.296312	1.0000	0.8474	0.8523	0.0342
uid197188	0.296320	1.0000	0.8393	0.8590	0.0395
uid178106	0.296330	1.0000	0.8340	0.8523	0.0492
uid177715	0.296354	1.0000	0.8478	0.8349	0.0340
uid61641	0.296355	1.0000	0.8609	0.8565	0.0391
uid197187	0.296461	1.0000	0.8417	0.8615	0.0396
uid57683	0.296513	1.0000	0.8437	0.8413	0.0334
uid58865	0.296542	1.0000	0.8499	0.8554	0.0246
uid59103	0.296585	1.0000	0.8291	0.8317	0.0515
uid46061	0.296592	1.0000	0.8606	0.8425	0.0457
uid57859	0.296619	1.0000	0.8353	0.8510	0.0418
uid161937	0.296642	1.0000	0.8282	0.8385	0.0439
uid63617	0.296681	1.0000	0.8592	0.8568	0.0461
uid75097	0.296706	1.0000	0.8510	0.8377	0.0362
uid58605	0.296724	1.0000	0.8635	0.8584	0.0427
uid58573	0.296731	1.0000	0.8463	0.8506	0.0589
uid57935	0.296752	1.0000	0.8471	0.8496	0.0358
uid82555	0.296767	1.0000	0.8519	0.8431	0.0341
uid57981	0.296772	1.0000	0.8483	0.8610	0.0421
uid73417	0.296774	1.0000	0.8573	0.8476	0.0457
uid197181	0.296838	1.0000	0.8502	0.8561	0.0416
uid57749	0.296863	1.0000	0.8574	0.8496	0.0432
uid61585	0.296880	1.0000	0.8513	0.8439	0.0359
uid82553	0.296884	1.0000	0.8623	0.8533	0.0426
uid58221	0.296887	1.0000	0.8631	0.8520	0.0475
uid58569	0.296894	1.0000	0.8441	0.8541	0.0515
uid60575	0.296909	1.0000	0.8390	0.8466	0.0355
uid87033	0.296926	1.0000	0.8638	0.8398	0.0494
uid175780	0.296928	1.0000	0.8442	0.8466	0.0356
uid162157	0.296944	1.0000	0.8552	0.8456	0.0464
uid162005	0.296957	1.0000	0.8723	0.8631	0.0292
uid57847	0.296971	1.0000	0.8340	0.8369	0.0496
uid49487	0.296986	1.0000	0.8511	0.8670	0.0457
uid51501	0.296998	1.0000	0.8645	0.8557	0.0314
uid62095	0.297069	1.0000	0.8412	0.8635	0.0341
uid57895	0.297103	1.0000	0.8281	0.8410	0.0473
uid193760	0.297124	1.0000	0.8505	0.8744	0.0347
uid193761	0.297125	1.0000	0.8493	0.8744	0.0347
uid58557	0.297138	1.0000	0.8242	0.8406	0.0393
uid157247	0.297139	1.0000	0.8472	0.8714	0.0406
uid57911	0.297278	1.0000	0.8333	0.8462	0.0499
uid59119	0.297281	1.0000	0.8418	0.8536	0.0405
uid58381	0.297295	1.0000	0.8321	0.8382	0.0495
uid193756	0.297307	1.0000	0.8515	0.8766	0.0347
uid177811	0.297312	1.0000	0.8605	0.8582	0.0513
uid192185	0.297316	1.0000	0.8635	0.8743	0.0395
uid193755	0.297340	1.0000	0.8503	0.8790	0.0347
uid193754	0.297340	1.0000	0.8515	0.8790	0.0347
uid193757	0.297340	1.0000	0.8515	0.8790	0.0347
uid58581	0.297408	1.0000	0.8403	0.8519	0.0416
uid74441	0.297409	1.0000	0.8447	0.8598	0.0440
uid193758	0.297432	1.0000	0.8513	0.8753	0.0348
uid68019	0.297439	1.0000	0.8463	0.8463	0.0466
uid193759	0.297449	1.0000	0.8525	0.8777	0.0348
uid58105	0.297546	1.0000	0.8359	0.8472	0.0481
uid67357	0.297565	1.0000	0.8786	0.8742	0.0464
uid203392	0.297588	1.0000	0.8701	0.8615	0.0433
uid174333	0.297608	1.0000	0.8357	0.8485	0.0475
uid162103	0.297690	1.0000	0.8591	0.8518	0.0474
uid71153	0.297766	1.0000	0.8439	0.8587	0.0431
uid158363	0.297859	1.0000	0.8650	0.8602	0.0379
uid49513	0.297889	1.0000	0.8624	0.8706	0.0428
uid176126	0.297897	1.0000	0.8512	0.8423	0.0364
uid193769	0.297947	1.0000	0.8306	0.8395	0.0462
uid162171	0.297980	1.0000	0.8345	0.8459	0.0485
uid57587	0.298000	1.0000	0.7920	0.8543	0.0324
uid51175	0.298042	1.0000	0.8615	0.8500	0.0497
uid161935	0.298046	1.0000	0.8404	0.8378	0.0399
uid202215	0.298092	1.0000	0.8430	0.8457	0.0365
uid162145	0.298105	1.0000	0.8516	0.8490	0.0417
uid203123	0.298165	1.0000	0.8243	0.8475	0.0478
uid40921	0.298205	1.0000	0.8645	0.8626	0.0390
uid41017	0.298205	1.0000	0.8632	0.8603	0.0398
uid158699	0.298233	1.0000	0.8123	0.8321	0.0428
uid158061	0.298235	1.0000	0.8324	0.8537	0.0483
uid73413	0.298303	1.0000	0.8396	0.8396	0.0388
uid58877	0.298358	1.0000	0.8635	0.8612	0.0505
uid60157	0.298366	1.0000	0.8522	0.8617	0.0343
uid59321	0.298383	1.0000	0.8282	0.8449	0.0474
uid51423	0.298396	1.0000	0.8740	0.8879	0.0382
uid42831	0.298446	1.0000	0.8593	0.8733	0.0360
uid162095	0.298525	1.0000	0.8351	0.8389	0.0425
uid57943	0.298543	1.0000	0.8447	0.8484	0.0373
uid160253	0.298556	1.0000	0.8570	0.8750	0.0349
uid60165	0.298571	1.0000	0.8591	0.8629	0.0352
uid58121	0.298574	1.0000	0.8394	0.8107	0.0386
uid158037	0.298574	1.0000	0.8324	0.8537	0.0483
uid174152	0.298613	1.0000	0.7943	0.8550	0.0335
uid157997	0.298638	1.0000	0.8454	0.8454	0.0433
uid59585	0.298706	1.0000	0.8394	0.8276	0.0375
uid51503	0.298762	1.0000	0.8547	0.8438	0.0348
uid58153	0.298837	1.0000	0.8579	0.8588	0.0509
uid59109	0.298871	1.0000	0.8794	0.8673	0.0526
uid59323	0.298922	1.0000	0.8340	0.8468	0.0476
uid162111	0.298924	1.0000	0.8274	0.8440	0.0486
uid66203	0.298924	1.0000	0.8598	0.8386	0.0353
uid58643	0.299007	1.0000	0.8585	0.8573	0.0330
uid46625	0.299047	1.0000	0.8456	0.8456	0.0411
uid161979	0.299064	1.0000	0.8372	0.8308	0.0522
uid57671	0.299073	1.0000	0.8473	0.8788	0.0376
uid59393	0.299175	1.0000	0.8011	0.8441	0.0430
uid189747	0.299177	1.0000	0.8555	0.8449	0.0392
uid58577	0.299234	1.0000	0.8225	0.8481	0.0375
uid65267	0.299301	1.0000	0.8365	0.8679	0.0390
uid58925	0.299309	1.0000	0.8361	0.8492	0.0448
uid59259	0.299365	1.0000	0.8512	0.8512	0.0544
uid58539	0.299386	1.0000	0.8481	0.8389	0.0469
uid166827	0.299459	1.0000	0.8581	0.8512	0.0445
uid68443	0.299503	1.0000	0.8500	0.8357	0.0500
uid58457	0.299520	1.0000	0.8405	0.8552	0.0462
uid58455	0.299563	1.0000	0.8382	0.8508	0.0462
uid32235	0.299594	1.0000	0.8359	0.8488	0.0478
uid169223	0.299688	1.0000	0.8363	0.8338	0.0477
uid161969	0.299717	1.0000	0.8463	0.8568	0.0432
uid159241	0.299723	1.0000	0.8363	0.8530	0.0459
uid162123	0.299749	1.0000	0.8346	0.8436	0.0462
uid58817	0.299787	1.0000	0.8405	0.8520	0.0451
uid57679	0.299857	1.0000	0.8610	0.8562	0.0379
uid168614	0.299906	1.0000	0.8303	0.8640	0.0421
uid58855	0.299922	1.0000	0.8401	0.8514	0.0302
uid57959	0.299926	1.0000	0.8571	0.8404	0.0489
uid197263	0.299991	1.0000	0.8368	0.8515	0.0481
uid57629	0.300005	1.0000	0.8157	0.8431	0.0353
uid59263	0.300077	1.0000	0.8352	0.8465	0.0577
uid67507	0.300109	1.0000	0.8724	0.8637	0.0555
uid57835	0.300112	1.0000	0.8395	0.8562	0.0472
uid162015	0.300154	1.0000	0.8605	0.8494	0.0474
uid58755	0.300172	1.0000	0.8751	0.8708	0.0431
uid58839	0.300198	1.0000	0.8346	0.8535	0.0464
uid46353	0.300225	1.0000	0.8321	0.8372	0.0487
uid161959	0.300249	1.0000	0.8631	0.8654	0.0464
uid159855	0.300252	1.0000	0.8400	0.8568	0.0453
uid59369	0.300267	1.0000	0.8568	0.8420	0.0329
uid57903	0.300300	1.0000	0.8414	0.8594	0.0465
uid59163	0.300329	1.0000	0.8401	0.8583	0.0283
uid89377	0.300368	1.0000	0.8641	0.8463	0.0458
uid58555	0.300384	1.0000	0.8424	0.8540	0.0462
uid197170	0.300411	1.0000	0.8481	0.8605	0.0473
uid159859	0.300457	1.0000	0.8372	0.8613	0.0473
uid57795	0.300489	1.0000	0.8388	0.8568	0.0477
uid156759	0.300536	1.0000	0.8484	0.8466	0.0351
uid41455	0.300558	1.0000	0.8386	0.8544	0.0454
uid159861	0.300639	1.0000	0.8382	0.8571	0.0462
uid167482	0.300668	1.0000	0.8252	0.8423	0.0473
uid58885	0.300777	1.0000	0.8579	0.8409	0.0371
uid58327	0.300782	1.0000	0.8498	0.8498	0.0429
uid58953	0.300818	1.0000	0.8509	0.8625	0.0447
uid57797	0.300827	1.0000	0.8360	0.8540	0.0466
uid162125	0.300845	1.0000	0.8307	0.8359	0.0465
uid162197	0.300849	1.0000	0.8388	0.8287	0.0482
uid88071	0.300929	1.0000	0.8368	0.8526	0.0463
uid159981	0.300997	1.0000	0.8372	0.8594	0.0476
uid159389	0.301007	1.0000	0.8444	0.8624	0.0455
uid66327	0.301017	1.0000	0.8297	0.8361	0.0465
uid159247	0.301087	1.0000	0.8430	0.8609	0.0453
uid57841	0.301099	1.0000	0.8395	0.8553	0.0465
uid58015	0.301103	1.0000	0.8686	0.8517	0.0466
uid159391	0.301122	1.0000	0.8469	0.8585	0.0444
uid57837	0.301137	1.0000	0.8430	0.8588	0.0464
uid42155	0.301145	1.0000	0.8323	0.8743	0.0359
uid58233	0.301157	1.0000	0.8699	0.8509	0.0447
uid59261	0.301268	1.0000	0.8345	0.8455	0.0538
uid88065	0.301274	1.0000	0.8460	0.8586	0.0475
uid59061	0.301275	1.0000	0.8596	0.8604	0.0503
uid159691	0.301280	1.0000	0.8382	0.8540	0.0452
uid175257	0.301405	1.0000	0.8445	0.8613	0.0452
uid162141	0.301421	1.0000	0.8416	0.8627	0.0433
uid162163	0.301434	1.0000	0.8421	0.8621	0.0474
uid71135	0.301445	1.0000	0.8561	0.8700	0.0419
uid58281	0.301539	1.0000	0.8579	0.8772	0.0428
uid58053	0.301582	1.0000	0.8596	0.8538	0.0481
uid68147	0.301597	1.0000	0.8349	0.8360	0.0394
uid57839	0.301638	1.0000	0.8299	0.8570	0.0459
uid54699	0.301677	1.0000	0.8688	0.8498	0.0479
uid57947	0.301681	1.0000	0.8466	0.8338	0.0490
uid162127	0.301686	1.0000	0.8419	0.8577	0.0474
uid162033	0.301770	1.0000	0.8434	0.8372	0.0427
uid58433	0.301811	1.0000	0.8477	0.8597	0.0525
uid58165	0.301829	1.0000	0.8653	0.8613	0.0469
uid58411	0.301829	1.0000	0.8513	0.8534	0.0419
uid59217	0.301836	1.0000	0.8477	0.8520	0.0531
uid58147	0.301908	1.0000	0.8654	0.8599	0.0388
uid61579	0.301949	1.0000	0.8482	0.8296	0.0431
uid159689	0.301979	1.0000	0.8376	0.8618	0.0432
uid57747	0.302032	1.0000	0.8554	0.8641	0.0453
uid43329	0.302051	1.0000	0.8606	0.8560	0.0425
uid59021	0.302061	1.0000	0.8575	0.8425	0.0472
uid162091	0.302079	1.0000	0.8651	0.8540	0.0473
uid201478	0.302109	1.0000	0.8631	0.8247	0.0367
uid205051	0.302160	1.0000	0.8662	0.8636	0.0502
uid89393	0.302323	1.0000	0.8414	0.8658	0.0433
uid59147	0.302329	1.0000	0.8479	0.8479	0.0471
uid58135	0.302341	1.0000	0.8580	0.8739	0.0454
uid59149	0.302364	1.0000	0.8443	0.8394	0.0424
uid46657	0.302428	1.0000	0.8449	0.8459	0.0400
uid189952	0.302489	1.0000	0.8531	0.8503	0.0551
uid57663	0.302525	1.0000	0.8299	0.8474	0.0483
uid59401	0.302560	1.0000	0.8417	0.8479	0.0479
uid51641	0.302627	1.0000	0.8684	0.8704	0.0612
uid41127	0.302646	1.0000	0.8764	0.8586	0.0477
uid58927	0.302721	1.0000	0.8494	0.8317	0.0433
uid57861	0.302756	1.0000	0.8265	0.8497	0.0497
uid162155	0.302892	1.0000	0.8430	0.8515	0.0566
uid184827	0.302960	1.0000	0.8881	0.8716	0.0389
uid51421	0.302974	1.0000	0.8657	0.8683	0.0464
uid58931	0.302990	1.0000	0.8478	0.8320	0.0435
uid58989	0.303011	1.0000	0.8528	0.8637	0.0460
uid176125	0.303079	1.0000	0.8650	0.8629	0.0497
uid158509	0.303113	1.0000	0.8518	0.8450	0.0547
uid46653	0.303129	1.0000	0.8417	0.8323	0.0437
uid57661	0.303131	1.0000	0.8446	0.8652	0.0446
uid54701	0.303164	1.0000	0.8602	0.8545	0.0466
uid59173	0.303275	1.0000	0.8576	0.8378	0.0415
uid58585	0.303300	1.0000	0.8738	0.8738	0.0428
uid57885	0.303369	1.0000	0.8635	0.8648	0.0433
uid59229	0.303391	1.0000	0.8603	0.8483	0.0409
uid41053	0.303393	1.0000	0.8514	0.8648	0.0442
uid66873	0.303399	1.0000	0.8865	0.8735	0.0390
uid59093	0.303408	1.0000	0.8626	0.8607	0.0524
uid58171	0.303479	1.0000	0.8678	0.8433	0.0444
uid58279	0.303560	1.0000	0.8750	0.8705	0.0507
uid55693	0.303687	1.0000	0.8443	0.8609	0.0441
uid57851	0.303751	1.0000	0.8441	0.8320	0.0223
uid41927	0.303789	1.0000	0.8475	0.8520	0.0407
uid58299	0.304014	1.0000	0.8685	0.8594	0.0512
uid58945	0.304018	1.0000	0.8655	0.8540	0.0552
uid58929	0.304148	1.0000	0.8534	0.8375	0.0439
uid58495	0.304154	1.0000	0.8544	0.8363	0.0508
uid59365	0.304161	1.0000	0.8520	0.8485	0.0511
uid62919	0.304180	1.0000	0.8369	0.8564	0.0432
uid45847	0.304250	1.0000	0.8684	0.8622	0.0427
uid58297	0.304333	1.0000	0.9244	0.8844	0.0356
uid59159	0.304368	1.0000	0.8465	0.8415	0.0349
uid158681	0.304451	1.0000	0.8642	0.8765	0.0463
uid175778	0.304485	1.0000	0.8240	0.8507	0.0413
uid57681	0.304508	1.0000	0.8589	0.8558	0.0432
uid59157	0.304517	1.0000	0.8665	0.8564	0.0371
uid68311	0.304546	1.0000	0.8615	0.8418	0.0477
uid63405	0.304575	1.0000	0.8548	0.8454	0.0390
uid58051	0.304658	1.0000	0.8507	0.8342	0.0461
uid70619	0.304662	1.0000	0.8397	0.8445	0.0514
uid58117	0.304703	1.0000	0.8478	0.8556	0.0411
uid162117	0.304762	1.0000	0.8550	0.8474	0.0483
uid57901	0.304833	1.0000	0.8686	0.8696	0.0463
uid59371	0.304919	1.0000	0.8543	0.8421	0.0223
uid58331	0.304945	1.0000	0.8532	0.8624	0.0569
uid59003	0.305110	1.0000	0.8324	0.8498	0.0361
uid58405	0.305186	1.0000	0.8550	0.8494	0.0576
uid159513	0.305207	1.0000	0.8558	0.8399	0.0467
uid159515	0.305231	1.0000	0.8340	0.8398	0.0396
uid59769	0.305276	1.0000	0.8640	0.8612	0.0432
uid57677	0.305281	1.0000	0.8393	0.8403	0.0407
uid68293	0.305489	1.0000	0.8396	0.8396	0.0406
uid198768	0.305524	1.0000	0.8574	0.8353	0.0221
uid68687	0.305559	1.0000	0.8585	0.8507	0.0432
uid59257	0.305597	1.0000	0.8392	0.8520	0.0466
uid61575	0.305717	1.0000	0.8733	0.8733	0.0477
uid60821	0.305762	1.0000	0.8444	0.8596	0.0413
uid187059	0.305771	1.0000	0.8365	0.8530	0.0519
uid42117	0.305793	1.0000	0.8520	0.8574	0.0523
uid67317	0.305840	1.0000	0.8727	0.8803	0.0529
uid58801	0.305880	1.0000	0.8622	0.8524	0.0492
uid59211	0.305976	1.0000	0.8432	0.8632	0.0514
uid162143	0.306070	1.0000	0.8420	0.8464	0.0453
uid156845	0.306100	1.0000	0.8560	0.8580	0.0584
uid67383	0.306136	1.0000	0.8584	0.8624	0.0525
uid184862	0.306266	1.0000	0.8594	0.8647	0.0447
uid161981	0.306388	1.0000	0.8769	0.8647	0.0477
uid74021	0.306429	1.0000	0.8576	0.8623	0.0459
uid62125	0.306505	1.0000	0.8517	0.8708	0.0424
uid162109	0.306526	1.0000	0.8570	0.8698	0.0438
uid196850	0.306535	1.0000	0.8360	0.8502	0.0526
uid41863	0.306543	1.0000	0.8492	0.8593	0.0424
uid196851	0.306574	1.0000	0.8253	0.8494	0.0482
uid186598	0.306704	1.0000	0.8732	0.8717	0.0496
uid58351	0.306811	1.0000	0.8569	0.8778	0.0565
uid49481	0.306831	1.0000	0.8668	0.8668	0.0436
uid158055	0.306885	1.0000	0.8343	0.8525	0.0485
uid171261	0.306977	1.0000	0.8514	0.8451	0.0432
uid158065	0.306989	1.0000	0.8273	0.8474	0.0482
uid59199	0.306990	1.0000	0.8721	0.8872	0.0504
uid46233	0.306997	1.0000	0.8422	0.8488	0.0464
uid57669	0.307058	1.0000	0.8447	0.8395	0.0466
uid58589	0.307093	1.0000	0.8723	0.8791	0.0497
uid198767	0.307135	1.0000	0.8619	0.8515	0.0227
uid61645	0.307169	1.0000	0.8672	0.8402	0.0207
uid58597	0.307270	1.0000	0.8472	0.8614	0.0435
uid54927	0.307423	1.0000	0.8613	0.8559	0.0459
uid158051	0.307426	1.0000	0.8303	0.8465	0.0485
uid53477	0.307435	1.0000	0.8686	0.8661	0.0522
uid57813	0.307449	1.0000	0.8664	0.8598	0.0430
uid48361	0.307527	1.0000	0.8624	0.8614	0.0442
uid61565	0.307661	1.0000	0.8340	0.8502	0.0486
uid57791	0.307673	1.0000	0.8713	0.8602	0.0418
uid48823	0.307679	1.0000	0.8662	0.8540	0.0546
uid58681	0.307740	1.0000	0.8569	0.8397	0.0553
uid50583	0.307781	1.0000	0.8582	0.8278	0.0409
uid59059	0.307800	1.0000	0.8503	0.8773	0.0353
uid158063	0.307822	1.0000	0.8327	0.8508	0.0484
uid158053	0.307846	1.0000	0.8347	0.8508	0.0484
uid53065	0.307851	1.0000	0.8740	0.8808	0.0488
uid161945	0.307879	1.0000	0.8357	0.8519	0.0467
uid58137	0.307967	1.0000	0.8569	0.8585	0.0370
uid58707	0.308100	1.0000	0.8680	0.8767	0.0503
uid57633	0.308121	1.0000	0.8519	0.8462	0.0558
uid57821	0.308141	1.0000	0.8534	0.8654	0.0423
uid55639	0.308217	1.0000	0.8644	0.8691	0.0487
uid158057	0.308227	1.0000	0.8300	0.8462	0.0486
uid57951	0.308300	1.0000	0.8316	0.8742	0.0362
uid57867	0.308321	1.0000	0.8607	0.8563	0.0488
uid159663	0.308333	NA	NA	NA	NA
uid177931	0.308551	1.0000	0.8505	0.8608	0.0546
uid183342	0.308755	1.0000	0.8520	0.8520	0.0455
uid58799	0.308770	1.0000	0.8594	0.8535	0.0605
uid82371	0.308835	1.0000	0.8733	0.8780	0.0602
uid175779	0.308843	1.0000	0.8179	0.8519	0.0380
uid165195	0.308855	1.0000	0.8560	0.8448	0.0466
uid58339	0.308920	1.0000	0.8672	0.8672	0.0485
uid173860	0.308920	1.0000	0.8599	0.8671	0.0544
uid190186	0.309002	1.0000	0.8568	0.8607	0.0551
uid47075	0.309012	1.0000	0.8448	0.8563	0.0345
uid171829	0.309061	1.0000	0.8711	0.8496	0.0239
uid58071	0.309146	1.0000	0.8326	0.8574	0.0227
uid182103	0.309308	1.0000	0.8680	0.8504	0.0538
uid189188	0.309315	1.0000	0.8686	0.8638	0.0569
uid58161	0.309407	1.0000	0.8526	0.8566	0.0578
uid58943	0.309462	1.0000	0.8497	0.8497	0.0289
uid168516	0.309495	1.0000	0.8802	0.8651	0.0500
uid82369	0.309511	1.0000	0.8609	0.8569	0.0605
uid59303	0.309607	1.0000	0.8585	0.8617	0.0556
uid65789	0.309632	1.0000	0.8581	0.8581	0.0434
uid46215	0.309700	1.0000	0.8540	0.8510	0.0497
uid188477	0.309755	1.0000	0.8367	0.8503	0.0567
uid158039	0.309783	1.0000	0.8513	0.8591	0.0528
uid52535	0.309798	1.0000	0.8325	0.8639	0.0366
uid162021	0.309802	1.0000	0.8585	0.8601	0.0552
uid54717	0.309806	1.0000	0.8637	0.8630	0.0548
uid162131	0.309812	1.0000	0.8583	0.8573	0.0553
uid59583	0.309833	1.0000	0.8643	0.8587	0.0519
uid59203	0.309866	1.0000	0.8592	0.8573	0.0553
uid58063	0.309886	1.0000	0.8446	0.8569	0.0450
uid161953	0.309890	1.0000	0.8589	0.8560	0.0554
uid158151	0.309979	1.0000	0.8565	0.8644	0.0574
uid158161	0.310017	1.0000	0.8425	0.8548	0.0450
uid83611	0.310017	1.0000	0.8684	0.8612	0.0534
uid158357	0.310035	1.0000	0.8443	0.8566	0.0451
uid184821	0.310106	1.0000	0.8801	0.8683	0.0439
uid58689	0.310108	1.0000	0.8575	0.8520	0.0579
uid58795	0.310114	1.0000	0.8648	0.8600	0.0507
uid59385	0.310121	1.0000	0.8595	0.8595	0.0528
uid47077	0.310127	1.0000	0.8534	0.8633	0.0630
uid57673	0.310142	1.0000	0.8573	0.8533	0.0547
uid63163	0.310152	1.0000	0.8857	0.8709	0.0434
uid58277	0.310162	1.0000	0.8634	0.8634	0.0479
uid70839	0.310169	1.0000	0.8574	0.8516	0.0586
uid58091	0.310206	1.0000	0.8608	0.8617	0.0526
uid58691	0.310211	1.0000	0.8549	0.8620	0.0647
uid61567	0.310226	1.0000	0.8506	0.8477	0.0563
uid52581	0.310276	1.0000	0.8772	0.8610	0.0453
uid162159	0.310325	1.0000	0.8635	0.8524	0.0535
uid158159	0.310362	1.0000	0.8616	0.8538	0.0604
uid57975	0.310402	1.0000	0.8533	0.8671	0.0535
uid158043	0.310421	1.0000	0.8558	0.8538	0.0519
uid88063	0.310454	1.0000	0.8621	0.8457	0.0556
uid58083	0.310462	1.0000	0.8598	0.8614	0.0519
uid59299	0.310462	1.0000	0.8669	0.8574	0.0518
uid179370	0.310486	1.0000	0.8811	0.8592	0.0574
uid59017	0.310497	1.0000	0.8778	0.8525	0.0436
uid46241	0.310527	1.0000	0.8665	0.8688	0.0441
uid167781	0.310538	1.0000	0.8711	0.8557	0.0419
uid47081	0.310547	1.0000	0.8720	0.8885	0.0563
uid58529	0.310597	1.0000	0.8592	0.8697	0.0531
uid50615	0.310632	1.0000	0.8630	0.8670	0.0537
uid54719	0.310639	1.0000	0.8521	0.8733	0.0464
uid175768	0.310678	1.0000	0.8599	0.8493	0.0541
uid58107	0.310780	1.0000	0.8540	0.8431	0.0196
uid49135	0.310783	1.0000	0.8681	0.8657	0.0574
uid57909	0.310812	1.0000	0.8595	0.8619	0.0528
uid58753	0.310843	1.0000	0.8524	0.8555	0.0527
uid89383	0.310860	1.0000	0.8552	0.8571	0.0607
uid176453	0.310894	1.0000	0.8612	0.8493	0.0538
uid59317	0.310926	1.0000	0.8605	0.8527	0.0543
uid175109	0.310991	1.0000	0.8624	0.8517	0.0552
uid58103	0.311005	1.0000	0.8642	0.8611	0.0510
uid175111	0.311009	1.0000	0.8588	0.8578	0.0551
uid58759	0.311039	1.0000	0.8687	0.8687	0.0556
uid55353	0.311047	1.0000	0.8469	0.8626	0.0626
uid57933	0.311051	1.0000	0.8195	0.8527	0.0207
uid176369	0.311129	1.0000	0.8647	0.8576	0.0535
uid156977	0.311146	1.0000	0.8602	0.8504	0.0531
uid59175	0.311157	1.0000	0.8699	0.8454	0.0474
uid58227	0.311169	1.0000	0.8815	0.8797	0.0508
uid86655	0.311242	1.0000	0.8516	0.8594	0.0605
uid86653	0.311246	1.0000	0.8555	0.8535	0.0586
uid88069	0.311273	1.0000	0.8519	0.8558	0.0604
uid86657	0.311281	1.0000	0.8555	0.8555	0.0625
uid58751	0.311285	1.0000	0.8749	0.8693	0.0542
uid73963	0.311368	1.0000	0.8704	0.8664	0.0547
uid58237	0.311441	1.0000	0.8860	0.8642	0.0419
uid175105	0.311609	1.0000	0.8663	0.8517	0.0572
uid58159	0.311690	1.0000	0.8625	0.8479	0.0542
uid54441	0.311740	1.0000	0.8611	0.8554	0.0575
uid162185	0.311740	1.0000	0.8650	0.8581	0.0548
uid61583	0.311742	1.0000	0.8565	0.8536	0.0570
uid86659	0.311752	1.0000	0.8571	0.8552	0.0607
uid86751	0.311868	1.0000	0.8617	0.8597	0.0573
uid58961	0.311905	1.0000	0.8642	0.8543	0.0610
uid58959	0.311942	1.0000	0.8500	0.8824	0.0572
uid173374	0.311949	1.0000	0.8584	0.8568	0.0552
uid58243	0.311956	1.0000	0.8358	0.8628	0.0229
uid158045	0.312011	1.0000	0.8627	0.8451	0.0588
uid159001	0.312017	1.0000	0.8586	0.8485	0.0536
uid88067	0.312021	1.0000	0.8563	0.8602	0.0591
uid59045	0.312033	1.0000	0.8554	0.8657	0.0423
uid58027	0.312034	1.0000	0.8487	0.8487	0.0589
uid58757	0.312044	1.0000	0.8682	0.8682	0.0547
uid54715	0.312067	1.0000	0.8728	0.8689	0.0534
uid82815	0.312071	1.0000	0.8566	0.8622	0.0545
uid87025	0.312074	1.0000	0.8487	0.8680	0.0569
uid43671	0.312090	1.0000	0.8592	0.8497	0.0561
uid57689	0.312120	1.0000	0.8652	0.8526	0.0543
uid175108	0.312136	1.0000	0.8596	0.8558	0.0544
uid58543	0.312168	1.0000	0.8555	0.8599	0.0550
uid58315	0.312171	1.0000	0.8591	0.8559	0.0530
uid175107	0.312211	1.0000	0.8602	0.8506	0.0584
uid58245	0.312244	1.0000	0.8434	0.8601	0.0188
uid43727	0.312332	1.0000	0.8596	0.8500	0.0564
uid175106	0.312345	1.0000	0.8607	0.8473	0.0567
uid174872	0.312357	1.0000	0.8590	0.8552	0.0562
uid52455	0.312372	1.0000	0.8586	0.8472	0.0554
uid174871	0.312423	1.0000	0.8628	0.8522	0.0566
uid57863	0.312430	1.0000	0.8460	0.8657	0.0529
uid84215	0.312455	1.0000	0.8612	0.8526	0.0494
uid175110	0.312463	1.0000	0.8565	0.8545	0.0574
uid58089	0.312559	1.0000	0.8687	0.8639	0.0512
uid54443	0.312702	1.0000	0.8540	0.8502	0.0573
uid54459	0.312748	1.0000	0.8626	0.8540	0.0567
uid58013	0.312828	1.0000	0.8354	0.8625	0.0208
uid54461	0.313018	1.0000	0.8562	0.8571	0.0575
uid58239	0.313212	1.0000	0.8633	0.8778	0.0539
uid59301	0.313312	1.0000	0.8505	0.8485	0.0586
uid61605	0.313414	1.0000	0.8640	0.8550	0.0596
uid58255	0.313438	1.0000	0.8592	0.8663	0.0579
uid51639	0.313482	1.0000	0.8753	0.8557	0.0466
uid58551	0.313544	1.0000	0.8736	0.8661	0.0579
uid158881	0.313713	1.0000	0.8540	0.8497	0.0434
uid59057	0.313777	1.0000	0.8847	0.8888	0.0593
uid189187	0.313785	1.0000	0.8746	0.8668	0.0438
uid184010	0.313891	1.0000	0.8707	0.8623	0.0495
uid158875	0.313901	1.0000	0.8604	0.8557	0.0526
uid173403	0.313910	1.0000	0.8704	0.8592	0.0528
uid58401	0.314160	1.0000	0.8179	0.8515	0.0420
uid82949	0.314214	1.0000	0.8751	0.8626	0.0526
uid52459	0.314315	1.0000	0.8481	0.8418	0.0380
uid57891	0.314491	1.0000	0.8769	0.8745	0.0681
uid66803	0.314497	1.0000	0.8634	0.8366	0.0563
uid159841	0.314570	1.0000	0.8512	0.8441	0.0525
uid179202	0.314580	1.0000	0.8785	0.8675	0.0629
uid181617	0.314646	1.0000	0.8630	0.8553	0.0505
uid51879	0.314651	1.0000	0.8659	0.8526	0.0488
uid73353	0.314663	1.0000	0.8627	0.8669	0.0636
uid53535	0.314673	1.0000	0.8537	0.8477	0.0505
uid55641	0.314702	1.0000	0.8534	0.8703	0.0666
uid41171	0.314715	1.0000	0.8795	0.8725	0.0478
uid158879	0.314763	1.0000	0.8713	0.8654	0.0437
uid188479	0.314853	1.0000	0.8641	0.8624	0.0523
uid41709	0.314910	1.0000	0.8562	0.8689	0.0723
uid59307	0.314929	1.0000	0.8808	0.8743	0.0669
uid158133	0.314936	1.0000	0.8543	0.8465	0.0442
uid158701	0.315096	1.0000	0.8523	0.8514	0.0495
uid52597	0.315127	1.0000	0.8543	0.8658	0.0663
uid190705	0.315141	1.0000	0.8689	0.8502	0.0511
uid183682	0.315155	1.0000	0.8527	0.8359	0.0522
uid48371	0.315171	1.0000	0.8678	0.8586	0.0530
uid58293	0.315210	1.0000	0.8896	0.8803	0.0654
uid81841	0.315284	1.0000	0.8699	0.8747	0.0514
uid62265	0.315348	1.0000	0.8679	0.8733	0.0552
uid49467	0.315396	1.0000	0.8791	0.8720	0.0492
uid73967	0.315409	1.0000	0.8620	0.8537	0.0441
uid183001	0.315453	1.0000	0.8623	0.8556	0.0451
uid55381	0.315458	1.0000	0.8802	0.8722	0.0479
uid58475	0.315627	1.0000	0.8527	0.8368	0.0577
uid59135	0.315666	1.0000	0.8673	0.8874	0.0533
uid58821	0.315862	1.0000	0.8637	0.8652	0.0644
uid58317	0.315917	1.0000	0.8620	0.8620	0.0516
uid89371	0.315921	1.0000	0.8685	0.8402	0.0552
uid162189	0.315957	1.0000	0.8784	0.8616	0.0470
uid58271	0.316199	1.0000	0.8608	0.8489	0.0532
uid195461	0.316227	1.0000	0.8757	0.8649	0.0492
uid73473	0.316330	1.0000	0.8592	0.8592	0.0604
uid193706	0.316406	1.0000	0.8656	0.8574	0.0486
uid57675	0.316408	1.0000	0.8656	0.8566	0.0486
uid173926	0.316422	1.0000	0.8676	0.8600	0.0489
uid57605	0.316508	1.0000	0.8567	0.8530	0.0602
uid62463	0.316762	1.0000	0.8666	0.8600	0.0481
uid55779	0.316994	1.0000	0.8595	0.8679	0.0443
uid61617	0.317071	1.0000	0.8586	0.8674	0.0608
uid174072	0.317211	1.0000	0.8661	0.8724	0.0593
uid59227	0.317380	1.0000	0.8631	0.8666	0.0364
uid59887	0.317448	1.0000	0.8735	0.8692	0.0504
uid48129	0.317524	1.0000	0.8598	0.8665	0.0462
uid58739	0.317773	1.0000	0.8749	0.8833	0.0617
uid61245	0.317774	1.0000	0.8622	0.8793	0.0357
uid15862	0.317937	1.0000	0.8645	0.8569	0.0520
uid193764	0.318014	1.0000	0.8670	0.8653	0.0363
uid45897	0.318055	1.0000	0.8402	0.8586	0.0482
uid58933	0.318241	1.0000	0.8669	0.8706	0.0614
uid74393	0.318268	1.0000	0.8731	0.8707	0.0634
uid58193	0.318409	1.0000	0.8663	0.8679	0.0555
uid58097	0.318906	1.0000	0.8776	0.8664	0.0504
uid58199	0.319029	1.0000	0.8793	0.8657	0.0512
uid59581	0.319062	1.0000	0.8595	0.8657	0.0601
uid161161	0.319191	1.0000	0.8641	0.8714	0.0602
uid66305	0.319244	1.0000	0.8629	0.8644	0.0404
uid50325	0.319269	1.0000	0.8762	0.8762	0.0511
uid54335	0.319297	1.0000	0.8626	0.8750	0.0532
uid68053	0.319317	1.0000	0.8695	0.8638	0.0562
uid65447	0.319423	1.0000	0.8725	0.8687	0.0656
uid192186	0.319518	1.0000	0.8722	0.8681	0.0730
uid186740	0.319555	1.0000	0.8866	0.9072	0.0515
uid179904	0.319569	1.0000	0.8767	0.8934	0.0507
uid40861	0.319600	1.0000	0.8856	0.8757	0.0668
uid58713	0.319640	1.0000	0.8583	0.8539	0.0609
uid58829	0.319871	1.0000	0.8873	0.8664	0.0559
uid68445	0.319956	1.0000	0.8861	0.8711	0.0602
uid59037	0.320025	1.0000	0.8704	0.8670	0.0657
uid57599	0.320140	1.0000	0.8671	0.8710	0.0671
uid43327	0.320330	1.0000	0.8756	0.8793	0.0611
uid46523	0.320420	1.0000	0.8727	0.8753	0.0508
uid58937	0.320442	1.0000	0.8720	0.8705	0.0647
uid58241	0.320464	1.0000	0.8807	0.8771	0.0650
uid58441	0.320494	1.0000	0.8912	0.8683	0.0685
uid75101	0.320696	1.0000	0.8852	0.8764	0.0676
uid193771	0.320816	1.0000	0.8646	0.8808	0.0665
uid58451	0.320902	1.0000	0.8803	0.8705	0.0527
uid58069	0.321055	1.0000	0.8810	0.8734	0.0637
uid82373	0.321112	1.0000	0.8723	0.8818	0.0622
uid58439	0.321159	1.0000	0.8695	0.8606	0.0627
uid57731	0.321258	1.0000	0.8543	0.8656	0.0581
uid58995	0.321576	1.0000	0.8780	0.8765	0.0635
uid58749	0.321588	1.0000	0.8851	0.8793	0.0686
uid159003	0.321804	1.0000	0.8896	0.8970	0.0644
uid73585	0.321833	1.0000	0.8686	0.8627	0.0651
uid58661	0.321961	1.0000	0.8776	0.8720	0.0533
uid194120	0.322007	1.0000	0.8571	0.8630	0.0604
uid167486	0.322249	1.0000	0.8791	0.8742	0.0702
uid59075	0.322327	1.0000	0.8734	0.8799	0.0519
uid61587	0.322355	1.0000	0.8779	0.8876	0.0521
uid57601	0.322511	1.0000	0.8803	0.8738	0.0703
uid55771	0.322732	1.0000	0.8714	0.8673	0.0581
uid58295	0.322799	1.0000	0.8830	0.8830	0.0749
uid62901	0.322857	1.0000	0.8745	0.8731	0.0656
uid59277	0.322909	1.0000	0.8744	0.8744	0.0551
uid158851	0.323011	1.0000	0.8797	0.8672	0.0631
uid158167	0.323106	1.0000	0.8807	0.8745	0.0680
uid62101	0.323344	1.0000	0.8863	0.8769	0.0716
uid170612	0.323669	1.0000	0.8854	0.8766	0.0557
uid158377	0.323678	1.0000	0.8808	0.8699	0.0573
uid59279	0.323774	1.0000	0.8818	0.8682	0.0578
uid158379	0.323774	1.0000	0.8818	0.8700	0.0578
uid158381	0.323774	1.0000	0.8818	0.8700	0.0578
uid158375	0.323777	1.0000	0.8818	0.8682	0.0578
uid158383	0.323777	1.0000	0.8818	0.8700	0.0578
uid158373	0.323778	1.0000	0.8818	0.8682	0.0578
uid158531	0.323778	1.0000	0.8818	0.8682	0.0578
uid58449	0.323987	1.0000	0.8718	0.8681	0.0538
uid63345	0.324176	1.0000	0.8737	0.8985	0.0576
uid47509	0.324252	1.0000	0.8863	0.8903	0.0485
uid58095	0.324314	1.0000	0.8928	0.8875	0.0579
uid57653	0.324415	1.0000	0.8790	0.8622	0.0535
uid161977	0.324422	1.0000	0.8624	0.8887	0.0649
uid43247	0.324431	1.0000	0.8591	0.8767	0.0621
uid41865	0.324437	1.0000	0.8606	0.8560	0.0679
uid57743	0.324744	1.0000	0.8659	0.8850	0.0645
uid58447	0.324764	1.0000	0.8802	0.9089	0.0607
uid68453	0.324808	1.0000	0.8649	0.8641	0.0600
uid41019	0.324916	1.0000	0.8867	0.8835	0.0593
uid62131	0.325249	1.0000	0.8794	0.8950	0.0752
uid184079	0.325279	1.0000	0.8909	0.8895	0.0615
uid162135	0.325364	1.0000	0.8912	0.8921	0.0678
uid59433	0.325765	1.0000	0.8783	0.8899	0.0555
uid55403	0.325792	1.0000	0.8901	0.8879	0.0555
uid58445	0.326153	1.0000	0.8827	0.8698	0.0734
uid58453	0.326333	1.0000	0.9021	0.8858	0.0712
uid58505	0.326400	1.0000	0.8727	0.8681	0.0730
uid58843	0.326467	1.0000	0.9003	0.8835	0.0649
uid159519	0.326748	1.0000	0.8556	0.8667	0.1222
uid58941	0.327381	1.0000	0.8782	0.8706	0.0739
uid72795	0.327411	1.0000	0.8938	0.8921	0.0689
uid59155	0.327867	1.0000	0.8925	0.8840	0.0686
uid48815	0.328145	1.0000	0.8877	0.8944	0.0751
uid59129	0.328340	1.0000	0.8770	0.8921	0.0697
uid57955	0.328347	1.0000	0.8827	0.8776	0.0718
uid58533	0.328743	1.0000	0.8605	0.8899	0.0690
uid168059	0.328785	1.0000	0.8697	0.8545	0.0767
uid59115	0.328939	1.0000	0.8924	0.8877	0.0706
uid58377	0.329107	1.0000	0.9014	0.8818	0.0736
uid58249	0.329164	1.0000	0.8847	0.8666	0.0670
uid58549	0.329439	1.0000	0.8781	0.8801	0.0747
uid58805	0.329851	1.0000	0.8842	0.8802	0.0719
uid58187	0.329887	1.0000	0.8786	0.8716	0.0590
uid68741	0.329917	1.0000	0.8605	0.8837	0.1279
uid58527	0.330126	1.0000	0.8610	0.8759	0.0736
uid58991	0.330151	1.0000	0.8948	0.8785	0.0790
uid182483	0.330356	1.0000	0.8816	0.8834	0.0565
uid189951	0.330585	1.0000	0.8743	0.8827	0.0698
uid58997	0.330892	1.0000	0.8910	0.8818	0.0768
uid57865	0.331135	1.0000	0.8908	0.8834	0.0731
uid59023	0.331260	1.0000	0.8930	0.8764	0.0757
uid57635	0.331325	1.0000	0.8609	0.8902	0.0761
uid86865	0.331705	1.0000	0.8816	0.8621	0.0703
uid174512	0.331736	1.0000	0.8584	0.8938	0.0767
uid63403	0.332069	1.0000	0.8813	0.8806	0.0728
uid59405	0.332434	1.0000	0.8684	0.8847	0.0692
uid58845	0.332594	1.0000	0.8814	0.8904	0.0621
uid59081	0.332711	1.0000	0.8910	0.8726	0.0749
uid184823	0.332748	1.0000	0.8784	0.8695	0.0774
uid52605	0.332899	1.0000	0.8751	0.8764	0.0782
uid52607	0.332900	1.0000	0.8752	0.8713	0.0770
uid57745	0.332997	1.0000	0.8850	0.9017	0.0776
uid159685	0.333001	1.0000	0.8696	0.8708	0.0793
uid193772	0.333032	1.0000	0.8749	0.8749	0.0789
uid185179	0.333813	1.0000	0.8872	0.8840	0.0720
uid58905	0.333950	1.0000	0.8982	0.8889	0.0774
uid57603	0.333990	1.0000	0.8760	0.8741	0.0784
uid189950	0.334461	1.0000	0.8694	0.8882	0.0755
uid58269	0.334539	1.0000	0.8898	0.8826	0.0757
uid176372	0.335032	1.0000	0.8783	0.8783	0.0807
uid57735	0.335865	1.0000	0.8863	0.8816	0.0761
uid162149	0.336050	1.0000	0.8808	0.8898	0.0832
uid58873	0.336067	1.0000	0.8980	0.8900	0.0731
uid57655	0.336507	1.0000	0.8867	0.8919	0.0850
uid83615	0.337023	1.0000	0.8929	0.8866	0.0780
uid58443	0.337232	1.0000	0.8781	0.8774	0.0791
uid58019	0.337382	1.0000	0.8930	0.8922	0.0683
uid58921	0.337467	1.0000	0.8945	0.8742	0.0710
uid158855	0.339020	1.0000	0.8906	0.8819	0.0780
uid71131	0.339201	1.0000	0.8923	0.8868	0.0713
uid158853	0.339220	1.0000	0.8933	0.8814	0.0798
uid62937	0.339501	1.0000	0.8953	0.8895	0.0728
uid57833	0.339618	1.0000	0.8930	0.8912	0.0753
uid158857	0.339667	1.0000	0.8944	0.8842	0.0772
uid58113	0.339688	1.0000	0.8958	0.8991	0.0753
uid83613	0.339694	1.0000	0.8978	0.8813	0.0747
uid59241	0.339797	1.0000	0.8929	0.8824	0.0725
uid59015	0.339859	1.0000	0.8905	0.8881	0.0733
uid162161	0.340556	1.0000	0.8857	0.8746	0.0908
uid57927	0.340854	1.0000	0.8890	0.8874	0.0730
uid83617	0.341070	1.0000	0.8898	0.8874	0.0730
uid159871	0.341078	1.0000	0.8898	0.8874	0.0730
uid59009	0.341458	1.0000	0.8949	0.8861	0.0732
uid82343	0.341491	1.0000	0.8951	0.8887	0.0753
uid59319	0.342214	1.0000	0.8966	0.8895	0.0737
uid46085	0.346718	1.0000	0.8928	0.8859	0.0832
uid70791	0.361573	1.0000	0.9008	0.8847	0.1144
uid58971	0.364124	1.0000	0.9013	0.9040	0.1082
uid80859	0.365213	1.0000	0.9122	0.9008	0.1407
uid68279	0.365318	1.0000	0.8865	0.8984	0.1158
uid62107	0.367018	1.0000	0.9142	0.9037	0.1057
uid58675	0.367810	1.0000	0.9007	0.8962	0.1067
uid67387	0.368376	1.0000	0.9062	0.8970	0.1122
uid59105	0.370083	1.0000	0.8740	0.8770	0.1118
uid68321	0.370144	1.0000	0.8786	0.8878	0.1112
uid58207	0.371013	1.0000	0.8924	0.9046	0.1069
uid162107	0.371710	1.0000	0.8743	0.8942	0.1152
uid58353	0.372134	1.0000	0.8912	0.8990	0.1088
uid58499	0.373574	1.0000	0.8845	0.8973	0.1187
uid58273	0.373575	1.0000	0.9183	0.9121	0.1107
uid58613	0.373846	1.0000	0.9074	0.8981	0.1139
uid58373	0.373857	1.0000	0.8913	0.8952	0.1127
uid58155	0.374391	1.0000	0.9089	0.9119	0.1299
uid59437	0.375146	1.0000	0.9198	0.9088	0.1151
uid162105	0.375151	1.0000	0.8833	0.9004	0.1210
uid58429	0.375447	1.0000	0.9176	0.9142	0.1155
uid178369	0.375467	1.0000	0.9009	0.9009	0.1267
uid58595	0.375715	1.0000	0.8866	0.8935	0.1214
uid164779	0.375938	1.0000	0.8952	0.8976	0.1181
uid58085	0.376016	1.0000	0.9133	0.9190	0.1142
uid58703	0.376130	1.0000	0.9165	0.9122	0.1252
uid48825	0.376181	1.0000	0.9112	0.9067	0.1249
uid57649	0.376186	1.0000	0.9045	0.8998	0.1178
uid181998	0.376399	1.0000	0.8828	0.8979	0.1206
uid161973	0.376417	1.0000	0.8818	0.9000	0.1193
uid89379	0.376531	1.0000	0.8802	0.8917	0.1187
uid67319	0.376544	1.0000	0.9148	0.9221	0.1232
uid62961	0.376559	1.0000	0.9076	0.9037	0.1260
uid89373	0.376578	1.0000	0.8813	0.8917	0.1187
uid42497	0.376693	1.0000	0.9055	0.9120	0.1139
uid54411	0.376926	1.0000	0.9140	0.9083	0.1318
uid61643	0.377101	1.0000	0.9183	0.9142	0.1296
uid58811	0.377185	1.0000	0.8801	0.8927	0.1210
uid58547	0.378118	1.0000	0.9102	0.9037	0.1315
uid58427	0.378435	1.0000	0.9086	0.9114	0.1276
uid176500	0.378470	1.0000	0.9097	0.9123	0.1175
uid57589	0.378593	1.0000	0.8847	0.8987	0.1211
uid58693	0.378598	1.0000	0.8849	0.8965	0.1209
uid158163	0.379481	1.0000	0.9078	0.9136	0.1212
uid59131	0.379509	1.0000	0.9085	0.9070	0.1351
uid58999	0.379576	1.0000	0.8819	0.8950	0.1229
uid58321	0.379884	1.0000	0.9215	0.9026	0.1373
uid58939	0.379972	1.0000	0.8877	0.9020	0.1243
uid58459	0.380223	1.0000	0.9012	0.8939	0.1182
uid194444	0.380351	1.0000	0.9263	0.9087	0.1360
uid193774	0.380427	1.0000	0.9226	0.9103	0.1352
uid159539	0.380691	1.0000	0.9158	0.9124	0.1324
uid57595	0.380707	1.0000	0.9129	0.9028	0.1314
uid58687	0.380838	1.0000	0.8850	0.8970	0.1234
uid74431	0.381061	1.0000	0.9098	0.9024	0.1409
uid57889	0.381087	1.0000	0.9244	0.9096	0.1377
uid73179	0.381163	1.0000	0.9158	0.8997	0.1354
uid57887	0.381232	1.0000	0.9137	0.9050	0.1319
uid54341	0.381362	1.0000	0.8870	0.8990	0.1238
uid43163	0.381911	1.0000	0.8995	0.9026	0.1206
uid59233	0.381945	1.0000	0.9131	0.9110	0.1243
uid184011	0.381954	1.0000	0.8826	0.8944	0.1455
uid57609	0.382181	1.0000	0.8978	0.8996	0.1240
uid58361	0.382227	1.0000	0.9044	0.9053	0.1416
uid58611	0.382263	1.0000	0.9034	0.8979	0.1114
uid86885	0.382400	1.0000	0.8948	0.8983	0.1235
uid81775	0.382777	1.0000	0.9173	0.9181	0.1291
uid193710	0.382954	1.0000	0.8949	0.8940	0.1268
uid46099	0.383113	1.0000	0.9130	0.8976	0.1254
uid191340	0.383295	1.0000	0.9087	0.9077	0.1260
uid58733	0.383460	1.0000	0.9003	0.8969	0.1231
uid58231	0.383474	1.0000	0.9170	0.9065	0.1493
uid48801	0.383546	1.0000	0.9004	0.8978	0.1264
uid41317	0.383886	1.0000	0.9153	0.9095	0.1442
uid59207	0.383920	1.0000	0.9107	0.9038	0.1255
uid162133	0.384376	1.0000	0.9133	0.9088	0.1365
uid178913	0.384400	1.0000	0.9249	0.9249	0.1223
uid177516	0.384441	1.0000	0.9166	0.9229	0.1226
uid58391	0.384516	1.0000	0.9261	0.9119	0.1467
uid162199	0.384565	1.0000	0.9181	0.9013	0.1303
uid58657	0.384692	1.0000	0.9248	0.9120	0.1296
uid58211	0.384692	1.0000	0.9020	0.8942	0.1255
uid170535	0.384775	1.0000	0.8959	0.8908	0.1229
uid170534	0.384899	1.0000	0.9019	0.8967	0.1259
uid60487	0.384923	1.0000	0.9143	0.9151	0.1528
uid66307	0.385153	1.0000	0.9132	0.9078	0.1200
uid72473	0.385335	1.0000	0.9206	0.9058	0.1265
uid58021	0.385616	1.0000	0.9005	0.8970	0.1180
uid81081	0.386147	1.0000	0.9107	0.9035	0.1345
uid57615	0.386150	1.0000	0.9193	0.9200	0.1237
uid58209	0.386377	1.0000	0.9069	0.8990	0.1271
uid57593	0.386599	1.0000	0.9174	0.9060	0.1338
uid57613	0.386627	1.0000	0.9160	0.9166	0.1208
uid61647	0.386678	1.0000	0.9167	0.9014	0.1272
uid177517	0.386825	1.0000	0.9264	0.9290	0.1225
uid57643	0.386837	1.0000	0.9206	0.9304	0.1258
uid66301	0.386973	1.0000	0.9185	0.9051	0.1429
uid49953	0.387481	1.0000	0.9115	0.9025	0.1229
uid50539	0.387626	1.0000	0.9128	0.9008	0.1399
uid66391	0.387649	1.0000	0.9180	0.9103	0.1240
uid176370	0.388257	1.0000	0.9279	0.9181	0.1458
uid59899	0.388281	1.0000	0.9136	0.9060	0.1291
uid58967	0.388370	1.0000	0.9107	0.8987	0.1351
uid205541	0.388408	1.0000	0.9063	0.9000	0.1320
uid42975	0.388465	1.0000	0.9277	0.9189	0.1463
uid49469	0.388581	1.0000	0.9055	0.9095	0.1350
uid193704	0.388819	1.0000	0.9102	0.9108	0.1420
uid68745	0.388821	1.0000	0.9124	0.9080	0.1323
uid58081	0.388878	1.0000	0.9296	0.9290	0.1455
uid57849	0.388988	1.0000	0.9125	0.9047	0.1284
uid174460	0.389138	1.0000	0.9280	0.9169	0.1458
uid75113	0.389463	1.0000	0.9159	0.9106	0.1379
uid58387	0.389495	1.0000	0.9300	0.9224	0.1514
uid58859	0.389502	1.0000	0.9076	0.9063	0.1270
uid162023	0.389564	1.0000	0.9127	0.9148	0.1335
uid58189	0.389564	1.0000	0.9068	0.9092	0.1499
uid197194	0.389612	1.0000	0.8913	0.8993	0.1201
uid58383	0.389866	1.0000	0.9250	0.9157	0.1493
uid58047	0.389876	1.0000	0.9240	0.9128	0.1338
uid58515	0.389950	1.0000	0.9322	0.9193	0.1444
uid58389	0.390207	1.0000	0.9290	0.9208	0.1467
uid46181	0.390248	1.0000	0.9096	0.9130	0.1611
uid73771	0.390456	1.0000	0.8995	0.9007	0.1244
uid162511	0.390560	1.0000	0.9243	0.9231	0.1433
uid58603	0.390574	1.0000	0.9193	0.9200	0.1404
[truncated: 515 more rows]
