# Supplementary material for: Quickly Finding Orthologs as Reciprocal Best Hits with BLAT, LAST, and UBLAST: How Much Do We Miss?
Source: PLoS One. 2014 Jul 11;9(7):e101850. doi: 10.1371/journal.pone.0101850 (PMC4094424; doi:10.1371/journal.pone.0101850)
Supplement: Table Set S2 — These tables contain reciprocal best hit counts and homolog pair counts organized on a per query genome fashion. The directory contains the R-script used to run the t-tests comparing the results from each program, and a table with the results of these t-tests. (ZIP) [file pone.0101850.s002.zip › S2-Tables-Stats-Pairs/uid57779.t-test]

statistic.t	parameter.df	p.value	conf.int1	conf.int2	estimate.mean.of.the.differences	null.value.difference.in.means	alternative	method	data.name
unlist.t.test.blat.last.	-117.967609205042	2509	0	-2969.07865404753	-2871.98588778514	-2920.53227091633	0	two.sided	Paired t-test	homologs$blat and homologs$last
unlist.t.test.blat.usearch7.	-81.7593260252434	2509	0	-3345.21842359124	-3188.51384732509	-3266.86613545817	0	two.sided	Paired t-test	homologs$blat and homologs$usearch7
unlist.t.test.blat.blastp.	-77.173602222747	2509	0	-7769.84158909591	-7384.77673759731	-7577.30916334661	0	two.sided	Paired t-test	homologs$blat and homologs$blastp
unlist.t.test.last.usearch7.	-20.0460043671784	2509	4.93406856645724e-83	-380.212412322105	-312.455316761561	-346.333864541833	0	two.sided	Paired t-test	homologs$last and homologs$usearch7
unlist.t.test.last.blastp.	-62.1721868488142	2509	0	-4803.65157303985	-4509.90221182071	-4656.77689243028	0	two.sided	Paired t-test	homologs$last and homologs$blastp
unlist.t.test.usearch7.blastp.	-73.5075331839084	2509	0	-4425.42975378379	-4195.4563019931	-4310.44302788845	0	two.sided	Paired t-test	homologs$usearch7 and homologs$blastp
unlist.t.test.blat.last.	-113.867391964103	2470	0	-709.45060440066	-685.429201346001	-697.439902873331	0	two.sided	Paired t-test	rbh$blat and rbh$last
unlist.t.test.blat.usearch7.	-111.048968262387	2470	0	-706.201663294018	-681.693925536415	-693.947794415217	0	two.sided	Paired t-test	rbh$blat and rbh$usearch7
unlist.t.test.blat.blastp.	-118.567927190903	2470	0	-825.867727185473	-798.99508139405	-812.431404289761	0	two.sided	Paired t-test	rbh$blat and rbh$blastp
unlist.t.test.last.usearch7.	12.0442145964788	2509	1.61177702145681e-32	3.15831032000404	4.38670960031468	3.77250996015936	0	two.sided	Paired t-test	rbh$last and rbh$usearch7
unlist.t.test.last.blastp.	-121.766572911751	2509	0	-116.814293631626	-113.111602782717	-114.962948207171	0	two.sided	Paired t-test	rbh$last and rbh$blastp
unlist.t.test.usearch7.blastp.	-124.460507654051	2509	0	-120.606168357024	-116.864747977638	-118.735458167331	0	two.sided	Paired t-test	rbh$usearch7 and rbh$blastp
unlist.t.test.blat.last.	-55.3908986719969	2509	0	-0.132614322526725	-0.1235459165171	-0.128080119521912	0	two.sided	Paired t-test	rbh_hom_norm$blat and rbh_hom_norm$last
unlist.t.test.blat.usearch7.	-48.5602888001424	2509	0	-0.135131598087132	-0.124641708685777	-0.129886653386454	0	two.sided	Paired t-test	rbh_hom_norm$blat and rbh_hom_norm$usearch7
unlist.t.test.blat.blastp.	-16.1579566763623	2509	6.03142563590749e-56	-0.0509741556522924	-0.0399408244273888	-0.0454574900398406	0	two.sided	Paired t-test	rbh_hom_norm$blat and rbh_hom_norm$blastp
unlist.t.test.last.usearch7.	-2.97491461045727	2509	0.00295866530660896	-0.00299730760823081	-0.000615760120852856	-0.00180653386454183	0	two.sided	Paired t-test	rbh_hom_norm$last and rbh_hom_norm$usearch7
unlist.t.test.last.blastp.	128.336249454664	2509	0	0.0813601994521909	0.0838850595119526	0.0826226294820717	0	two.sided	Paired t-test	rbh_hom_norm$last and rbh_hom_norm$blastp
unlist.t.test.usearch7.blastp.	160.176536305146	2509	0	0.0833955663588107	0.0854627603344164	0.0844291633466135	0	two.sided	Paired t-test	rbh_hom_norm$usearch7 and rbh_hom_norm$blastp
