# Supplementary material for: Quickly Finding Orthologs as Reciprocal Best Hits with BLAT, LAST, and UBLAST: How Much Do We Miss?
Source: PLoS One. 2014 Jul 11;9(7):e101850. doi: 10.1371/journal.pone.0101850 (PMC4094424; doi:10.1371/journal.pone.0101850)
Supplement: Table Set S2 — These tables contain reciprocal best hit counts and homolog pair counts organized on a per query genome fashion. The directory contains the R-script used to run the t-tests comparing the results from each program, and a table with the results of these t-tests. (ZIP) [file pone.0101850.s002.zip › S2-Tables-Stats-Pairs/uid57893.Homologs.tbl]

Genome	GSS	blastp	usearch7	last	blat
uid1433	0.124482	4033	1769	1476	497
uid39575	0.140010	2186	1033	1045	327
uid13961	0.159030	3777	1561	1421	439
uid12377	0.166811	2253	1062	1079	346
uid10698	0.170380	2885	1263	1205	381
uid10623	0.170789	1999	941	974	307
uid197195	0.171533	560	354	442	44
uid170731	0.171581	624	367	446	52
uid39439	0.172332	2439	1136	1153	343
uid162029	0.172762	606	379	444	49
uid63665	0.173033	542	330	401	52
uid61897	0.175069	616	372	459	63
uid82367	0.175343	620	388	451	52
uid62461	0.175756	623	385	449	50
uid155	0.176312	1055	481	559	114
uid171259	0.177385	604	367	462	51
uid59311	0.177947	96	55	65	7
uid14003	0.178302	4219	1747	1577	495
uid39573	0.178526	2284	1012	1059	335
uid38659	0.183631	2419	1129	1140	380
uid18881	0.184120	2749	1179	1169	341
uid14005	0.184362	171	101	118	40
uid12410	0.184389	2662	1182	1161	354
uid205052	0.185643	1615	725	909	71
uid162053	0.187793	1615	727	902	71
uid59325	0.188557	1129	607	702	75
uid58205	0.189584	1777	774	928	71
uid68691	0.190040	1269	708	761	75
uid57711	0.190125	891	506	666	78
uid181997	0.190240	1290	670	780	74
uid58887	0.190314	892	501	664	79
uid58059	0.190582	1624	735	912	76
uid51695	0.190636	1159	649	749	78
uid60859	0.191849	1222	674	761	75
uid168665	0.191992	1223	686	730	72
uid57993	0.192297	1307	719	827	87
uid162087	0.192460	1253	654	784	74
uid161999	0.192599	1305	717	827	87
uid53543	0.192736	1439	766	900	90
uid58039	0.192863	1734	767	947	76
uid173371	0.193306	1014	560	752	84
uid59011	0.193676	907	524	638	80
uid172733	0.193924	104	54	72	10
uid57729	0.194250	1805	952	949	110
uid58061	0.194640	1300	741	812	92
uid57707	0.195068	1037	576	753	89
uid162001	0.195104	1365	735	894	89
uid172628	0.195226	1287	708	803	80
uid172629	0.195341	1288	700	809	79
uid87003	0.195346	1261	647	776	72
uid197154	0.195480	1555	827	932	95
uid172627	0.195667	1292	707	804	78
uid58773	0.195790	83	45	64	14
uid172626	0.195824	1289	720	801	79
uid172631	0.195960	1286	708	809	80
uid172630	0.196005	1284	711	806	79
uid172624	0.196014	1285	707	807	79
uid172625	0.196014	1284	707	811	79
uid46679	0.196052	1299	709	830	70
uid62099	0.196132	1534	814	929	102
uid61619	0.196519	1245	685	785	73
uid172732	0.196736	100	54	71	9
uid173370	0.196863	1020	559	740	83
uid162027	0.197070	950	523	690	87
uid173372	0.197124	1037	576	767	90
uid173373	0.197860	1026	570	756	89
uid184824	0.198312	1140	664	730	89
uid41875	0.200065	951	545	654	77
uid58077	0.200288	987	549	655	74
uid61569	0.200408	1482	821	884	100
uid57709	0.200866	1100	604	722	95
uid85495	0.201458	1102	606	723	95
uid185759	0.201672	1096	603	724	95
uid82341	0.201818	3254	1513	1460	232
uid172734	0.202346	100	52	73	11
uid57829	0.202731	1092	601	722	84
uid57809	0.202777	1092	598	725	84
uid57997	0.202823	1092	599	724	84
uid47087	0.202842	1395	741	843	80
uid57811	0.203969	1093	598	725	84
uid159529	0.204572	1082	594	712	82
uid58031	0.204620	1414	775	878	96
uid197153	0.205213	1467	801	886	96
uid203361	0.205524	1113	616	797	110
uid196777	0.205784	1028	533	689	84
uid196781	0.206029	1028	541	689	86
uid196780	0.206029	1028	541	689	86
uid58869	0.206727	1292	621	704	57
uid172736	0.207503	86	47	62	13
uid172735	0.207527	89	45	63	11
uid59349	0.207688	1026	536	692	85
uid202216	0.207740	2385	1072	1249	193
uid175575	0.207975	1145	623	759	89
uid65271	0.208160	3673	1613	1654	265
uid43093	0.208185	2818	1276	1370	277
uid159993	0.208210	1023	536	685	80
uid196769	0.208333	1026	536	683	85
uid196770	0.208344	1026	535	693	85
uid196771	0.208453	1026	536	683	85
uid159879	0.208464	1026	538	683	82
uid159881	0.208464	1026	538	676	82
uid196782	0.208541	1028	541	688	86
uid196792	0.208556	1028	537	684	83
uid59351	0.208566	1026	534	683	85
uid196779	0.208576	1029	538	680	86
uid196774	0.208601	1029	536	688	86
uid196773	0.208605	1029	540	687	86
uid196772	0.208630	1030	538	694	86
uid68843	0.208661	1025	531	680	82
uid196776	0.208662	1029	538	692	86
uid196775	0.208675	1029	538	685	86
uid196778	0.208677	1030	540	694	86
uid162335	0.208710	1089	631	730	114
uid172738	0.208711	875	410	575	71
uid205053	0.208712	1599	837	914	108
uid161409	0.208774	1030	543	689	87
uid161353	0.208781	1030	542	689	87
uid161361	0.208782	1027	540	695	87
uid161377	0.208794	1030	541	689	87
uid167484	0.208899	1030	538	694	86
uid193712	0.208901	1029	536	685	86
uid193713	0.208909	1029	536	679	86
uid167485	0.208910	1030	537	694	86
uid167483	0.208913	1030	536	686	86
uid161995	0.208916	1031	541	686	86
uid161369	0.208923	1027	538	684	86
uid57785	0.208934	975	521	667	81
uid159863	0.208935	1025	535	683	85
uid161403	0.208941	1030	539	685	86
uid196793	0.208969	1028	536	683	83
uid175578	0.208995	1157	622	766	92
uid196789	0.208998	1028	537	676	83
uid66189	0.209002	1384	805	887	111
uid196798	0.209008	1028	536	684	83
uid196794	0.209033	1028	537	676	83
uid196790	0.209037	1026	537	689	83
uid196784	0.209047	1030	537	675	82
uid196785	0.209053	1030	538	683	82
uid196795	0.209060	1028	539	684	83
uid196796	0.209062	1028	538	676	83
uid196791	0.209062	1028	537	684	83
uid196788	0.209062	1028	537	676	83
uid196799	0.209062	1028	537	676	83
uid196787	0.209062	1028	537	676	83
uid196786	0.209072	1030	534	683	83
uid196797	0.209086	1030	536	681	83
uid58333	0.209110	1030	541	691	87
uid196783	0.209235	1029	538	682	82
uid58005	0.209305	1104	620	765	78
uid57637	0.209311	1029	538	689	87
uid61635	0.209332	1028	537	693	83
uid61633	0.209342	1031	534	683	83
uid198643	0.209405	1031	536	682	83
uid198644	0.209405	1031	537	682	83
uid196800	0.209677	1031	535	681	83
uid175574	0.209680	1137	622	750	85
uid175572	0.209850	1135	615	757	88
uid66295	0.210020	1147	586	775	99
uid175573	0.210121	1148	619	762	90
uid66603	0.210195	1944	954	1040	153
uid58101	0.210195	4231	1726	1751	300
uid175576	0.210229	1120	622	751	87
uid57783	0.210468	1160	609	774	97
uid175571	0.210539	1132	618	742	84
uid61621	0.210560	1003	493	628	55
uid57963	0.210666	1142	607	764	91
uid46841	0.210732	481	273	359	50
uid162137	0.210853	4261	1755	1769	307
uid162177	0.210905	4123	1647	1735	296
uid162059	0.210982	4281	1722	1816	304
uid175579	0.211363	1135	620	748	89
uid175577	0.211451	1139	626	753	89
uid80745	0.211556	4293	1768	1807	314
uid80733	0.211670	4357	1784	1822	310
uid48071	0.211702	4476	1793	1860	316
uid49489	0.211806	3644	1563	1683	282
uid158869	0.211978	3151	1378	1517	300
uid162063	0.212040	1146	617	755	88
uid159527	0.212060	1148	620	758	88
uid179070	0.212062	1147	616	761	89
uid159525	0.212067	1148	625	760	88
uid80731	0.212083	2743	1253	1320	228
uid159523	0.212089	1148	622	758	87
uid159521	0.212140	1147	621	758	88
uid80735	0.212356	4437	1790	1859	314
uid58493	0.212378	4632	2095	1889	356
uid205054	0.212395	1825	901	971	113
uid57971	0.212464	1155	627	776	92
uid159845	0.212494	1144	621	767	86
uid41333	0.212551	3488	1728	1761	302
uid63621	0.212759	1147	624	760	87
uid198524	0.212778	4314	1749	1805	306
uid158871	0.212782	3150	1376	1507	310
uid189026	0.212939	1096	585	714	86
uid49331	0.213006	3257	1398	1504	286
uid67349	0.213068	4560	2119	2003	405
uid176501	0.213187	4395	1769	1826	310
uid168257	0.213225	3488	1702	1588	254
uid43163	0.213372	3590	1646	1669	345
uid89375	0.213377	2448	1178	1205	216
uid58963	0.213379	1775	776	1062	120
uid162031	0.213427	1302	746	812	113
uid58993	0.213703	4431	2186	2071	461
uid59883	0.213732	2931	1309	1480	286
uid60849	0.213747	1302	744	814	114
uid58511	0.213827	4434	2196	2071	470
uid162165	0.213861	1082	605	736	110
uid186842	0.214045	3448	1684	1485	252
uid72481	0.214051	1016	579	700	78
uid163693	0.214213	3231	1395	1545	325
uid51877	0.214237	3193	1594	1552	260
uid42615	0.214265	10849	4125	2968	814
uid58793	0.214416	1053	613	717	110
uid49661	0.214539	2821	1416	1419	230
uid182935	0.214583	1448	770	928	184
uid167988	0.214643	2919	1265	1436	297
uid58125	0.214652	1078	599	739	110
uid162045	0.214696	3356	1551	1672	354
uid177081	0.214705	1063	590	724	107
uid58653	0.214784	1075	629	725	106
uid177930	0.214786	1045	606	730	110
uid158867	0.214862	3233	1408	1550	322
uid158861	0.214886	3629	1627	1704	348
uid61627	0.215141	2689	1267	1314	194
uid54207	0.215268	2694	1322	1391	227
uid58791	0.215344	1072	621	725	114
uid59545	0.215387	2925	1297	1431	288
uid159867	0.215527	1124	664	753	112
uid59357	0.215700	3219	1412	1540	320
uid59359	0.215703	3221	1415	1537	320
uid193702	0.215720	4160	1825	1867	373
uid158865	0.215728	3221	1406	1528	320
uid83125	0.215749	7100	3257	2683	519
uid61589	0.215929	5399	2453	2141	474
uid59111	0.215969	4346	2032	1873	301
uid58911	0.215971	3216	1405	1566	311
uid58899	0.216007	4422	1974	1938	423
uid58331	0.216027	1502	805	894	101
uid161919	0.216027	3297	1626	1608	272
uid161241	0.216054	1139	647	750	111
uid49131	0.216073	4038	1808	1784	353
uid62695	0.216093	3478	1566	1662	355
uid59197	0.216114	2061	991	1079	182
uid55487	0.216216	3263	1505	1622	336
uid57651	0.216295	4103	1827	1749	300
uid82951	0.216380	4040	1869	1826	312
uid193774	0.216403	4429	1964	1887	467
uid58969	0.216431	6368	2794	2405	532
uid176367	0.216462	4400	2040	1907	416
uid46989	0.216550	3511	1726	1767	288
uid194444	0.216630	4459	2040	1892	466
uid176921	0.216826	4335	1675	1854	362
uid163691	0.216907	3224	1404	1547	326
uid58311	0.216937	1061	598	729	119
uid88075	0.216952	798	442	540	83
uid61629	0.216954	9789	4436	3001	871
uid71231	0.217014	1072	627	729	110
uid60837	0.217045	4554	2242	2009	351
uid62693	0.217050	3578	1601	1698	353
uid58155	0.217220	3590	1680	1590	347
uid174812	0.217291	6865	2960	2446	554
uid59289	0.217374	2001	1036	1194	184
uid197361	0.217392	4376	1842	1918	345
uid162513	0.217435	3321	1409	1589	340
uid161197	0.217436	1085	623	720	109
uid57705	0.217458	1401	632	900	107
uid58525	0.217462	1267	749	805	110
uid158863	0.217526	3959	1785	1848	362
uid159865	0.217535	4984	2089	2030	459
uid58677	0.217564	5257	2142	2115	473
uid59113	0.217761	6823	2920	2540	453
uid170533	0.217852	7300	2674	2440	513
uid62207	0.217870	4925	2364	2068	480
uid179068	0.217885	4279	1951	1864	395
uid58055	0.217898	1291	626	758	104
uid68837	0.217930	2180	1110	1181	206
uid46839	0.218011	4973	2333	2239	502
uid59139	0.218014	4996	2243	2108	529
uid41403	0.218032	5542	2376	2246	492
uid80743	0.218127	3482	1712	1807	300
uid59267	0.218332	4421	2113	1961	517
uid72937	0.218361	2051	1085	1191	192
uid58263	0.218382	3732	1823	1757	406
uid59225	0.218385	1051	598	730	113
uid59131	0.218394	3765	1724	1629	349
uid57887	0.218471	4093	1892	1780	442
uid58649	0.218515	5806	2424	2271	539
uid177079	0.218541	4468	2064	1882	332
uid61643	0.218557	4084	1892	1774	436
uid43211	0.218572	2698	1257	1458	267
uid87067	0.218619	1204	610	764	123
uid57889	0.218622	4498	2008	1921	464
uid58067	0.218631	6441	2641	2331	573
uid162333	0.218654	10532	4383	2892	901
uid57929	0.218669	2451	1243	1393	215
uid46943	0.218670	4975	2334	2219	503
uid41297	0.218685	8050	3752	2693	857
uid59429	0.218701	1017	574	689	95
uid176920	0.218740	1196	618	768	118
uid201428	0.218858	1204	617	766	122
uid43091	0.218929	4240	1813	1870	418
uid67407	0.218944	2236	998	1170	209
uid65091	0.218944	2215	883	995	157
uid156845	0.218965	1322	667	816	91
uid48829	0.218969	5616	2300	2220	488
uid59087	0.219048	884	595	725	95
uid58977	0.219085	1268	647	793	130
uid87065	0.219089	1195	620	763	122
uid40845	0.219117	7201	2975	2522	665
uid193707	0.219139	8103	3776	2681	858
uid60163	0.219158	3705	1606	1678	350
uid67985	0.219173	3616	1641	1719	280
uid159543	0.219173	1190	605	762	123
uid59195	0.219191	3380	1479	1724	243
uid193770	0.219210	3498	1605	1790	392
uid58879	0.219244	2111	977	1129	206
uid57595	0.219292	4149	1885	1797	445
uid179202	0.219299	4421	1919	1935	382
uid49535	0.219299	3685	1601	1703	304
uid184826	0.219317	11197	4718	3048	1039
uid58111	0.219330	728	430	555	105
uid178352	0.219361	5311	2357	2126	366
uid87069	0.219363	1203	615	769	122
uid57961	0.219392	1400	615	901	106
uid57939	0.219397	3421	1548	1697	349
uid202217	0.219412	2796	1281	1393	264
uid59407	0.219479	3351	1667	1759	281
uid58065	0.219554	3658	1789	1829	347
uid62923	0.219610	6882	3316	2539	693
uid62083	0.219674	662	364	474	77
uid41425	0.219725	6983	3170	2550	577
uid59099	0.219780	3187	1457	1517	310
uid159669	0.219790	3741	1654	1832	353
uid159675	0.219791	3636	1639	1753	352
uid55253	0.219843	4265	1961	1924	404
uid176365	0.219844	4145	1920	1866	391
uid58833	0.219871	3557	1635	1669	349
uid161957	0.219883	3754	1870	1864	353
uid58147	0.219907	6928	3040	2635	557
uid68739	0.219973	559	312	408	56
uid83609	0.220028	3763	1677	1840	357
uid162175	0.220063	3801	1686	1828	353
uid66593	0.220073	3245	1571	1583	245
uid58079	0.220085	1919	1033	1138	156
uid62789	0.220094	6206	2580	2308	525
uid159677	0.220121	3795	1702	1823	362
uid172737	0.220256	821	419	555	94
uid57585	0.220293	1199	609	763	118
uid63629	0.220298	5980	2633	2411	519
uid57641	0.220320	1976	926	1079	203
uid61611	0.220370	4790	2152	1977	433
uid194120	0.220391	2307	1077	1205	264
uid168181	0.220410	3345	1685	1609	263
uid87051	0.220424	1204	612	766	122
uid184076	0.220507	4496	2206	1949	388
uid162167	0.220539	3538	1588	1764	347
uid58285	0.220548	3297	1560	1618	270
uid58559	0.220552	3471	1516	1725	360
uid73759	0.220565	4171	2111	1932	438
uid43413	0.220608	6935	2896	2536	495
uid158845	0.220625	386	236	282	35
uid59049	0.220656	5783	2591	2209	394
uid57853	0.220662	807	473	564	73
uid202219	0.220672	10943	4477	2981	834
uid59409	0.220677	3997	1754	1819	346
uid41169	0.220687	3494	1758	1682	299
uid58449	0.220737	8410	3580	3038	819
uid88063	0.220743	1127	553	738	92
uid63401	0.220765	3311	1627	1599	268
uid50555	0.220775	3864	1579	1752	285
uid57881	0.220783	3753	1878	1848	359
uid54411	0.220799	3899	1795	1674	396
uid57643	0.220857	1786	789	979	137
uid159673	0.220859	3659	1649	1780	356
uid50585	0.220862	3890	1744	1881	370
uid58451	0.220867	7645	3260	2877	782
uid203791	0.220872	10669	4273	2946	809
uid58159	0.220872	1078	547	715	92
uid58321	0.220924	4250	1959	1814	436
uid54249	0.220936	3452	1756	1819	402
uid58933	0.220936	7179	2933	2778	681
uid68445	0.220950	2277	1122	1314	219
uid157909	0.220977	3645	1657	1782	362
uid193708	0.220992	4769	2146	1983	432
uid195560	0.221011	3888	1820	1794	331
uid57905	0.221024	4786	2147	1985	432
uid68067	0.221045	3088	1512	1497	229
uid58445	0.221066	7731	3236	2793	732
uid158157	0.221077	1597	896	1061	186
uid83157	0.221077	2869	1277	1345	205
uid66777	0.221081	6214	2841	2456	563
uid176366	0.221098	4299	1984	1889	407
uid57581	0.221098	1122	640	753	106
uid193714	0.221100	3864	1813	1778	344
uid61409	0.221131	1719	818	1001	228
uid58547	0.221153	3833	1776	1667	365
uid58405	0.221165	1524	759	910	111
uid57957	0.221189	8178	3817	2780	858
uid197184	0.221205	3265	1444	1614	301
uid169879	0.221269	4363	1883	1987	396
uid57967	0.221327	8995	4177	2917	1033
uid68447	0.221342	1214	620	773	121
uid58597	0.221351	7829	3165	2765	612
uid57999	0.221359	661	360	465	83
uid82363	0.221376	964	530	695	120
uid59379	0.221389	6521	3070	2574	564
uid49049	0.221404	2946	1330	1511	295
uid72473	0.221404	4498	2089	1936	419
uid73585	0.221406	2298	1095	1191	264
uid159659	0.221408	4505	1919	1985	410
uid49871	0.221435	7963	3635	2706	816
uid73421	0.221437	2879	1345	1411	230
uid84317	0.221460	3937	1727	1781	339
uid54205	0.221486	3638	1788	1734	296
uid58965	0.221564	6631	2854	2546	619
uid61577	0.221617	4344	1817	1953	351
uid59053	0.221627	5003	2060	2111	468
uid58725	0.221637	8334	3786	2843	757
uid58577	0.221653	907	461	603	95
uid182482	0.221731	4393	2185	1921	492
uid162065	0.221732	8711	3835	2877	785
uid67313	0.221739	8711	3832	2861	784
uid54717	0.221747	7372	3234	2732	632
uid67315	0.221753	8709	3835	2874	785
uid58979	0.221859	5856	2816	2469	538
uid68291	0.221873	4353	1865	1948	393
uid197215	0.221875	562	315	408	57
uid68317	0.221878	5638	2492	2206	413
uid59383	0.221911	6349	3008	2534	564
uid161985	0.221915	6444	3050	2539	579
uid62105	0.221915	3563	1642	1760	378
uid197177	0.221916	2558	1173	1377	209
uid57629	0.221921	911	459	605	95
uid157331	0.221942	3856	1731	1755	372
uid73179	0.221946	4243	1933	1812	430
uid68055	0.221969	7121	2996	2507	668
uid47077	0.222004	3667	1654	1711	335
uid52459	0.222006	156	86	117	17
uid70793	0.222014	7258	3289	2601	625
uid58213	0.222041	5318	2484	2293	474
uid159671	0.222093	3599	1633	1769	363
uid176127	0.222110	6482	3084	2586	581
uid58695	0.222113	8720	3513	2726	666
uid58881	0.222119	3548	1787	1718	294
uid61625	0.222120	4959	2096	2098	423
uid175905	0.222176	6498	3098	2579	581
uid174511	0.222176	6949	3091	2571	664
uid84299	0.222189	3873	1711	1793	341
uid58293	0.222274	4813	2099	2083	461
uid62981	0.222332	6580	3114	2630	577
uid58593	0.222334	2409	1181	1440	202
uid51367	0.222400	4205	1662	1878	298
uid58431	0.222402	3577	1704	1743	358
uid68335	0.222420	2540	1352	1410	224
uid46807	0.222444	7583	3469	2677	740
uid55259	0.222457	5305	2315	2182	502
uid55641	0.222482	3897	1839	1782	426
uid176128	0.222492	6478	3080	2593	580
uid68141	0.222563	1590	857	991	212
uid80739	0.222564	7304	3369	2571	694
uid58499	0.222573	2102	1093	1250	188
uid162061	0.222576	5993	2931	2512	556
uid59029	0.222633	5753	2639	2364	567
uid58215	0.222646	5538	2654	2346	519
uid61639	0.222656	3153	1383	1510	282
uid192186	0.222679	12055	5805	3700	1208
uid58801	0.222695	1274	606	800	87
uid171995	0.222703	7003	3191	2654	687
uid70621	0.222706	4747	2339	2179	375
uid68453	0.222714	6460	2910	2698	647
uid170612	0.222748	2155	1050	1209	201
uid41013	0.222799	6206	2984	2520	566
uid58889	0.222818	794	423	571	83
uid62107	0.222827	10747	4549	3130	865
uid58835	0.222828	5341	2641	2219	604
uid61645	0.222849	1022	560	678	89
uid58647	0.222855	3464	1572	1746	286
uid83605	0.222898	4278	1804	1890	365
uid70727	0.222900	2077	984	1081	167
uid58897	0.222914	5047	2302	2102	457
uid58919	0.222916	6533	3132	2589	573
uid161939	0.222919	6610	3166	2609	587
uid59153	0.223046	7383	3314	2603	651
uid156977	0.223074	1218	608	750	89
uid57599	0.223077	12715	6290	3774	1219
uid168182	0.223082	4174	2089	1848	361
uid162073	0.223100	7581	3478	2656	753
uid167260	0.223110	3701	1641	1823	360
uid58553	0.223112	3299	1527	1591	335
uid58521	0.223147	5924	2884	2411	552
uid58397	0.223197	5179	2213	2202	480
uid57979	0.223205	2753	1406	1498	248
uid84305	0.223229	3892	1705	1845	334
uid159665	0.223239	3484	1552	1744	332
uid68451	0.223249	1954	972	1088	176
uid58239	0.223259	3008	1296	1459	268
uid68057	0.223274	5368	2674	2241	599
uid193711	0.223278	4741	2140	1903	385
uid49695	0.223297	3775	1657	1796	361
uid58821	0.223311	6695	2740	2560	615
uid159667	0.223316	3584	1591	1791	340
uid193773	0.223322	4689	2094	2116	440
uid58109	0.223333	6752	3008	2561	644
uid175524	0.223363	940	472	642	81
uid86651	0.223376	6663	3004	2483	641
uid58957	0.223386	6639	3230	2427	631
uid58657	0.223394	4495	2003	1913	416
uid58761	0.223406	3299	1634	1691	272
uid197202	0.223419	5727	2711	2352	542
uid71485	0.223423	4908	2330	2028	426
uid58251	0.223438	4387	2009	1884	395
uid159955	0.223440	5082	2408	2244	534
uid61179	0.223442	3563	1691	1716	333
uid84297	0.223473	3933	1710	1827	353
uid158169	0.223477	11842	4765	3151	1004
uid61349	0.223513	3859	1836	1680	321
uid162069	0.223537	7037	3338	2625	676
uid51641	0.223538	2771	1250	1476	259
uid84301	0.223564	3842	1682	1801	333
uid58095	0.223566	2310	1119	1284	206
uid58429	0.223601	6422	2879	2340	659
uid57989	0.223615	3541	1663	1744	312
uid83607	0.223683	3890	1695	1796	349
uid61647	0.223683	4384	2010	1866	412
uid59209	0.223741	2658	1392	1431	293
uid84383	0.223754	6054	2922	2479	567
uid58515	0.223770	8097	3642	2750	796
uid57915	0.223823	6684	3120	2610	577
uid195908	0.223844	4346	1814	2004	350
uid84311	0.223853	3924	1719	1782	347
uid48359	0.223865	3898	1757	1815	294
uid52593	0.223869	6152	2956	2517	560
uid158055	0.223877	1181	573	747	89
uid58367	0.223879	10127	3953	3067	733
uid42155	0.223890	890	456	613	94
uid89381	0.223892	3653	1657	1836	358
uid58961	0.223900	1225	612	779	87
uid63663	0.223927	6930	3230	2621	674
uid58971	0.223937	7585	3254	2861	775
uid61729	0.223948	6379	2579	2426	488
uid57747	0.223965	3335	1551	1580	350
uid171830	0.223968	11313	4610	3024	858
uid50565	0.223976	11318	4628	3027	858
uid159615	0.223988	1581	902	1065	183
uid61595	0.223988	4417	2211	1934	495
uid59151	0.223997	7255	3240	2571	636
uid59277	0.224006	8829	3707	3105	872
uid158045	0.224009	1222	611	765	83
uid162011	0.224017	6035	2915	2525	559
uid161987	0.224031	6515	3090	2581	559
uid162005	0.224031	3246	1648	1626	332
uid59425	0.224038	6201	2975	2507	574
uid68687	0.224057	929	498	657	85
uid198525	0.224060	1017	604	721	100
uid58731	0.224085	3317	1750	1616	348
uid58595	0.224127	1866	978	1142	182
uid41735	0.224147	3425	1493	1687	287
uid159541	0.224165	4979	2440	2189	575
uid50547	0.224178	9197	4286	3016	1044
uid162101	0.224208	6107	2944	2538	562
uid64755	0.224211	5181	2360	2089	425
uid158689	0.224228	11259	4626	3021	866
uid66299	0.224263	7176	3342	2656	854
uid161965	0.224278	6395	3027	2533	559
uid57965	0.224289	801	415	569	81
uid168321	0.224290	3584	1786	1765	340
uid50325	0.224297	3717	1756	1866	354
uid162003	0.224299	1897	967	1113	188
uid161945	0.224347	1187	584	757	90
uid57831	0.224352	6569	3130	2585	607
uid58193	0.224352	7165	3180	2759	660
uid159491	0.224368	1586	901	1076	190
uid84313	0.224368	4199	1770	1816	359
uid52609	0.224368	11176	4644	3133	874
uid58783	0.224372	6162	2979	2503	572
uid188688	0.224373	3168	1399	1491	279
uid59091	0.224392	6436	3077	2591	600
uid58689	0.224394	3483	1668	1701	375
uid40839	0.224400	9719	3878	2955	742
uid58249	0.224409	11304	5695	3837	1341
uid201038	0.224424	10394	4013	3031	777
uid58707	0.224431	6894	2927	2669	524
uid162199	0.224438	4500	2061	1928	434
uid83123	0.224449	4010	2002	1909	409
uid59235	0.224452	6502	3097	2599	597
uid174460	0.224456	8052	3622	2721	801
uid62961	0.224457	6461	2858	2596	625
uid158043	0.224458	1223	627	764	83
uid84303	0.224468	3911	1704	1804	338
uid58415	0.224511	5306	2572	2269	502
uid41019	0.224525	2487	1183	1351	214
uid61565	0.224544	1191	587	733	90
uid59251	0.224549	4691	2354	2129	453
uid63403	0.224551	11304	5387	3604	1228
uid59077	0.224553	11494	4912	3019	955
uid84295	0.224561	4088	1753	1890	345
uid57633	0.224567	1278	657	795	84
uid158053	0.224568	1185	580	758	89
uid60161	0.224573	3879	1665	1642	293
uid162017	0.224588	3637	1708	1725	320
uid62159	0.224588	4034	2058	1981	328
uid161975	0.224596	6775	3171	2612	592
uid59411	0.224602	3686	1570	1756	328
uid58505	0.224616	12625	6598	4073	1522
uid158063	0.224619	1185	575	750	89
uid63605	0.224622	3706	1796	1796	346
uid59381	0.224643	6382	3008	2577	535
uid58937	0.224652	7220	2848	2700	636
uid58487	0.224652	7264	3276	2512	641
uid60583	0.224654	5176	2515	2160	492
uid59293	0.224656	1768	837	1013	161
uid158057	0.224664	1172	569	745	88
uid159857	0.224667	1769	818	982	153
uid58371	0.224679	9633	4270	3029	952
uid57697	0.224685	1773	841	1013	161
uid57691	0.224732	3952	1753	1798	351
uid163995	0.224740	6558	3131	2592	604
uid77027	0.224743	9229	3894	2836	796
uid59007	0.224760	4876	2388	2065	522
uid158071	0.224771	7286	3206	2613	631
uid163151	0.224793	1901	840	993	150
uid58703	0.224798	8598	3808	2806	849
uid58037	0.224813	7060	3149	2569	607
uid42519	0.224834	8084	3758	2752	902
uid89395	0.224844	6241	2506	2234	528
uid162153	0.224845	6436	3085	2538	587
uid196851	0.224856	1184	574	747	88
uid74431	0.224859	4077	1931	1877	401
uid205422	0.224871	4529	2031	1941	404
uid59033	0.224883	3458	1535	1668	339
uid40659	0.224902	5082	2457	2255	550
uid51607	0.224910	1125	504	607	122
uid58509	0.224910	3287	1489	1606	312
uid57605	0.224917	6599	2850	2603	736
uid188478	0.224947	8052	3525	2799	739
uid184818	0.224949	2255	1073	1145	207
uid162057	0.224950	3838	1660	1762	304
uid58387	0.224952	6539	2879	2454	654
uid181998	0.224990	1852	945	1129	180
uid54719	0.224993	9180	3682	2944	721
uid41021	0.225006	6346	3015	2516	564
uid57619	0.225008	8802	3953	2910	842
uid48643	0.225011	4345	2119	1916	465
uid57931	0.225014	9026	4101	2881	1043
uid161991	0.225014	6196	3014	2500	579
uid61641	0.225037	1032	639	821	147
uid86887	0.225037	3640	1769	1784	299
uid58047	0.225044	8618	3824	2995	754
uid57733	0.225051	8223	3639	2724	840
uid58391	0.225066	7794	3546	2632	792
uid58217	0.225069	5911	2848	2443	560
uid58607	0.225096	7362	3249	2565	643
uid49957	0.225105	4590	2082	2000	374
uid193703	0.225108	6844	2995	2500	507
uid57781	0.225126	6556	3121	2593	604
uid58191	0.225157	5603	2716	2428	546
uid58803	0.225193	5981	2908	2499	538
uid55845	0.225218	10948	5307	3415	1280
uid58631	0.225223	5908	2780	2483	657
uid58015	0.225224	1205	660	835	162
uid46655	0.225231	6545	3111	2598	592
uid58681	0.225231	1454	728	870	102
uid58623	0.225233	6705	3190	2612	581
uid59245	0.225240	5912	2899	2480	548
uid62979	0.225243	6702	3144	2641	574
uid84309	0.225257	4165	1755	1836	350
uid58141	0.225292	6577	2865	2545	645
uid196850	0.225299	1184	581	753	90
uid158051	0.225307	1177	570	746	87
uid205540	0.225320	6446	3096	2692	742
uid161993	0.225322	6266	3015	2545	572
uid168258	0.225322	3600	1569	1802	366
uid162139	0.225332	6530	3107	2568	572
uid47509	0.225347	7293	3024	2824	682
uid59377	0.225352	6207	2981	2598	568
uid59221	0.225358	6671	2731	2478	498
uid41023	0.225359	6192	3009	2525	567
uid61587	0.225361	4634	1991	2059	407
uid58687	0.225374	1749	914	1081	175
uid158073	0.225409	7268	3144	2514	641
uid66323	0.225418	5571	2765	2354	659
uid41935	0.225419	7024	2687	2320	600
uid72479	0.225427	3599	1759	1724	291
uid159539	0.225431	4055	1864	1764	415
uid162115	0.225459	6725	3182	2647	577
uid58383	0.225461	6997	3042	2511	673
uid158159	0.225462	1268	637	795	88
uid46257	0.225483	5956	2668	2415	583
uid61613	0.225483	4630	2079	1996	421
uid58531	0.225490	6645	3113	2572	562
uid58939	0.225496	1690	892	1055	151
uid58661	0.225514	3542	1583	1723	307
uid57865	0.225521	11220	5461	3675	1241
uid158065	0.225522	1182	577	758	89
uid58393	0.225540	6049	2904	2534	560
uid89383	0.225548	1230	626	788	88
uid161949	0.225569	5883	2877	2466	528
uid189951	0.225582	2060	969	1217	209
uid82373	0.225592	9283	4265	2959	845
uid58723	0.225594	6662	3134	2620	741
uid57741	0.225596	6959	3212	2608	681
uid57863	0.225602	7920	3461	2856	660
uid158851	0.225606	12442	6063	3752	1161
uid58385	0.225612	6996	3060	2551	686
uid40861	0.225655	11494	5379	3678	1094
uid161951	0.225660	6084	2956	2548	571
uid62003	0.225676	4324	1874	1875	364
uid86751	0.225678	1191	594	763	90
uid59391	0.225699	6017	2899	2509	567
uid189953	0.225703	4025	1799	1749	385
uid59243	0.225708	5074	2335	2169	469
uid47317	0.225716	6973	3081	2525	612
uid81783	0.225717	4027	1885	1775	326
uid48821	0.225741	5832	2364	2145	510
uid57921	0.225743	4355	2160	1932	453
uid58941	0.225750	11872	5411	3721	1152
uid161947	0.225764	5886	2882	2466	531
uid67319	0.225765	8993	3903	2900	873
uid50119	0.225768	4059	2068	1934	420
uid58583	0.225774	5490	2625	2364	501
uid158535	0.225796	607	337	434	65
uid52535	0.225799	242	133	179	34
uid58721	0.225804	5193	2598	2094	542
uid58161	0.225805	1130	580	726	78
uid156881	0.225819	3739	1787	1811	299
uid158119	0.225819	6982	3081	2470	614
uid61617	0.225829	7394	3006	2768	709
uid84387	0.225851	8535	3805	2865	783
uid86653	0.225874	1229	615	775	88
uid59057	0.225876	4992	2373	2261	514
uid59295	0.225899	8484	3847	2743	867
uid41819	0.225905	4670	2113	2119	448
uid60621	0.225905	3796	1814	1836	368
uid57779	0.225911	6104	2966	2549	574
uid57621	0.225919	6788	3059	2534	605
uid161931	0.225928	6142	2976	2541	573
uid54341	0.225948	1763	940	1117	166
uid58149	0.225955	7688	3029	2686	538
uid162051	0.225962	6165	2978	2542	588
uid58197	0.225988	3313	1617	1707	284
uid186548	0.225991	1915	870	1041	151
uid198767	0.226019	1033	554	689	92
uid162099	0.226052	5991	2878	2573	560
uid88069	0.226054	1228	613	777	87
uid47085	0.226065	4127	2018	1786	462
uid58507	0.226065	3389	1491	1624	284
uid193705	0.226067	5691	2764	2420	516
uid42497	0.226082	7761	3443	2643	837
uid167487	0.226084	7802	3244	2703	608
uid171958	0.226098	9137	4084	2979	872
uid59353	0.226099	6295	3087	2516	681
uid58433	0.226133	3291	1527	1626	326
uid89379	0.226139	1828	954	1109	165
uid58247	0.226162	3318	1609	1677	284
uid46531	0.226172	11108	4446	3060	890
uid82369	0.226178	1197	613	783	84
uid40821	0.226208	6256	3050	2451	667
uid57701	0.226241	8875	3975	2907	858
uid57725	0.226244	6816	3006	2542	681
uid58991	0.226247	12222	6371	4033	1418
uid161161	0.226260	8487	3350	2909	769
uid59231	0.226272	3490	1802	1862	334
uid172463	0.226284	7240	3319	2597	712
uid57685	0.226290	3758	1744	1794	304
uid175469	0.226293	1895	854	1007	154
uid58745	0.226303	4787	2376	1957	561
uid86655	0.226309	1228	615	778	87
uid64753	0.226314	7115	3440	2574	688
uid86659	0.226317	1229	616	776	87
uid47079	0.226322	3799	1812	1781	358
uid86657	0.226322	1228	613	776	87
uid47323	0.226351	4903	2302	2306	513
uid58609	0.226355	7161	3158	2523	630
uid58541	0.226363	6740	3183	2639	608
uid58265	0.226380	4460	2238	1987	502
uid186549	0.226394	8847	3786	2811	763
uid57687	0.226411	3376	1508	1617	308
uid58551	0.226416	5391	2592	2337	602
uid58905	0.226432	10757	4708	3410	1158
uid59437	0.226440	10846	4697	3231	951
uid162217	0.226454	1593	912	1077	191
uid57855	0.226456	5205	2606	2150	539
uid187411	0.226459	7834	3609	2680	727
uid58799	0.226467	1190	607	772	85
uid162179	0.226478	2686	1288	1352	266
uid174151	0.226480	8821	3912	2930	814
uid89373	0.226485	1826	951	1101	165
uid58157	0.226486	7388	3322	2602	654
uid62947	0.226518	8524	3705	2867	779
uid75113	0.226527	3811	1772	1826	333
uid60727	0.226529	1918	864	1037	155
uid55403	0.226568	2512	1186	1389	221
uid57759	0.226571	2987	1300	1538	254
uid57951	0.226575	855	455	600	95
uid58063	0.226590	1191	585	753	88
uid57875	0.226592	7034	3133	2558	616
uid66779	0.226598	6799	2684	2402	624
uid88067	0.226602	1235	622	789	90
uid57591	0.226603	8702	3990	2877	1004
uid158135	0.226608	4062	2027	1911	363
uid58697	0.226612	9006	4167	3051	901
uid59301	0.226612	1207	592	754	88
uid73963	0.226614	1175	594	761	88
uid198768	0.226623	1080	570	727	104
uid159233	0.226640	5632	2724	2366	523
uid59327	0.226645	1589	903	1065	189
uid58027	0.226662	1210	616	770	83
uid42521	0.226679	12617	5783	3573	1210
uid162047	0.226699	6630	3104	2585	576
uid162049	0.226699	6630	3104	2591	576
uid161929	0.226737	3786	1756	1775	339
uid58619	0.226746	7023	3160	2524	633
uid58269	0.226747	12047	7314	4333	1734
uid160233	0.226761	3374	1692	1687	329
uid158167	0.226792	11713	5523	3580	1102
uid58951	0.226802	9425	3732	2701	770
uid59215	0.226810	2942	1431	1646	266
uid158357	0.226811	1190	582	742	88
uid185308	0.226829	671	384	486	79
uid158161	0.226830	1190	580	742	88
uid158039	0.226833	1251	620	773	90
uid182931	0.226853	4331	1979	2048	517
uid159611	0.226853	1592	898	1076	187
uid58257	0.226863	4077	1971	1800	491
uid58443	0.226871	8230	3467	3000	783
uid53251	0.226877	4258	1925	1788	346
uid67501	0.226898	4811	2063	1982	444
uid86861	0.226900	7573	3525	2640	791
uid46663	0.226917	9386	3839	2750	718
uid50427	0.226940	9867	4205	3012	992
uid54699	0.226950	7532	3244	2618	759
uid58705	0.226963	4732	2328	2014	493
uid58203	0.226965	6809	2754	2380	541
uid162511	0.226965	8160	3665	2759	795
uid68103	0.226973	7684	3550	2732	724
uid62907	0.226992	5606	2703	2408	529
uid61593	0.226996	5296	2374	2175	458
uid58243	0.226997	895	473	608	99
uid59073	0.227013	9173	4056	3022	857
uid48363	0.227027	7716	3606	2658	728
uid164779	0.227052	1748	874	1035	151
uid159869	0.227054	5424	2659	2295	629
uid58425	0.227056	5474	2678	2302	635
uid49133	0.227073	4597	2163	1982	399
uid62905	0.227077	4301	1896	1907	377
uid58399	0.227079	3441	1470	1553	277
uid70839	0.227095	1285	604	795	85
uid162043	0.227108	6722	3170	2670	597
uid167994	0.227110	4587	2051	1981	396
uid48073	0.227112	3940	1928	1691	344
uid50551	0.227119	4464	1964	1858	366
uid58485	0.227127	6720	2955	2485	605
uid158693	0.227135	9747	4451	3131	1192
uid195604	0.227140	3917	1853	1863	419
uid61247	0.227146	3931	1951	1870	448
uid179069	0.227181	5638	2316	2260	505
uid159657	0.227183	4638	2096	2107	444
uid162007	0.227189	6581	3073	2585	576
uid57601	0.227199	11918	5841	3884	1214
uid59969	0.227210	7211	3363	2617	741
uid162013	0.227211	1872	840	1018	149
uid175778	0.227213	3112	1610	1792	257
uid161973	0.227216	1867	986	1142	172
uid65447	0.227220	8021	3532	2974	754
uid58591	0.227231	2494	1242	1442	225
uid58557	0.227232	3423	1724	1664	320
uid59297	0.227244	7948	3735	2723	861
uid49531	0.227267	1883	987	1085	190
uid165185	0.227272	7734	3609	2753	829
uid179904	0.227272	3936	1905	1967	400
uid174439	0.227274	3337	1683	1701	329
uid58729	0.227278	11650	4971	3332	975
uid58245	0.227278	892	468	606	98
uid58305	0.227285	3325	1577	1721	292
uid58999	0.227307	1772	922	1082	173
uid67253	0.227317	6600	2814	2459	542
uid43725	0.227319	6137	2548	2362	444
uid159987	0.227330	1565	917	1082	190
uid41863	0.227345	3150	1565	1675	213
uid86913	0.227360	9834	4043	2850	782
uid198431	0.227378	9473	4126	3030	877
uid87001	0.227384	5665	2700	2382	532
uid57851	0.227398	1080	573	721	108
uid66595	0.227418	4557	2147	2017	420
uid78933	0.227425	5490	2692	2324	647
uid59075	0.227444	4778	2005	2088	415
uid58811	0.227452	1915	985	1128	167
uid158537	0.227457	6922	3045	2517	613
uid58617	0.227482	6342	3010	2607	751
uid70155	0.227503	5529	2654	2371	522
uid203392	0.227503	1082	701	831	146
uid49953	0.227505	6517	2964	2528	686
uid197193	0.227509	2845	1441	1552	271
uid49469	0.227513	4051	1944	2010	392
uid58115	0.227513	2102	1123	1254	243
uid59403	0.227519	4454	2066	2065	443
uid65787	0.227541	3882	1611	1742	318
uid59371	0.227579	1149	594	787	111
uid57793	0.227583	5601	2691	2372	523
uid58013	0.227608	882	469	607	98
uid178014	0.227612	NA	NA	NA	NA
uid58685	0.227635	1486	868	1000	170
uid58891	0.227641	3382	1762	1837	332
uid58565	0.227646	6825	2845	2482	549
uid58081	0.227647	7780	3518	2664	792
uid59355	0.227650	5466	2674	2324	638
uid162181	0.227653	7572	3517	2655	777
uid58329	0.227656	675	387	489	80
uid59283	0.227658	611	343	440	65
uid62101	0.227658	11324	5459	3778	1153
uid58909	0.227660	8946	4162	3063	905
uid162207	0.227703	1580	909	1055	186
uid57623	0.227706	5441	2662	2325	636
uid201037	0.227706	9249	3967	2904	851
uid68741	0.227707	76	48	64	16
uid57973	0.227721	5571	2637	2401	519
uid57583	0.227726	6953	2842	2451	375
uid58389	0.227744	8093	3651	2742	802
uid159519	0.227745	78	48	64	16
uid168256	0.227758	1969	966	1044	179
uid53541	0.227766	1602	915	1075	188
uid89387	0.227770	4563	2017	1947	383
uid174512	0.227785	2007	919	1189	182
uid170255	0.227792	2846	1442	1581	268
uid157999	0.227838	2810	1314	1392	230
uid162107	0.227844	2104	1062	1206	193
uid161927	0.227846	4632	2308	2012	578
uid58483	0.227851	8516	4076	2957	825
uid57653	0.227857	8289	3585	3065	824
uid57969	0.227876	6618	3293	2517	669
uid58481	0.227887	3306	1607	1603	326
uid168180	0.227891	2396	1159	1222	235
uid72793	0.227915	8088	3689	2739	817
uid161935	0.227923	3496	1644	1807	307
uid177080	0.227960	10537	4208	3019	903
uid73771	0.227969	2560	1371	1528	261
uid59279	0.227971	3696	1630	1793	316
uid59305	0.228024	1601	905	1084	184
uid201427	0.228027	5588	2668	2400	524
uid158375	0.228052	3696	1630	1793	316
uid158383	0.228052	3694	1630	1793	316
uid158379	0.228052	3696	1630	1793	316
uid158373	0.228052	3694	1624	1793	316
uid158531	0.228052	3694	1630	1793	316
uid66301	0.228054	10025	4317	3033	968
uid158381	0.228071	3696	1630	1784	316
uid205256	0.228073	2941	1360	1510	281
uid58123	0.228096	2830	1310	1508	279
uid59083	0.228098	3519	1820	1793	373
uid58983	0.228101	11011	4374	3123	895
uid68689	0.228105	10133	4418	3153	930
uid59019	0.228110	9256	3895	2979	795
uid162147	0.228123	9157	4004	3029	869
uid58295	0.228142	3603	1619	1724	359
uid165869	0.228160	1211	734	894	168
uid168322	0.228187	6274	2832	2560	612
uid82931	0.228189	12446	5493	3421	1096
uid58087	0.228202	2939	1358	1512	281
uid58369	0.228217	10009	4446	3082	994
uid54701	0.228220	7492	3191	2645	534
uid158377	0.228222	3615	1592	1735	303
uid42975	0.228258	9682	4278	3091	915
uid57991	0.228277	5556	2644	2396	522
uid159639	0.228278	1473	865	1032	187
uid164001	0.228280	4725	2147	1998	407
uid59343	0.228287	6156	2983	2488	563
uid72801	0.228294	3658	1794	1900	320
uid187277	0.228295	6183	2985	2526	570
uid50385	0.228295	3907	1907	1849	367
uid46253	0.228305	9834	4362	3121	904
uid60487	0.228314	3668	1662	1693	363
uid53509	0.228357	5430	2350	2204	437
uid60171	0.228361	6574	2828	2439	584
uid197217	0.228367	9783	3890	2973	756
uid89389	0.228386	5472	2684	2318	644
uid174335	0.228407	8325	3818	2765	823
uid58489	0.228407	6396	2834	2411	625
uid62103	0.228409	2869	1447	1601	271
uid59155	0.228417	5371	2429	2327	504
uid58303	0.228429	9373	4210	2999	920
uid62243	0.228432	6411	3174	2556	742
uid59271	0.228439	3544	1857	1841	389
uid61599	0.228446	4880	2276	2113	428
uid58517	0.228461	1605	915	1086	192
uid201479	0.228481	3714	1743	1793	313
uid63345	0.228488	6246	2517	2382	528
uid57589	0.228496	1821	954	1109	162
uid58693	0.228498	1818	947	1098	160
uid185180	0.228498	6358	2893	2476	598
uid57843	0.228506	7974	3727	2727	821
uid47507	0.228521	2946	1353	1321	261
uid203028	0.228532	1472	867	1005	183
uid62909	0.228557	6491	3270	2581	750
uid51377	0.228570	1877	832	929	177
uid159693	0.228582	5106	2435	2230	534
uid77127	0.228623	574	315	404	51
uid158685	0.228627	3667	1883	1798	380
uid42501	0.228645	9182	3698	2821	715
uid58029	0.228660	3918	1642	1767	312
uid66303	0.228667	9781	4671	3262	1138
uid176684	0.228672	4686	2036	2117	370
uid58765	0.228679	3621	1902	1794	395
uid162213	0.228687	1590	910	1084	190
uid184820	0.228701	6636	2940	2479	628
uid58099	0.228711	8778	3925	2842	993
uid162209	0.228747	1609	908	1089	191
uid66307	0.228785	6870	3065	2572	696
uid59387	0.228795	5493	2699	2335	646
uid197194	0.228807	2503	1321	1486	260
uid68021	0.228817	4093	1800	1804	307
uid57771	0.228829	2781	1386	1546	254
uid67351	0.228833	7083	3286	2574	847
uid180867	0.228843	5191	2404	2272	476
uid52597	0.228845	3505	1609	1673	334
uid67383	0.228857	3975	1849	1841	395
uid161923	0.228883	2758	1390	1525	247
uid175523	0.228913	4797	2138	2031	424
uid59375	0.228931	5875	2816	2480	569
uid57625	0.228932	1981	1062	1196	220
uid58843	0.228935	11448	4744	3527	1097
uid58769	0.228936	10399	4593	3117	1012
uid59365	0.228944	3248	1522	1552	277
uid52537	0.228948	8813	4027	2895	978
uid73413	0.228951	3491	1663	1817	315
uid188480	0.228956	7591	3546	2746	954
uid58701	0.228965	9155	4239	3042	905
uid48809	0.228974	2076	1043	1228	214
uid162739	0.228977	3693	1913	1807	394
uid161925	0.228978	1608	896	1098	188
uid59433	0.228982	4678	2247	2230	483
uid86647	0.228988	2839	1415	1525	260
uid75107	0.229042	5978	2654	2356	554
uid182202	0.229071	1461	833	1006	175
uid58727	0.229103	7209	3399	2532	721
uid57635	0.229106	2001	916	1187	187
uid158677	0.229110	3623	1896	1799	398
uid58341	0.229118	4374	2220	1970	570
uid57801	0.229121	10526	4285	2996	779
uid58611	0.229146	2743	1404	1500	255
uid176498	0.229158	3622	1870	1790	389
uid58007	0.229160	6579	3307	2610	776
uid58985	0.229162	2842	1413	1535	314
uid163997	0.229200	4552	2038	2006	362
uid196849	0.229203	9237	3583	2887	710
uid57913	0.229212	618	344	445	70
uid53539	0.229248	1639	922	1093	186
uid57789	0.229260	1614	915	1082	182
uid54715	0.229289	7367	3193	2782	646
uid59071	0.229293	4363	1839	1881	329
uid58325	0.229311	10324	4612	3268	957
uid58233	0.229315	3269	1654	1612	320
uid89385	0.229325	4658	2067	1976	380
uid170732	0.229326	4381	1934	1980	414
uid59269	0.229330	5539	2640	2446	533
uid82347	0.229371	6621	3228	2587	735
uid58995	0.229371	9468	4089	3209	845
uid58845	0.229390	9773	4033	3194	912
uid75101	0.229404	11101	4929	3527	1042
uid158509	0.229418	9720	4187	2932	793
uid161145	0.229420	1591	893	1086	191
uid57949	0.229423	4601	2303	2036	514
uid58201	0.229430	5556	2631	2460	534
uid59417	0.229441	3728	1818	1897	342
uid162105	0.229446	2177	1143	1289	210
uid62715	0.229455	9819	4481	3015	948
uid193657	0.229466	11529	4670	3164	957
uid43327	0.229467	8880	3824	3131	805
uid177713	0.229530	3809	1808	1806	395
uid58967	0.229546	1457	735	895	162
uid59097	0.229552	5736	2764	2460	561
uid59047	0.229554	7539	3133	2540	669
uid58143	0.229569	7478	3418	2663	693
uid68279	0.229584	6487	2761	2595	468
uid65087	0.229590	8754	3789	3115	754
uid86855	0.229608	9212	4184	2921	871
uid58949	0.229613	1629	832	1013	165
uid58017	0.229635	5474	2703	2425	545
uid57745	0.229639	2178	1033	1310	216
uid167583	0.229686	7657	3596	2651	803
uid43465	0.229696	10218	4166	2873	777
uid58345	0.229714	4292	2123	1926	520
uid59423	0.229729	4851	2282	2084	476
uid59421	0.229730	5881	2733	2376	615
uid183485	0.229783	6074	2904	2547	509
uid74393	0.229793	9063	3710	2963	779
uid58343	0.229799	4260	2107	1893	522
uid59063	0.229803	5488	2683	2382	529
uid81627	0.229816	4965	2401	2305	589
uid59285	0.229817	616	342	440	66
uid81083	0.229819	531	315	400	50
uid158847	0.229840	599	342	434	63
uid58351	0.229857	2642	1330	1409	296
uid184822	0.229859	6001	3055	2433	658
uid203025	0.229897	1326	769	959	151
uid58283	0.229900	4558	2152	1974	410
uid157997	0.229932	9174	3881	2808	725
uid42523	0.229934	10481	4654	3155	944
uid158533	0.229940	644	360	455	67
uid48825	0.229941	4847	2062	2118	489
uid159991	0.229950	1575	899	1084	194
uid46085	0.229953	12789	5708	3904	1470
uid165871	0.229959	8158	3782	2918	857
uid58261	0.229972	4714	2331	2008	556
uid58491	0.229975	6481	2863	2409	636
uid174072	0.229978	3872	1801	1887	413
uid87037	0.229991	9426	4431	3078	1106
uid203026	0.230028	1494	870	1042	183
uid52601	0.230041	4405	2231	1977	548
uid13791	0.230077	9975	4552	3183	893
uid58439	0.230085	9520	3911	3124	841
uid58447	0.230088	6075	2457	2388	519
uid170256	0.230101	9806	4334	3005	945
uid194119	0.230142	3315	1564	1637	312
uid162205	0.230160	1612	915	1064	192
uid71153	0.230188	4638	2152	2059	373
uid158679	0.230210	3632	1895	1785	401
uid197218	0.230218	3709	1733	1783	374
uid185181	0.230237	7331	3416	2696	714
uid43209	0.230239	4903	2420	2023	500
uid57987	0.230265	3454	1570	1771	303
uid58465	0.230268	6287	2771	2360	606
uid58349	0.230270	4392	2167	1938	462
uid58395	0.230297	6114	2941	2573	564
uid59413	0.230326	2605	1214	1299	220
uid72795	0.230326	5506	2504	2365	537
uid58071	0.230330	886	478	592	89
uid61615	0.230333	8129	3524	2905	748
uid59005	0.230343	4221	1947	1928	404
uid66607	0.230346	4558	2075	2033	420
uid182733	0.230347	8356	3972	2905	1012
uid57953	0.230377	9756	4370	3025	961
uid59405	0.230385	2268	1065	1280	212
uid46219	0.230393	4268	1886	2075	293
uid49313	0.230393	4639	2070	2008	369
uid59227	0.230408	1374	681	905	142
uid58459	0.230421	3331	1629	1730	343
uid162133	0.230431	5980	2723	2384	562
uid59273	0.230446	2902	1548	1668	278
uid57955	0.230463	12190	6970	4209	1578
uid58691	0.230476	4351	2031	1891	393
uid68143	0.230488	5461	2263	2132	477
uid62939	0.230496	3743	1655	1686	349
uid58831	0.230507	5781	2800	2469	558
uid193709	0.230519	3620	1803	1852	327
uid50553	0.230528	4644	2280	2001	551
uid161955	0.230529	3718	1797	1807	306
uid158049	0.230546	9663	4402	2971	947
uid61601	0.230549	2437	1240	1399	269
uid193764	0.230552	1377	695	911	142
uid58545	0.230552	2779	1506	1598	334
uid58187	0.230583	10230	4261	3216	876
uid42117	0.230617	3425	1598	1699	389
uid46523	0.230625	3344	1471	1561	319
uid87035	0.230635	5385	2585	2371	520
uid58377	0.230646	11419	5305	3525	1199
uid51635	0.230664	4249	2026	1977	487
uid61563	0.230677	6357	2969	2555	622
uid57805	0.230701	626	355	455	69
uid58667	0.230705	2459	1352	1405	286
uid59363	0.230707	8850	4050	2975	975
uid58355	0.230735	7556	3522	2681	786
uid168997	0.230736	7798	3557	2720	782
uid81775	0.230739	3384	1495	1625	348
uid162211	0.230743	1589	910	1062	186
uid62925	0.230746	9646	4299	3241	883
uid59393	0.230757	280	139	176	32
uid59115	0.230757	11244	5184	3514	1148
uid58901	0.230772	2846	1358	1480	285
uid161139	0.230784	1592	911	1069	189
uid59397	0.230799	7246	3415	2608	785
uid45895	0.230815	9396	3781	2869	749
uid193704	0.230825	8923	4033	3237	965
uid49903	0.230839	1536	891	1088	191
uid57693	0.230867	4683	2125	1985	389
uid43089	0.230885	6676	3145	2521	678
uid159003	0.230888	5881	2649	2545	771
uid193715	0.230898	1598	915	1099	197
uid81103	0.230909	3182	1587	1614	298
uid43467	0.230926	11429	5231	3563	1106
uid158843	0.230944	563	323	403	64
uid168183	0.230947	4348	1901	1771	349
uid57815	0.230961	7729	3628	2823	710
uid57699	0.230989	4560	1983	1953	349
uid73353	0.231008	3585	1633	1735	378
uid162193	0.231016	5019	2373	2191	462
uid193716	0.231024	1566	883	1081	187
uid59247	0.231032	5732	2784	2465	560
uid184078	0.231036	7468	3589	2781	841
uid178201	0.231045	1656	931	1094	192
uid162135	0.231048	5421	2466	2338	530
uid58715	0.231052	8438	3989	2777	830
uid58639	0.231055	7262	3394	2650	798
uid58813	0.231056	5341	2208	2194	482
uid59415	0.231065	1562	898	1065	190
uid72627	0.231065	10384	4043	3071	853
uid43697	0.231077	2039	1083	1219	197
uid161157	0.231083	1585	908	1065	191
uid41709	0.231106	4804	2244	2207	566
uid62911	0.231121	5218	2335	2105	447
uid182201	0.231128	1635	921	1091	186
uid178369	0.231140	5329	2235	2249	524
uid158699	0.231142	3150	1656	1573	317
uid58659	0.231172	6600	2839	2520	540
uid57981	0.231183	2765	1386	1477	274
uid61245	0.231246	1386	735	885	138
uid68443	0.231250	8688	3718	2910	764
uid58253	0.231279	4189	2036	1798	381
uid59129	0.231283	2273	1053	1296	220
uid59105	0.231299	2238	1099	1262	215
uid57627	0.231310	3697	1804	1782	303
uid57739	0.231317	10559	4247	2946	850
uid58895	0.231318	2064	1058	1212	218
uid62131	0.231324	2088	1017	1286	195
uid58231	0.231330	5470	2458	2279	551
uid191340	0.231358	2560	1294	1429	278
uid190222	0.231358	3624	1875	1833	396
uid58441	0.231360	7737	3278	2823	688
uid50539	0.231365	6440	2984	2385	631
uid61637	0.231403	3637	1899	1814	387
uid161143	0.231409	1556	881	1065	187
uid161153	0.231410	1589	907	1085	189
uid203393	0.231413	9389	4306	3105	1098
uid50545	0.231426	5974	2767	2351	592
uid162055	0.231456	7350	3407	2654	779
uid55727	0.231457	3357	1715	1757	384
uid58917	0.231459	5560	2716	2433	557
uid59081	0.231471	11497	5423	3628	1164
uid86059	0.231498	5774	2818	2452	567
uid49001	0.231510	5308	2698	2349	451
uid58819	0.231530	2277	1174	1369	208
uid41317	0.231539	3361	1551	1744	362
uid162195	0.231550	5738	2779	2480	562
uid68743	0.231560	3677	1774	1840	342
uid58267	0.231571	4552	2276	2024	582
uid186740	0.231574	233	125	172	31
uid58085	0.231581	5755	2541	2483	551
uid58735	0.231601	8038	3743	2819	860
uid58463	0.231602	6823	3047	2677	668
uid59023	0.231648	10601	4504	3360	931
uid59263	0.231662	4218	1878	1955	344
uid189950	0.231663	2123	1012	1238	212
uid58025	0.231667	7249	3311	2756	868
uid162009	0.231667	6490	3025	2571	668
uid57787	0.231672	1644	921	1087	189
uid190101	0.231677	5654	2749	2438	556
uid168059	0.231680	11714	5594	3753	1192
uid41601	0.231681	6701	3288	2583	675
uid165873	0.231698	652	366	442	65
uid58297	0.231714	1073	655	815	146
uid178203	0.231717	1656	932	1094	192
uid171260	0.231731	7921	3642	2824	821
uid205541	0.231733	10050	4490	3173	840
uid57773	0.231748	3150	1438	1665	310
uid52533	0.231752	4563	2074	2032	350
uid167045	0.231753	6077	2959	2427	677
uid57775	0.231763	3756	1730	1766	391
uid48589	0.231785	3849	1883	1880	354
uid58319	0.231788	2856	1316	1578	325
uid58915	0.231794	5756	2776	2468	555
uid165043	0.231801	5840	2769	2457	565
uid46097	0.231876	4503	2084	2012	391
uid57937	0.231878	9344	4322	3113	1073
uid157907	0.231880	2899	1357	1468	270
uid58427	0.231889	5324	2471	2320	600
uid59581	0.231901	8873	3452	3003	796
uid59899	0.231909	11298	5496	3459	1079
uid41533	0.231940	686	386	463	59
uid158047	0.231943	5735	2796	2455	566
uid57827	0.231948	492	286	362	62
uid203027	0.231962	1555	880	1047	175
uid57891	0.231966	4454	2070	2028	495
uid84393	0.231986	5796	2815	2470	566
uid62959	0.232011	2292	1146	1300	210
uid159983	0.232027	1590	903	1080	193
uid52781	0.232041	5735	2675	2299	529
uid83159	0.232045	9820	4331	3041	956
uid62901	0.232050	9095	3917	3113	821
uid53371	0.232070	4405	2122	1956	475
uid59275	0.232086	7663	3531	2755	813
uid67323	0.232100	7012	3375	2597	682
uid57833	0.232110	5854	2673	2380	581
uid58675	0.232118	10395	4858	3451	1170
uid87049	0.232118	5767	2811	2459	567
uid158163	0.232120	7459	3400	2899	880
uid58959	0.232123	4280	1981	2047	478
uid62097	0.232161	2619	1348	1449	246
uid202218	0.232163	3656	1690	1744	353
uid197175	0.232189	2208	1023	1099	189
uid198746	0.232213	5677	2770	2431	556
uid58183	0.232217	3175	1709	1752	422
uid193717	0.232221	654	379	465	68
uid89391	0.232225	6941	2963	2668	513
uid58837	0.232229	4226	2070	2056	386
uid188689	0.232233	5231	2352	2143	465
uid185179	0.232234	11381	5513	3599	1185
uid84397	0.232244	5991	2912	2500	577
uid158849	0.232255	549	320	394	60
uid198769	0.232293	3652	1866	1870	304
uid159467	0.232295	1569	905	1082	189
uid178202	0.232325	1649	934	1081	190
uid202426	0.232338	4464	1933	1900	344
uid58641	0.232350	5902	2792	2498	700
uid47081	0.232401	4626	2151	2066	362
uid49873	0.232413	1644	919	1086	192
uid65781	0.232420	3232	1677	1616	307
uid197168	0.232469	3869	1901	1698	390
uid67369	0.232475	3693	1716	1735	328
uid173858	0.232477	8346	3840	2870	910
uid58167	0.232479	9321	4400	3228	954
uid59307	0.232497	4487	2092	2030	493
uid70791	0.232521	2884	1409	1553	303
uid86645	0.232552	5802	2805	2466	568
uid59431	0.232556	5725	2767	2465	553
uid203333	0.232556	4970	2257	2100	453
uid58997	0.232560	11656	6004	3808	1433
uid82343	0.232592	12131	5066	3893	1274
uid58637	0.232595	1898	996	1142	190
uid57799	0.232601	5801	2806	2460	565
uid184828	0.232603	3964	1820	1862	388
uid58299	0.232604	2578	1235	1295	258
uid162187	0.232634	7925	3316	2714	651
uid161151	0.232657	1626	909	1089	180
uid176500	0.232679	7759	3362	2661	765
uid58021	0.232686	2336	1194	1354	306
uid59165	0.232715	1598	900	1067	196
uid58207	0.232717	9910	4453	3230	942
uid162173	0.232723	7626	3529	2785	817
uid162947	0.232730	4204	2047	2013	395
uid86061	0.232731	5660	2764	2467	553
uid195457	0.232733	3690	1854	1916	299
uid58003	0.232771	8643	3796	2825	774
uid57919	0.232781	4014	1990	1866	360
uid63269	0.232792	3171	1511	1424	270
uid77117	0.232800	7942	3328	2724	644
uid58737	0.232809	6800	3038	2641	625
uid161921	0.232818	2718	1370	1556	256
uid162215	0.232824	1614	923	1098	189
uid66297	0.232841	9894	3923	2932	816
uid58651	0.232847	7427	3505	2724	838
uid58809	0.232849	2203	1064	1228	219
uid58987	0.232855	6891	2907	2704	657
uid167481	0.232901	4243	2075	2069	386
uid206041	0.232906	4708	2211	2048	353
uid162089	0.232909	7706	3536	2780	815
uid59249	0.232980	5306	2612	2380	536
uid61581	0.233008	3079	1449	1663	330
uid58663	0.233019	4340	1960	1942	327
uid57695	0.233025	3780	1745	1778	376
uid159493	0.233037	1602	922	1096	192
uid58771	0.233038	2481	1307	1478	298
uid58743	0.233040	4650	2317	2019	554
uid58789	0.233096	3348	1755	1826	321
uid58699	0.233121	12081	5516	3574	1198
uid57933	0.233121	894	480	589	87
uid58549	0.233124	11673	5693	3836	1249
uid61607	0.233132	2994	1383	1607	321
uid161149	0.233141	1562	919	1087	185
uid49735	0.233144	4522	2023	2008	348
uid188115	0.233171	624	355	456	61
uid171829	0.233185	811	443	543	79
uid58163	0.233185	5553	2844	2390	622
uid197183	0.233196	4686	2080	2176	358
uid58921	0.233213	10521	4901	3458	1030
uid61249	0.233231	2238	1201	1357	272
uid58669	0.233235	2531	1329	1456	263
uid62225	0.233283	4948	2207	2081	433
uid160253	0.233284	4079	2000	1957	369
uid58781	0.233294	3739	1726	1797	374
uid184823	0.233337	11819	5606	3788	1218
uid68321	0.233356	2146	1081	1244	219
uid189029	0.233363	3738	1727	1787	370
uid86889	0.233369	3744	1726	1785	374
uid159985	0.233377	1634	911	1101	189
uid81777	0.233382	7643	3500	2718	699
uid159989	0.233394	1579	916	1063	191
uid63627	0.233417	2168	1024	1156	170
uid81779	0.233443	5256	2555	2495	549
uid58107	0.233455	899	505	603	83
uid195458	0.233481	3681	1865	1881	304
uid162113	0.233481	6291	2944	2585	707
uid42113	0.233484	9515	4157	3062	954
uid46345	0.233492	4415	2106	1967	396
uid58533	0.233505	1996	936	1179	190
uid58973	0.233508	5792	2815	2493	567
uid162149	0.233515	7877	3341	3001	868
uid58169	0.233525	3296	1557	1626	327
uid161159	0.233534	1611	898	1075	174
uid162025	0.233543	4475	2211	1943	540
uid58075	0.233565	9329	4307	3060	983
uid58259	0.233597	4411	2205	1980	535
uid59419	0.233610	6099	2880	2447	662
uid162191	0.233644	4526	2050	2015	354
uid58073	0.233646	9887	4494	3100	983
uid168379	0.233675	6317	2928	2559	701
uid59281	0.233676	3746	1732	1776	374
uid84217	0.233689	4718	2286	2016	485
uid196598	0.233690	7567	3484	2752	790
uid185758	0.233695	3804	1743	1782	384
uid162509	0.233716	5595	2478	2410	532
uid62135	0.233734	3610	1785	1689	355
uid62123	0.233746	2685	1361	1455	255
uid183339	0.233777	9006	4459	3276	902
uid57655	0.233789	8023	3389	3043	867
uid58763	0.233799	2160	1033	1211	218
uid61597	0.233836	3732	1892	1864	385
uid83613	0.233868	6565	2901	2606	558
uid162023	0.233888	1998	966	1141	195
uid57631	0.233892	1950	1065	1213	221
uid162203	0.233903	5731	2659	2412	604
uid61603	0.233905	6665	2843	2648	695
uid46099	0.233907	3476	1800	1641	308
uid175682	0.233931	3763	1811	1814	350
uid57959	0.233951	3959	1931	1936	346
uid58873	0.234035	6650	2937	2621	554
uid58859	0.234061	6684	3066	2590	636
uid57899	0.234075	2370	1273	1419	280
uid52605	0.234084	11684	5633	3847	1269
uid58273	0.234103	7248	3212	2710	694
uid58291	0.234140	4418	2118	2101	437
uid58615	0.234179	5359	2408	2229	431
uid43247	0.234200	5239	2314	2390	541
uid159533	0.234208	2337	1237	1395	279
uid58893	0.234209	1945	1047	1178	211
uid83161	0.234212	7436	3629	2775	730
uid57869	0.234220	2181	1061	1230	208
uid158853	0.234224	6775	2974	2581	538
uid205051	0.234259	3641	2076	1944	367
uid57849	0.234276	2243	1053	1281	223
uid59259	0.234287	3973	1831	1924	348
uid84337	0.234341	3797	1836	1828	339
uid161937	0.234348	4190	1930	1947	315
uid58195	0.234424	4575	2231	1984	491
uid58581	0.234425	4557	2072	2103	355
uid201429	0.234465	4041	1938	1865	345
uid178736	0.234477	5655	2457	2214	503
uid58323	0.234478	2695	1242	1477	286
uid188477	0.234482	4098	2141	2032	403
uid193763	0.234483	3773	1748	1800	380
uid58775	0.234491	4495	2253	1995	539
uid57859	0.234521	4571	2074	2121	364
uid176372	0.234587	11871	6091	4052	1409
uid168996	0.234596	7538	3499	2746	804
uid57983	0.234627	4022	1995	1995	369
uid57613	0.234632	9882	4142	3055	879
uid176371	0.234633	3572	1746	1848	313
uid66331	0.234652	4056	1714	1802	287
uid58139	0.234654	9089	3788	2917	689
uid58501	0.234663	3615	1651	1900	336
uid58309	0.234676	2227	1116	1280	239
uid170532	0.234677	3779	1745	1782	379
uid158857	0.234680	6733	2945	2575	537
uid58513	0.234683	4459	2129	2124	499
uid59191	0.234688	2157	1142	1245	240
uid58185	0.234711	3032	1502	1566	316
uid158855	0.234721	6737	2957	2575	546
uid58347	0.234722	4643	2307	1999	591
uid83615	0.234732	6740	2936	2629	554
uid57593	0.234734	6185	2783	2390	572
uid58865	0.234739	2852	1395	1546	286
uid59367	0.234773	3936	1875	1876	381
uid58671	0.234778	2310	1198	1320	240
uid170534	0.234789	2918	1519	1535	326
uid184830	0.234793	3869	1779	1809	377
uid184832	0.234804	3878	1806	1835	376
uid160937	0.234810	4259	2112	2067	382
uid65449	0.234829	3871	1875	1861	350
uid68749	0.234829	6023	2850	2465	699
uid59055	0.234843	5562	2536	2297	497
uid58049	0.234849	4151	2024	2069	424
uid58453	0.234853	8712	3597	3036	847
uid57703	0.234862	4511	2059	2095	387
uid58853	0.234897	3790	1746	1784	379
uid57777	0.234956	3781	1750	1795	379
uid159685	0.234958	11710	5884	3944	1273
uid53043	0.234964	2722	1423	1524	318
uid58001	0.234969	5987	2902	2489	759
uid59315	0.234975	6202	2585	2217	494
uid58471	0.234992	2855	1417	1508	283
uid68747	0.234996	7670	3572	2804	842
uid59181	0.235008	4563	2113	2056	370
uid62937	0.235032	6482	2847	2566	555
uid58281	0.235055	3413	1710	1810	320
uid59119	0.235061	4358	2016	1963	343
uid57977	0.235081	7706	3514	2775	803
uid60723	0.235091	3799	1833	1870	384
uid61403	0.235091	5615	2568	2379	551
uid58665	0.235094	4295	1929	1926	315
uid57671	0.235098	4026	1971	2022	368
uid61631	0.235114	8217	3539	2797	712
uid182929	0.235141	10778	5090	3646	920
uid162169	0.235196	6234	2598	2263	506
uid182928	0.235204	6507	3337	2746	611
uid68101	0.235223	279	158	190	45
uid59241	0.235252	6148	2756	2551	510
uid59069	0.235264	3789	1744	1786	380
uid58417	0.235268	3803	1749	1799	380
uid57735	0.235268	6816	2969	2635	555
uid53537	0.235297	5242	2352	2172	458
uid58301	0.235297	4218	2019	1837	423
uid59145	0.235311	9559	4237	3082	961
uid60851	0.235312	2144	1144	1254	241
uid86865	0.235317	11572	5430	3663	1209
uid58093	0.235322	2598	1322	1456	246
uid62913	0.235329	4933	2383	1994	480
uid62921	0.235335	5257	2473	2209	530
uid58627	0.235374	7572	3446	2796	780
uid192185	0.235398	4264	2092	2045	373
uid159535	0.235413	2483	1302	1468	298
uid128	0.235450	2495	1120	1162	400
uid63397	0.235475	3792	1789	1731	300
uid58805	0.235505	5295	2443	2359	654
uid46181	0.235582	3442	1637	1743	378
uid49483	0.235582	8530	3404	2678	661
uid59265	0.235583	4195	1960	2013	500
uid83619	0.235594	3793	1750	1795	379
uid58307	0.235614	2363	1167	1368	211
uid71131	0.235617	6823	2977	2690	579
uid86885	0.235623	3082	1581	1580	313
uid162949	0.235625	3621	1693	1784	335
uid162161	0.235627	12968	5653	3793	1192
uid54947	0.235640	3750	1746	1785	379
uid70731	0.235646	3794	1753	1794	379
uid184079	0.235662	2200	1072	1313	231
uid55357	0.235666	3056	1493	1511	291
uid57597	0.235671	6464	3080	2596	673
uid161997	0.235683	3787	1742	1787	380
uid176363	0.235710	3687	1849	1824	321
uid57885	0.235714	3670	2034	2054	330
uid184829	0.235715	3843	1785	1821	375
uid193765	0.235716	2203	1205	1210	310
uid161097	0.235727	2155	1143	1260	242
uid57995	0.235736	2256	1081	1290	241
uid55353	0.235739	4966	2443	2228	456
uid176370	0.235747	10818	4808	3342	1074
uid58467	0.235750	4567	2019	2114	462
uid67363	0.235758	5718	2713	2480	564
uid42831	0.235764	4679	2289	2112	404
uid161979	0.235770	4355	1967	2045	363
uid58353	0.235810	8674	3866	2931	870
uid59125	0.235831	4632	2089	2059	344
uid59319	0.235856	6793	2969	2647	577
uid198829	0.235872	6459	3080	2568	673
uid59121	0.235881	4586	2096	2086	360
uid162119	0.235887	5833	2562	2223	524
uid189241	0.235908	6148	3014	2463	679
uid57665	0.235930	4331	1986	1934	414
uid58907	0.235940	5462	2782	2330	584
uid58069	0.235955	9232	4130	3264	892
uid193658	0.235968	3105	1585	1653	353
uid58423	0.235972	2565	1263	1427	250
uid57945	0.235991	7835	3580	2800	838
uid80859	0.236002	5908	2771	2345	553
uid175904	0.236020	2525	1313	1425	308
uid162219	0.236031	2152	1176	1232	304
uid59015	0.236034	6283	2808	2606	533
uid198830	0.236077	6261	2992	2532	640
uid175861	0.236077	4631	2105	2085	360
uid58357	0.236088	2368	1180	1361	220
uid48815	0.236125	9517	3828	3092	927
uid58875	0.236164	2884	1448	1533	289
uid174334	0.236201	7455	3164	2557	599
uid59261	0.236212	4535	2045	2048	378
uid58019	0.236214	6290	2785	2555	531
uid162111	0.236218	4165	1930	1939	313
uid59009	0.236244	6312	2809	2576	542
uid189751	0.236260	981	491	632	106
uid162183	0.236294	3742	1736	1737	377
uid59237	0.236297	5844	2542	2248	519
uid57611	0.236314	2047	1108	1244	224
uid170535	0.236347	3145	1580	1565	324
uid176364	0.236357	5873	2617	2436	469
uid178913	0.236382	9887	4114	3069	899
uid77119	0.236388	5637	2660	2545	588
uid189750	0.236409	1002	502	673	103
uid59361	0.236422	5128	2292	2071	438
uid58863	0.236440	3120	1617	1717	340
uid174333	0.236463	4168	1929	1955	316
uid41885	0.236481	6717	2920	2588	581
uid161943	0.236482	3697	1711	1756	362
uid162095	0.236483	4192	1902	1895	301
uid58363	0.236492	3348	1707	1752	425
uid57857	0.236552	4571	2091	2086	363
uid57935	0.236562	4506	2137	2100	357
uid177517	0.236563	9743	4043	3060	886
uid197171	0.236567	8154	3996	3197	774
uid193772	0.236580	11618	5691	3876	1335
uid41287	0.236627	587	318	411	59
uid58629	0.236640	2185	1112	1274	229
uid162123	0.236641	4237	1951	1943	318
uid162121	0.236646	5847	2553	2242	511
uid58211	0.236649	2960	1535	1498	324
uid182483	0.236681	1364	723	948	128
uid203790	0.236705	3748	1714	1768	371
uid183005	0.236725	8567	4075	3177	769
uid87025	0.236751	5001	2417	2256	436
uid197157	0.236768	3778	1800	1904	367
uid162155	0.236781	4143	1896	1910	356
uid57603	0.236783	11631	5654	3876	1312
uid161941	0.236789	3712	1706	1762	364
uid51489	0.236854	5886	2693	2386	463
uid183630	0.236854	1002	507	668	105
uid59373	0.236864	3297	1622	1750	381
uid57615	0.236869	8664	3614	2802	780
uid59123	0.236883	4493	2063	2071	342
uid46801	0.236895	4018	2042	2084	489
uid178644	0.236926	4708	2086	2071	372
uid175780	0.236963	4548	2157	2081	366
uid89409	0.236964	10077	4258	2948	865
uid193769	0.236975	4287	1974	1924	315
uid58603	0.236992	5419	2639	2386	559
uid59321	0.237020	4250	1962	1922	316
uid179384	0.237032	3865	1901	2002	376
uid162157	0.237063	3878	1828	1854	342
uid189753	0.237099	9977	4221	2944	865
uid58113	0.237116	5934	2562	2534	505
uid68839	0.237129	3753	1744	1768	374
uid57823	0.237137	12894	6386	3775	1379
uid83617	0.237145	6166	2767	2544	520
uid184077	0.237146	2975	1684	1695	275
uid58575	0.237204	3491	1714	1768	316
uid67391	0.237229	2041	1025	1271	211
uid66567	0.237261	3664	1825	1854	334
uid57647	0.237282	3395	1715	1750	413
uid183110	0.237287	10896	5418	3945	1237
uid159871	0.237302	6165	2766	2534	520
uid57639	0.237317	4618	2281	2016	499
uid197185	0.237324	4286	1972	2040	324
uid46083	0.237367	5363	2542	2417	720
uid57927	0.237480	6164	2771	2534	520
uid52607	0.237522	11597	5721	3898	1235
uid59323	0.237576	4341	1972	1939	317
uid59103	0.237596	4609	2055	2031	368
uid58981	0.237602	1913	1073	1185	248
uid61649	0.237640	2036	1105	1236	240
uid162197	0.237641	4471	2159	2137	401
uid66803	0.237648	3884	1896	1923	308
uid202215	0.237648	3802	1839	2050	319
uid168117	0.237650	4020	2007	2050	512
uid58105	0.237654	3222	1585	1646	305
uid57761	0.237668	2326	1184	1388	221
uid59219	0.237736	4563	2182	2148	299
uid162035	0.237738	4465	2048	2057	355
uid193766	0.237740	3146	1589	1702	287
uid168614	0.237743	4049	1842	1853	300
uid193771	0.237747	3788	1806	1809	435
uid73417	0.237781	3795	1825	1911	371
uid57925	0.237793	6081	3041	2495	593
uid66327	0.237799	4139	1988	1958	345
uid58579	0.237855	349	206	249	53
uid184342	0.237875	6072	2882	2530	713
uid63399	0.237881	3064	1501	1498	356
uid58437	0.237924	2361	1211	1386	220
uid73657	0.237926	4091	2040	1948	363
uid183629	0.237946	997	505	654	114
uid58373	0.237973	3076	1560	1695	372
uid189749	0.237978	1002	503	666	105
uid57845	0.238000	3268	1634	1718	318
uid58739	0.238028	4413	2100	2128	547
uid161983	0.238051	6010	2512	2234	494
uid57943	0.238111	4468	2178	2099	372
uid57985	0.238164	5552	2431	2203	491
uid167486	0.238171	11181	5078	3573	1239
uid58145	0.238193	6167	3051	2451	691
uid58599	0.238193	8902	3965	3109	772
uid195459	0.238235	7138	3302	2716	756
uid58569	0.238250	3346	1641	1718	307
uid71379	0.238275	2161	1174	1313	159
uid170940	0.238295	5496	2636	2400	651
uid58313	0.238392	2257	1146	1349	208
uid58359	0.238393	2593	1282	1422	261
uid58221	0.238394	3816	1773	1831	327
uid61609	0.238405	2741	1222	1512	270
uid82365	0.238407	7230	3241	2643	562
uid59313	0.238412	6010	2513	2213	483
uid64757	0.238490	3971	1996	2010	386
uid189752	0.238497	994	504	659	106
uid59287	0.238558	4845	2183	2144	373
uid57737	0.238633	1834	1024	1156	264
uid46647	0.238636	1682	928	1035	206
uid47075	0.238656	233	126	164	31
uid162037	0.238743	4384	1996	2045	325
uid57609	0.238754	3017	1562	1553	326
uid73423	0.238794	5969	2934	2494	738
uid197186	0.238818	4332	1980	2040	318
uid197188	0.238827	4290	1961	2032	312
uid57947	0.238835	4600	2177	2168	400
uid67355	0.238858	3996	1975	1895	372
uid58275	0.238865	4488	2092	2075	400
uid32235	0.238875	4140	1921	1956	315
uid58209	0.238894	2851	1508	1439	310
uid161969	0.238972	4421	2196	2072	367
uid60725	0.238998	3818	1848	1827	342
uid159531	0.239014	2408	1273	1459	294
uid174986	0.239019	4380	2001	2021	337
uid68753	0.239063	5042	2468	2223	447
uid57767	0.239068	11168	5205	3572	1070
uid162125	0.239077	4256	2013	1995	345
uid57607	0.239115	3962	1938	1961	433
uid175569	0.239125	6126	2808	2451	616
uid49485	0.239173	6169	2892	2667	580
uid178722	0.239173	4137	1974	2021	340
uid81081	0.239177	12154	5666	3598	1069
uid158171	0.239195	2835	1443	1596	338
uid193759	0.239209	4308	2127	2071	379
uid59127	0.239211	4254	1982	1989	421
uid81439	0.239230	5707	2596	2454	736
uid162077	0.239233	2091	1120	1243	243
uid58925	0.239260	4356	2147	2086	342
uid193761	0.239260	4296	2120	2054	379
uid61591	0.239302	3789	1891	1901	486
uid193760	0.239306	4296	2120	2063	379
uid58337	0.239314	3326	1656	1734	320
uid52547	0.239325	9837	5040	3597	983
uid51505	0.239327	4603	2229	2227	556
uid193756	0.239351	4302	2124	2067	379
uid193755	0.239351	4302	2127	2057	379
uid193754	0.239351	4302	2126	2067	379
uid193757	0.239351	4302	2126	2057	379
uid159517	0.239408	2216	1190	1372	157
uid162015	0.239409	3673	1733	1869	317
uid57587	0.239443	2418	1267	1460	296
uid58587	0.239451	2080	1113	1228	246
uid58219	0.239466	3751	1752	1780	322
uid58817	0.239466	4415	2178	2069	368
uid175779	0.239474	2255	1225	1437	197
uid58455	0.239478	4411	2194	2068	362
uid197182	0.239486	3280	1587	1763	288
uid59233	0.239509	5515	2481	2398	622
uid58457	0.239529	4415	2190	2068	363
uid59167	0.239588	4429	2024	2027	351
uid193710	0.239594	3092	1620	1581	351
uid157913	0.239603	5661	2816	2622	585
uid57835	0.239606	4421	2185	2078	368
uid159835	0.239613	5639	2811	2617	585
uid158059	0.239613	5639	2810	2617	585
uid41861	0.239615	3655	1867	1849	452
uid158061	0.239622	3246	1614	1737	319
uid158037	0.239639	3254	1614	1729	318
uid57661	0.239646	4175	2068	2051	348
uid159389	0.239657	4370	2174	2053	365
uid58571	0.239677	3396	1691	1729	323
uid193758	0.239688	4290	2120	2043	375
uid58473	0.239698	3934	1784	1942	434
uid159873	0.239733	5660	2817	2621	585
uid203391	0.239762	3119	1456	1575	318
uid197187	0.239765	4287	1957	2032	311
uid58503	0.239766	2415	1286	1452	302
uid57617	0.239768	6189	2807	2459	609
uid162039	0.239775	4386	2001	1988	335
uid158369	0.239789	3994	2347	2031	414
uid57825	0.239829	2163	1137	1254	244
uid198526	0.239831	5718	2765	2506	576
uid57847	0.239832	3197	1596	1716	326
uid59169	0.239843	5117	2394	2227	431
uid167482	0.239850	3952	1855	1981	307
uid68745	0.239875	3958	1998	2000	435
uid189748	0.239879	5823	2877	2671	592
uid66391	0.239891	6745	2909	2474	637
uid59207	0.239909	6537	2902	2759	756
uid58189	0.239912	3698	1750	1865	420
uid50673	0.239924	5893	2550	2278	514
uid48999	0.239927	6430	2912	2676	664
uid59163	0.239930	1105	558	748	135
uid159859	0.239933	4406	2206	2089	363
uid158859	0.239938	6305	2854	2501	612
uid78143	0.239952	3642	1877	1877	328
uid59013	0.239966	6983	3554	2893	717
uid61585	0.240007	4664	2191	2106	364
uid59035	0.240019	3246	1614	1708	324
uid58335	0.240044	3372	1685	1701	312
uid57795	0.240075	4320	2135	2078	347
uid52599	0.240096	6405	3134	2672	452
uid159855	0.240114	4267	2111	2092	337
uid189840	0.240117	871	453	570	96
uid178106	0.240132	3331	1643	1723	329
uid57837	0.240179	4480	2227	2097	375
uid41455	0.240227	4304	2139	2057	349
uid57659	0.240231	5833	2880	2676	592
uid59117	0.240293	4325	2013	1970	346
uid161971	0.240364	2161	1150	1248	251
uid58625	0.240368	3596	1849	1852	294
uid60789	0.240377	3917	1978	1946	465
uid52453	0.240457	4757	2133	2058	359
uid74025	0.240527	6213	2850	2685	747
uid58733	0.240533	2984	1554	1491	347
uid174152	0.240535	2425	1274	1464	300
uid66205	0.240602	3982	1993	1960	359
uid89393	0.240619	4363	2149	2115	366
uid58401	0.240666	2041	1146	1370	179
uid58573	0.240668	3439	1697	1766	325
uid57817	0.240685	2092	1144	1242	244
uid162171	0.240696	3218	1587	1681	321
uid46061	0.240717	4752	2223	2128	411
uid59161	0.240721	2469	1295	1423	266
uid57895	0.240781	3200	1601	1708	316
uid159689	0.240828	4328	2162	2112	362
uid57871	0.240830	3286	1597	1727	334
uid58839	0.240847	4350	2141	2064	347
uid162081	0.240879	2073	1104	1225	240
uid162151	0.240894	4944	2335	2241	420
uid182934	0.240897	5734	2698	2513	556
uid183008	0.240916	6035	3174	2914	656
uid63633	0.240941	5640	2687	2304	497
uid57911	0.240950	3262	1623	1731	323
uid58527	0.240976	7049	3112	2748	771
uid162079	0.240990	2097	1109	1245	248
uid177516	0.241003	8094	3522	2743	740
uid159247	0.241025	4178	2103	2063	359
uid182932	0.241041	9107	4414	3345	922
uid169223	0.241099	4497	2144	2175	391
uid46353	0.241137	4664	2193	2201	406
uid59025	0.241169	8376	4298	3341	812
uid57903	0.241190	4440	2191	2057	364
uid48801	0.241198	2912	1526	1504	328
uid70481	0.241203	4961	2311	2188	420
uid159981	0.241216	4367	2160	2085	369
uid73425	0.241232	2218	1199	1400	161
uid57839	0.241264	4434	2231	2126	373
uid183113	0.241265	7730	3903	3166	733
uid182933	0.241349	10015	4820	3513	997
uid159241	0.241354	4382	2180	2107	359
uid58555	0.241374	4477	2204	2116	354
uid159691	0.241386	4311	2161	2095	369
uid59041	0.241394	2732	1315	1605	289
uid50609	0.241428	3301	1902	1847	306
uid197170	0.241499	4146	2068	1975	416
uid162141	0.241576	4169	2079	2077	361
uid183337	0.241578	5381	2737	2612	510
uid183114	0.241611	11392	5560	3995	1137
uid159861	0.241617	4402	2205	2114	354
uid68019	0.241635	4155	1961	2011	381
uid175255	0.241644	3476	1976	1859	331
uid161967	0.241648	2107	1124	1232	246
uid197155	0.241672	3881	1925	1870	350
uid88071	0.241674	4353	2146	2091	358
uid175257	0.241696	4193	2083	2013	348
uid70619	0.241700	4389	2249	2014	463
uid57797	0.241770	4278	2116	2056	355
uid57841	0.241803	4491	2223	2094	371
uid46661	0.241815	5673	2776	2497	568
uid59435	0.241823	9324	4521	3827	954
uid183340	0.241883	5964	3044	2709	568
uid57649	0.241916	3601	1715	1874	375
uid58327	0.241964	3598	1679	1820	336
uid162127	0.241995	4418	1976	1971	347
uid197263	0.242006	4380	2177	2058	356
uid183111	0.242040	9306	4537	3352	855
uid58943	0.242119	229	126	164	33
uid57667	0.242123	4811	2191	2133	380
uid199898	0.242175	3038	1425	1608	307
uid57907	0.242189	4540	2158	2283	452
uid203123	0.242269	4185	1949	1923	344
uid58755	0.242277	6793	3081	2696	670
uid175256	0.242310	3777	2108	1961	333
uid58479	0.242414	6000	2736	2411	515
uid49725	0.242414	4928	2452	2402	497
uid183003	0.242490	9882	4888	3634	1010
uid166827	0.242501	3683	1720	1802	321
uid162085	0.242599	2076	1109	1206	240
uid63617	0.242601	4757	2222	2087	399
uid176499	0.242607	2396	1272	1454	295
uid59137	0.242625	5287	2579	2412	492
uid162145	0.242708	4712	2188	2113	415
uid66305	0.242798	1655	913	1083	158
uid176125	0.242810	4701	2319	2240	485
uid57803	0.242840	10593	5052	3625	1011
uid184343	0.242844	4932	2270	2306	516
uid183109	0.242849	9144	4465	3331	908
uid68707	0.242855	5056	2186	2233	470
uid162163	0.242874	4236	2115	2089	354
uid183007	0.242944	7497	3629	3142	783
uid176374	0.243037	306	170	237	44
uid182930	0.243048	9697	4599	3340	922
uid58411	0.243061	3954	1929	1927	330
uid62183	0.243067	2715	1396	1506	332
uid59395	0.243175	5486	2671	2394	603
uid183115	0.243211	8346	4173	3289	761
uid81631	0.243260	4254	2088	2107	427
uid175570	0.243267	308	172	238	44
uid162075	0.243356	2058	1102	1199	254
uid173859	0.243372	308	172	238	45
uid58135	0.243426	6314	2892	2553	662
uid197162	0.243503	4529	2101	2020	383
uid183341	0.243535	4789	2453	2278	432
uid171261	0.243544	5240	2540	2179	507
uid162083	0.243586	2039	1115	1226	250
uid89371	0.243612	3876	1908	1921	325
uid197180	0.243640	2086	1123	1267	194
uid58235	0.243646	4079	1979	2085	424
uid162041	0.243669	4289	2156	2276	453
uid162093	0.243729	1989	1090	1184	233
uid58045	0.243756	4201	2035	2131	428
uid162103	0.243779	4636	2186	2090	402
uid176368	0.243810	3141	1593	1759	340
uid58381	0.243827	5098	2391	2244	393
uid57819	0.243830	2027	1123	1213	241
uid159391	0.243858	4318	2146	2127	361
uid179383	0.243989	6168	3026	2591	582
uid59211	0.244064	3698	2060	2053	344
uid59095	0.244095	3571	1889	1942	337
uid59187	0.244132	4972	2385	2357	468
uid59051	0.244290	4339	1915	2140	382
uid59027	0.244304	6687	3496	2853	664
uid68841	0.244366	4414	2112	2190	466
uid59101	0.244377	6339	3311	2719	652
uid51721	0.244397	5150	2503	2155	446
uid58361	0.244418	3821	1848	1848	420
uid58867	0.244518	4775	2181	2173	348
uid176373	0.244802	302	168	233	42
uid74441	0.244803	4539	2197	2074	456
uid197164	0.244808	6098	2902	2409	581
uid59427	0.244812	1202	662	773	143
uid58011	0.244864	6219	2934	2649	657
uid187059	0.244959	4072	2041	2047	320
uid59253	0.245017	2659	1358	1492	255
uid61575	0.245061	2254	1176	1320	254
uid57663	0.245080	3792	1970	1945	331
uid159663	0.245212	NA	NA	NA	NA
uid88061	0.245239	4442	2100	2180	480
uid88065	0.245279	4313	2178	2095	358
uid57861	0.245285	4012	2067	2028	338
uid186598	0.245314	2258	1181	1325	261
uid59143	0.245443	6675	3471	2824	675
uid53037	0.245481	4158	2136	2186	452
uid183006	0.245504	7903	3935	3296	808
uid89377	0.245536	11313	5226	3387	967
uid57669	0.245621	5454	2578	2176	494
uid162109	0.245657	4057	2072	1994	358
uid46233	0.245702	4598	2128	2140	331
uid162143	0.245733	4601	2116	2175	330
uid184011	0.245741	4633	2095	2070	464
uid59291	0.245901	3718	2220	1928	433
uid58403	0.245917	3850	1921	1952	400
uid183112	0.245983	10235	4860	3704	1011
uid58861	0.246100	2524	1311	1505	313
uid58053	0.246158	5092	2493	2290	524
uid48819	0.246162	3882	2288	2036	370
uid59345	0.246209	2312	1331	1429	289
uid158165	0.246224	9292	4285	3476	837
uid58989	0.246345	6251	2866	2552	671
uid183004	0.246407	6398	3198	2790	603
uid73895	0.246413	6492	3063	2584	621
uid58043	0.246709	10477	5018	3687	1063
uid62919	0.246715	4003	1967	1887	327
uid58523	0.246737	8617	4018	3315	774
uid158173	0.246790	2995	1587	1746	316
uid62125	0.246802	4001	1983	1970	333
uid59003	0.246827	3533	1697	1732	318
uid197161	0.246954	4687	2230	2070	415
uid183342	0.247053	5351	2541	2199	517
uid58613	0.247172	3522	1669	1848	406
uid59093	0.247248	5223	2491	2330	546
uid54927	0.247401	5155	2502	2172	492
uid58953	0.247457	6393	2916	2650	679
uid67365	0.247805	6359	3298	2817	678
uid59179	0.247810	3987	1930	1913	461
uid58945	0.247976	8091	4173	3054	845
uid195460	0.248036	328	194	260	43
uid67367	0.248125	8124	4323	3178	860
uid179370	0.248167	6356	3111	2494	619
uid197179	0.248169	5929	2892	2476	575
uid53477	0.248333	8846	4187	3104	835
uid175777	0.248403	8632	3967	3368	729
uid87033	0.248416	3981	1975	2040	382
uid162097	0.248443	4187	2089	2080	373
uid58621	0.248447	7126	3356	2912	693
uid46803	0.248722	4855	2388	2296	526
uid67387	0.248838	3058	1523	1678	390
uid59583	0.248854	9132	4274	3087	848
uid58287	0.248920	8436	3928	3278	770
uid59079	0.249013	6632	2711	2527	543
uid81629	0.249039	4658	2290	2209	383
uid58537	0.249127	5184	2550	2496	586
uid51369	0.249136	10743	4831	3666	855
uid46625	0.249223	2786	1455	1603	253
uid197156	0.249322	4906	2369	2280	406
uid65789	0.249372	5693	2782	2366	544
uid58645	0.249450	1284	681	809	135
uid59085	0.249459	7476	3480	3053	703
uid59401	0.249493	3852	1915	1965	332
uid62245	0.249582	6846	3354	2829	685
uid49533	0.249776	5731	2469	2486	554
uid55693	0.249900	7093	3342	2599	624
uid162159	0.249926	9239	4303	3097	865
uid183002	0.249977	11245	5129	3761	990
uid68311	0.249999	11935	5563	3534	1036
uid42011	0.250115	5901	3016	2682	502
uid58151	0.250115	3770	1921	1966	443
uid57657	0.250214	7538	3545	3085	697
uid189952	0.250298	7163	3215	2790	716
uid59171	0.250306	4718	2167	2057	439
uid159537	0.250364	4160	2143	2135	459
uid59205	0.250473	4486	2282	2168	390
uid60855	0.250667	4099	2038	2105	405
uid59213	0.250908	4144	2063	2084	499
uid59021	0.250950	11175	5104	3310	914
uid81197	0.251020	4165	2009	2064	397
uid43329	0.251124	6977	3518	2852	672
uid57901	0.251161	4693	2530	2281	408
[truncated: 515 more rows]
