# Supplementary material for: Quickly Finding Orthologs as Reciprocal Best Hits with BLAT, LAST, and UBLAST: How Much Do We Miss?
Source: PLoS One. 2014 Jul 11;9(7):e101850. doi: 10.1371/journal.pone.0101850 (PMC4094424; doi:10.1371/journal.pone.0101850)
Supplement: Table Set S2 — These tables contain reciprocal best hit counts and homolog pair counts organized on a per query genome fashion. The directory contains the R-script used to run the t-tests comparing the results from each program, and a table with the results of these t-tests. (ZIP) [file pone.0101850.s002.zip › S2-Tables-Stats-Pairs/uid57893.Homologs_norm.tbl]

Genome	GSS	blastp	usearch7	last	blat
uid1433	0.124482	1.0000	0.4386	0.3660	0.1232
uid39575	0.140010	1.0000	0.4726	0.4780	0.1496
uid13961	0.159030	1.0000	0.4133	0.3762	0.1162
uid12377	0.166811	1.0000	0.4714	0.4789	0.1536
uid10698	0.170380	1.0000	0.4378	0.4177	0.1321
uid10623	0.170789	1.0000	0.4707	0.4872	0.1536
uid197195	0.171533	1.0000	0.6321	0.7893	0.0786
uid170731	0.171581	1.0000	0.5881	0.7147	0.0833
uid39439	0.172332	1.0000	0.4658	0.4727	0.1406
uid162029	0.172762	1.0000	0.6254	0.7327	0.0809
uid63665	0.173033	1.0000	0.6089	0.7399	0.0959
uid61897	0.175069	1.0000	0.6039	0.7451	0.1023
uid82367	0.175343	1.0000	0.6258	0.7274	0.0839
uid62461	0.175756	1.0000	0.6180	0.7207	0.0803
uid155	0.176312	1.0000	0.4559	0.5299	0.1081
uid171259	0.177385	1.0000	0.6076	0.7649	0.0844
uid59311	0.177947	1.0000	0.5729	0.6771	0.0729
uid14003	0.178302	1.0000	0.4141	0.3738	0.1173
uid39573	0.178526	1.0000	0.4431	0.4637	0.1467
uid38659	0.183631	1.0000	0.4667	0.4713	0.1571
uid18881	0.184120	1.0000	0.4289	0.4252	0.1240
uid14005	0.184362	1.0000	0.5906	0.6901	0.2339
uid12410	0.184389	1.0000	0.4440	0.4361	0.1330
uid205052	0.185643	1.0000	0.4489	0.5628	0.0440
uid162053	0.187793	1.0000	0.4502	0.5585	0.0440
uid59325	0.188557	1.0000	0.5376	0.6218	0.0664
uid58205	0.189584	1.0000	0.4356	0.5222	0.0400
uid68691	0.190040	1.0000	0.5579	0.5997	0.0591
uid57711	0.190125	1.0000	0.5679	0.7475	0.0875
uid181997	0.190240	1.0000	0.5194	0.6047	0.0574
uid58887	0.190314	1.0000	0.5617	0.7444	0.0886
uid58059	0.190582	1.0000	0.4526	0.5616	0.0468
uid51695	0.190636	1.0000	0.5600	0.6462	0.0673
uid60859	0.191849	1.0000	0.5516	0.6227	0.0614
uid168665	0.191992	1.0000	0.5609	0.5969	0.0589
uid57993	0.192297	1.0000	0.5501	0.6327	0.0666
uid162087	0.192460	1.0000	0.5219	0.6257	0.0591
uid161999	0.192599	1.0000	0.5494	0.6337	0.0667
uid53543	0.192736	1.0000	0.5323	0.6254	0.0625
uid58039	0.192863	1.0000	0.4423	0.5461	0.0438
uid173371	0.193306	1.0000	0.5523	0.7416	0.0828
uid59011	0.193676	1.0000	0.5777	0.7034	0.0882
uid172733	0.193924	1.0000	0.5192	0.6923	0.0962
uid57729	0.194250	1.0000	0.5274	0.5258	0.0609
uid58061	0.194640	1.0000	0.5700	0.6246	0.0708
uid57707	0.195068	1.0000	0.5554	0.7261	0.0858
uid162001	0.195104	1.0000	0.5385	0.6549	0.0652
uid172628	0.195226	1.0000	0.5501	0.6239	0.0622
uid172629	0.195341	1.0000	0.5435	0.6281	0.0613
uid87003	0.195346	1.0000	0.5131	0.6154	0.0571
uid197154	0.195480	1.0000	0.5318	0.5994	0.0611
uid172627	0.195667	1.0000	0.5472	0.6223	0.0604
uid58773	0.195790	1.0000	0.5422	0.7711	0.1687
uid172626	0.195824	1.0000	0.5586	0.6214	0.0613
uid172631	0.195960	1.0000	0.5505	0.6291	0.0622
uid172630	0.196005	1.0000	0.5537	0.6277	0.0615
uid172624	0.196014	1.0000	0.5502	0.6280	0.0615
uid172625	0.196014	1.0000	0.5506	0.6316	0.0615
uid46679	0.196052	1.0000	0.5458	0.6390	0.0539
uid62099	0.196132	1.0000	0.5306	0.6056	0.0665
uid61619	0.196519	1.0000	0.5502	0.6305	0.0586
uid172732	0.196736	1.0000	0.5400	0.7100	0.0900
uid173370	0.196863	1.0000	0.5480	0.7255	0.0814
uid162027	0.197070	1.0000	0.5505	0.7263	0.0916
uid173372	0.197124	1.0000	0.5554	0.7396	0.0868
uid173373	0.197860	1.0000	0.5556	0.7368	0.0867
uid184824	0.198312	1.0000	0.5825	0.6404	0.0781
uid41875	0.200065	1.0000	0.5731	0.6877	0.0810
uid58077	0.200288	1.0000	0.5562	0.6636	0.0750
uid61569	0.200408	1.0000	0.5540	0.5965	0.0675
uid57709	0.200866	1.0000	0.5491	0.6564	0.0864
uid85495	0.201458	1.0000	0.5499	0.6561	0.0862
uid185759	0.201672	1.0000	0.5502	0.6606	0.0867
uid82341	0.201818	1.0000	0.4650	0.4487	0.0713
uid172734	0.202346	1.0000	0.5200	0.7300	0.1100
uid57829	0.202731	1.0000	0.5504	0.6612	0.0769
uid57809	0.202777	1.0000	0.5476	0.6639	0.0769
uid57997	0.202823	1.0000	0.5485	0.6630	0.0769
uid47087	0.202842	1.0000	0.5312	0.6043	0.0573
uid57811	0.203969	1.0000	0.5471	0.6633	0.0769
uid159529	0.204572	1.0000	0.5490	0.6580	0.0758
uid58031	0.204620	1.0000	0.5481	0.6209	0.0679
uid197153	0.205213	1.0000	0.5460	0.6040	0.0654
uid203361	0.205524	1.0000	0.5535	0.7161	0.0988
uid196777	0.205784	1.0000	0.5185	0.6702	0.0817
uid196781	0.206029	1.0000	0.5263	0.6702	0.0837
uid196780	0.206029	1.0000	0.5263	0.6702	0.0837
uid58869	0.206727	1.0000	0.4807	0.5449	0.0441
uid172736	0.207503	1.0000	0.5465	0.7209	0.1512
uid172735	0.207527	1.0000	0.5056	0.7079	0.1236
uid59349	0.207688	1.0000	0.5224	0.6745	0.0828
uid202216	0.207740	1.0000	0.4495	0.5237	0.0809
uid175575	0.207975	1.0000	0.5441	0.6629	0.0777
uid65271	0.208160	1.0000	0.4392	0.4503	0.0721
uid43093	0.208185	1.0000	0.4528	0.4862	0.0983
uid159993	0.208210	1.0000	0.5239	0.6696	0.0782
uid196769	0.208333	1.0000	0.5224	0.6657	0.0828
uid196770	0.208344	1.0000	0.5214	0.6754	0.0828
uid196771	0.208453	1.0000	0.5224	0.6657	0.0828
uid159879	0.208464	1.0000	0.5244	0.6657	0.0799
uid159881	0.208464	1.0000	0.5244	0.6589	0.0799
uid196782	0.208541	1.0000	0.5263	0.6693	0.0837
uid196792	0.208556	1.0000	0.5224	0.6654	0.0807
uid59351	0.208566	1.0000	0.5205	0.6657	0.0828
uid196779	0.208576	1.0000	0.5228	0.6608	0.0836
uid196774	0.208601	1.0000	0.5209	0.6686	0.0836
uid196773	0.208605	1.0000	0.5248	0.6676	0.0836
uid196772	0.208630	1.0000	0.5223	0.6738	0.0835
uid68843	0.208661	1.0000	0.5180	0.6634	0.0800
uid196776	0.208662	1.0000	0.5228	0.6725	0.0836
uid196775	0.208675	1.0000	0.5228	0.6657	0.0836
uid196778	0.208677	1.0000	0.5243	0.6738	0.0835
uid162335	0.208710	1.0000	0.5794	0.6703	0.1047
uid172738	0.208711	1.0000	0.4686	0.6571	0.0811
uid205053	0.208712	1.0000	0.5235	0.5716	0.0675
uid161409	0.208774	1.0000	0.5272	0.6689	0.0845
uid161353	0.208781	1.0000	0.5262	0.6689	0.0845
uid161361	0.208782	1.0000	0.5258	0.6767	0.0847
uid161377	0.208794	1.0000	0.5252	0.6689	0.0845
uid167484	0.208899	1.0000	0.5223	0.6738	0.0835
uid193712	0.208901	1.0000	0.5209	0.6657	0.0836
uid193713	0.208909	1.0000	0.5209	0.6599	0.0836
uid167485	0.208910	1.0000	0.5214	0.6738	0.0835
uid167483	0.208913	1.0000	0.5204	0.6660	0.0835
uid161995	0.208916	1.0000	0.5247	0.6654	0.0834
uid161369	0.208923	1.0000	0.5239	0.6660	0.0837
uid57785	0.208934	1.0000	0.5344	0.6841	0.0831
uid159863	0.208935	1.0000	0.5220	0.6663	0.0829
uid161403	0.208941	1.0000	0.5233	0.6650	0.0835
uid196793	0.208969	1.0000	0.5214	0.6644	0.0807
uid175578	0.208995	1.0000	0.5376	0.6621	0.0795
uid196789	0.208998	1.0000	0.5224	0.6576	0.0807
uid66189	0.209002	1.0000	0.5816	0.6409	0.0802
uid196798	0.209008	1.0000	0.5214	0.6654	0.0807
uid196794	0.209033	1.0000	0.5224	0.6576	0.0807
uid196790	0.209037	1.0000	0.5234	0.6715	0.0809
uid196784	0.209047	1.0000	0.5214	0.6553	0.0796
uid196785	0.209053	1.0000	0.5223	0.6631	0.0796
uid196795	0.209060	1.0000	0.5243	0.6654	0.0807
uid196796	0.209062	1.0000	0.5233	0.6576	0.0807
uid196791	0.209062	1.0000	0.5224	0.6654	0.0807
uid196788	0.209062	1.0000	0.5224	0.6576	0.0807
uid196799	0.209062	1.0000	0.5224	0.6576	0.0807
uid196787	0.209062	1.0000	0.5224	0.6576	0.0807
uid196786	0.209072	1.0000	0.5184	0.6631	0.0806
uid196797	0.209086	1.0000	0.5204	0.6612	0.0806
uid58333	0.209110	1.0000	0.5252	0.6709	0.0845
uid196783	0.209235	1.0000	0.5228	0.6628	0.0797
uid58005	0.209305	1.0000	0.5616	0.6929	0.0707
uid57637	0.209311	1.0000	0.5228	0.6696	0.0845
uid61635	0.209332	1.0000	0.5224	0.6741	0.0807
uid61633	0.209342	1.0000	0.5179	0.6625	0.0805
uid198643	0.209405	1.0000	0.5199	0.6615	0.0805
uid198644	0.209405	1.0000	0.5209	0.6615	0.0805
uid196800	0.209677	1.0000	0.5189	0.6605	0.0805
uid175574	0.209680	1.0000	0.5471	0.6596	0.0748
uid175572	0.209850	1.0000	0.5419	0.6670	0.0775
uid66295	0.210020	1.0000	0.5109	0.6757	0.0863
uid175573	0.210121	1.0000	0.5392	0.6638	0.0784
uid66603	0.210195	1.0000	0.4907	0.5350	0.0787
uid58101	0.210195	1.0000	0.4079	0.4139	0.0709
uid175576	0.210229	1.0000	0.5554	0.6705	0.0777
uid57783	0.210468	1.0000	0.5250	0.6672	0.0836
uid175571	0.210539	1.0000	0.5459	0.6555	0.0742
uid61621	0.210560	1.0000	0.4915	0.6261	0.0548
uid57963	0.210666	1.0000	0.5315	0.6690	0.0797
uid46841	0.210732	1.0000	0.5676	0.7464	0.1040
uid162137	0.210853	1.0000	0.4119	0.4152	0.0720
uid162177	0.210905	1.0000	0.3995	0.4208	0.0718
uid162059	0.210982	1.0000	0.4022	0.4242	0.0710
uid175579	0.211363	1.0000	0.5463	0.6590	0.0784
uid175577	0.211451	1.0000	0.5496	0.6611	0.0781
uid80745	0.211556	1.0000	0.4118	0.4209	0.0731
uid80733	0.211670	1.0000	0.4095	0.4182	0.0711
uid48071	0.211702	1.0000	0.4006	0.4155	0.0706
uid49489	0.211806	1.0000	0.4289	0.4619	0.0774
uid158869	0.211978	1.0000	0.4373	0.4814	0.0952
uid162063	0.212040	1.0000	0.5384	0.6588	0.0768
uid159527	0.212060	1.0000	0.5401	0.6603	0.0767
uid179070	0.212062	1.0000	0.5371	0.6635	0.0776
uid159525	0.212067	1.0000	0.5444	0.6620	0.0767
uid80731	0.212083	1.0000	0.4568	0.4812	0.0831
uid159523	0.212089	1.0000	0.5418	0.6603	0.0758
uid159521	0.212140	1.0000	0.5414	0.6609	0.0767
uid80735	0.212356	1.0000	0.4034	0.4190	0.0708
uid58493	0.212378	1.0000	0.4523	0.4078	0.0769
uid205054	0.212395	1.0000	0.4937	0.5321	0.0619
uid57971	0.212464	1.0000	0.5429	0.6719	0.0797
uid159845	0.212494	1.0000	0.5428	0.6705	0.0752
uid41333	0.212551	1.0000	0.4954	0.5049	0.0866
uid63621	0.212759	1.0000	0.5440	0.6626	0.0759
uid198524	0.212778	1.0000	0.4054	0.4184	0.0709
uid158871	0.212782	1.0000	0.4368	0.4784	0.0984
uid189026	0.212939	1.0000	0.5338	0.6515	0.0785
uid49331	0.213006	1.0000	0.4292	0.4618	0.0878
uid67349	0.213068	1.0000	0.4647	0.4393	0.0888
uid176501	0.213187	1.0000	0.4025	0.4155	0.0705
uid168257	0.213225	1.0000	0.4880	0.4553	0.0728
uid43163	0.213372	1.0000	0.4585	0.4649	0.0961
uid89375	0.213377	1.0000	0.4812	0.4922	0.0882
uid58963	0.213379	1.0000	0.4372	0.5983	0.0676
uid162031	0.213427	1.0000	0.5730	0.6237	0.0868
uid58993	0.213703	1.0000	0.4933	0.4674	0.1040
uid59883	0.213732	1.0000	0.4466	0.5049	0.0976
uid60849	0.213747	1.0000	0.5714	0.6252	0.0876
uid58511	0.213827	1.0000	0.4953	0.4671	0.1060
uid162165	0.213861	1.0000	0.5591	0.6802	0.1017
uid186842	0.214045	1.0000	0.4884	0.4307	0.0731
uid72481	0.214051	1.0000	0.5699	0.6890	0.0768
uid163693	0.214213	1.0000	0.4318	0.4782	0.1006
uid51877	0.214237	1.0000	0.4992	0.4861	0.0814
uid42615	0.214265	1.0000	0.3802	0.2736	0.0750
uid58793	0.214416	1.0000	0.5821	0.6809	0.1045
uid49661	0.214539	1.0000	0.5019	0.5030	0.0815
uid182935	0.214583	1.0000	0.5318	0.6409	0.1271
uid167988	0.214643	1.0000	0.4334	0.4919	0.1017
uid58125	0.214652	1.0000	0.5557	0.6855	0.1020
uid162045	0.214696	1.0000	0.4622	0.4982	0.1055
uid177081	0.214705	1.0000	0.5550	0.6811	0.1007
uid58653	0.214784	1.0000	0.5851	0.6744	0.0986
uid177930	0.214786	1.0000	0.5799	0.6986	0.1053
uid158867	0.214862	1.0000	0.4355	0.4794	0.0996
uid158861	0.214886	1.0000	0.4483	0.4696	0.0959
uid61627	0.215141	1.0000	0.4712	0.4887	0.0721
uid54207	0.215268	1.0000	0.4907	0.5163	0.0843
uid58791	0.215344	1.0000	0.5793	0.6763	0.1063
uid59545	0.215387	1.0000	0.4434	0.4892	0.0985
uid159867	0.215527	1.0000	0.5907	0.6699	0.0996
uid59357	0.215700	1.0000	0.4386	0.4784	0.0994
uid59359	0.215703	1.0000	0.4393	0.4772	0.0993
uid193702	0.215720	1.0000	0.4387	0.4488	0.0897
uid158865	0.215728	1.0000	0.4365	0.4744	0.0993
uid83125	0.215749	1.0000	0.4587	0.3779	0.0731
uid61589	0.215929	1.0000	0.4543	0.3966	0.0878
uid59111	0.215969	1.0000	0.4676	0.4310	0.0693
uid58911	0.215971	1.0000	0.4369	0.4869	0.0967
uid58899	0.216007	1.0000	0.4464	0.4383	0.0957
uid58331	0.216027	1.0000	0.5360	0.5952	0.0672
uid161919	0.216027	1.0000	0.4932	0.4877	0.0825
uid161241	0.216054	1.0000	0.5680	0.6585	0.0975
uid49131	0.216073	1.0000	0.4477	0.4418	0.0874
uid62695	0.216093	1.0000	0.4503	0.4779	0.1021
uid59197	0.216114	1.0000	0.4808	0.5235	0.0883
uid55487	0.216216	1.0000	0.4612	0.4971	0.1030
uid57651	0.216295	1.0000	0.4453	0.4263	0.0731
uid82951	0.216380	1.0000	0.4626	0.4520	0.0772
uid193774	0.216403	1.0000	0.4434	0.4261	0.1054
uid58969	0.216431	1.0000	0.4388	0.3777	0.0835
uid176367	0.216462	1.0000	0.4636	0.4334	0.0945
uid46989	0.216550	1.0000	0.4916	0.5033	0.0820
uid194444	0.216630	1.0000	0.4575	0.4243	0.1045
uid176921	0.216826	1.0000	0.3864	0.4277	0.0835
uid163691	0.216907	1.0000	0.4355	0.4798	0.1011
uid58311	0.216937	1.0000	0.5636	0.6871	0.1122
uid88075	0.216952	1.0000	0.5539	0.6767	0.1040
uid61629	0.216954	1.0000	0.4532	0.3066	0.0890
uid71231	0.217014	1.0000	0.5849	0.6800	0.1026
uid60837	0.217045	1.0000	0.4923	0.4412	0.0771
uid62693	0.217050	1.0000	0.4475	0.4746	0.0987
uid58155	0.217220	1.0000	0.4680	0.4429	0.0967
uid174812	0.217291	1.0000	0.4312	0.3563	0.0807
uid59289	0.217374	1.0000	0.5177	0.5967	0.0920
uid197361	0.217392	1.0000	0.4209	0.4383	0.0788
uid162513	0.217435	1.0000	0.4243	0.4785	0.1024
uid161197	0.217436	1.0000	0.5742	0.6636	0.1005
uid57705	0.217458	1.0000	0.4511	0.6424	0.0764
uid58525	0.217462	1.0000	0.5912	0.6354	0.0868
uid158863	0.217526	1.0000	0.4509	0.4668	0.0914
uid159865	0.217535	1.0000	0.4191	0.4073	0.0921
uid58677	0.217564	1.0000	0.4075	0.4023	0.0900
uid59113	0.217761	1.0000	0.4280	0.3723	0.0664
uid170533	0.217852	1.0000	0.3663	0.3342	0.0703
uid62207	0.217870	1.0000	0.4800	0.4199	0.0975
uid179068	0.217885	1.0000	0.4559	0.4356	0.0923
uid58055	0.217898	1.0000	0.4849	0.5871	0.0806
uid68837	0.217930	1.0000	0.5092	0.5417	0.0945
uid46839	0.218011	1.0000	0.4691	0.4502	0.1009
uid59139	0.218014	1.0000	0.4490	0.4219	0.1059
uid41403	0.218032	1.0000	0.4287	0.4053	0.0888
uid80743	0.218127	1.0000	0.4917	0.5190	0.0862
uid59267	0.218332	1.0000	0.4779	0.4436	0.1169
uid72937	0.218361	1.0000	0.5290	0.5807	0.0936
uid58263	0.218382	1.0000	0.4885	0.4708	0.1088
uid59225	0.218385	1.0000	0.5690	0.6946	0.1075
uid59131	0.218394	1.0000	0.4579	0.4327	0.0927
uid57887	0.218471	1.0000	0.4623	0.4349	0.1080
uid58649	0.218515	1.0000	0.4175	0.3911	0.0928
uid177079	0.218541	1.0000	0.4620	0.4212	0.0743
uid61643	0.218557	1.0000	0.4633	0.4344	0.1068
uid43211	0.218572	1.0000	0.4659	0.5404	0.0990
uid87067	0.218619	1.0000	0.5066	0.6346	0.1022
uid57889	0.218622	1.0000	0.4464	0.4271	0.1032
uid58067	0.218631	1.0000	0.4100	0.3619	0.0890
uid162333	0.218654	1.0000	0.4162	0.2746	0.0855
uid57929	0.218669	1.0000	0.5071	0.5683	0.0877
uid46943	0.218670	1.0000	0.4691	0.4460	0.1011
uid41297	0.218685	1.0000	0.4661	0.3345	0.1065
uid59429	0.218701	1.0000	0.5644	0.6775	0.0934
uid176920	0.218740	1.0000	0.5167	0.6421	0.0987
uid201428	0.218858	1.0000	0.5125	0.6362	0.1013
uid43091	0.218929	1.0000	0.4276	0.4410	0.0986
uid67407	0.218944	1.0000	0.4463	0.5233	0.0935
uid65091	0.218944	1.0000	0.3986	0.4492	0.0709
uid156845	0.218965	1.0000	0.5045	0.6172	0.0688
uid48829	0.218969	1.0000	0.4095	0.3953	0.0869
uid59087	0.219048	1.0000	0.6731	0.8201	0.1075
uid58977	0.219085	1.0000	0.5103	0.6254	0.1025
uid87065	0.219089	1.0000	0.5188	0.6385	0.1021
uid40845	0.219117	1.0000	0.4131	0.3502	0.0923
uid193707	0.219139	1.0000	0.4660	0.3309	0.1059
uid60163	0.219158	1.0000	0.4335	0.4529	0.0945
uid67985	0.219173	1.0000	0.4538	0.4754	0.0774
uid159543	0.219173	1.0000	0.5084	0.6403	0.1034
uid59195	0.219191	1.0000	0.4376	0.5101	0.0719
uid193770	0.219210	1.0000	0.4588	0.5117	0.1121
uid58879	0.219244	1.0000	0.4628	0.5348	0.0976
uid57595	0.219292	1.0000	0.4543	0.4331	0.1073
uid179202	0.219299	1.0000	0.4341	0.4377	0.0864
uid49535	0.219299	1.0000	0.4345	0.4621	0.0825
uid184826	0.219317	1.0000	0.4214	0.2722	0.0928
uid58111	0.219330	1.0000	0.5907	0.7624	0.1442
uid178352	0.219361	1.0000	0.4438	0.4003	0.0689
uid87069	0.219363	1.0000	0.5112	0.6392	0.1014
uid57961	0.219392	1.0000	0.4393	0.6436	0.0757
uid57939	0.219397	1.0000	0.4525	0.4961	0.1020
uid202217	0.219412	1.0000	0.4582	0.4982	0.0944
uid59407	0.219479	1.0000	0.4975	0.5249	0.0839
uid58065	0.219554	1.0000	0.4891	0.5000	0.0949
uid62923	0.219610	1.0000	0.4818	0.3689	0.1007
uid62083	0.219674	1.0000	0.5498	0.7160	0.1163
uid41425	0.219725	1.0000	0.4540	0.3652	0.0826
uid59099	0.219780	1.0000	0.4572	0.4760	0.0973
uid159669	0.219790	1.0000	0.4421	0.4897	0.0944
uid159675	0.219791	1.0000	0.4508	0.4821	0.0968
uid55253	0.219843	1.0000	0.4598	0.4511	0.0947
uid176365	0.219844	1.0000	0.4632	0.4502	0.0943
uid58833	0.219871	1.0000	0.4597	0.4692	0.0981
uid161957	0.219883	1.0000	0.4981	0.4965	0.0940
uid58147	0.219907	1.0000	0.4388	0.3803	0.0804
uid68739	0.219973	1.0000	0.5581	0.7299	0.1002
uid83609	0.220028	1.0000	0.4457	0.4890	0.0949
uid162175	0.220063	1.0000	0.4436	0.4809	0.0929
uid66593	0.220073	1.0000	0.4841	0.4878	0.0755
uid58079	0.220085	1.0000	0.5383	0.5930	0.0813
uid62789	0.220094	1.0000	0.4157	0.3719	0.0846
uid159677	0.220121	1.0000	0.4485	0.4804	0.0954
uid172737	0.220256	1.0000	0.5104	0.6760	0.1145
uid57585	0.220293	1.0000	0.5079	0.6364	0.0984
uid63629	0.220298	1.0000	0.4403	0.4032	0.0868
uid57641	0.220320	1.0000	0.4686	0.5461	0.1027
uid61611	0.220370	1.0000	0.4493	0.4127	0.0904
uid194120	0.220391	1.0000	0.4668	0.5223	0.1144
uid168181	0.220410	1.0000	0.5037	0.4810	0.0786
uid87051	0.220424	1.0000	0.5083	0.6362	0.1013
uid184076	0.220507	1.0000	0.4907	0.4335	0.0863
uid162167	0.220539	1.0000	0.4488	0.4986	0.0981
uid58285	0.220548	1.0000	0.4732	0.4907	0.0819
uid58559	0.220552	1.0000	0.4368	0.4970	0.1037
uid73759	0.220565	1.0000	0.5061	0.4632	0.1050
uid43413	0.220608	1.0000	0.4176	0.3657	0.0714
uid158845	0.220625	1.0000	0.6114	0.7306	0.0907
uid59049	0.220656	1.0000	0.4480	0.3820	0.0681
uid57853	0.220662	1.0000	0.5861	0.6989	0.0905
uid202219	0.220672	1.0000	0.4091	0.2724	0.0762
uid59409	0.220677	1.0000	0.4388	0.4551	0.0866
uid41169	0.220687	1.0000	0.5031	0.4814	0.0856
uid58449	0.220737	1.0000	0.4257	0.3612	0.0974
uid88063	0.220743	1.0000	0.4907	0.6548	0.0816
uid63401	0.220765	1.0000	0.4914	0.4829	0.0809
uid50555	0.220775	1.0000	0.4086	0.4534	0.0738
uid57881	0.220783	1.0000	0.5004	0.4924	0.0957
uid54411	0.220799	1.0000	0.4604	0.4293	0.1016
uid57643	0.220857	1.0000	0.4418	0.5482	0.0767
uid159673	0.220859	1.0000	0.4507	0.4865	0.0973
uid50585	0.220862	1.0000	0.4483	0.4835	0.0951
uid58451	0.220867	1.0000	0.4264	0.3763	0.1023
uid203791	0.220872	1.0000	0.4005	0.2761	0.0758
uid58159	0.220872	1.0000	0.5074	0.6633	0.0853
uid58321	0.220924	1.0000	0.4609	0.4268	0.1026
uid54249	0.220936	1.0000	0.5087	0.5269	0.1165
uid58933	0.220936	1.0000	0.4086	0.3870	0.0949
uid68445	0.220950	1.0000	0.4928	0.5771	0.0962
uid157909	0.220977	1.0000	0.4546	0.4889	0.0993
uid193708	0.220992	1.0000	0.4500	0.4158	0.0906
uid195560	0.221011	1.0000	0.4681	0.4614	0.0851
uid57905	0.221024	1.0000	0.4486	0.4148	0.0903
uid68067	0.221045	1.0000	0.4896	0.4848	0.0742
uid58445	0.221066	1.0000	0.4186	0.3613	0.0947
uid158157	0.221077	1.0000	0.5611	0.6644	0.1165
uid83157	0.221077	1.0000	0.4451	0.4688	0.0715
uid66777	0.221081	1.0000	0.4572	0.3952	0.0906
uid176366	0.221098	1.0000	0.4615	0.4394	0.0947
uid57581	0.221098	1.0000	0.5704	0.6711	0.0945
uid193714	0.221100	1.0000	0.4692	0.4601	0.0890
uid61409	0.221131	1.0000	0.4759	0.5823	0.1326
uid58547	0.221153	1.0000	0.4633	0.4349	0.0952
uid58405	0.221165	1.0000	0.4980	0.5971	0.0728
uid57957	0.221189	1.0000	0.4667	0.3399	0.1049
uid197184	0.221205	1.0000	0.4423	0.4943	0.0922
uid169879	0.221269	1.0000	0.4316	0.4554	0.0908
uid57967	0.221327	1.0000	0.4644	0.3243	0.1148
uid68447	0.221342	1.0000	0.5107	0.6367	0.0997
uid58597	0.221351	1.0000	0.4043	0.3532	0.0782
uid57999	0.221359	1.0000	0.5446	0.7035	0.1256
uid82363	0.221376	1.0000	0.5498	0.7210	0.1245
uid59379	0.221389	1.0000	0.4708	0.3947	0.0865
uid49049	0.221404	1.0000	0.4515	0.5129	0.1001
uid72473	0.221404	1.0000	0.4644	0.4304	0.0932
uid73585	0.221406	1.0000	0.4765	0.5183	0.1149
uid159659	0.221408	1.0000	0.4260	0.4406	0.0910
uid49871	0.221435	1.0000	0.4565	0.3398	0.1025
uid73421	0.221437	1.0000	0.4672	0.4901	0.0799
uid84317	0.221460	1.0000	0.4387	0.4524	0.0861
uid54205	0.221486	1.0000	0.4915	0.4766	0.0814
uid58965	0.221564	1.0000	0.4304	0.3840	0.0933
uid61577	0.221617	1.0000	0.4183	0.4496	0.0808
uid59053	0.221627	1.0000	0.4118	0.4219	0.0935
uid58725	0.221637	1.0000	0.4543	0.3411	0.0908
uid58577	0.221653	1.0000	0.5083	0.6648	0.1047
uid182482	0.221731	1.0000	0.4974	0.4373	0.1120
uid162065	0.221732	1.0000	0.4402	0.3303	0.0901
uid67313	0.221739	1.0000	0.4399	0.3284	0.0900
uid54717	0.221747	1.0000	0.4387	0.3706	0.0857
uid67315	0.221753	1.0000	0.4403	0.3300	0.0901
uid58979	0.221859	1.0000	0.4809	0.4216	0.0919
uid68291	0.221873	1.0000	0.4284	0.4475	0.0903
uid197215	0.221875	1.0000	0.5605	0.7260	0.1014
uid68317	0.221878	1.0000	0.4420	0.3913	0.0733
uid59383	0.221911	1.0000	0.4738	0.3991	0.0888
uid161985	0.221915	1.0000	0.4733	0.3940	0.0899
uid62105	0.221915	1.0000	0.4608	0.4940	0.1061
uid197177	0.221916	1.0000	0.4586	0.5383	0.0817
uid57629	0.221921	1.0000	0.5038	0.6641	0.1043
uid157331	0.221942	1.0000	0.4489	0.4551	0.0965
uid73179	0.221946	1.0000	0.4556	0.4271	0.1013
uid68055	0.221969	1.0000	0.4207	0.3521	0.0938
uid47077	0.222004	1.0000	0.4510	0.4666	0.0914
uid52459	0.222006	1.0000	0.5513	0.7500	0.1090
uid70793	0.222014	1.0000	0.4532	0.3584	0.0861
uid58213	0.222041	1.0000	0.4671	0.4312	0.0891
uid159671	0.222093	1.0000	0.4537	0.4915	0.1009
uid176127	0.222110	1.0000	0.4758	0.3990	0.0896
uid58695	0.222113	1.0000	0.4029	0.3126	0.0764
uid58881	0.222119	1.0000	0.5037	0.4842	0.0829
uid61625	0.222120	1.0000	0.4227	0.4231	0.0853
uid175905	0.222176	1.0000	0.4768	0.3969	0.0894
uid174511	0.222176	1.0000	0.4448	0.3700	0.0956
uid84299	0.222189	1.0000	0.4418	0.4629	0.0880
uid58293	0.222274	1.0000	0.4361	0.4328	0.0958
uid62981	0.222332	1.0000	0.4733	0.3997	0.0877
uid58593	0.222334	1.0000	0.4902	0.5978	0.0839
uid51367	0.222400	1.0000	0.3952	0.4466	0.0709
uid58431	0.222402	1.0000	0.4764	0.4873	0.1001
uid68335	0.222420	1.0000	0.5323	0.5551	0.0882
uid46807	0.222444	1.0000	0.4575	0.3530	0.0976
uid55259	0.222457	1.0000	0.4364	0.4113	0.0946
uid55641	0.222482	1.0000	0.4719	0.4573	0.1093
uid176128	0.222492	1.0000	0.4755	0.4003	0.0895
uid68141	0.222563	1.0000	0.5390	0.6233	0.1333
uid80739	0.222564	1.0000	0.4613	0.3520	0.0950
uid58499	0.222573	1.0000	0.5200	0.5947	0.0894
uid162061	0.222576	1.0000	0.4891	0.4192	0.0928
uid59029	0.222633	1.0000	0.4587	0.4109	0.0986
uid58215	0.222646	1.0000	0.4792	0.4236	0.0937
uid61639	0.222656	1.0000	0.4386	0.4789	0.0894
uid192186	0.222679	1.0000	0.4815	0.3069	0.1002
uid58801	0.222695	1.0000	0.4757	0.6279	0.0683
uid171995	0.222703	1.0000	0.4557	0.3790	0.0981
uid70621	0.222706	1.0000	0.4927	0.4590	0.0790
uid68453	0.222714	1.0000	0.4505	0.4176	0.1002
uid170612	0.222748	1.0000	0.4872	0.5610	0.0933
uid41013	0.222799	1.0000	0.4808	0.4061	0.0912
uid58889	0.222818	1.0000	0.5327	0.7191	0.1045
uid62107	0.222827	1.0000	0.4233	0.2912	0.0805
uid58835	0.222828	1.0000	0.4945	0.4155	0.1131
uid61645	0.222849	1.0000	0.5479	0.6634	0.0871
uid58647	0.222855	1.0000	0.4538	0.5040	0.0826
uid83605	0.222898	1.0000	0.4217	0.4418	0.0853
uid70727	0.222900	1.0000	0.4738	0.5205	0.0804
uid58897	0.222914	1.0000	0.4561	0.4165	0.0905
uid58919	0.222916	1.0000	0.4794	0.3963	0.0877
uid161939	0.222919	1.0000	0.4790	0.3947	0.0888
uid59153	0.223046	1.0000	0.4489	0.3526	0.0882
uid156977	0.223074	1.0000	0.4992	0.6158	0.0731
uid57599	0.223077	1.0000	0.4947	0.2968	0.0959
uid168182	0.223082	1.0000	0.5005	0.4427	0.0865
uid162073	0.223100	1.0000	0.4588	0.3503	0.0993
uid167260	0.223110	1.0000	0.4434	0.4926	0.0973
uid58553	0.223112	1.0000	0.4629	0.4823	0.1015
uid58521	0.223147	1.0000	0.4868	0.4070	0.0932
uid58397	0.223197	1.0000	0.4273	0.4252	0.0927
uid57979	0.223205	1.0000	0.5107	0.5441	0.0901
uid84305	0.223229	1.0000	0.4381	0.4740	0.0858
uid159665	0.223239	1.0000	0.4455	0.5006	0.0953
uid68451	0.223249	1.0000	0.4974	0.5568	0.0901
uid58239	0.223259	1.0000	0.4309	0.4850	0.0891
uid68057	0.223274	1.0000	0.4981	0.4175	0.1116
uid193711	0.223278	1.0000	0.4514	0.4014	0.0812
uid49695	0.223297	1.0000	0.4389	0.4758	0.0956
uid58821	0.223311	1.0000	0.4093	0.3824	0.0919
uid159667	0.223316	1.0000	0.4439	0.4997	0.0949
uid193773	0.223322	1.0000	0.4466	0.4513	0.0938
uid58109	0.223333	1.0000	0.4455	0.3793	0.0954
uid175524	0.223363	1.0000	0.5021	0.6830	0.0862
uid86651	0.223376	1.0000	0.4508	0.3727	0.0962
uid58957	0.223386	1.0000	0.4865	0.3656	0.0950
uid58657	0.223394	1.0000	0.4456	0.4256	0.0925
uid58761	0.223406	1.0000	0.4953	0.5126	0.0824
uid197202	0.223419	1.0000	0.4734	0.4107	0.0946
uid71485	0.223423	1.0000	0.4747	0.4132	0.0868
uid58251	0.223438	1.0000	0.4579	0.4295	0.0900
uid159955	0.223440	1.0000	0.4738	0.4416	0.1051
uid61179	0.223442	1.0000	0.4746	0.4816	0.0935
uid84297	0.223473	1.0000	0.4348	0.4645	0.0898
uid158169	0.223477	1.0000	0.4024	0.2661	0.0848
uid61349	0.223513	1.0000	0.4758	0.4353	0.0832
uid162069	0.223537	1.0000	0.4743	0.3730	0.0961
uid51641	0.223538	1.0000	0.4511	0.5327	0.0935
uid84301	0.223564	1.0000	0.4378	0.4688	0.0867
uid58095	0.223566	1.0000	0.4844	0.5558	0.0892
uid58429	0.223601	1.0000	0.4483	0.3644	0.1026
uid57989	0.223615	1.0000	0.4696	0.4925	0.0881
uid83607	0.223683	1.0000	0.4357	0.4617	0.0897
uid61647	0.223683	1.0000	0.4585	0.4256	0.0940
uid59209	0.223741	1.0000	0.5237	0.5384	0.1102
uid84383	0.223754	1.0000	0.4827	0.4095	0.0937
uid58515	0.223770	1.0000	0.4498	0.3396	0.0983
uid57915	0.223823	1.0000	0.4668	0.3905	0.0863
uid195908	0.223844	1.0000	0.4174	0.4611	0.0805
uid84311	0.223853	1.0000	0.4381	0.4541	0.0884
uid48359	0.223865	1.0000	0.4507	0.4656	0.0754
uid52593	0.223869	1.0000	0.4805	0.4091	0.0910
uid158055	0.223877	1.0000	0.4852	0.6325	0.0754
uid58367	0.223879	1.0000	0.3903	0.3029	0.0724
uid42155	0.223890	1.0000	0.5124	0.6888	0.1056
uid89381	0.223892	1.0000	0.4536	0.5026	0.0980
uid58961	0.223900	1.0000	0.4996	0.6359	0.0710
uid63663	0.223927	1.0000	0.4661	0.3782	0.0973
uid58971	0.223937	1.0000	0.4290	0.3772	0.1022
uid61729	0.223948	1.0000	0.4043	0.3803	0.0765
uid57747	0.223965	1.0000	0.4651	0.4738	0.1049
uid171830	0.223968	1.0000	0.4075	0.2673	0.0758
uid50565	0.223976	1.0000	0.4089	0.2675	0.0758
uid159615	0.223988	1.0000	0.5705	0.6736	0.1157
uid61595	0.223988	1.0000	0.5006	0.4379	0.1121
uid59151	0.223997	1.0000	0.4466	0.3544	0.0877
uid59277	0.224006	1.0000	0.4199	0.3517	0.0988
uid158045	0.224009	1.0000	0.5000	0.6260	0.0679
uid162011	0.224017	1.0000	0.4830	0.4184	0.0926
uid161987	0.224031	1.0000	0.4743	0.3962	0.0858
uid162005	0.224031	1.0000	0.5077	0.5009	0.1023
uid59425	0.224038	1.0000	0.4798	0.4043	0.0926
uid68687	0.224057	1.0000	0.5361	0.7072	0.0915
uid198525	0.224060	1.0000	0.5939	0.7089	0.0983
uid58731	0.224085	1.0000	0.5276	0.4872	0.1049
uid58595	0.224127	1.0000	0.5241	0.6120	0.0975
uid41735	0.224147	1.0000	0.4359	0.4926	0.0838
uid159541	0.224165	1.0000	0.4901	0.4396	0.1155
uid50547	0.224178	1.0000	0.4660	0.3279	0.1135
uid162101	0.224208	1.0000	0.4821	0.4156	0.0920
uid64755	0.224211	1.0000	0.4555	0.4032	0.0820
uid158689	0.224228	1.0000	0.4109	0.2683	0.0769
uid66299	0.224263	1.0000	0.4657	0.3701	0.1190
uid161965	0.224278	1.0000	0.4733	0.3961	0.0874
uid57965	0.224289	1.0000	0.5181	0.7104	0.1011
uid168321	0.224290	1.0000	0.4983	0.4925	0.0949
uid50325	0.224297	1.0000	0.4724	0.5020	0.0952
uid162003	0.224299	1.0000	0.5098	0.5867	0.0991
uid161945	0.224347	1.0000	0.4920	0.6377	0.0758
uid57831	0.224352	1.0000	0.4765	0.3935	0.0924
uid58193	0.224352	1.0000	0.4438	0.3851	0.0921
uid159491	0.224368	1.0000	0.5681	0.6784	0.1198
uid84313	0.224368	1.0000	0.4215	0.4325	0.0855
uid52609	0.224368	1.0000	0.4155	0.2803	0.0782
uid58783	0.224372	1.0000	0.4834	0.4062	0.0928
uid188688	0.224373	1.0000	0.4416	0.4706	0.0881
uid59091	0.224392	1.0000	0.4781	0.4026	0.0932
uid58689	0.224394	1.0000	0.4789	0.4884	0.1077
uid40839	0.224400	1.0000	0.3990	0.3040	0.0763
uid58249	0.224409	1.0000	0.5038	0.3394	0.1186
uid201038	0.224424	1.0000	0.3861	0.2916	0.0748
uid58707	0.224431	1.0000	0.4246	0.3871	0.0760
uid162199	0.224438	1.0000	0.4580	0.4284	0.0964
uid83123	0.224449	1.0000	0.4993	0.4761	0.1020
uid59235	0.224452	1.0000	0.4763	0.3997	0.0918
uid174460	0.224456	1.0000	0.4498	0.3379	0.0995
uid62961	0.224457	1.0000	0.4423	0.4018	0.0967
uid158043	0.224458	1.0000	0.5127	0.6247	0.0679
uid84303	0.224468	1.0000	0.4357	0.4613	0.0864
uid58415	0.224511	1.0000	0.4847	0.4276	0.0946
uid41019	0.224525	1.0000	0.4757	0.5432	0.0860
uid61565	0.224544	1.0000	0.4929	0.6154	0.0756
uid59251	0.224549	1.0000	0.5018	0.4538	0.0966
uid63403	0.224551	1.0000	0.4766	0.3188	0.1086
uid59077	0.224553	1.0000	0.4274	0.2627	0.0831
uid84295	0.224561	1.0000	0.4288	0.4623	0.0844
uid57633	0.224567	1.0000	0.5141	0.6221	0.0657
uid158053	0.224568	1.0000	0.4895	0.6397	0.0751
uid60161	0.224573	1.0000	0.4292	0.4233	0.0755
uid162017	0.224588	1.0000	0.4696	0.4743	0.0880
uid62159	0.224588	1.0000	0.5102	0.4911	0.0813
uid161975	0.224596	1.0000	0.4680	0.3855	0.0874
uid59411	0.224602	1.0000	0.4259	0.4764	0.0890
uid58505	0.224616	1.0000	0.5226	0.3226	0.1206
uid158063	0.224619	1.0000	0.4852	0.6329	0.0751
uid63605	0.224622	1.0000	0.4846	0.4846	0.0934
uid59381	0.224643	1.0000	0.4713	0.4038	0.0838
uid58937	0.224652	1.0000	0.3945	0.3740	0.0881
uid58487	0.224652	1.0000	0.4510	0.3458	0.0882
uid60583	0.224654	1.0000	0.4859	0.4173	0.0951
uid59293	0.224656	1.0000	0.4734	0.5730	0.0911
uid158057	0.224664	1.0000	0.4855	0.6357	0.0751
uid159857	0.224667	1.0000	0.4624	0.5551	0.0865
uid58371	0.224679	1.0000	0.4433	0.3144	0.0988
uid57697	0.224685	1.0000	0.4743	0.5713	0.0908
uid57691	0.224732	1.0000	0.4436	0.4550	0.0888
uid163995	0.224740	1.0000	0.4774	0.3952	0.0921
uid77027	0.224743	1.0000	0.4219	0.3073	0.0862
uid59007	0.224760	1.0000	0.4897	0.4235	0.1071
uid158071	0.224771	1.0000	0.4400	0.3586	0.0866
uid163151	0.224793	1.0000	0.4419	0.5224	0.0789
uid58703	0.224798	1.0000	0.4429	0.3264	0.0987
uid58037	0.224813	1.0000	0.4460	0.3639	0.0860
uid42519	0.224834	1.0000	0.4649	0.3404	0.1116
uid89395	0.224844	1.0000	0.4015	0.3580	0.0846
uid162153	0.224845	1.0000	0.4793	0.3943	0.0912
uid196851	0.224856	1.0000	0.4848	0.6309	0.0743
uid74431	0.224859	1.0000	0.4736	0.4604	0.0984
uid205422	0.224871	1.0000	0.4484	0.4286	0.0892
uid59033	0.224883	1.0000	0.4439	0.4824	0.0980
uid40659	0.224902	1.0000	0.4835	0.4437	0.1082
uid51607	0.224910	1.0000	0.4480	0.5396	0.1084
uid58509	0.224910	1.0000	0.4530	0.4886	0.0949
uid57605	0.224917	1.0000	0.4319	0.3945	0.1115
uid188478	0.224947	1.0000	0.4378	0.3476	0.0918
uid184818	0.224949	1.0000	0.4758	0.5078	0.0918
uid162057	0.224950	1.0000	0.4325	0.4591	0.0792
uid58387	0.224952	1.0000	0.4403	0.3753	0.1000
uid181998	0.224990	1.0000	0.5103	0.6096	0.0972
uid54719	0.224993	1.0000	0.4011	0.3207	0.0785
uid41021	0.225006	1.0000	0.4751	0.3965	0.0889
uid57619	0.225008	1.0000	0.4491	0.3306	0.0957
uid48643	0.225011	1.0000	0.4877	0.4410	0.1070
uid57931	0.225014	1.0000	0.4544	0.3192	0.1156
uid161991	0.225014	1.0000	0.4864	0.4035	0.0934
uid61641	0.225037	1.0000	0.6192	0.7955	0.1424
uid86887	0.225037	1.0000	0.4860	0.4901	0.0821
uid58047	0.225044	1.0000	0.4437	0.3475	0.0875
uid57733	0.225051	1.0000	0.4425	0.3313	0.1022
uid58391	0.225066	1.0000	0.4550	0.3377	0.1016
uid58217	0.225069	1.0000	0.4818	0.4133	0.0947
uid58607	0.225096	1.0000	0.4413	0.3484	0.0873
uid49957	0.225105	1.0000	0.4536	0.4357	0.0815
uid193703	0.225108	1.0000	0.4376	0.3653	0.0741
uid57781	0.225126	1.0000	0.4761	0.3955	0.0921
uid58191	0.225157	1.0000	0.4847	0.4333	0.0974
uid58803	0.225193	1.0000	0.4862	0.4178	0.0900
uid55845	0.225218	1.0000	0.4847	0.3119	0.1169
uid58631	0.225223	1.0000	0.4705	0.4203	0.1112
uid58015	0.225224	1.0000	0.5477	0.6929	0.1344
uid46655	0.225231	1.0000	0.4753	0.3969	0.0905
uid58681	0.225231	1.0000	0.5007	0.5983	0.0702
uid58623	0.225233	1.0000	0.4758	0.3896	0.0867
uid59245	0.225240	1.0000	0.4904	0.4195	0.0927
uid62979	0.225243	1.0000	0.4691	0.3941	0.0856
uid84309	0.225257	1.0000	0.4214	0.4408	0.0840
uid58141	0.225292	1.0000	0.4356	0.3870	0.0981
uid196850	0.225299	1.0000	0.4907	0.6360	0.0760
uid158051	0.225307	1.0000	0.4843	0.6338	0.0739
uid205540	0.225320	1.0000	0.4803	0.4176	0.1151
uid161993	0.225322	1.0000	0.4812	0.4062	0.0913
uid168258	0.225322	1.0000	0.4358	0.5006	0.1017
uid162139	0.225332	1.0000	0.4758	0.3933	0.0876
uid47509	0.225347	1.0000	0.4146	0.3872	0.0935
uid59377	0.225352	1.0000	0.4803	0.4186	0.0915
uid59221	0.225358	1.0000	0.4094	0.3715	0.0747
uid41023	0.225359	1.0000	0.4859	0.4078	0.0916
uid61587	0.225361	1.0000	0.4297	0.4443	0.0878
uid58687	0.225374	1.0000	0.5226	0.6181	0.1001
uid158073	0.225409	1.0000	0.4326	0.3459	0.0882
uid66323	0.225418	1.0000	0.4963	0.4225	0.1183
uid41935	0.225419	1.0000	0.3825	0.3303	0.0854
uid72479	0.225427	1.0000	0.4887	0.4790	0.0809
uid159539	0.225431	1.0000	0.4597	0.4350	0.1023
uid162115	0.225459	1.0000	0.4732	0.3936	0.0858
uid58383	0.225461	1.0000	0.4348	0.3589	0.0962
uid158159	0.225462	1.0000	0.5024	0.6270	0.0694
uid46257	0.225483	1.0000	0.4480	0.4055	0.0979
uid61613	0.225483	1.0000	0.4490	0.4311	0.0909
uid58531	0.225490	1.0000	0.4685	0.3871	0.0846
uid58939	0.225496	1.0000	0.5278	0.6243	0.0893
uid58661	0.225514	1.0000	0.4469	0.4864	0.0867
uid57865	0.225521	1.0000	0.4867	0.3275	0.1106
uid158065	0.225522	1.0000	0.4882	0.6413	0.0753
uid58393	0.225540	1.0000	0.4801	0.4189	0.0926
uid89383	0.225548	1.0000	0.5089	0.6407	0.0715
uid161949	0.225569	1.0000	0.4890	0.4192	0.0898
uid189951	0.225582	1.0000	0.4704	0.5908	0.1015
uid82373	0.225592	1.0000	0.4594	0.3188	0.0910
uid58723	0.225594	1.0000	0.4704	0.3933	0.1112
uid57741	0.225596	1.0000	0.4616	0.3748	0.0979
uid57863	0.225602	1.0000	0.4370	0.3606	0.0833
uid158851	0.225606	1.0000	0.4873	0.3016	0.0933
uid58385	0.225612	1.0000	0.4374	0.3646	0.0981
uid40861	0.225655	1.0000	0.4680	0.3200	0.0952
uid161951	0.225660	1.0000	0.4859	0.4188	0.0939
uid62003	0.225676	1.0000	0.4334	0.4336	0.0842
uid86751	0.225678	1.0000	0.4987	0.6406	0.0756
uid59391	0.225699	1.0000	0.4818	0.4170	0.0942
uid189953	0.225703	1.0000	0.4470	0.4345	0.0957
uid59243	0.225708	1.0000	0.4602	0.4275	0.0924
uid47317	0.225716	1.0000	0.4418	0.3621	0.0878
uid81783	0.225717	1.0000	0.4681	0.4408	0.0810
uid48821	0.225741	1.0000	0.4053	0.3678	0.0874
uid57921	0.225743	1.0000	0.4960	0.4436	0.1040
uid58941	0.225750	1.0000	0.4558	0.3134	0.0970
uid161947	0.225764	1.0000	0.4896	0.4190	0.0902
uid67319	0.225765	1.0000	0.4340	0.3225	0.0971
uid50119	0.225768	1.0000	0.5095	0.4765	0.1035
uid58583	0.225774	1.0000	0.4781	0.4306	0.0913
uid158535	0.225796	1.0000	0.5552	0.7150	0.1071
uid52535	0.225799	1.0000	0.5496	0.7397	0.1405
uid58721	0.225804	1.0000	0.5003	0.4032	0.1044
uid58161	0.225805	1.0000	0.5133	0.6425	0.0690
uid156881	0.225819	1.0000	0.4779	0.4844	0.0800
uid158119	0.225819	1.0000	0.4413	0.3538	0.0879
uid61617	0.225829	1.0000	0.4065	0.3744	0.0959
uid84387	0.225851	1.0000	0.4458	0.3357	0.0917
uid86653	0.225874	1.0000	0.5004	0.6306	0.0716
uid59057	0.225876	1.0000	0.4754	0.4529	0.1030
uid59295	0.225899	1.0000	0.4534	0.3233	0.1022
uid41819	0.225905	1.0000	0.4525	0.4537	0.0959
uid60621	0.225905	1.0000	0.4779	0.4837	0.0969
uid57779	0.225911	1.0000	0.4859	0.4176	0.0940
uid57621	0.225919	1.0000	0.4506	0.3733	0.0891
uid161931	0.225928	1.0000	0.4845	0.4137	0.0933
uid54341	0.225948	1.0000	0.5332	0.6336	0.0942
uid58149	0.225955	1.0000	0.3940	0.3494	0.0700
uid162051	0.225962	1.0000	0.4830	0.4123	0.0954
uid58197	0.225988	1.0000	0.4881	0.5152	0.0857
uid186548	0.225991	1.0000	0.4543	0.5436	0.0789
uid198767	0.226019	1.0000	0.5363	0.6670	0.0891
uid162099	0.226052	1.0000	0.4804	0.4295	0.0935
uid88069	0.226054	1.0000	0.4992	0.6327	0.0708
uid47085	0.226065	1.0000	0.4890	0.4328	0.1119
uid58507	0.226065	1.0000	0.4400	0.4792	0.0838
uid193705	0.226067	1.0000	0.4857	0.4252	0.0907
uid42497	0.226082	1.0000	0.4436	0.3405	0.1078
uid167487	0.226084	1.0000	0.4158	0.3464	0.0779
uid171958	0.226098	1.0000	0.4470	0.3260	0.0954
uid59353	0.226099	1.0000	0.4904	0.3997	0.1082
uid58433	0.226133	1.0000	0.4640	0.4941	0.0991
uid89379	0.226139	1.0000	0.5219	0.6067	0.0903
uid58247	0.226162	1.0000	0.4849	0.5054	0.0856
uid46531	0.226172	1.0000	0.4003	0.2755	0.0801
uid82369	0.226178	1.0000	0.5121	0.6541	0.0702
uid40821	0.226208	1.0000	0.4875	0.3918	0.1066
uid57701	0.226241	1.0000	0.4479	0.3275	0.0967
uid57725	0.226244	1.0000	0.4410	0.3729	0.0999
uid58991	0.226247	1.0000	0.5213	0.3300	0.1160
uid161161	0.226260	1.0000	0.3947	0.3428	0.0906
uid59231	0.226272	1.0000	0.5163	0.5335	0.0957
uid172463	0.226284	1.0000	0.4584	0.3587	0.0983
uid57685	0.226290	1.0000	0.4641	0.4774	0.0809
uid175469	0.226293	1.0000	0.4507	0.5314	0.0813
uid58745	0.226303	1.0000	0.4963	0.4088	0.1172
uid86655	0.226309	1.0000	0.5008	0.6336	0.0708
uid64753	0.226314	1.0000	0.4835	0.3618	0.0967
uid86659	0.226317	1.0000	0.5012	0.6314	0.0708
uid47079	0.226322	1.0000	0.4770	0.4688	0.0942
uid86657	0.226322	1.0000	0.4992	0.6319	0.0708
uid47323	0.226351	1.0000	0.4695	0.4703	0.1046
uid58609	0.226355	1.0000	0.4410	0.3523	0.0880
uid58541	0.226363	1.0000	0.4723	0.3915	0.0902
uid58265	0.226380	1.0000	0.5018	0.4455	0.1126
uid186549	0.226394	1.0000	0.4279	0.3177	0.0862
uid57687	0.226411	1.0000	0.4467	0.4790	0.0912
uid58551	0.226416	1.0000	0.4808	0.4335	0.1117
uid58905	0.226432	1.0000	0.4377	0.3170	0.1077
uid59437	0.226440	1.0000	0.4331	0.2979	0.0877
uid162217	0.226454	1.0000	0.5725	0.6761	0.1199
uid57855	0.226456	1.0000	0.5007	0.4131	0.1036
uid187411	0.226459	1.0000	0.4607	0.3421	0.0928
uid58799	0.226467	1.0000	0.5101	0.6487	0.0714
uid162179	0.226478	1.0000	0.4795	0.5034	0.0990
uid174151	0.226480	1.0000	0.4435	0.3322	0.0923
uid89373	0.226485	1.0000	0.5208	0.6030	0.0904
uid58157	0.226486	1.0000	0.4496	0.3522	0.0885
uid62947	0.226518	1.0000	0.4347	0.3363	0.0914
uid75113	0.226527	1.0000	0.4650	0.4791	0.0874
uid60727	0.226529	1.0000	0.4505	0.5407	0.0808
uid55403	0.226568	1.0000	0.4721	0.5529	0.0880
uid57759	0.226571	1.0000	0.4352	0.5149	0.0850
uid57951	0.226575	1.0000	0.5322	0.7018	0.1111
uid58063	0.226590	1.0000	0.4912	0.6322	0.0739
uid57875	0.226592	1.0000	0.4454	0.3637	0.0876
uid66779	0.226598	1.0000	0.3948	0.3533	0.0918
uid88067	0.226602	1.0000	0.5036	0.6389	0.0729
uid57591	0.226603	1.0000	0.4585	0.3306	0.1154
uid158135	0.226608	1.0000	0.4990	0.4705	0.0894
uid58697	0.226612	1.0000	0.4627	0.3388	0.1000
uid59301	0.226612	1.0000	0.4905	0.6247	0.0729
uid73963	0.226614	1.0000	0.5055	0.6477	0.0749
uid198768	0.226623	1.0000	0.5278	0.6731	0.0963
uid159233	0.226640	1.0000	0.4837	0.4201	0.0929
uid59327	0.226645	1.0000	0.5683	0.6702	0.1189
uid58027	0.226662	1.0000	0.5091	0.6364	0.0686
uid42521	0.226679	1.0000	0.4583	0.2832	0.0959
uid162047	0.226699	1.0000	0.4682	0.3899	0.0869
uid162049	0.226699	1.0000	0.4682	0.3908	0.0869
uid161929	0.226737	1.0000	0.4638	0.4688	0.0895
uid58619	0.226746	1.0000	0.4500	0.3594	0.0901
uid58269	0.226747	1.0000	0.6071	0.3597	0.1439
uid160233	0.226761	1.0000	0.5015	0.5000	0.0975
uid158167	0.226792	1.0000	0.4715	0.3056	0.0941
uid58951	0.226802	1.0000	0.3960	0.2866	0.0817
uid59215	0.226810	1.0000	0.4864	0.5595	0.0904
uid158357	0.226811	1.0000	0.4891	0.6235	0.0739
uid185308	0.226829	1.0000	0.5723	0.7243	0.1177
uid158161	0.226830	1.0000	0.4874	0.6235	0.0739
uid158039	0.226833	1.0000	0.4956	0.6179	0.0719
uid182931	0.226853	1.0000	0.4569	0.4729	0.1194
uid159611	0.226853	1.0000	0.5641	0.6759	0.1175
uid58257	0.226863	1.0000	0.4834	0.4415	0.1204
uid58443	0.226871	1.0000	0.4213	0.3645	0.0951
uid53251	0.226877	1.0000	0.4521	0.4199	0.0813
uid67501	0.226898	1.0000	0.4288	0.4120	0.0923
uid86861	0.226900	1.0000	0.4655	0.3486	0.1045
uid46663	0.226917	1.0000	0.4090	0.2930	0.0765
uid50427	0.226940	1.0000	0.4262	0.3053	0.1005
uid54699	0.226950	1.0000	0.4307	0.3476	0.1008
uid58705	0.226963	1.0000	0.4920	0.4256	0.1042
uid58203	0.226965	1.0000	0.4045	0.3495	0.0795
uid162511	0.226965	1.0000	0.4491	0.3381	0.0974
uid68103	0.226973	1.0000	0.4620	0.3555	0.0942
uid62907	0.226992	1.0000	0.4822	0.4295	0.0944
uid61593	0.226996	1.0000	0.4483	0.4107	0.0865
uid58243	0.226997	1.0000	0.5285	0.6793	0.1106
uid59073	0.227013	1.0000	0.4422	0.3294	0.0934
uid48363	0.227027	1.0000	0.4673	0.3445	0.0943
uid164779	0.227052	1.0000	0.5000	0.5921	0.0864
uid159869	0.227054	1.0000	0.4902	0.4231	0.1160
uid58425	0.227056	1.0000	0.4892	0.4205	0.1160
uid49133	0.227073	1.0000	0.4705	0.4312	0.0868
uid62905	0.227077	1.0000	0.4408	0.4434	0.0877
uid58399	0.227079	1.0000	0.4272	0.4513	0.0805
uid70839	0.227095	1.0000	0.4700	0.6187	0.0661
uid162043	0.227108	1.0000	0.4716	0.3972	0.0888
uid167994	0.227110	1.0000	0.4471	0.4319	0.0863
uid48073	0.227112	1.0000	0.4893	0.4292	0.0873
uid50551	0.227119	1.0000	0.4400	0.4162	0.0820
uid58485	0.227127	1.0000	0.4397	0.3698	0.0900
uid158693	0.227135	1.0000	0.4567	0.3212	0.1223
uid195604	0.227140	1.0000	0.4731	0.4756	0.1070
uid61247	0.227146	1.0000	0.4963	0.4757	0.1140
uid179069	0.227181	1.0000	0.4108	0.4009	0.0896
uid159657	0.227183	1.0000	0.4519	0.4543	0.0957
uid162007	0.227189	1.0000	0.4670	0.3928	0.0875
uid57601	0.227199	1.0000	0.4901	0.3259	0.1019
uid59969	0.227210	1.0000	0.4664	0.3629	0.1028
uid162013	0.227211	1.0000	0.4487	0.5438	0.0796
uid175778	0.227213	1.0000	0.5174	0.5758	0.0826
uid161973	0.227216	1.0000	0.5281	0.6117	0.0921
uid65447	0.227220	1.0000	0.4403	0.3708	0.0940
uid58591	0.227231	1.0000	0.4980	0.5782	0.0902
uid58557	0.227232	1.0000	0.5037	0.4861	0.0935
uid59297	0.227244	1.0000	0.4699	0.3426	0.1083
uid49531	0.227267	1.0000	0.5242	0.5762	0.1009
uid165185	0.227272	1.0000	0.4666	0.3560	0.1072
uid179904	0.227272	1.0000	0.4840	0.4997	0.1016
uid174439	0.227274	1.0000	0.5043	0.5097	0.0986
uid58729	0.227278	1.0000	0.4267	0.2860	0.0837
uid58245	0.227278	1.0000	0.5247	0.6794	0.1099
uid58305	0.227285	1.0000	0.4743	0.5176	0.0878
uid58999	0.227307	1.0000	0.5203	0.6106	0.0976
uid67253	0.227317	1.0000	0.4264	0.3726	0.0821
uid43725	0.227319	1.0000	0.4152	0.3849	0.0723
uid159987	0.227330	1.0000	0.5859	0.6914	0.1214
uid41863	0.227345	1.0000	0.4968	0.5317	0.0676
uid86913	0.227360	1.0000	0.4111	0.2898	0.0795
uid198431	0.227378	1.0000	0.4356	0.3199	0.0926
uid87001	0.227384	1.0000	0.4766	0.4205	0.0939
uid57851	0.227398	1.0000	0.5306	0.6676	0.1000
uid66595	0.227418	1.0000	0.4711	0.4426	0.0922
uid78933	0.227425	1.0000	0.4903	0.4233	0.1179
uid59075	0.227444	1.0000	0.4196	0.4370	0.0869
uid58811	0.227452	1.0000	0.5144	0.5890	0.0872
uid158537	0.227457	1.0000	0.4399	0.3636	0.0886
uid58617	0.227482	1.0000	0.4746	0.4111	0.1184
uid70155	0.227503	1.0000	0.4800	0.4288	0.0944
uid203392	0.227503	1.0000	0.6479	0.7680	0.1349
uid49953	0.227505	1.0000	0.4548	0.3879	0.1053
uid197193	0.227509	1.0000	0.5065	0.5455	0.0953
uid49469	0.227513	1.0000	0.4799	0.4962	0.0968
uid58115	0.227513	1.0000	0.5343	0.5966	0.1156
uid59403	0.227519	1.0000	0.4639	0.4636	0.0995
uid65787	0.227541	1.0000	0.4150	0.4487	0.0819
uid59371	0.227579	1.0000	0.5170	0.6849	0.0966
uid57793	0.227583	1.0000	0.4804	0.4235	0.0934
uid58013	0.227608	1.0000	0.5317	0.6882	0.1111
uid178014	0.227612	NA	NA	NA	NA
uid58685	0.227635	1.0000	0.5841	0.6729	0.1144
uid58891	0.227641	1.0000	0.5210	0.5432	0.0982
uid58565	0.227646	1.0000	0.4168	0.3637	0.0804
uid58081	0.227647	1.0000	0.4522	0.3424	0.1018
uid59355	0.227650	1.0000	0.4892	0.4252	0.1167
uid162181	0.227653	1.0000	0.4645	0.3506	0.1026
uid58329	0.227656	1.0000	0.5733	0.7244	0.1185
uid59283	0.227658	1.0000	0.5614	0.7201	0.1064
uid62101	0.227658	1.0000	0.4821	0.3336	0.1018
uid58909	0.227660	1.0000	0.4652	0.3424	0.1012
uid162207	0.227703	1.0000	0.5753	0.6677	0.1177
uid57623	0.227706	1.0000	0.4892	0.4273	0.1169
uid201037	0.227706	1.0000	0.4289	0.3140	0.0920
uid68741	0.227707	1.0000	0.6316	0.8421	0.2105
uid57973	0.227721	1.0000	0.4733	0.4310	0.0932
uid57583	0.227726	1.0000	0.4087	0.3525	0.0539
uid58389	0.227744	1.0000	0.4511	0.3388	0.0991
uid159519	0.227745	1.0000	0.6154	0.8205	0.2051
uid168256	0.227758	1.0000	0.4906	0.5302	0.0909
uid53541	0.227766	1.0000	0.5712	0.6710	0.1174
uid89387	0.227770	1.0000	0.4420	0.4267	0.0839
uid174512	0.227785	1.0000	0.4579	0.5924	0.0907
uid170255	0.227792	1.0000	0.5067	0.5555	0.0942
uid157999	0.227838	1.0000	0.4676	0.4954	0.0819
uid162107	0.227844	1.0000	0.5048	0.5732	0.0917
uid161927	0.227846	1.0000	0.4983	0.4344	0.1248
uid58483	0.227851	1.0000	0.4786	0.3472	0.0969
uid57653	0.227857	1.0000	0.4325	0.3698	0.0994
uid57969	0.227876	1.0000	0.4976	0.3803	0.1011
uid58481	0.227887	1.0000	0.4861	0.4849	0.0986
uid168180	0.227891	1.0000	0.4837	0.5100	0.0981
uid72793	0.227915	1.0000	0.4561	0.3386	0.1010
uid161935	0.227923	1.0000	0.4703	0.5169	0.0878
uid177080	0.227960	1.0000	0.3994	0.2865	0.0857
uid73771	0.227969	1.0000	0.5355	0.5969	0.1020
uid59279	0.227971	1.0000	0.4410	0.4851	0.0855
uid59305	0.228024	1.0000	0.5653	0.6771	0.1149
uid201427	0.228027	1.0000	0.4775	0.4295	0.0938
uid158375	0.228052	1.0000	0.4410	0.4851	0.0855
uid158383	0.228052	1.0000	0.4413	0.4854	0.0855
uid158379	0.228052	1.0000	0.4410	0.4851	0.0855
uid158373	0.228052	1.0000	0.4396	0.4854	0.0855
uid158531	0.228052	1.0000	0.4413	0.4854	0.0855
uid66301	0.228054	1.0000	0.4306	0.3025	0.0966
uid158381	0.228071	1.0000	0.4410	0.4827	0.0855
uid205256	0.228073	1.0000	0.4624	0.5134	0.0955
uid58123	0.228096	1.0000	0.4629	0.5329	0.0986
uid59083	0.228098	1.0000	0.5172	0.5095	0.1060
uid58983	0.228101	1.0000	0.3972	0.2836	0.0813
uid68689	0.228105	1.0000	0.4360	0.3112	0.0918
uid59019	0.228110	1.0000	0.4208	0.3218	0.0859
uid162147	0.228123	1.0000	0.4373	0.3308	0.0949
uid58295	0.228142	1.0000	0.4493	0.4785	0.0996
uid165869	0.228160	1.0000	0.6061	0.7382	0.1387
uid168322	0.228187	1.0000	0.4514	0.4080	0.0975
uid82931	0.228189	1.0000	0.4413	0.2749	0.0881
uid58087	0.228202	1.0000	0.4621	0.5145	0.0956
uid58369	0.228217	1.0000	0.4442	0.3079	0.0993
uid54701	0.228220	1.0000	0.4259	0.3530	0.0713
uid158377	0.228222	1.0000	0.4404	0.4799	0.0838
uid42975	0.228258	1.0000	0.4419	0.3193	0.0945
uid57991	0.228277	1.0000	0.4759	0.4312	0.0940
uid159639	0.228278	1.0000	0.5872	0.7006	0.1270
uid164001	0.228280	1.0000	0.4544	0.4229	0.0861
uid59343	0.228287	1.0000	0.4846	0.4042	0.0915
uid72801	0.228294	1.0000	0.4904	0.5194	0.0875
uid187277	0.228295	1.0000	0.4828	0.4085	0.0922
uid50385	0.228295	1.0000	0.4881	0.4733	0.0939
uid46253	0.228305	1.0000	0.4436	0.3174	0.0919
uid60487	0.228314	1.0000	0.4531	0.4616	0.0990
uid53509	0.228357	1.0000	0.4328	0.4059	0.0805
uid60171	0.228361	1.0000	0.4302	0.3710	0.0888
uid197217	0.228367	1.0000	0.3976	0.3039	0.0773
uid89389	0.228386	1.0000	0.4905	0.4236	0.1177
uid174335	0.228407	1.0000	0.4586	0.3321	0.0989
uid58489	0.228407	1.0000	0.4431	0.3770	0.0977
uid62103	0.228409	1.0000	0.5044	0.5580	0.0945
uid59155	0.228417	1.0000	0.4522	0.4333	0.0938
uid58303	0.228429	1.0000	0.4492	0.3200	0.0982
uid62243	0.228432	1.0000	0.4951	0.3987	0.1157
uid59271	0.228439	1.0000	0.5240	0.5195	0.1098
uid61599	0.228446	1.0000	0.4664	0.4330	0.0877
uid58517	0.228461	1.0000	0.5701	0.6766	0.1196
uid201479	0.228481	1.0000	0.4693	0.4828	0.0843
uid63345	0.228488	1.0000	0.4030	0.3814	0.0845
uid57589	0.228496	1.0000	0.5239	0.6090	0.0890
uid58693	0.228498	1.0000	0.5209	0.6040	0.0880
uid185180	0.228498	1.0000	0.4550	0.3894	0.0941
uid57843	0.228506	1.0000	0.4674	0.3420	0.1030
uid47507	0.228521	1.0000	0.4593	0.4484	0.0886
uid203028	0.228532	1.0000	0.5890	0.6827	0.1243
uid62909	0.228557	1.0000	0.5038	0.3976	0.1155
uid51377	0.228570	1.0000	0.4433	0.4949	0.0943
uid159693	0.228582	1.0000	0.4769	0.4367	0.1046
uid77127	0.228623	1.0000	0.5488	0.7038	0.0889
uid158685	0.228627	1.0000	0.5135	0.4903	0.1036
uid42501	0.228645	1.0000	0.4027	0.3072	0.0779
uid58029	0.228660	1.0000	0.4191	0.4510	0.0796
uid66303	0.228667	1.0000	0.4776	0.3335	0.1163
uid176684	0.228672	1.0000	0.4345	0.4518	0.0790
uid58765	0.228679	1.0000	0.5253	0.4954	0.1091
uid162213	0.228687	1.0000	0.5723	0.6818	0.1195
uid184820	0.228701	1.0000	0.4430	0.3736	0.0946
uid58099	0.228711	1.0000	0.4471	0.3238	0.1131
uid162209	0.228747	1.0000	0.5643	0.6768	0.1187
uid66307	0.228785	1.0000	0.4461	0.3744	0.1013
uid59387	0.228795	1.0000	0.4914	0.4251	0.1176
uid197194	0.228807	1.0000	0.5278	0.5937	0.1039
uid68021	0.228817	1.0000	0.4398	0.4408	0.0750
uid57771	0.228829	1.0000	0.4984	0.5559	0.0913
uid67351	0.228833	1.0000	0.4639	0.3634	0.1196
uid180867	0.228843	1.0000	0.4631	0.4377	0.0917
uid52597	0.228845	1.0000	0.4591	0.4773	0.0953
uid67383	0.228857	1.0000	0.4652	0.4631	0.0994
uid161923	0.228883	1.0000	0.5040	0.5529	0.0896
uid175523	0.228913	1.0000	0.4457	0.4234	0.0884
uid59375	0.228931	1.0000	0.4793	0.4221	0.0969
uid57625	0.228932	1.0000	0.5361	0.6037	0.1111
uid58843	0.228935	1.0000	0.4144	0.3081	0.0958
uid58769	0.228936	1.0000	0.4417	0.2997	0.0973
uid59365	0.228944	1.0000	0.4686	0.4778	0.0853
uid52537	0.228948	1.0000	0.4569	0.3285	0.1110
uid73413	0.228951	1.0000	0.4764	0.5205	0.0902
uid188480	0.228956	1.0000	0.4671	0.3617	0.1257
uid58701	0.228965	1.0000	0.4630	0.3323	0.0989
uid48809	0.228974	1.0000	0.5024	0.5915	0.1031
uid162739	0.228977	1.0000	0.5180	0.4893	0.1067
uid161925	0.228978	1.0000	0.5572	0.6828	0.1169
uid59433	0.228982	1.0000	0.4803	0.4767	0.1032
uid86647	0.228988	1.0000	0.4984	0.5372	0.0916
uid75107	0.229042	1.0000	0.4440	0.3941	0.0927
uid182202	0.229071	1.0000	0.5702	0.6886	0.1198
uid58727	0.229103	1.0000	0.4715	0.3512	0.1000
uid57635	0.229106	1.0000	0.4578	0.5932	0.0935
uid158677	0.229110	1.0000	0.5233	0.4965	0.1099
uid58341	0.229118	1.0000	0.5075	0.4504	0.1303
uid57801	0.229121	1.0000	0.4071	0.2846	0.0740
uid58611	0.229146	1.0000	0.5118	0.5468	0.0930
uid176498	0.229158	1.0000	0.5163	0.4942	0.1074
uid58007	0.229160	1.0000	0.5027	0.3967	0.1180
uid58985	0.229162	1.0000	0.4972	0.5401	0.1105
uid163997	0.229200	1.0000	0.4477	0.4407	0.0795
uid196849	0.229203	1.0000	0.3879	0.3125	0.0769
uid57913	0.229212	1.0000	0.5566	0.7201	0.1133
uid53539	0.229248	1.0000	0.5625	0.6669	0.1135
uid57789	0.229260	1.0000	0.5669	0.6704	0.1128
uid54715	0.229289	1.0000	0.4334	0.3776	0.0877
uid59071	0.229293	1.0000	0.4215	0.4311	0.0754
uid58325	0.229311	1.0000	0.4467	0.3165	0.0927
uid58233	0.229315	1.0000	0.5060	0.4931	0.0979
uid89385	0.229325	1.0000	0.4438	0.4242	0.0816
uid170732	0.229326	1.0000	0.4415	0.4520	0.0945
uid59269	0.229330	1.0000	0.4766	0.4416	0.0962
uid82347	0.229371	1.0000	0.4875	0.3907	0.1110
uid58995	0.229371	1.0000	0.4319	0.3389	0.0892
uid58845	0.229390	1.0000	0.4127	0.3268	0.0933
uid75101	0.229404	1.0000	0.4440	0.3177	0.0939
uid158509	0.229418	1.0000	0.4308	0.3016	0.0816
uid161145	0.229420	1.0000	0.5613	0.6826	0.1201
uid57949	0.229423	1.0000	0.5005	0.4425	0.1117
uid58201	0.229430	1.0000	0.4735	0.4428	0.0961
uid59417	0.229441	1.0000	0.4877	0.5089	0.0917
uid162105	0.229446	1.0000	0.5250	0.5921	0.0965
uid62715	0.229455	1.0000	0.4564	0.3071	0.0965
uid193657	0.229466	1.0000	0.4051	0.2744	0.0830
uid43327	0.229467	1.0000	0.4306	0.3526	0.0907
uid177713	0.229530	1.0000	0.4747	0.4741	0.1037
uid58967	0.229546	1.0000	0.5045	0.6143	0.1112
uid59097	0.229552	1.0000	0.4819	0.4289	0.0978
uid59047	0.229554	1.0000	0.4156	0.3369	0.0887
uid58143	0.229569	1.0000	0.4571	0.3561	0.0927
uid68279	0.229584	1.0000	0.4256	0.4000	0.0721
uid65087	0.229590	1.0000	0.4328	0.3558	0.0861
uid86855	0.229608	1.0000	0.4542	0.3171	0.0946
uid58949	0.229613	1.0000	0.5107	0.6219	0.1013
uid58017	0.229635	1.0000	0.4938	0.4430	0.0996
uid57745	0.229639	1.0000	0.4743	0.6015	0.0992
uid167583	0.229686	1.0000	0.4696	0.3462	0.1049
uid43465	0.229696	1.0000	0.4077	0.2812	0.0760
uid58345	0.229714	1.0000	0.4946	0.4487	0.1212
uid59423	0.229729	1.0000	0.4704	0.4296	0.0981
uid59421	0.229730	1.0000	0.4647	0.4040	0.1046
uid183485	0.229783	1.0000	0.4781	0.4193	0.0838
uid74393	0.229793	1.0000	0.4094	0.3269	0.0860
uid58343	0.229799	1.0000	0.4946	0.4444	0.1225
uid59063	0.229803	1.0000	0.4889	0.4340	0.0964
uid81627	0.229816	1.0000	0.4836	0.4642	0.1186
uid59285	0.229817	1.0000	0.5552	0.7143	0.1071
uid81083	0.229819	1.0000	0.5932	0.7533	0.0942
uid158847	0.229840	1.0000	0.5710	0.7245	0.1052
uid58351	0.229857	1.0000	0.5034	0.5333	0.1120
uid184822	0.229859	1.0000	0.5091	0.4054	0.1096
uid203025	0.229897	1.0000	0.5799	0.7232	0.1139
uid58283	0.229900	1.0000	0.4721	0.4331	0.0900
uid157997	0.229932	1.0000	0.4230	0.3061	0.0790
uid42523	0.229934	1.0000	0.4440	0.3010	0.0901
uid158533	0.229940	1.0000	0.5590	0.7065	0.1040
uid48825	0.229941	1.0000	0.4254	0.4370	0.1009
uid159991	0.229950	1.0000	0.5708	0.6883	0.1232
uid46085	0.229953	1.0000	0.4463	0.3053	0.1149
uid165871	0.229959	1.0000	0.4636	0.3577	0.1051
uid58261	0.229972	1.0000	0.4945	0.4260	0.1179
uid58491	0.229975	1.0000	0.4418	0.3717	0.0981
uid174072	0.229978	1.0000	0.4651	0.4873	0.1067
uid87037	0.229991	1.0000	0.4701	0.3265	0.1173
uid203026	0.230028	1.0000	0.5823	0.6975	0.1225
uid52601	0.230041	1.0000	0.5065	0.4488	0.1244
uid13791	0.230077	1.0000	0.4563	0.3191	0.0895
uid58439	0.230085	1.0000	0.4108	0.3282	0.0883
uid58447	0.230088	1.0000	0.4044	0.3931	0.0854
uid170256	0.230101	1.0000	0.4420	0.3064	0.0964
uid194119	0.230142	1.0000	0.4718	0.4938	0.0941
uid162205	0.230160	1.0000	0.5676	0.6600	0.1191
uid71153	0.230188	1.0000	0.4640	0.4439	0.0804
uid158679	0.230210	1.0000	0.5218	0.4915	0.1104
uid197218	0.230218	1.0000	0.4672	0.4807	0.1008
uid185181	0.230237	1.0000	0.4660	0.3678	0.0974
uid43209	0.230239	1.0000	0.4936	0.4126	0.1020
uid57987	0.230265	1.0000	0.4545	0.5127	0.0877
uid58465	0.230268	1.0000	0.4408	0.3754	0.0964
uid58349	0.230270	1.0000	0.4934	0.4413	0.1052
uid58395	0.230297	1.0000	0.4810	0.4208	0.0922
uid59413	0.230326	1.0000	0.4660	0.4987	0.0845
uid72795	0.230326	1.0000	0.4548	0.4295	0.0975
uid58071	0.230330	1.0000	0.5395	0.6682	0.1005
uid61615	0.230333	1.0000	0.4335	0.3574	0.0920
uid59005	0.230343	1.0000	0.4613	0.4568	0.0957
uid66607	0.230346	1.0000	0.4552	0.4460	0.0921
uid182733	0.230347	1.0000	0.4753	0.3477	0.1211
uid57953	0.230377	1.0000	0.4479	0.3101	0.0985
uid59405	0.230385	1.0000	0.4696	0.5644	0.0935
uid46219	0.230393	1.0000	0.4419	0.4862	0.0687
uid49313	0.230393	1.0000	0.4462	0.4329	0.0795
uid59227	0.230408	1.0000	0.4956	0.6587	0.1033
uid58459	0.230421	1.0000	0.4890	0.5194	0.1030
uid162133	0.230431	1.0000	0.4554	0.3987	0.0940
uid59273	0.230446	1.0000	0.5334	0.5748	0.0958
uid57955	0.230463	1.0000	0.5718	0.3453	0.1295
uid58691	0.230476	1.0000	0.4668	0.4346	0.0903
uid68143	0.230488	1.0000	0.4144	0.3904	0.0873
uid62939	0.230496	1.0000	0.4422	0.4504	0.0932
uid58831	0.230507	1.0000	0.4843	0.4271	0.0965
uid193709	0.230519	1.0000	0.4981	0.5116	0.0903
uid50553	0.230528	1.0000	0.4910	0.4309	0.1186
uid161955	0.230529	1.0000	0.4833	0.4860	0.0823
uid158049	0.230546	1.0000	0.4556	0.3075	0.0980
uid61601	0.230549	1.0000	0.5088	0.5741	0.1104
uid193764	0.230552	1.0000	0.5047	0.6616	0.1031
uid58545	0.230552	1.0000	0.5419	0.5750	0.1202
uid58187	0.230583	1.0000	0.4165	0.3144	0.0856
uid42117	0.230617	1.0000	0.4666	0.4961	0.1136
uid46523	0.230625	1.0000	0.4399	0.4668	0.0954
uid87035	0.230635	1.0000	0.4800	0.4403	0.0966
uid58377	0.230646	1.0000	0.4646	0.3087	0.1050
uid51635	0.230664	1.0000	0.4768	0.4653	0.1146
uid61563	0.230677	1.0000	0.4670	0.4019	0.0978
uid57805	0.230701	1.0000	0.5671	0.7268	0.1102
uid58667	0.230705	1.0000	0.5498	0.5714	0.1163
uid59363	0.230707	1.0000	0.4576	0.3362	0.1102
uid58355	0.230735	1.0000	0.4661	0.3548	0.1040
uid168997	0.230736	1.0000	0.4561	0.3488	0.1003
uid81775	0.230739	1.0000	0.4418	0.4802	0.1028
uid162211	0.230743	1.0000	0.5727	0.6683	0.1171
uid62925	0.230746	1.0000	0.4457	0.3360	0.0915
uid59393	0.230757	1.0000	0.4964	0.6286	0.1143
uid59115	0.230757	1.0000	0.4610	0.3125	0.1021
uid58901	0.230772	1.0000	0.4772	0.5200	0.1001
uid161139	0.230784	1.0000	0.5722	0.6715	0.1187
uid59397	0.230799	1.0000	0.4713	0.3599	0.1083
uid45895	0.230815	1.0000	0.4024	0.3053	0.0797
uid193704	0.230825	1.0000	0.4520	0.3628	0.1081
uid49903	0.230839	1.0000	0.5801	0.7083	0.1243
uid57693	0.230867	1.0000	0.4538	0.4239	0.0831
uid43089	0.230885	1.0000	0.4711	0.3776	0.1016
uid159003	0.230888	1.0000	0.4504	0.4327	0.1311
uid193715	0.230898	1.0000	0.5726	0.6877	0.1233
uid81103	0.230909	1.0000	0.4987	0.5072	0.0937
uid43467	0.230926	1.0000	0.4577	0.3118	0.0968
uid158843	0.230944	1.0000	0.5737	0.7158	0.1137
uid168183	0.230947	1.0000	0.4372	0.4073	0.0803
uid57815	0.230961	1.0000	0.4694	0.3652	0.0919
uid57699	0.230989	1.0000	0.4349	0.4283	0.0765
uid73353	0.231008	1.0000	0.4555	0.4840	0.1054
uid162193	0.231016	1.0000	0.4728	0.4365	0.0921
uid193716	0.231024	1.0000	0.5639	0.6903	0.1194
uid59247	0.231032	1.0000	0.4857	0.4300	0.0977
uid184078	0.231036	1.0000	0.4806	0.3724	0.1126
uid178201	0.231045	1.0000	0.5622	0.6606	0.1159
uid162135	0.231048	1.0000	0.4549	0.4313	0.0978
uid58715	0.231052	1.0000	0.4727	0.3291	0.0984
uid58639	0.231055	1.0000	0.4674	0.3649	0.1099
uid58813	0.231056	1.0000	0.4134	0.4108	0.0902
uid59415	0.231065	1.0000	0.5749	0.6818	0.1216
uid72627	0.231065	1.0000	0.3893	0.2957	0.0821
uid43697	0.231077	1.0000	0.5311	0.5978	0.0966
uid161157	0.231083	1.0000	0.5729	0.6719	0.1205
uid41709	0.231106	1.0000	0.4671	0.4594	0.1178
uid62911	0.231121	1.0000	0.4475	0.4034	0.0857
uid182201	0.231128	1.0000	0.5633	0.6673	0.1138
uid178369	0.231140	1.0000	0.4194	0.4220	0.0983
uid158699	0.231142	1.0000	0.5257	0.4994	0.1006
uid58659	0.231172	1.0000	0.4302	0.3818	0.0818
uid57981	0.231183	1.0000	0.5013	0.5342	0.0991
uid61245	0.231246	1.0000	0.5303	0.6385	0.0996
uid68443	0.231250	1.0000	0.4279	0.3349	0.0879
uid58253	0.231279	1.0000	0.4860	0.4292	0.0910
uid59129	0.231283	1.0000	0.4633	0.5702	0.0968
uid59105	0.231299	1.0000	0.4911	0.5639	0.0961
uid57627	0.231310	1.0000	0.4880	0.4820	0.0820
uid57739	0.231317	1.0000	0.4022	0.2790	0.0805
uid58895	0.231318	1.0000	0.5126	0.5872	0.1056
uid62131	0.231324	1.0000	0.4871	0.6159	0.0934
uid58231	0.231330	1.0000	0.4494	0.4166	0.1007
uid191340	0.231358	1.0000	0.5055	0.5582	0.1086
uid190222	0.231358	1.0000	0.5174	0.5058	0.1093
uid58441	0.231360	1.0000	0.4237	0.3649	0.0889
uid50539	0.231365	1.0000	0.4634	0.3703	0.0980
uid61637	0.231403	1.0000	0.5221	0.4988	0.1064
uid161143	0.231409	1.0000	0.5662	0.6844	0.1202
uid161153	0.231410	1.0000	0.5708	0.6828	0.1189
uid203393	0.231413	1.0000	0.4586	0.3307	0.1169
uid50545	0.231426	1.0000	0.4632	0.3935	0.0991
uid162055	0.231456	1.0000	0.4635	0.3611	0.1060
uid55727	0.231457	1.0000	0.5109	0.5234	0.1144
uid58917	0.231459	1.0000	0.4885	0.4376	0.1002
uid59081	0.231471	1.0000	0.4717	0.3156	0.1012
uid86059	0.231498	1.0000	0.4880	0.4247	0.0982
uid49001	0.231510	1.0000	0.5083	0.4425	0.0850
uid58819	0.231530	1.0000	0.5156	0.6012	0.0913
uid41317	0.231539	1.0000	0.4615	0.5189	0.1077
uid162195	0.231550	1.0000	0.4843	0.4322	0.0979
uid68743	0.231560	1.0000	0.4825	0.5004	0.0930
uid58267	0.231571	1.0000	0.5000	0.4446	0.1279
uid186740	0.231574	1.0000	0.5365	0.7382	0.1330
uid58085	0.231581	1.0000	0.4415	0.4315	0.0957
uid58735	0.231601	1.0000	0.4657	0.3507	0.1070
uid58463	0.231602	1.0000	0.4466	0.3923	0.0979
uid59023	0.231648	1.0000	0.4249	0.3170	0.0878
uid59263	0.231662	1.0000	0.4452	0.4635	0.0816
uid189950	0.231663	1.0000	0.4767	0.5831	0.0999
uid58025	0.231667	1.0000	0.4568	0.3802	0.1197
uid162009	0.231667	1.0000	0.4661	0.3961	0.1029
uid57787	0.231672	1.0000	0.5602	0.6612	0.1150
uid190101	0.231677	1.0000	0.4862	0.4312	0.0983
uid168059	0.231680	1.0000	0.4775	0.3204	0.1018
uid41601	0.231681	1.0000	0.4907	0.3855	0.1007
uid165873	0.231698	1.0000	0.5613	0.6779	0.0997
uid58297	0.231714	1.0000	0.6104	0.7596	0.1361
uid178203	0.231717	1.0000	0.5628	0.6606	0.1159
uid171260	0.231731	1.0000	0.4598	0.3565	0.1036
uid205541	0.231733	1.0000	0.4468	0.3157	0.0836
uid57773	0.231748	1.0000	0.4565	0.5286	0.0984
uid52533	0.231752	1.0000	0.4545	0.4453	0.0767
uid167045	0.231753	1.0000	0.4869	0.3994	0.1114
uid57775	0.231763	1.0000	0.4606	0.4702	0.1041
uid48589	0.231785	1.0000	0.4892	0.4884	0.0920
uid58319	0.231788	1.0000	0.4608	0.5525	0.1138
uid58915	0.231794	1.0000	0.4823	0.4288	0.0964
uid165043	0.231801	1.0000	0.4741	0.4207	0.0967
uid46097	0.231876	1.0000	0.4628	0.4468	0.0868
uid57937	0.231878	1.0000	0.4625	0.3332	0.1148
uid157907	0.231880	1.0000	0.4681	0.5064	0.0931
uid58427	0.231889	1.0000	0.4641	0.4358	0.1127
uid59581	0.231901	1.0000	0.3890	0.3384	0.0897
uid59899	0.231909	1.0000	0.4865	0.3062	0.0955
uid41533	0.231940	1.0000	0.5627	0.6749	0.0860
uid158047	0.231943	1.0000	0.4875	0.4281	0.0987
uid57827	0.231948	1.0000	0.5813	0.7358	0.1260
uid203027	0.231962	1.0000	0.5659	0.6733	0.1125
uid57891	0.231966	1.0000	0.4648	0.4553	0.1111
uid84393	0.231986	1.0000	0.4857	0.4262	0.0977
uid62959	0.232011	1.0000	0.5000	0.5672	0.0916
uid159983	0.232027	1.0000	0.5679	0.6792	0.1214
uid52781	0.232041	1.0000	0.4664	0.4009	0.0922
uid83159	0.232045	1.0000	0.4410	0.3097	0.0974
uid62901	0.232050	1.0000	0.4307	0.3423	0.0903
uid53371	0.232070	1.0000	0.4817	0.4440	0.1078
uid59275	0.232086	1.0000	0.4608	0.3595	0.1061
uid67323	0.232100	1.0000	0.4813	0.3704	0.0973
uid57833	0.232110	1.0000	0.4566	0.4066	0.0992
uid58675	0.232118	1.0000	0.4673	0.3320	0.1126
uid87049	0.232118	1.0000	0.4874	0.4264	0.0983
uid158163	0.232120	1.0000	0.4558	0.3887	0.1180
uid58959	0.232123	1.0000	0.4629	0.4783	0.1117
uid62097	0.232161	1.0000	0.5147	0.5533	0.0939
uid202218	0.232163	1.0000	0.4623	0.4770	0.0966
uid197175	0.232189	1.0000	0.4633	0.4977	0.0856
uid198746	0.232213	1.0000	0.4879	0.4282	0.0979
uid58183	0.232217	1.0000	0.5383	0.5518	0.1329
uid193717	0.232221	1.0000	0.5795	0.7110	0.1040
uid89391	0.232225	1.0000	0.4269	0.3844	0.0739
uid58837	0.232229	1.0000	0.4898	0.4865	0.0913
uid188689	0.232233	1.0000	0.4496	0.4097	0.0889
uid185179	0.232234	1.0000	0.4844	0.3162	0.1041
uid84397	0.232244	1.0000	0.4861	0.4173	0.0963
uid158849	0.232255	1.0000	0.5829	0.7177	0.1093
uid198769	0.232293	1.0000	0.5110	0.5120	0.0832
uid159467	0.232295	1.0000	0.5768	0.6896	0.1205
uid178202	0.232325	1.0000	0.5664	0.6555	0.1152
uid202426	0.232338	1.0000	0.4330	0.4256	0.0771
uid58641	0.232350	1.0000	0.4731	0.4232	0.1186
uid47081	0.232401	1.0000	0.4650	0.4466	0.0783
uid49873	0.232413	1.0000	0.5590	0.6606	0.1168
uid65781	0.232420	1.0000	0.5189	0.5000	0.0950
uid197168	0.232469	1.0000	0.4913	0.4389	0.1008
uid67369	0.232475	1.0000	0.4647	0.4698	0.0888
uid173858	0.232477	1.0000	0.4601	0.3439	0.1090
uid58167	0.232479	1.0000	0.4721	0.3463	0.1023
uid59307	0.232497	1.0000	0.4662	0.4524	0.1099
uid70791	0.232521	1.0000	0.4886	0.5385	0.1051
uid86645	0.232552	1.0000	0.4835	0.4250	0.0979
uid59431	0.232556	1.0000	0.4833	0.4306	0.0966
uid203333	0.232556	1.0000	0.4541	0.4225	0.0911
uid58997	0.232560	1.0000	0.5151	0.3267	0.1229
uid82343	0.232592	1.0000	0.4176	0.3209	0.1050
uid58637	0.232595	1.0000	0.5248	0.6017	0.1001
uid57799	0.232601	1.0000	0.4837	0.4241	0.0974
uid184828	0.232603	1.0000	0.4591	0.4697	0.0979
uid58299	0.232604	1.0000	0.4791	0.5023	0.1001
uid162187	0.232634	1.0000	0.4184	0.3425	0.0821
uid161151	0.232657	1.0000	0.5590	0.6697	0.1107
uid176500	0.232679	1.0000	0.4333	0.3430	0.0986
uid58021	0.232686	1.0000	0.5111	0.5796	0.1310
uid59165	0.232715	1.0000	0.5632	0.6677	0.1227
uid58207	0.232717	1.0000	0.4493	0.3259	0.0951
uid162173	0.232723	1.0000	0.4628	0.3652	0.1071
uid162947	0.232730	1.0000	0.4869	0.4788	0.0940
uid86061	0.232731	1.0000	0.4883	0.4359	0.0977
uid195457	0.232733	1.0000	0.5024	0.5192	0.0810
uid58003	0.232771	1.0000	0.4392	0.3269	0.0896
uid57919	0.232781	1.0000	0.4958	0.4649	0.0897
uid63269	0.232792	1.0000	0.4765	0.4491	0.0851
uid77117	0.232800	1.0000	0.4190	0.3430	0.0811
uid58737	0.232809	1.0000	0.4468	0.3884	0.0919
uid161921	0.232818	1.0000	0.5040	0.5725	0.0942
uid162215	0.232824	1.0000	0.5719	0.6803	0.1171
uid66297	0.232841	1.0000	0.3965	0.2963	0.0825
uid58651	0.232847	1.0000	0.4719	0.3668	0.1128
uid58809	0.232849	1.0000	0.4830	0.5574	0.0994
uid58987	0.232855	1.0000	0.4219	0.3924	0.0953
uid167481	0.232901	1.0000	0.4890	0.4876	0.0910
uid206041	0.232906	1.0000	0.4696	0.4350	0.0750
uid162089	0.232909	1.0000	0.4589	0.3608	0.1058
uid59249	0.232980	1.0000	0.4923	0.4485	0.1010
uid61581	0.233008	1.0000	0.4706	0.5401	0.1072
uid58663	0.233019	1.0000	0.4516	0.4475	0.0753
uid57695	0.233025	1.0000	0.4616	0.4704	0.0995
uid159493	0.233037	1.0000	0.5755	0.6841	0.1199
uid58771	0.233038	1.0000	0.5268	0.5957	0.1201
uid58743	0.233040	1.0000	0.4983	0.4342	0.1191
uid58789	0.233096	1.0000	0.5242	0.5454	0.0959
uid58699	0.233121	1.0000	0.4566	0.2958	0.0992
uid57933	0.233121	1.0000	0.5369	0.6588	0.0973
uid58549	0.233124	1.0000	0.4877	0.3286	0.1070
uid61607	0.233132	1.0000	0.4619	0.5367	0.1072
uid161149	0.233141	1.0000	0.5883	0.6959	0.1184
uid49735	0.233144	1.0000	0.4474	0.4441	0.0770
uid188115	0.233171	1.0000	0.5689	0.7308	0.0978
uid171829	0.233185	1.0000	0.5462	0.6695	0.0974
uid58163	0.233185	1.0000	0.5122	0.4304	0.1120
uid197183	0.233196	1.0000	0.4439	0.4644	0.0764
uid58921	0.233213	1.0000	0.4658	0.3287	0.0979
uid61249	0.233231	1.0000	0.5366	0.6063	0.1215
uid58669	0.233235	1.0000	0.5251	0.5753	0.1039
uid62225	0.233283	1.0000	0.4460	0.4206	0.0875
uid160253	0.233284	1.0000	0.4903	0.4798	0.0905
uid58781	0.233294	1.0000	0.4616	0.4806	0.1000
uid184823	0.233337	1.0000	0.4743	0.3205	0.1031
uid68321	0.233356	1.0000	0.5037	0.5797	0.1021
uid189029	0.233363	1.0000	0.4620	0.4781	0.0990
uid86889	0.233369	1.0000	0.4610	0.4768	0.0999
uid159985	0.233377	1.0000	0.5575	0.6738	0.1157
uid81777	0.233382	1.0000	0.4579	0.3556	0.0915
uid159989	0.233394	1.0000	0.5801	0.6732	0.1210
uid63627	0.233417	1.0000	0.4723	0.5332	0.0784
uid81779	0.233443	1.0000	0.4861	0.4747	0.1045
uid58107	0.233455	1.0000	0.5617	0.6707	0.0923
uid195458	0.233481	1.0000	0.5067	0.5110	0.0826
uid162113	0.233481	1.0000	0.4680	0.4109	0.1124
uid42113	0.233484	1.0000	0.4369	0.3218	0.1003
uid46345	0.233492	1.0000	0.4770	0.4455	0.0897
uid58533	0.233505	1.0000	0.4689	0.5907	0.0952
uid58973	0.233508	1.0000	0.4860	0.4304	0.0979
uid162149	0.233515	1.0000	0.4241	0.3810	0.1102
uid58169	0.233525	1.0000	0.4724	0.4933	0.0992
uid161159	0.233534	1.0000	0.5574	0.6673	0.1080
uid162025	0.233543	1.0000	0.4941	0.4342	0.1207
uid58075	0.233565	1.0000	0.4617	0.3280	0.1054
uid58259	0.233597	1.0000	0.4999	0.4489	0.1213
uid59419	0.233610	1.0000	0.4722	0.4012	0.1085
uid162191	0.233644	1.0000	0.4529	0.4452	0.0782
uid58073	0.233646	1.0000	0.4545	0.3135	0.0994
uid168379	0.233675	1.0000	0.4635	0.4051	0.1110
uid59281	0.233676	1.0000	0.4624	0.4741	0.0998
uid84217	0.233689	1.0000	0.4845	0.4273	0.1028
uid196598	0.233690	1.0000	0.4604	0.3637	0.1044
uid185758	0.233695	1.0000	0.4582	0.4685	0.1009
uid162509	0.233716	1.0000	0.4429	0.4307	0.0951
uid62135	0.233734	1.0000	0.4945	0.4679	0.0983
uid62123	0.233746	1.0000	0.5069	0.5419	0.0950
uid183339	0.233777	1.0000	0.4951	0.3638	0.1002
uid57655	0.233789	1.0000	0.4224	0.3793	0.1081
uid58763	0.233799	1.0000	0.4782	0.5606	0.1009
uid61597	0.233836	1.0000	0.5070	0.4995	0.1032
uid83613	0.233868	1.0000	0.4419	0.3970	0.0850
uid162023	0.233888	1.0000	0.4835	0.5711	0.0976
uid57631	0.233892	1.0000	0.5462	0.6221	0.1133
uid162203	0.233903	1.0000	0.4640	0.4209	0.1054
uid61603	0.233905	1.0000	0.4266	0.3973	0.1043
uid46099	0.233907	1.0000	0.5178	0.4721	0.0886
uid175682	0.233931	1.0000	0.4813	0.4821	0.0930
uid57959	0.233951	1.0000	0.4877	0.4890	0.0874
uid58873	0.234035	1.0000	0.4417	0.3941	0.0833
uid58859	0.234061	1.0000	0.4587	0.3875	0.0952
uid57899	0.234075	1.0000	0.5371	0.5987	0.1181
uid52605	0.234084	1.0000	0.4821	0.3293	0.1086
uid58273	0.234103	1.0000	0.4432	0.3739	0.0958
uid58291	0.234140	1.0000	0.4794	0.4756	0.0989
uid58615	0.234179	1.0000	0.4493	0.4159	0.0804
uid43247	0.234200	1.0000	0.4417	0.4562	0.1033
uid159533	0.234208	1.0000	0.5293	0.5969	0.1194
uid58893	0.234209	1.0000	0.5383	0.6057	0.1085
uid83161	0.234212	1.0000	0.4880	0.3732	0.0982
uid57869	0.234220	1.0000	0.4865	0.5640	0.0954
uid158853	0.234224	1.0000	0.4390	0.3810	0.0794
uid205051	0.234259	1.0000	0.5702	0.5339	0.1008
uid57849	0.234276	1.0000	0.4695	0.5711	0.0994
uid59259	0.234287	1.0000	0.4609	0.4843	0.0876
uid84337	0.234341	1.0000	0.4835	0.4814	0.0893
uid161937	0.234348	1.0000	0.4606	0.4647	0.0752
uid58195	0.234424	1.0000	0.4877	0.4337	0.1073
uid58581	0.234425	1.0000	0.4547	0.4615	0.0779
uid201429	0.234465	1.0000	0.4796	0.4615	0.0854
uid178736	0.234477	1.0000	0.4345	0.3915	0.0889
uid58323	0.234478	1.0000	0.4609	0.5481	0.1061
uid188477	0.234482	1.0000	0.5224	0.4959	0.0983
uid193763	0.234483	1.0000	0.4633	0.4771	0.1007
uid58775	0.234491	1.0000	0.5012	0.4438	0.1199
uid57859	0.234521	1.0000	0.4537	0.4640	0.0796
uid176372	0.234587	1.0000	0.5131	0.3413	0.1187
uid168996	0.234596	1.0000	0.4642	0.3643	0.1067
uid57983	0.234627	1.0000	0.4960	0.4960	0.0917
uid57613	0.234632	1.0000	0.4191	0.3091	0.0889
uid176371	0.234633	1.0000	0.4888	0.5174	0.0876
uid66331	0.234652	1.0000	0.4226	0.4443	0.0708
uid58139	0.234654	1.0000	0.4168	0.3209	0.0758
uid58501	0.234663	1.0000	0.4567	0.5256	0.0929
uid58309	0.234676	1.0000	0.5011	0.5748	0.1073
uid170532	0.234677	1.0000	0.4618	0.4716	0.1003
uid158857	0.234680	1.0000	0.4374	0.3824	0.0798
uid58513	0.234683	1.0000	0.4775	0.4763	0.1119
uid59191	0.234688	1.0000	0.5294	0.5772	0.1113
uid58185	0.234711	1.0000	0.4954	0.5165	0.1042
uid158855	0.234721	1.0000	0.4389	0.3822	0.0810
uid58347	0.234722	1.0000	0.4969	0.4305	0.1273
uid83615	0.234732	1.0000	0.4356	0.3901	0.0822
uid57593	0.234734	1.0000	0.4500	0.3864	0.0925
uid58865	0.234739	1.0000	0.4891	0.5421	0.1003
uid59367	0.234773	1.0000	0.4764	0.4766	0.0968
uid58671	0.234778	1.0000	0.5186	0.5714	0.1039
uid170534	0.234789	1.0000	0.5206	0.5260	0.1117
uid184830	0.234793	1.0000	0.4598	0.4676	0.0974
uid184832	0.234804	1.0000	0.4657	0.4732	0.0970
uid160937	0.234810	1.0000	0.4959	0.4853	0.0897
uid65449	0.234829	1.0000	0.4844	0.4808	0.0904
uid68749	0.234829	1.0000	0.4732	0.4093	0.1161
uid59055	0.234843	1.0000	0.4560	0.4130	0.0894
uid58049	0.234849	1.0000	0.4876	0.4984	0.1021
uid58453	0.234853	1.0000	0.4129	0.3485	0.0972
uid57703	0.234862	1.0000	0.4564	0.4644	0.0858
uid58853	0.234897	1.0000	0.4607	0.4707	0.1000
uid57777	0.234956	1.0000	0.4628	0.4747	0.1002
uid159685	0.234958	1.0000	0.5025	0.3368	0.1087
uid53043	0.234964	1.0000	0.5228	0.5599	0.1168
uid58001	0.234969	1.0000	0.4847	0.4157	0.1268
uid59315	0.234975	1.0000	0.4168	0.3575	0.0797
uid58471	0.234992	1.0000	0.4963	0.5282	0.0991
uid68747	0.234996	1.0000	0.4657	0.3656	0.1098
uid59181	0.235008	1.0000	0.4631	0.4506	0.0811
uid62937	0.235032	1.0000	0.4392	0.3959	0.0856
uid58281	0.235055	1.0000	0.5010	0.5303	0.0938
uid59119	0.235061	1.0000	0.4626	0.4504	0.0787
uid57977	0.235081	1.0000	0.4560	0.3601	0.1042
uid60723	0.235091	1.0000	0.4825	0.4922	0.1011
uid61403	0.235091	1.0000	0.4573	0.4237	0.0981
uid58665	0.235094	1.0000	0.4491	0.4484	0.0733
uid57671	0.235098	1.0000	0.4896	0.5022	0.0914
uid61631	0.235114	1.0000	0.4307	0.3404	0.0866
uid182929	0.235141	1.0000	0.4723	0.3383	0.0854
uid162169	0.235196	1.0000	0.4167	0.3630	0.0812
uid182928	0.235204	1.0000	0.5128	0.4220	0.0939
uid68101	0.235223	1.0000	0.5663	0.6810	0.1613
uid59241	0.235252	1.0000	0.4483	0.4149	0.0830
uid59069	0.235264	1.0000	0.4603	0.4714	0.1003
uid58417	0.235268	1.0000	0.4599	0.4730	0.0999
uid57735	0.235268	1.0000	0.4356	0.3866	0.0814
uid53537	0.235297	1.0000	0.4487	0.4143	0.0874
uid58301	0.235297	1.0000	0.4787	0.4355	0.1003
uid59145	0.235311	1.0000	0.4432	0.3224	0.1005
uid60851	0.235312	1.0000	0.5336	0.5849	0.1124
uid86865	0.235317	1.0000	0.4692	0.3165	0.1045
uid58093	0.235322	1.0000	0.5089	0.5604	0.0947
uid62913	0.235329	1.0000	0.4831	0.4042	0.0973
uid62921	0.235335	1.0000	0.4704	0.4202	0.1008
uid58627	0.235374	1.0000	0.4551	0.3693	0.1030
uid192185	0.235398	1.0000	0.4906	0.4796	0.0875
uid159535	0.235413	1.0000	0.5244	0.5912	0.1200
uid128	0.235450	1.0000	0.4489	0.4657	0.1603
uid63397	0.235475	1.0000	0.4718	0.4565	0.0791
uid58805	0.235505	1.0000	0.4614	0.4455	0.1235
uid46181	0.235582	1.0000	0.4756	0.5064	0.1098
uid49483	0.235582	1.0000	0.3991	0.3140	0.0775
uid59265	0.235583	1.0000	0.4672	0.4799	0.1192
uid83619	0.235594	1.0000	0.4614	0.4732	0.0999
uid58307	0.235614	1.0000	0.4939	0.5789	0.0893
uid71131	0.235617	1.0000	0.4363	0.3943	0.0849
uid86885	0.235623	1.0000	0.5130	0.5127	0.1016
uid162949	0.235625	1.0000	0.4676	0.4927	0.0925
uid162161	0.235627	1.0000	0.4359	0.2925	0.0919
uid54947	0.235640	1.0000	0.4656	0.4760	0.1011
uid70731	0.235646	1.0000	0.4620	0.4729	0.0999
uid184079	0.235662	1.0000	0.4873	0.5968	0.1050
uid55357	0.235666	1.0000	0.4885	0.4944	0.0952
uid57597	0.235671	1.0000	0.4765	0.4016	0.1041
uid161997	0.235683	1.0000	0.4600	0.4719	0.1003
uid176363	0.235710	1.0000	0.5015	0.4947	0.0871
uid57885	0.235714	1.0000	0.5542	0.5597	0.0899
uid184829	0.235715	1.0000	0.4645	0.4738	0.0976
uid193765	0.235716	1.0000	0.5470	0.5493	0.1407
uid161097	0.235727	1.0000	0.5304	0.5847	0.1123
uid57995	0.235736	1.0000	0.4792	0.5718	0.1068
uid55353	0.235739	1.0000	0.4919	0.4487	0.0918
uid176370	0.235747	1.0000	0.4444	0.3089	0.0993
uid58467	0.235750	1.0000	0.4421	0.4629	0.1012
uid67363	0.235758	1.0000	0.4745	0.4337	0.0986
uid42831	0.235764	1.0000	0.4892	0.4514	0.0863
uid161979	0.235770	1.0000	0.4517	0.4696	0.0834
uid58353	0.235810	1.0000	0.4457	0.3379	0.1003
uid59125	0.235831	1.0000	0.4510	0.4445	0.0743
uid59319	0.235856	1.0000	0.4371	0.3897	0.0849
uid198829	0.235872	1.0000	0.4769	0.3976	0.1042
uid59121	0.235881	1.0000	0.4570	0.4549	0.0785
uid162119	0.235887	1.0000	0.4392	0.3811	0.0898
uid189241	0.235908	1.0000	0.4902	0.4006	0.1104
uid57665	0.235930	1.0000	0.4586	0.4465	0.0956
uid58907	0.235940	1.0000	0.5093	0.4266	0.1069
uid58069	0.235955	1.0000	0.4474	0.3536	0.0966
uid193658	0.235968	1.0000	0.5105	0.5324	0.1137
uid58423	0.235972	1.0000	0.4924	0.5563	0.0975
uid57945	0.235991	1.0000	0.4569	0.3574	0.1070
uid80859	0.236002	1.0000	0.4690	0.3969	0.0936
uid175904	0.236020	1.0000	0.5200	0.5644	0.1220
uid162219	0.236031	1.0000	0.5465	0.5725	0.1413
uid59015	0.236034	1.0000	0.4469	0.4148	0.0848
uid198830	0.236077	1.0000	0.4779	0.4044	0.1022
uid175861	0.236077	1.0000	0.4545	0.4502	0.0777
uid58357	0.236088	1.0000	0.4983	0.5747	0.0929
uid48815	0.236125	1.0000	0.4022	0.3249	0.0974
uid58875	0.236164	1.0000	0.5021	0.5316	0.1002
uid174334	0.236201	1.0000	0.4244	0.3430	0.0803
uid59261	0.236212	1.0000	0.4509	0.4516	0.0834
uid58019	0.236214	1.0000	0.4428	0.4062	0.0844
uid162111	0.236218	1.0000	0.4634	0.4655	0.0752
uid59009	0.236244	1.0000	0.4450	0.4081	0.0859
uid189751	0.236260	1.0000	0.5005	0.6442	0.1081
uid162183	0.236294	1.0000	0.4639	0.4642	0.1007
uid59237	0.236297	1.0000	0.4350	0.3847	0.0888
uid57611	0.236314	1.0000	0.5413	0.6077	0.1094
uid170535	0.236347	1.0000	0.5024	0.4976	0.1030
uid176364	0.236357	1.0000	0.4456	0.4148	0.0799
uid178913	0.236382	1.0000	0.4161	0.3104	0.0909
uid77119	0.236388	1.0000	0.4719	0.4515	0.1043
uid189750	0.236409	1.0000	0.5010	0.6717	0.1028
uid59361	0.236422	1.0000	0.4470	0.4039	0.0854
uid58863	0.236440	1.0000	0.5183	0.5503	0.1090
uid174333	0.236463	1.0000	0.4628	0.4690	0.0758
uid41885	0.236481	1.0000	0.4347	0.3853	0.0865
uid161943	0.236482	1.0000	0.4628	0.4750	0.0979
uid162095	0.236483	1.0000	0.4537	0.4521	0.0718
uid58363	0.236492	1.0000	0.5099	0.5233	0.1269
uid57857	0.236552	1.0000	0.4574	0.4564	0.0794
uid57935	0.236562	1.0000	0.4743	0.4660	0.0792
uid177517	0.236563	1.0000	0.4150	0.3141	0.0909
uid197171	0.236567	1.0000	0.4901	0.3921	0.0949
uid193772	0.236580	1.0000	0.4898	0.3336	0.1149
uid41287	0.236627	1.0000	0.5417	0.7002	0.1005
uid58629	0.236640	1.0000	0.5089	0.5831	0.1048
uid162123	0.236641	1.0000	0.4605	0.4586	0.0751
uid162121	0.236646	1.0000	0.4366	0.3834	0.0874
uid58211	0.236649	1.0000	0.5186	0.5061	0.1095
uid182483	0.236681	1.0000	0.5301	0.6950	0.0938
uid203790	0.236705	1.0000	0.4573	0.4717	0.0990
uid183005	0.236725	1.0000	0.4757	0.3708	0.0898
uid87025	0.236751	1.0000	0.4833	0.4511	0.0872
uid197157	0.236768	1.0000	0.4764	0.5040	0.0971
uid162155	0.236781	1.0000	0.4576	0.4610	0.0859
uid57603	0.236783	1.0000	0.4861	0.3332	0.1128
uid161941	0.236789	1.0000	0.4596	0.4747	0.0981
uid51489	0.236854	1.0000	0.4575	0.4054	0.0787
uid183630	0.236854	1.0000	0.5060	0.6667	0.1048
uid59373	0.236864	1.0000	0.4920	0.5308	0.1156
uid57615	0.236869	1.0000	0.4171	0.3234	0.0900
uid59123	0.236883	1.0000	0.4592	0.4609	0.0761
uid46801	0.236895	1.0000	0.5082	0.5187	0.1217
uid178644	0.236926	1.0000	0.4431	0.4399	0.0790
uid175780	0.236963	1.0000	0.4743	0.4576	0.0805
uid89409	0.236964	1.0000	0.4225	0.2925	0.0858
uid193769	0.236975	1.0000	0.4605	0.4488	0.0735
uid58603	0.236992	1.0000	0.4870	0.4403	0.1032
uid59321	0.237020	1.0000	0.4616	0.4522	0.0744
uid179384	0.237032	1.0000	0.4918	0.5180	0.0973
uid162157	0.237063	1.0000	0.4714	0.4781	0.0882
uid189753	0.237099	1.0000	0.4231	0.2951	0.0867
uid58113	0.237116	1.0000	0.4317	0.4270	0.0851
uid68839	0.237129	1.0000	0.4647	0.4711	0.0997
uid57823	0.237137	1.0000	0.4953	0.2928	0.1069
uid83617	0.237145	1.0000	0.4488	0.4126	0.0843
uid184077	0.237146	1.0000	0.5661	0.5697	0.0924
uid58575	0.237204	1.0000	0.4910	0.5064	0.0905
uid67391	0.237229	1.0000	0.5022	0.6227	0.1034
uid66567	0.237261	1.0000	0.4981	0.5060	0.0912
uid57647	0.237282	1.0000	0.5052	0.5155	0.1216
uid183110	0.237287	1.0000	0.4972	0.3621	0.1135
uid159871	0.237302	1.0000	0.4487	0.4110	0.0843
uid57639	0.237317	1.0000	0.4939	0.4366	0.1081
uid197185	0.237324	1.0000	0.4601	0.4760	0.0756
uid46083	0.237367	1.0000	0.4740	0.4507	0.1343
uid57927	0.237480	1.0000	0.4495	0.4111	0.0844
uid52607	0.237522	1.0000	0.4933	0.3361	0.1065
uid59323	0.237576	1.0000	0.4543	0.4467	0.0730
uid59103	0.237596	1.0000	0.4459	0.4407	0.0798
uid58981	0.237602	1.0000	0.5609	0.6194	0.1296
uid61649	0.237640	1.0000	0.5427	0.6071	0.1179
uid162197	0.237641	1.0000	0.4829	0.4780	0.0897
uid66803	0.237648	1.0000	0.4882	0.4951	0.0793
uid202215	0.237648	1.0000	0.4837	0.5392	0.0839
uid168117	0.237650	1.0000	0.4993	0.5100	0.1274
uid58105	0.237654	1.0000	0.4919	0.5109	0.0947
uid57761	0.237668	1.0000	0.5090	0.5967	0.0950
uid59219	0.237736	1.0000	0.4782	0.4707	0.0655
uid162035	0.237738	1.0000	0.4587	0.4607	0.0795
uid193766	0.237740	1.0000	0.5051	0.5410	0.0912
uid168614	0.237743	1.0000	0.4549	0.4576	0.0741
uid193771	0.237747	1.0000	0.4768	0.4776	0.1148
uid73417	0.237781	1.0000	0.4809	0.5036	0.0978
uid57925	0.237793	1.0000	0.5001	0.4103	0.0975
uid66327	0.237799	1.0000	0.4803	0.4731	0.0834
uid58579	0.237855	1.0000	0.5903	0.7135	0.1519
uid184342	0.237875	1.0000	0.4746	0.4167	0.1174
uid63399	0.237881	1.0000	0.4899	0.4889	0.1162
uid58437	0.237924	1.0000	0.5129	0.5870	0.0932
uid73657	0.237926	1.0000	0.4987	0.4762	0.0887
uid183629	0.237946	1.0000	0.5065	0.6560	0.1143
uid58373	0.237973	1.0000	0.5072	0.5510	0.1209
uid189749	0.237978	1.0000	0.5020	0.6647	0.1048
uid57845	0.238000	1.0000	0.5000	0.5257	0.0973
uid58739	0.238028	1.0000	0.4759	0.4822	0.1240
uid161983	0.238051	1.0000	0.4180	0.3717	0.0822
uid57943	0.238111	1.0000	0.4875	0.4698	0.0833
uid57985	0.238164	1.0000	0.4379	0.3968	0.0884
uid167486	0.238171	1.0000	0.4542	0.3196	0.1108
uid58145	0.238193	1.0000	0.4947	0.3974	0.1120
uid58599	0.238193	1.0000	0.4454	0.3492	0.0867
uid195459	0.238235	1.0000	0.4626	0.3805	0.1059
uid58569	0.238250	1.0000	0.4904	0.5134	0.0918
uid71379	0.238275	1.0000	0.5433	0.6076	0.0736
uid170940	0.238295	1.0000	0.4796	0.4367	0.1184
uid58313	0.238392	1.0000	0.5078	0.5977	0.0922
uid58359	0.238393	1.0000	0.4944	0.5484	0.1007
uid58221	0.238394	1.0000	0.4646	0.4798	0.0857
uid61609	0.238405	1.0000	0.4458	0.5516	0.0985
uid82365	0.238407	1.0000	0.4483	0.3656	0.0777
uid59313	0.238412	1.0000	0.4181	0.3682	0.0804
uid64757	0.238490	1.0000	0.5026	0.5062	0.0972
uid189752	0.238497	1.0000	0.5070	0.6630	0.1066
uid59287	0.238558	1.0000	0.4506	0.4425	0.0770
uid57737	0.238633	1.0000	0.5583	0.6303	0.1439
uid46647	0.238636	1.0000	0.5517	0.6153	0.1225
uid47075	0.238656	1.0000	0.5408	0.7039	0.1330
uid162037	0.238743	1.0000	0.4553	0.4665	0.0741
uid57609	0.238754	1.0000	0.5177	0.5147	0.1081
uid73423	0.238794	1.0000	0.4915	0.4178	0.1236
uid197186	0.238818	1.0000	0.4571	0.4709	0.0734
uid197188	0.238827	1.0000	0.4571	0.4737	0.0727
uid57947	0.238835	1.0000	0.4733	0.4713	0.0870
uid67355	0.238858	1.0000	0.4942	0.4742	0.0931
uid58275	0.238865	1.0000	0.4661	0.4623	0.0891
uid32235	0.238875	1.0000	0.4640	0.4725	0.0761
uid58209	0.238894	1.0000	0.5289	0.5047	0.1087
uid161969	0.238972	1.0000	0.4967	0.4687	0.0830
uid60725	0.238998	1.0000	0.4840	0.4785	0.0896
uid159531	0.239014	1.0000	0.5287	0.6059	0.1221
uid174986	0.239019	1.0000	0.4568	0.4614	0.0769
uid68753	0.239063	1.0000	0.4895	0.4409	0.0887
uid57767	0.239068	1.0000	0.4661	0.3198	0.0958
uid162125	0.239077	1.0000	0.4730	0.4688	0.0811
uid57607	0.239115	1.0000	0.4891	0.4950	0.1093
uid175569	0.239125	1.0000	0.4584	0.4001	0.1006
uid49485	0.239173	1.0000	0.4688	0.4323	0.0940
uid178722	0.239173	1.0000	0.4772	0.4885	0.0822
uid81081	0.239177	1.0000	0.4662	0.2960	0.0880
uid158171	0.239195	1.0000	0.5090	0.5630	0.1192
uid193759	0.239209	1.0000	0.4937	0.4807	0.0880
uid59127	0.239211	1.0000	0.4659	0.4676	0.0990
uid81439	0.239230	1.0000	0.4549	0.4300	0.1290
uid162077	0.239233	1.0000	0.5356	0.5945	0.1162
uid58925	0.239260	1.0000	0.4929	0.4789	0.0785
uid193761	0.239260	1.0000	0.4935	0.4781	0.0882
uid61591	0.239302	1.0000	0.4991	0.5017	0.1283
uid193760	0.239306	1.0000	0.4935	0.4802	0.0882
uid58337	0.239314	1.0000	0.4979	0.5213	0.0962
uid52547	0.239325	1.0000	0.5124	0.3657	0.0999
uid51505	0.239327	1.0000	0.4842	0.4838	0.1208
uid193756	0.239351	1.0000	0.4937	0.4805	0.0881
uid193755	0.239351	1.0000	0.4944	0.4781	0.0881
uid193754	0.239351	1.0000	0.4942	0.4805	0.0881
uid193757	0.239351	1.0000	0.4942	0.4781	0.0881
uid159517	0.239408	1.0000	0.5370	0.6191	0.0708
uid162015	0.239409	1.0000	0.4718	0.5088	0.0863
uid57587	0.239443	1.0000	0.5240	0.6038	0.1224
uid58587	0.239451	1.0000	0.5351	0.5904	0.1183
uid58219	0.239466	1.0000	0.4671	0.4745	0.0858
uid58817	0.239466	1.0000	0.4933	0.4686	0.0834
uid175779	0.239474	1.0000	0.5432	0.6373	0.0874
uid58455	0.239478	1.0000	0.4974	0.4688	0.0821
uid197182	0.239486	1.0000	0.4838	0.5375	0.0878
uid59233	0.239509	1.0000	0.4499	0.4348	0.1128
uid58457	0.239529	1.0000	0.4960	0.4684	0.0822
uid59167	0.239588	1.0000	0.4570	0.4577	0.0793
uid193710	0.239594	1.0000	0.5239	0.5113	0.1135
uid157913	0.239603	1.0000	0.4974	0.4632	0.1033
uid57835	0.239606	1.0000	0.4942	0.4700	0.0832
uid159835	0.239613	1.0000	0.4985	0.4641	0.1037
uid158059	0.239613	1.0000	0.4983	0.4641	0.1037
uid41861	0.239615	1.0000	0.5108	0.5059	0.1237
uid158061	0.239622	1.0000	0.4972	0.5351	0.0983
uid158037	0.239639	1.0000	0.4960	0.5313	0.0977
uid57661	0.239646	1.0000	0.4953	0.4913	0.0834
uid159389	0.239657	1.0000	0.4975	0.4698	0.0835
uid58571	0.239677	1.0000	0.4979	0.5091	0.0951
uid193758	0.239688	1.0000	0.4942	0.4762	0.0874
uid58473	0.239698	1.0000	0.4535	0.4936	0.1103
uid159873	0.239733	1.0000	0.4977	0.4631	0.1034
uid203391	0.239762	1.0000	0.4668	0.5050	0.1020
uid197187	0.239765	1.0000	0.4565	0.4740	0.0725
uid58503	0.239766	1.0000	0.5325	0.6012	0.1251
uid57617	0.239768	1.0000	0.4535	0.3973	0.0984
uid162039	0.239775	1.0000	0.4562	0.4533	0.0764
uid158369	0.239789	1.0000	0.5876	0.5085	0.1037
uid57825	0.239829	1.0000	0.5257	0.5798	0.1128
uid198526	0.239831	1.0000	0.4836	0.4383	0.1007
uid57847	0.239832	1.0000	0.4992	0.5368	0.1020
uid59169	0.239843	1.0000	0.4679	0.4352	0.0842
uid167482	0.239850	1.0000	0.4694	0.5013	0.0777
uid68745	0.239875	1.0000	0.5048	0.5053	0.1099
uid189748	0.239879	1.0000	0.4941	0.4587	0.1017
uid66391	0.239891	1.0000	0.4313	0.3668	0.0944
uid59207	0.239909	1.0000	0.4439	0.4221	0.1156
uid58189	0.239912	1.0000	0.4732	0.5043	0.1136
uid50673	0.239924	1.0000	0.4327	0.3866	0.0872
uid48999	0.239927	1.0000	0.4529	0.4162	0.1033
uid59163	0.239930	1.0000	0.5050	0.6769	0.1222
uid159859	0.239933	1.0000	0.5007	0.4741	0.0824
uid158859	0.239938	1.0000	0.4527	0.3967	0.0971
uid78143	0.239952	1.0000	0.5154	0.5154	0.0901
uid59013	0.239966	1.0000	0.5090	0.4143	0.1027
uid61585	0.240007	1.0000	0.4698	0.4515	0.0780
uid59035	0.240019	1.0000	0.4972	0.5262	0.0998
uid58335	0.240044	1.0000	0.4997	0.5044	0.0925
uid57795	0.240075	1.0000	0.4942	0.4810	0.0803
uid52599	0.240096	1.0000	0.4893	0.4172	0.0706
uid159855	0.240114	1.0000	0.4947	0.4903	0.0790
uid189840	0.240117	1.0000	0.5201	0.6544	0.1102
uid178106	0.240132	1.0000	0.4932	0.5173	0.0988
uid57837	0.240179	1.0000	0.4971	0.4681	0.0837
uid41455	0.240227	1.0000	0.4970	0.4779	0.0811
uid57659	0.240231	1.0000	0.4937	0.4588	0.1015
uid59117	0.240293	1.0000	0.4654	0.4555	0.0800
uid161971	0.240364	1.0000	0.5322	0.5775	0.1161
uid58625	0.240368	1.0000	0.5142	0.5150	0.0818
uid60789	0.240377	1.0000	0.5050	0.4968	0.1187
uid52453	0.240457	1.0000	0.4484	0.4326	0.0755
uid74025	0.240527	1.0000	0.4587	0.4322	0.1202
uid58733	0.240533	1.0000	0.5208	0.4997	0.1163
uid174152	0.240535	1.0000	0.5254	0.6037	0.1237
uid66205	0.240602	1.0000	0.5005	0.4922	0.0902
uid89393	0.240619	1.0000	0.4926	0.4848	0.0839
uid58401	0.240666	1.0000	0.5615	0.6712	0.0877
uid58573	0.240668	1.0000	0.4935	0.5135	0.0945
uid57817	0.240685	1.0000	0.5468	0.5937	0.1166
uid162171	0.240696	1.0000	0.4932	0.5224	0.0998
uid46061	0.240717	1.0000	0.4678	0.4478	0.0865
uid59161	0.240721	1.0000	0.5245	0.5763	0.1077
uid57895	0.240781	1.0000	0.5003	0.5337	0.0988
uid159689	0.240828	1.0000	0.4995	0.4880	0.0836
uid57871	0.240830	1.0000	0.4860	0.5256	0.1016
uid58839	0.240847	1.0000	0.4922	0.4745	0.0798
uid162081	0.240879	1.0000	0.5326	0.5909	0.1158
uid162151	0.240894	1.0000	0.4723	0.4533	0.0850
uid182934	0.240897	1.0000	0.4705	0.4383	0.0970
uid183008	0.240916	1.0000	0.5259	0.4829	0.1087
uid63633	0.240941	1.0000	0.4764	0.4085	0.0881
uid57911	0.240950	1.0000	0.4975	0.5307	0.0990
uid58527	0.240976	1.0000	0.4415	0.3898	0.1094
uid162079	0.240990	1.0000	0.5289	0.5937	0.1183
uid177516	0.241003	1.0000	0.4351	0.3389	0.0914
uid159247	0.241025	1.0000	0.5034	0.4938	0.0859
uid182932	0.241041	1.0000	0.4847	0.3673	0.1012
uid169223	0.241099	1.0000	0.4768	0.4837	0.0869
uid46353	0.241137	1.0000	0.4702	0.4719	0.0870
uid59025	0.241169	1.0000	0.5131	0.3989	0.0969
uid57903	0.241190	1.0000	0.4935	0.4633	0.0820
uid48801	0.241198	1.0000	0.5240	0.5165	0.1126
uid70481	0.241203	1.0000	0.4658	0.4410	0.0847
uid159981	0.241216	1.0000	0.4946	0.4774	0.0845
uid73425	0.241232	1.0000	0.5406	0.6312	0.0726
uid57839	0.241264	1.0000	0.5032	0.4795	0.0841
uid183113	0.241265	1.0000	0.5049	0.4096	0.0948
uid182933	0.241349	1.0000	0.4813	0.3508	0.0996
uid159241	0.241354	1.0000	0.4975	0.4808	0.0819
uid58555	0.241374	1.0000	0.4923	0.4726	0.0791
uid159691	0.241386	1.0000	0.5013	0.4860	0.0856
uid59041	0.241394	1.0000	0.4813	0.5875	0.1058
uid50609	0.241428	1.0000	0.5762	0.5595	0.0927
uid197170	0.241499	1.0000	0.4988	0.4764	0.1003
uid162141	0.241576	1.0000	0.4987	0.4982	0.0866
uid183337	0.241578	1.0000	0.5086	0.4854	0.0948
uid183114	0.241611	1.0000	0.4881	0.3507	0.0998
uid159861	0.241617	1.0000	0.5009	0.4802	0.0804
uid68019	0.241635	1.0000	0.4720	0.4840	0.0917
uid175255	0.241644	1.0000	0.5685	0.5348	0.0952
uid161967	0.241648	1.0000	0.5335	0.5847	0.1168
uid197155	0.241672	1.0000	0.4960	0.4818	0.0902
uid88071	0.241674	1.0000	0.4930	0.4804	0.0822
uid175257	0.241696	1.0000	0.4968	0.4801	0.0830
uid70619	0.241700	1.0000	0.5124	0.4589	0.1055
uid57797	0.241770	1.0000	0.4946	0.4806	0.0830
uid57841	0.241803	1.0000	0.4950	0.4663	0.0826
uid46661	0.241815	1.0000	0.4893	0.4402	0.1001
uid59435	0.241823	1.0000	0.4849	0.4104	0.1023
uid183340	0.241883	1.0000	0.5104	0.4542	0.0952
uid57649	0.241916	1.0000	0.4763	0.5204	0.1041
uid58327	0.241964	1.0000	0.4666	0.5058	0.0934
uid162127	0.241995	1.0000	0.4473	0.4461	0.0785
uid197263	0.242006	1.0000	0.4970	0.4699	0.0813
uid183111	0.242040	1.0000	0.4875	0.3602	0.0919
uid58943	0.242119	1.0000	0.5502	0.7162	0.1441
uid57667	0.242123	1.0000	0.4554	0.4434	0.0790
uid199898	0.242175	1.0000	0.4691	0.5293	0.1011
uid57907	0.242189	1.0000	0.4753	0.5029	0.0996
uid203123	0.242269	1.0000	0.4657	0.4595	0.0822
uid58755	0.242277	1.0000	0.4536	0.3969	0.0986
uid175256	0.242310	1.0000	0.5581	0.5192	0.0882
uid58479	0.242414	1.0000	0.4560	0.4018	0.0858
uid49725	0.242414	1.0000	0.4976	0.4874	0.1009
uid183003	0.242490	1.0000	0.4946	0.3677	0.1022
uid166827	0.242501	1.0000	0.4670	0.4893	0.0872
uid162085	0.242599	1.0000	0.5342	0.5809	0.1156
uid63617	0.242601	1.0000	0.4671	0.4387	0.0839
uid176499	0.242607	1.0000	0.5309	0.6068	0.1231
uid59137	0.242625	1.0000	0.4878	0.4562	0.0931
uid162145	0.242708	1.0000	0.4643	0.4484	0.0881
uid66305	0.242798	1.0000	0.5517	0.6544	0.0955
uid176125	0.242810	1.0000	0.4933	0.4765	0.1032
uid57803	0.242840	1.0000	0.4769	0.3422	0.0954
uid184343	0.242844	1.0000	0.4603	0.4676	0.1046
uid183109	0.242849	1.0000	0.4883	0.3643	0.0993
uid68707	0.242855	1.0000	0.4324	0.4417	0.0930
uid162163	0.242874	1.0000	0.4993	0.4932	0.0836
uid183007	0.242944	1.0000	0.4841	0.4191	0.1044
uid176374	0.243037	1.0000	0.5556	0.7745	0.1438
uid182930	0.243048	1.0000	0.4743	0.3444	0.0951
uid58411	0.243061	1.0000	0.4879	0.4874	0.0835
uid62183	0.243067	1.0000	0.5142	0.5547	0.1223
uid59395	0.243175	1.0000	0.4869	0.4364	0.1099
uid183115	0.243211	1.0000	0.5000	0.3941	0.0912
uid81631	0.243260	1.0000	0.4908	0.4953	0.1004
uid175570	0.243267	1.0000	0.5584	0.7727	0.1429
uid162075	0.243356	1.0000	0.5355	0.5826	0.1234
uid173859	0.243372	1.0000	0.5584	0.7727	0.1461
uid58135	0.243426	1.0000	0.4580	0.4043	0.1048
uid197162	0.243503	1.0000	0.4639	0.4460	0.0846
uid183341	0.243535	1.0000	0.5122	0.4757	0.0902
uid171261	0.243544	1.0000	0.4847	0.4158	0.0968
uid162083	0.243586	1.0000	0.5468	0.6013	0.1226
uid89371	0.243612	1.0000	0.4923	0.4956	0.0838
uid197180	0.243640	1.0000	0.5384	0.6074	0.0930
uid58235	0.243646	1.0000	0.4852	0.5112	0.1039
uid162041	0.243669	1.0000	0.5027	0.5307	0.1056
uid162093	0.243729	1.0000	0.5480	0.5953	0.1171
uid58045	0.243756	1.0000	0.4844	0.5073	0.1019
uid162103	0.243779	1.0000	0.4715	0.4508	0.0867
uid176368	0.243810	1.0000	0.5072	0.5600	0.1082
uid58381	0.243827	1.0000	0.4690	0.4402	0.0771
uid57819	0.243830	1.0000	0.5540	0.5984	0.1189
uid159391	0.243858	1.0000	0.4970	0.4926	0.0836
uid179383	0.243989	1.0000	0.4906	0.4201	0.0944
uid59211	0.244064	1.0000	0.5571	0.5552	0.0930
uid59095	0.244095	1.0000	0.5290	0.5438	0.0944
uid59187	0.244132	1.0000	0.4797	0.4741	0.0941
uid59051	0.244290	1.0000	0.4413	0.4932	0.0880
uid59027	0.244304	1.0000	0.5228	0.4266	0.0993
uid68841	0.244366	1.0000	0.4785	0.4961	0.1056
uid59101	0.244377	1.0000	0.5223	0.4289	0.1029
uid51721	0.244397	1.0000	0.4860	0.4184	0.0866
uid58361	0.244418	1.0000	0.4836	0.4836	0.1099
uid58867	0.244518	1.0000	0.4568	0.4551	0.0729
uid176373	0.244802	1.0000	0.5563	0.7715	0.1391
uid74441	0.244803	1.0000	0.4840	0.4569	0.1005
uid197164	0.244808	1.0000	0.4759	0.3950	0.0953
uid59427	0.244812	1.0000	0.5507	0.6431	0.1190
uid58011	0.244864	1.0000	0.4718	0.4260	0.1056
uid187059	0.244959	1.0000	0.5012	0.5027	0.0786
uid59253	0.245017	1.0000	0.5107	0.5611	0.0959
uid61575	0.245061	1.0000	0.5217	0.5856	0.1127
uid57663	0.245080	1.0000	0.5195	0.5129	0.0873
uid159663	0.245212	NA	NA	NA	NA
uid88061	0.245239	1.0000	0.4728	0.4908	0.1081
uid88065	0.245279	1.0000	0.5050	0.4857	0.0830
uid57861	0.245285	1.0000	0.5152	0.5055	0.0842
uid186598	0.245314	1.0000	0.5230	0.5868	0.1156
uid59143	0.245443	1.0000	0.5200	0.4231	0.1011
uid53037	0.245481	1.0000	0.5137	0.5257	0.1087
uid183006	0.245504	1.0000	0.4979	0.4171	0.1022
uid89377	0.245536	1.0000	0.4619	0.2994	0.0855
uid57669	0.245621	1.0000	0.4727	0.3990	0.0906
uid162109	0.245657	1.0000	0.5107	0.4915	0.0882
uid46233	0.245702	1.0000	0.4628	0.4654	0.0720
uid162143	0.245733	1.0000	0.4599	0.4727	0.0717
uid184011	0.245741	1.0000	0.4522	0.4468	0.1002
uid59291	0.245901	1.0000	0.5971	0.5186	0.1165
uid58403	0.245917	1.0000	0.4990	0.5070	0.1039
uid183112	0.245983	1.0000	0.4748	0.3619	0.0988
uid58861	0.246100	1.0000	0.5194	0.5963	0.1240
uid58053	0.246158	1.0000	0.4896	0.4497	0.1029
uid48819	0.246162	1.0000	0.5894	0.5245	0.0953
uid59345	0.246209	1.0000	0.5757	0.6181	0.1250
uid158165	0.246224	1.0000	0.4611	0.3741	0.0901
uid58989	0.246345	1.0000	0.4585	0.4083	0.1073
uid183004	0.246407	1.0000	0.4998	0.4361	0.0942
uid73895	0.246413	1.0000	0.4718	0.3980	0.0957
uid58043	0.246709	1.0000	0.4790	0.3519	0.1015
uid62919	0.246715	1.0000	0.4914	0.4714	0.0817
uid58523	0.246737	1.0000	0.4663	0.3847	0.0898
uid158173	0.246790	1.0000	0.5299	0.5830	0.1055
uid62125	0.246802	1.0000	0.4956	0.4924	0.0832
uid59003	0.246827	1.0000	0.4803	0.4902	0.0900
uid197161	0.246954	1.0000	0.4758	0.4416	0.0885
uid183342	0.247053	1.0000	0.4749	0.4110	0.0966
uid58613	0.247172	1.0000	0.4739	0.5247	0.1153
uid59093	0.247248	1.0000	0.4769	0.4461	0.1045
uid54927	0.247401	1.0000	0.4854	0.4213	0.0954
uid58953	0.247457	1.0000	0.4561	0.4145	0.1062
uid67365	0.247805	1.0000	0.5186	0.4430	0.1066
uid59179	0.247810	1.0000	0.4841	0.4798	0.1156
uid58945	0.247976	1.0000	0.5158	0.3775	0.1044
uid195460	0.248036	1.0000	0.5915	0.7927	0.1311
uid67367	0.248125	1.0000	0.5321	0.3912	0.1059
uid179370	0.248167	1.0000	0.4895	0.3924	0.0974
uid197179	0.248169	1.0000	0.4878	0.4176	0.0970
uid53477	0.248333	1.0000	0.4733	0.3509	0.0944
uid175777	0.248403	1.0000	0.4596	0.3902	0.0845
uid87033	0.248416	1.0000	0.4961	0.5124	0.0960
uid162097	0.248443	1.0000	0.4989	0.4968	0.0891
uid58621	0.248447	1.0000	0.4710	0.4086	0.0972
uid46803	0.248722	1.0000	0.4919	0.4729	0.1083
uid67387	0.248838	1.0000	0.4980	0.5487	0.1275
uid59583	0.248854	1.0000	0.4680	0.3380	0.0929
uid58287	0.248920	1.0000	0.4656	0.3886	0.0913
uid59079	0.249013	1.0000	0.4088	0.3810	0.0819
uid81629	0.249039	1.0000	0.4916	0.4742	0.0822
uid58537	0.249127	1.0000	0.4919	0.4815	0.1130
uid51369	0.249136	1.0000	0.4497	0.3412	0.0796
uid46625	0.249223	1.0000	0.5223	0.5754	0.0908
uid197156	0.249322	1.0000	0.4829	0.4647	0.0828
uid65789	0.249372	1.0000	0.4887	0.4156	0.0956
uid58645	0.249450	1.0000	0.5304	0.6301	0.1051
uid59085	0.249459	1.0000	0.4655	0.4084	0.0940
uid59401	0.249493	1.0000	0.4971	0.5101	0.0862
uid62245	0.249582	1.0000	0.4899	0.4132	0.1001
uid49533	0.249776	1.0000	0.4308	0.4338	0.0967
uid55693	0.249900	1.0000	0.4712	0.3664	0.0880
uid162159	0.249926	1.0000	0.4657	0.3352	0.0936
uid183002	0.249977	1.0000	0.4561	0.3345	0.0880
uid68311	0.249999	1.0000	0.4661	0.2961	0.0868
uid42011	0.250115	1.0000	0.5111	0.4545	0.0851
uid58151	0.250115	1.0000	0.5095	0.5215	0.1175
uid57657	0.250214	1.0000	0.4703	0.4093	0.0925
uid189952	0.250298	1.0000	0.4488	0.3895	0.1000
uid59171	0.250306	1.0000	0.4593	0.4360	0.0930
uid159537	0.250364	1.0000	0.5151	0.5132	0.1103
uid59205	0.250473	1.0000	0.5087	0.4833	0.0869
uid60855	0.250667	1.0000	0.4972	0.5135	0.0988
uid59213	0.250908	1.0000	0.4978	0.5029	0.1204
uid59021	0.250950	1.0000	0.4567	0.2962	0.0818
uid81197	0.251020	1.0000	0.4824	0.4956	0.0953
uid43329	0.251124	1.0000	0.5042	0.4088	0.0963
uid57901	0.251161	1.0000	0.5391	0.4860	0.0869
[truncated: 515 more rows]
