# Supplementary material for: Quickly Finding Orthologs as Reciprocal Best Hits with BLAT, LAST, and UBLAST: How Much Do We Miss?
Source: PLoS One. 2014 Jul 11;9(7):e101850. doi: 10.1371/journal.pone.0101850 (PMC4094424; doi:10.1371/journal.pone.0101850)
Supplement: Table Set S2 — These tables contain reciprocal best hit counts and homolog pair counts organized on a per query genome fashion. The directory contains the R-script used to run the t-tests comparing the results from each program, and a table with the results of these t-tests. (ZIP) [file pone.0101850.s002.zip › S2-Tables-Stats-Pairs/uid57893.orthology.R]

homologs = read.table("Stats-Pairs/uid57893.Homologs.tbl", header = TRUE, row.names = 1)
summary(homologs)
rbh     = read.table("Stats-Pairs/uid57893.RBH.tbl", header = TRUE, row.names = 1)
summary(rbh)
t.test.blat.last = t.test(homologs$blat,homologs$last, paired=TRUE, na.rm = TRUE)
to_write = data.frame(unlist(t.test.blat.last))
write.table(data.frame(t(to_write)),"Stats-Pairs/uid57893.t-test",append=F, quote=F,sep="\t")
t.test.blat.usearch7 = t.test(homologs$blat,homologs$usearch7, paired=TRUE, na.rm = TRUE)
to_write = data.frame(unlist(t.test.blat.usearch7))
write.table(data.frame(t(to_write)),"Stats-Pairs/uid57893.t-test",append=T, quote=F,sep="\t",col.names=F)
t.test.blat.blastp = t.test(homologs$blat,homologs$blastp, paired=TRUE, na.rm = TRUE)
to_write = data.frame(unlist(t.test.blat.blastp))
write.table(data.frame(t(to_write)),"Stats-Pairs/uid57893.t-test",append=T, quote=F,sep="\t",col.names=F)
t.test.last.usearch7 = t.test(homologs$last,homologs$usearch7, paired=TRUE, na.rm = TRUE)
to_write = data.frame(unlist(t.test.last.usearch7))
write.table(data.frame(t(to_write)),"Stats-Pairs/uid57893.t-test",append=T, quote=F,sep="\t",col.names=F)
t.test.last.blastp = t.test(homologs$last,homologs$blastp, paired=TRUE, na.rm = TRUE)
to_write = data.frame(unlist(t.test.last.blastp))
write.table(data.frame(t(to_write)),"Stats-Pairs/uid57893.t-test",append=T, quote=F,sep="\t",col.names=F)
t.test.usearch7.blastp = t.test(homologs$usearch7,homologs$blastp, paired=TRUE, na.rm = TRUE)
to_write = data.frame(unlist(t.test.usearch7.blastp))
write.table(data.frame(t(to_write)),"Stats-Pairs/uid57893.t-test",append=T, quote=F,sep="\t",col.names=F)
t.test.blat.last = t.test(rbh$blat,rbh$last, paired=TRUE, na.rm = TRUE)
to_write = data.frame(unlist(t.test.blat.last))
write.table(data.frame(t(to_write)),"Stats-Pairs/uid57893.t-test",append=T, quote=F,sep="\t",col.names=F)
t.test.blat.usearch7 = t.test(rbh$blat,rbh$usearch7, paired=TRUE, na.rm = TRUE)
to_write = data.frame(unlist(t.test.blat.usearch7))
write.table(data.frame(t(to_write)),"Stats-Pairs/uid57893.t-test",append=T, quote=F,sep="\t",col.names=F)
t.test.blat.blastp = t.test(rbh$blat,rbh$blastp, paired=TRUE, na.rm = TRUE)
to_write = data.frame(unlist(t.test.blat.blastp))
write.table(data.frame(t(to_write)),"Stats-Pairs/uid57893.t-test",append=T, quote=F,sep="\t",col.names=F)
t.test.last.usearch7 = t.test(rbh$last,rbh$usearch7, paired=TRUE, na.rm = TRUE)
to_write = data.frame(unlist(t.test.last.usearch7))
write.table(data.frame(t(to_write)),"Stats-Pairs/uid57893.t-test",append=T, quote=F,sep="\t",col.names=F)
t.test.last.blastp = t.test(rbh$last,rbh$blastp, paired=TRUE, na.rm = TRUE)
to_write = data.frame(unlist(t.test.last.blastp))
write.table(data.frame(t(to_write)),"Stats-Pairs/uid57893.t-test",append=T, quote=F,sep="\t",col.names=F)
t.test.usearch7.blastp = t.test(rbh$usearch7,rbh$blastp, paired=TRUE, na.rm = TRUE)
to_write = data.frame(unlist(t.test.usearch7.blastp))
write.table(data.frame(t(to_write)),"Stats-Pairs/uid57893.t-test",append=T, quote=F,sep="\t",col.names=F)
rbh_norm = read.table("Stats-Pairs/uid57893.RBH_norm.tbl", header = TRUE, row.names = 1)
summary(rbh_norm)
rbh_hom_norm = read.table("Stats-Pairs/uid57893.RBH_hom_norm.tbl", header = TRUE, row.names = 1)
summary(rbh_hom_norm)
t.test.blat.last = t.test(rbh_hom_norm$blat,rbh_hom_norm$last, paired=TRUE, na.rm = TRUE)
to_write = data.frame(unlist(t.test.blat.last))
write.table(data.frame(t(to_write)),"Stats-Pairs/uid57893.t-test",append=T, quote=F,sep="\t",col.names=F)
t.test.blat.usearch7 = t.test(rbh_hom_norm$blat,rbh_hom_norm$usearch7, paired=TRUE, na.rm = TRUE)
to_write = data.frame(unlist(t.test.blat.usearch7))
write.table(data.frame(t(to_write)),"Stats-Pairs/uid57893.t-test",append=T, quote=F,sep="\t",col.names=F)
t.test.blat.blastp = t.test(rbh_hom_norm$blat,rbh_hom_norm$blastp, paired=TRUE, na.rm = TRUE)
to_write = data.frame(unlist(t.test.blat.blastp))
write.table(data.frame(t(to_write)),"Stats-Pairs/uid57893.t-test",append=T, quote=F,sep="\t",col.names=F)
t.test.last.usearch7 = t.test(rbh_hom_norm$last,rbh_hom_norm$usearch7, paired=TRUE, na.rm = TRUE)
to_write = data.frame(unlist(t.test.last.usearch7))
write.table(data.frame(t(to_write)),"Stats-Pairs/uid57893.t-test",append=T, quote=F,sep="\t",col.names=F)
t.test.last.blastp = t.test(rbh_hom_norm$last,rbh_hom_norm$blastp, paired=TRUE, na.rm = TRUE)
to_write = data.frame(unlist(t.test.last.blastp))
write.table(data.frame(t(to_write)),"Stats-Pairs/uid57893.t-test",append=T, quote=F,sep="\t",col.names=F)
t.test.usearch7.blastp = t.test(rbh_hom_norm$usearch7,rbh_hom_norm$blastp, paired=TRUE, na.rm = TRUE)
to_write = data.frame(unlist(t.test.usearch7.blastp))
write.table(data.frame(t(to_write)),"Stats-Pairs/uid57893.t-test",append=T, quote=F,sep="\t",col.names=F)
