# Supplementary material for: Quickly Finding Orthologs as Reciprocal Best Hits with BLAT, LAST, and UBLAST: How Much Do We Miss?
Source: PLoS One. 2014 Jul 11;9(7):e101850. doi: 10.1371/journal.pone.0101850 (PMC4094424; doi:10.1371/journal.pone.0101850)
Supplement: Table Set S2 — These tables contain reciprocal best hit counts and homolog pair counts organized on a per query genome fashion. The directory contains the R-script used to run the t-tests comparing the results from each program, and a table with the results of these t-tests. (ZIP) [file pone.0101850.s002.zip › S2-Tables-Stats-Pairs/uid57893.RBH.tbl]

Genome	GSS	blastp	usearch7	last	blat
uid1433	0.124482	461	307	301	1
uid39575	0.140010	406	282	296	4
uid13961	0.159030	440	284	285	2
uid12377	0.166811	398	275	288	2
uid10698	0.170380	444	302	303	NA
uid10623	0.170789	392	266	287	2
uid197195	0.171533	83	45	55	NA
uid170731	0.171581	89	46	55	NA
uid39439	0.172332	416	297	299	2
uid162029	0.172762	101	51	61	NA
uid63665	0.173033	84	50	56	NA
uid61897	0.175069	91	51	58	NA
uid82367	0.175343	102	52	62	NA
uid62461	0.175756	103	53	65	NA
uid155	0.176312	210	136	161	1
uid171259	0.177385	91	51	62	NA
uid59311	0.177947	38	21	28	NA
uid14003	0.178302	466	318	326	3
uid39573	0.178526	403	273	283	2
uid38659	0.183631	413	289	297	1
uid18881	0.184120	410	288	291	1
uid14005	0.184362	52	36	44	NA
uid12410	0.184389	430	290	307	2
uid205052	0.185643	131	78	82	NA
uid162053	0.187793	130	78	83	NA
uid59325	0.188557	136	79	90	NA
uid58205	0.189584	128	79	85	NA
uid68691	0.190040	146	82	99	NA
uid57711	0.190125	130	82	92	NA
uid181997	0.190240	132	86	84	NA
uid58887	0.190314	130	82	92	NA
uid58059	0.190582	130	77	83	NA
uid51695	0.190636	131	83	82	NA
uid60859	0.191849	144	81	97	NA
uid168665	0.191992	145	81	98	NA
uid57993	0.192297	144	83	96	1
uid162087	0.192460	130	85	83	NA
uid161999	0.192599	144	83	95	1
uid53543	0.192736	151	94	107	NA
uid58039	0.192863	129	78	82	NA
uid173371	0.193306	119	68	84	NA
uid59011	0.193676	128	83	93	NA
uid172733	0.193924	53	26	33	NA
uid57729	0.194250	176	115	121	1
uid58061	0.194640	126	86	88	NA
uid57707	0.195068	126	72	89	NA
uid162001	0.195104	144	80	96	NA
uid172628	0.195226	143	80	91	2
uid172629	0.195341	142	76	93	1
uid87003	0.195346	127	83	81	NA
uid197154	0.195480	153	92	108	NA
uid172627	0.195667	141	80	93	1
uid58773	0.195790	44	22	32	NA
uid172626	0.195824	142	80	93	1
uid172631	0.195960	141	79	93	2
uid172630	0.196005	142	79	93	1
uid172624	0.196014	142	80	93	1
uid172625	0.196014	142	80	93	1
uid46679	0.196052	141	84	98	NA
uid62099	0.196132	157	93	109	NA
uid61619	0.196519	139	87	101	NA
uid172732	0.196736	50	26	31	NA
uid173370	0.196863	123	69	86	NA
uid162027	0.197070	120	72	81	1
uid173372	0.197124	124	71	89	NA
uid173373	0.197860	121	68	85	NA
uid184824	0.198312	134	84	92	NA
uid41875	0.200065	115	69	81	NA
uid58077	0.200288	132	82	90	NA
uid61569	0.200408	136	90	100	NA
uid57709	0.200866	126	76	86	1
uid85495	0.201458	127	78	88	1
uid185759	0.201672	124	76	85	1
uid82341	0.201818	426	286	302	4
uid172734	0.202346	54	29	36	NA
uid57829	0.202731	192	123	142	NA
uid57809	0.202777	192	123	143	NA
uid57997	0.202823	192	124	143	NA
uid47087	0.202842	137	86	94	NA
uid57811	0.203969	192	123	143	NA
uid159529	0.204572	187	120	139	NA
uid58031	0.204620	153	101	108	2
uid197153	0.205213	155	104	108	2
uid203361	0.205524	173	110	126	NA
uid196777	0.205784	181	119	135	NA
uid196781	0.206029	182	120	136	NA
uid196780	0.206029	182	120	136	NA
uid58869	0.206727	178	117	122	2
uid172736	0.207503	46	23	31	NA
uid172735	0.207527	48	24	29	NA
uid59349	0.207688	181	117	135	NA
uid202216	0.207740	341	228	251	2
uid175575	0.207975	186	119	140	1
uid65271	0.208160	458	324	339	2
uid43093	0.208185	340	244	257	2
uid159993	0.208210	180	116	134	NA
uid196769	0.208333	182	117	134	NA
uid196770	0.208344	182	117	135	NA
uid196771	0.208453	182	117	134	NA
uid159879	0.208464	180	118	134	NA
uid159881	0.208464	180	118	133	NA
uid196782	0.208541	182	118	137	NA
uid196792	0.208556	183	120	137	NA
uid59351	0.208566	180	117	134	NA
uid196779	0.208576	182	118	134	NA
uid196774	0.208601	182	118	136	NA
uid196773	0.208605	182	118	135	NA
uid196772	0.208630	183	120	137	NA
uid68843	0.208661	181	119	134	NA
uid196776	0.208662	183	120	137	NA
uid196775	0.208675	183	119	137	NA
uid196778	0.208677	183	120	137	NA
uid162335	0.208710	184	126	148	NA
uid172738	0.208711	156	108	118	1
uid205053	0.208712	184	119	125	2
uid161409	0.208774	182	118	136	NA
uid161353	0.208781	182	118	136	NA
uid161361	0.208782	182	118	136	NA
uid161377	0.208794	182	118	136	NA
uid167484	0.208899	183	120	137	NA
uid193712	0.208901	183	119	137	NA
uid193713	0.208909	183	119	136	NA
uid167485	0.208910	183	120	137	NA
uid167483	0.208913	183	120	136	NA
uid161995	0.208916	182	120	136	NA
uid161369	0.208923	183	119	137	NA
uid57785	0.208934	189	122	140	NA
uid159863	0.208935	181	117	134	NA
uid161403	0.208941	183	120	136	NA
uid196793	0.208969	183	120	137	NA
uid175578	0.208995	189	122	139	1
uid196789	0.208998	183	120	136	NA
uid66189	0.209002	158	106	107	NA
uid196798	0.209008	183	120	137	NA
uid196794	0.209033	183	120	136	NA
uid196790	0.209037	183	120	137	NA
uid196784	0.209047	183	120	136	NA
uid196785	0.209053	183	120	137	NA
uid196795	0.209060	183	119	137	NA
uid196796	0.209062	183	120	136	NA
uid196791	0.209062	183	120	137	NA
uid196788	0.209062	183	120	136	NA
uid196799	0.209062	183	120	136	NA
uid196787	0.209062	183	120	136	NA
uid196786	0.209072	183	120	138	NA
uid196797	0.209086	183	120	137	NA
uid58333	0.209110	182	118	135	NA
uid196783	0.209235	183	119	137	NA
uid58005	0.209305	121	76	83	NA
uid57637	0.209311	182	118	135	NA
uid61635	0.209332	183	119	137	NA
uid61633	0.209342	183	120	138	NA
uid198643	0.209405	183	120	138	NA
uid198644	0.209405	183	120	138	NA
uid196800	0.209677	183	120	137	NA
uid175574	0.209680	189	119	139	NA
uid175572	0.209850	187	119	140	NA
uid66295	0.210020	185	126	141	NA
uid175573	0.210121	187	121	141	NA
uid66603	0.210195	344	242	261	2
uid58101	0.210195	439	291	321	2
uid175576	0.210229	185	116	141	NA
uid57783	0.210468	198	127	142	NA
uid175571	0.210539	188	120	139	NA
uid61621	0.210560	165	115	118	1
uid57963	0.210666	187	125	140	NA
uid46841	0.210732	147	87	110	NA
uid162137	0.210853	438	292	318	2
uid162177	0.210905	431	293	326	2
uid162059	0.210982	437	291	321	2
uid175579	0.211363	192	121	140	NA
uid175577	0.211451	190	122	140	NA
uid80745	0.211556	436	294	324	2
uid80733	0.211670	435	298	324	2
uid48071	0.211702	435	293	325	2
uid49489	0.211806	327	220	245	2
uid158869	0.211978	342	230	254	1
uid162063	0.212040	192	123	141	NA
uid159527	0.212060	191	122	141	NA
uid179070	0.212062	190	123	142	NA
uid159525	0.212067	191	122	141	NA
uid80731	0.212083	434	305	316	5
uid159523	0.212089	191	122	141	NA
uid159521	0.212140	190	122	141	NA
uid80735	0.212356	435	299	327	2
uid58493	0.212378	541	392	395	8
uid205054	0.212395	170	112	116	2
uid57971	0.212464	193	129	146	NA
uid159845	0.212494	190	122	141	NA
uid41333	0.212551	392	278	296	5
uid63621	0.212759	190	121	141	NA
uid198524	0.212778	432	292	324	2
uid158871	0.212782	337	229	253	1
uid189026	0.212939	185	120	137	NA
uid49331	0.213006	356	254	263	3
uid67349	0.213068	541	394	401	4
uid176501	0.213187	440	294	328	2
uid168257	0.213225	486	350	353	4
uid43163	0.213372	468	321	346	1
uid89375	0.213377	429	306	318	2
uid58963	0.213379	229	152	171	11
uid162031	0.213427	146	96	104	1
uid58993	0.213703	496	371	380	12
uid59883	0.213732	363	255	284	2
uid60849	0.213747	145	97	104	1
uid58511	0.213827	496	368	373	11
uid162165	0.213861	181	126	145	NA
uid186842	0.214045	444	308	313	3
uid72481	0.214051	139	95	98	1
uid163693	0.214213	349	235	260	1
uid51877	0.214237	487	340	342	9
uid42615	0.214265	584	415	433	9
uid58793	0.214416	183	124	146	NA
uid49661	0.214539	445	318	326	6
uid182935	0.214583	302	203	223	5
uid167988	0.214643	363	250	283	1
uid58125	0.214652	176	129	143	NA
uid162045	0.214696	263	174	200	4
uid177081	0.214705	178	121	141	NA
uid58653	0.214784	185	130	142	NA
uid177930	0.214786	170	124	133	1
uid158867	0.214862	350	237	261	1
uid158861	0.214886	366	252	283	2
uid61627	0.215141	421	297	326	5
uid54207	0.215268	438	309	331	5
uid58791	0.215344	184	124	149	NA
uid59545	0.215387	357	255	279	2
uid159867	0.215527	186	133	141	NA
uid59357	0.215700	349	234	259	1
uid59359	0.215703	349	234	259	1
uid193702	0.215720	384	263	300	2
uid158865	0.215728	349	234	258	1
uid83125	0.215749	600	443	463	8
uid61589	0.215929	566	416	415	2
uid59111	0.215969	496	358	380	7
uid58911	0.215971	345	233	259	1
uid58899	0.216007	437	293	312	4
uid58331	0.216027	253	181	188	1
uid161919	0.216027	474	335	352	5
uid161241	0.216054	185	134	141	NA
uid49131	0.216073	379	263	295	3
uid62695	0.216093	384	266	296	5
uid59197	0.216114	349	235	255	1
uid55487	0.216216	263	176	205	4
uid57651	0.216295	509	374	392	4
uid82951	0.216380	480	355	364	3
uid193774	0.216403	535	372	394	3
uid58969	0.216431	521	364	388	2
uid176367	0.216462	528	374	376	4
uid46989	0.216550	391	275	299	4
uid194444	0.216630	538	379	398	3
uid176921	0.216826	340	236	256	1
uid163691	0.216907	349	236	262	1
uid58311	0.216937	177	125	146	NA
uid88075	0.216952	192	130	136	NA
uid61629	0.216954	701	504	506	4
uid71231	0.217014	182	133	145	NA
uid60837	0.217045	520	368	397	6
uid62693	0.217050	375	261	286	5
uid58155	0.217220	485	337	364	3
uid174812	0.217291	583	404	403	7
uid59289	0.217374	289	188	216	2
uid197361	0.217392	460	319	341	4
uid162513	0.217435	343	242	262	1
uid161197	0.217436	183	133	140	NA
uid57705	0.217458	214	143	166	4
uid58525	0.217462	142	99	103	1
uid158863	0.217526	375	260	291	2
uid159865	0.217535	385	263	285	2
uid58677	0.217564	382	262	285	2
uid59113	0.217761	600	445	441	14
uid170533	0.217852	498	349	369	1
uid62207	0.217870	540	401	407	8
uid179068	0.217885	546	382	406	5
uid58055	0.217898	144	96	101	NA
uid68837	0.217930	264	173	175	2
uid46839	0.218011	506	343	383	7
uid59139	0.218014	519	363	377	10
uid41403	0.218032	551	395	402	5
uid80743	0.218127	399	278	299	4
uid59267	0.218332	532	391	399	7
uid72937	0.218361	264	198	189	1
uid58263	0.218382	504	345	357	2
uid59225	0.218385	179	125	144	NA
uid59131	0.218394	492	345	366	4
uid57887	0.218471	533	380	397	4
uid58649	0.218515	468	333	347	3
uid177079	0.218541	525	380	387	5
uid61643	0.218557	530	381	395	4
uid43211	0.218572	260	179	202	1
uid87067	0.218619	194	129	137	1
uid57889	0.218622	537	385	402	3
uid58067	0.218631	509	368	369	4
uid162333	0.218654	636	451	458	3
uid57929	0.218669	354	247	265	2
uid46943	0.218670	506	339	385	7
uid41297	0.218685	548	386	406	7
uid59429	0.218701	178	128	138	NA
uid176920	0.218740	195	128	138	1
uid201428	0.218858	192	130	137	1
uid43091	0.218929	379	255	282	4
uid67407	0.218944	382	275	284	6
uid65091	0.218944	371	241	263	7
uid156845	0.218965	222	158	164	3
uid48829	0.218969	543	382	393	5
uid59087	0.219048	101	65	76	NA
uid58977	0.219085	200	135	141	1
uid87065	0.219089	193	128	138	1
uid40845	0.219117	479	349	353	1
uid193707	0.219139	557	393	411	7
uid60163	0.219158	376	259	286	4
uid67985	0.219173	321	222	234	1
uid159543	0.219173	188	128	132	1
uid59195	0.219191	305	204	228	NA
uid193770	0.219210	375	271	296	4
uid58879	0.219244	388	273	283	7
uid57595	0.219292	539	382	399	4
uid179202	0.219299	494	351	362	5
uid49535	0.219299	465	326	353	1
uid184826	0.219317	631	431	450	8
uid58111	0.219330	207	146	162	1
uid178352	0.219361	547	385	410	8
uid87069	0.219363	194	128	140	1
uid57961	0.219392	214	142	167	4
uid57939	0.219397	368	256	283	4
uid202217	0.219412	411	273	292	7
uid59407	0.219479	423	285	316	4
uid58065	0.219554	497	364	366	7
uid62923	0.219610	568	423	424	7
uid62083	0.219674	201	133	146	NA
uid41425	0.219725	623	460	469	8
uid59099	0.219780	447	302	325	2
uid159669	0.219790	402	270	304	4
uid159675	0.219791	402	270	301	4
uid55253	0.219843	530	376	385	6
uid176365	0.219844	529	378	377	6
uid58833	0.219871	371	264	282	5
uid161957	0.219883	504	367	369	8
uid58147	0.219907	531	375	400	2
uid68739	0.219973	137	99	106	NA
uid83609	0.220028	403	269	302	5
uid162175	0.220063	406	274	302	4
uid66593	0.220073	460	330	345	5
uid58079	0.220085	315	208	234	4
uid62789	0.220094	471	325	355	2
uid159677	0.220121	403	272	301	4
uid172737	0.220256	217	143	163	NA
uid57585	0.220293	194	128	138	1
uid63629	0.220298	524	380	398	3
uid57641	0.220320	370	269	275	6
uid61611	0.220370	447	315	334	6
uid194120	0.220391	365	252	277	1
uid168181	0.220410	449	317	337	5
uid87051	0.220424	193	130	137	1
uid184076	0.220507	537	399	395	6
uid162167	0.220539	390	271	297	4
uid58285	0.220548	468	320	359	6
uid58559	0.220552	353	242	272	4
uid73759	0.220565	510	380	372	5
uid43413	0.220608	585	437	440	10
uid158845	0.220625	142	93	99	NA
uid59049	0.220656	550	395	399	8
uid57853	0.220662	189	135	132	1
uid202219	0.220672	621	444	459	5
uid59409	0.220677	428	298	311	4
uid41169	0.220687	496	352	370	5
uid58449	0.220737	572	427	427	3
uid88063	0.220743	210	141	155	1
uid63401	0.220765	468	322	352	5
uid50555	0.220775	402	272	305	4
uid57881	0.220783	503	367	367	8
uid54411	0.220799	510	357	379	4
uid57643	0.220857	283	202	217	NA
uid159673	0.220859	403	275	305	4
uid50585	0.220862	412	274	305	5
uid58451	0.220867	587	406	435	4
uid203791	0.220872	650	465	448	10
uid58159	0.220872	210	142	154	1
uid58321	0.220924	525	373	386	3
uid54249	0.220936	470	332	354	5
uid58933	0.220936	611	431	444	8
uid68445	0.220950	395	292	300	3
uid157909	0.220977	404	274	306	4
uid193708	0.220992	449	316	332	4
uid195560	0.221011	360	251	246	5
uid57905	0.221024	446	316	331	4
uid68067	0.221045	452	317	326	3
uid58445	0.221066	624	444	457	5
uid158157	0.221077	317	219	242	NA
uid83157	0.221077	416	293	319	5
uid66777	0.221081	607	440	454	9
uid176366	0.221098	533	377	380	6
uid57581	0.221098	181	129	141	NA
uid193714	0.221100	445	312	318	6
uid61409	0.221131	322	230	237	1
uid58547	0.221153	503	351	371	4
uid58405	0.221165	242	163	173	4
uid57957	0.221189	565	390	420	6
uid197184	0.221205	312	213	241	3
uid169879	0.221269	418	290	318	3
uid57967	0.221327	614	444	451	5
uid68447	0.221342	193	132	136	1
uid58597	0.221351	537	387	404	2
uid57999	0.221359	202	133	148	NA
uid82363	0.221376	207	137	152	NA
uid59379	0.221389	610	430	444	8
uid49049	0.221404	419	276	309	2
uid72473	0.221404	514	365	385	2
uid73585	0.221406	361	246	266	2
uid159659	0.221408	424	293	319	3
uid49871	0.221435	557	399	411	4
uid73421	0.221437	444	319	333	4
uid84317	0.221460	448	312	322	3
uid54205	0.221486	459	330	355	3
uid58965	0.221564	603	436	452	13
uid61577	0.221617	415	285	312	2
uid59053	0.221627	434	317	333	1
uid58725	0.221637	623	442	449	8
uid58577	0.221653	229	153	172	2
uid182482	0.221731	439	306	313	7
uid162065	0.221732	609	436	450	8
uid67313	0.221739	609	436	449	8
uid54717	0.221747	541	377	410	5
uid67315	0.221753	608	436	450	8
uid58979	0.221859	594	412	424	8
uid68291	0.221873	419	290	318	3
uid197215	0.221875	138	100	107	NA
uid68317	0.221878	596	435	435	4
uid59383	0.221911	615	437	449	8
uid161985	0.221915	625	439	441	8
uid62105	0.221915	498	353	367	3
uid197177	0.221916	268	194	204	6
uid57629	0.221921	227	150	171	2
uid157331	0.221942	465	336	367	2
uid73179	0.221946	526	368	388	2
uid68055	0.221969	599	424	437	5
uid47077	0.222004	508	362	381	5
uid52459	0.222006	71	48	48	NA
uid70793	0.222014	547	419	422	4
uid58213	0.222041	586	397	410	6
uid159671	0.222093	401	273	304	4
uid176127	0.222110	622	438	451	8
uid58695	0.222113	597	412	424	6
uid58881	0.222119	499	363	369	6
uid61625	0.222120	429	302	321	2
uid175905	0.222176	622	439	450	8
uid174511	0.222176	533	386	387	2
uid84299	0.222189	442	310	328	3
uid58293	0.222274	530	391	395	5
uid62981	0.222332	633	442	451	8
uid58593	0.222334	331	237	249	4
uid51367	0.222400	360	248	274	3
uid58431	0.222402	485	331	357	4
uid68335	0.222420	384	271	279	7
uid46807	0.222444	557	402	417	8
uid55259	0.222457	489	363	377	4
uid55641	0.222482	491	341	352	3
uid176128	0.222492	620	437	449	8
uid68141	0.222563	328	233	254	3
uid80739	0.222564	611	431	450	11
uid58499	0.222573	376	279	279	2
uid162061	0.222576	598	428	436	8
uid59029	0.222633	512	356	390	6
uid58215	0.222646	591	404	420	9
uid61639	0.222656	398	274	300	4
uid192186	0.222679	670	482	486	7
uid58801	0.222695	216	151	160	1
uid171995	0.222703	551	389	411	5
uid70621	0.222706	525	389	397	8
uid68453	0.222714	624	447	463	6
uid170612	0.222748	392	277	284	2
uid41013	0.222799	607	422	442	9
uid58889	0.222818	200	133	148	NA
uid62107	0.222827	587	446	446	7
uid58835	0.222828	593	426	448	7
uid61645	0.222849	241	163	166	NA
uid58647	0.222855	302	214	216	1
uid83605	0.222898	436	305	323	3
uid70727	0.222900	345	254	257	4
uid58897	0.222914	452	320	339	5
uid58919	0.222916	623	453	451	8
uid161939	0.222919	610	436	446	9
uid59153	0.223046	556	405	428	6
uid156977	0.223074	215	155	156	2
uid57599	0.223077	688	495	516	11
uid168182	0.223082	531	382	397	10
uid162073	0.223100	551	402	409	5
uid167260	0.223110	405	281	307	4
uid58553	0.223112	410	292	312	3
uid58521	0.223147	534	390	426	7
uid58397	0.223197	571	403	430	7
uid57979	0.223205	363	255	273	3
uid84305	0.223229	440	307	325	3
uid159665	0.223239	395	268	297	4
uid68451	0.223249	324	225	253	2
uid58239	0.223259	425	298	310	2
uid68057	0.223274	512	372	397	4
uid193711	0.223278	543	389	386	13
uid49695	0.223297	392	272	294	3
uid58821	0.223311	592	423	423	7
uid159667	0.223316	400	275	303	4
uid193773	0.223322	564	393	414	6
uid58109	0.223333	520	374	379	4
uid175524	0.223363	157	105	123	1
uid86651	0.223376	584	404	415	6
uid58957	0.223386	569	418	427	6
uid58657	0.223394	519	358	379	3
uid58761	0.223406	313	214	225	1
uid197202	0.223419	528	381	393	9
uid71485	0.223423	530	393	407	6
uid58251	0.223438	526	371	382	5
uid159955	0.223440	511	354	382	7
uid61179	0.223442	327	237	242	3
uid84297	0.223473	438	312	327	3
uid158169	0.223477	632	455	466	6
uid61349	0.223513	499	371	374	5
uid162069	0.223537	593	428	439	3
uid51641	0.223538	441	304	344	3
uid84301	0.223564	439	304	322	3
uid58095	0.223566	394	282	295	2
uid58429	0.223601	527	366	395	6
uid57989	0.223615	352	241	236	4
uid83607	0.223683	437	309	325	3
uid61647	0.223683	523	368	380	4
uid59209	0.223741	468	341	351	5
uid84383	0.223754	599	419	433	8
uid58515	0.223770	598	454	458	8
uid57915	0.223823	608	430	435	8
uid195908	0.223844	427	293	316	4
uid84311	0.223853	443	307	325	3
uid48359	0.223865	306	215	226	2
uid52593	0.223869	614	430	446	8
uid158055	0.223877	202	141	149	NA
uid58367	0.223879	601	432	446	7
uid42155	0.223890	225	151	175	2
uid89381	0.223892	402	280	306	4
uid58961	0.223900	213	153	163	1
uid63663	0.223927	598	426	445	4
uid58971	0.223937	587	431	434	7
uid61729	0.223948	544	382	403	4
uid57747	0.223965	508	362	374	6
uid171830	0.223968	645	474	456	12
uid50565	0.223976	645	474	455	12
uid159615	0.223988	305	219	240	NA
uid61595	0.223988	451	318	323	6
uid59151	0.223997	550	402	430	6
uid59277	0.224006	577	440	441	5
uid158045	0.224009	214	157	159	1
uid162011	0.224017	610	424	443	8
uid161987	0.224031	619	438	446	8
uid162005	0.224031	343	255	262	5
uid59425	0.224038	616	428	445	9
uid68687	0.224057	199	135	147	NA
uid198525	0.224060	135	96	98	1
uid58731	0.224085	468	340	345	7
uid58595	0.224127	345	254	253	3
uid41735	0.224147	296	204	213	1
uid159541	0.224165	487	344	365	5
uid50547	0.224178	576	420	422	10
uid162101	0.224208	612	428	445	8
uid64755	0.224211	568	408	415	8
uid158689	0.224228	645	474	458	12
uid66299	0.224263	588	438	457	9
uid161965	0.224278	615	432	440	8
uid57965	0.224289	199	134	149	NA
uid168321	0.224290	514	353	390	4
uid50325	0.224297	552	393	407	4
uid162003	0.224299	264	187	198	3
uid161945	0.224347	203	140	148	NA
uid57831	0.224352	610	426	447	8
uid58193	0.224352	529	376	395	3
uid159491	0.224368	306	218	240	1
uid84313	0.224368	439	309	326	3
uid52609	0.224368	650	467	491	8
uid58783	0.224372	615	430	437	9
uid188688	0.224373	400	279	299	4
uid59091	0.224392	610	422	447	8
uid58689	0.224394	490	349	362	3
uid40839	0.224400	629	457	471	5
uid58249	0.224409	568	415	428	5
uid201038	0.224424	629	467	467	7
uid58707	0.224431	556	391	405	5
uid162199	0.224438	527	371	385	2
uid83123	0.224449	501	368	378	7
uid59235	0.224452	609	422	447	8
uid174460	0.224456	593	446	456	9
uid62961	0.224457	537	380	392	6
uid158043	0.224458	220	156	158	1
uid84303	0.224468	440	310	324	3
uid58415	0.224511	582	407	427	10
uid41019	0.224525	401	291	304	2
uid61565	0.224544	201	141	148	NA
uid59251	0.224549	499	362	398	4
uid63403	0.224551	604	443	456	3
uid59077	0.224553	626	465	437	9
uid84295	0.224561	433	303	317	3
uid57633	0.224567	221	156	164	2
uid158053	0.224568	203	140	148	NA
uid60161	0.224573	492	349	373	6
uid162017	0.224588	321	220	238	2
uid62159	0.224588	498	367	377	8
uid161975	0.224596	615	440	441	9
uid59411	0.224602	403	277	301	5
uid58505	0.224616	691	497	513	8
uid158063	0.224619	203	141	149	NA
uid63605	0.224622	327	231	237	2
uid59381	0.224643	613	438	448	9
uid58937	0.224652	597	436	434	8
uid58487	0.224652	548	398	423	6
uid60583	0.224654	577	416	435	4
uid59293	0.224656	339	239	260	3
uid158057	0.224664	200	138	147	NA
uid159857	0.224667	346	242	256	2
uid58371	0.224679	617	456	452	9
uid57697	0.224685	340	240	260	3
uid57691	0.224732	433	304	322	3
uid163995	0.224740	612	424	445	8
uid77027	0.224743	606	445	448	3
uid59007	0.224760	552	398	406	6
uid158071	0.224771	547	401	427	7
uid163151	0.224793	344	245	252	5
uid58703	0.224798	567	404	417	5
uid58037	0.224813	544	395	418	6
uid42519	0.224834	576	413	435	7
uid89395	0.224844	577	399	415	5
uid162153	0.224845	618	434	457	8
uid196851	0.224856	202	140	147	1
uid74431	0.224859	530	388	400	6
uid205422	0.224871	533	378	394	3
uid59033	0.224883	410	287	306	2
uid40659	0.224902	505	362	385	7
uid51607	0.224910	214	144	162	1
uid58509	0.224910	460	335	339	5
uid57605	0.224917	598	422	426	7
uid188478	0.224947	605	427	444	8
uid184818	0.224949	397	278	300	4
uid162057	0.224950	302	212	222	2
uid58387	0.224952	545	403	421	6
uid181998	0.224990	346	253	248	3
uid54719	0.224993	549	387	410	4
uid41021	0.225006	610	424	441	10
uid57619	0.225008	640	452	466	9
uid48643	0.225011	527	392	395	1
uid57931	0.225014	588	441	439	6
uid161991	0.225014	612	436	442	10
uid61641	0.225037	116	72	87	NA
uid86887	0.225037	419	292	321	4
uid58047	0.225044	626	453	455	11
uid57733	0.225051	605	446	458	7
uid58391	0.225066	587	435	447	8
uid58217	0.225069	587	419	423	8
uid58607	0.225096	554	403	421	7
uid49957	0.225105	565	393	418	12
uid193703	0.225108	525	394	405	4
uid57781	0.225126	609	420	448	8
uid58191	0.225157	594	428	447	8
uid58803	0.225193	611	430	442	9
uid55845	0.225218	590	442	451	9
uid58631	0.225223	574	415	434	11
uid58015	0.225224	116	75	88	NA
uid46655	0.225231	616	433	455	8
uid58681	0.225231	235	157	167	3
uid58623	0.225233	604	433	439	9
uid59245	0.225240	606	425	437	9
uid62979	0.225243	610	430	435	8
uid84309	0.225257	445	304	321	3
uid58141	0.225292	545	382	409	2
uid196850	0.225299	199	140	146	1
uid158051	0.225307	202	140	145	NA
uid205540	0.225320	587	429	450	8
uid161993	0.225322	610	434	445	8
uid168258	0.225322	402	274	300	4
uid162139	0.225332	604	433	437	9
uid47509	0.225347	555	393	428	3
uid59377	0.225352	601	429	442	8
uid59221	0.225358	601	423	446	8
uid41023	0.225359	615	429	440	8
uid61587	0.225361	514	373	382	6
uid58687	0.225374	336	245	246	2
uid158073	0.225409	541	394	415	7
uid66323	0.225418	574	420	429	9
uid41935	0.225419	475	335	363	6
uid72479	0.225427	478	336	352	4
uid159539	0.225431	528	381	391	3
uid162115	0.225459	619	444	457	9
uid58383	0.225461	565	407	426	6
uid158159	0.225462	218	158	165	1
uid46257	0.225483	554	400	421	5
uid61613	0.225483	537	384	397	2
uid58531	0.225490	605	437	443	8
uid58939	0.225496	328	233	236	2
uid58661	0.225514	489	349	369	6
uid57865	0.225521	595	431	444	5
uid158065	0.225522	203	141	146	NA
uid58393	0.225540	611	426	438	7
uid89383	0.225548	216	155	163	2
uid161949	0.225569	608	425	440	9
uid189951	0.225582	315	218	228	3
uid82373	0.225592	629	447	439	5
uid58723	0.225594	587	431	452	7
uid57741	0.225596	594	419	447	5
uid57863	0.225602	535	375	384	1
uid158851	0.225606	673	475	498	11
uid58385	0.225612	552	408	423	6
uid40861	0.225655	643	457	468	7
uid161951	0.225660	613	425	443	9
uid62003	0.225676	427	295	323	4
uid86751	0.225678	214	152	160	2
uid59391	0.225699	610	428	439	9
uid189953	0.225703	462	321	333	7
uid59243	0.225708	523	391	407	6
uid47317	0.225716	542	393	423	7
uid81783	0.225717	553	399	402	10
uid48821	0.225741	496	349	383	3
uid57921	0.225743	498	378	367	6
uid58941	0.225750	655	483	485	8
uid161947	0.225764	605	426	439	9
uid67319	0.225765	579	407	423	5
uid50119	0.225768	516	373	386	7
uid58583	0.225774	579	405	425	7
uid158535	0.225796	186	130	135	NA
uid52535	0.225799	94	63	81	NA
uid58721	0.225804	579	416	418	8
uid58161	0.225805	204	142	156	2
uid156881	0.225819	418	290	325	4
uid158119	0.225819	551	399	421	5
uid61617	0.225829	607	436	431	8
uid84387	0.225851	631	444	455	9
uid86653	0.225874	215	153	163	1
uid59057	0.225876	579	421	426	3
uid59295	0.225899	546	391	406	9
uid41819	0.225905	565	400	420	5
uid60621	0.225905	345	245	250	6
uid57779	0.225911	612	427	444	9
uid57621	0.225919	547	397	423	5
uid161931	0.225928	612	430	444	9
uid54341	0.225948	336	240	241	2
uid58149	0.225955	580	419	442	6
uid162051	0.225962	610	425	438	9
uid58197	0.225988	446	304	322	5
uid186548	0.225991	355	249	264	2
uid198767	0.226019	234	162	167	NA
uid162099	0.226052	610	423	443	8
uid88069	0.226054	214	153	163	1
uid47085	0.226065	529	382	377	7
uid58507	0.226065	459	333	339	5
uid193705	0.226067	578	404	423	6
uid42497	0.226082	548	387	411	6
uid167487	0.226084	570	415	432	7
uid171958	0.226098	609	432	449	6
uid59353	0.226099	565	403	419	5
uid58433	0.226133	508	349	358	3
uid89379	0.226139	342	242	245	2
uid58247	0.226162	427	308	316	4
uid46531	0.226172	638	452	474	7
uid82369	0.226178	210	155	160	1
uid40821	0.226208	575	409	421	10
uid57701	0.226241	611	430	446	6
uid57725	0.226244	542	411	422	6
uid58991	0.226247	626	461	481	8
uid161161	0.226260	422	318	332	3
uid59231	0.226272	436	311	326	5
uid172463	0.226284	609	435	436	9
uid57685	0.226290	309	211	216	2
uid175469	0.226293	355	248	258	2
uid58745	0.226303	536	389	386	8
uid86655	0.226309	215	153	164	1
uid64753	0.226314	516	382	386	5
uid86659	0.226317	214	153	164	1
uid47079	0.226322	500	356	374	7
uid86657	0.226322	214	153	164	1
uid47323	0.226351	526	404	413	6
uid58609	0.226355	551	399	420	6
uid58541	0.226363	609	445	448	9
uid58265	0.226380	536	395	395	5
uid186549	0.226394	663	477	462	5
uid57687	0.226411	294	203	204	2
uid58551	0.226416	549	388	402	4
uid58905	0.226432	597	426	443	8
uid59437	0.226440	615	445	453	9
uid162217	0.226454	317	218	254	NA
uid57855	0.226456	525	395	399	6
uid187411	0.226459	618	447	451	7
uid58799	0.226467	212	151	158	1
uid162179	0.226478	407	283	305	3
uid174151	0.226480	628	440	450	9
uid89373	0.226485	340	243	244	2
uid58157	0.226486	553	407	428	8
uid62947	0.226518	647	461	471	9
uid75113	0.226527	471	356	374	3
uid60727	0.226529	359	251	263	2
uid55403	0.226568	399	292	301	3
uid57759	0.226571	371	264	267	2
uid57951	0.226575	215	143	160	3
uid58063	0.226590	206	142	150	NA
uid57875	0.226592	545	401	427	5
uid66779	0.226598	491	373	376	3
uid88067	0.226602	214	153	164	2
uid57591	0.226603	605	461	446	9
uid158135	0.226608	506	358	366	3
uid58697	0.226612	616	459	459	8
uid59301	0.226612	208	154	158	1
uid73963	0.226614	204	149	157	1
uid198768	0.226623	240	166	177	1
uid159233	0.226640	593	416	430	7
uid59327	0.226645	307	219	239	1
uid58027	0.226662	210	151	161	1
uid42521	0.226679	705	495	485	6
uid162047	0.226699	609	442	441	8
uid162049	0.226699	609	442	443	8
uid161929	0.226737	309	228	227	3
uid58619	0.226746	552	398	422	7
uid58269	0.226747	602	446	454	4
uid160233	0.226761	324	232	238	4
uid158167	0.226792	649	472	487	8
uid58951	0.226802	597	418	442	5
uid59215	0.226810	436	308	337	1
uid158357	0.226811	206	142	150	NA
uid185308	0.226829	204	142	156	1
uid158161	0.226830	206	142	150	NA
uid158039	0.226833	212	149	164	2
uid182931	0.226853	523	384	417	5
uid159611	0.226853	311	215	244	NA
uid58257	0.226863	523	366	378	7
uid58443	0.226871	660	462	476	7
uid53251	0.226877	520	372	383	14
uid67501	0.226898	475	343	359	4
uid86861	0.226900	561	407	426	8
uid46663	0.226917	588	413	434	6
uid50427	0.226940	558	397	406	6
uid54699	0.226950	516	350	362	4
uid58705	0.226963	543	411	411	6
uid58203	0.226965	579	417	436	6
uid162511	0.226965	594	444	458	8
uid68103	0.226973	627	450	459	7
uid62907	0.226992	587	408	426	7
uid61593	0.226996	540	379	410	5
uid58243	0.226997	228	152	170	NA
uid59073	0.227013	635	442	460	10
uid48363	0.227027	614	443	454	10
uid164779	0.227052	336	246	248	4
uid159869	0.227054	528	372	398	3
uid58425	0.227056	528	371	397	3
uid49133	0.227073	523	373	388	2
uid62905	0.227077	472	325	343	2
uid58399	0.227079	397	269	296	6
uid70839	0.227095	212	153	159	1
uid162043	0.227108	610	446	448	9
uid167994	0.227110	522	373	377	4
uid48073	0.227112	531	385	399	9
uid50551	0.227119	525	355	385	8
uid58485	0.227127	540	387	415	6
uid158693	0.227135	611	461	456	9
uid195604	0.227140	529	389	404	4
uid61247	0.227146	492	368	365	7
uid179069	0.227181	540	385	413	5
uid159657	0.227183	554	390	412	5
uid162007	0.227189	608	439	444	9
uid57601	0.227199	641	465	472	8
uid59969	0.227210	617	437	453	8
uid162013	0.227211	347	243	256	3
uid175778	0.227213	358	223	255	3
uid161973	0.227216	348	249	250	2
uid65447	0.227220	592	425	442	7
uid58591	0.227231	343	244	258	3
uid58557	0.227232	464	349	353	6
uid59297	0.227244	587	413	431	6
uid49531	0.227267	352	252	259	1
uid165185	0.227272	582	446	436	6
uid179904	0.227272	572	413	431	8
uid174439	0.227274	331	235	242	3
uid58729	0.227278	636	471	485	13
uid58245	0.227278	227	153	170	NA
uid58305	0.227285	418	314	334	4
uid58999	0.227307	336	244	242	3
uid67253	0.227317	559	411	427	5
uid43725	0.227319	600	423	439	4
uid159987	0.227330	310	228	245	NA
uid41863	0.227345	282	202	217	2
uid86913	0.227360	611	433	433	8
uid198431	0.227378	620	424	455	6
uid87001	0.227384	615	443	448	10
uid57851	0.227398	237	161	170	1
uid66595	0.227418	528	388	399	5
uid78933	0.227425	526	373	399	3
uid59075	0.227444	520	369	382	6
uid58811	0.227452	352	253	251	2
uid158537	0.227457	545	394	419	7
uid58617	0.227482	584	419	442	9
uid70155	0.227503	578	426	438	7
uid203392	0.227503	114	72	91	NA
uid49953	0.227505	553	388	405	9
uid197193	0.227509	351	246	263	4
uid49469	0.227513	526	383	389	5
uid58115	0.227513	356	248	252	2
uid59403	0.227519	545	397	414	3
uid65787	0.227541	342	233	267	3
uid59371	0.227579	240	164	179	1
uid57793	0.227583	614	445	455	8
uid58013	0.227608	228	151	170	NA
uid178014	0.227612	NA	NA	NA	NA
uid58685	0.227635	299	208	230	NA
uid58891	0.227641	428	298	320	4
uid58565	0.227646	578	413	430	4
uid58081	0.227647	596	436	449	7
uid59355	0.227650	521	372	396	3
uid162181	0.227653	550	398	414	8
uid58329	0.227656	204	139	154	1
uid59283	0.227658	187	123	136	NA
uid62101	0.227658	644	452	469	7
uid58909	0.227660	611	460	461	8
uid162207	0.227703	305	221	242	NA
uid57623	0.227706	519	373	393	3
uid201037	0.227706	598	457	459	8
uid68741	0.227707	38	22	29	NA
uid57973	0.227721	613	438	454	8
uid57583	0.227726	386	279	295	6
uid58389	0.227744	593	444	455	8
uid159519	0.227745	39	22	29	NA
uid168256	0.227758	342	246	258	3
uid53541	0.227766	308	223	244	NA
uid89387	0.227770	521	376	375	5
uid174512	0.227785	297	209	221	2
uid170255	0.227792	351	243	262	4
uid157999	0.227838	421	309	319	4
uid162107	0.227844	385	271	273	5
uid161927	0.227846	548	397	401	7
uid58483	0.227851	667	466	468	11
uid57653	0.227857	571	427	435	7
uid57969	0.227876	561	413	425	6
uid58481	0.227887	355	267	262	3
uid168180	0.227891	451	331	357	7
uid72793	0.227915	589	424	433	8
uid161935	0.227923	356	250	252	3
uid177080	0.227960	621	448	490	6
uid73771	0.227969	341	247	256	4
uid59279	0.227971	482	341	365	7
uid59305	0.228024	304	215	235	NA
uid201427	0.228027	613	444	453	10
uid158375	0.228052	482	341	365	7
uid158383	0.228052	482	341	365	7
uid158379	0.228052	482	341	365	7
uid158373	0.228052	482	341	365	7
uid158531	0.228052	482	341	365	7
uid66301	0.228054	625	460	440	8
uid158381	0.228071	482	341	364	7
uid205256	0.228073	442	307	323	3
uid58123	0.228096	437	340	346	4
uid59083	0.228098	502	363	379	7
uid58983	0.228101	628	457	470	8
uid68689	0.228105	624	468	474	12
uid59019	0.228110	609	427	454	4
uid162147	0.228123	634	447	460	7
uid58295	0.228142	485	353	366	5
uid165869	0.228160	284	202	222	NA
uid168322	0.228187	591	436	437	7
uid82931	0.228189	653	488	475	9
uid58087	0.228202	441	308	324	3
uid58369	0.228217	629	461	457	9
uid54701	0.228220	515	352	367	3
uid158377	0.228222	480	339	362	7
uid42975	0.228258	618	459	470	11
uid57991	0.228277	581	403	425	7
uid159639	0.228278	304	223	243	NA
uid164001	0.228280	523	374	384	5
uid59343	0.228287	607	434	437	8
uid72801	0.228294	400	281	306	4
uid187277	0.228295	610	429	439	9
uid50385	0.228295	355	267	272	6
uid46253	0.228305	624	459	477	12
uid60487	0.228314	476	341	372	4
uid53509	0.228357	492	345	375	6
uid60171	0.228361	562	399	416	5
uid197217	0.228367	625	459	469	7
uid89389	0.228386	520	373	392	3
uid174335	0.228407	536	383	409	9
uid58489	0.228407	587	425	427	5
uid62103	0.228409	356	246	261	4
uid59155	0.228417	520	375	389	4
uid58303	0.228429	618	457	466	8
uid62243	0.228432	545	394	414	5
uid59271	0.228439	494	367	382	7
uid61599	0.228446	541	398	412	6
uid58517	0.228461	313	221	244	1
uid201479	0.228481	307	209	218	2
uid63345	0.228488	547	392	404	10
uid57589	0.228496	338	242	245	2
uid58693	0.228498	337	240	244	2
uid185180	0.228498	567	410	432	6
uid57843	0.228506	595	453	457	9
uid47507	0.228521	471	339	350	4
uid203028	0.228532	294	209	232	NA
uid62909	0.228557	545	400	415	5
uid51377	0.228570	392	269	289	7
uid159693	0.228582	503	360	387	7
uid77127	0.228623	188	133	150	NA
uid158685	0.228627	495	368	384	8
uid42501	0.228645	618	440	466	5
uid58029	0.228660	294	206	214	3
uid66303	0.228667	635	491	471	9
uid176684	0.228672	366	262	268	4
uid58765	0.228679	495	365	384	8
uid162213	0.228687	316	226	242	NA
uid184820	0.228701	607	416	432	9
uid58099	0.228711	598	436	441	6
uid162209	0.228747	305	219	240	NA
uid66307	0.228785	558	398	415	10
uid59387	0.228795	526	378	398	3
uid197194	0.228807	343	244	255	4
uid68021	0.228817	292	203	214	4
uid57771	0.228829	365	251	266	3
uid67351	0.228833	584	427	428	10
uid180867	0.228843	556	393	434	7
uid52597	0.228845	515	368	369	4
uid67383	0.228857	539	370	398	4
uid161923	0.228883	368	267	274	3
uid175523	0.228913	529	381	388	6
uid59375	0.228931	606	448	462	7
uid57625	0.228932	291	200	229	3
uid58843	0.228935	622	470	459	8
uid58769	0.228936	621	469	461	9
uid59365	0.228944	473	326	339	5
uid52537	0.228948	579	416	433	6
uid73413	0.228951	353	250	251	3
uid188480	0.228956	569	440	418	7
uid58701	0.228965	626	458	463	7
uid48809	0.228974	381	276	283	3
uid162739	0.228977	502	368	384	8
uid161925	0.228978	306	214	248	NA
uid59433	0.228982	599	438	457	9
uid86647	0.228988	367	263	273	3
uid75107	0.229042	585	412	418	7
uid182202	0.229071	297	212	235	NA
uid58727	0.229103	594	414	440	9
uid57635	0.229106	296	213	219	2
uid158677	0.229110	496	365	380	8
uid58341	0.229118	542	398	398	8
uid57801	0.229121	636	471	482	5
uid58611	0.229146	427	323	335	4
uid176498	0.229158	487	361	375	8
uid58007	0.229160	572	413	426	8
uid58985	0.229162	449	321	343	6
uid163997	0.229200	393	279	295	5
uid196849	0.229203	610	430	445	6
uid57913	0.229212	192	126	144	NA
uid53539	0.229248	313	223	243	NA
uid57789	0.229260	315	219	240	NA
uid54715	0.229289	532	385	412	6
uid59071	0.229293	428	309	327	5
uid58325	0.229311	651	468	480	11
uid58233	0.229315	368	275	275	7
uid89385	0.229325	519	374	380	5
uid170732	0.229326	473	344	366	2
uid59269	0.229330	601	435	446	9
uid82347	0.229371	556	399	419	4
uid58995	0.229371	635	451	469	6
uid58845	0.229390	613	439	457	7
uid75101	0.229404	620	443	455	7
uid158509	0.229418	645	467	472	8
uid161145	0.229420	307	227	240	NA
uid57949	0.229423	547	402	421	5
uid58201	0.229430	599	438	449	10
uid59417	0.229441	324	231	226	3
uid162105	0.229446	365	275	272	4
uid62715	0.229455	574	417	424	4
uid193657	0.229466	669	488	491	6
uid43327	0.229467	631	444	459	6
uid177713	0.229530	506	376	387	6
uid58967	0.229546	324	227	256	3
uid59097	0.229552	606	443	447	10
uid59047	0.229554	492	350	377	5
uid58143	0.229569	603	433	435	8
uid68279	0.229584	533	373	399	4
uid65087	0.229590	623	465	468	6
uid86855	0.229608	599	424	442	6
uid58949	0.229613	339	233	263	4
uid58017	0.229635	601	433	444	8
uid57745	0.229639	309	218	231	4
uid167583	0.229686	604	452	448	10
uid43465	0.229696	612	444	459	5
uid58345	0.229714	526	386	403	9
uid59423	0.229729	542	399	399	4
uid59421	0.229730	583	434	434	6
uid183485	0.229783	587	422	439	7
uid74393	0.229793	528	393	400	4
uid58343	0.229799	524	378	399	8
uid59063	0.229803	595	433	433	8
uid81627	0.229816	529	372	408	5
uid59285	0.229817	189	124	137	NA
uid81083	0.229819	189	129	153	NA
uid158847	0.229840	182	122	135	NA
uid58351	0.229857	471	329	343	4
uid184822	0.229859	560	409	427	9
uid203025	0.229897	272	201	215	1
uid58283	0.229900	513	385	383	5
uid157997	0.229932	649	469	477	6
uid42523	0.229934	631	474	472	10
uid158533	0.229940	195	136	146	NA
uid48825	0.229941	527	380	403	6
uid159991	0.229950	305	219	243	NA
uid46085	0.229953	658	475	478	9
uid165871	0.229959	603	454	460	9
uid58261	0.229972	536	395	405	7
uid58491	0.229975	597	438	431	6
uid174072	0.229978	581	422	412	7
uid87037	0.229991	626	476	462	8
uid203026	0.230028	308	219	244	NA
uid52601	0.230041	530	391	403	6
uid13791	0.230077	637	458	471	8
uid58439	0.230085	624	448	461	7
uid58447	0.230088	522	375	385	10
uid170256	0.230101	657	458	467	7
uid194119	0.230142	364	261	276	3
uid162205	0.230160	312	221	245	NA
uid71153	0.230188	377	273	282	2
uid158679	0.230210	491	363	380	8
uid197218	0.230218	498	357	374	4
uid185181	0.230237	610	440	448	9
uid43209	0.230239	564	402	411	4
uid57987	0.230265	303	216	222	2
uid58465	0.230268	593	438	436	6
uid58349	0.230270	542	383	393	5
uid58395	0.230297	620	437	452	10
uid59413	0.230326	413	299	308	6
uid72795	0.230326	536	381	401	4
uid58071	0.230330	222	153	170	1
uid61615	0.230333	603	446	470	9
uid59005	0.230343	516	381	390	4
uid66607	0.230346	480	353	370	7
uid182733	0.230347	606	475	450	10
uid57953	0.230377	635	476	469	10
uid59405	0.230385	314	229	240	1
uid46219	0.230393	315	228	244	6
uid49313	0.230393	385	275	282	5
uid59227	0.230408	260	171	189	3
uid58459	0.230421	448	321	346	5
uid162133	0.230431	546	409	423	7
uid59273	0.230446	377	263	286	3
uid57955	0.230463	645	481	491	9
uid58691	0.230476	549	398	390	3
uid68143	0.230488	459	350	362	4
uid62939	0.230496	489	351	366	4
uid58831	0.230507	617	448	454	9
uid193709	0.230519	433	300	331	4
uid50553	0.230528	531	387	402	7
uid161955	0.230529	422	296	324	5
uid158049	0.230546	586	425	435	5
uid61601	0.230549	446	317	342	6
uid193764	0.230552	264	173	190	3
uid58545	0.230552	410	301	326	2
uid58187	0.230583	591	415	431	6
uid42117	0.230617	464	340	359	2
uid46523	0.230625	481	347	368	3
uid87035	0.230635	595	439	432	7
uid58377	0.230646	611	455	463	7
uid51635	0.230664	528	388	404	7
uid61563	0.230677	501	368	379	5
uid57805	0.230701	197	133	144	NA
uid58667	0.230705	378	272	290	3
uid59363	0.230707	584	412	427	6
uid58355	0.230735	597	451	451	9
uid168997	0.230736	603	426	439	11
uid81775	0.230739	478	343	372	2
uid162211	0.230743	311	219	240	NA
uid62925	0.230746	634	465	481	10
uid59393	0.230757	92	67	76	NA
uid59115	0.230757	599	442	446	4
uid58901	0.230772	277	187	201	4
uid161139	0.230784	309	224	246	NA
uid59397	0.230799	567	418	418	6
uid45895	0.230815	625	436	460	5
uid193704	0.230825	681	508	524	16
uid49903	0.230839	303	220	243	NA
uid57693	0.230867	525	373	378	5
uid43089	0.230885	609	433	441	10
uid159003	0.230888	545	393	415	12
uid193715	0.230898	306	223	245	NA
uid81103	0.230909	356	252	253	2
uid43467	0.230926	621	447	455	7
uid158843	0.230944	183	122	134	NA
uid168183	0.230947	502	365	369	7
uid57815	0.230961	605	448	468	9
uid57699	0.230989	504	362	369	6
uid73353	0.231008	531	369	389	6
uid162193	0.231016	547	390	429	10
uid193716	0.231024	305	219	246	NA
uid59247	0.231032	611	444	452	8
uid184078	0.231036	598	441	451	10
uid178201	0.231045	312	226	245	1
uid162135	0.231048	526	376	391	4
uid58715	0.231052	544	399	406	3
uid58639	0.231055	586	436	439	7
uid58813	0.231056	556	415	427	6
uid59415	0.231065	311	219	238	NA
uid72627	0.231065	623	440	458	3
uid43697	0.231077	316	231	231	2
uid161157	0.231083	310	220	242	NA
uid41709	0.231106	499	352	373	5
uid62911	0.231121	449	320	332	6
uid182201	0.231128	306	226	246	NA
uid178369	0.231140	535	384	403	7
uid158699	0.231142	462	342	342	7
uid58659	0.231172	578	424	452	4
uid57981	0.231183	337	229	237	3
uid61245	0.231246	255	176	193	3
uid68443	0.231250	656	488	474	6
uid58253	0.231279	542	403	404	11
uid59129	0.231283	313	228	249	2
uid59105	0.231299	413	297	307	4
uid57627	0.231310	420	295	325	5
uid57739	0.231317	608	455	452	6
uid58895	0.231318	368	256	287	2
uid62131	0.231324	294	212	221	1
uid58231	0.231330	620	453	467	13
uid191340	0.231358	402	295	318	2
uid190222	0.231358	502	370	392	8
uid58441	0.231360	613	431	456	6
uid50539	0.231365	570	422	425	8
uid61637	0.231403	503	376	394	8
uid161143	0.231409	306	216	242	NA
uid161153	0.231410	311	219	244	NA
uid203393	0.231413	609	459	446	8
uid50545	0.231426	559	412	425	6
uid162055	0.231456	586	442	443	11
uid55727	0.231457	488	352	372	5
uid58917	0.231459	604	439	441	8
uid59081	0.231471	644	457	474	5
uid86059	0.231498	621	449	465	9
uid49001	0.231510	556	413	419	6
uid58819	0.231530	396	302	313	4
uid41317	0.231539	469	348	361	3
uid162195	0.231550	616	451	456	8
uid68743	0.231560	377	277	288	5
uid58267	0.231571	538	391	397	7
uid186740	0.231574	105	72	81	NA
uid58085	0.231581	564	413	442	7
uid58735	0.231601	595	443	450	9
uid58463	0.231602	602	444	452	7
uid59023	0.231648	636	474	483	6
uid59263	0.231662	319	226	228	5
uid189950	0.231663	293	217	228	3
uid58025	0.231667	585	426	460	9
uid162009	0.231667	564	421	431	7
uid57787	0.231672	311	224	246	NA
uid190101	0.231677	611	439	449	9
uid168059	0.231680	637	480	488	5
uid41601	0.231681	571	425	437	9
uid165873	0.231698	206	146	157	1
uid58297	0.231714	119	74	82	NA
uid178203	0.231717	312	226	245	1
uid171260	0.231731	607	463	459	9
uid205541	0.231733	639	477	485	11
uid57773	0.231748	419	315	336	3
uid52533	0.231752	377	267	280	3
uid167045	0.231753	574	405	413	10
uid57775	0.231763	498	355	371	4
uid48589	0.231785	389	288	301	5
uid58319	0.231788	439	325	351	3
uid58915	0.231794	611	444	447	9
uid165043	0.231801	588	423	432	5
uid46097	0.231876	381	263	291	3
uid57937	0.231878	620	464	450	7
uid157907	0.231880	434	294	321	3
uid58427	0.231889	554	391	423	10
uid59581	0.231901	450	337	341	2
uid59899	0.231909	588	429	441	6
uid41533	0.231940	217	148	167	1
uid158047	0.231943	614	445	454	9
uid57827	0.231948	177	120	132	NA
uid203027	0.231962	303	219	233	NA
uid57891	0.231966	487	356	369	3
uid84393	0.231986	622	451	464	9
uid62959	0.232011	370	260	286	6
uid159983	0.232027	299	215	238	NA
uid52781	0.232041	518	390	410	6
uid83159	0.232045	642	450	466	7
uid62901	0.232050	609	439	450	5
uid53371	0.232070	543	384	403	6
uid59275	0.232086	628	476	467	11
uid67323	0.232100	507	381	383	5
uid57833	0.232110	571	408	440	5
uid58675	0.232118	502	368	377	7
uid87049	0.232118	619	449	464	9
uid158163	0.232120	620	464	483	10
uid58959	0.232123	547	389	410	1
uid62097	0.232161	353	259	263	3
uid202218	0.232163	491	349	371	4
uid197175	0.232189	390	283	301	5
uid198746	0.232213	619	452	465	10
uid58183	0.232217	487	364	378	3
uid193717	0.232221	206	145	155	1
uid89391	0.232225	582	420	437	7
uid58837	0.232229	432	320	322	6
uid188689	0.232233	440	316	335	6
uid185179	0.232234	631	468	473	8
uid84397	0.232244	625	456	470	9
uid158849	0.232255	178	117	130	NA
uid198769	0.232293	430	303	327	4
uid159467	0.232295	312	222	247	NA
uid178202	0.232325	312	226	245	1
uid202426	0.232338	501	359	367	6
uid58641	0.232350	589	436	448	5
uid47081	0.232401	433	316	335	2
uid49873	0.232413	311	225	241	NA
uid65781	0.232420	446	317	337	6
uid197168	0.232469	507	369	381	10
uid67369	0.232475	475	347	350	5
uid173858	0.232477	596	448	454	9
uid58167	0.232479	689	525	508	13
uid59307	0.232497	492	360	377	4
uid70791	0.232521	489	348	375	2
uid86645	0.232552	622	448	465	9
uid59431	0.232556	607	437	443	9
uid203333	0.232556	432	306	318	4
uid58997	0.232560	609	451	465	7
uid82343	0.232592	684	506	503	9
uid58637	0.232595	353	251	277	2
uid57799	0.232601	621	450	466	9
uid184828	0.232603	513	359	377	3
uid58299	0.232604	464	331	353	5
uid162187	0.232634	617	448	465	6
uid161151	0.232657	313	220	237	1
uid176500	0.232679	556	394	413	4
uid58021	0.232686	421	303	314	3
uid59165	0.232715	307	219	239	NA
uid58207	0.232717	589	426	437	7
uid162173	0.232723	634	485	480	12
uid162947	0.232730	562	423	431	5
uid86061	0.232731	617	444	465	9
uid195457	0.232733	427	300	323	5
uid58003	0.232771	649	469	466	5
uid57919	0.232781	397	286	292	4
uid63269	0.232792	488	355	353	6
uid77117	0.232800	617	449	470	6
uid58737	0.232809	576	435	435	10
uid161921	0.232818	359	265	274	4
uid162215	0.232824	314	218	255	NA
uid66297	0.232841	587	435	454	6
uid58651	0.232847	602	452	441	7
uid58809	0.232849	389	266	296	1
uid58987	0.232855	607	442	462	7
uid167481	0.232901	432	321	322	6
uid206041	0.232906	361	261	259	6
uid162089	0.232909	629	482	474	11
uid59249	0.232980	599	433	449	8
uid61581	0.233008	439	339	360	4
uid58663	0.233019	376	281	276	6
uid57695	0.233025	502	359	374	4
uid159493	0.233037	307	220	240	NA
uid58771	0.233038	389	284	292	3
uid58743	0.233040	541	401	411	8
uid58789	0.233096	427	299	326	5
uid58699	0.233121	659	513	514	14
uid57933	0.233121	219	152	172	1
uid58549	0.233124	651	472	490	8
uid61607	0.233132	454	349	359	5
uid161149	0.233141	308	226	247	NA
uid49735	0.233144	372	262	279	3
uid188115	0.233171	211	150	163	1
uid171829	0.233185	203	134	145	NA
uid58163	0.233185	516	393	405	3
uid197183	0.233196	422	316	335	2
uid58921	0.233213	586	426	423	6
uid61249	0.233231	362	264	271	3
uid58669	0.233235	413	307	328	5
uid62225	0.233283	544	387	402	9
uid160253	0.233284	423	307	314	6
uid58781	0.233294	503	358	373	4
uid184823	0.233337	658	501	491	7
uid68321	0.233356	419	299	308	5
uid189029	0.233363	501	358	372	4
uid86889	0.233369	504	360	374	4
uid159985	0.233377	312	220	236	1
uid81777	0.233382	678	485	490	12
uid159989	0.233394	305	223	244	1
uid63627	0.233417	359	267	289	5
uid81779	0.233443	480	375	398	8
uid58107	0.233455	212	151	155	NA
uid195458	0.233481	425	299	325	5
uid162113	0.233481	582	432	448	6
uid42113	0.233484	633	438	464	7
uid46345	0.233492	518	375	393	4
uid58533	0.233505	296	207	227	2
uid58973	0.233508	617	449	459	7
uid162149	0.233515	603	443	473	13
uid58169	0.233525	496	361	369	2
uid161159	0.233534	316	224	238	1
uid162025	0.233543	527	393	399	7
uid58075	0.233565	640	481	480	10
uid58259	0.233597	525	394	406	7
uid59419	0.233610	589	433	445	8
uid162191	0.233644	371	263	281	3
uid58073	0.233646	628	472	457	8
uid168379	0.233675	582	430	438	7
uid59281	0.233676	503	358	371	4
uid84217	0.233689	549	400	408	11
uid196598	0.233690	627	481	470	12
uid185758	0.233695	500	360	372	4
uid162509	0.233716	541	403	395	6
uid62135	0.233734	499	365	377	6
uid62123	0.233746	362	262	268	3
uid183339	0.233777	657	498	500	12
uid57655	0.233789	614	449	476	13
uid58763	0.233799	383	261	296	1
uid61597	0.233836	494	367	374	7
uid83613	0.233868	499	372	370	6
uid162023	0.233888	371	251	288	1
uid57631	0.233892	358	257	284	2
uid162203	0.233903	559	420	427	6
uid61603	0.233905	602	436	465	12
uid46099	0.233907	493	353	380	5
uid175682	0.233931	347	263	272	7
uid57959	0.233951	365	257	271	5
uid58873	0.234035	500	372	370	6
uid58859	0.234061	563	429	435	9
uid57899	0.234075	380	280	281	2
uid52605	0.234084	636	481	479	5
uid58273	0.234103	616	437	447	11
uid58291	0.234140	500	363	379	5
uid58615	0.234179	535	412	411	3
uid43247	0.234200	589	414	447	4
uid159533	0.234208	382	284	290	2
uid58893	0.234209	353	250	279	2
uid83161	0.234212	593	444	461	4
uid57869	0.234220	385	263	295	1
uid158853	0.234224	505	373	369	7
uid205051	0.234259	415	301	320	3
uid57849	0.234276	389	264	303	2
uid59259	0.234287	329	231	233	5
uid84337	0.234341	392	289	293	4
uid161937	0.234348	380	278	272	5
uid58195	0.234424	554	399	416	12
uid58581	0.234425	362	258	275	3
uid201429	0.234465	371	263	272	6
uid178736	0.234477	408	294	309	3
uid58323	0.234478	430	323	351	5
uid188477	0.234482	404	313	306	4
uid193763	0.234483	495	358	374	4
uid58775	0.234491	533	397	408	7
uid57859	0.234521	360	257	278	3
uid176372	0.234587	637	481	485	5
uid168996	0.234596	634	486	474	12
uid57983	0.234627	398	295	301	7
uid57613	0.234632	545	389	392	6
uid176371	0.234633	369	277	276	4
uid66331	0.234652	396	287	308	3
uid58139	0.234654	674	486	487	9
uid58501	0.234663	466	342	366	4
uid58309	0.234676	380	291	301	3
uid170532	0.234677	502	360	375	4
uid158857	0.234680	501	373	369	7
uid58513	0.234683	510	408	407	6
uid59191	0.234688	397	292	287	4
uid58185	0.234711	446	319	336	5
uid158855	0.234721	502	372	369	8
uid58347	0.234722	548	396	408	8
uid83615	0.234732	495	370	369	6
uid57593	0.234734	570	413	427	9
uid58865	0.234739	373	271	282	2
uid59367	0.234773	512	371	388	7
uid58671	0.234778	365	270	273	3
uid170534	0.234789	468	334	352	4
uid184830	0.234793	507	365	371	3
uid184832	0.234804	509	356	378	4
uid160937	0.234810	416	311	318	7
uid65449	0.234829	366	268	271	2
uid68749	0.234829	582	429	450	7
uid59055	0.234843	537	382	404	10
uid58049	0.234849	528	387	403	3
uid58453	0.234853	610	459	467	11
uid57703	0.234862	514	378	399	8
uid58853	0.234897	502	361	374	4
uid57777	0.234956	500	360	373	4
uid159685	0.234958	642	490	480	5
uid53043	0.234964	476	355	379	7
uid58001	0.234969	568	426	429	10
uid59315	0.234975	410	304	299	6
uid58471	0.234992	384	273	282	2
uid68747	0.234996	605	438	446	12
uid59181	0.235008	370	261	279	3
uid62937	0.235032	495	370	367	6
uid58281	0.235055	352	247	249	6
uid59119	0.235061	362	258	274	3
uid57977	0.235081	633	482	471	11
uid60723	0.235091	507	372	383	6
uid61403	0.235091	577	434	433	7
uid58665	0.235094	376	281	276	6
uid57671	0.235098	416	306	316	7
uid61631	0.235114	548	394	401	9
uid182929	0.235141	681	531	525	11
uid162169	0.235196	410	300	303	6
uid182928	0.235204	575	423	428	6
uid68101	0.235223	136	95	102	NA
uid59241	0.235252	496	366	361	6
uid59069	0.235264	501	361	374	4
uid58417	0.235268	502	364	372	4
uid57735	0.235268	498	370	370	6
uid53537	0.235297	430	312	329	6
uid58301	0.235297	548	390	418	8
uid59145	0.235311	637	448	465	7
uid60851	0.235312	401	287	301	5
uid86865	0.235317	636	468	484	4
uid58093	0.235322	355	263	271	3
uid62913	0.235329	560	393	417	12
uid62921	0.235335	531	402	405	8
uid58627	0.235374	640	480	485	12
uid192185	0.235398	417	312	312	7
uid159535	0.235413	381	273	285	3
uid128	0.235450	415	285	295	3
uid63397	0.235475	498	378	391	5
uid58805	0.235505	566	416	419	7
uid46181	0.235582	527	397	400	6
uid49483	0.235582	570	442	423	12
uid59265	0.235583	501	362	383	6
uid83619	0.235594	500	362	373	4
uid58307	0.235614	384	290	307	4
uid71131	0.235617	511	375	372	6
uid86885	0.235623	457	326	343	4
uid162949	0.235625	484	367	369	5
uid162161	0.235627	688	503	509	7
uid54947	0.235640	499	362	373	4
uid70731	0.235646	503	359	373	3
uid184079	0.235662	328	239	253	6
uid55357	0.235666	389	283	298	3
uid57597	0.235671	589	442	461	9
uid161997	0.235683	500	361	374	4
uid176363	0.235710	432	303	330	6
uid57885	0.235714	395	282	303	4
uid184829	0.235715	506	364	379	4
uid193765	0.235716	396	274	313	3
uid161097	0.235727	386	287	289	4
uid57995	0.235736	388	303	309	4
uid55353	0.235739	422	314	329	6
uid176370	0.235747	644	478	489	11
uid58467	0.235750	571	434	436	6
uid67363	0.235758	638	461	481	10
uid42831	0.235764	417	307	310	7
uid161979	0.235770	367	266	269	4
uid58353	0.235810	620	456	467	12
uid59125	0.235831	364	262	274	2
uid59319	0.235856	508	373	373	6
uid198829	0.235872	588	440	457	9
uid59121	0.235881	361	264	277	3
uid162119	0.235887	414	299	310	3
uid189241	0.235908	579	414	426	11
uid57665	0.235930	523	397	401	5
uid58907	0.235940	515	390	408	3
uid58069	0.235955	563	428	437	8
uid193658	0.235968	486	351	370	10
uid58423	0.235972	391	292	316	3
uid57945	0.235991	635	485	478	12
uid80859	0.236002	449	316	329	7
uid175904	0.236020	460	351	355	4
uid162219	0.236031	390	267	309	4
uid59015	0.236034	496	368	370	6
uid198830	0.236077	578	433	453	8
uid175861	0.236077	369	261	275	3
uid58357	0.236088	379	287	308	5
uid48815	0.236125	597	449	445	9
uid58875	0.236164	383	273	282	2
uid174334	0.236201	571	419	422	7
uid59261	0.236212	339	240	236	5
uid58019	0.236214	490	365	365	6
uid162111	0.236218	375	278	274	5
uid59009	0.236244	500	370	371	6
uid189751	0.236260	254	170	187	2
uid162183	0.236294	499	362	372	4
uid59237	0.236297	413	296	311	3
uid57611	0.236314	385	285	284	4
uid170535	0.236347	452	335	338	4
uid176364	0.236357	534	405	407	6
uid178913	0.236382	539	388	387	6
uid77119	0.236388	638	483	492	9
uid189750	0.236409	259	180	201	2
uid59361	0.236422	432	317	320	5
uid58863	0.236440	507	388	391	7
uid174333	0.236463	378	279	276	5
uid41885	0.236481	580	422	449	9
uid161943	0.236482	486	354	371	4
uid162095	0.236483	372	275	270	5
uid58363	0.236492	465	343	372	8
uid57857	0.236552	362	264	273	3
uid57935	0.236562	371	259	272	4
uid177517	0.236563	534	384	387	7
uid197171	0.236567	616	478	483	9
uid193772	0.236580	647	494	493	7
uid41287	0.236627	211	147	161	1
uid58629	0.236640	367	271	292	3
uid162123	0.236641	374	279	274	5
uid162121	0.236646	415	297	311	3
uid58211	0.236649	463	333	347	4
uid182483	0.236681	269	186	217	4
uid203790	0.236705	501	363	373	4
uid183005	0.236725	612	482	479	9
uid87025	0.236751	410	315	317	4
uid197157	0.236768	418	305	335	4
uid162155	0.236781	329	228	234	5
uid57603	0.236783	647	493	491	7
uid161941	0.236789	486	351	372	3
uid51489	0.236854	499	369	386	6
uid183630	0.236854	255	178	191	3
uid59373	0.236864	489	351	374	7
uid57615	0.236869	523	375	381	6
uid59123	0.236883	362	257	270	3
uid46801	0.236895	550	378	413	7
uid178644	0.236926	364	264	262	4
uid175780	0.236963	377	261	272	4
uid89409	0.236964	637	467	469	12
uid193769	0.236975	378	278	275	5
uid58603	0.236992	507	367	394	5
uid59321	0.237020	378	277	273	5
uid179384	0.237032	400	291	302	6
uid162157	0.237063	401	295	296	8
uid189753	0.237099	639	467	471	12
uid58113	0.237116	493	368	365	6
uid68839	0.237129	497	358	374	4
uid57823	0.237137	654	510	521	16
uid83617	0.237145	502	371	370	6
uid184077	0.237146	408	309	315	8
uid58575	0.237204	328	235	245	5
uid67391	0.237229	402	288	313	2
uid66567	0.237261	439	309	334	6
uid57647	0.237282	481	352	360	7
uid183110	0.237287	648	506	498	11
uid159871	0.237302	501	371	370	6
uid57639	0.237317	542	403	419	11
uid197185	0.237324	355	252	271	2
uid46083	0.237367	606	435	469	6
uid57927	0.237480	501	369	370	6
uid52607	0.237522	638	483	483	5
uid59323	0.237576	374	277	272	5
uid59103	0.237596	366	262	262	3
uid58981	0.237602	368	263	281	7
uid61649	0.237640	394	283	297	5
uid162197	0.237641	411	304	308	6
uid66803	0.237648	312	231	246	5
uid202215	0.237648	353	251	255	4
uid168117	0.237650	524	391	410	9
uid58105	0.237654	326	229	243	6
uid57761	0.237668	385	286	305	3
uid59219	0.237736	371	269	281	7
uid162035	0.237738	367	260	275	3
uid193766	0.237740	316	228	239	4
uid168614	0.237743	339	247	257	5
uid193771	0.237747	520	371	376	3
uid73417	0.237781	361	278	291	2
uid57925	0.237793	558	432	435	8
uid66327	0.237799	367	270	264	5
uid58579	0.237855	129	97	104	NA
uid184342	0.237875	590	436	445	10
uid63399	0.237881	465	345	357	5
uid58437	0.237924	385	292	306	4
uid73657	0.237926	419	316	309	4
uid183629	0.237946	259	177	191	2
uid58373	0.237973	463	329	348	3
uid189749	0.237978	256	179	192	3
uid57845	0.238000	318	229	239	3
uid58739	0.238028	542	388	399	7
uid161983	0.238051	415	302	308	8
uid57943	0.238111	370	259	274	4
uid57985	0.238164	391	274	291	1
uid167486	0.238171	558	423	412	11
uid58145	0.238193	576	410	428	9
uid58599	0.238193	640	483	478	9
uid195459	0.238235	603	470	458	9
uid58569	0.238250	321	232	241	6
uid71379	0.238275	291	206	221	4
uid170940	0.238295	558	415	424	9
uid58313	0.238392	392	290	314	3
uid58359	0.238393	382	292	308	4
uid58221	0.238394	385	290	289	5
uid61609	0.238405	440	327	357	3
uid82365	0.238407	564	411	445	8
uid59313	0.238412	414	302	307	8
uid64757	0.238490	352	275	270	3
uid189752	0.238497	259	177	191	2
uid59287	0.238558	365	261	278	4
uid57737	0.238633	383	273	304	4
uid46647	0.238636	338	239	262	5
uid47075	0.238656	90	65	72	NA
uid162037	0.238743	357	252	274	2
uid57609	0.238754	450	327	342	4
uid73423	0.238794	580	430	434	13
uid197186	0.238818	355	251	276	2
uid197188	0.238827	357	252	276	2
uid57947	0.238835	412	302	302	6
uid67355	0.238858	357	262	261	5
uid58275	0.238865	537	399	403	3
uid32235	0.238875	372	276	272	5
uid58209	0.238894	450	325	333	4
uid161969	0.238972	469	351	368	8
uid60725	0.238998	563	400	425	12
uid159531	0.239014	377	276	285	2
uid174986	0.239019	358	252	263	2
uid68753	0.239063	539	390	415	8
uid57767	0.239068	686	528	507	14
uid162125	0.239077	365	266	263	5
uid57607	0.239115	574	428	439	6
uid175569	0.239125	484	353	361	5
uid49485	0.239173	568	413	415	9
uid178722	0.239173	357	253	261	4
uid81081	0.239177	656	506	499	12
uid158171	0.239195	512	388	413	8
uid193759	0.239209	432	329	350	10
uid59127	0.239211	533	403	418	10
uid81439	0.239230	564	416	437	9
uid162077	0.239233	400	289	298	5
uid58925	0.239260	465	346	358	8
uid193761	0.239260	432	327	350	10
uid61591	0.239302	466	342	370	6
uid193760	0.239306	431	327	350	10
uid58337	0.239314	319	232	243	5
uid52547	0.239325	691	528	526	20
uid51505	0.239327	515	365	390	6
uid193756	0.239351	432	327	351	10
uid193755	0.239351	432	327	350	10
uid193754	0.239351	432	327	351	10
uid193757	0.239351	432	327	350	10
uid159517	0.239408	294	208	224	4
uid162015	0.239409	391	293	293	6
uid57587	0.239443	381	280	284	2
uid58587	0.239451	395	285	299	4
uid58219	0.239466	380	285	289	5
uid58817	0.239466	470	350	366	8
uid175779	0.239474	360	259	274	3
uid58455	0.239478	467	350	367	8
uid197182	0.239486	302	217	234	7
uid59233	0.239509	526	383	411	10
uid58457	0.239529	468	349	369	8
uid59167	0.239588	366	262	282	4
uid193710	0.239594	453	333	342	4
uid157913	0.239603	558	420	424	9
uid57835	0.239606	470	350	367	8
uid159835	0.239613	558	419	424	9
uid158059	0.239613	558	419	424	9
uid41861	0.239615	515	371	388	9
uid158061	0.239622	322	233	242	5
uid158037	0.239639	322	232	242	5
uid57661	0.239646	463	337	355	8
uid159389	0.239657	465	349	365	8
uid58571	0.239677	321	230	241	6
uid193758	0.239688	431	328	350	10
uid58473	0.239698	532	398	406	4
uid159873	0.239733	558	420	423	9
uid203391	0.239762	380	281	284	3
uid197187	0.239765	356	252	274	2
uid58503	0.239766	384	285	293	3
uid57617	0.239768	482	349	359	5
uid162039	0.239775	365	259	272	4
uid158369	0.239789	451	336	342	8
uid57825	0.239829	398	280	293	5
uid198526	0.239831	537	408	406	7
uid57847	0.239832	313	224	239	3
uid59169	0.239843	504	372	388	6
uid167482	0.239850	367	273	264	5
uid68745	0.239875	501	375	396	9
uid189748	0.239879	582	438	440	10
uid66391	0.239891	525	382	380	9
uid59207	0.239909	649	471	494	7
uid58189	0.239912	547	395	424	7
uid50673	0.239924	410	297	312	2
uid48999	0.239927	575	423	438	10
uid59163	0.239930	312	231	254	2
uid159859	0.239933	471	350	368	8
uid158859	0.239938	482	349	362	5
uid78143	0.239952	455	341	365	4
uid59013	0.239966	635	494	495	16
uid61585	0.240007	368	260	273	4
uid59035	0.240019	319	232	240	5
uid58335	0.240044	322	233	240	6
uid57795	0.240075	467	347	362	9
uid52599	0.240096	486	364	371	9
uid159855	0.240114	478	348	368	8
uid189840	0.240117	246	170	181	2
uid178106	0.240132	319	232	242	4
uid57837	0.240179	468	350	366	8
uid41455	0.240227	467	346	366	8
uid57659	0.240231	580	437	441	10
uid59117	0.240293	373	261	279	4
uid161971	0.240364	389	291	301	5
uid58625	0.240368	413	313	334	5
uid60789	0.240377	505	373	384	8
uid52453	0.240457	363	261	277	3
uid74025	0.240527	659	463	493	10
uid58733	0.240533	461	332	346	5
uid174152	0.240535	381	279	285	2
uid66205	0.240602	410	313	310	4
uid89393	0.240619	481	363	372	7
uid58401	0.240666	353	244	256	4
uid58573	0.240668	320	230	239	8
uid57817	0.240685	401	293	302	5
uid162171	0.240696	316	231	238	5
uid46061	0.240717	447	325	331	3
uid59161	0.240721	468	364	381	11
uid57895	0.240781	317	232	243	4
uid159689	0.240828	475	351	369	8
uid57871	0.240830	318	227	241	4
uid58839	0.240847	471	348	365	7
uid162081	0.240879	395	284	300	5
uid162151	0.240894	419	306	313	7
uid182934	0.240897	565	429	430	7
uid183008	0.240916	544	432	431	6
uid63633	0.240941	514	367	397	7
uid57911	0.240950	319	233	244	3
uid58527	0.240976	589	431	438	6
uid162079	0.240990	397	287	299	5
uid177516	0.241003	511	375	376	5
uid159247	0.241025	470	349	363	9
uid182932	0.241041	654	512	514	13
uid169223	0.241099	407	300	298	6
uid46353	0.241137	415	301	308	6
uid59025	0.241169	683	538	534	12
uid57903	0.241190	473	346	368	8
uid48801	0.241198	461	330	343	4
uid70481	0.241203	420	312	311	7
uid159981	0.241216	475	348	368	8
uid73425	0.241232	293	207	221	4
uid57839	0.241264	467	345	361	7
uid183113	0.241265	605	467	478	10
uid182933	0.241349	677	531	521	17
uid159241	0.241354	484	351	368	8
uid58555	0.241374	476	357	370	8
uid159691	0.241386	481	347	371	8
uid59041	0.241394	397	291	308	6
uid50609	0.241428	433	323	339	8
uid197170	0.241499	359	280	268	8
uid162141	0.241576	464	344	361	7
uid183337	0.241578	543	426	436	4
uid183114	0.241611	683	542	530	12
uid159861	0.241617	477	351	366	8
uid68019	0.241635	419	292	311	2
uid175255	0.241644	430	319	330	8
uid161967	0.241648	405	286	300	4
uid197155	0.241672	436	330	346	9
uid88071	0.241674	471	348	363	8
uid175257	0.241696	466	346	362	8
uid70619	0.241700	395	293	287	5
uid57797	0.241770	464	345	361	8
uid57841	0.241803	475	348	371	8
uid46661	0.241815	536	408	405	7
uid59435	0.241823	656	517	527	11
uid183340	0.241883	561	434	452	5
uid57649	0.241916	529	383	409	4
uid58327	0.241964	382	282	283	6
uid162127	0.241995	363	270	265	5
uid197263	0.242006	476	350	366	8
uid183111	0.242040	684	521	506	13
uid58943	0.242119	90	65	72	NA
uid57667	0.242123	393	287	290	7
uid199898	0.242175	412	307	325	5
uid57907	0.242189	525	390	417	9
uid203123	0.242269	368	264	271	5
uid58755	0.242277	660	496	528	8
uid175256	0.242310	437	325	332	7
uid58479	0.242414	612	459	456	11
uid49725	0.242414	541	412	421	4
uid183003	0.242490	657	514	512	12
uid166827	0.242501	388	293	290	6
uid162085	0.242599	396	285	295	5
uid63617	0.242601	445	326	328	3
uid176499	0.242607	380	281	285	2
uid59137	0.242625	542	408	429	7
uid162145	0.242708	402	306	312	7
uid66305	0.242798	320	238	247	7
uid176125	0.242810	494	379	393	9
uid57803	0.242840	677	509	520	18
uid184343	0.242844	655	493	513	7
uid183109	0.242849	611	472	489	10
uid68707	0.242855	507	387	409	10
uid162163	0.242874	479	355	371	8
uid183007	0.242944	608	477	489	8
uid176374	0.243037	100	75	82	1
uid182930	0.243048	649	505	508	11
uid58411	0.243061	475	355	373	7
uid62183	0.243067	481	361	370	4
uid59395	0.243175	556	411	420	8
uid183115	0.243211	612	486	495	8
uid81631	0.243260	414	315	319	3
uid175570	0.243267	102	76	82	1
uid162075	0.243356	395	281	297	5
uid173859	0.243372	102	76	82	1
uid58135	0.243426	628	480	490	6
uid197162	0.243503	474	343	358	5
uid183341	0.243535	544	417	422	4
uid171261	0.243544	422	327	314	8
uid162083	0.243586	402	292	300	5
uid89371	0.243612	307	231	243	4
uid197180	0.243640	231	176	173	4
uid58235	0.243646	534	400	412	6
uid162041	0.243669	498	384	404	6
uid162093	0.243729	399	280	296	5
uid58045	0.243756	538	402	417	7
uid162103	0.243779	438	321	327	3
uid176368	0.243810	481	361	365	2
uid58381	0.243827	435	313	319	9
uid57819	0.243830	403	287	302	5
uid159391	0.243858	478	350	367	8
uid179383	0.243989	594	469	477	8
uid59211	0.244064	452	319	348	3
uid59095	0.244095	457	324	371	4
uid59187	0.244132	582	445	467	10
uid59051	0.244290	524	383	404	8
uid59027	0.244304	635	485	483	7
uid68841	0.244366	567	410	428	8
uid59101	0.244377	615	469	480	7
uid51721	0.244397	484	369	361	8
uid58361	0.244418	485	367	384	12
uid58867	0.244518	400	282	306	3
uid176373	0.244802	100	75	80	1
uid74441	0.244803	418	321	330	7
uid197164	0.244808	480	359	373	11
uid59427	0.244812	325	231	244	3
uid58011	0.244864	605	456	461	8
uid187059	0.244959	460	353	363	8
uid59253	0.245017	403	292	313	6
uid61575	0.245061	365	270	290	7
uid57663	0.245080	466	356	367	8
uid159663	0.245212	NA	NA	NA	NA
uid88061	0.245239	572	414	433	8
uid88065	0.245279	472	351	374	10
uid57861	0.245285	469	356	361	8
uid186598	0.245314	366	271	291	7
uid59143	0.245443	642	494	487	7
uid53037	0.245481	501	378	395	5
uid183006	0.245504	638	500	507	10
uid89377	0.245536	670	511	509	16
uid57669	0.245621	419	322	307	8
uid162109	0.245657	463	360	368	6
uid46233	0.245702	447	336	366	7
uid162143	0.245733	446	333	365	7
uid184011	0.245741	586	436	461	5
uid59291	0.245901	442	340	342	8
uid58403	0.245917	558	412	444	15
uid183112	0.245983	653	508	515	13
uid58861	0.246100	473	351	373	10
uid58053	0.246158	511	389	401	8
uid48819	0.246162	454	334	348	6
uid59345	0.246209	438	315	349	6
uid158165	0.246224	658	507	516	10
uid58989	0.246345	628	476	499	6
uid183004	0.246407	556	430	439	7
uid73895	0.246413	546	419	435	9
uid58043	0.246709	684	527	527	15
uid62919	0.246715	455	352	363	6
uid58523	0.246737	690	523	542	9
uid158173	0.246790	395	302	308	4
uid62125	0.246802	455	351	367	6
uid59003	0.246827	424	328	336	9
uid197161	0.246954	456	343	355	5
uid183342	0.247053	413	324	311	9
uid58613	0.247172	525	379	407	4
uid59093	0.247248	507	377	396	13
uid54927	0.247401	417	324	310	8
uid58953	0.247457	634	486	504	5
uid67365	0.247805	523	397	418	6
uid59179	0.247810	564	429	441	10
uid58945	0.247976	577	450	458	18
uid195460	0.248036	112	85	90	1
uid67367	0.248125	574	426	462	7
uid179370	0.248167	458	354	353	10
uid197179	0.248169	479	375	381	10
uid53477	0.248333	629	481	483	12
uid175777	0.248403	740	585	592	16
uid87033	0.248416	407	298	309	6
uid162097	0.248443	541	422	421	8
uid58621	0.248447	625	472	509	13
uid46803	0.248722	627	495	502	15
uid67387	0.248838	532	388	427	4
uid59583	0.248854	641	489	487	12
uid58287	0.248920	667	500	546	6
uid59079	0.249013	564	413	432	8
uid81629	0.249039	463	340	359	7
uid58537	0.249127	529	388	398	7
uid51369	0.249136	639	505	515	13
uid46625	0.249223	332	246	252	5
uid197156	0.249322	502	369	380	9
uid65789	0.249372	431	325	324	12
uid58645	0.249450	338	238	247	5
uid59085	0.249459	642	467	513	7
uid59401	0.249493	470	358	378	6
uid62245	0.249582	570	449	465	8
uid49533	0.249776	533	393	424	12
uid55693	0.249900	466	359	353	5
uid162159	0.249926	641	496	487	14
uid183002	0.249977	676	534	538	7
uid68311	0.249999	678	523	516	17
uid42011	0.250115	557	423	448	8
uid58151	0.250115	579	441	457	12
uid57657	0.250214	642	474	515	7
uid189952	0.250298	680	528	548	18
uid59171	0.250306	473	362	369	11
uid159537	0.250364	530	404	419	6
uid59205	0.250473	486	354	387	14
uid60855	0.250667	501	380	387	6
uid59213	0.250908	572	454	453	13
uid59021	0.250950	639	495	505	15
uid81197	0.251020	490	374	396	5
uid43329	0.251124	613	471	481	12
uid57901	0.251161	517	381	392	12
[truncated: 515 more rows]
