# Supplementary material for: Quickly Finding Orthologs as Reciprocal Best Hits with BLAT, LAST, and UBLAST: How Much Do We Miss?
Source: PLoS One. 2014 Jul 11;9(7):e101850. doi: 10.1371/journal.pone.0101850 (PMC4094424; doi:10.1371/journal.pone.0101850)
Supplement: Table Set S2 — These tables contain reciprocal best hit counts and homolog pair counts organized on a per query genome fashion. The directory contains the R-script used to run the t-tests comparing the results from each program, and a table with the results of these t-tests. (ZIP) [file pone.0101850.s002.zip › S2-Tables-Stats-Pairs/uid57893.RBH_hom_norm.tbl]

Genome	GSS	blastp	usearch7	last	blat
uid1433	0.124482	0.1143	0.1735	0.2039	0.0020
uid39575	0.140010	0.1857	0.2730	0.2833	0.0122
uid13961	0.159030	0.1165	0.1819	0.2006	0.0046
uid12377	0.166811	0.1767	0.2589	0.2669	0.0058
uid10698	0.170380	0.1539	0.2391	0.2515	0.0000
uid10623	0.170789	0.1961	0.2827	0.2947	0.0065
uid197195	0.171533	0.1482	0.1271	0.1244	0.0000
uid170731	0.171581	0.1426	0.1253	0.1233	0.0000
uid39439	0.172332	0.1706	0.2614	0.2593	0.0058
uid162029	0.172762	0.1667	0.1346	0.1374	0.0000
uid63665	0.173033	0.1550	0.1515	0.1397	0.0000
uid61897	0.175069	0.1477	0.1371	0.1264	0.0000
uid82367	0.175343	0.1645	0.1340	0.1375	0.0000
uid62461	0.175756	0.1653	0.1377	0.1448	0.0000
uid155	0.176312	0.1991	0.2827	0.2880	0.0088
uid171259	0.177385	0.1507	0.1390	0.1342	0.0000
uid59311	0.177947	0.3958	0.3818	0.4308	0.0000
uid14003	0.178302	0.1105	0.1820	0.2067	0.0061
uid39573	0.178526	0.1764	0.2698	0.2672	0.0060
uid38659	0.183631	0.1707	0.2560	0.2605	0.0026
uid18881	0.184120	0.1491	0.2443	0.2489	0.0029
uid14005	0.184362	0.3041	0.3564	0.3729	0.0000
uid12410	0.184389	0.1615	0.2453	0.2644	0.0056
uid205052	0.185643	0.0811	0.1076	0.0902	0.0000
uid162053	0.187793	0.0805	0.1073	0.0920	0.0000
uid59325	0.188557	0.1205	0.1301	0.1282	0.0000
uid58205	0.189584	0.0720	0.1021	0.0916	0.0000
uid68691	0.190040	0.1151	0.1158	0.1301	0.0000
uid57711	0.190125	0.1459	0.1621	0.1381	0.0000
uid181997	0.190240	0.1023	0.1284	0.1077	0.0000
uid58887	0.190314	0.1457	0.1637	0.1386	0.0000
uid58059	0.190582	0.0800	0.1048	0.0910	0.0000
uid51695	0.190636	0.1130	0.1279	0.1095	0.0000
uid60859	0.191849	0.1178	0.1202	0.1275	0.0000
uid168665	0.191992	0.1186	0.1181	0.1342	0.0000
uid57993	0.192297	0.1102	0.1154	0.1161	0.0115
uid162087	0.192460	0.1038	0.1300	0.1059	0.0000
uid161999	0.192599	0.1103	0.1158	0.1149	0.0115
uid53543	0.192736	0.1049	0.1227	0.1189	0.0000
uid58039	0.192863	0.0744	0.1017	0.0866	0.0000
uid173371	0.193306	0.1174	0.1214	0.1117	0.0000
uid59011	0.193676	0.1411	0.1584	0.1458	0.0000
uid172733	0.193924	0.5096	0.4815	0.4583	0.0000
uid57729	0.194250	0.0975	0.1208	0.1275	0.0091
uid58061	0.194640	0.0969	0.1161	0.1084	0.0000
uid57707	0.195068	0.1215	0.1250	0.1182	0.0000
uid162001	0.195104	0.1055	0.1088	0.1074	0.0000
uid172628	0.195226	0.1111	0.1130	0.1133	0.0250
uid172629	0.195341	0.1102	0.1086	0.1150	0.0127
uid87003	0.195346	0.1007	0.1283	0.1044	0.0000
uid197154	0.195480	0.0984	0.1112	0.1159	0.0000
uid172627	0.195667	0.1091	0.1132	0.1157	0.0128
uid58773	0.195790	0.5301	0.4889	0.5000	0.0000
uid172626	0.195824	0.1102	0.1111	0.1161	0.0127
uid172631	0.195960	0.1096	0.1116	0.1150	0.0250
uid172630	0.196005	0.1106	0.1111	0.1154	0.0127
uid172624	0.196014	0.1105	0.1132	0.1152	0.0127
uid172625	0.196014	0.1106	0.1132	0.1147	0.0127
uid46679	0.196052	0.1085	0.1185	0.1181	0.0000
uid62099	0.196132	0.1023	0.1143	0.1173	0.0000
uid61619	0.196519	0.1116	0.1270	0.1287	0.0000
uid172732	0.196736	0.5000	0.4815	0.4366	0.0000
uid173370	0.196863	0.1206	0.1234	0.1162	0.0000
uid162027	0.197070	0.1263	0.1377	0.1174	0.0115
uid173372	0.197124	0.1196	0.1233	0.1160	0.0000
uid173373	0.197860	0.1179	0.1193	0.1124	0.0000
uid184824	0.198312	0.1175	0.1265	0.1260	0.0000
uid41875	0.200065	0.1209	0.1266	0.1239	0.0000
uid58077	0.200288	0.1337	0.1494	0.1374	0.0000
uid61569	0.200408	0.0918	0.1096	0.1131	0.0000
uid57709	0.200866	0.1145	0.1258	0.1191	0.0105
uid85495	0.201458	0.1152	0.1287	0.1217	0.0105
uid185759	0.201672	0.1131	0.1260	0.1174	0.0105
uid82341	0.201818	0.1309	0.1890	0.2068	0.0172
uid172734	0.202346	0.5400	0.5577	0.4932	0.0000
uid57829	0.202731	0.1758	0.2047	0.1967	0.0000
uid57809	0.202777	0.1758	0.2057	0.1972	0.0000
uid57997	0.202823	0.1758	0.2070	0.1975	0.0000
uid47087	0.202842	0.0982	0.1161	0.1115	0.0000
uid57811	0.203969	0.1757	0.2057	0.1972	0.0000
uid159529	0.204572	0.1728	0.2020	0.1952	0.0000
uid58031	0.204620	0.1082	0.1303	0.1230	0.0208
uid197153	0.205213	0.1057	0.1298	0.1219	0.0208
uid203361	0.205524	0.1554	0.1786	0.1581	0.0000
uid196777	0.205784	0.1761	0.2233	0.1959	0.0000
uid196781	0.206029	0.1770	0.2218	0.1974	0.0000
uid196780	0.206029	0.1770	0.2218	0.1974	0.0000
uid58869	0.206727	0.1378	0.1884	0.1733	0.0351
uid172736	0.207503	0.5349	0.4894	0.5000	0.0000
uid172735	0.207527	0.5393	0.5333	0.4603	0.0000
uid59349	0.207688	0.1764	0.2183	0.1951	0.0000
uid202216	0.207740	0.1430	0.2127	0.2010	0.0104
uid175575	0.207975	0.1624	0.1910	0.1845	0.0112
uid65271	0.208160	0.1247	0.2009	0.2050	0.0075
uid43093	0.208185	0.1207	0.1912	0.1876	0.0072
uid159993	0.208210	0.1760	0.2164	0.1956	0.0000
uid196769	0.208333	0.1774	0.2183	0.1962	0.0000
uid196770	0.208344	0.1774	0.2187	0.1948	0.0000
uid196771	0.208453	0.1774	0.2183	0.1962	0.0000
uid159879	0.208464	0.1754	0.2193	0.1962	0.0000
uid159881	0.208464	0.1754	0.2193	0.1967	0.0000
uid196782	0.208541	0.1770	0.2181	0.1991	0.0000
uid196792	0.208556	0.1780	0.2235	0.2003	0.0000
uid59351	0.208566	0.1754	0.2191	0.1962	0.0000
uid196779	0.208576	0.1769	0.2193	0.1971	0.0000
uid196774	0.208601	0.1769	0.2201	0.1977	0.0000
uid196773	0.208605	0.1769	0.2185	0.1965	0.0000
uid196772	0.208630	0.1777	0.2230	0.1974	0.0000
uid68843	0.208661	0.1766	0.2241	0.1971	0.0000
uid196776	0.208662	0.1778	0.2230	0.1980	0.0000
uid196775	0.208675	0.1778	0.2212	0.2000	0.0000
uid196778	0.208677	0.1777	0.2222	0.1974	0.0000
uid162335	0.208710	0.1690	0.1997	0.2027	0.0000
uid172738	0.208711	0.1783	0.2634	0.2052	0.0141
uid205053	0.208712	0.1151	0.1422	0.1368	0.0185
uid161409	0.208774	0.1767	0.2173	0.1974	0.0000
uid161353	0.208781	0.1767	0.2177	0.1974	0.0000
uid161361	0.208782	0.1772	0.2185	0.1957	0.0000
uid161377	0.208794	0.1767	0.2181	0.1974	0.0000
uid167484	0.208899	0.1777	0.2230	0.1974	0.0000
uid193712	0.208901	0.1778	0.2220	0.2000	0.0000
uid193713	0.208909	0.1778	0.2220	0.2003	0.0000
uid167485	0.208910	0.1777	0.2235	0.1974	0.0000
uid167483	0.208913	0.1777	0.2239	0.1983	0.0000
uid161995	0.208916	0.1765	0.2218	0.1983	0.0000
uid161369	0.208923	0.1782	0.2212	0.2003	0.0000
uid57785	0.208934	0.1938	0.2342	0.2099	0.0000
uid159863	0.208935	0.1766	0.2187	0.1962	0.0000
uid161403	0.208941	0.1777	0.2226	0.1985	0.0000
uid196793	0.208969	0.1780	0.2239	0.2006	0.0000
uid175578	0.208995	0.1634	0.1961	0.1815	0.0109
uid196789	0.208998	0.1780	0.2235	0.2012	0.0000
uid66189	0.209002	0.1142	0.1317	0.1206	0.0000
uid196798	0.209008	0.1780	0.2239	0.2003	0.0000
uid196794	0.209033	0.1780	0.2235	0.2012	0.0000
uid196790	0.209037	0.1784	0.2235	0.1988	0.0000
uid196784	0.209047	0.1777	0.2235	0.2015	0.0000
uid196785	0.209053	0.1777	0.2230	0.2006	0.0000
uid196795	0.209060	0.1780	0.2208	0.2003	0.0000
uid196796	0.209062	0.1780	0.2230	0.2012	0.0000
uid196791	0.209062	0.1780	0.2235	0.2003	0.0000
uid196788	0.209062	0.1780	0.2235	0.2012	0.0000
uid196799	0.209062	0.1780	0.2235	0.2012	0.0000
uid196787	0.209062	0.1780	0.2235	0.2012	0.0000
uid196786	0.209072	0.1777	0.2247	0.2020	0.0000
uid196797	0.209086	0.1777	0.2239	0.2012	0.0000
uid58333	0.209110	0.1767	0.2181	0.1954	0.0000
uid196783	0.209235	0.1778	0.2212	0.2009	0.0000
uid58005	0.209305	0.1096	0.1226	0.1085	0.0000
uid57637	0.209311	0.1769	0.2193	0.1959	0.0000
uid61635	0.209332	0.1780	0.2216	0.1977	0.0000
uid61633	0.209342	0.1775	0.2247	0.2020	0.0000
uid198643	0.209405	0.1775	0.2239	0.2023	0.0000
uid198644	0.209405	0.1775	0.2235	0.2023	0.0000
uid196800	0.209677	0.1775	0.2243	0.2012	0.0000
uid175574	0.209680	0.1662	0.1913	0.1853	0.0000
uid175572	0.209850	0.1648	0.1935	0.1849	0.0000
uid66295	0.210020	0.1613	0.2150	0.1819	0.0000
uid175573	0.210121	0.1629	0.1955	0.1850	0.0000
uid66603	0.210195	0.1770	0.2537	0.2510	0.0131
uid58101	0.210195	0.1038	0.1686	0.1833	0.0067
uid175576	0.210229	0.1652	0.1865	0.1877	0.0000
uid57783	0.210468	0.1707	0.2085	0.1835	0.0000
uid175571	0.210539	0.1661	0.1942	0.1873	0.0000
uid61621	0.210560	0.1645	0.2333	0.1879	0.0182
uid57963	0.210666	0.1637	0.2059	0.1832	0.0000
uid46841	0.210732	0.3056	0.3187	0.3064	0.0000
uid162137	0.210853	0.1028	0.1664	0.1798	0.0065
uid162177	0.210905	0.1045	0.1779	0.1879	0.0068
uid162059	0.210982	0.1021	0.1690	0.1768	0.0066
uid175579	0.211363	0.1692	0.1952	0.1872	0.0000
uid175577	0.211451	0.1668	0.1949	0.1859	0.0000
uid80745	0.211556	0.1016	0.1663	0.1793	0.0064
uid80733	0.211670	0.0998	0.1670	0.1778	0.0065
uid48071	0.211702	0.0972	0.1634	0.1747	0.0063
uid49489	0.211806	0.0897	0.1408	0.1456	0.0071
uid158869	0.211978	0.1085	0.1669	0.1674	0.0033
uid162063	0.212040	0.1675	0.1994	0.1868	0.0000
uid159527	0.212060	0.1664	0.1968	0.1860	0.0000
uid179070	0.212062	0.1656	0.1997	0.1866	0.0000
uid159525	0.212067	0.1664	0.1952	0.1855	0.0000
uid80731	0.212083	0.1582	0.2434	0.2394	0.0219
uid159523	0.212089	0.1664	0.1961	0.1860	0.0000
uid159521	0.212140	0.1656	0.1965	0.1860	0.0000
uid80735	0.212356	0.0980	0.1670	0.1759	0.0064
uid58493	0.212378	0.1168	0.1871	0.2091	0.0225
uid205054	0.212395	0.0932	0.1243	0.1195	0.0177
uid57971	0.212464	0.1671	0.2057	0.1881	0.0000
uid159845	0.212494	0.1661	0.1965	0.1838	0.0000
uid41333	0.212551	0.1124	0.1609	0.1681	0.0166
uid63621	0.212759	0.1656	0.1939	0.1855	0.0000
uid198524	0.212778	0.1001	0.1670	0.1795	0.0065
uid158871	0.212782	0.1070	0.1664	0.1679	0.0032
uid189026	0.212939	0.1688	0.2051	0.1919	0.0000
uid49331	0.213006	0.1093	0.1817	0.1749	0.0105
uid67349	0.213068	0.1186	0.1859	0.2002	0.0099
uid176501	0.213187	0.1001	0.1662	0.1796	0.0065
uid168257	0.213225	0.1393	0.2056	0.2223	0.0157
uid43163	0.213372	0.1304	0.1950	0.2073	0.0029
uid89375	0.213377	0.1752	0.2598	0.2639	0.0093
uid58963	0.213379	0.1290	0.1959	0.1610	0.0917
uid162031	0.213427	0.1121	0.1287	0.1281	0.0088
uid58993	0.213703	0.1119	0.1697	0.1835	0.0260
uid59883	0.213732	0.1238	0.1948	0.1919	0.0070
uid60849	0.213747	0.1114	0.1304	0.1278	0.0088
uid58511	0.213827	0.1119	0.1676	0.1801	0.0234
uid162165	0.213861	0.1673	0.2083	0.1970	0.0000
uid186842	0.214045	0.1288	0.1829	0.2108	0.0119
uid72481	0.214051	0.1368	0.1641	0.1400	0.0128
uid163693	0.214213	0.1080	0.1685	0.1683	0.0031
uid51877	0.214237	0.1525	0.2133	0.2204	0.0346
uid42615	0.214265	0.0538	0.1006	0.1459	0.0111
uid58793	0.214416	0.1738	0.2023	0.2036	0.0000
uid49661	0.214539	0.1577	0.2246	0.2297	0.0261
uid182935	0.214583	0.2086	0.2636	0.2403	0.0272
uid167988	0.214643	0.1244	0.1976	0.1971	0.0034
uid58125	0.214652	0.1633	0.2154	0.1935	0.0000
uid162045	0.214696	0.0784	0.1122	0.1196	0.0113
uid177081	0.214705	0.1675	0.2051	0.1948	0.0000
uid58653	0.214784	0.1721	0.2067	0.1959	0.0000
uid177930	0.214786	0.1627	0.2046	0.1822	0.0091
uid158867	0.214862	0.1083	0.1683	0.1684	0.0031
uid158861	0.214886	0.1009	0.1549	0.1661	0.0057
uid61627	0.215141	0.1566	0.2344	0.2481	0.0258
uid54207	0.215268	0.1626	0.2337	0.2380	0.0220
uid58791	0.215344	0.1716	0.1997	0.2055	0.0000
uid59545	0.215387	0.1221	0.1966	0.1950	0.0069
uid159867	0.215527	0.1655	0.2003	0.1873	0.0000
uid59357	0.215700	0.1084	0.1657	0.1682	0.0031
uid59359	0.215703	0.1084	0.1654	0.1685	0.0031
uid193702	0.215720	0.0923	0.1441	0.1607	0.0054
uid158865	0.215728	0.1084	0.1664	0.1688	0.0031
uid83125	0.215749	0.0845	0.1360	0.1726	0.0154
uid61589	0.215929	0.1048	0.1696	0.1938	0.0042
uid59111	0.215969	0.1141	0.1762	0.2029	0.0233
uid58911	0.215971	0.1073	0.1658	0.1654	0.0032
uid58899	0.216007	0.0988	0.1484	0.1610	0.0095
uid58331	0.216027	0.1684	0.2248	0.2103	0.0099
uid161919	0.216027	0.1438	0.2060	0.2189	0.0184
uid161241	0.216054	0.1624	0.2071	0.1880	0.0000
uid49131	0.216073	0.0939	0.1455	0.1654	0.0085
uid62695	0.216093	0.1104	0.1699	0.1781	0.0141
uid59197	0.216114	0.1693	0.2371	0.2363	0.0055
uid55487	0.216216	0.0806	0.1169	0.1264	0.0119
uid57651	0.216295	0.1241	0.2047	0.2241	0.0133
uid82951	0.216380	0.1188	0.1899	0.1993	0.0096
uid193774	0.216403	0.1208	0.1894	0.2088	0.0064
uid58969	0.216431	0.0818	0.1303	0.1613	0.0038
uid176367	0.216462	0.1200	0.1833	0.1972	0.0096
uid46989	0.216550	0.1114	0.1593	0.1692	0.0139
uid194444	0.216630	0.1207	0.1858	0.2104	0.0064
uid176921	0.216826	0.0784	0.1409	0.1381	0.0028
uid163691	0.216907	0.1083	0.1681	0.1694	0.0031
uid58311	0.216937	0.1668	0.2090	0.2003	0.0000
uid88075	0.216952	0.2406	0.2941	0.2519	0.0000
uid61629	0.216954	0.0716	0.1136	0.1686	0.0046
uid71231	0.217014	0.1698	0.2121	0.1989	0.0000
uid60837	0.217045	0.1142	0.1641	0.1976	0.0171
uid62693	0.217050	0.1048	0.1630	0.1684	0.0142
uid58155	0.217220	0.1351	0.2006	0.2289	0.0086
uid174812	0.217291	0.0849	0.1365	0.1648	0.0126
uid59289	0.217374	0.1444	0.1815	0.1809	0.0109
uid197361	0.217392	0.1051	0.1732	0.1778	0.0116
uid162513	0.217435	0.1033	0.1718	0.1649	0.0029
uid161197	0.217436	0.1687	0.2135	0.1944	0.0000
uid57705	0.217458	0.1527	0.2263	0.1844	0.0374
uid58525	0.217462	0.1121	0.1322	0.1280	0.0091
uid158863	0.217526	0.0947	0.1457	0.1575	0.0055
uid159865	0.217535	0.0772	0.1259	0.1404	0.0044
uid58677	0.217564	0.0727	0.1223	0.1348	0.0042
uid59113	0.217761	0.0879	0.1524	0.1736	0.0309
uid170533	0.217852	0.0682	0.1305	0.1512	0.0019
uid62207	0.217870	0.1096	0.1696	0.1968	0.0167
uid179068	0.217885	0.1276	0.1958	0.2178	0.0127
uid58055	0.217898	0.1115	0.1534	0.1332	0.0000
uid68837	0.217930	0.1211	0.1559	0.1482	0.0097
uid46839	0.218011	0.1017	0.1470	0.1711	0.0139
uid59139	0.218014	0.1039	0.1618	0.1788	0.0189
uid41403	0.218032	0.0994	0.1662	0.1790	0.0102
uid80743	0.218127	0.1146	0.1624	0.1655	0.0133
uid59267	0.218332	0.1203	0.1850	0.2035	0.0135
uid72937	0.218361	0.1287	0.1825	0.1587	0.0052
uid58263	0.218382	0.1350	0.1892	0.2032	0.0049
uid59225	0.218385	0.1703	0.2090	0.1973	0.0000
uid59131	0.218394	0.1307	0.2001	0.2247	0.0115
uid57887	0.218471	0.1302	0.2008	0.2230	0.0090
uid58649	0.218515	0.0806	0.1374	0.1528	0.0056
uid177079	0.218541	0.1175	0.1841	0.2056	0.0151
uid61643	0.218557	0.1298	0.2014	0.2227	0.0092
uid43211	0.218572	0.0964	0.1424	0.1385	0.0037
uid87067	0.218619	0.1611	0.2115	0.1793	0.0081
uid57889	0.218622	0.1194	0.1917	0.2093	0.0065
uid58067	0.218631	0.0790	0.1393	0.1583	0.0070
uid162333	0.218654	0.0604	0.1029	0.1584	0.0033
uid57929	0.218669	0.1444	0.1987	0.1902	0.0093
uid46943	0.218670	0.1017	0.1452	0.1735	0.0139
uid41297	0.218685	0.0681	0.1029	0.1508	0.0082
uid59429	0.218701	0.1750	0.2230	0.2003	0.0000
uid176920	0.218740	0.1630	0.2071	0.1797	0.0085
uid201428	0.218858	0.1595	0.2107	0.1789	0.0082
uid43091	0.218929	0.0894	0.1407	0.1508	0.0096
uid67407	0.218944	0.1708	0.2756	0.2427	0.0287
uid65091	0.218944	0.1675	0.2729	0.2643	0.0446
uid156845	0.218965	0.1679	0.2369	0.2010	0.0330
uid48829	0.218969	0.0967	0.1661	0.1770	0.0102
uid59087	0.219048	0.1143	0.1092	0.1048	0.0000
uid58977	0.219085	0.1577	0.2087	0.1778	0.0077
uid87065	0.219089	0.1615	0.2065	0.1809	0.0082
uid40845	0.219117	0.0665	0.1173	0.1400	0.0015
uid193707	0.219139	0.0687	0.1041	0.1533	0.0082
uid60163	0.219158	0.1015	0.1613	0.1704	0.0114
uid67985	0.219173	0.0888	0.1353	0.1361	0.0036
uid159543	0.219173	0.1580	0.2116	0.1732	0.0081
uid59195	0.219191	0.0902	0.1379	0.1323	0.0000
uid193770	0.219210	0.1072	0.1688	0.1654	0.0102
uid58879	0.219244	0.1838	0.2794	0.2507	0.0340
uid57595	0.219292	0.1299	0.2027	0.2220	0.0090
uid179202	0.219299	0.1117	0.1829	0.1871	0.0131
uid49535	0.219299	0.1262	0.2036	0.2073	0.0033
uid184826	0.219317	0.0564	0.0914	0.1476	0.0077
uid58111	0.219330	0.2843	0.3395	0.2919	0.0095
uid178352	0.219361	0.1030	0.1633	0.1929	0.0219
uid87069	0.219363	0.1613	0.2081	0.1821	0.0082
uid57961	0.219392	0.1529	0.2309	0.1853	0.0377
uid57939	0.219397	0.1076	0.1654	0.1668	0.0115
uid202217	0.219412	0.1470	0.2131	0.2096	0.0265
uid59407	0.219479	0.1262	0.1710	0.1796	0.0142
uid58065	0.219554	0.1359	0.2035	0.2001	0.0202
uid62923	0.219610	0.0825	0.1276	0.1670	0.0101
uid62083	0.219674	0.3036	0.3654	0.3080	0.0000
uid41425	0.219725	0.0892	0.1451	0.1839	0.0139
uid59099	0.219780	0.1403	0.2073	0.2142	0.0065
uid159669	0.219790	0.1075	0.1632	0.1659	0.0113
uid159675	0.219791	0.1106	0.1647	0.1717	0.0114
uid55253	0.219843	0.1243	0.1917	0.2001	0.0149
uid176365	0.219844	0.1276	0.1969	0.2020	0.0153
uid58833	0.219871	0.1043	0.1615	0.1690	0.0143
uid161957	0.219883	0.1343	0.1963	0.1980	0.0227
uid58147	0.219907	0.0766	0.1234	0.1518	0.0036
uid68739	0.219973	0.2451	0.3173	0.2598	0.0000
uid83609	0.220028	0.1071	0.1604	0.1641	0.0140
uid162175	0.220063	0.1068	0.1625	0.1652	0.0113
uid66593	0.220073	0.1418	0.2101	0.2179	0.0204
uid58079	0.220085	0.1641	0.2014	0.2056	0.0256
uid62789	0.220094	0.0759	0.1260	0.1538	0.0038
uid159677	0.220121	0.1062	0.1598	0.1651	0.0110
uid172737	0.220256	0.2643	0.3413	0.2937	0.0000
uid57585	0.220293	0.1618	0.2102	0.1809	0.0085
uid63629	0.220298	0.0876	0.1443	0.1651	0.0058
uid57641	0.220320	0.1872	0.2905	0.2549	0.0296
uid61611	0.220370	0.0933	0.1464	0.1689	0.0139
uid194120	0.220391	0.1582	0.2340	0.2299	0.0038
uid168181	0.220410	0.1342	0.1881	0.2094	0.0190
uid87051	0.220424	0.1603	0.2124	0.1789	0.0082
uid184076	0.220507	0.1194	0.1809	0.2027	0.0155
uid162167	0.220539	0.1102	0.1707	0.1684	0.0115
uid58285	0.220548	0.1419	0.2051	0.2219	0.0222
uid58559	0.220552	0.1017	0.1596	0.1577	0.0111
uid73759	0.220565	0.1223	0.1800	0.1925	0.0114
uid43413	0.220608	0.0844	0.1509	0.1735	0.0202
uid158845	0.220625	0.3679	0.3941	0.3511	0.0000
uid59049	0.220656	0.0951	0.1525	0.1806	0.0203
uid57853	0.220662	0.2342	0.2854	0.2340	0.0137
uid202219	0.220672	0.0567	0.0992	0.1540	0.0060
uid59409	0.220677	0.1071	0.1699	0.1710	0.0116
uid41169	0.220687	0.1420	0.2002	0.2200	0.0167
uid58449	0.220737	0.0680	0.1193	0.1406	0.0037
uid88063	0.220743	0.1863	0.2550	0.2100	0.0109
uid63401	0.220765	0.1413	0.1979	0.2201	0.0187
uid50555	0.220775	0.1040	0.1723	0.1741	0.0140
uid57881	0.220783	0.1340	0.1954	0.1986	0.0223
uid54411	0.220799	0.1308	0.1989	0.2264	0.0101
uid57643	0.220857	0.1585	0.2560	0.2217	0.0000
uid159673	0.220859	0.1101	0.1668	0.1713	0.0112
uid50585	0.220862	0.1059	0.1571	0.1621	0.0135
uid58451	0.220867	0.0768	0.1245	0.1512	0.0051
uid203791	0.220872	0.0609	0.1088	0.1521	0.0124
uid58159	0.220872	0.1948	0.2596	0.2154	0.0109
uid58321	0.220924	0.1235	0.1904	0.2128	0.0069
uid54249	0.220936	0.1362	0.1891	0.1946	0.0124
uid58933	0.220936	0.0851	0.1469	0.1598	0.0117
uid68445	0.220950	0.1735	0.2602	0.2283	0.0137
uid157909	0.220977	0.1108	0.1654	0.1717	0.0110
uid193708	0.220992	0.0941	0.1473	0.1674	0.0093
uid195560	0.221011	0.0926	0.1379	0.1371	0.0151
uid57905	0.221024	0.0932	0.1472	0.1668	0.0093
uid68067	0.221045	0.1464	0.2097	0.2178	0.0131
uid58445	0.221066	0.0807	0.1372	0.1636	0.0068
uid158157	0.221077	0.1985	0.2444	0.2281	0.0000
uid83157	0.221077	0.1450	0.2294	0.2372	0.0244
uid66777	0.221081	0.0977	0.1549	0.1849	0.0160
uid176366	0.221098	0.1240	0.1900	0.2012	0.0147
uid57581	0.221098	0.1613	0.2016	0.1873	0.0000
uid193714	0.221100	0.1152	0.1721	0.1789	0.0174
uid61409	0.221131	0.1873	0.2812	0.2368	0.0044
uid58547	0.221153	0.1312	0.1976	0.2226	0.0110
uid58405	0.221165	0.1588	0.2148	0.1901	0.0360
uid57957	0.221189	0.0691	0.1022	0.1511	0.0070
uid197184	0.221205	0.0956	0.1475	0.1493	0.0100
uid169879	0.221269	0.0958	0.1540	0.1600	0.0076
uid57967	0.221327	0.0683	0.1063	0.1546	0.0048
uid68447	0.221342	0.1590	0.2129	0.1759	0.0083
uid58597	0.221351	0.0686	0.1223	0.1461	0.0033
uid57999	0.221359	0.3056	0.3694	0.3183	0.0000
uid82363	0.221376	0.2147	0.2585	0.2187	0.0000
uid59379	0.221389	0.0935	0.1401	0.1725	0.0142
uid49049	0.221404	0.1422	0.2075	0.2045	0.0068
uid72473	0.221404	0.1143	0.1747	0.1989	0.0048
uid73585	0.221406	0.1571	0.2247	0.2233	0.0076
uid159659	0.221408	0.0941	0.1527	0.1607	0.0073
uid49871	0.221435	0.0699	0.1098	0.1519	0.0049
uid73421	0.221437	0.1542	0.2372	0.2360	0.0174
uid84317	0.221460	0.1138	0.1807	0.1808	0.0088
uid54205	0.221486	0.1262	0.1846	0.2047	0.0101
uid58965	0.221564	0.0909	0.1528	0.1775	0.0210
uid61577	0.221617	0.0955	0.1569	0.1598	0.0057
uid59053	0.221627	0.0867	0.1539	0.1577	0.0021
uid58725	0.221637	0.0748	0.1167	0.1579	0.0106
uid58577	0.221653	0.2525	0.3319	0.2852	0.0211
uid182482	0.221731	0.0999	0.1400	0.1629	0.0142
uid162065	0.221732	0.0699	0.1137	0.1564	0.0102
uid67313	0.221739	0.0699	0.1138	0.1569	0.0102
uid54717	0.221747	0.0734	0.1166	0.1501	0.0079
uid67315	0.221753	0.0698	0.1137	0.1566	0.0102
uid58979	0.221859	0.1014	0.1463	0.1717	0.0149
uid68291	0.221873	0.0963	0.1555	0.1632	0.0076
uid197215	0.221875	0.2456	0.3175	0.2623	0.0000
uid68317	0.221878	0.1057	0.1746	0.1972	0.0097
uid59383	0.221911	0.0969	0.1453	0.1772	0.0142
uid161985	0.221915	0.0970	0.1439	0.1737	0.0138
uid62105	0.221915	0.1398	0.2150	0.2085	0.0079
uid197177	0.221916	0.1048	0.1654	0.1481	0.0287
uid57629	0.221921	0.2492	0.3268	0.2826	0.0211
uid157331	0.221942	0.1206	0.1941	0.2091	0.0054
uid73179	0.221946	0.1240	0.1904	0.2141	0.0047
uid68055	0.221969	0.0841	0.1415	0.1743	0.0075
uid47077	0.222004	0.1385	0.2189	0.2227	0.0149
uid52459	0.222006	0.4551	0.5581	0.4103	0.0000
uid70793	0.222014	0.0754	0.1274	0.1622	0.0064
uid58213	0.222041	0.1102	0.1598	0.1788	0.0127
uid159671	0.222093	0.1114	0.1672	0.1718	0.0110
uid176127	0.222110	0.0960	0.1420	0.1744	0.0138
uid58695	0.222113	0.0685	0.1173	0.1555	0.0090
uid58881	0.222119	0.1406	0.2031	0.2148	0.0204
uid61625	0.222120	0.0865	0.1441	0.1530	0.0047
uid175905	0.222176	0.0957	0.1417	0.1745	0.0138
uid174511	0.222176	0.0767	0.1249	0.1505	0.0030
uid84299	0.222189	0.1141	0.1812	0.1829	0.0088
uid58293	0.222274	0.1101	0.1863	0.1896	0.0108
uid62981	0.222332	0.0962	0.1419	0.1715	0.0139
uid58593	0.222334	0.1374	0.2007	0.1729	0.0198
uid51367	0.222400	0.0856	0.1492	0.1459	0.0101
uid58431	0.222402	0.1356	0.1942	0.2048	0.0112
uid68335	0.222420	0.1512	0.2004	0.1979	0.0312
uid46807	0.222444	0.0735	0.1159	0.1558	0.0108
uid55259	0.222457	0.0922	0.1568	0.1728	0.0080
uid55641	0.222482	0.1260	0.1854	0.1975	0.0070
uid176128	0.222492	0.0957	0.1419	0.1732	0.0138
uid68141	0.222563	0.2063	0.2719	0.2563	0.0142
uid80739	0.222564	0.0837	0.1279	0.1750	0.0159
uid58499	0.222573	0.1789	0.2553	0.2232	0.0106
uid162061	0.222576	0.0998	0.1460	0.1736	0.0144
uid59029	0.222633	0.0890	0.1349	0.1650	0.0106
uid58215	0.222646	0.1067	0.1522	0.1790	0.0173
uid61639	0.222656	0.1262	0.1981	0.1987	0.0142
uid192186	0.222679	0.0556	0.0830	0.1314	0.0058
uid58801	0.222695	0.1695	0.2492	0.2000	0.0115
uid171995	0.222703	0.0787	0.1219	0.1549	0.0073
uid70621	0.222706	0.1106	0.1663	0.1822	0.0213
uid68453	0.222714	0.0966	0.1536	0.1716	0.0093
uid170612	0.222748	0.1819	0.2638	0.2349	0.0100
uid41013	0.222799	0.0978	0.1414	0.1754	0.0159
uid58889	0.222818	0.2519	0.3144	0.2592	0.0000
uid62107	0.222827	0.0546	0.0980	0.1425	0.0081
uid58835	0.222828	0.1110	0.1613	0.2019	0.0116
uid61645	0.222849	0.2358	0.2911	0.2448	0.0000
uid58647	0.222855	0.0872	0.1361	0.1237	0.0035
uid83605	0.222898	0.1019	0.1691	0.1709	0.0082
uid70727	0.222900	0.1661	0.2581	0.2377	0.0240
uid58897	0.222914	0.0896	0.1390	0.1613	0.0109
uid58919	0.222916	0.0954	0.1446	0.1742	0.0140
uid161939	0.222919	0.0923	0.1377	0.1709	0.0153
uid59153	0.223046	0.0753	0.1222	0.1644	0.0092
uid156977	0.223074	0.1765	0.2549	0.2080	0.0225
uid57599	0.223077	0.0541	0.0787	0.1367	0.0090
uid168182	0.223082	0.1272	0.1829	0.2148	0.0277
uid162073	0.223100	0.0727	0.1156	0.1540	0.0066
uid167260	0.223110	0.1094	0.1712	0.1684	0.0111
uid58553	0.223112	0.1243	0.1912	0.1961	0.0090
uid58521	0.223147	0.0901	0.1352	0.1767	0.0127
uid58397	0.223197	0.1103	0.1821	0.1953	0.0146
uid57979	0.223205	0.1319	0.1814	0.1822	0.0121
uid84305	0.223229	0.1131	0.1801	0.1762	0.0090
uid159665	0.223239	0.1134	0.1727	0.1703	0.0120
uid68451	0.223249	0.1658	0.2315	0.2325	0.0114
uid58239	0.223259	0.1413	0.2299	0.2125	0.0075
uid68057	0.223274	0.0954	0.1391	0.1772	0.0067
uid193711	0.223278	0.1145	0.1818	0.2028	0.0338
uid49695	0.223297	0.1038	0.1642	0.1637	0.0083
uid58821	0.223311	0.0884	0.1544	0.1652	0.0114
uid159667	0.223316	0.1116	0.1728	0.1692	0.0118
uid193773	0.223322	0.1203	0.1877	0.1957	0.0136
uid58109	0.223333	0.0770	0.1243	0.1480	0.0062
uid175524	0.223363	0.1670	0.2225	0.1916	0.0123
uid86651	0.223376	0.0876	0.1345	0.1671	0.0094
uid58957	0.223386	0.0857	0.1294	0.1759	0.0095
uid58657	0.223394	0.1155	0.1787	0.1981	0.0072
uid58761	0.223406	0.0949	0.1310	0.1331	0.0037
uid197202	0.223419	0.0922	0.1405	0.1671	0.0166
uid71485	0.223423	0.1080	0.1687	0.2007	0.0141
uid58251	0.223438	0.1199	0.1847	0.2028	0.0127
uid159955	0.223440	0.1006	0.1470	0.1702	0.0131
uid61179	0.223442	0.0918	0.1402	0.1410	0.0090
uid84297	0.223473	0.1114	0.1825	0.1790	0.0085
uid158169	0.223477	0.0534	0.0955	0.1479	0.0060
uid61349	0.223513	0.1293	0.2021	0.2226	0.0156
uid162069	0.223537	0.0843	0.1282	0.1672	0.0044
uid51641	0.223538	0.1591	0.2432	0.2331	0.0116
uid84301	0.223564	0.1143	0.1807	0.1788	0.0090
uid58095	0.223566	0.1706	0.2520	0.2298	0.0097
uid58429	0.223601	0.0821	0.1271	0.1688	0.0091
uid57989	0.223615	0.0994	0.1449	0.1353	0.0128
uid83607	0.223683	0.1123	0.1823	0.1810	0.0086
uid61647	0.223683	0.1193	0.1831	0.2036	0.0097
uid59209	0.223741	0.1761	0.2450	0.2453	0.0171
uid84383	0.223754	0.0989	0.1434	0.1747	0.0141
uid58515	0.223770	0.0739	0.1247	0.1665	0.0101
uid57915	0.223823	0.0910	0.1378	0.1667	0.0139
uid195908	0.223844	0.0983	0.1615	0.1577	0.0114
uid84311	0.223853	0.1129	0.1786	0.1824	0.0086
uid48359	0.223865	0.0785	0.1224	0.1245	0.0068
uid52593	0.223869	0.0998	0.1455	0.1772	0.0143
uid158055	0.223877	0.1710	0.2461	0.1995	0.0000
uid58367	0.223879	0.0593	0.1093	0.1454	0.0095
uid42155	0.223890	0.2528	0.3311	0.2855	0.0213
uid89381	0.223892	0.1100	0.1690	0.1667	0.0112
uid58961	0.223900	0.1739	0.2500	0.2092	0.0115
uid63663	0.223927	0.0863	0.1319	0.1698	0.0059
uid58971	0.223937	0.0774	0.1325	0.1517	0.0090
uid61729	0.223948	0.0853	0.1481	0.1661	0.0082
uid57747	0.223965	0.1523	0.2334	0.2367	0.0171
uid171830	0.223968	0.0570	0.1028	0.1508	0.0140
uid50565	0.223976	0.0570	0.1024	0.1503	0.0140
uid159615	0.223988	0.1929	0.2428	0.2254	0.0000
uid61595	0.223988	0.1021	0.1438	0.1670	0.0121
uid59151	0.223997	0.0758	0.1241	0.1673	0.0094
uid59277	0.224006	0.0654	0.1187	0.1420	0.0057
uid158045	0.224009	0.1751	0.2570	0.2078	0.0120
uid162011	0.224017	0.1011	0.1455	0.1754	0.0143
uid161987	0.224031	0.0950	0.1417	0.1728	0.0143
uid162005	0.224031	0.1057	0.1547	0.1611	0.0151
uid59425	0.224038	0.0993	0.1439	0.1775	0.0157
uid68687	0.224057	0.2142	0.2711	0.2237	0.0000
uid198525	0.224060	0.1327	0.1589	0.1359	0.0100
uid58731	0.224085	0.1411	0.1943	0.2135	0.0201
uid58595	0.224127	0.1849	0.2597	0.2215	0.0165
uid41735	0.224147	0.0864	0.1366	0.1263	0.0035
uid159541	0.224165	0.0978	0.1410	0.1667	0.0087
uid50547	0.224178	0.0626	0.0980	0.1399	0.0096
uid162101	0.224208	0.1002	0.1454	0.1753	0.0142
uid64755	0.224211	0.1096	0.1729	0.1987	0.0188
uid158689	0.224228	0.0573	0.1025	0.1516	0.0139
uid66299	0.224263	0.0819	0.1311	0.1721	0.0105
uid161965	0.224278	0.0962	0.1427	0.1737	0.0143
uid57965	0.224289	0.2484	0.3229	0.2619	0.0000
uid168321	0.224290	0.1434	0.1976	0.2210	0.0118
uid50325	0.224297	0.1485	0.2238	0.2181	0.0113
uid162003	0.224299	0.1392	0.1934	0.1779	0.0160
uid161945	0.224347	0.1710	0.2397	0.1955	0.0000
uid57831	0.224352	0.0929	0.1361	0.1729	0.0132
uid58193	0.224352	0.0738	0.1182	0.1432	0.0045
uid159491	0.224368	0.1929	0.2420	0.2230	0.0053
uid84313	0.224368	0.1045	0.1746	0.1795	0.0084
uid52609	0.224368	0.0582	0.1006	0.1567	0.0092
uid58783	0.224372	0.0998	0.1443	0.1746	0.0157
uid188688	0.224373	0.1263	0.1994	0.2005	0.0143
uid59091	0.224392	0.0948	0.1371	0.1725	0.0133
uid58689	0.224394	0.1407	0.2092	0.2128	0.0080
uid40839	0.224400	0.0647	0.1178	0.1594	0.0067
uid58249	0.224409	0.0502	0.0729	0.1115	0.0037
uid201038	0.224424	0.0605	0.1164	0.1541	0.0090
uid58707	0.224431	0.0806	0.1336	0.1517	0.0095
uid162199	0.224438	0.1171	0.1800	0.1997	0.0046
uid83123	0.224449	0.1249	0.1838	0.1980	0.0171
uid59235	0.224452	0.0937	0.1363	0.1720	0.0134
uid174460	0.224456	0.0736	0.1231	0.1676	0.0112
uid62961	0.224457	0.0831	0.1330	0.1510	0.0096
uid158043	0.224458	0.1799	0.2488	0.2068	0.0120
uid84303	0.224468	0.1125	0.1819	0.1796	0.0089
uid58415	0.224511	0.1097	0.1582	0.1882	0.0199
uid41019	0.224525	0.1612	0.2460	0.2250	0.0093
uid61565	0.224544	0.1688	0.2402	0.2019	0.0000
uid59251	0.224549	0.1064	0.1538	0.1869	0.0088
uid63403	0.224551	0.0534	0.0822	0.1265	0.0024
uid59077	0.224553	0.0545	0.0947	0.1447	0.0094
uid84295	0.224561	0.1059	0.1728	0.1677	0.0087
uid57633	0.224567	0.1729	0.2374	0.2063	0.0238
uid158053	0.224568	0.1713	0.2414	0.1953	0.0000
uid60161	0.224573	0.1268	0.2096	0.2272	0.0205
uid162017	0.224588	0.0883	0.1288	0.1380	0.0063
uid62159	0.224588	0.1235	0.1783	0.1903	0.0244
uid161975	0.224596	0.0908	0.1388	0.1688	0.0152
uid59411	0.224602	0.1093	0.1764	0.1714	0.0152
uid58505	0.224616	0.0547	0.0753	0.1260	0.0053
uid158063	0.224619	0.1713	0.2452	0.1987	0.0000
uid63605	0.224622	0.0882	0.1286	0.1320	0.0058
uid59381	0.224643	0.0961	0.1456	0.1738	0.0168
uid58937	0.224652	0.0827	0.1531	0.1607	0.0126
uid58487	0.224652	0.0754	0.1215	0.1684	0.0094
uid60583	0.224654	0.1115	0.1654	0.2014	0.0081
uid59293	0.224656	0.1917	0.2855	0.2567	0.0186
uid158057	0.224664	0.1706	0.2425	0.1973	0.0000
uid159857	0.224667	0.1956	0.2958	0.2607	0.0131
uid58371	0.224679	0.0641	0.1068	0.1492	0.0095
uid57697	0.224685	0.1918	0.2854	0.2567	0.0186
uid57691	0.224732	0.1096	0.1734	0.1791	0.0085
uid163995	0.224740	0.0933	0.1354	0.1717	0.0132
uid77027	0.224743	0.0657	0.1143	0.1580	0.0038
uid59007	0.224760	0.1132	0.1667	0.1966	0.0115
uid158071	0.224771	0.0751	0.1251	0.1634	0.0111
uid163151	0.224793	0.1810	0.2917	0.2538	0.0333
uid58703	0.224798	0.0659	0.1061	0.1486	0.0059
uid58037	0.224813	0.0771	0.1254	0.1627	0.0099
uid42519	0.224834	0.0713	0.1099	0.1581	0.0078
uid89395	0.224844	0.0925	0.1592	0.1858	0.0095
uid162153	0.224845	0.0960	0.1407	0.1801	0.0136
uid196851	0.224856	0.1706	0.2439	0.1968	0.0114
uid74431	0.224859	0.1300	0.2009	0.2131	0.0150
uid205422	0.224871	0.1177	0.1861	0.2030	0.0074
uid59033	0.224883	0.1186	0.1870	0.1835	0.0059
uid40659	0.224902	0.0994	0.1473	0.1707	0.0127
uid51607	0.224910	0.1902	0.2857	0.2669	0.0082
uid58509	0.224910	0.1399	0.2250	0.2111	0.0160
uid57605	0.224917	0.0906	0.1481	0.1637	0.0095
uid188478	0.224947	0.0751	0.1211	0.1586	0.0108
uid184818	0.224949	0.1761	0.2591	0.2620	0.0193
uid162057	0.224950	0.0787	0.1277	0.1260	0.0066
uid58387	0.224952	0.0833	0.1400	0.1716	0.0092
uid181998	0.224990	0.1868	0.2677	0.2197	0.0167
uid54719	0.224993	0.0598	0.1051	0.1393	0.0055
uid41021	0.225006	0.0961	0.1406	0.1753	0.0177
uid57619	0.225008	0.0727	0.1143	0.1601	0.0107
uid48643	0.225011	0.1213	0.1850	0.2062	0.0022
uid57931	0.225014	0.0651	0.1075	0.1524	0.0058
uid161991	0.225014	0.0988	0.1447	0.1768	0.0173
uid61641	0.225037	0.1124	0.1127	0.1060	0.0000
uid86887	0.225037	0.1151	0.1651	0.1799	0.0134
uid58047	0.225044	0.0726	0.1185	0.1519	0.0146
uid57733	0.225051	0.0736	0.1226	0.1681	0.0083
uid58391	0.225066	0.0753	0.1227	0.1698	0.0101
uid58217	0.225069	0.0993	0.1471	0.1731	0.0143
uid58607	0.225096	0.0753	0.1240	0.1641	0.0109
uid49957	0.225105	0.1231	0.1888	0.2090	0.0321
uid193703	0.225108	0.0767	0.1316	0.1620	0.0079
uid57781	0.225126	0.0929	0.1346	0.1728	0.0132
uid58191	0.225157	0.1060	0.1576	0.1841	0.0147
uid58803	0.225193	0.1022	0.1479	0.1769	0.0167
uid55845	0.225218	0.0539	0.0833	0.1321	0.0070
uid58631	0.225223	0.0972	0.1493	0.1748	0.0167
uid58015	0.225224	0.0963	0.1136	0.1054	0.0000
uid46655	0.225231	0.0941	0.1392	0.1751	0.0135
uid58681	0.225231	0.1616	0.2157	0.1920	0.0294
uid58623	0.225233	0.0901	0.1357	0.1681	0.0155
uid59245	0.225240	0.1025	0.1466	0.1762	0.0164
uid62979	0.225243	0.0910	0.1368	0.1647	0.0139
uid84309	0.225257	0.1068	0.1732	0.1748	0.0086
uid58141	0.225292	0.0829	0.1333	0.1607	0.0031
uid196850	0.225299	0.1681	0.2410	0.1939	0.0111
uid158051	0.225307	0.1716	0.2456	0.1944	0.0000
uid205540	0.225320	0.0911	0.1386	0.1672	0.0108
uid161993	0.225322	0.0974	0.1439	0.1749	0.0140
uid168258	0.225322	0.1117	0.1746	0.1665	0.0109
uid162139	0.225332	0.0925	0.1394	0.1702	0.0157
uid47509	0.225347	0.0761	0.1300	0.1516	0.0044
uid59377	0.225352	0.0968	0.1439	0.1701	0.0141
uid59221	0.225358	0.0901	0.1549	0.1800	0.0161
uid41023	0.225359	0.0993	0.1426	0.1743	0.0141
uid61587	0.225361	0.1109	0.1873	0.1855	0.0147
uid58687	0.225374	0.1921	0.2681	0.2276	0.0114
uid158073	0.225409	0.0744	0.1253	0.1651	0.0109
uid66323	0.225418	0.1030	0.1519	0.1822	0.0137
uid41935	0.225419	0.0676	0.1247	0.1565	0.0100
uid72479	0.225427	0.1328	0.1910	0.2042	0.0137
uid159539	0.225431	0.1302	0.2044	0.2217	0.0072
uid162115	0.225459	0.0920	0.1395	0.1726	0.0156
uid58383	0.225461	0.0807	0.1338	0.1697	0.0089
uid158159	0.225462	0.1719	0.2480	0.2075	0.0114
uid46257	0.225483	0.0930	0.1499	0.1743	0.0086
uid61613	0.225483	0.1160	0.1847	0.1989	0.0048
uid58531	0.225490	0.0910	0.1404	0.1722	0.0142
uid58939	0.225496	0.1941	0.2612	0.2237	0.0132
uid58661	0.225514	0.1381	0.2205	0.2142	0.0195
uid57865	0.225521	0.0530	0.0789	0.1208	0.0040
uid158065	0.225522	0.1717	0.2444	0.1926	0.0000
uid58393	0.225540	0.1010	0.1467	0.1728	0.0125
uid89383	0.225548	0.1756	0.2476	0.2069	0.0227
uid161949	0.225569	0.1033	0.1477	0.1784	0.0170
uid189951	0.225582	0.1529	0.2250	0.1873	0.0144
uid82373	0.225592	0.0678	0.1048	0.1484	0.0059
uid58723	0.225594	0.0881	0.1375	0.1725	0.0094
uid57741	0.225596	0.0854	0.1304	0.1714	0.0073
uid57863	0.225602	0.0676	0.1084	0.1345	0.0015
uid158851	0.225606	0.0541	0.0783	0.1327	0.0095
uid58385	0.225612	0.0789	0.1333	0.1658	0.0087
uid40861	0.225655	0.0559	0.0850	0.1272	0.0064
uid161951	0.225660	0.1008	0.1438	0.1739	0.0158
uid62003	0.225676	0.0988	0.1574	0.1723	0.0110
uid86751	0.225678	0.1797	0.2559	0.2097	0.0222
uid59391	0.225699	0.1014	0.1476	0.1750	0.0159
uid189953	0.225703	0.1148	0.1784	0.1904	0.0182
uid59243	0.225708	0.1031	0.1675	0.1876	0.0128
uid47317	0.225716	0.0777	0.1276	0.1675	0.0114
uid81783	0.225717	0.1373	0.2117	0.2265	0.0307
uid48821	0.225741	0.0850	0.1476	0.1786	0.0059
uid57921	0.225743	0.1144	0.1750	0.1900	0.0132
uid58941	0.225750	0.0552	0.0893	0.1303	0.0069
uid161947	0.225764	0.1028	0.1478	0.1780	0.0169
uid67319	0.225765	0.0644	0.1043	0.1459	0.0057
uid50119	0.225768	0.1271	0.1804	0.1996	0.0167
uid58583	0.225774	0.1055	0.1543	0.1798	0.0140
uid158535	0.225796	0.3064	0.3858	0.3111	0.0000
uid52535	0.225799	0.3884	0.4737	0.4525	0.0000
uid58721	0.225804	0.1115	0.1601	0.1996	0.0148
uid58161	0.225805	0.1805	0.2448	0.2149	0.0256
uid156881	0.225819	0.1118	0.1623	0.1795	0.0134
uid158119	0.225819	0.0789	0.1295	0.1704	0.0081
uid61617	0.225829	0.0821	0.1450	0.1557	0.0113
uid84387	0.225851	0.0739	0.1167	0.1588	0.0115
uid86653	0.225874	0.1749	0.2488	0.2103	0.0114
uid59057	0.225876	0.1160	0.1774	0.1884	0.0058
uid59295	0.225899	0.0644	0.1016	0.1480	0.0104
uid41819	0.225905	0.1210	0.1893	0.1982	0.0112
uid60621	0.225905	0.0909	0.1351	0.1362	0.0163
uid57779	0.225911	0.1003	0.1440	0.1742	0.0157
uid57621	0.225919	0.0806	0.1298	0.1669	0.0083
uid161931	0.225928	0.0996	0.1445	0.1747	0.0157
uid54341	0.225948	0.1906	0.2553	0.2158	0.0120
uid58149	0.225955	0.0754	0.1383	0.1646	0.0112
uid162051	0.225962	0.0989	0.1427	0.1723	0.0153
uid58197	0.225988	0.1346	0.1880	0.1886	0.0176
uid186548	0.225991	0.1854	0.2862	0.2536	0.0132
uid198767	0.226019	0.2265	0.2924	0.2424	0.0000
uid162099	0.226052	0.1018	0.1470	0.1722	0.0143
uid88069	0.226054	0.1743	0.2496	0.2098	0.0115
uid47085	0.226065	0.1282	0.1893	0.2111	0.0152
uid58507	0.226065	0.1354	0.2233	0.2087	0.0176
uid193705	0.226067	0.1016	0.1462	0.1748	0.0116
uid42497	0.226082	0.0706	0.1124	0.1555	0.0072
uid167487	0.226084	0.0731	0.1279	0.1598	0.0115
uid171958	0.226098	0.0667	0.1058	0.1507	0.0069
uid59353	0.226099	0.0898	0.1305	0.1665	0.0073
uid58433	0.226133	0.1544	0.2286	0.2202	0.0092
uid89379	0.226139	0.1871	0.2537	0.2209	0.0121
uid58247	0.226162	0.1287	0.1914	0.1884	0.0141
uid46531	0.226172	0.0574	0.1017	0.1549	0.0079
uid82369	0.226178	0.1754	0.2529	0.2043	0.0119
uid40821	0.226208	0.0919	0.1341	0.1718	0.0150
uid57701	0.226241	0.0688	0.1082	0.1534	0.0070
uid57725	0.226244	0.0795	0.1367	0.1660	0.0088
uid58991	0.226247	0.0512	0.0724	0.1193	0.0056
uid161161	0.226260	0.0497	0.0949	0.1141	0.0039
uid59231	0.226272	0.1249	0.1726	0.1751	0.0150
uid172463	0.226284	0.0841	0.1311	0.1679	0.0126
uid57685	0.226290	0.0822	0.1210	0.1204	0.0066
uid175469	0.226293	0.1873	0.2904	0.2562	0.0130
uid58745	0.226303	0.1120	0.1637	0.1972	0.0143
uid86655	0.226309	0.1751	0.2488	0.2108	0.0115
uid64753	0.226314	0.0725	0.1110	0.1500	0.0073
uid86659	0.226317	0.1741	0.2484	0.2113	0.0115
uid47079	0.226322	0.1316	0.1965	0.2100	0.0196
uid86657	0.226322	0.1743	0.2496	0.2113	0.0115
uid47323	0.226351	0.1073	0.1755	0.1791	0.0117
uid58609	0.226355	0.0769	0.1263	0.1665	0.0095
uid58541	0.226363	0.0904	0.1398	0.1698	0.0148
uid58265	0.226380	0.1202	0.1765	0.1988	0.0100
uid186549	0.226394	0.0749	0.1260	0.1644	0.0066
uid57687	0.226411	0.0871	0.1346	0.1262	0.0065
uid58551	0.226416	0.1018	0.1497	0.1720	0.0066
uid58905	0.226432	0.0555	0.0905	0.1299	0.0069
uid59437	0.226440	0.0567	0.0947	0.1402	0.0095
uid162217	0.226454	0.1990	0.2390	0.2358	0.0000
uid57855	0.226456	0.1009	0.1516	0.1856	0.0111
uid187411	0.226459	0.0789	0.1239	0.1683	0.0096
uid58799	0.226467	0.1782	0.2488	0.2047	0.0118
uid162179	0.226478	0.1515	0.2197	0.2256	0.0113
uid174151	0.226480	0.0712	0.1125	0.1536	0.0111
uid89373	0.226485	0.1862	0.2555	0.2216	0.0121
uid58157	0.226486	0.0749	0.1225	0.1645	0.0122
uid62947	0.226518	0.0759	0.1244	0.1643	0.0116
uid75113	0.226527	0.1236	0.2009	0.2048	0.0090
uid60727	0.226529	0.1872	0.2905	0.2536	0.0129
uid55403	0.226568	0.1588	0.2462	0.2167	0.0136
uid57759	0.226571	0.1242	0.2031	0.1736	0.0079
uid57951	0.226575	0.2515	0.3143	0.2667	0.0316
uid58063	0.226590	0.1730	0.2427	0.1992	0.0000
uid57875	0.226592	0.0775	0.1280	0.1669	0.0081
uid66779	0.226598	0.0722	0.1390	0.1565	0.0048
uid88067	0.226602	0.1733	0.2460	0.2079	0.0222
uid57591	0.226603	0.0695	0.1155	0.1550	0.0090
uid158135	0.226608	0.1246	0.1766	0.1915	0.0083
uid58697	0.226612	0.0684	0.1102	0.1504	0.0089
uid59301	0.226612	0.1723	0.2601	0.2095	0.0114
uid73963	0.226614	0.1736	0.2508	0.2063	0.0114
uid198768	0.226623	0.2222	0.2912	0.2435	0.0096
uid159233	0.226640	0.1053	0.1527	0.1817	0.0134
uid59327	0.226645	0.1932	0.2425	0.2244	0.0053
uid58027	0.226662	0.1736	0.2451	0.2091	0.0120
uid42521	0.226679	0.0559	0.0856	0.1357	0.0050
uid162047	0.226699	0.0919	0.1424	0.1706	0.0139
uid162049	0.226699	0.0919	0.1424	0.1710	0.0139
uid161929	0.226737	0.0816	0.1298	0.1279	0.0088
uid58619	0.226746	0.0786	0.1259	0.1672	0.0111
uid58269	0.226747	0.0500	0.0610	0.1048	0.0023
uid160233	0.226761	0.0960	0.1371	0.1411	0.0122
uid158167	0.226792	0.0554	0.0855	0.1360	0.0073
uid58951	0.226802	0.0633	0.1120	0.1636	0.0065
uid59215	0.226810	0.1482	0.2152	0.2047	0.0038
uid158357	0.226811	0.1731	0.2440	0.2022	0.0000
uid185308	0.226829	0.3040	0.3698	0.3210	0.0127
uid158161	0.226830	0.1731	0.2448	0.2022	0.0000
uid158039	0.226833	0.1695	0.2403	0.2122	0.0222
uid182931	0.226853	0.1208	0.1940	0.2036	0.0097
uid159611	0.226853	0.1954	0.2394	0.2268	0.0000
uid58257	0.226863	0.1283	0.1857	0.2100	0.0143
uid58443	0.226871	0.0802	0.1333	0.1587	0.0089
uid53251	0.226877	0.1221	0.1932	0.2142	0.0405
uid67501	0.226898	0.0987	0.1663	0.1811	0.0090
uid86861	0.226900	0.0741	0.1155	0.1614	0.0101
uid46663	0.226917	0.0626	0.1076	0.1578	0.0084
uid50427	0.226940	0.0566	0.0944	0.1348	0.0060
uid54699	0.226950	0.0685	0.1079	0.1383	0.0053
uid58705	0.226963	0.1148	0.1765	0.2041	0.0122
uid58203	0.226965	0.0850	0.1514	0.1832	0.0111
uid162511	0.226965	0.0728	0.1211	0.1660	0.0101
uid68103	0.226973	0.0816	0.1268	0.1680	0.0097
uid62907	0.226992	0.1047	0.1509	0.1769	0.0132
uid61593	0.226996	0.1020	0.1596	0.1885	0.0109
uid58243	0.226997	0.2547	0.3214	0.2796	0.0000
uid59073	0.227013	0.0692	0.1090	0.1522	0.0117
uid48363	0.227027	0.0796	0.1229	0.1708	0.0137
uid164779	0.227052	0.1922	0.2815	0.2396	0.0265
uid159869	0.227054	0.0973	0.1399	0.1734	0.0048
uid58425	0.227056	0.0965	0.1385	0.1725	0.0047
uid49133	0.227073	0.1138	0.1724	0.1958	0.0050
uid62905	0.227077	0.1097	0.1714	0.1799	0.0053
uid58399	0.227079	0.1154	0.1830	0.1906	0.0217
uid70839	0.227095	0.1650	0.2533	0.2000	0.0118
uid162043	0.227108	0.0907	0.1407	0.1678	0.0151
uid167994	0.227110	0.1138	0.1819	0.1903	0.0101
uid48073	0.227112	0.1348	0.1997	0.2360	0.0262
uid50551	0.227119	0.1176	0.1808	0.2072	0.0219
uid58485	0.227127	0.0804	0.1310	0.1670	0.0099
uid158693	0.227135	0.0627	0.1036	0.1456	0.0076
uid195604	0.227140	0.1351	0.2099	0.2169	0.0095
uid61247	0.227146	0.1252	0.1886	0.1952	0.0156
uid179069	0.227181	0.0958	0.1662	0.1827	0.0099
uid159657	0.227183	0.1194	0.1861	0.1955	0.0113
uid162007	0.227189	0.0924	0.1429	0.1718	0.0156
uid57601	0.227199	0.0538	0.0796	0.1215	0.0066
uid59969	0.227210	0.0856	0.1299	0.1731	0.0108
uid162013	0.227211	0.1854	0.2893	0.2515	0.0201
uid175778	0.227213	0.1150	0.1385	0.1423	0.0117
uid161973	0.227216	0.1864	0.2525	0.2189	0.0116
uid65447	0.227220	0.0738	0.1203	0.1486	0.0093
uid58591	0.227231	0.1375	0.1965	0.1789	0.0133
uid58557	0.227232	0.1356	0.2024	0.2121	0.0187
uid59297	0.227244	0.0739	0.1106	0.1583	0.0070
uid49531	0.227267	0.1869	0.2553	0.2387	0.0053
uid165185	0.227272	0.0753	0.1236	0.1584	0.0072
uid179904	0.227272	0.1453	0.2168	0.2191	0.0200
uid174439	0.227274	0.0992	0.1396	0.1423	0.0091
uid58729	0.227278	0.0546	0.0947	0.1456	0.0133
uid58245	0.227278	0.2545	0.3269	0.2805	0.0000
uid58305	0.227285	0.1257	0.1991	0.1941	0.0137
uid58999	0.227307	0.1896	0.2646	0.2237	0.0173
uid67253	0.227317	0.0847	0.1461	0.1736	0.0092
uid43725	0.227319	0.0978	0.1660	0.1859	0.0090
uid159987	0.227330	0.1981	0.2486	0.2264	0.0000
uid41863	0.227345	0.0895	0.1291	0.1296	0.0094
uid86913	0.227360	0.0621	0.1071	0.1519	0.0102
uid198431	0.227378	0.0654	0.1028	0.1502	0.0068
uid87001	0.227384	0.1086	0.1641	0.1881	0.0188
uid57851	0.227398	0.2194	0.2810	0.2358	0.0093
uid66595	0.227418	0.1159	0.1807	0.1978	0.0119
uid78933	0.227425	0.0958	0.1386	0.1717	0.0046
uid59075	0.227444	0.1088	0.1840	0.1830	0.0145
uid58811	0.227452	0.1838	0.2569	0.2225	0.0120
uid158537	0.227457	0.0787	0.1294	0.1665	0.0114
uid58617	0.227482	0.0921	0.1392	0.1695	0.0120
uid70155	0.227503	0.1045	0.1605	0.1847	0.0134
uid203392	0.227503	0.1054	0.1027	0.1095	0.0000
uid49953	0.227505	0.0849	0.1309	0.1602	0.0131
uid197193	0.227509	0.1234	0.1707	0.1695	0.0148
uid49469	0.227513	0.1298	0.1970	0.1935	0.0128
uid58115	0.227513	0.1694	0.2208	0.2010	0.0082
uid59403	0.227519	0.1224	0.1922	0.2005	0.0068
uid65787	0.227541	0.0881	0.1446	0.1533	0.0094
uid59371	0.227579	0.2089	0.2761	0.2274	0.0090
uid57793	0.227583	0.1096	0.1654	0.1918	0.0153
uid58013	0.227608	0.2585	0.3220	0.2801	0.0000
uid178014	0.227612	NA	NA	NA	NA
uid58685	0.227635	0.2012	0.2396	0.2300	0.0000
uid58891	0.227641	0.1266	0.1691	0.1742	0.0120
uid58565	0.227646	0.0847	0.1452	0.1732	0.0073
uid58081	0.227647	0.0766	0.1239	0.1685	0.0088
uid59355	0.227650	0.0953	0.1391	0.1704	0.0047
uid162181	0.227653	0.0726	0.1132	0.1559	0.0103
uid58329	0.227656	0.3022	0.3592	0.3149	0.0125
uid59283	0.227658	0.3061	0.3586	0.3091	0.0000
uid62101	0.227658	0.0569	0.0828	0.1241	0.0061
uid58909	0.227660	0.0683	0.1105	0.1505	0.0088
uid162207	0.227703	0.1930	0.2431	0.2294	0.0000
uid57623	0.227706	0.0954	0.1401	0.1690	0.0047
uid201037	0.227706	0.0647	0.1152	0.1581	0.0094
uid68741	0.227707	0.5000	0.4583	0.4531	0.0000
uid57973	0.227721	0.1100	0.1661	0.1891	0.0154
uid57583	0.227726	0.0555	0.0982	0.1204	0.0160
uid58389	0.227744	0.0733	0.1216	0.1659	0.0100
uid159519	0.227745	0.5000	0.4583	0.4531	0.0000
uid168256	0.227758	0.1737	0.2547	0.2471	0.0168
uid53541	0.227766	0.1923	0.2437	0.2270	0.0000
uid89387	0.227770	0.1142	0.1864	0.1926	0.0131
uid174512	0.227785	0.1480	0.2274	0.1859	0.0110
uid170255	0.227792	0.1233	0.1685	0.1657	0.0149
uid157999	0.227838	0.1498	0.2352	0.2292	0.0174
uid162107	0.227844	0.1830	0.2552	0.2264	0.0259
uid161927	0.227846	0.1183	0.1720	0.1993	0.0121
uid58483	0.227851	0.0783	0.1143	0.1583	0.0133
uid57653	0.227857	0.0689	0.1191	0.1419	0.0085
uid57969	0.227876	0.0848	0.1254	0.1689	0.0090
uid58481	0.227887	0.1074	0.1661	0.1634	0.0092
uid168180	0.227891	0.1882	0.2856	0.2921	0.0298
uid72793	0.227915	0.0728	0.1149	0.1581	0.0098
uid161935	0.227923	0.1018	0.1521	0.1395	0.0098
uid177080	0.227960	0.0589	0.1065	0.1623	0.0066
uid73771	0.227969	0.1332	0.1802	0.1675	0.0153
uid59279	0.227971	0.1304	0.2092	0.2036	0.0222
uid59305	0.228024	0.1899	0.2376	0.2168	0.0000
uid201427	0.228027	0.1097	0.1664	0.1888	0.0191
uid158375	0.228052	0.1304	0.2092	0.2036	0.0222
uid158383	0.228052	0.1305	0.2092	0.2036	0.0222
uid158379	0.228052	0.1304	0.2092	0.2036	0.0222
uid158373	0.228052	0.1305	0.2100	0.2036	0.0222
uid158531	0.228052	0.1305	0.2092	0.2036	0.0222
uid66301	0.228054	0.0623	0.1066	0.1451	0.0083
uid158381	0.228071	0.1304	0.2092	0.2040	0.0222
uid205256	0.228073	0.1503	0.2257	0.2139	0.0107
uid58123	0.228096	0.1544	0.2595	0.2294	0.0143
uid59083	0.228098	0.1427	0.1995	0.2114	0.0188
uid58983	0.228101	0.0570	0.1045	0.1505	0.0089
uid68689	0.228105	0.0616	0.1059	0.1503	0.0129
uid59019	0.228110	0.0658	0.1096	0.1524	0.0050
uid162147	0.228123	0.0692	0.1116	0.1519	0.0081
uid58295	0.228142	0.1346	0.2180	0.2123	0.0139
uid165869	0.228160	0.2345	0.2752	0.2483	0.0000
uid168322	0.228187	0.0942	0.1540	0.1707	0.0114
uid82931	0.228189	0.0525	0.0888	0.1388	0.0082
uid58087	0.228202	0.1501	0.2268	0.2143	0.0107
uid58369	0.228217	0.0628	0.1037	0.1483	0.0091
uid54701	0.228220	0.0687	0.1103	0.1388	0.0056
uid158377	0.228222	0.1328	0.2129	0.2086	0.0231
uid42975	0.228258	0.0638	0.1073	0.1521	0.0120
uid57991	0.228277	0.1046	0.1524	0.1774	0.0134
uid159639	0.228278	0.2064	0.2578	0.2355	0.0000
uid164001	0.228280	0.1107	0.1742	0.1922	0.0123
uid59343	0.228287	0.0986	0.1455	0.1756	0.0142
uid72801	0.228294	0.1093	0.1566	0.1611	0.0125
uid187277	0.228295	0.0987	0.1437	0.1738	0.0158
uid50385	0.228295	0.0909	0.1400	0.1471	0.0163
uid46253	0.228305	0.0635	0.1052	0.1528	0.0133
uid60487	0.228314	0.1298	0.2052	0.2197	0.0110
uid53509	0.228357	0.0906	0.1468	0.1701	0.0137
uid60171	0.228361	0.0855	0.1411	0.1706	0.0086
uid197217	0.228367	0.0639	0.1180	0.1578	0.0093
uid89389	0.228386	0.0950	0.1390	0.1691	0.0047
uid174335	0.228407	0.0644	0.1003	0.1479	0.0109
uid58489	0.228407	0.0918	0.1500	0.1771	0.0080
uid62103	0.228409	0.1241	0.1700	0.1630	0.0148
uid59155	0.228417	0.0968	0.1544	0.1672	0.0079
uid58303	0.228429	0.0659	0.1086	0.1554	0.0087
uid62243	0.228432	0.0850	0.1241	0.1620	0.0067
uid59271	0.228439	0.1394	0.1976	0.2075	0.0180
uid61599	0.228446	0.1109	0.1749	0.1950	0.0140
uid58517	0.228461	0.1950	0.2415	0.2247	0.0052
uid201479	0.228481	0.0827	0.1199	0.1216	0.0064
uid63345	0.228488	0.0876	0.1557	0.1696	0.0189
uid57589	0.228496	0.1856	0.2537	0.2209	0.0123
uid58693	0.228498	0.1854	0.2534	0.2222	0.0125
uid185180	0.228498	0.0892	0.1417	0.1745	0.0100
uid57843	0.228506	0.0746	0.1215	0.1676	0.0110
uid47507	0.228521	0.1599	0.2506	0.2650	0.0153
uid203028	0.228532	0.1997	0.2411	0.2308	0.0000
uid62909	0.228557	0.0840	0.1223	0.1608	0.0067
uid51377	0.228570	0.2088	0.3233	0.3111	0.0395
uid159693	0.228582	0.0985	0.1478	0.1735	0.0131
uid77127	0.228623	0.3275	0.4222	0.3713	0.0000
uid158685	0.228627	0.1350	0.1954	0.2136	0.0211
uid42501	0.228645	0.0673	0.1190	0.1652	0.0070
uid58029	0.228660	0.0750	0.1255	0.1211	0.0096
uid66303	0.228667	0.0649	0.1051	0.1444	0.0079
uid176684	0.228672	0.0781	0.1287	0.1266	0.0108
uid58765	0.228679	0.1367	0.1919	0.2140	0.0203
uid162213	0.228687	0.1987	0.2484	0.2232	0.0000
uid184820	0.228701	0.0915	0.1415	0.1743	0.0143
uid58099	0.228711	0.0681	0.1111	0.1552	0.0060
uid162209	0.228747	0.1896	0.2412	0.2204	0.0000
uid66307	0.228785	0.0812	0.1299	0.1614	0.0144
uid59387	0.228795	0.0958	0.1401	0.1704	0.0046
uid197194	0.228807	0.1370	0.1847	0.1716	0.0154
uid68021	0.228817	0.0713	0.1128	0.1186	0.0130
uid57771	0.228829	0.1312	0.1811	0.1721	0.0118
uid67351	0.228833	0.0825	0.1299	0.1663	0.0118
uid180867	0.228843	0.1071	0.1635	0.1910	0.0147
uid52597	0.228845	0.1469	0.2287	0.2206	0.0120
uid67383	0.228857	0.1356	0.2001	0.2162	0.0101
uid161923	0.228883	0.1334	0.1921	0.1797	0.0121
uid175523	0.228913	0.1103	0.1782	0.1910	0.0142
uid59375	0.228931	0.1031	0.1591	0.1863	0.0123
uid57625	0.228932	0.1469	0.1883	0.1915	0.0136
uid58843	0.228935	0.0543	0.0991	0.1301	0.0073
uid58769	0.228936	0.0597	0.1021	0.1479	0.0089
uid59365	0.228944	0.1456	0.2142	0.2184	0.0181
uid52537	0.228948	0.0657	0.1033	0.1496	0.0061
uid73413	0.228951	0.1011	0.1503	0.1381	0.0095
uid188480	0.228956	0.0750	0.1241	0.1522	0.0073
uid58701	0.228965	0.0684	0.1080	0.1522	0.0077
uid48809	0.228974	0.1835	0.2646	0.2305	0.0140
uid162739	0.228977	0.1359	0.1924	0.2125	0.0203
uid161925	0.228978	0.1903	0.2388	0.2259	0.0000
uid59433	0.228982	0.1280	0.1949	0.2049	0.0186
uid86647	0.228988	0.1293	0.1859	0.1790	0.0115
uid75107	0.229042	0.0979	0.1552	0.1774	0.0126
uid182202	0.229071	0.2033	0.2545	0.2336	0.0000
uid58727	0.229103	0.0824	0.1218	0.1738	0.0125
uid57635	0.229106	0.1479	0.2325	0.1845	0.0107
uid158677	0.229110	0.1369	0.1925	0.2112	0.0201
uid58341	0.229118	0.1239	0.1793	0.2020	0.0140
uid57801	0.229121	0.0604	0.1099	0.1609	0.0064
uid58611	0.229146	0.1557	0.2301	0.2233	0.0157
uid176498	0.229158	0.1345	0.1930	0.2095	0.0206
uid58007	0.229160	0.0869	0.1249	0.1632	0.0103
uid58985	0.229162	0.1580	0.2272	0.2235	0.0191
uid163997	0.229200	0.0863	0.1369	0.1471	0.0138
uid196849	0.229203	0.0660	0.1200	0.1541	0.0085
uid57913	0.229212	0.3107	0.3663	0.3236	0.0000
uid53539	0.229248	0.1910	0.2419	0.2223	0.0000
uid57789	0.229260	0.1952	0.2393	0.2218	0.0000
uid54715	0.229289	0.0722	0.1206	0.1481	0.0093
uid59071	0.229293	0.0981	0.1680	0.1738	0.0152
uid58325	0.229311	0.0631	0.1015	0.1469	0.0115
uid58233	0.229315	0.1126	0.1663	0.1706	0.0219
uid89385	0.229325	0.1114	0.1809	0.1923	0.0132
uid170732	0.229326	0.1080	0.1779	0.1848	0.0048
uid59269	0.229330	0.1085	0.1648	0.1823	0.0169
uid82347	0.229371	0.0840	0.1236	0.1620	0.0054
uid58995	0.229371	0.0671	0.1103	0.1462	0.0071
uid58845	0.229390	0.0627	0.1089	0.1431	0.0077
uid75101	0.229404	0.0559	0.0899	0.1290	0.0067
uid158509	0.229418	0.0664	0.1115	0.1610	0.0101
uid161145	0.229420	0.1930	0.2542	0.2210	0.0000
uid57949	0.229423	0.1189	0.1746	0.2068	0.0097
uid58201	0.229430	0.1078	0.1665	0.1825	0.0187
uid59417	0.229441	0.0869	0.1271	0.1191	0.0088
uid162105	0.229446	0.1677	0.2406	0.2110	0.0190
uid62715	0.229455	0.0585	0.0931	0.1406	0.0042
uid193657	0.229466	0.0580	0.1045	0.1552	0.0063
uid43327	0.229467	0.0711	0.1161	0.1466	0.0075
uid177713	0.229530	0.1328	0.2080	0.2143	0.0152
uid58967	0.229546	0.2224	0.3088	0.2860	0.0185
uid59097	0.229552	0.1056	0.1603	0.1817	0.0178
uid59047	0.229554	0.0653	0.1117	0.1484	0.0075
uid58143	0.229569	0.0806	0.1267	0.1633	0.0115
uid68279	0.229584	0.0822	0.1351	0.1538	0.0085
uid65087	0.229590	0.0712	0.1227	0.1502	0.0080
uid86855	0.229608	0.0650	0.1013	0.1513	0.0069
uid58949	0.229613	0.2081	0.2800	0.2596	0.0242
uid58017	0.229635	0.1098	0.1602	0.1831	0.0147
uid57745	0.229639	0.1419	0.2110	0.1763	0.0185
uid167583	0.229686	0.0789	0.1257	0.1690	0.0125
uid43465	0.229696	0.0599	0.1066	0.1598	0.0064
uid58345	0.229714	0.1226	0.1818	0.2092	0.0173
uid59423	0.229729	0.1117	0.1748	0.1915	0.0084
uid59421	0.229730	0.0991	0.1588	0.1827	0.0098
uid183485	0.229783	0.0966	0.1453	0.1724	0.0138
uid74393	0.229793	0.0583	0.1059	0.1350	0.0051
uid58343	0.229799	0.1230	0.1794	0.2108	0.0153
uid59063	0.229803	0.1084	0.1614	0.1818	0.0151
uid81627	0.229816	0.1065	0.1549	0.1770	0.0085
uid59285	0.229817	0.3068	0.3626	0.3114	0.0000
uid81083	0.229819	0.3559	0.4095	0.3825	0.0000
uid158847	0.229840	0.3038	0.3567	0.3111	0.0000
uid58351	0.229857	0.1783	0.2474	0.2434	0.0135
uid184822	0.229859	0.0933	0.1339	0.1755	0.0137
uid203025	0.229897	0.2051	0.2614	0.2242	0.0066
uid58283	0.229900	0.1125	0.1789	0.1940	0.0122
uid157997	0.229932	0.0707	0.1208	0.1699	0.0083
uid42523	0.229934	0.0602	0.1018	0.1496	0.0106
uid158533	0.229940	0.3028	0.3778	0.3209	0.0000
uid48825	0.229941	0.1087	0.1843	0.1903	0.0123
uid159991	0.229950	0.1937	0.2436	0.2242	0.0000
uid46085	0.229953	0.0515	0.0832	0.1224	0.0061
uid165871	0.229959	0.0739	0.1200	0.1576	0.0105
uid58261	0.229972	0.1137	0.1695	0.2017	0.0126
uid58491	0.229975	0.0921	0.1530	0.1789	0.0094
uid174072	0.229978	0.1501	0.2343	0.2183	0.0169
uid87037	0.229991	0.0664	0.1074	0.1501	0.0072
uid203026	0.230028	0.2062	0.2517	0.2342	0.0000
uid52601	0.230041	0.1203	0.1753	0.2038	0.0109
uid13791	0.230077	0.0639	0.1006	0.1480	0.0090
uid58439	0.230085	0.0655	0.1145	0.1476	0.0083
uid58447	0.230088	0.0859	0.1526	0.1612	0.0193
uid170256	0.230101	0.0670	0.1057	0.1554	0.0074
uid194119	0.230142	0.1098	0.1669	0.1686	0.0096
uid162205	0.230160	0.1935	0.2415	0.2303	0.0000
uid71153	0.230188	0.0813	0.1269	0.1370	0.0054
uid158679	0.230210	0.1352	0.1916	0.2129	0.0200
uid197218	0.230218	0.1343	0.2060	0.2098	0.0107
uid185181	0.230237	0.0832	0.1288	0.1662	0.0126
uid43209	0.230239	0.1150	0.1661	0.2032	0.0080
uid57987	0.230265	0.0877	0.1376	0.1254	0.0066
uid58465	0.230268	0.0943	0.1581	0.1847	0.0099
uid58349	0.230270	0.1234	0.1767	0.2028	0.0108
uid58395	0.230297	0.1014	0.1486	0.1757	0.0177
uid59413	0.230326	0.1585	0.2463	0.2371	0.0273
uid72795	0.230326	0.0973	0.1522	0.1696	0.0074
uid58071	0.230330	0.2506	0.3201	0.2872	0.0112
uid61615	0.230333	0.0742	0.1266	0.1618	0.0120
uid59005	0.230343	0.1222	0.1957	0.2023	0.0099
uid66607	0.230346	0.1053	0.1701	0.1820	0.0167
uid182733	0.230347	0.0725	0.1196	0.1549	0.0099
uid57953	0.230377	0.0651	0.1089	0.1550	0.0104
uid59405	0.230385	0.1384	0.2150	0.1875	0.0047
uid46219	0.230393	0.0738	0.1209	0.1176	0.0205
uid49313	0.230393	0.0830	0.1329	0.1404	0.0136
uid59227	0.230408	0.1892	0.2511	0.2088	0.0211
uid58459	0.230421	0.1345	0.1971	0.2000	0.0146
uid162133	0.230431	0.0913	0.1502	0.1774	0.0125
uid59273	0.230446	0.1299	0.1699	0.1715	0.0108
uid57955	0.230463	0.0529	0.0690	0.1167	0.0057
uid58691	0.230476	0.1262	0.1960	0.2062	0.0076
uid68143	0.230488	0.0841	0.1547	0.1698	0.0084
uid62939	0.230496	0.1306	0.2121	0.2171	0.0115
uid58831	0.230507	0.1067	0.1600	0.1839	0.0161
uid193709	0.230519	0.1196	0.1664	0.1787	0.0122
uid50553	0.230528	0.1143	0.1697	0.2009	0.0127
uid161955	0.230529	0.1135	0.1647	0.1793	0.0163
uid158049	0.230546	0.0606	0.0965	0.1464	0.0053
uid61601	0.230549	0.1830	0.2556	0.2445	0.0223
uid193764	0.230552	0.1917	0.2489	0.2086	0.0211
uid58545	0.230552	0.1475	0.1999	0.2040	0.0060
uid58187	0.230583	0.0578	0.0974	0.1340	0.0068
uid42117	0.230617	0.1355	0.2128	0.2113	0.0051
uid46523	0.230625	0.1438	0.2359	0.2357	0.0094
uid87035	0.230635	0.1105	0.1698	0.1822	0.0135
uid58377	0.230646	0.0535	0.0858	0.1313	0.0058
uid51635	0.230664	0.1243	0.1915	0.2044	0.0144
uid61563	0.230677	0.0788	0.1239	0.1483	0.0080
uid57805	0.230701	0.3147	0.3746	0.3165	0.0000
uid58667	0.230705	0.1537	0.2012	0.2064	0.0105
uid59363	0.230707	0.0660	0.1017	0.1435	0.0062
uid58355	0.230735	0.0790	0.1281	0.1682	0.0115
uid168997	0.230736	0.0773	0.1198	0.1614	0.0141
uid81775	0.230739	0.1413	0.2294	0.2289	0.0057
uid162211	0.230743	0.1957	0.2407	0.2260	0.0000
uid62925	0.230746	0.0657	0.1082	0.1484	0.0113
uid59393	0.230757	0.3286	0.4820	0.4318	0.0000
uid59115	0.230757	0.0533	0.0853	0.1269	0.0035
uid58901	0.230772	0.0973	0.1377	0.1358	0.0140
uid161139	0.230784	0.1941	0.2459	0.2301	0.0000
uid59397	0.230799	0.0783	0.1224	0.1603	0.0076
uid45895	0.230815	0.0665	0.1153	0.1603	0.0067
uid193704	0.230825	0.0763	0.1260	0.1619	0.0166
uid49903	0.230839	0.1973	0.2469	0.2233	0.0000
uid57693	0.230867	0.1121	0.1755	0.1904	0.0129
uid43089	0.230885	0.0912	0.1377	0.1749	0.0147
uid159003	0.230888	0.0927	0.1484	0.1631	0.0156
uid193715	0.230898	0.1915	0.2437	0.2229	0.0000
uid81103	0.230909	0.1119	0.1588	0.1568	0.0067
uid43467	0.230926	0.0543	0.0855	0.1277	0.0063
uid158843	0.230944	0.3250	0.3777	0.3325	0.0000
uid168183	0.230947	0.1155	0.1920	0.2084	0.0201
uid57815	0.230961	0.0783	0.1235	0.1658	0.0127
uid57699	0.230989	0.1105	0.1826	0.1889	0.0172
uid73353	0.231008	0.1481	0.2260	0.2242	0.0159
uid162193	0.231016	0.1090	0.1643	0.1958	0.0216
uid193716	0.231024	0.1948	0.2480	0.2276	0.0000
uid59247	0.231032	0.1066	0.1595	0.1834	0.0143
uid184078	0.231036	0.0801	0.1229	0.1622	0.0119
uid178201	0.231045	0.1884	0.2427	0.2239	0.0052
uid162135	0.231048	0.0970	0.1525	0.1672	0.0075
uid58715	0.231052	0.0645	0.1000	0.1462	0.0036
uid58639	0.231055	0.0807	0.1285	0.1657	0.0088
uid58813	0.231056	0.1041	0.1880	0.1946	0.0124
uid59415	0.231065	0.1991	0.2439	0.2235	0.0000
uid72627	0.231065	0.0600	0.1088	0.1491	0.0035
uid43697	0.231077	0.1550	0.2133	0.1895	0.0102
uid161157	0.231083	0.1956	0.2423	0.2272	0.0000
uid41709	0.231106	0.1039	0.1569	0.1690	0.0088
uid62911	0.231121	0.0860	0.1370	0.1577	0.0134
uid182201	0.231128	0.1872	0.2454	0.2255	0.0000
uid178369	0.231140	0.1004	0.1718	0.1792	0.0134
uid158699	0.231142	0.1467	0.2065	0.2174	0.0221
uid58659	0.231172	0.0876	0.1493	0.1794	0.0074
uid57981	0.231183	0.1219	0.1652	0.1605	0.0109
uid61245	0.231246	0.1840	0.2395	0.2181	0.0217
uid68443	0.231250	0.0755	0.1313	0.1629	0.0079
uid58253	0.231279	0.1294	0.1979	0.2247	0.0289
uid59129	0.231283	0.1377	0.2165	0.1921	0.0091
uid59105	0.231299	0.1845	0.2702	0.2433	0.0186
uid57627	0.231310	0.1136	0.1635	0.1824	0.0165
uid57739	0.231317	0.0576	0.1071	0.1534	0.0071
uid58895	0.231318	0.1783	0.2420	0.2368	0.0092
uid62131	0.231324	0.1408	0.2085	0.1719	0.0051
uid58231	0.231330	0.1133	0.1843	0.2049	0.0236
uid191340	0.231358	0.1570	0.2280	0.2225	0.0072
uid190222	0.231358	0.1385	0.1973	0.2139	0.0202
uid58441	0.231360	0.0792	0.1315	0.1615	0.0087
uid50539	0.231365	0.0885	0.1414	0.1782	0.0127
uid61637	0.231403	0.1383	0.1980	0.2172	0.0207
uid161143	0.231409	0.1967	0.2452	0.2272	0.0000
uid161153	0.231410	0.1957	0.2415	0.2249	0.0000
uid203393	0.231413	0.0649	0.1066	0.1436	0.0073
uid50545	0.231426	0.0936	0.1489	0.1808	0.0101
uid162055	0.231456	0.0797	0.1297	0.1669	0.0141
uid55727	0.231457	0.1454	0.2052	0.2117	0.0130
uid58917	0.231459	0.1086	0.1616	0.1813	0.0144
uid59081	0.231471	0.0560	0.0843	0.1307	0.0043
uid86059	0.231498	0.1076	0.1593	0.1896	0.0159
uid49001	0.231510	0.1047	0.1531	0.1784	0.0133
uid58819	0.231530	0.1739	0.2572	0.2286	0.0192
uid41317	0.231539	0.1395	0.2244	0.2070	0.0083
uid162195	0.231550	0.1074	0.1623	0.1839	0.0142
uid68743	0.231560	0.1025	0.1561	0.1565	0.0146
uid58267	0.231571	0.1182	0.1718	0.1961	0.0120
uid186740	0.231574	0.4506	0.5760	0.4709	0.0000
uid58085	0.231581	0.0980	0.1625	0.1780	0.0127
uid58735	0.231601	0.0740	0.1184	0.1596	0.0105
uid58463	0.231602	0.0882	0.1457	0.1688	0.0105
uid59023	0.231648	0.0600	0.1052	0.1437	0.0064
uid59263	0.231662	0.0756	0.1203	0.1166	0.0145
uid189950	0.231663	0.1380	0.2144	0.1842	0.0142
uid58025	0.231667	0.0807	0.1287	0.1669	0.0104
uid162009	0.231667	0.0869	0.1392	0.1676	0.0105
uid57787	0.231672	0.1892	0.2432	0.2263	0.0000
uid190101	0.231677	0.1081	0.1597	0.1842	0.0162
uid168059	0.231680	0.0544	0.0858	0.1300	0.0042
uid41601	0.231681	0.0852	0.1293	0.1692	0.0133
uid165873	0.231698	0.3160	0.3989	0.3552	0.0154
uid58297	0.231714	0.1109	0.1130	0.1006	0.0000
uid178203	0.231717	0.1884	0.2425	0.2239	0.0052
uid171260	0.231731	0.0766	0.1271	0.1625	0.0110
uid205541	0.231733	0.0636	0.1062	0.1529	0.0131
uid57773	0.231748	0.1330	0.2191	0.2018	0.0097
uid52533	0.231752	0.0826	0.1287	0.1378	0.0086
uid167045	0.231753	0.0945	0.1369	0.1702	0.0148
uid57775	0.231763	0.1326	0.2052	0.2101	0.0102
uid48589	0.231785	0.1011	0.1529	0.1601	0.0141
uid58319	0.231788	0.1537	0.2470	0.2224	0.0092
uid58915	0.231794	0.1062	0.1599	0.1811	0.0162
uid165043	0.231801	0.1007	0.1528	0.1758	0.0088
uid46097	0.231876	0.0846	0.1262	0.1446	0.0077
uid57937	0.231878	0.0664	0.1074	0.1446	0.0065
uid157907	0.231880	0.1497	0.2167	0.2187	0.0111
uid58427	0.231889	0.1041	0.1582	0.1823	0.0167
uid59581	0.231901	0.0507	0.0976	0.1136	0.0025
uid59899	0.231909	0.0520	0.0781	0.1275	0.0056
uid41533	0.231940	0.3163	0.3834	0.3607	0.0169
uid158047	0.231943	0.1071	0.1592	0.1849	0.0159
uid57827	0.231948	0.3598	0.4196	0.3646	0.0000
uid203027	0.231962	0.1949	0.2489	0.2225	0.0000
uid57891	0.231966	0.1093	0.1720	0.1820	0.0061
uid84393	0.231986	0.1073	0.1602	0.1879	0.0159
uid62959	0.232011	0.1614	0.2269	0.2200	0.0286
uid159983	0.232027	0.1881	0.2381	0.2204	0.0000
uid52781	0.232041	0.0903	0.1458	0.1783	0.0113
uid83159	0.232045	0.0654	0.1039	0.1532	0.0073
uid62901	0.232050	0.0670	0.1121	0.1446	0.0061
uid53371	0.232070	0.1233	0.1810	0.2060	0.0126
uid59275	0.232086	0.0820	0.1348	0.1695	0.0135
uid67323	0.232100	0.0723	0.1129	0.1475	0.0073
uid57833	0.232110	0.0975	0.1526	0.1849	0.0086
uid58675	0.232118	0.0483	0.0758	0.1092	0.0060
uid87049	0.232118	0.1073	0.1597	0.1887	0.0159
uid158163	0.232120	0.0831	0.1365	0.1666	0.0114
uid58959	0.232123	0.1278	0.1964	0.2003	0.0021
uid62097	0.232161	0.1348	0.1921	0.1815	0.0122
uid202218	0.232163	0.1343	0.2065	0.2127	0.0113
uid197175	0.232189	0.1766	0.2766	0.2739	0.0265
uid198746	0.232213	0.1090	0.1632	0.1913	0.0180
uid58183	0.232217	0.1534	0.2130	0.2158	0.0071
uid193717	0.232221	0.3150	0.3826	0.3333	0.0147
uid89391	0.232225	0.0838	0.1417	0.1638	0.0136
uid58837	0.232229	0.1022	0.1546	0.1566	0.0155
uid188689	0.232233	0.0841	0.1344	0.1563	0.0129
uid185179	0.232234	0.0554	0.0849	0.1314	0.0068
uid84397	0.232244	0.1043	0.1566	0.1880	0.0156
uid158849	0.232255	0.3242	0.3656	0.3299	0.0000
uid198769	0.232293	0.1177	0.1624	0.1749	0.0132
uid159467	0.232295	0.1989	0.2453	0.2283	0.0000
uid178202	0.232325	0.1892	0.2420	0.2266	0.0053
uid202426	0.232338	0.1122	0.1857	0.1932	0.0174
uid58641	0.232350	0.0998	0.1562	0.1793	0.0071
uid47081	0.232401	0.0936	0.1469	0.1621	0.0055
uid49873	0.232413	0.1892	0.2448	0.2219	0.0000
uid65781	0.232420	0.1380	0.1890	0.2085	0.0195
uid197168	0.232469	0.1310	0.1941	0.2244	0.0256
uid67369	0.232475	0.1286	0.2022	0.2017	0.0152
uid173858	0.232477	0.0714	0.1167	0.1582	0.0099
uid58167	0.232479	0.0739	0.1193	0.1574	0.0136
uid59307	0.232497	0.1097	0.1721	0.1857	0.0081
uid70791	0.232521	0.1696	0.2470	0.2415	0.0066
uid86645	0.232552	0.1072	0.1597	0.1886	0.0158
uid59431	0.232556	0.1060	0.1579	0.1797	0.0163
uid203333	0.232556	0.0869	0.1356	0.1514	0.0088
uid58997	0.232560	0.0522	0.0751	0.1221	0.0049
uid82343	0.232592	0.0564	0.0999	0.1292	0.0071
uid58637	0.232595	0.1860	0.2520	0.2426	0.0105
uid57799	0.232601	0.1071	0.1604	0.1894	0.0159
uid184828	0.232603	0.1294	0.1973	0.2025	0.0077
uid58299	0.232604	0.1800	0.2680	0.2726	0.0194
uid162187	0.232634	0.0779	0.1351	0.1713	0.0092
uid161151	0.232657	0.1925	0.2420	0.2176	0.0056
uid176500	0.232679	0.0717	0.1172	0.1552	0.0052
uid58021	0.232686	0.1802	0.2538	0.2319	0.0098
uid59165	0.232715	0.1921	0.2433	0.2240	0.0000
uid58207	0.232717	0.0594	0.0957	0.1353	0.0074
uid162173	0.232723	0.0831	0.1374	0.1724	0.0147
uid162947	0.232730	0.1337	0.2066	0.2141	0.0127
uid86061	0.232731	0.1090	0.1606	0.1885	0.0163
uid195457	0.232733	0.1157	0.1618	0.1686	0.0167
uid58003	0.232771	0.0751	0.1236	0.1650	0.0065
uid57919	0.232781	0.0989	0.1437	0.1565	0.0111
uid63269	0.232792	0.1539	0.2349	0.2479	0.0222
uid77117	0.232800	0.0777	0.1349	0.1725	0.0093
uid58737	0.232809	0.0847	0.1432	0.1647	0.0160
uid161921	0.232818	0.1321	0.1934	0.1761	0.0156
uid162215	0.232824	0.1945	0.2362	0.2322	0.0000
uid66297	0.232841	0.0593	0.1109	0.1548	0.0074
uid58651	0.232847	0.0811	0.1290	0.1619	0.0084
uid58809	0.232849	0.1766	0.2500	0.2410	0.0046
uid58987	0.232855	0.0881	0.1520	0.1709	0.0107
uid167481	0.232901	0.1018	0.1547	0.1556	0.0155
uid206041	0.232906	0.0767	0.1180	0.1265	0.0170
uid162089	0.232909	0.0816	0.1363	0.1705	0.0135
uid59249	0.232980	0.1129	0.1658	0.1887	0.0149
uid61581	0.233008	0.1426	0.2340	0.2165	0.0121
uid58663	0.233019	0.0866	0.1434	0.1421	0.0183
uid57695	0.233025	0.1328	0.2057	0.2103	0.0106
uid159493	0.233037	0.1916	0.2386	0.2190	0.0000
uid58771	0.233038	0.1568	0.2173	0.1976	0.0101
uid58743	0.233040	0.1163	0.1731	0.2036	0.0144
uid58789	0.233096	0.1275	0.1704	0.1785	0.0156
uid58699	0.233121	0.0545	0.0930	0.1438	0.0117
uid57933	0.233121	0.2450	0.3167	0.2920	0.0115
uid58549	0.233124	0.0558	0.0829	0.1277	0.0064
uid61607	0.233132	0.1516	0.2523	0.2234	0.0156
uid161149	0.233141	0.1972	0.2459	0.2272	0.0000
uid49735	0.233144	0.0823	0.1295	0.1389	0.0086
uid188115	0.233171	0.3381	0.4225	0.3575	0.0164
uid171829	0.233185	0.2503	0.3025	0.2670	0.0000
uid58163	0.233185	0.0929	0.1382	0.1695	0.0048
uid197183	0.233196	0.0901	0.1519	0.1540	0.0056
uid58921	0.233213	0.0557	0.0869	0.1223	0.0058
uid61249	0.233231	0.1618	0.2198	0.1997	0.0110
uid58669	0.233235	0.1632	0.2310	0.2253	0.0190
uid62225	0.233283	0.1099	0.1754	0.1932	0.0208
uid160253	0.233284	0.1037	0.1535	0.1604	0.0163
uid58781	0.233294	0.1345	0.2074	0.2076	0.0107
uid184823	0.233337	0.0557	0.0894	0.1296	0.0057
uid68321	0.233356	0.1952	0.2766	0.2476	0.0228
uid189029	0.233363	0.1340	0.2073	0.2082	0.0108
uid86889	0.233369	0.1346	0.2086	0.2095	0.0107
uid159985	0.233377	0.1909	0.2415	0.2144	0.0053
uid81777	0.233382	0.0887	0.1386	0.1803	0.0172
uid159989	0.233394	0.1932	0.2434	0.2295	0.0052
uid63627	0.233417	0.1656	0.2607	0.2500	0.0294
uid81779	0.233443	0.0913	0.1468	0.1595	0.0146
uid58107	0.233455	0.2358	0.2990	0.2570	0.0000
uid195458	0.233481	0.1155	0.1603	0.1728	0.0164
uid162113	0.233481	0.0925	0.1467	0.1733	0.0085
uid42113	0.233484	0.0665	0.1054	0.1515	0.0073
uid46345	0.233492	0.1173	0.1781	0.1998	0.0101
uid58533	0.233505	0.1483	0.2212	0.1925	0.0105
uid58973	0.233508	0.1065	0.1595	0.1841	0.0123
uid162149	0.233515	0.0766	0.1326	0.1576	0.0150
uid58169	0.233525	0.1505	0.2319	0.2269	0.0061
uid161159	0.233534	0.1962	0.2494	0.2214	0.0057
uid162025	0.233543	0.1178	0.1777	0.2054	0.0130
uid58075	0.233565	0.0686	0.1117	0.1569	0.0102
uid58259	0.233597	0.1190	0.1787	0.2051	0.0131
uid59419	0.233610	0.0966	0.1503	0.1819	0.0121
uid162191	0.233644	0.0820	0.1283	0.1395	0.0085
uid58073	0.233646	0.0635	0.1050	0.1474	0.0081
uid168379	0.233675	0.0921	0.1469	0.1712	0.0100
uid59281	0.233676	0.1343	0.2067	0.2089	0.0107
uid84217	0.233689	0.1164	0.1750	0.2024	0.0227
uid196598	0.233690	0.0829	0.1381	0.1708	0.0152
uid185758	0.233695	0.1314	0.2065	0.2088	0.0104
uid162509	0.233716	0.0967	0.1626	0.1639	0.0113
uid62135	0.233734	0.1382	0.2045	0.2232	0.0169
uid62123	0.233746	0.1348	0.1925	0.1842	0.0118
uid183339	0.233777	0.0730	0.1117	0.1526	0.0133
uid57655	0.233789	0.0765	0.1325	0.1564	0.0150
uid58763	0.233799	0.1773	0.2527	0.2444	0.0046
uid61597	0.233836	0.1324	0.1940	0.2006	0.0182
uid83613	0.233868	0.0760	0.1282	0.1420	0.0108
uid162023	0.233888	0.1857	0.2598	0.2524	0.0051
uid57631	0.233892	0.1836	0.2413	0.2341	0.0090
uid162203	0.233903	0.0975	0.1580	0.1770	0.0099
uid61603	0.233905	0.0903	0.1534	0.1756	0.0173
uid46099	0.233907	0.1418	0.1961	0.2316	0.0162
uid175682	0.233931	0.0922	0.1452	0.1499	0.0200
uid57959	0.233951	0.0922	0.1331	0.1400	0.0145
uid58873	0.234035	0.0752	0.1267	0.1412	0.0108
uid58859	0.234061	0.0842	0.1399	0.1680	0.0142
uid57899	0.234075	0.1603	0.2200	0.1980	0.0071
uid52605	0.234084	0.0544	0.0854	0.1245	0.0039
uid58273	0.234103	0.0850	0.1361	0.1649	0.0159
uid58291	0.234140	0.1132	0.1714	0.1804	0.0114
uid58615	0.234179	0.0998	0.1711	0.1844	0.0070
uid43247	0.234200	0.1124	0.1789	0.1870	0.0074
uid159533	0.234208	0.1635	0.2296	0.2079	0.0072
uid58893	0.234209	0.1815	0.2388	0.2368	0.0095
uid83161	0.234212	0.0797	0.1223	0.1661	0.0055
uid57869	0.234220	0.1765	0.2479	0.2398	0.0048
uid158853	0.234224	0.0745	0.1254	0.1430	0.0130
uid205051	0.234259	0.1140	0.1450	0.1646	0.0082
uid57849	0.234276	0.1734	0.2507	0.2365	0.0090
uid59259	0.234287	0.0828	0.1262	0.1211	0.0144
uid84337	0.234341	0.1032	0.1574	0.1603	0.0118
uid161937	0.234348	0.0907	0.1440	0.1397	0.0159
uid58195	0.234424	0.1211	0.1788	0.2097	0.0244
uid58581	0.234425	0.0794	0.1245	0.1308	0.0085
uid201429	0.234465	0.0918	0.1357	0.1458	0.0174
uid178736	0.234477	0.0721	0.1197	0.1396	0.0060
uid58323	0.234478	0.1596	0.2601	0.2376	0.0175
uid188477	0.234482	0.0986	0.1462	0.1506	0.0099
uid193763	0.234483	0.1312	0.2048	0.2078	0.0105
uid58775	0.234491	0.1186	0.1762	0.2045	0.0130
uid57859	0.234521	0.0788	0.1239	0.1311	0.0082
uid176372	0.234587	0.0537	0.0790	0.1197	0.0035
uid168996	0.234596	0.0841	0.1389	0.1726	0.0149
uid57983	0.234627	0.0990	0.1479	0.1509	0.0190
uid57613	0.234632	0.0552	0.0939	0.1283	0.0068
uid176371	0.234633	0.1033	0.1586	0.1494	0.0128
uid66331	0.234652	0.0976	0.1674	0.1709	0.0105
uid58139	0.234654	0.0742	0.1283	0.1670	0.0131
uid58501	0.234663	0.1289	0.2071	0.1926	0.0119
uid58309	0.234676	0.1706	0.2608	0.2352	0.0126
uid170532	0.234677	0.1328	0.2063	0.2104	0.0106
uid158857	0.234680	0.0744	0.1267	0.1433	0.0130
uid58513	0.234683	0.1144	0.1916	0.1916	0.0120
uid59191	0.234688	0.1841	0.2557	0.2305	0.0167
uid58185	0.234711	0.1471	0.2124	0.2146	0.0158
uid158855	0.234721	0.0745	0.1258	0.1433	0.0147
uid58347	0.234722	0.1180	0.1717	0.2041	0.0135
uid83615	0.234732	0.0734	0.1260	0.1404	0.0108
uid57593	0.234734	0.0922	0.1484	0.1787	0.0157
uid58865	0.234739	0.1308	0.1943	0.1824	0.0070
uid59367	0.234773	0.1301	0.1979	0.2068	0.0184
uid58671	0.234778	0.1580	0.2254	0.2068	0.0125
uid170534	0.234789	0.1604	0.2199	0.2293	0.0123
uid184830	0.234793	0.1310	0.2052	0.2051	0.0080
uid184832	0.234804	0.1313	0.1971	0.2060	0.0106
uid160937	0.234810	0.0977	0.1473	0.1538	0.0183
uid65449	0.234829	0.0945	0.1429	0.1456	0.0057
uid68749	0.234829	0.0966	0.1505	0.1826	0.0100
uid59055	0.234843	0.0965	0.1506	0.1759	0.0201
uid58049	0.234849	0.1272	0.1912	0.1948	0.0071
uid58453	0.234853	0.0700	0.1276	0.1538	0.0130
uid57703	0.234862	0.1139	0.1836	0.1905	0.0207
uid58853	0.234897	0.1325	0.2068	0.2096	0.0106
uid57777	0.234956	0.1322	0.2057	0.2078	0.0106
uid159685	0.234958	0.0548	0.0833	0.1217	0.0039
uid53043	0.234964	0.1749	0.2495	0.2487	0.0220
uid58001	0.234969	0.0949	0.1468	0.1724	0.0132
uid59315	0.234975	0.0661	0.1176	0.1349	0.0121
uid58471	0.234992	0.1345	0.1927	0.1870	0.0071
uid68747	0.234996	0.0789	0.1226	0.1591	0.0143
uid59181	0.235008	0.0811	0.1235	0.1357	0.0081
uid62937	0.235032	0.0764	0.1300	0.1430	0.0108
uid58281	0.235055	0.1031	0.1444	0.1376	0.0187
uid59119	0.235061	0.0831	0.1280	0.1396	0.0087
uid57977	0.235081	0.0821	0.1372	0.1697	0.0137
uid60723	0.235091	0.1335	0.2029	0.2048	0.0156
uid61403	0.235091	0.1028	0.1690	0.1820	0.0127
uid58665	0.235094	0.0875	0.1457	0.1433	0.0190
uid57671	0.235098	0.1033	0.1553	0.1563	0.0190
uid61631	0.235114	0.0667	0.1113	0.1434	0.0126
uid182929	0.235141	0.0632	0.1043	0.1440	0.0120
uid162169	0.235196	0.0658	0.1155	0.1339	0.0119
uid182928	0.235204	0.0884	0.1268	0.1559	0.0098
uid68101	0.235223	0.4875	0.6013	0.5368	0.0000
uid59241	0.235252	0.0807	0.1328	0.1415	0.0118
uid59069	0.235264	0.1322	0.2070	0.2094	0.0105
uid58417	0.235268	0.1320	0.2081	0.2068	0.0105
uid57735	0.235268	0.0731	0.1246	0.1404	0.0108
uid53537	0.235297	0.0820	0.1327	0.1515	0.0131
uid58301	0.235297	0.1299	0.1932	0.2275	0.0189
uid59145	0.235311	0.0666	0.1057	0.1509	0.0073
uid60851	0.235312	0.1870	0.2509	0.2400	0.0207
uid86865	0.235317	0.0550	0.0862	0.1321	0.0033
uid58093	0.235322	0.1366	0.1989	0.1861	0.0122
uid62913	0.235329	0.1135	0.1649	0.2091	0.0250
uid62921	0.235335	0.1010	0.1626	0.1833	0.0151
uid58627	0.235374	0.0845	0.1393	0.1735	0.0154
uid192185	0.235398	0.0978	0.1491	0.1526	0.0188
uid159535	0.235413	0.1534	0.2097	0.1941	0.0101
uid128	0.235450	0.1663	0.2545	0.2539	0.0075
uid63397	0.235475	0.1313	0.2113	0.2259	0.0167
uid58805	0.235505	0.1069	0.1703	0.1776	0.0107
uid46181	0.235582	0.1531	0.2425	0.2295	0.0159
uid49483	0.235582	0.0668	0.1298	0.1580	0.0182
uid59265	0.235583	0.1194	0.1847	0.1903	0.0120
uid83619	0.235594	0.1318	0.2069	0.2078	0.0106
uid58307	0.235614	0.1625	0.2485	0.2244	0.0190
uid71131	0.235617	0.0749	0.1260	0.1383	0.0104
uid86885	0.235623	0.1483	0.2062	0.2171	0.0128
uid162949	0.235625	0.1337	0.2168	0.2068	0.0149
uid162161	0.235627	0.0531	0.0890	0.1342	0.0059
uid54947	0.235640	0.1331	0.2073	0.2090	0.0106
uid70731	0.235646	0.1326	0.2048	0.2079	0.0079
uid184079	0.235662	0.1491	0.2229	0.1927	0.0260
uid55357	0.235666	0.1273	0.1896	0.1972	0.0103
uid57597	0.235671	0.0911	0.1435	0.1776	0.0134
uid161997	0.235683	0.1320	0.2072	0.2093	0.0105
uid176363	0.235710	0.1172	0.1639	0.1809	0.0187
uid57885	0.235714	0.1076	0.1386	0.1475	0.0121
uid184829	0.235715	0.1317	0.2039	0.2081	0.0107
uid193765	0.235716	0.1798	0.2274	0.2587	0.0097
uid161097	0.235727	0.1791	0.2511	0.2294	0.0165
uid57995	0.235736	0.1720	0.2803	0.2395	0.0166
uid55353	0.235739	0.0850	0.1285	0.1477	0.0132
uid176370	0.235747	0.0595	0.0994	0.1463	0.0102
uid58467	0.235750	0.1250	0.2150	0.2062	0.0130
uid67363	0.235758	0.1116	0.1699	0.1940	0.0177
uid42831	0.235764	0.0891	0.1341	0.1468	0.0173
uid161979	0.235770	0.0843	0.1352	0.1315	0.0110
uid58353	0.235810	0.0715	0.1180	0.1593	0.0138
uid59125	0.235831	0.0786	0.1254	0.1331	0.0058
uid59319	0.235856	0.0748	0.1256	0.1409	0.0104
uid198829	0.235872	0.0910	0.1429	0.1780	0.0134
uid59121	0.235881	0.0787	0.1260	0.1328	0.0083
uid162119	0.235887	0.0710	0.1167	0.1395	0.0057
uid189241	0.235908	0.0942	0.1374	0.1730	0.0162
uid57665	0.235930	0.1208	0.1999	0.2073	0.0121
uid58907	0.235940	0.0943	0.1402	0.1751	0.0051
uid58069	0.235955	0.0610	0.1036	0.1339	0.0090
uid193658	0.235968	0.1565	0.2215	0.2238	0.0283
uid58423	0.235972	0.1524	0.2312	0.2214	0.0120
uid57945	0.235991	0.0810	0.1355	0.1707	0.0143
uid80859	0.236002	0.0760	0.1140	0.1403	0.0127
uid175904	0.236020	0.1822	0.2673	0.2491	0.0130
uid162219	0.236031	0.1812	0.2270	0.2508	0.0132
uid59015	0.236034	0.0789	0.1311	0.1420	0.0113
uid198830	0.236077	0.0923	0.1447	0.1789	0.0125
uid175861	0.236077	0.0797	0.1240	0.1319	0.0083
uid58357	0.236088	0.1601	0.2432	0.2263	0.0227
uid48815	0.236125	0.0627	0.1173	0.1439	0.0097
uid58875	0.236164	0.1328	0.1885	0.1840	0.0069
uid174334	0.236201	0.0766	0.1324	0.1650	0.0117
uid59261	0.236212	0.0748	0.1174	0.1152	0.0132
uid58019	0.236214	0.0779	0.1311	0.1429	0.0113
uid162111	0.236218	0.0900	0.1440	0.1413	0.0160
uid59009	0.236244	0.0792	0.1317	0.1440	0.0111
uid189751	0.236260	0.2589	0.3462	0.2959	0.0189
uid162183	0.236294	0.1334	0.2085	0.2142	0.0106
uid59237	0.236297	0.0707	0.1164	0.1383	0.0058
uid57611	0.236314	0.1881	0.2572	0.2283	0.0179
uid170535	0.236347	0.1437	0.2120	0.2160	0.0123
uid176364	0.236357	0.0909	0.1548	0.1671	0.0128
uid178913	0.236382	0.0545	0.0943	0.1261	0.0067
uid77119	0.236388	0.1132	0.1816	0.1933	0.0153
uid189750	0.236409	0.2585	0.3586	0.2987	0.0194
uid59361	0.236422	0.0842	0.1383	0.1545	0.0114
uid58863	0.236440	0.1625	0.2400	0.2277	0.0206
uid174333	0.236463	0.0907	0.1446	0.1412	0.0158
uid41885	0.236481	0.0863	0.1445	0.1735	0.0155
uid161943	0.236482	0.1315	0.2069	0.2113	0.0110
uid162095	0.236483	0.0887	0.1446	0.1425	0.0166
uid58363	0.236492	0.1389	0.2009	0.2123	0.0188
uid57857	0.236552	0.0792	0.1263	0.1309	0.0083
uid57935	0.236562	0.0823	0.1212	0.1295	0.0112
uid177517	0.236563	0.0548	0.0950	0.1265	0.0079
uid197171	0.236567	0.0755	0.1196	0.1511	0.0116
uid193772	0.236580	0.0557	0.0868	0.1272	0.0052
uid41287	0.236627	0.3595	0.4623	0.3917	0.0169
uid58629	0.236640	0.1680	0.2437	0.2292	0.0131
uid162123	0.236641	0.0883	0.1430	0.1410	0.0157
uid162121	0.236646	0.0710	0.1163	0.1387	0.0059
uid58211	0.236649	0.1564	0.2169	0.2316	0.0123
uid182483	0.236681	0.1972	0.2573	0.2289	0.0312
uid203790	0.236705	0.1337	0.2118	0.2110	0.0108
uid183005	0.236725	0.0714	0.1183	0.1508	0.0117
uid87025	0.236751	0.0820	0.1303	0.1405	0.0092
uid197157	0.236768	0.1106	0.1694	0.1759	0.0109
uid162155	0.236781	0.0794	0.1203	0.1225	0.0140
uid57603	0.236783	0.0556	0.0872	0.1267	0.0053
uid161941	0.236789	0.1309	0.2057	0.2111	0.0082
uid51489	0.236854	0.0848	0.1370	0.1618	0.0130
uid183630	0.236854	0.2545	0.3511	0.2859	0.0286
uid59373	0.236864	0.1483	0.2164	0.2137	0.0184
uid57615	0.236869	0.0604	0.1038	0.1360	0.0077
uid59123	0.236883	0.0806	0.1246	0.1304	0.0088
uid46801	0.236895	0.1369	0.1851	0.1982	0.0143
uid178644	0.236926	0.0773	0.1266	0.1265	0.0108
uid175780	0.236963	0.0829	0.1210	0.1307	0.0109
uid89409	0.236964	0.0632	0.1097	0.1591	0.0139
uid193769	0.236975	0.0882	0.1408	0.1429	0.0159
uid58603	0.236992	0.0936	0.1391	0.1651	0.0089
uid59321	0.237020	0.0889	0.1412	0.1420	0.0158
uid179384	0.237032	0.1035	0.1531	0.1508	0.0160
uid162157	0.237063	0.1034	0.1614	0.1597	0.0234
uid189753	0.237099	0.0640	0.1106	0.1600	0.0139
uid58113	0.237116	0.0831	0.1436	0.1440	0.0119
uid68839	0.237129	0.1324	0.2053	0.2115	0.0107
uid57823	0.237137	0.0507	0.0799	0.1380	0.0116
uid83617	0.237145	0.0814	0.1341	0.1454	0.0115
uid184077	0.237146	0.1371	0.1835	0.1858	0.0291
uid58575	0.237204	0.0940	0.1371	0.1386	0.0158
uid67391	0.237229	0.1970	0.2810	0.2463	0.0095
uid66567	0.237261	0.1198	0.1693	0.1802	0.0180
uid57647	0.237282	0.1417	0.2052	0.2057	0.0169
uid183110	0.237287	0.0595	0.0934	0.1262	0.0089
uid159871	0.237302	0.0813	0.1341	0.1460	0.0115
uid57639	0.237317	0.1174	0.1767	0.2078	0.0220
uid197185	0.237324	0.0828	0.1278	0.1328	0.0062
uid46083	0.237367	0.1130	0.1711	0.1940	0.0083
uid57927	0.237480	0.0813	0.1332	0.1460	0.0115
uid52607	0.237522	0.0550	0.0844	0.1239	0.0040
uid59323	0.237576	0.0862	0.1405	0.1403	0.0158
uid59103	0.237596	0.0794	0.1275	0.1290	0.0082
uid58981	0.237602	0.1924	0.2451	0.2371	0.0282
uid61649	0.237640	0.1935	0.2561	0.2403	0.0208
uid162197	0.237641	0.0919	0.1408	0.1441	0.0150
uid66803	0.237648	0.0803	0.1218	0.1279	0.0162
uid202215	0.237648	0.0928	0.1365	0.1244	0.0125
uid168117	0.237650	0.1303	0.1948	0.2000	0.0176
uid58105	0.237654	0.1012	0.1445	0.1476	0.0197
uid57761	0.237668	0.1655	0.2416	0.2197	0.0136
uid59219	0.237736	0.0813	0.1233	0.1308	0.0234
uid162035	0.237738	0.0822	0.1270	0.1337	0.0085
uid193766	0.237740	0.1004	0.1435	0.1404	0.0139
uid168614	0.237743	0.0837	0.1341	0.1387	0.0167
uid193771	0.237747	0.1373	0.2054	0.2078	0.0069
uid73417	0.237781	0.0951	0.1523	0.1523	0.0054
uid57925	0.237793	0.0918	0.1421	0.1743	0.0135
uid66327	0.237799	0.0887	0.1358	0.1348	0.0145
uid58579	0.237855	0.3696	0.4709	0.4177	0.0000
uid184342	0.237875	0.0972	0.1513	0.1759	0.0140
uid63399	0.237881	0.1518	0.2298	0.2383	0.0140
uid58437	0.237924	0.1631	0.2411	0.2208	0.0182
uid73657	0.237926	0.1024	0.1549	0.1586	0.0110
uid183629	0.237946	0.2598	0.3505	0.2920	0.0175
uid58373	0.237973	0.1505	0.2109	0.2053	0.0081
uid189749	0.237978	0.2555	0.3559	0.2883	0.0286
uid57845	0.238000	0.0973	0.1401	0.1391	0.0094
uid58739	0.238028	0.1228	0.1848	0.1875	0.0128
uid161983	0.238051	0.0691	0.1202	0.1379	0.0162
uid57943	0.238111	0.0828	0.1189	0.1305	0.0108
uid57985	0.238164	0.0704	0.1127	0.1321	0.0020
uid167486	0.238171	0.0499	0.0833	0.1153	0.0089
uid58145	0.238193	0.0934	0.1344	0.1746	0.0130
uid58599	0.238193	0.0719	0.1218	0.1537	0.0117
uid195459	0.238235	0.0845	0.1423	0.1686	0.0119
uid58569	0.238250	0.0959	0.1414	0.1403	0.0195
uid71379	0.238275	0.1347	0.1755	0.1683	0.0252
uid170940	0.238295	0.1015	0.1574	0.1767	0.0138
uid58313	0.238392	0.1737	0.2531	0.2328	0.0144
uid58359	0.238393	0.1473	0.2278	0.2166	0.0153
uid58221	0.238394	0.1009	0.1636	0.1578	0.0153
uid61609	0.238405	0.1605	0.2676	0.2361	0.0111
uid82365	0.238407	0.0780	0.1268	0.1684	0.0142
uid59313	0.238412	0.0689	0.1202	0.1387	0.0166
uid64757	0.238490	0.0886	0.1378	0.1343	0.0078
uid189752	0.238497	0.2606	0.3512	0.2898	0.0189
uid59287	0.238558	0.0753	0.1196	0.1297	0.0107
uid57737	0.238633	0.2088	0.2666	0.2630	0.0152
uid46647	0.238636	0.2010	0.2575	0.2531	0.0243
uid47075	0.238656	0.3863	0.5159	0.4390	0.0000
uid162037	0.238743	0.0814	0.1263	0.1340	0.0062
uid57609	0.238754	0.1492	0.2093	0.2202	0.0123
uid73423	0.238794	0.0972	0.1466	0.1740	0.0176
uid197186	0.238818	0.0819	0.1268	0.1353	0.0063
uid197188	0.238827	0.0832	0.1285	0.1358	0.0064
uid57947	0.238835	0.0896	0.1387	0.1393	0.0150
uid67355	0.238858	0.0893	0.1327	0.1377	0.0134
uid58275	0.238865	0.1197	0.1907	0.1942	0.0075
uid32235	0.238875	0.0899	0.1437	0.1391	0.0159
uid58209	0.238894	0.1578	0.2155	0.2314	0.0129
uid161969	0.238972	0.1061	0.1598	0.1776	0.0218
uid60725	0.238998	0.1475	0.2165	0.2326	0.0351
uid159531	0.239014	0.1566	0.2168	0.1953	0.0068
uid174986	0.239019	0.0817	0.1259	0.1301	0.0059
uid68753	0.239063	0.1069	0.1580	0.1867	0.0179
uid57767	0.239068	0.0614	0.1014	0.1419	0.0131
uid162125	0.239077	0.0858	0.1321	0.1318	0.0145
uid57607	0.239115	0.1449	0.2208	0.2239	0.0139
uid175569	0.239125	0.0790	0.1257	0.1473	0.0081
uid49485	0.239173	0.0921	0.1428	0.1556	0.0155
uid178722	0.239173	0.0863	0.1282	0.1291	0.0118
uid81081	0.239177	0.0540	0.0893	0.1387	0.0112
uid158171	0.239195	0.1806	0.2689	0.2588	0.0237
uid193759	0.239209	0.1003	0.1547	0.1690	0.0264
uid59127	0.239211	0.1253	0.2033	0.2102	0.0238
uid81439	0.239230	0.0988	0.1602	0.1781	0.0122
uid162077	0.239233	0.1913	0.2580	0.2397	0.0206
uid58925	0.239260	0.1067	0.1612	0.1716	0.0234
uid193761	0.239260	0.1006	0.1542	0.1704	0.0264
uid61591	0.239302	0.1230	0.1809	0.1946	0.0123
uid193760	0.239306	0.1003	0.1542	0.1697	0.0264
uid58337	0.239314	0.0959	0.1401	0.1401	0.0156
uid52547	0.239325	0.0702	0.1048	0.1462	0.0203
uid51505	0.239327	0.1119	0.1638	0.1751	0.0108
uid193756	0.239351	0.1004	0.1540	0.1698	0.0264
uid193755	0.239351	0.1004	0.1537	0.1702	0.0264
uid193754	0.239351	0.1004	0.1538	0.1698	0.0264
uid193757	0.239351	0.1004	0.1538	0.1702	0.0264
uid159517	0.239408	0.1327	0.1748	0.1633	0.0255
uid162015	0.239409	0.1065	0.1691	0.1568	0.0189
uid57587	0.239443	0.1576	0.2210	0.1945	0.0068
uid58587	0.239451	0.1899	0.2561	0.2435	0.0163
uid58219	0.239466	0.1013	0.1627	0.1624	0.0155
uid58817	0.239466	0.1065	0.1607	0.1769	0.0217
uid175779	0.239474	0.1596	0.2114	0.1907	0.0152
uid58455	0.239478	0.1059	0.1595	0.1775	0.0221
uid197182	0.239486	0.0921	0.1367	0.1327	0.0243
uid59233	0.239509	0.0954	0.1544	0.1714	0.0161
uid58457	0.239529	0.1060	0.1594	0.1784	0.0220
uid59167	0.239588	0.0826	0.1294	0.1391	0.0114
uid193710	0.239594	0.1465	0.2056	0.2163	0.0114
uid157913	0.239603	0.0986	0.1491	0.1617	0.0154
uid57835	0.239606	0.1063	0.1602	0.1766	0.0217
uid159835	0.239613	0.0990	0.1491	0.1620	0.0154
uid158059	0.239613	0.0990	0.1491	0.1620	0.0154
uid41861	0.239615	0.1409	0.1987	0.2098	0.0199
uid158061	0.239622	0.0992	0.1444	0.1393	0.0157
uid158037	0.239639	0.0990	0.1437	0.1400	0.0157
uid57661	0.239646	0.1109	0.1630	0.1731	0.0230
uid159389	0.239657	0.1064	0.1605	0.1778	0.0219
uid58571	0.239677	0.0945	0.1360	0.1394	0.0186
uid193758	0.239688	0.1005	0.1547	0.1713	0.0267
uid58473	0.239698	0.1352	0.2231	0.2091	0.0092
uid159873	0.239733	0.0986	0.1491	0.1614	0.0154
uid203391	0.239762	0.1218	0.1930	0.1803	0.0094
uid197187	0.239765	0.0830	0.1288	0.1348	0.0064
uid58503	0.239766	0.1590	0.2216	0.2018	0.0099
uid57617	0.239768	0.0779	0.1243	0.1460	0.0082
uid162039	0.239775	0.0832	0.1294	0.1368	0.0119
uid158369	0.239789	0.1129	0.1432	0.1684	0.0193
uid57825	0.239829	0.1840	0.2463	0.2337	0.0205
uid198526	0.239831	0.0939	0.1476	0.1620	0.0122
uid57847	0.239832	0.0979	0.1404	0.1393	0.0092
uid59169	0.239843	0.0985	0.1554	0.1742	0.0139
uid167482	0.239850	0.0929	0.1472	0.1333	0.0163
uid68745	0.239875	0.1266	0.1877	0.1980	0.0207
uid189748	0.239879	0.0999	0.1522	0.1647	0.0169
uid66391	0.239891	0.0778	0.1313	0.1536	0.0141
uid59207	0.239909	0.0993	0.1623	0.1791	0.0093
uid58189	0.239912	0.1479	0.2257	0.2273	0.0167
uid50673	0.239924	0.0696	0.1165	0.1370	0.0039
uid48999	0.239927	0.0894	0.1453	0.1637	0.0151
uid59163	0.239930	0.2824	0.4140	0.3396	0.0148
uid159859	0.239933	0.1069	0.1587	0.1762	0.0220
uid158859	0.239938	0.0764	0.1223	0.1447	0.0082
uid78143	0.239952	0.1249	0.1817	0.1945	0.0122
uid59013	0.239966	0.0909	0.1390	0.1711	0.0223
uid61585	0.240007	0.0789	0.1187	0.1296	0.0110
uid59035	0.240019	0.0983	0.1437	0.1405	0.0154
uid58335	0.240044	0.0955	0.1383	0.1411	0.0192
uid57795	0.240075	0.1081	0.1625	0.1742	0.0259
uid52599	0.240096	0.0759	0.1161	0.1388	0.0199
uid159855	0.240114	0.1120	0.1649	0.1759	0.0237
uid189840	0.240117	0.2824	0.3753	0.3175	0.0208
uid178106	0.240132	0.0958	0.1412	0.1405	0.0122
uid57837	0.240179	0.1045	0.1572	0.1745	0.0213
uid41455	0.240227	0.1085	0.1618	0.1779	0.0229
uid57659	0.240231	0.0994	0.1517	0.1648	0.0169
uid59117	0.240293	0.0862	0.1297	0.1416	0.0116
uid161971	0.240364	0.1800	0.2530	0.2412	0.0199
uid58625	0.240368	0.1148	0.1693	0.1803	0.0170
uid60789	0.240377	0.1289	0.1886	0.1973	0.0172
uid52453	0.240457	0.0763	0.1224	0.1346	0.0084
uid74025	0.240527	0.1061	0.1625	0.1836	0.0134
uid58733	0.240533	0.1545	0.2136	0.2321	0.0144
uid174152	0.240535	0.1571	0.2190	0.1947	0.0067
uid66205	0.240602	0.1030	0.1570	0.1582	0.0111
uid89393	0.240619	0.1102	0.1689	0.1759	0.0191
uid58401	0.240666	0.1730	0.2129	0.1869	0.0223
uid58573	0.240668	0.0931	0.1355	0.1353	0.0246
uid57817	0.240685	0.1917	0.2561	0.2432	0.0205
uid162171	0.240696	0.0982	0.1456	0.1416	0.0156
uid46061	0.240717	0.0941	0.1462	0.1555	0.0073
uid59161	0.240721	0.1896	0.2811	0.2677	0.0414
uid57895	0.240781	0.0991	0.1449	0.1423	0.0127
uid159689	0.240828	0.1098	0.1623	0.1747	0.0221
uid57871	0.240830	0.0968	0.1421	0.1395	0.0120
uid58839	0.240847	0.1083	0.1625	0.1768	0.0202
uid162081	0.240879	0.1905	0.2572	0.2449	0.0208
uid162151	0.240894	0.0847	0.1310	0.1397	0.0167
uid182934	0.240897	0.0985	0.1590	0.1711	0.0126
uid183008	0.240916	0.0901	0.1361	0.1479	0.0091
uid63633	0.240941	0.0911	0.1366	0.1723	0.0141
uid57911	0.240950	0.0978	0.1436	0.1410	0.0093
uid58527	0.240976	0.0836	0.1385	0.1594	0.0078
uid162079	0.240990	0.1893	0.2588	0.2402	0.0202
uid177516	0.241003	0.0631	0.1065	0.1371	0.0068
uid159247	0.241025	0.1125	0.1660	0.1760	0.0251
uid182932	0.241041	0.0718	0.1160	0.1537	0.0141
uid169223	0.241099	0.0905	0.1399	0.1370	0.0153
uid46353	0.241137	0.0890	0.1373	0.1399	0.0148
uid59025	0.241169	0.0815	0.1252	0.1598	0.0148
uid57903	0.241190	0.1065	0.1579	0.1789	0.0220
uid48801	0.241198	0.1583	0.2163	0.2281	0.0122
uid70481	0.241203	0.0847	0.1350	0.1421	0.0167
uid159981	0.241216	0.1088	0.1611	0.1765	0.0217
uid73425	0.241232	0.1321	0.1726	0.1579	0.0248
uid57839	0.241264	0.1053	0.1546	0.1698	0.0188
uid183113	0.241265	0.0783	0.1197	0.1510	0.0136
uid182933	0.241349	0.0676	0.1102	0.1483	0.0171
uid159241	0.241354	0.1105	0.1610	0.1747	0.0223
uid58555	0.241374	0.1063	0.1620	0.1749	0.0226
uid159691	0.241386	0.1116	0.1606	0.1771	0.0217
uid59041	0.241394	0.1453	0.2213	0.1919	0.0208
uid50609	0.241428	0.1312	0.1698	0.1835	0.0261
uid197170	0.241499	0.0866	0.1354	0.1357	0.0192
uid162141	0.241576	0.1113	0.1655	0.1738	0.0194
uid183337	0.241578	0.1009	0.1556	0.1669	0.0078
uid183114	0.241611	0.0600	0.0975	0.1327	0.0106
uid159861	0.241617	0.1084	0.1592	0.1731	0.0226
uid68019	0.241635	0.1008	0.1489	0.1546	0.0052
uid175255	0.241644	0.1237	0.1614	0.1775	0.0242
uid161967	0.241648	0.1922	0.2544	0.2435	0.0163
uid197155	0.241672	0.1123	0.1714	0.1850	0.0257
uid88071	0.241674	0.1082	0.1622	0.1736	0.0223
uid175257	0.241696	0.1111	0.1661	0.1798	0.0230
uid70619	0.241700	0.0900	0.1303	0.1425	0.0108
uid57797	0.241770	0.1085	0.1630	0.1756	0.0225
uid57841	0.241803	0.1058	0.1565	0.1772	0.0216
uid46661	0.241815	0.0945	0.1470	0.1622	0.0123
uid59435	0.241823	0.0704	0.1144	0.1377	0.0115
uid183340	0.241883	0.0941	0.1426	0.1669	0.0088
uid57649	0.241916	0.1469	0.2233	0.2182	0.0107
uid58327	0.241964	0.1062	0.1680	0.1555	0.0179
uid162127	0.241995	0.0822	0.1366	0.1344	0.0144
uid197263	0.242006	0.1087	0.1608	0.1778	0.0225
uid183111	0.242040	0.0735	0.1148	0.1510	0.0152
uid58943	0.242119	0.3930	0.5159	0.4390	0.0000
uid57667	0.242123	0.0817	0.1310	0.1360	0.0184
uid199898	0.242175	0.1356	0.2154	0.2021	0.0163
uid57907	0.242189	0.1156	0.1807	0.1827	0.0199
uid203123	0.242269	0.0879	0.1355	0.1409	0.0145
uid58755	0.242277	0.0972	0.1610	0.1958	0.0119
uid175256	0.242310	0.1157	0.1542	0.1693	0.0210
uid58479	0.242414	0.1020	0.1678	0.1891	0.0214
uid49725	0.242414	0.1098	0.1680	0.1753	0.0080
uid183003	0.242490	0.0665	0.1052	0.1409	0.0119
uid166827	0.242501	0.1053	0.1703	0.1609	0.0187
uid162085	0.242599	0.1908	0.2570	0.2446	0.0208
uid63617	0.242601	0.0935	0.1467	0.1572	0.0075
uid176499	0.242607	0.1586	0.2209	0.1960	0.0068
uid59137	0.242625	0.1025	0.1582	0.1779	0.0142
uid162145	0.242708	0.0853	0.1399	0.1477	0.0169
uid66305	0.242798	0.1934	0.2607	0.2281	0.0443
uid176125	0.242810	0.1051	0.1634	0.1754	0.0186
uid57803	0.242840	0.0639	0.1008	0.1434	0.0178
uid184343	0.242844	0.1328	0.2172	0.2225	0.0136
uid183109	0.242849	0.0668	0.1057	0.1468	0.0110
uid68707	0.242855	0.1003	0.1770	0.1832	0.0213
uid162163	0.242874	0.1131	0.1678	0.1776	0.0226
uid183007	0.242944	0.0811	0.1314	0.1556	0.0102
uid176374	0.243037	0.3268	0.4412	0.3460	0.0227
uid182930	0.243048	0.0669	0.1098	0.1521	0.0119
uid58411	0.243061	0.1201	0.1840	0.1936	0.0212
uid62183	0.243067	0.1772	0.2586	0.2457	0.0120
uid59395	0.243175	0.1013	0.1539	0.1754	0.0133
uid183115	0.243211	0.0733	0.1165	0.1505	0.0105
uid81631	0.243260	0.0973	0.1509	0.1514	0.0070
uid175570	0.243267	0.3312	0.4419	0.3445	0.0227
uid162075	0.243356	0.1919	0.2550	0.2477	0.0197
uid173859	0.243372	0.3312	0.4419	0.3445	0.0222
uid58135	0.243426	0.0995	0.1660	0.1919	0.0091
uid197162	0.243503	0.1047	0.1633	0.1772	0.0131
uid183341	0.243535	0.1136	0.1700	0.1853	0.0093
uid171261	0.243544	0.0805	0.1287	0.1441	0.0158
uid162083	0.243586	0.1972	0.2619	0.2447	0.0200
uid89371	0.243612	0.0792	0.1211	0.1265	0.0123
uid197180	0.243640	0.1107	0.1567	0.1365	0.0206
uid58235	0.243646	0.1309	0.2021	0.1976	0.0142
uid162041	0.243669	0.1161	0.1781	0.1775	0.0132
uid162093	0.243729	0.2006	0.2569	0.2500	0.0215
uid58045	0.243756	0.1281	0.1975	0.1957	0.0164
uid162103	0.243779	0.0945	0.1468	0.1565	0.0075
uid176368	0.243810	0.1531	0.2266	0.2075	0.0059
uid58381	0.243827	0.0853	0.1309	0.1422	0.0229
uid57819	0.243830	0.1988	0.2556	0.2490	0.0207
uid159391	0.243858	0.1107	0.1631	0.1725	0.0222
uid179383	0.243989	0.0963	0.1550	0.1841	0.0137
uid59211	0.244064	0.1222	0.1549	0.1695	0.0087
uid59095	0.244095	0.1280	0.1715	0.1910	0.0119
uid59187	0.244132	0.1171	0.1866	0.1981	0.0214
uid59051	0.244290	0.1208	0.2000	0.1888	0.0209
uid59027	0.244304	0.0950	0.1387	0.1693	0.0105
uid68841	0.244366	0.1285	0.1941	0.1954	0.0172
uid59101	0.244377	0.0970	0.1416	0.1765	0.0107
uid51721	0.244397	0.0940	0.1474	0.1675	0.0179
uid58361	0.244418	0.1269	0.1986	0.2078	0.0286
uid58867	0.244518	0.0838	0.1293	0.1408	0.0086
uid176373	0.244802	0.3311	0.4464	0.3433	0.0238
uid74441	0.244803	0.0921	0.1461	0.1591	0.0154
uid197164	0.244808	0.0787	0.1237	0.1548	0.0189
uid59427	0.244812	0.2704	0.3489	0.3157	0.0210
uid58011	0.244864	0.0973	0.1554	0.1740	0.0122
uid187059	0.244959	0.1130	0.1730	0.1773	0.0250
uid59253	0.245017	0.1516	0.2150	0.2098	0.0235
uid61575	0.245061	0.1619	0.2296	0.2197	0.0276
uid57663	0.245080	0.1229	0.1807	0.1887	0.0242
uid159663	0.245212	NA	NA	NA	NA
uid88061	0.245239	0.1288	0.1971	0.1986	0.0167
uid88065	0.245279	0.1094	0.1612	0.1785	0.0279
uid57861	0.245285	0.1169	0.1722	0.1780	0.0237
uid186598	0.245314	0.1621	0.2295	0.2196	0.0268
uid59143	0.245443	0.0962	0.1423	0.1725	0.0104
uid53037	0.245481	0.1205	0.1770	0.1807	0.0111
uid183006	0.245504	0.0807	0.1271	0.1538	0.0124
uid89377	0.245536	0.0592	0.0978	0.1503	0.0165
uid57669	0.245621	0.0768	0.1249	0.1411	0.0162
uid162109	0.245657	0.1141	0.1737	0.1846	0.0168
uid46233	0.245702	0.0972	0.1579	0.1710	0.0211
uid162143	0.245733	0.0969	0.1574	0.1678	0.0212
uid184011	0.245741	0.1265	0.2081	0.2227	0.0108
uid59291	0.245901	0.1189	0.1532	0.1774	0.0185
uid58403	0.245917	0.1449	0.2145	0.2275	0.0375
uid183112	0.245983	0.0638	0.1045	0.1390	0.0129
uid58861	0.246100	0.1874	0.2677	0.2478	0.0319
uid58053	0.246158	0.1004	0.1560	0.1751	0.0153
uid48819	0.246162	0.1170	0.1460	0.1709	0.0162
uid59345	0.246209	0.1894	0.2367	0.2442	0.0208
uid158165	0.246224	0.0708	0.1183	0.1484	0.0119
uid58989	0.246345	0.1005	0.1661	0.1955	0.0089
uid183004	0.246407	0.0869	0.1345	0.1573	0.0116
uid73895	0.246413	0.0841	0.1368	0.1683	0.0145
uid58043	0.246709	0.0653	0.1050	0.1429	0.0141
uid62919	0.246715	0.1137	0.1790	0.1924	0.0183
uid58523	0.246737	0.0801	0.1302	0.1635	0.0116
uid158173	0.246790	0.1319	0.1903	0.1764	0.0127
uid62125	0.246802	0.1137	0.1770	0.1863	0.0180
uid59003	0.246827	0.1200	0.1933	0.1940	0.0283
uid197161	0.246954	0.0973	0.1538	0.1715	0.0120
uid183342	0.247053	0.0772	0.1275	0.1414	0.0174
uid58613	0.247172	0.1491	0.2271	0.2202	0.0099
uid59093	0.247248	0.0971	0.1513	0.1700	0.0238
uid54927	0.247401	0.0809	0.1295	0.1427	0.0163
uid58953	0.247457	0.0992	0.1667	0.1902	0.0074
uid67365	0.247805	0.0822	0.1204	0.1484	0.0088
uid59179	0.247810	0.1415	0.2223	0.2305	0.0217
uid58945	0.247976	0.0713	0.1078	0.1500	0.0213
uid195460	0.248036	0.3415	0.4381	0.3462	0.0233
uid67367	0.248125	0.0707	0.0985	0.1454	0.0081
uid179370	0.248167	0.0721	0.1138	0.1415	0.0162
uid197179	0.248169	0.0808	0.1297	0.1539	0.0174
uid53477	0.248333	0.0711	0.1149	0.1556	0.0144
uid175777	0.248403	0.0857	0.1475	0.1758	0.0219
uid87033	0.248416	0.1022	0.1509	0.1515	0.0157
uid162097	0.248443	0.1292	0.2020	0.2024	0.0214
uid58621	0.248447	0.0877	0.1406	0.1748	0.0188
uid46803	0.248722	0.1291	0.2073	0.2186	0.0285
uid67387	0.248838	0.1740	0.2548	0.2545	0.0103
uid59583	0.248854	0.0702	0.1144	0.1578	0.0142
uid58287	0.248920	0.0791	0.1273	0.1666	0.0078
uid59079	0.249013	0.0850	0.1523	0.1710	0.0147
uid81629	0.249039	0.0994	0.1485	0.1625	0.0183
uid58537	0.249127	0.1020	0.1522	0.1595	0.0119
uid51369	0.249136	0.0595	0.1045	0.1405	0.0152
uid46625	0.249223	0.1192	0.1691	0.1572	0.0198
uid197156	0.249322	0.1023	0.1558	0.1667	0.0222
uid65789	0.249372	0.0757	0.1168	0.1369	0.0221
uid58645	0.249450	0.2632	0.3495	0.3053	0.0370
uid59085	0.249459	0.0859	0.1342	0.1680	0.0100
uid59401	0.249493	0.1220	0.1869	0.1924	0.0181
uid62245	0.249582	0.0833	0.1339	0.1644	0.0117
uid49533	0.249776	0.0930	0.1592	0.1706	0.0217
uid55693	0.249900	0.0657	0.1074	0.1358	0.0080
uid162159	0.249926	0.0694	0.1153	0.1572	0.0162
uid183002	0.249977	0.0601	0.1041	0.1430	0.0071
uid68311	0.249999	0.0568	0.0940	0.1460	0.0164
uid42011	0.250115	0.0944	0.1403	0.1670	0.0159
uid58151	0.250115	0.1536	0.2296	0.2325	0.0271
uid57657	0.250214	0.0852	0.1337	0.1669	0.0100
uid189952	0.250298	0.0949	0.1642	0.1964	0.0251
uid59171	0.250306	0.1003	0.1671	0.1794	0.0251
uid159537	0.250364	0.1274	0.1885	0.1963	0.0131
uid59205	0.250473	0.1083	0.1551	0.1785	0.0359
uid60855	0.250667	0.1222	0.1865	0.1838	0.0148
uid59213	0.250908	0.1380	0.2201	0.2174	0.0261
uid59021	0.250950	0.0572	0.0970	0.1526	0.0164
uid81197	0.251020	0.1176	0.1862	0.1919	0.0126
uid43329	0.251124	0.0879	0.1339	0.1687	0.0179
uid57901	0.251161	0.1102	0.1506	0.1719	0.0294
[truncated: 515 more rows]
