# Supplementary material for: Quickly Finding Orthologs as Reciprocal Best Hits with BLAT, LAST, and UBLAST: How Much Do We Miss?
Source: PLoS One. 2014 Jul 11;9(7):e101850. doi: 10.1371/journal.pone.0101850 (PMC4094424; doi:10.1371/journal.pone.0101850)
Supplement: Table Set S2 — These tables contain reciprocal best hit counts and homolog pair counts organized on a per query genome fashion. The directory contains the R-script used to run the t-tests comparing the results from each program, and a table with the results of these t-tests. (ZIP) [file pone.0101850.s002.zip › S2-Tables-Stats-Pairs/uid57893.t-test]

statistic.t	parameter.df	p.value	conf.int1	conf.int2	estimate.mean.of.the.differences	null.value.difference.in.means	alternative	method	data.name
unlist.t.test.blat.last.	-140.674323488681	2509	0	-1590.88337748032	-1547.1413237149	-1569.01235059761	0	two.sided	Paired t-test	homologs$blat and homologs$last
unlist.t.test.blat.usearch7.	-93.9334161486819	2509	0	-1828.42712140234	-1753.64937262156	-1791.03824701195	0	two.sided	Paired t-test	homologs$blat and homologs$usearch7
unlist.t.test.blat.blastp.	-88.5107318854763	2509	0	-4324.97875628466	-4137.49694092649	-4231.23784860558	0	two.sided	Paired t-test	homologs$blat and homologs$blastp
unlist.t.test.last.usearch7.	-23.4613825616106	2509	3.23759373671078e-110	-240.582892600388	-203.468900228297	-222.025896414343	0	two.sided	Paired t-test	homologs$last and homologs$usearch7
unlist.t.test.last.blastp.	-70.1044148631073	2509	0	-2736.69134221693	-2587.75965379901	-2662.22549800797	0	two.sided	Paired t-test	homologs$last and homologs$blastp
unlist.t.test.usearch7.blastp.	-83.2114565650566	2509	0	-2497.70384255232	-2382.69536063493	-2440.19960159363	0	two.sided	Paired t-test	homologs$usearch7 and homologs$blastp
unlist.t.test.blat.last.	-152.081805571744	2257	0	-391.529471238318	-381.560874200123	-386.545172719221	0	two.sided	Paired t-test	rbh$blat and rbh$last
unlist.t.test.blat.usearch7.	-145.208956634473	2257	0	-379.999210699608	-369.872357059471	-374.935783879539	0	two.sided	Paired t-test	rbh$blat and rbh$usearch7
unlist.t.test.blat.blastp.	-172.217690088602	2257	0	-508.790737170609	-497.334152111942	-503.062444641275	0	two.sided	Paired t-test	rbh$blat and rbh$blastp
unlist.t.test.last.usearch7.	53.0132713136844	2509	0	11.4989647509135	12.3823101494849	11.9406374501992	0	two.sided	Paired t-test	rbh$last and rbh$usearch7
unlist.t.test.last.blastp.	-149.299251166345	2509	0	-111.008416154667	-108.130229263659	-109.569322709163	0	two.sided	Paired t-test	rbh$last and rbh$blastp
unlist.t.test.usearch7.blastp.	-170.183049125563	2509	0	-122.910041363898	-120.109878954827	-121.509960159363	0	two.sided	Paired t-test	rbh$usearch7 and rbh$blastp
unlist.t.test.blat.last.	-173.487138299015	2509	0	-0.175700343280436	-0.171772883811197	-0.173736613545817	0	two.sided	Paired t-test	rbh_hom_norm$blat and rbh_hom_norm$last
unlist.t.test.blat.usearch7.	-123.203615698128	2509	0	-0.168123616640896	-0.162855745908905	-0.1654896812749	0	two.sided	Paired t-test	rbh_hom_norm$blat and rbh_hom_norm$usearch7
unlist.t.test.blat.blastp.	-91.3643920758113	2509	0	-0.111025772598157	-0.106360123816186	-0.108692948207171	0	two.sided	Paired t-test	rbh_hom_norm$blat and rbh_hom_norm$blastp
unlist.t.test.last.usearch7.	16.4910866591991	2509	4.33994295096024e-58	0.00726631214683785	0.00922755239499482	0.00824693227091633	0	two.sided	Paired t-test	rbh_hom_norm$last and rbh_hom_norm$usearch7
unlist.t.test.last.blastp.	133.33079260836	2509	0	0.0640870613370145	0.0660002693402763	0.0650436653386454	0	two.sided	Paired t-test	rbh_hom_norm$last and rbh_hom_norm$blastp
unlist.t.test.usearch7.blastp.	141.791520376071	2509	0	0.0560112610027674	0.0575822051326907	0.0567967330677291	0	two.sided	Paired t-test	rbh_hom_norm$usearch7 and rbh_hom_norm$blastp
