# Supplementary material for: Quickly Finding Orthologs as Reciprocal Best Hits with BLAT, LAST, and UBLAST: How Much Do We Miss?
Source: PLoS One. 2014 Jul 11;9(7):e101850. doi: 10.1371/journal.pone.0101850 (PMC4094424; doi:10.1371/journal.pone.0101850)
Supplement: Table Set S3 — These tables contain counts for error estimates organized on a per query genome fashion. The directory contains the R-script used to run the t-tests comparing the results from each program, and a table with the results of these t-tests. (ZIP) [file pone.0101850.s003.zip]

Archive with 44 entries (41 files):
- S3-Tables-Stats-Error/
- S3-Tables-Stats-Error/uid128.errors.R
- __MACOSX/
- __MACOSX/S3-Tables-Stats-Error/
- __MACOSX/S3-Tables-Stats-Error/._uid128.errors.R
- S3-Tables-Stats-Error/uid128.missing.tbl
- __MACOSX/S3-Tables-Stats-Error/._uid128.missing.tbl
- S3-Tables-Stats-Error/uid128.mistake.tbl
- __MACOSX/S3-Tables-Stats-Error/._uid128.mistake.tbl
- S3-Tables-Stats-Error/uid128.overall.tbl
- __MACOSX/S3-Tables-Stats-Error/._uid128.overall.tbl
- S3-Tables-Stats-Error/uid128.t-test
- __MACOSX/S3-Tables-Stats-Error/._uid128.t-test
- S3-Tables-Stats-Error/uid57675.errors.R
- __MACOSX/S3-Tables-Stats-Error/._uid57675.errors.R
- S3-Tables-Stats-Error/uid57675.missing.tbl
- __MACOSX/S3-Tables-Stats-Error/._uid57675.missing.tbl
- S3-Tables-Stats-Error/uid57675.mistake.tbl
- __MACOSX/S3-Tables-Stats-Error/._uid57675.mistake.tbl
- S3-Tables-Stats-Error/uid57675.overall.tbl
- __MACOSX/S3-Tables-Stats-Error/._uid57675.overall.tbl
- S3-Tables-Stats-Error/uid57675.t-test
- __MACOSX/S3-Tables-Stats-Error/._uid57675.t-test
- S3-Tables-Stats-Error/uid57779.errors.R
- __MACOSX/S3-Tables-Stats-Error/._uid57779.errors.R
- S3-Tables-Stats-Error/uid57779.missing.tbl
- __MACOSX/S3-Tables-Stats-Error/._uid57779.missing.tbl
- S3-Tables-Stats-Error/uid57779.mistake.tbl
- __MACOSX/S3-Tables-Stats-Error/._uid57779.mistake.tbl
- S3-Tables-Stats-Error/uid57779.overall.tbl
- __MACOSX/S3-Tables-Stats-Error/._uid57779.overall.tbl
- S3-Tables-Stats-Error/uid57779.t-test
- __MACOSX/S3-Tables-Stats-Error/._uid57779.t-test
- S3-Tables-Stats-Error/uid57893.errors.R
- __MACOSX/S3-Tables-Stats-Error/._uid57893.errors.R
- S3-Tables-Stats-Error/uid57893.missing.tbl
- __MACOSX/S3-Tables-Stats-Error/._uid57893.missing.tbl
- S3-Tables-Stats-Error/uid57893.mistake.tbl
- __MACOSX/S3-Tables-Stats-Error/._uid57893.mistake.tbl
- S3-Tables-Stats-Error/uid57893.overall.tbl
- __MACOSX/S3-Tables-Stats-Error/._uid57893.overall.tbl
- S3-Tables-Stats-Error/uid57893.t-test
- __MACOSX/S3-Tables-Stats-Error/._uid57893.t-test
- __MACOSX/._S3-Tables-Stats-Error
