# Supplementary material for: Quickly Finding Orthologs as Reciprocal Best Hits with BLAT, LAST, and UBLAST: How Much Do We Miss?
Source: PLoS One. 2014 Jul 11;9(7):e101850. doi: 10.1371/journal.pone.0101850 (PMC4094424; doi:10.1371/journal.pone.0101850)
Supplement: Table Set S3 — These tables contain counts for error estimates organized on a per query genome fashion. The directory contains the R-script used to run the t-tests comparing the results from each program, and a table with the results of these t-tests. (ZIP) [file pone.0101850.s003.zip › S3-Tables-Stats-Error/uid128.errors.R]

mistake = read.table("Stats-Error/uid128.mistake.tbl", header = TRUE, row.names = 1)
summary(mistake)
t.test.blat.last = t.test(mistake$blat,mistake$last, paired=TRUE, na.rm = TRUE)
to_write = data.frame(unlist(t.test.blat.last))
write.table(data.frame(t(to_write)),"Stats-Error/uid128.t-test",append=F, quote=F,sep="\t")
t.test.blat.usearch7 = t.test(mistake$blat,mistake$usearch7, paired=TRUE, na.rm = TRUE)
to_write = data.frame(unlist(t.test.blat.usearch7))
write.table(data.frame(t(to_write)),"Stats-Error/uid128.t-test",append=T, quote=F,sep="\t",col.names=F)
t.test.blat.blastp = t.test(mistake$blat,mistake$blastp, paired=TRUE, na.rm = TRUE)
to_write = data.frame(unlist(t.test.blat.blastp))
write.table(data.frame(t(to_write)),"Stats-Error/uid128.t-test",append=T, quote=F,sep="\t",col.names=F)
t.test.last.usearch7 = t.test(mistake$last,mistake$usearch7, paired=TRUE, na.rm = TRUE)
to_write = data.frame(unlist(t.test.last.usearch7))
write.table(data.frame(t(to_write)),"Stats-Error/uid128.t-test",append=T, quote=F,sep="\t",col.names=F)
t.test.last.blastp = t.test(mistake$last,mistake$blastp, paired=TRUE, na.rm = TRUE)
to_write = data.frame(unlist(t.test.last.blastp))
write.table(data.frame(t(to_write)),"Stats-Error/uid128.t-test",append=T, quote=F,sep="\t",col.names=F)
t.test.usearch7.blastp = t.test(mistake$usearch7,mistake$blastp, paired=TRUE, na.rm = TRUE)
to_write = data.frame(unlist(t.test.usearch7.blastp))
write.table(data.frame(t(to_write)),"Stats-Error/uid128.t-test",append=T, quote=F,sep="\t",col.names=F)
missing = read.table("Stats-Error/uid128.missing.tbl", header = TRUE, row.names = 1)
summary(missing)
t.test.blat.last = t.test(missing$blat,missing$last, paired=TRUE, na.rm = TRUE)
to_write = data.frame(unlist(t.test.blat.last))
write.table(data.frame(t(to_write)),"Stats-Error/uid128.t-test",append=T, quote=F,sep="\t",col.names=F)
t.test.blat.usearch7 = t.test(missing$blat,missing$usearch7, paired=TRUE, na.rm = TRUE)
to_write = data.frame(unlist(t.test.blat.usearch7))
write.table(data.frame(t(to_write)),"Stats-Error/uid128.t-test",append=T, quote=F,sep="\t",col.names=F)
t.test.blat.blastp = t.test(missing$blat,missing$blastp, paired=TRUE, na.rm = TRUE)
to_write = data.frame(unlist(t.test.blat.blastp))
write.table(data.frame(t(to_write)),"Stats-Error/uid128.t-test",append=T, quote=F,sep="\t",col.names=F)
t.test.last.usearch7 = t.test(missing$last,missing$usearch7, paired=TRUE, na.rm = TRUE)
to_write = data.frame(unlist(t.test.last.usearch7))
write.table(data.frame(t(to_write)),"Stats-Error/uid128.t-test",append=T, quote=F,sep="\t",col.names=F)
t.test.last.blastp = t.test(missing$last,missing$blastp, paired=TRUE, na.rm = TRUE)
to_write = data.frame(unlist(t.test.last.blastp))
write.table(data.frame(t(to_write)),"Stats-Error/uid128.t-test",append=T, quote=F,sep="\t",col.names=F)
t.test.usearch7.blastp = t.test(missing$usearch7,missing$blastp, paired=TRUE, na.rm = TRUE)
to_write = data.frame(unlist(t.test.usearch7.blastp))
write.table(data.frame(t(to_write)),"Stats-Error/uid128.t-test",append=T, quote=F,sep="\t",col.names=F)
overall = read.table("Stats-Error/uid128.overall.tbl", header = TRUE, row.names = 1)
summary(overall)
t.test.blat.last = t.test(overall$blat,overall$last, paired=TRUE, na.rm = TRUE)
to_write = data.frame(unlist(t.test.blat.last))
write.table(data.frame(t(to_write)),"Stats-Error/uid128.t-test",append=T, quote=F,sep="\t",col.names=F)
t.test.blat.usearch7 = t.test(overall$blat,overall$usearch7, paired=TRUE, na.rm = TRUE)
to_write = data.frame(unlist(t.test.blat.usearch7))
write.table(data.frame(t(to_write)),"Stats-Error/uid128.t-test",append=T, quote=F,sep="\t",col.names=F)
t.test.blat.blastp = t.test(overall$blat,overall$blastp, paired=TRUE, na.rm = TRUE)
to_write = data.frame(unlist(t.test.blat.blastp))
write.table(data.frame(t(to_write)),"Stats-Error/uid128.t-test",append=T, quote=F,sep="\t",col.names=F)
t.test.last.usearch7 = t.test(overall$last,overall$usearch7, paired=TRUE, na.rm = TRUE)
to_write = data.frame(unlist(t.test.last.usearch7))
write.table(data.frame(t(to_write)),"Stats-Error/uid128.t-test",append=T, quote=F,sep="\t",col.names=F)
t.test.last.blastp = t.test(overall$last,overall$blastp, paired=TRUE, na.rm = TRUE)
to_write = data.frame(unlist(t.test.last.blastp))
write.table(data.frame(t(to_write)),"Stats-Error/uid128.t-test",append=T, quote=F,sep="\t",col.names=F)
t.test.usearch7.blastp = t.test(overall$usearch7,overall$blastp, paired=TRUE, na.rm = TRUE)
to_write = data.frame(unlist(t.test.usearch7.blastp))
write.table(data.frame(t(to_write)),"Stats-Error/uid128.t-test",append=T, quote=F,sep="\t",col.names=F)
