# Supplementary material for: Quickly Finding Orthologs as Reciprocal Best Hits with BLAT, LAST, and UBLAST: How Much Do We Miss?
Source: PLoS One. 2014 Jul 11;9(7):e101850. doi: 10.1371/journal.pone.0101850 (PMC4094424; doi:10.1371/journal.pone.0101850)
Supplement: Table Set S3 — These tables contain counts for error estimates organized on a per query genome fashion. The directory contains the R-script used to run the t-tests comparing the results from each program, and a table with the results of these t-tests. (ZIP) [file pone.0101850.s003.zip › S3-Tables-Stats-Error/uid128.mistake.tbl]

Genome	GSS	blastp	usearch7	last	blat
uid51607	0.102617	1.0000	1.0000	1.0000	NA
uid14005	0.114809	0.0000	0.0000	0.0000	0.0000
uid47087	0.116670	NA	NA	NA	NA
uid162029	0.120930	NA	NA	NA	NA
uid42831	0.132899	NA	NA	NA	NA
uid39575	0.134301	0.0298	0.0345	0.0272	0.0000
uid162197	0.135904	NA	NA	0.0000	NA
uid68451	0.139669	NA	NA	NA	NA
uid59087	0.141931	NA	NA	NA	NA
uid59133	0.142092	0.0000	NA	0.0000	NA
uid10623	0.145653	0.0414	0.0276	0.0294	0.0028
uid75119	0.146114	0.0000	NA	0.0000	NA
uid58005	0.147052	NA	0.0000	NA	NA
uid182933	0.148896	NA	NA	NA	NA
uid57643	0.149597	NA	NA	NA	NA
uid202216	0.149683	NA	NA	NA	NA
uid59201	0.152701	NA	0.0000	NA	NA
uid63163	0.153064	NA	NA	0.0000	NA
uid162179	0.153634	NA	NA	NA	NA
uid184862	0.155599	0.0000	NA	0.0000	NA
uid58277	0.156222	NA	NA	NA	NA
uid58015	0.158162	NA	NA	NA	NA
uid59395	0.158371	1.0000	1.0000	1.0000	NA
uid201478	0.159025	0.0000	NA	0.0000	NA
uid59013	0.160235	NA	NA	NA	NA
uid59777	0.160321	NA	NA	NA	NA
uid61641	0.160579	NA	NA	NA	NA
uid183114	0.160707	NA	0.0000	0.0000	NA
uid173926	0.160721	0.0000	0.0000	0.0000	NA
uid203392	0.160816	NA	NA	NA	NA
uid183109	0.160953	NA	NA	NA	NA
uid77129	0.163482	NA	NA	NA	NA
uid59025	0.163932	NA	NA	NA	0.0000
uid58601	0.164922	NA	NA	NA	NA
uid40921	0.166082	NA	NA	NA	NA
uid41017	0.166082	NA	NA	NA	NA
uid183340	0.166289	0.0000	0.0000	0.0000	NA
uid58009	0.166520	NA	NA	NA	NA
uid57659	0.166523	NA	NA	NA	NA
uid157913	0.166523	NA	NA	NA	NA
uid159873	0.166523	NA	NA	NA	NA
uid57679	0.166544	NA	NA	NA	NA
uid189748	0.166704	NA	NA	NA	NA
uid159835	0.166704	NA	NA	NA	NA
uid158059	0.166704	NA	NA	NA	NA
uid73417	0.167272	NA	NA	NA	NA
uid59109	0.167324	NA	NA	NA	NA
uid74443	0.167860	0.0000	0.0000	0.0000	NA
uid188479	0.168484	0.0000	0.0000	0.0000	NA
uid81841	0.168652	0.0000	NA	0.0000	NA
uid168323	0.169141	NA	NA	NA	NA
uid52599	0.169185	NA	NA	NA	NA
uid158363	0.169459	NA	NA	NA	NA
uid155	0.169909	1.0000	1.0000	1.0000	NA
uid57767	0.170015	NA	NA	NA	NA
uid61569	0.170238	NA	NA	NA	NA
uid189747	0.170279	1.0000	1.0000	1.0000	NA
uid52581	0.170837	NA	NA	NA	NA
uid60491	0.171138	NA	0.0000	NA	NA
uid68021	0.171545	NA	NA	NA	NA
uid1433	0.172107	0.3333	0.0000	0.0000	0.0000
uid58137	0.172330	0.0000	0.0000	0.0000	NA
uid58271	0.172396	0.3333	0.0000	0.3333	0.0000
uid68691	0.172591	NA	NA	NA	NA
uid158881	0.172758	NA	0.0000	0.0000	0.0000
uid158701	0.172760	NA	0.0000	0.0000	0.0000
uid59229	0.172882	NA	NA	NA	NA
uid50547	0.173212	0.0000	NA	0.0000	NA
uid168665	0.173222	NA	NA	NA	NA
uid52547	0.173386	NA	NA	NA	NA
uid75097	0.173545	NA	0.0000	NA	NA
uid51423	0.173936	0.0000	NA	0.0000	NA
uid60859	0.174353	NA	NA	NA	NA
uid59439	0.174437	0.0000	NA	NA	NA
uid197154	0.174534	NA	NA	NA	NA
uid58867	0.174672	NA	NA	NA	NA
uid158509	0.174733	NA	NA	NA	NA
uid58317	0.174961	NA	NA	0.0000	NA
uid53543	0.175104	NA	NA	NA	NA
uid167781	0.175157	0.0000	NA	0.0000	NA
uid58585	0.175755	NA	NA	NA	NA
uid58043	0.176003	1.0000	0.0000	1.0000	NA
uid176371	0.176077	NA	NA	NA	NA
uid183003	0.176153	NA	NA	NA	NA
uid62099	0.176316	NA	NA	NA	NA
uid63605	0.176829	NA	NA	NA	NA
uid62463	0.176973	0.0000	0.0000	0.0000	NA
uid57705	0.177328	0.0000	0.0000	NA	NA
uid162189	0.177332	0.0000	NA	0.0000	NA
uid51879	0.177364	0.0000	0.0000	0.0000	NA
uid183110	0.177505	NA	NA	NA	NA
uid57961	0.177588	0.0000	0.0000	NA	NA
uid160253	0.177694	NA	NA	NA	NA
uid58519	0.177767	NA	NA	NA	NA
uid183008	0.178007	NA	NA	NA	NA
uid55381	0.178868	NA	0.0000	0.0000	NA
uid41171	0.178868	NA	0.0000	0.0000	NA
uid162027	0.179054	NA	NA	NA	NA
uid85495	0.179054	NA	NA	NA	NA
uid54249	0.179183	1.0000	1.0000	1.0000	NA
uid57709	0.179417	NA	NA	NA	NA
uid185759	0.179417	NA	NA	NA	NA
uid183112	0.179893	0.0000	NA	NA	NA
uid49467	0.180081	NA	NA	NA	NA
uid57803	0.180116	NA	NA	NA	NA
uid49489	0.180258	0.0000	NA	0.0000	NA
uid58227	0.180315	NA	0.0000	NA	NA
uid58079	0.180521	0.0000	NA	0.0000	NA
uid193714	0.180669	NA	NA	NA	NA
uid46679	0.180692	NA	NA	NA	NA
uid61619	0.181150	NA	NA	NA	NA
uid43209	0.181158	NA	NA	NA	NA
uid168259	0.181737	NA	NA	NA	NA
uid183006	0.181802	0.0000	0.0000	0.0000	NA
uid58051	0.182001	0.5000	0.0000	0.5000	NA
uid54733	0.182393	NA	NA	NA	NA
uid45857	0.182592	NA	NA	NA	NA
uid157997	0.182901	NA	NA	NA	NA
uid158133	0.183097	NA	0.0000	NA	0.0000
uid70841	0.183103	NA	NA	NA	NA
uid53535	0.183124	NA	0.0000	NA	0.0000
uid165195	0.183191	0.0000	0.0000	0.0000	0.0000
uid60393	0.183394	NA	0.0000	NA	NA
uid184821	0.183580	NA	NA	0.0000	NA
uid55259	0.183816	NA	NA	NA	NA
uid190705	0.183968	0.3333	0.0000	0.3333	0.0000
uid46989	0.183981	NA	NA	NA	NA
uid189187	0.184034	0.0000	0.0000	0.0000	NA
uid183682	0.184047	0.3333	0.0000	0.3333	0.0000
uid159001	0.184255	0.3333	0.0000	0.3333	0.0000
uid68053	0.184580	0.0000	0.0000	0.0000	NA
uid74441	0.184663	NA	0.0000	0.0000	NA
uid58637	0.184964	NA	NA	NA	NA
uid183001	0.184970	0.0000	0.0000	0.0000	NA
uid66779	0.185048	NA	NA	NA	NA
uid82949	0.185124	NA	NA	NA	NA
uid81081	0.185147	1.0000	NA	NA	NA
uid184010	0.185189	0.0000	0.0000	0.0000	NA
uid55845	0.185219	0.5000	0.0000	0.5000	NA
uid49871	0.185353	0.5000	0.0000	0.5000	NA
uid67317	0.185423	0.0000	NA	NA	NA
uid195461	0.185497	0.0000	0.0000	0.0000	0.0000
uid58635	0.185657	0.0000	NA	0.0000	NA
uid48993	0.185827	0.0000	NA	NA	NA
uid197161	0.185934	0.0000	NA	0.0000	NA
uid68443	0.186019	NA	NA	NA	NA
uid57947	0.186070	NA	NA	0.0000	NA
uid50331	0.186102	NA	NA	NA	NA
uid55639	0.186481	0.0000	NA	0.0000	NA
uid58339	0.186560	0.0000	NA	0.0000	NA
uid84215	0.186602	0.0000	0.0000	0.0000	0.0000
uid65785	0.186638	NA	NA	NA	NA
uid58289	0.186723	0.0000	0.0000	0.0000	NA
uid48589	0.186756	0.0000	NA	0.0000	NA
uid181617	0.186777	0.5000	0.0000	0.5000	0.0000
uid59299	0.186894	0.0000	NA	0.0000	NA
uid41875	0.186922	NA	NA	NA	NA
uid179383	0.186926	NA	NA	NA	NA
uid68743	0.186999	NA	NA	NA	NA
uid58527	0.187009	NA	NA	NA	NA
uid57873	0.187451	NA	NA	NA	NA
uid57981	0.187475	NA	NA	NA	NA
uid169620	0.187554	NA	NA	NA	NA
uid59203	0.187777	NA	NA	NA	NA
uid162131	0.187777	NA	NA	NA	NA
uid161953	0.187777	NA	NA	NA	NA
uid59095	0.188050	NA	NA	NA	NA
uid61179	0.188055	NA	NA	NA	NA
uid160233	0.188194	0.0000	NA	0.0000	NA
uid58121	0.188286	NA	NA	NA	NA
uid58003	0.188390	NA	NA	NA	NA
uid193706	0.188607	0.0000	0.0000	0.0000	NA
uid62913	0.188612	NA	NA	NA	NA
uid57675	0.188626	0.0000	0.0000	0.0000	NA
uid183007	0.188891	NA	NA	NA	NA
uid41865	0.188960	NA	NA	NA	NA
uid66189	0.189026	NA	NA	NA	NA
uid81103	0.189027	NA	NA	0.0000	NA
uid184824	0.189067	0.0000	NA	0.0000	NA
uid167260	0.189226	NA	NA	NA	NA
uid41885	0.189322	NA	NA	NA	NA
uid60849	0.189328	NA	NA	NA	NA
uid59253	0.189345	NA	NA	NA	NA
uid162031	0.189391	NA	NA	NA	NA
uid58629	0.189404	NA	NA	NA	NA
uid57989	0.189665	NA	0.0000	0.0000	NA
uid58525	0.189889	NA	NA	NA	NA
uid48129	0.190028	0.0000	0.0000	0.0000	NA
uid57683	0.190078	NA	0.0000	NA	NA
uid57985	0.190171	NA	0.0000	NA	NA
uid58757	0.190507	0.0000	NA	0.0000	NA
uid177931	0.190566	0.0000	NA	0.0000	NA
uid190186	0.190566	0.0000	NA	0.0000	NA
uid49135	0.190572	0.0000	NA	0.0000	NA
uid55779	0.190619	0.0000	0.0000	0.0000	NA
uid195560	0.190676	NA	0.0000	0.0000	NA
uid84337	0.190746	NA	NA	NA	NA
uid54335	0.191058	0.5000	0.5000	0.5000	NA
uid48361	0.191146	NA	NA	NA	NA
uid58825	0.191333	NA	NA	NA	NA
uid58061	0.191488	NA	NA	NA	NA
uid54699	0.191675	NA	NA	NA	NA
uid183002	0.191704	NA	NA	NA	NA
uid68449	0.191860	0.0000	NA	0.0000	NA
uid58877	0.191891	NA	NA	NA	NA
uid177811	0.192237	0.0000	0.0000	0.0000	NA
uid158151	0.192331	0.0000	NA	0.0000	NA
uid59205	0.192441	NA	NA	NA	NA
uid183338	0.192447	NA	NA	NA	NA
uid58829	0.192662	NA	0.0000	NA	NA
uid183339	0.192760	NA	NA	NA	NA
uid61629	0.192833	0.0000	NA	NA	NA
uid62227	0.192839	0.0000	NA	0.0000	NA
uid46241	0.192861	0.0000	NA	0.0000	NA
uid57951	0.193179	NA	NA	NA	NA
uid197165	0.193408	NA	NA	NA	NA
uid183111	0.193472	NA	NA	NA	NA
uid57919	0.193522	0.0000	NA	NA	NA
uid169223	0.193761	NA	NA	0.0000	NA
uid162071	0.193792	NA	NA	NA	NA
uid167488	0.193931	NA	NA	NA	NA
uid58225	0.194116	NA	0.0000	NA	NA
uid58253	0.194790	NA	NA	NA	NA
uid59027	0.194812	NA	NA	NA	NA
uid59143	0.194819	NA	NA	NA	NA
uid57765	0.195145	NA	NA	NA	NA
uid59207	0.195334	0.0000	NA	0.0000	NA
uid184864	0.195369	0.0000	NA	0.0000	NA
uid168256	0.195447	1.0000	1.0000	1.0000	NA
uid175575	0.195554	NA	NA	NA	NA
uid66917	0.195619	NA	NA	NA	NA
uid58471	0.195897	0.0000	NA	NA	NA
uid66777	0.195998	NA	NA	NA	NA
uid58391	0.196004	NA	NA	NA	NA
uid57729	0.196121	NA	NA	NA	NA
uid65789	0.196260	NA	NA	NA	NA
uid171259	0.196307	NA	NA	NA	NA
uid59135	0.196431	NA	NA	NA	NA
uid77127	0.196482	NA	NA	NA	NA
uid62245	0.196586	0.0000	NA	0.0000	NA
uid59273	0.196593	NA	NA	NA	NA
uid57959	0.196595	NA	NA	NA	NA
uid61411	0.196598	NA	NA	NA	NA
uid197195	0.196707	NA	NA	NA	NA
uid12410	0.196861	0.0778	0.0745	0.0673	0.0135
uid182929	0.196863	NA	NA	NA	NA
uid63269	0.197028	NA	NA	NA	NA
uid175578	0.197032	NA	NA	NA	NA
uid159841	0.197107	NA	0.0000	NA	0.0000
uid57721	0.197139	NA	NA	NA	NA
uid158165	0.197272	1.0000	1.0000	1.0000	NA
uid43211	0.197562	NA	NA	0.0000	NA
uid62207	0.197729	0.0000	NA	NA	NA
uid57885	0.197800	1.0000	NA	NA	NA
uid188480	0.197881	NA	NA	NA	NA
uid46523	0.197902	0.0000	0.0000	0.0000	NA
uid41925	0.198094	NA	NA	NA	NA
uid58107	0.198161	NA	NA	NA	NA
uid162057	0.198223	NA	NA	NA	NA
uid171829	0.198278	NA	NA	NA	NA
uid59371	0.198376	NA	NA	NA	NA
uid61589	0.198625	NA	NA	NA	NA
uid41735	0.198879	NA	NA	NA	NA
uid162091	0.199296	NA	NA	NA	NA
uid58057	0.199575	NA	NA	NA	NA
uid81629	0.199960	0.0000	NA	0.0000	NA
uid46943	0.199989	NA	NA	NA	NA
uid205053	0.200021	NA	NA	NA	NA
uid158171	0.200025	NA	NA	NA	NA
uid46839	0.200077	NA	NA	NA	NA
uid162073	0.200077	0.5000	0.0000	0.5000	NA
uid58237	0.200112	NA	NA	NA	NA
uid57875	0.200157	NA	NA	NA	NA
uid58537	0.200410	NA	NA	NA	NA
uid162033	0.200437	NA	NA	NA	NA
uid48823	0.200465	0.0000	NA	NA	NA
uid57621	0.200695	NA	NA	NA	NA
uid158119	0.200695	NA	NA	NA	NA
uid61645	0.200701	NA	NA	NA	NA
uid183005	0.200767	NA	NA	NA	NA
uid60575	0.200914	NA	0.0000	NA	NA
uid58189	0.200929	0.0000	0.0000	NA	NA
uid198767	0.201093	NA	NA	NA	NA
uid50427	0.201122	NA	NA	NA	NA
uid13961	0.201124	0.1429	0.0769	0.1000	0.0000
uid57967	0.201192	NA	NA	NA	NA
uid176453	0.201196	NA	0.0000	0.0000	NA
uid161989	0.201331	0.0000	NA	0.0000	NA
uid167261	0.201457	NA	NA	NA	NA
uid58887	0.201474	NA	NA	NA	NA
uid57711	0.201474	NA	NA	NA	NA
uid59583	0.201636	NA	0.0000	0.0000	0.0000
uid51721	0.201673	NA	NA	NA	NA
uid59011	0.201732	NA	NA	NA	NA
uid78143	0.201763	NA	NA	NA	NA
uid68311	0.201782	NA	NA	NA	NA
uid68837	0.201792	NA	NA	NA	NA
uid198768	0.201800	0.0000	NA	NA	NA
uid57975	0.201896	0.0000	NA	0.0000	NA
uid57671	0.201960	NA	NA	NA	NA
uid65089	0.201975	NA	NA	NA	NA
uid84411	0.201982	0.0000	NA	0.0000	NA
uid162117	0.202020	NA	NA	NA	NA
uid158879	0.202022	0.0000	0.0000	0.0000	NA
uid162159	0.202103	NA	0.0000	0.0000	0.0000
uid58053	0.202118	0.0000	0.0000	0.0000	NA
uid168516	0.202262	NA	NA	NA	NA
uid184827	0.202292	NA	NA	NA	NA
uid192185	0.202323	NA	NA	NA	NA
uid50615	0.202342	0.0000	NA	0.0000	NA
uid58097	0.202440	0.0000	0.0000	0.0000	0.0000
uid57851	0.202624	NA	NA	NA	NA
uid57907	0.202707	NA	NA	NA	NA
uid58297	0.202873	NA	NA	NA	NA
uid58849	0.202908	NA	NA	NA	NA
uid59173	0.202967	NA	NA	NA	NA
uid182932	0.203027	NA	NA	NA	NA
uid58851	0.203031	NA	NA	NA	NA
uid57991	0.203072	1.0000	0.0000	1.0000	NA
uid58923	0.203109	NA	NA	NA	NA
uid162067	0.203125	NA	NA	NA	NA
uid173860	0.203159	0.0000	NA	0.0000	NA
uid58433	0.203185	0.0000	NA	NA	NA
uid63665	0.203261	NA	NA	NA	NA
uid173374	0.203269	0.0000	NA	0.0000	NA
uid58687	0.203285	0.0000	NA	0.0000	NA
uid58759	0.203306	0.0000	NA	0.0000	NA
uid54341	0.203308	0.0000	NA	0.0000	NA
uid58595	0.203354	0.0000	NA	0.0000	NA
uid189188	0.203364	0.0000	NA	0.0000	NA
uid59017	0.203394	0.0000	0.0000	0.0000	NA
uid58939	0.203457	0.0000	NA	0.0000	NA
uid58419	0.203479	NA	NA	NA	NA
uid73967	0.203496	0.0000	0.0000	0.0000	NA
uid158699	0.203553	NA	NA	NA	NA
uid176921	0.203570	NA	NA	NA	NA
uid57753	0.203692	NA	NA	NA	NA
uid179370	0.203752	0.0000	NA	0.0000	NA
uid61897	0.203761	NA	NA	NA	NA
uid57859	0.203811	NA	NA	NA	NA
uid162021	0.203992	0.0000	NA	0.0000	NA
uid41333	0.204059	NA	NA	NA	NA
uid57589	0.204144	0.0000	NA	0.0000	NA
uid58693	0.204144	0.0000	NA	0.0000	NA
uid58315	0.204164	0.0000	NA	0.0000	NA
uid58581	0.204190	NA	NA	NA	NA
uid193770	0.204282	NA	NA	NA	NA
uid49485	0.204300	NA	NA	NA	NA
uid58811	0.204323	0.0000	NA	0.0000	NA
uid167487	0.204369	0.0000	0.0000	0.0000	NA
uid59303	0.204431	0.0000	NA	0.0000	NA
uid57909	0.204431	0.0000	NA	0.0000	NA
uid58083	0.204431	0.0000	NA	0.0000	NA
uid59385	0.204431	0.0000	NA	0.0000	NA
uid58091	0.204431	0.0000	NA	0.0000	NA
uid46803	0.204560	NA	NA	NA	NA
uid58381	0.204612	1.0000	NA	0.0000	NA
uid58379	0.204709	NA	NA	NA	NA
uid189027	0.204709	NA	NA	NA	NA
uid58161	0.204755	NA	NA	NA	NA
uid66803	0.204809	1.0000	0.0000	0.0000	NA
uid170731	0.204813	NA	NA	NA	NA
uid58179	0.204817	NA	NA	NA	NA
uid57931	0.204836	NA	NA	NA	NA
uid61409	0.204872	NA	NA	NA	NA
uid189028	0.204950	NA	NA	NA	NA
uid186819	0.204967	NA	0.0000	0.0000	NA
uid195569	0.204967	NA	0.0000	0.0000	NA
uid89379	0.204999	0.0000	NA	0.0000	NA
uid89373	0.204999	0.0000	NA	0.0000	NA
uid57633	0.205064	NA	NA	NA	NA
uid87037	0.205070	NA	NA	0.0000	NA
uid70727	0.205075	NA	NA	NA	NA
uid58719	0.205130	NA	NA	NA	NA
uid46353	0.205201	NA	NA	0.0000	NA
uid58799	0.205207	NA	NA	NA	NA
uid59301	0.205277	NA	NA	NA	NA
uid62903	0.205292	NA	NA	NA	NA
uid42155	0.205379	NA	NA	NA	NA
uid66207	0.205406	0.0000	NA	NA	NA
uid47079	0.205570	NA	NA	0.0000	NA
uid59887	0.205718	0.0000	0.0000	0.0000	0.0000
uid158159	0.205781	NA	NA	NA	NA
uid159955	0.205901	NA	NA	NA	NA
uid67365	0.205931	NA	NA	NA	NA
uid57713	0.206073	NA	NA	NA	NA
uid59029	0.206100	NA	NA	NA	NA
uid158537	0.206115	NA	NA	NA	NA
uid59101	0.206160	1.0000	0.0000	0.0000	NA
uid186549	0.206189	NA	NA	0.0000	NA
uid57813	0.206243	0.0000	NA	0.0000	NA
uid193766	0.206450	NA	NA	NA	NA
uid40659	0.206482	NA	NA	NA	NA
uid82369	0.206516	NA	NA	NA	NA
uid58609	0.206897	NA	NA	NA	NA
uid158071	0.206897	NA	NA	NA	NA
uid47317	0.206897	NA	NA	NA	NA
uid58445	0.206962	0.0000	0.0000	0.0000	NA
uid159693	0.206991	NA	NA	NA	NA
uid59399	0.207041	NA	NA	0.0000	NA
uid158073	0.207070	NA	NA	NA	NA
uid193657	0.207076	0.5000	0.0000	0.5000	NA
uid58625	0.207117	NA	NA	NA	NA
uid58607	0.207145	NA	NA	NA	NA
uid70839	0.207207	NA	NA	NA	NA
uid89383	0.207249	NA	NA	NA	NA
uid42499	0.207261	NA	NA	NA	NA
uid46245	0.207313	NA	NA	NA	NA
uid197171	0.207370	NA	NA	NA	NA
uid73963	0.207413	NA	NA	NA	NA
uid45893	0.207539	NA	NA	NA	NA
uid43679	0.207566	NA	NA	NA	NA
uid162509	0.207574	NA	NA	NA	NA
uid57685	0.207622	NA	NA	NA	NA
uid201479	0.207622	NA	NA	NA	NA
uid82379	0.207649	NA	NA	NA	NA
uid58733	0.207862	0.0000	0.0000	NA	NA
uid86659	0.207873	NA	NA	NA	NA
uid86653	0.207873	NA	NA	NA	NA
uid58961	0.207873	NA	NA	NA	NA
uid86657	0.207873	NA	NA	NA	NA
uid88069	0.207873	NA	NA	NA	NA
uid86655	0.207873	NA	NA	NA	NA
uid88067	0.207933	NA	NA	NA	NA
uid158043	0.207993	NA	NA	NA	NA
uid182934	0.208039	NA	NA	NA	NA
uid58027	0.208082	NA	NA	NA	NA
uid66329	0.208199	NA	NA	NA	NA
uid58871	0.208264	NA	NA	NA	NA
uid74445	0.208278	NA	NA	NA	NA
uid197182	0.208289	1.0000	0.0000	0.0000	NA
uid82367	0.208308	NA	NA	NA	NA
uid57727	0.208355	0.0000	0.0000	NA	NA
uid61623	0.208408	NA	NA	NA	NA
uid42497	0.208467	NA	NA	NA	NA
uid59147	0.208539	NA	NA	NA	NA
uid59311	0.208614	NA	NA	NA	NA
uid58669	0.208630	NA	NA	NA	NA
uid58971	0.208670	NA	NA	NA	NA
uid58913	0.208761	NA	NA	NA	NA
uid43471	0.208839	NA	NA	NA	NA
uid58945	0.208886	0.0000	NA	0.0000	NA
uid158375	0.208980	NA	NA	NA	NA
uid158383	0.208980	NA	NA	NA	NA
uid59279	0.208980	NA	NA	NA	NA
uid158379	0.208980	NA	NA	NA	NA
uid158373	0.208980	NA	NA	NA	NA
uid158531	0.208980	NA	NA	NA	NA
uid158381	0.208980	NA	NA	NA	NA
uid58145	0.209103	1.0000	0.0000	0.5000	NA
uid66607	0.209196	NA	NA	NA	NA
uid60855	0.209267	NA	NA	NA	NA
uid58893	0.209375	NA	NA	NA	NA
uid58037	0.209385	NA	NA	NA	NA
uid58171	0.209545	NA	NA	NA	NA
uid57631	0.209548	NA	NA	NA	NA
uid48643	0.209601	NA	NA	NA	NA
uid59237	0.209651	NA	0.0000	NA	NA
uid170534	0.209672	0.0000	0.0000	NA	NA
uid59151	0.209721	NA	NA	NA	NA
uid59153	0.209814	NA	NA	NA	NA
uid205051	0.209823	1.0000	NA	NA	NA
uid189241	0.209871	1.0000	0.0000	0.5000	NA
uid57853	0.209874	NA	NA	NA	NA
uid88073	0.209880	NA	NA	NA	NA
uid58991	0.209888	1.0000	0.0000	0.0000	NA
uid162045	0.209989	0.0000	NA	NA	NA
uid60157	0.209999	NA	0.0000	NA	NA
uid58089	0.210033	0.0000	NA	0.0000	NA
uid58619	0.210089	NA	NA	NA	NA
uid58507	0.210121	NA	NA	NA	NA
uid58487	0.210203	NA	NA	NA	NA
uid66301	0.210226	NA	NA	NA	NA
uid159875	0.210226	NA	NA	NA	NA
uid45927	0.210226	NA	NA	NA	NA
uid178736	0.210334	NA	0.0000	NA	NA
uid58485	0.210344	NA	NA	NA	NA
uid48809	0.210353	NA	NA	NA	NA
uid50585	0.210384	NA	NA	NA	NA
uid62461	0.210400	NA	NA	NA	NA
uid58509	0.210417	NA	NA	NA	NA
uid177713	0.210427	NA	NA	NA	NA
uid53037	0.210430	0.0000	0.0000	0.0000	NA
uid58157	0.210434	NA	NA	NA	NA
uid174986	0.210545	0.0000	0.0000	0.0000	NA
uid162109	0.210580	0.0000	0.0000	0.0000	NA
uid168321	0.210608	NA	NA	NA	NA
uid57807	0.210811	NA	0.0000	0.0000	NA
uid158049	0.210858	1.0000	1.0000	NA	NA
uid201428	0.210880	NA	NA	NA	NA
uid87069	0.210921	NA	NA	NA	NA
uid87065	0.210921	NA	NA	NA	NA
uid159543	0.210921	NA	NA	NA	NA
uid87067	0.210921	NA	NA	NA	NA
uid87051	0.210921	NA	NA	NA	NA
uid72937	0.210969	0.0000	NA	0.0000	NA
uid68447	0.211036	NA	NA	NA	NA
uid58429	0.211124	NA	NA	0.0000	NA
uid57625	0.211137	0.0000	NA	0.0000	NA
uid58931	0.211155	NA	NA	NA	NA
uid41927	0.211171	NA	NA	NA	NA
uid67357	0.211309	0.0000	0.0000	NA	NA
uid57867	0.211317	NA	NA	NA	NA
uid42615	0.211386	0.0000	0.0000	0.0000	NA
uid58841	0.211397	NA	NA	NA	NA
uid51503	0.211456	0.0000	0.0000	0.0000	NA
uid193710	0.211498	0.0000	0.0000	NA	NA
uid162041	0.211510	0.0000	0.0000	0.0000	NA
uid49001	0.211547	NA	NA	NA	NA
uid59433	0.211613	NA	NA	NA	NA
uid183113	0.211615	NA	NA	NA	NA
uid179384	0.211668	NA	NA	NA	NA
uid55487	0.211752	0.0000	NA	1.0000	NA
uid48801	0.211765	0.0000	0.0000	NA	NA
uid81779	0.211863	NA	NA	NA	NA
uid57881	0.211894	NA	1.0000	NA	NA
uid161957	0.211894	NA	1.0000	NA	NA
uid50673	0.211970	NA	0.0000	NA	NA
uid67501	0.212102	NA	NA	NA	NA
uid58937	0.212129	NA	NA	NA	NA
uid89381	0.212170	0.0000	NA	NA	NA
uid197216	0.212192	NA	NA	NA	NA
uid58985	0.212215	NA	NA	NA	NA
uid73415	0.212344	NA	NA	NA	NA
uid193709	0.212574	0.0000	NA	0.0000	NA
uid159667	0.212666	NA	NA	NA	NA
uid167486	0.212724	NA	NA	NA	NA
uid59227	0.212836	NA	NA	NA	NA
uid58199	0.212929	0.0000	0.0000	0.0000	0.0000
uid62715	0.212976	1.0000	1.0000	1.0000	NA
uid57917	0.212999	0.0000	NA	0.0000	NA
uid162119	0.213066	NA	0.0000	NA	NA
uid162121	0.213066	NA	0.0000	NA	NA
uid67321	0.213085	NA	NA	NA	NA
uid193764	0.213113	NA	NA	NA	NA
uid157909	0.213162	NA	NA	NA	NA
uid159677	0.213193	NA	NA	NA	NA
uid162175	0.213200	NA	NA	NA	NA
uid159673	0.213236	NA	NA	NA	NA
uid159671	0.213369	NA	NA	NA	NA
uid159669	0.213382	NA	NA	NA	NA
uid46255	0.213425	0.5000	1.0000	1.0000	NA
uid63399	0.213436	NA	NA	NA	NA
uid83609	0.213483	NA	NA	NA	NA
uid158863	0.213498	0.0000	NA	0.0000	NA
uid47083	0.213576	NA	NA	NA	NA
uid182930	0.213606	NA	NA	NA	NA
uid58495	0.213822	NA	NA	NA	NA
uid165185	0.213878	NA	NA	NA	NA
uid162167	0.213927	NA	NA	NA	NA
uid41533	0.213945	NA	NA	NA	NA
uid46231	0.214070	NA	NA	NA	NA
uid167998	0.214125	NA	NA	NA	NA
uid84301	0.214139	NA	NA	NA	NA
uid59159	0.214141	NA	NA	0.0000	NA
uid58795	0.214192	0.0000	NA	0.0000	NA
uid84317	0.214192	NA	NA	0.0000	NA
uid62095	0.214309	NA	NA	NA	NA
uid49527	0.214373	NA	NA	NA	NA
uid197201	0.214377	NA	NA	NA	NA
uid57827	0.214412	NA	NA	NA	NA
uid62131	0.214458	NA	NA	NA	NA
uid177080	0.214459	0.0000	0.0000	0.0000	NA
uid159675	0.214658	NA	NA	NA	NA
uid58577	0.214668	NA	NA	NA	NA
uid158533	0.214752	NA	NA	NA	NA
uid176920	0.214776	NA	NA	NA	NA
uid58977	0.214776	NA	NA	NA	NA
uid57585	0.214776	NA	NA	NA	NA
uid83611	0.214876	0.0000	NA	0.0000	NA
uid68101	0.214920	NA	NA	NA	NA
uid57629	0.215044	NA	NA	NA	NA
uid58367	0.215071	0.0000	NA	NA	NA
uid193717	0.215098	NA	NA	NA	NA
uid49481	0.215162	0.0000	NA	0.0000	NA
uid197170	0.215221	0.0000	0.0000	0.0000	NA
uid58711	0.215270	0.0000	0.0000	0.0000	NA
uid58279	0.215330	NA	NA	NA	NA
uid57607	0.215513	NA	NA	NA	NA
uid58231	0.215648	0.6667	1.0000	0.5000	NA
uid158875	0.215712	0.0000	NA	0.0000	NA
uid195604	0.215766	0.0000	0.0000	NA	NA
uid81777	0.215788	NA	NA	NA	NA
uid58103	0.215832	0.0000	NA	0.0000	NA
uid70793	0.215857	NA	NA	NA	NA
uid58739	0.215882	NA	NA	NA	NA
uid182733	0.215884	NA	NA	0.0000	NA
uid173403	0.215939	0.0000	NA	0.0000	NA
uid55641	0.216010	NA	NA	NA	NA
uid58529	0.216035	0.0000	NA	0.0000	NA
uid82815	0.216038	0.0000	NA	0.0000	NA
uid58753	0.216038	0.0000	NA	0.0000	NA
uid59171	0.216043	0.0000	0.0000	NA	NA
uid57653	0.216063	NA	NA	0.0000	NA
uid57673	0.216072	0.0000	NA	0.0000	NA
uid58793	0.216080	NA	NA	NA	NA
uid58119	0.216110	0.0000	NA	NA	NA
uid77119	0.216143	0.0000	0.0000	NA	NA
uid167481	0.216147	NA	NA	NA	NA
uid58837	0.216147	NA	NA	NA	NA
uid59043	0.216176	NA	NA	NA	NA
uid58875	0.216206	0.0000	NA	NA	NA
uid49695	0.216229	NA	NA	NA	NA
uid188688	0.216279	NA	NA	NA	NA
uid61245	0.216378	NA	NA	NA	NA
uid43465	0.216435	NA	NA	NA	NA
uid58563	0.216443	NA	NA	NA	NA
uid55357	0.216595	0.0000	NA	0.0000	NA
uid59219	0.216690	NA	NA	NA	NA
uid65787	0.216708	NA	NA	NA	NA
uid71131	0.216843	NA	NA	0.0000	NA
uid203791	0.216983	NA	0.0000	NA	NA
uid86855	0.216994	1.0000	1.0000	1.0000	NA
uid54441	0.217000	0.0000	NA	NA	NA
uid168379	0.217014	0.0000	0.0000	NA	NA
uid158843	0.217018	NA	NA	NA	NA
uid58655	0.217029	NA	NA	NA	NA
uid168258	0.217131	NA	NA	NA	NA
uid161959	0.217187	NA	0.0000	NA	NA
uid59285	0.217213	NA	NA	NA	NA
uid158847	0.217228	NA	NA	NA	NA
uid58895	0.217245	NA	NA	NA	NA
uid59283	0.217272	NA	NA	NA	NA
uid158849	0.217272	NA	NA	NA	NA
uid46257	0.217291	0.0000	NA	NA	NA
uid67507	0.217298	NA	NA	NA	NA
uid57805	0.217305	NA	NA	NA	NA
uid173370	0.217359	NA	NA	NA	NA
uid158845	0.217387	NA	NA	NA	NA
uid173373	0.217413	NA	NA	NA	NA
uid57623	0.217432	NA	NA	NA	NA
uid184818	0.217606	NA	NA	NA	NA
uid46801	0.217643	NA	NA	NA	NA
uid173371	0.217718	NA	NA	NA	NA
uid58545	0.217733	NA	NA	NA	NA
uid165873	0.217755	NA	NA	NA	NA
uid57665	0.217790	NA	NA	NA	NA
uid58787	0.217817	0.0000	NA	0.0000	NA
uid57883	0.217836	NA	NA	NA	NA
uid55353	0.217851	NA	NA	NA	NA
uid58599	0.217862	NA	NA	NA	NA
uid173372	0.217867	NA	NA	NA	NA
uid59045	0.217917	0.0000	0.0000	0.0000	NA
uid158535	0.218048	NA	NA	NA	NA
uid205541	0.218050	0.5000	0.0000	0.5000	NA
uid162171	0.218054	NA	NA	NA	NA
uid205054	0.218057	NA	NA	NA	NA
uid58935	0.218091	NA	NA	NA	NA
uid57583	0.218130	NA	NA	NA	NA
uid87025	0.218137	NA	NA	NA	NA
uid87003	0.218256	NA	NA	NA	NA
uid197153	0.218355	NA	NA	NA	NA
uid58805	0.218474	NA	NA	NA	NA
uid66295	0.218525	NA	NA	NA	NA
uid188477	0.218528	NA	NA	NA	NA
uid176369	0.218529	0.0000	NA	0.0000	NA
uid162087	0.218547	NA	NA	NA	NA
uid59137	0.218581	NA	NA	NA	NA
uid162201	0.218589	NA	NA	NA	NA
uid66873	0.218593	NA	NA	NA	NA
uid181997	0.218635	NA	NA	NA	NA
uid62225	0.218738	NA	NA	NA	NA
uid172463	0.218743	0.5000	0.0000	0.5000	NA
uid51695	0.218763	NA	NA	NA	NA
uid59225	0.218827	NA	NA	NA	NA
uid159867	0.218873	NA	NA	NA	NA
uid57707	0.218980	NA	NA	NA	NA
uid58603	0.219020	NA	NA	NA	NA
uid58031	0.219068	NA	NA	NA	NA
uid47507	0.219076	0.0000	NA	0.0000	NA
uid68281	0.219150	NA	NA	NA	NA
uid63397	0.219193	0.0000	NA	0.0000	NA
uid58615	0.219245	1.0000	1.0000	1.0000	NA
uid58403	0.219320	1.0000	NA	NA	NA
uid157331	0.219359	NA	NA	NA	NA
uid57913	0.219365	NA	NA	NA	NA
uid58395	0.219419	1.0000	0.0000	1.0000	NA
uid58885	0.219455	0.0000	NA	0.0000	NA
uid58041	0.219481	NA	NA	NA	NA
uid54735	0.219563	NA	NA	NA	NA
uid59383	0.219568	1.0000	0.0000	1.0000	NA
uid185179	0.219597	1.0000	0.0000	0.0000	NA
uid58251	0.219606	0.5000	0.5000	1.0000	NA
uid189953	0.219623	NA	NA	NA	NA
uid57735	0.219629	NA	NA	NA	NA
uid171377	0.219655	NA	NA	NA	NA
uid60789	0.219762	NA	NA	NA	NA
uid83615	0.219785	NA	NA	NA	NA
uid41425	0.219793	0.0000	NA	0.0000	NA
uid158857	0.219801	NA	NA	0.0000	NA
uid162335	0.219844	NA	NA	NA	NA
uid42777	0.220010	NA	NA	NA	NA
uid66303	0.220033	NA	NA	0.0000	NA
uid58929	0.220039	NA	NA	NA	NA
uid159513	0.220039	NA	NA	NA	NA
uid59177	0.220058	NA	NA	NA	NA
uid58653	0.220120	NA	NA	NA	NA
uid58113	0.220151	NA	NA	NA	NA
uid159993	0.220185	0.0000	0.0000	0.0000	NA
uid59065	0.220266	NA	NA	NA	NA
uid58501	0.220266	NA	0.0000	0.0000	NA
uid159879	0.220334	0.0000	0.0000	0.0000	NA
uid159881	0.220334	0.0000	0.0000	0.0000	NA
uid58409	0.220355	0.0000	NA	NA	NA
uid158855	0.220467	NA	NA	0.0000	NA
uid58865	0.220490	0.0000	0.0000	0.0000	NA
uid193713	0.220517	0.0000	0.0000	0.0000	NA
uid161369	0.220517	0.0000	0.0000	0.0000	NA
uid193712	0.220517	0.0000	0.0000	0.0000	NA
uid196775	0.220517	0.0000	0.0000	0.0000	NA
uid203391	0.220546	0.0000	0.0000	0.0000	NA
uid59351	0.220578	0.0000	0.0000	0.0000	NA
uid53065	0.220600	0.0000	NA	0.0000	NA
uid43327	0.220638	0.0000	0.0000	0.0000	NA
uid46807	0.220673	0.5000	0.0000	0.5000	NA
uid59241	0.220703	NA	NA	0.0000	NA
uid73587	0.220730	NA	NA	NA	NA
uid158693	0.220746	NA	NA	NA	NA
uid158853	0.220752	NA	NA	0.0000	NA
uid58075	0.220759	NA	NA	0.0000	NA
uid202924	0.220768	NA	NA	NA	NA
uid57723	0.220768	NA	NA	NA	NA
uid58589	0.220768	0.0000	NA	0.0000	NA
uid196776	0.220784	0.0000	0.0000	0.0000	NA
uid196777	0.220795	0.0000	0.0000	0.0000	NA
uid167484	0.220795	0.0000	0.0000	0.0000	NA
uid196772	0.220795	0.0000	0.0000	0.0000	NA
uid161403	0.220795	0.0000	0.0000	0.0000	NA
uid167483	0.220795	0.0000	0.0000	0.0000	NA
uid196778	0.220795	0.0000	0.0000	0.0000	NA
uid161995	0.220795	0.0000	0.0000	0.0000	NA
uid62937	0.220828	NA	NA	NA	NA
uid167485	0.220855	0.0000	0.0000	0.0000	NA
uid58019	0.220913	NA	NA	NA	NA
uid58873	0.220913	NA	NA	NA	NA
uid59319	0.220966	NA	NA	NA	NA
uid196770	0.220980	0.0000	0.0000	0.0000	NA
uid159863	0.220980	0.0000	0.0000	0.0000	NA
uid196771	0.220980	0.0000	0.0000	0.0000	NA
uid196769	0.220980	0.0000	0.0000	0.0000	NA
uid58333	0.220990	0.0000	0.0000	0.0000	NA
uid59349	0.220990	0.0000	0.0000	0.0000	NA
uid83613	0.221046	NA	NA	NA	NA
uid51419	0.221047	0.0000	NA	0.0000	NA
uid45897	0.221074	NA	NA	NA	NA
uid59009	0.221137	NA	NA	NA	NA
uid196774	0.221160	0.0000	0.0000	0.0000	NA
uid196773	0.221160	NA	NA	NA	NA
uid196781	0.221160	0.0000	0.0000	0.0000	NA
uid196780	0.221160	0.0000	0.0000	0.0000	NA
uid196779	0.221160	NA	NA	NA	NA
uid57637	0.221160	0.0000	0.0000	0.0000	NA
uid161361	0.221160	0.0000	0.0000	0.0000	NA
uid57921	0.221167	0.0000	0.0000	NA	NA
uid196782	0.221180	NA	NA	NA	NA
uid46097	0.221208	NA	NA	NA	NA
uid161409	0.221238	0.0000	0.0000	0.0000	NA
uid161377	0.221238	0.0000	0.0000	0.0000	NA
uid161353	0.221238	0.0000	0.0000	0.0000	NA
uid161985	0.221243	1.0000	0.0000	1.0000	NA
uid83617	0.221249	NA	NA	NA	NA
uid159871	0.221249	NA	NA	NA	NA
uid57927	0.221249	NA	NA	NA	NA
uid58451	0.221288	NA	NA	0.0000	NA
uid59015	0.221571	NA	NA	NA	NA
uid55693	0.221573	NA	0.0000	0.0000	NA
uid68843	0.221574	0.0000	0.0000	0.0000	NA
uid176125	0.221576	0.0000	0.0000	0.0000	NA
uid68687	0.221643	NA	NA	NA	NA
uid188115	0.221751	NA	NA	NA	NA
uid51489	0.221756	NA	NA	NA	NA
uid72793	0.221824	0.0000	0.0000	0.0000	0.0000
uid175570	0.221861	NA	NA	NA	NA
uid176373	0.221861	NA	NA	NA	NA
uid173859	0.221861	NA	NA	NA	NA
uid176374	0.221861	NA	NA	NA	NA
uid55329	0.221909	NA	0.0000	0.0000	NA
uid175576	0.221950	NA	NA	NA	NA
uid57591	0.222139	1.0000	0.0000	0.5000	NA
uid196796	0.222144	0.0000	0.0000	0.0000	NA
uid61633	0.222144	0.0000	0.0000	0.0000	NA
uid196789	0.222144	0.0000	0.0000	0.0000	NA
uid196792	0.222144	0.0000	0.0000	0.0000	NA
uid196785	0.222144	0.0000	0.0000	0.0000	NA
uid196795	0.222144	0.0000	0.0000	0.0000	NA
uid196800	0.222144	0.0000	0.0000	0.0000	NA
uid196791	0.222144	0.0000	0.0000	0.0000	NA
uid196788	0.222144	0.0000	0.0000	0.0000	NA
uid196799	0.222144	0.0000	0.0000	0.0000	NA
uid196787	0.222144	0.0000	0.0000	0.0000	NA
uid61635	0.222144	0.0000	0.0000	0.0000	NA
uid196794	0.222144	0.0000	0.0000	0.0000	NA
uid198643	0.222144	0.0000	0.0000	0.0000	NA
uid196784	0.222144	0.0000	0.0000	0.0000	NA
uid196798	0.222144	0.0000	0.0000	0.0000	NA
uid196783	0.222144	0.0000	0.0000	NA	NA
uid196790	0.222144	0.0000	0.0000	0.0000	NA
uid198644	0.222144	0.0000	0.0000	0.0000	NA
uid196793	0.222144	0.0000	0.0000	0.0000	NA
uid196786	0.222144	0.0000	0.0000	0.0000	NA
uid58481	0.222189	NA	NA	NA	NA
uid196797	0.222208	0.0000	0.0000	0.0000	NA
uid40839	0.222233	0.0000	0.0000	0.0000	NA
uid58115	0.222266	NA	NA	NA	NA
uid52455	0.222359	NA	NA	NA	NA
uid159233	0.222407	1.0000	0.0000	1.0000	NA
uid202218	0.222569	NA	NA	NA	NA
uid89377	0.222681	NA	NA	NA	NA
uid65781	0.222694	0.0000	NA	0.0000	NA
uid59175	0.222716	0.0000	NA	0.0000	NA
uid15862	0.222852	NA	0.0000	NA	0.0000
uid42613	0.222962	NA	NA	NA	NA
uid74021	0.223141	0.0000	NA	NA	NA
uid50609	0.223143	NA	NA	NA	NA
uid59167	0.223319	NA	NA	NA	NA
uid58643	0.223338	NA	NA	NA	NA
uid59077	0.223409	0.0000	0.0000	0.0000	NA
uid182483	0.223431	NA	NA	NA	NA
uid59325	0.223455	NA	NA	NA	NA
uid61579	0.223519	NA	NA	NA	NA
uid58927	0.223519	NA	NA	NA	NA
uid46531	0.223628	0.0000	0.0000	0.0000	NA
uid162181	0.223681	0.5000	0.0000	0.5000	NA
uid197158	0.223758	1.0000	0.0000	0.0000	NA
uid58551	0.223763	NA	NA	NA	NA
uid58751	0.223768	0.0000	NA	0.0000	NA
uid59149	0.223795	NA	NA	NA	NA
uid58233	0.223886	0.0000	NA	0.0000	NA
uid58401	0.224031	NA	NA	NA	NA
uid59293	0.224035	0.0000	0.0000	0.0000	NA
uid57697	0.224035	0.0000	0.0000	0.0000	NA
uid197162	0.224100	0.0000	NA	NA	NA
uid162165	0.224131	NA	NA	NA	NA
uid59389	0.224135	NA	NA	NA	NA
uid58311	0.224143	NA	NA	NA	NA
uid177081	0.224149	NA	NA	NA	NA
uid59181	0.224193	NA	NA	NA	NA
uid201033	0.224218	0.0000	NA	0.0000	NA
uid58755	0.224241	NA	NA	NA	NA
uid59435	0.224322	NA	NA	NA	NA
uid175577	0.224374	NA	NA	NA	NA
uid195459	0.224409	NA	NA	NA	NA
uid58055	0.224437	NA	NA	NA	NA
uid58957	0.224471	NA	NA	NA	NA
uid175861	0.224477	NA	NA	NA	NA
uid57857	0.224514	NA	NA	NA	NA
uid197185	0.224533	NA	NA	NA	NA
uid80743	0.224553	NA	NA	NA	NA
uid159845	0.224588	NA	NA	NA	NA
uid189026	0.224588	NA	NA	NA	NA
uid59179	0.224633	NA	NA	NA	NA
uid58683	0.224676	NA	NA	NA	NA
uid175572	0.224706	NA	NA	NA	NA
uid63621	0.224847	NA	NA	NA	NA
uid159525	0.224847	NA	NA	NA	NA
uid162063	0.224847	NA	NA	NA	NA
uid159523	0.224847	NA	NA	NA	NA
uid159521	0.224847	NA	NA	NA	NA
uid159527	0.224847	NA	NA	NA	NA
uid66307	0.224860	NA	0.0000	NA	NA
uid175579	0.224887	NA	NA	NA	NA
uid162037	0.224893	NA	NA	NA	NA
uid197188	0.224893	NA	NA	NA	NA
uid197187	0.224893	NA	NA	NA	NA
uid197186	0.224893	NA	NA	NA	NA
uid179070	0.224908	NA	NA	NA	NA
uid175573	0.224908	NA	NA	NA	NA
uid71153	0.224908	NA	NA	0.0000	NA
uid66551	0.224944	NA	NA	NA	NA
uid40821	0.225022	1.0000	0.0000	1.0000	0.0000
uid58523	0.225079	0.0000	0.0000	0.0000	NA
uid74437	0.225099	NA	NA	NA	NA
uid81083	0.225147	NA	NA	NA	NA
uid50385	0.225152	0.0000	NA	0.0000	NA
uid57741	0.225192	NA	NA	NA	NA
uid41287	0.225192	NA	NA	NA	NA
uid58989	0.225265	NA	NA	NA	NA
uid59121	0.225294	NA	NA	NA	NA
uid58717	0.225318	NA	NA	NA	NA
uid162039	0.225335	NA	NA	NA	NA
uid58953	0.225356	NA	NA	NA	NA
uid49529	0.225412	NA	NA	NA	NA
uid162035	0.225426	NA	NA	NA	NA
uid63631	0.225434	NA	NA	NA	NA
uid198524	0.225488	0.0000	NA	NA	NA
uid63345	0.225499	0.0000	NA	0.0000	NA
uid59287	0.225544	NA	NA	NA	NA
uid59117	0.225585	NA	NA	NA	NA
uid46661	0.225602	NA	NA	NA	NA
uid52453	0.225623	NA	NA	NA	NA
uid58143	0.225640	1.0000	0.0000	0.5000	NA
uid50555	0.225641	NA	NA	NA	NA
uid59125	0.225641	NA	NA	NA	NA
uid65087	0.225668	NA	NA	NA	NA
uid86861	0.225791	0.5000	0.0000	0.5000	NA
uid51875	0.225818	0.0000	NA	0.0000	NA
uid58579	0.225849	NA	NA	NA	NA
uid58767	0.225860	NA	NA	NA	NA
uid158377	0.225872	NA	NA	NA	NA
uid48803	0.225879	NA	NA	NA	NA
uid81775	0.225883	0.0000	0.0000	0.0000	NA
uid61643	0.225959	0.0000	0.0000	0.0000	NA
uid162003	0.225973	0.0000	NA	NA	NA
uid58081	0.226023	NA	NA	NA	NA
uid86913	0.226031	NA	NA	NA	NA
uid58641	0.226185	0.0000	0.0000	NA	NA
uid197166	0.226191	0.0000	0.0000	0.0000	NA
uid59001	0.226216	NA	NA	NA	NA
uid62907	0.226294	NA	NA	NA	NA
uid59061	0.226301	NA	NA	NA	NA
uid58147	0.226308	NA	NA	NA	NA
uid195457	0.226355	NA	NA	NA	NA
uid195458	0.226355	NA	NA	NA	NA
uid58247	0.226374	NA	NA	NA	NA
uid62273	0.226410	NA	NA	NA	NA
uid58181	0.226528	0.0000	NA	0.0000	NA
uid58033	0.226672	NA	NA	NA	NA
uid176501	0.226693	NA	NA	NA	NA
uid201038	0.226703	0.5000	0.0000	0.0000	NA
uid58963	0.226730	NA	NA	NA	NA
uid58833	0.226731	0.0000	1.0000	1.0000	NA
uid198526	0.226749	NA	NA	NA	NA
uid158861	0.226814	0.0000	1.0000	1.0000	NA
uid61727	0.226819	NA	NA	NA	NA
uid43329	0.226861	0.0000	NA	0.0000	NA
uid58195	0.226886	NA	NA	NA	0.0000
uid66601	0.226898	NA	NA	NA	NA
uid58397	0.226900	NA	NA	NA	NA
uid58449	0.226911	NA	NA	0.0000	NA
uid58273	0.226983	NA	NA	NA	NA
uid84217	0.227135	NA	NA	NA	0.0000
uid58383	0.227144	NA	NA	NA	NA
uid58385	0.227144	NA	NA	NA	NA
uid182928	0.227183	NA	NA	NA	NA
uid58275	0.227188	NA	NA	NA	NA
uid198525	0.227216	NA	NA	NA	NA
uid57639	0.227286	NA	NA	NA	0.0000
uid40845	0.227303	NA	NA	NA	NA
uid58387	0.227349	NA	NA	NA	NA
uid54927	0.227359	NA	0.0000	0.0000	NA
uid58721	0.227476	NA	NA	NA	NA
uid174460	0.227505	NA	NA	NA	NA
uid51421	0.227569	NA	NA	NA	NA
uid59387	0.227596	NA	NA	NA	NA
uid81197	0.227630	NA	NA	NA	NA
uid195460	0.227697	NA	NA	NA	NA
uid57725	0.227714	NA	NA	NA	NA
uid58483	0.227752	NA	NA	NA	NA
uid62125	0.227894	0.0000	0.0000	0.0000	NA
uid57669	0.228007	NA	NA	0.0000	NA
uid66875	0.228129	0.0000	0.0000	0.0000	NA
uid162511	0.228190	NA	NA	NA	NA
uid183486	0.228318	0.0000	NA	NA	NA
uid162005	0.228345	0.0000	0.0000	0.0000	NA
uid190182	0.228415	NA	0.0000	0.0000	NA
uid58389	0.228450	NA	NA	NA	NA
uid68689	0.228473	NA	NA	NA	NA
uid58515	0.228484	NA	NA	NA	NA
uid193756	0.228506	0.0000	NA	0.0000	NA
uid193755	0.228506	0.0000	NA	0.0000	NA
uid193759	0.228506	0.0000	NA	0.0000	NA
uid193754	0.228506	0.0000	NA	0.0000	NA
uid193761	0.228506	0.0000	NA	0.0000	NA
uid193758	0.228506	0.0000	NA	0.0000	NA
uid193757	0.228506	0.0000	NA	0.0000	NA
uid193760	0.228506	0.0000	NA	0.0000	NA
uid58727	0.228529	NA	NA	NA	NA
uid53477	0.228604	NA	0.0000	0.0000	0.0000
uid185180	0.228650	0.0000	NA	0.0000	NA
uid58903	0.228659	0.0000	NA	NA	NA
uid58165	0.228733	NA	NA	NA	NA
uid203393	0.228768	NA	NA	NA	NA
uid198769	0.228814	NA	NA	NA	NA
uid82371	0.228829	NA	0.0000	0.0000	0.0000
uid57663	0.228861	0.0000	NA	0.0000	NA
uid58421	0.228894	0.0000	0.0000	0.0000	NA
uid161935	0.228913	NA	NA	0.0000	NA
uid58341	0.228915	NA	NA	NA	NA
uid41131	0.228948	NA	NA	NA	NA
uid58213	0.228964	1.0000	0.0000	1.0000	NA
uid57733	0.228981	NA	NA	NA	NA
uid58427	0.229010	NA	0.0000	NA	NA
uid58211	0.229021	0.0000	0.0000	NA	NA
uid176130	0.229024	0.0000	NA	NA	NA
uid57861	0.229107	0.0000	NA	0.0000	NA
uid58513	0.229126	NA	NA	NA	NA
uid168059	0.229151	NA	NA	0.0000	NA
uid86647	0.229196	NA	NA	NA	NA
uid58215	0.229256	NA	NA	NA	NA
uid201429	0.229260	NA	NA	NA	NA
uid73413	0.229313	NA	NA	0.0000	NA
uid183115	0.229419	NA	NA	NA	NA
uid61571	0.229420	NA	NA	NA	NA
uid178948	0.229507	NA	NA	NA	NA
uid57769	0.229543	NA	NA	NA	NA
uid174072	0.229567	NA	NA	NA	NA
uid61603	0.229593	0.0000	NA	NA	NA
uid57955	0.229606	0.0000	0.0000	0.0000	NA
uid159515	0.229610	0.0000	NA	0.0000	NA
uid68293	0.229720	0.0000	NA	0.0000	NA
uid57677	0.229726	0.0000	NA	0.0000	NA
uid60725	0.229953	NA	NA	NA	NA
uid58173	0.229973	NA	NA	NA	NA
uid184079	0.230011	NA	NA	NA	NA
uid62909	0.230318	NA	NA	NA	NA
uid197169	0.230370	NA	NA	NA	NA
uid10698	0.230424	0.2857	0.2857	0.2000	0.0000
uid58557	0.230441	NA	NA	NA	NA
uid176129	0.230488	0.0000	NA	NA	NA
uid59093	0.230540	NA	NA	NA	NA
uid52827	0.230562	NA	NA	NA	NA
uid183337	0.230580	NA	NA	NA	NA
uid59249	0.230590	1.0000	0.0000	1.0000	NA
uid57925	0.230618	NA	NA	NA	NA
uid58177	0.230677	NA	NA	NA	NA
uid58907	0.230743	NA	NA	NA	NA
uid51635	0.230805	0.0000	0.0000	0.0000	NA
uid57715	0.230810	0.0000	NA	NA	NA
uid159865	0.230822	0.0000	1.0000	1.0000	NA
uid58535	0.230824	0.0000	0.0000	0.0000	NA
uid59309	0.230841	1.0000	0.0000	1.0000	NA
uid84295	0.230940	NA	NA	NA	NA
uid84313	0.230942	NA	NA	NA	NA
uid84303	0.230990	0.0000	NA	0.0000	NA
uid183485	0.231000	NA	NA	NA	NA
uid84305	0.231016	NA	NA	NA	NA
uid52535	0.231023	NA	NA	NA	NA
uid59057	0.231034	NA	NA	NA	NA
uid59215	0.231054	NA	NA	NA	NA
uid184077	0.231177	NA	NA	NA	NA
uid82345	0.231229	0.0000	NA	0.0000	NA
uid59081	0.231247	NA	NA	NA	NA
uid59059	0.231270	NA	NA	NA	NA
uid196849	0.231330	0.0000	0.0000	0.5000	NA
uid46625	0.231356	NA	NA	NA	NA
uid77027	0.231385	NA	NA	NA	NA
uid58677	0.231399	0.0000	1.0000	1.0000	NA
uid57597	0.231403	NA	NA	NA	NA
uid198829	0.231403	NA	NA	NA	NA
uid198830	0.231403	NA	NA	NA	NA
uid66299	0.231429	NA	NA	NA	NA
uid46085	0.231793	NA	NA	NA	NA
uid184826	0.231803	NA	0.0000	0.0000	NA
uid177925	0.231850	0.0000	NA	0.0000	NA
uid59369	0.231975	0.0000	NA	0.0000	NA
uid59115	0.232003	NA	NA	NA	NA
uid174511	0.232013	NA	NA	NA	NA
uid58329	0.232054	NA	NA	NA	NA
uid50545	0.232124	NA	NA	NA	NA
uid82555	0.232345	NA	0.0000	NA	NA
uid45847	0.232404	0.0000	NA	0.0000	NA
uid59281	0.232447	NA	NA	NA	NA
uid57755	0.232459	0.0000	NA	0.0000	NA
uid58995	0.232467	0.0000	0.0000	0.0000	NA
uid58627	0.232482	NA	NA	NA	NA
uid49131	0.232502	NA	NA	NA	NA
uid58921	0.232505	NA	NA	NA	NA
uid58111	0.232539	NA	NA	NA	NA
uid62083	0.232586	NA	NA	NA	NA
uid57759	0.232659	NA	NA	NA	NA
uid58749	0.232677	NA	NA	NA	NA
uid59209	0.232736	0.0000	0.0000	0.0000	NA
uid58345	0.232741	NA	NA	NA	NA
uid167583	0.232885	NA	NA	0.0000	NA
uid58807	0.232941	NA	NA	NA	NA
uid48371	0.233048	NA	0.0000	NA	0.0000
uid158135	0.233119	NA	NA	NA	NA
uid175571	0.233237	NA	NA	NA	NA
uid50565	0.233245	NA	0.0000	0.0000	NA
uid171830	0.233245	NA	0.0000	0.0000	NA
uid86865	0.233293	NA	NA	NA	NA
uid61639	0.233308	NA	NA	NA	NA
uid58269	0.233340	NA	NA	NA	NA
uid168996	0.233349	NA	NA	NA	NA
uid59291	0.233369	NA	NA	NA	NA
uid58999	0.233403	0.0000	NA	0.0000	NA
uid181998	0.233403	0.0000	NA	0.0000	NA
uid183004	0.233458	NA	NA	NA	NA
uid171337	0.233463	NA	NA	NA	NA
uid68249	0.233687	0.0000	NA	0.0000	NA
uid57939	0.233724	0.0000	1.0000	1.0000	NA
uid162089	0.233755	NA	NA	NA	NA
uid58613	0.233895	NA	NA	NA	NA
uid197184	0.233941	NA	NA	NA	NA
uid58925	0.233949	0.0000	NA	0.0000	NA
uid57649	0.233955	NA	NA	NA	NA
uid159659	0.234011	NA	NA	NA	NA
uid59071	0.234017	NA	NA	NA	NA
uid61729	0.234046	NA	NA	NA	NA
uid58239	0.234202	NA	NA	NA	NA
uid162173	0.234207	NA	NA	NA	NA
uid68291	0.234264	NA	NA	NA	NA
uid48819	0.234281	NA	NA	NA	NA
uid59365	0.234302	NA	NA	NA	NA
uid61649	0.234320	NA	NA	NA	NA
uid158689	0.234394	NA	0.0000	0.0000	NA
uid57739	0.234417	0.0000	0.0000	0.0000	NA
uid196598	0.234438	NA	NA	NA	NA
uid58167	0.234476	NA	NA	NA	NA
uid58723	0.234603	NA	NA	NA	NA
uid184863	0.234676	NA	NA	NA	NA
uid83607	0.234683	NA	NA	NA	NA
uid84297	0.234683	NA	NA	NA	NA
uid58709	0.234702	0.0000	NA	0.0000	NA
uid57667	0.234827	NA	NA	NA	NA
uid84311	0.234846	NA	NA	NA	NA
uid60821	0.234854	NA	NA	NA	NA
uid66203	0.234870	NA	0.0000	NA	NA
uid89391	0.234910	0.0000	0.0000	0.0000	NA
uid58667	0.234966	NA	NA	NA	NA
uid63633	0.235015	NA	NA	NA	NA
uid194120	0.235015	NA	NA	NA	NA
uid58675	0.235052	NA	NA	NA	NA
uid49735	0.235058	NA	NA	NA	NA
uid57691	0.235075	NA	NA	NA	NA
uid58077	0.235083	NA	NA	NA	NA
uid176368	0.235180	0.0000	0.0000	NA	NA
uid65449	0.235242	NA	NA	NA	NA
uid84299	0.235329	NA	NA	NA	NA
uid58287	0.235409	0.0000	0.0000	0.0000	NA
uid62695	0.235445	0.0000	1.0000	1.0000	NA
uid57893	0.235450	NA	NA	NA	NA
uid67363	0.235451	0.0000	0.0000	NA	NA
uid60163	0.235455	0.0000	1.0000	1.0000	NA
uid58639	0.235493	NA	NA	NA	NA
uid46215	0.235499	NA	NA	NA	NA
uid162191	0.235543	NA	NA	NA	NA
uid58591	0.235571	NA	NA	NA	NA
uid70619	0.235590	NA	NA	NA	NA
uid59003	0.235596	0.0000	0.0000	0.0000	NA
uid59119	0.235629	NA	NA	NA	NA
uid58135	0.235643	NA	NA	NA	NA
uid47081	0.235646	NA	NA	NA	NA
uid60165	0.235650	NA	0.0000	NA	NA
uid62693	0.235652	0.0000	1.0000	1.0000	NA
uid187059	0.235663	0.0000	NA	0.0000	NA
uid189753	0.235670	0.5000	0.0000	0.3333	NA
uid201427	0.235779	1.0000	0.0000	1.0000	NA
uid59419	0.235860	0.0000	0.0000	NA	NA
uid59259	0.235898	NA	NA	NA	NA
uid51501	0.235992	NA	0.0000	NA	NA
uid41455	0.235998	0.0000	NA	0.0000	NA
uid59123	0.236046	NA	NA	NA	NA
uid161973	0.236051	0.0000	NA	0.0000	NA
uid59437	0.236055	0.0000	0.0000	NA	NA
uid57945	0.236067	NA	NA	NA	NA
uid57973	0.236073	1.0000	0.0000	1.0000	NA
uid57793	0.236184	1.0000	0.0000	1.0000	NA
uid169879	0.236213	NA	NA	NA	NA
uid59275	0.236258	NA	NA	NA	NA
uid57977	0.236312	NA	NA	NA	NA
uid65091	0.236318	NA	NA	0.0000	NA
uid58373	0.236538	1.0000	0.0000	1.0000	NA
uid58949	0.236582	NA	NA	NA	NA
uid52533	0.236598	NA	NA	NA	NA
uid57757	0.236640	NA	NA	NA	NA
uid57609	0.236679	0.0000	0.0000	NA	NA
uid73585	0.236723	NA	NA	NA	NA
uid57929	0.236749	NA	NA	NA	NA
uid190185	0.236920	NA	NA	NA	NA
uid67355	0.236955	NA	NA	NA	NA
uid89409	0.236955	0.5000	0.0000	0.3333	NA
uid80745	0.236981	NA	NA	NA	NA
uid62905	0.237098	NA	NA	NA	NA
uid58859	0.237187	NA	NA	NA	NA
uid72619	0.237212	NA	NA	NA	NA
uid49725	0.237261	NA	NA	NA	NA
uid57865	0.237282	NA	NA	0.0000	NA
uid58099	0.237291	NA	NA	NA	NA
uid60191	0.237293	NA	0.0000	NA	NA
uid58997	0.237327	NA	NA	NA	NA
uid58737	0.237338	NA	NA	NA	NA
uid47077	0.237340	NA	NA	NA	NA
uid177715	0.237452	1.0000	NA	0.0000	NA
uid46647	0.237453	NA	NA	NA	NA
uid59393	0.237659	0.0000	0.0000	0.0000	NA
uid89375	0.237683	NA	NA	NA	NA
uid176127	0.237708	1.0000	0.0000	1.0000	NA
uid175905	0.237708	1.0000	0.0000	1.0000	NA
uid176128	0.237708	1.0000	0.0000	1.0000	NA
uid162141	0.237737	0.0000	NA	0.0000	NA
uid58897	0.237763	NA	NA	NA	NA
uid47323	0.237765	NA	NA	NA	NA
uid68745	0.237807	NA	NA	NA	NA
uid68749	0.237813	NA	NA	NA	NA
uid59197	0.237841	NA	NA	NA	NA
uid58943	0.237848	NA	NA	NA	NA
uid57937	0.237884	NA	NA	NA	NA
uid58025	0.237953	0.0000	0.0000	NA	NA
uid57761	0.237957	NA	NA	NA	NA
uid62789	0.237982	0.0000	0.0000	0.0000	NA
uid58377	0.238075	NA	NA	NA	NA
uid159859	0.238078	0.0000	NA	0.0000	NA
uid57979	0.238264	NA	NA	NA	NA
uid58891	0.238293	NA	NA	NA	NA
uid61587	0.238347	NA	NA	NA	NA
uid57823	0.238357	NA	NA	NA	NA
uid59139	0.238398	0.0000	0.0000	NA	NA
uid48825	0.238447	NA	NA	NA	NA
uid68841	0.238528	0.0000	0.0000	0.0000	NA
uid58065	0.238536	NA	NA	NA	NA
uid184342	0.238575	0.0000	0.0000	NA	NA
uid48821	0.238632	NA	NA	NA	NA
uid162069	0.238687	NA	NA	NA	NA
uid193768	0.238736	0.0000	NA	NA	NA
uid57891	0.238800	NA	NA	NA	NA
uid47075	0.238841	NA	NA	NA	NA
uid162113	0.238877	0.0000	0.0000	NA	NA
uid62925	0.238924	NA	NA	1.0000	NA
uid159855	0.238976	0.0000	NA	0.0000	NA
uid58933	0.239049	0.0000	0.0000	NA	NA
uid59075	0.239115	NA	NA	NA	NA
uid67253	0.239163	NA	NA	NA	NA
uid57775	0.239164	NA	NA	NA	NA
uid88061	0.239184	0.0000	0.0000	0.0000	NA
uid74431	0.239242	NA	NA	NA	NA
uid57839	0.239389	0.0000	NA	0.0000	NA
uid58249	0.239453	NA	0.0000	NA	NA
uid57661	0.239481	0.0000	NA	0.0000	NA
uid158369	0.239482	NA	NA	NA	NA
uid159241	0.239554	0.0000	NA	0.0000	NA
uid58457	0.239599	0.0000	NA	0.0000	NA
uid58455	0.239599	0.0000	NA	0.0000	NA
uid59297	0.239667	1.0000	1.0000	1.0000	NA
uid58789	0.239716	NA	NA	NA	NA
uid159861	0.239735	0.0000	NA	0.0000	NA
uid57835	0.239799	0.0000	NA	0.0000	NA
uid58817	0.239799	0.0000	NA	0.0000	NA
uid58839	0.239808	0.0000	NA	0.0000	NA
uid57837	0.239817	0.0000	NA	0.0000	NA
uid88065	0.239838	0.0000	NA	0.0000	NA
uid57797	0.239893	0.0000	NA	0.0000	NA
uid59231	0.239905	NA	NA	NA	NA
uid57841	0.239930	0.0000	NA	0.0000	NA
uid57903	0.239936	0.0000	NA	0.0000	NA
uid176363	0.240005	NA	NA	NA	NA
uid161969	0.240052	0.0000	NA	0.0000	NA
uid175257	0.240054	0.0000	NA	0.0000	NA
uid159247	0.240054	0.0000	NA	0.0000	NA
uid159389	0.240060	0.0000	NA	0.0000	NA
uid159691	0.240100	0.0000	NA	0.0000	NA
uid57795	0.240127	0.0000	NA	0.0000	NA
uid171261	0.240146	NA	0.0000	0.0000	NA
uid197263	0.240229	0.0000	NA	0.0000	NA
uid58411	0.240231	0.0000	0.0000	0.0000	NA
uid58695	0.240253	0.0000	NA	NA	NA
uid162163	0.240299	0.0000	NA	0.0000	NA
uid50539	0.240308	0.0000	0.0000	0.0000	NA
uid159391	0.240314	0.0000	NA	0.0000	NA
uid82365	0.240341	0.0000	NA	0.0000	NA
uid58139	0.240365	NA	NA	0.0000	NA
uid183342	0.240367	NA	NA	0.0000	NA
uid58987	0.240400	NA	NA	NA	NA
uid58555	0.240436	0.0000	NA	0.0000	NA
uid159663	0.240467	NA	NA	NA	NA
uid159981	0.240494	0.0000	NA	0.0000	NA
uid41997	0.240525	0.0000	NA	NA	NA
uid59163	0.240569	NA	NA	NA	NA
uid58565	0.240576	NA	NA	NA	NA
uid89393	0.240617	0.0000	NA	0.0000	NA
uid67351	0.240660	0.0000	0.0000	NA	NA
uid159689	0.240681	0.0000	NA	0.0000	NA
uid58399	0.240790	NA	NA	NA	NA
uid58235	0.240808	NA	NA	NA	NA
uid61605	0.240902	NA	NA	NA	NA
uid61567	0.240926	NA	NA	NA	NA
uid58281	0.241096	0.0000	0.0000	0.0000	NA
uid67387	0.241168	NA	NA	NA	NA
uid88071	0.241218	0.0000	NA	0.0000	NA
uid193704	0.241261	0.3333	0.5000	1.0000	NA
uid46345	0.241344	NA	NA	NA	NA
uid57901	0.241405	NA	NA	NA	NA
uid58649	0.241441	NA	NA	NA	NA
uid59021	0.241495	NA	NA	NA	NA
uid58045	0.241527	NA	NA	NA	NA
uid58069	0.241550	NA	NA	NA	NA
uid58941	0.241658	0.0000	0.0000	0.0000	NA
uid45895	0.241737	1.0000	0.0000	0.0000	NA
uid59233	0.241738	NA	0.0000	NA	NA
uid162055	0.241858	NA	NA	0.0000	NA
uid71135	0.241880	NA	NA	NA	NA
uid73473	0.241942	NA	NA	NA	NA
uid57593	0.241942	NA	NA	NA	NA
uid51395	0.242031	NA	NA	NA	NA
uid159665	0.242040	NA	NA	NA	NA
uid54443	0.242044	NA	NA	NA	NA
uid161981	0.242085	NA	NA	NA	NA
uid182103	0.242233	NA	NA	NA	NA
uid197160	0.242255	NA	NA	NA	NA
uid177079	0.242282	NA	NA	NA	NA
uid172738	0.242297	NA	NA	NA	NA
uid179202	0.242372	NA	NA	NA	NA
uid58223	0.242472	NA	NA	NA	NA
uid161997	0.242489	NA	NA	NA	NA
uid58593	0.242498	NA	NA	NA	NA
uid46253	0.242535	NA	NA	NA	NA
uid59157	0.242567	0.0000	NA	NA	NA
uid175111	0.242588	NA	NA	NA	NA
uid58321	0.242622	0.0000	NA	0.0000	NA
uid189951	0.242638	NA	NA	NA	NA
uid162133	0.242653	NA	NA	NA	NA
uid174871	0.242671	NA	NA	NA	NA
uid57791	0.242679	0.0000	0.0000	0.0000	NA
uid82363	0.242738	NA	NA	NA	NA
uid62183	0.242738	NA	NA	NA	NA
uid66603	0.242741	NA	NA	NA	NA
uid54947	0.242807	NA	NA	NA	NA
uid83619	0.242807	NA	NA	NA	NA
uid59069	0.242807	NA	NA	NA	NA
uid57957	0.242898	0.0000	NA	0.0000	NA
uid175109	0.242913	NA	NA	NA	NA
uid58645	0.242970	NA	NA	NA	NA
uid59267	0.242978	0.0000	0.0000	NA	NA
uid57599	0.242981	0.3333	0.0000	0.0000	NA
uid51639	0.243008	NA	NA	0.0000	NA
uid57689	0.243037	NA	NA	NA	NA
uid175105	0.243037	NA	NA	NA	NA
uid175107	0.243053	NA	NA	NA	NA
uid43671	0.243060	NA	NA	NA	NA
uid43727	0.243060	NA	NA	NA	NA
uid193763	0.243079	NA	NA	NA	NA
uid162129	0.243093	NA	NA	NA	NA
uid175768	0.243130	NA	NA	NA	NA
uid59317	0.243130	NA	NA	NA	NA
uid162185	0.243130	NA	NA	NA	NA
uid197202	0.243131	0.5000	0.0000	0.5000	NA
uid58505	0.243227	0.0000	NA	0.0000	NA
uid167045	0.243289	1.0000	0.0000	0.5000	NA
uid175106	0.243305	NA	NA	NA	NA
uid54461	0.243360	NA	NA	NA	NA
uid175110	0.243360	NA	NA	NA	NA
uid197361	0.243385	NA	NA	NA	NA
uid176372	0.243420	1.0000	1.0000	1.0000	NA
uid192186	0.243434	0.0000	0.0000	NA	NA
uid73419	0.243489	NA	NA	NA	NA
uid193767	0.243496	0.0000	NA	NA	NA
uid197218	0.243533	NA	NA	NA	NA
uid61583	0.243577	0.0000	NA	NA	NA
uid54701	0.243608	NA	NA	NA	NA
uid174872	0.243614	0.0000	NA	NA	NA
uid175108	0.243614	0.0000	NA	NA	NA
uid57701	0.243652	NA	NA	NA	NA
uid64753	0.243698	NA	NA	NA	NA
uid54459	0.243780	0.0000	NA	0.0000	NA
uid203361	0.243790	NA	NA	NA	NA
uid58671	0.243836	NA	NA	NA	NA
uid58503	0.243951	NA	NA	NA	NA
uid162333	0.243954	NA	0.0000	0.0000	NA
uid162125	0.244011	NA	NA	NA	NA
uid168257	0.244016	NA	NA	NA	NA
uid158047	0.244029	1.0000	0.0000	1.0000	NA
uid51505	0.244145	NA	NA	NA	NA
uid57843	0.244171	NA	NA	NA	NA
uid57801	0.244203	0.5000	NA	0.5000	NA
uid58747	0.244207	NA	NA	NA	NA
uid58093	0.244233	NA	NA	NA	NA
uid162009	0.244237	NA	NA	NA	NA
uid58203	0.244239	NA	NA	NA	NA
uid67367	0.244248	NA	NA	NA	NA
uid58611	0.244296	NA	NA	NA	NA
uid159537	0.244319	NA	NA	NA	NA
uid57941	0.244331	NA	NA	NA	NA
uid52695	0.244336	NA	NA	NA	NA
uid161941	0.244424	0.0000	0.0000	0.0000	NA
uid201037	0.244485	NA	NA	NA	NA
uid189750	0.244521	NA	NA	NA	NA
uid58725	0.244542	0.0000	NA	0.0000	NA
uid162135	0.244626	NA	NA	NA	NA
uid72795	0.244626	NA	NA	NA	NA
uid58735	0.244737	NA	NA	0.0000	NA
uid164001	0.244771	0.0000	0.5000	0.5000	0.0000
uid58659	0.244790	NA	NA	NA	NA
uid46233	0.244821	0.0000	NA	NA	NA
uid62919	0.244871	0.0000	0.0000	0.0000	NA
uid159533	0.244897	NA	NA	NA	NA
uid57899	0.244897	NA	NA	NA	NA
uid177714	0.244928	1.0000	NA	0.0000	NA
uid168183	0.244970	NA	NA	NA	NA
uid57595	0.244978	0.0000	0.0000	0.0000	NA
uid57887	0.244978	0.0000	0.0000	0.0000	NA
uid158169	0.245026	NA	NA	NA	NA
uid184011	0.245056	NA	NA	NA	NA
uid57771	0.245195	NA	NA	NA	NA
uid65447	0.245199	NA	0.0000	NA	NA
uid58771	0.245258	NA	NA	NA	NA
uid159535	0.245447	NA	NA	NA	NA
uid161921	0.245563	NA	NA	NA	NA
uid49117	0.245573	0.0000	0.0000	0.0000	NA
uid58197	0.245632	NA	NA	NA	NA
uid61617	0.245635	0.5000	0.0000	1.0000	NA
uid197217	0.245669	0.0000	0.0000	0.0000	NA
uid58821	0.245778	0.0000	0.0000	NA	NA
uid59289	0.245848	NA	NA	NA	NA
uid162143	0.245947	NA	NA	NA	NA
uid43493	0.245963	NA	NA	NA	NA
uid42011	0.245980	NA	NA	NA	NA
uid161923	0.246123	NA	NA	NA	NA
uid202219	0.246236	NA	0.0000	0.0000	NA
uid61577	0.246269	NA	NA	NA	NA
uid58905	0.246334	NA	NA	NA	NA
uid157247	0.246435	NA	NA	0.0000	NA
uid76945	0.246448	1.0000	NA	1.0000	0.0000
uid52781	0.246486	NA	NA	NA	NA
uid81631	0.246625	0.0000	NA	0.0000	NA
uid187411	0.246650	0.5000	0.0000	0.5000	NA
uid58561	0.246689	0.0000	NA	NA	NA
uid58293	0.246717	NA	NA	NA	NA
uid58415	0.246723	NA	NA	NA	NA
uid61625	0.246753	NA	NA	NA	NA
uid159531	0.246791	NA	NA	NA	NA
uid58133	0.246839	NA	NA	NA	NA
uid73895	0.246896	NA	NA	NA	NA
uid89395	0.246972	NA	NA	NA	NA
uid59161	0.246972	NA	NA	NA	NA
uid57587	0.246981	NA	NA	NA	NA
uid174152	0.246981	NA	NA	NA	NA
uid57983	0.246985	NA	NA	NA	NA
uid195908	0.247076	NA	NA	NA	NA
uid59005	0.247101	0.0000	0.0000	1.0000	NA
uid58263	0.247148	NA	NA	NA	NA
uid57905	0.247160	NA	NA	NA	NA
uid193708	0.247160	NA	NA	NA	NA
uid61611	0.247173	NA	NA	NA	NA
uid59407	0.247231	NA	NA	NA	NA
uid58343	0.247246	NA	NA	NA	NA
uid61607	0.247249	NA	NA	NA	NA
uid46663	0.247336	0.5000	NA	1.0000	NA
uid176499	0.247366	NA	NA	NA	NA
uid59127	0.247480	NA	NA	NA	NA
uid57879	0.247620	NA	NA	NA	NA
uid58983	0.247690	0.5000	0.0000	0.0000	NA
uid58347	0.247750	NA	NA	NA	NA
uid62923	0.247786	NA	NA	NA	NA
uid57681	0.247971	NA	NA	NA	NA
uid46653	0.247978	NA	NA	NA	NA
uid82931	0.248036	0.0000	0.0000	0.0000	NA
uid67323	0.248142	NA	0.0000	NA	NA
uid175255	0.248448	NA	NA	NA	NA
uid175256	0.248651	NA	NA	NA	NA
uid82341	0.248695	NA	NA	0.0000	NA
uid58857	0.248701	NA	NA	NA	NA
uid58357	0.248731	NA	NA	NA	NA
uid73657	0.248828	0.0000	0.0000	0.0000	NA
uid178369	0.248832	NA	NA	NA	NA
uid58085	0.248856	NA	NA	NA	NA
uid161983	0.248939	NA	0.0000	0.0000	NA
uid59313	0.248939	NA	0.0000	0.0000	NA
uid59307	0.249053	NA	NA	NA	NA
uid83161	0.249100	1.0000	0.6667	1.0000	NA
uid59401	0.249244	0.0000	0.0000	0.0000	NA
uid81627	0.249326	NA	NA	NA	NA
uid67349	0.249373	0.5000	0.5000	1.0000	NA
uid46845	0.249526	NA	NA	NA	NA
uid57751	0.249613	NA	NA	NA	NA
uid57605	0.249700	NA	NA	NA	NA
uid55727	0.249733	NA	NA	NA	NA
uid57855	0.249745	NA	NA	0.0000	NA
uid68103	0.249845	0.5000	0.0000	0.5000	NA
uid61249	0.249872	NA	NA	NA	NA
uid59423	0.249892	1.0000	0.0000	1.0000	NA
uid176370	0.249893	NA	NA	0.0000	NA
uid50583	0.250093	0.0000	0.0000	0.0000	NA
uid59169	0.250117	0.0000	NA	NA	NA
uid41023	0.250125	1.0000	0.0000	1.0000	NA
uid54717	0.250127	NA	NA	NA	NA
uid47509	0.250161	NA	0.0000	0.0000	NA
uid48131	0.250166	NA	NA	NA	NA
uid77117	0.250205	1.0000	0.0000	0.0000	NA
uid59367	0.250221	NA	NA	NA	NA
uid52537	0.250339	NA	NA	NA	NA
uid162137	0.250526	NA	NA	NA	NA
uid58313	0.250583	NA	NA	NA	NA
uid65783	0.250636	NA	0.0000	NA	NA
uid83123	0.250686	NA	NA	NA	NA
uid41709	0.250779	NA	NA	NA	NA
uid41013	0.250836	1.0000	0.0000	1.0000	NA
uid58407	0.250866	NA	NA	NA	NA
uid58443	0.250931	0.5000	0.0000	0.0000	NA
uid58553	0.251018	NA	NA	NA	NA
uid170732	0.251042	0.0000	0.0000	0.0000	NA
uid63403	0.251089	NA	NA	NA	NA
uid54715	0.251125	NA	NA	NA	NA
uid188478	0.251225	0.5000	1.0000	0.5000	0.0000
uid58661	0.251233	NA	NA	NA	NA
uid58101	0.251356	NA	NA	NA	NA
uid158851	0.251401	0.2500	0.0000	0.0000	0.0000
uid184076	0.251416	NA	NA	NA	NA
uid58785	0.251442	0.0000	0.0000	0.0000	NA
uid162949	0.251451	NA	NA	NA	NA
uid62947	0.251496	NA	0.0000	0.0000	NA
uid68321	0.251505	NA	NA	NA	NA
uid59155	0.251508	NA	NA	NA	NA
uid162947	0.251574	NA	NA	NA	NA
uid60583	0.251637	1.0000	NA	1.0000	NA
uid58423	0.251649	NA	NA	NA	NA
uid86645	0.251668	1.0000	0.0000	1.0000	NA
uid86061	0.251668	1.0000	0.0000	1.0000	NA
uid59413	0.251683	NA	NA	NA	NA
uid58573	0.251758	NA	NA	NA	NA
uid84393	0.251778	1.0000	0.0000	1.0000	NA
uid86059	0.251778	1.0000	0.0000	1.0000	NA
uid58323	0.251830	NA	NA	NA	NA
uid176707	0.251883	NA	NA	NA	NA
uid41127	0.251908	NA	0.0000	0.0000	NA
uid62003	0.252000	NA	NA	0.0000	NA
uid58697	0.252039	NA	0.0000	0.5000	NA
uid60723	0.252155	NA	NA	NA	NA
uid59353	0.252327	NA	NA	NA	NA
uid61573	0.252332	NA	NA	NA	NA
uid58909	0.252495	NA	0.0000	0.5000	NA
uid58017	0.252495	1.0000	0.0000	1.0000	NA
uid58163	0.252514	NA	NA	NA	NA
uid62097	0.252581	NA	NA	NA	NA
uid198431	0.252612	0.0000	0.0000	0.0000	NA
uid58265	0.252735	NA	NA	NA	NA
uid41317	0.252804	NA	NA	NA	NA
uid59063	0.252811	NA	0.0000	NA	NA
uid175682	0.252812	0.0000	NA	0.0000	NA
uid57953	0.252852	1.0000	NA	1.0000	NA
uid58673	0.252875	NA	0.0000	0.0000	NA
uid58295	0.252989	NA	NA	NA	NA
uid198746	0.253004	1.0000	0.0000	1.0000	NA
uid84397	0.253004	1.0000	0.0000	1.0000	NA
uid57799	0.253004	1.0000	0.0000	1.0000	NA
uid87049	0.253004	1.0000	0.0000	1.0000	NA
uid75107	0.253038	0.0000	0.0000	1.0000	NA
uid58815	0.253135	NA	0.0000	0.0000	NA
uid178913	0.253187	NA	NA	NA	NA
uid58621	0.253220	NA	NA	NA	NA
uid80733	0.253227	NA	NA	NA	NA
uid162195	0.253310	1.0000	0.0000	1.0000	NA
uid62123	0.253312	NA	NA	NA	NA
uid84307	0.253336	NA	NA	NA	NA
uid58973	0.253343	0.5000	0.0000	0.5000	NA
uid59105	0.253382	0.0000	NA	0.0000	NA
uid58217	0.253451	NA	NA	NA	NA
uid59107	0.253464	NA	NA	NA	NA
uid162019	0.253473	NA	0.0000	0.0000	NA
uid84383	0.253561	NA	NA	NA	NA
uid53043	0.253577	NA	NA	NA	NA
uid59097	0.253578	1.0000	0.0000	1.0000	NA
uid58959	0.253637	NA	NA	NA	NA
uid58965	0.253644	NA	NA	NA	NA
uid58361	0.253718	0.0000	0.0000	0.0000	NA
uid58831	0.253753	0.5000	0.0000	0.5000	NA
uid173858	0.253833	NA	NA	NA	NA
uid72627	0.253877	1.0000	NA	1.0000	NA
uid57743	0.253877	NA	NA	NA	NA
uid42887	0.253914	NA	NA	NA	NA
uid58813	0.253923	NA	NA	NA	NA
uid59199	0.253955	0.0000	0.0000	0.0000	NA
uid58283	0.253974	0.0000	0.0000	NA	NA
uid52597	0.254120	NA	NA	NA	NA
uid57995	0.254237	NA	NA	NA	NA
uid165871	0.254266	NA	NA	0.0000	NA
uid58309	0.254317	NA	NA	NA	NA
uid175779	0.254327	NA	NA	NA	NA
uid58149	0.254356	0.0000	NA	NA	NA
uid59247	0.254383	1.0000	0.0000	1.0000	NA
uid58369	0.254465	NA	NA	NA	NA
uid49953	0.254506	NA	0.0000	NA	NA
uid158681	0.254509	0.0000	0.0000	0.0000	NA
uid46099	0.254548	NA	NA	NA	NA
uid163995	0.254551	1.0000	0.0000	1.0000	NA
uid164779	0.254581	NA	NA	NA	NA
uid82347	0.254683	NA	NA	NA	NA
uid59235	0.254696	1.0000	0.0000	1.0000	NA
uid59091	0.254696	1.0000	0.0000	1.0000	NA
uid58371	0.254700	NA	NA	NA	NA
uid59277	0.254711	NA	NA	0.0000	NA
uid66595	0.254772	0.0000	0.0000	NA	NA
uid74025	0.254795	NA	NA	NA	NA
uid57657	0.254802	NA	NA	NA	NA
uid59085	0.254802	NA	NA	NA	NA
uid162061	0.254808	0.5000	0.5000	0.5000	NA
uid41019	0.254870	NA	NA	NA	NA
uid161927	0.254893	NA	NA	NA	NA
uid190184	0.254920	NA	NA	NA	NA
uid58267	0.254922	NA	NA	NA	NA
uid197194	0.254938	NA	NA	NA	NA
uid58319	0.255042	NA	NA	NA	NA
uid42115	0.255086	NA	NA	NA	NA
uid59221	0.255090	NA	NA	NA	NA
uid59355	0.255115	NA	NA	NA	NA
uid58413	0.255149	NA	NA	NA	NA
uid190183	0.255207	NA	NA	NA	NA
uid58729	0.255207	0.5000	1.0000	0.5000	NA
uid59397	0.255215	NA	NA	NA	NA
uid59251	0.255224	0.0000	NA	NA	NA
uid168322	0.255255	NA	NA	NA	NA
uid193711	0.255319	NA	NA	NA	NA
uid57969	0.255335	NA	NA	NA	NA
uid159869	0.255346	NA	NA	NA	NA
uid168182	0.255362	NA	NA	NA	NA
uid184822	0.255417	NA	NA	NA	NA
uid191340	0.255483	NA	NA	NA	NA
uid80735	0.255514	NA	NA	NA	NA
uid58477	0.255520	NA	NA	NA	NA
uid58073	0.255626	1.0000	0.0000	1.0000	NA
uid158173	0.255663	NA	NA	NA	NA
uid58425	0.255837	NA	NA	NA	NA
uid52609	0.256031	0.6667	0.2500	0.3333	0.0000
uid59585	0.256068	NA	NA	NA	NA
uid182482	0.256088	NA	NA	NA	NA
uid179069	0.256125	NA	NA	0.0000	NA
uid68057	0.256126	1.0000	1.0000	1.0000	NA
uid190222	0.256137	NA	NA	NA	NA
uid58303	0.256198	NA	NA	0.0000	NA
uid58007	0.256222	NA	NA	NA	NA
uid58769	0.256230	NA	NA	NA	NA
uid57763	0.256259	NA	NA	NA	NA
uid50119	0.256292	NA	NA	NA	NA
uid59269	0.256306	NA	NA	NA	NA
uid58951	0.256355	NA	0.0000	0.0000	NA
uid58689	0.256449	NA	NA	NA	NA
uid58011	0.256503	NA	NA	NA	NA
uid48071	0.256607	0.0000	NA	NA	NA
uid59363	0.256661	NA	NA	NA	NA
uid62101	0.256671	NA	NA	NA	NA
uid197175	0.256703	NA	NA	NA	NA
uid78933	0.256710	NA	NA	NA	NA
uid89389	0.256710	NA	NA	NA	NA
uid59083	0.256731	NA	NA	NA	NA
uid72801	0.256734	NA	NA	NA	NA
uid68453	0.256774	NA	0.0000	NA	NA
uid162059	0.256787	NA	NA	NA	NA
uid58763	0.256810	NA	NA	NA	NA
uid86885	0.256827	0.0000	0.0000	NA	NA
uid158685	0.256915	NA	NA	NA	NA
uid61637	0.256960	NA	NA	NA	NA
uid58827	0.256968	NA	NA	NA	NA
uid42393	0.256974	NA	NA	NA	NA
uid73759	0.257050	NA	NA	NA	NA
uid61601	0.257171	NA	NA	NA	NA
uid57849	0.257207	NA	NA	NA	NA
uid51641	0.257278	NA	NA	NA	NA
uid160937	0.257379	NA	NA	NA	NA
uid62243	0.257389	NA	NA	NA	NA
uid189950	0.257404	NA	NA	NA	NA
uid58741	0.257453	NA	NA	NA	NA
uid58259	0.257545	NA	NA	NA	NA
uid58201	0.257759	NA	NA	NA	NA
uid57831	0.257761	1.0000	0.0000	1.0000	NA
uid58549	0.257763	1.0000	1.0000	NA	NA
uid58743	0.257763	NA	NA	NA	NA
uid162025	0.257764	NA	NA	NA	NA
uid168614	0.257768	NA	NA	NA	NA
uid58209	0.257783	NA	NA	NA	NA
uid158677	0.257808	NA	NA	NA	NA
uid162739	0.257817	NA	NA	NA	NA
uid72481	0.257820	NA	NA	NA	NA
uid58765	0.257894	NA	NA	NA	NA
uid58405	0.257931	NA	NA	NA	NA
uid158679	0.257996	NA	NA	NA	NA
uid58701	0.258013	NA	NA	0.0000	NA
uid176498	0.258105	NA	NA	NA	NA
uid58183	0.258174	NA	NA	NA	NA
uid52601	0.258228	NA	NA	NA	NA
uid42523	0.258238	NA	0.0000	0.0000	NA
uid87001	0.258302	1.0000	0.0000	1.0000	NA
uid58261	0.258323	NA	NA	NA	NA
uid50553	0.258323	NA	NA	NA	NA
uid58775	0.258405	NA	NA	NA	NA
uid75101	0.258414	0.0000	0.0000	NA	NA
uid62939	0.258456	1.0000	0.0000	1.0000	NA
uid57949	0.258658	NA	NA	NA	NA
uid170535	0.258705	0.0000	0.0000	NA	NA
uid68143	0.258707	NA	NA	NA	NA
uid168180	0.258744	NA	NA	NA	NA
uid162187	0.258756	NA	0.0000	0.0000	NA
uid57693	0.258999	NA	NA	NA	NA
uid66323	0.259032	1.0000	1.0000	1.0000	NA
uid197167	0.259049	NA	NA	NA	NA
uid195930	0.259132	NA	NA	NA	NA
uid43725	0.259149	NA	NA	NA	NA
uid61597	0.259182	NA	NA	NA	NA
uid43413	0.259222	NA	NA	NA	NA
uid59037	0.259275	NA	NA	NA	NA
uid72767	0.259279	0.0000	0.0000	0.0000	NA
uid175574	0.259294	NA	NA	NA	NA
uid58993	0.259328	1.0000	NA	NA	NA
uid58363	0.259354	NA	NA	NA	NA
uid58257	0.259366	NA	NA	NA	NA
uid59243	0.259379	NA	NA	NA	NA
uid58499	0.259399	0.0000	NA	0.0000	NA
uid205422	0.259413	0.0000	0.0000	0.0000	NA
uid58511	0.259448	1.0000	NA	NA	NA
uid74439	0.259458	NA	NA	NA	NA
uid197180	0.259461	NA	NA	NA	NA
uid162107	0.259464	0.0000	NA	NA	NA
uid162105	0.259472	0.0000	NA	NA	NA
uid58467	0.259493	NA	NA	NA	NA
uid46083	0.259494	NA	NA	NA	NA
uid58353	0.259549	NA	0.0000	NA	0.0000
uid41729	0.259633	0.0000	0.0000	0.0000	NA
uid158163	0.259659	NA	NA	NA	NA
uid61247	0.259690	NA	NA	NA	NA
uid14003	0.259738	0.2500	0.1818	0.2000	0.0000
uid162177	0.259786	NA	NA	NA	NA
uid49469	0.259796	NA	NA	NA	NA
uid199898	0.259809	NA	NA	NA	NA
uid61595	0.259842	NA	NA	NA	NA
uid58521	0.259991	NA	0.0000	NA	NA
uid87035	0.260023	0.5000	0.0000	0.5000	NA
uid59373	0.260139	NA	NA	NA	NA
uid59377	0.260169	1.0000	0.0000	1.0000	NA
uid68279	0.260186	NA	NA	NA	NA
uid59431	0.260206	1.0000	0.0000	1.0000	NA
uid58023	0.260218	0.0000	NA	0.0000	NA
uid58845	0.260244	NA	NA	NA	NA
uid175778	0.260284	NA	0.0000	0.0000	NA
uid58691	0.260315	NA	NA	NA	NA
uid197157	0.260333	NA	NA	NA	NA
uid58191	0.260340	1.0000	0.0000	1.0000	NA
uid59883	0.260356	NA	NA	NA	NA
uid68445	0.260441	NA	NA	NA	NA
uid80739	0.260462	0.5000	0.0000	0.5000	NA
uid170612	0.260472	NA	NA	NA	NA
uid58349	0.260526	NA	NA	NA	NA
uid206041	0.260561	NA	NA	NA	NA
uid58095	0.260564	NA	NA	NA	NA
uid176366	0.260710	0.3333	0.5000	1.0000	NA
uid176367	0.260721	0.3333	0.5000	1.0000	NA
uid48363	0.260777	0.5000	0.0000	0.5000	NA
uid59969	0.260812	NA	NA	NA	NA
uid165043	0.260876	1.0000	0.0000	1.0000	NA
uid65267	0.260900	NA	NA	NA	NA
uid62981	0.260910	1.0000	0.0000	1.0000	NA
uid58917	0.260910	0.5000	0.0000	0.5000	NA
uid68317	0.261018	NA	NA	NA	NA
uid55253	0.261049	0.5000	1.0000	1.0000	NA
uid62961	0.261173	NA	NA	NA	NA
uid46251	0.261174	NA	NA	NA	NA
uid190882	0.261174	NA	NA	NA	NA
uid176365	0.261219	0.5000	0.5000	1.0000	NA
uid168320	0.261226	NA	NA	NA	NA
uid58365	0.261246	NA	NA	NA	NA
uid55403	0.261295	NA	NA	NA	NA
uid184078	0.261323	NA	NA	0.0000	NA
uid178722	0.261489	NA	NA	NA	NA
uid58915	0.261567	0.5000	0.0000	0.5000	NA
uid53371	0.261644	NA	NA	NA	NA
uid59341	0.261686	NA	NA	NA	NA
uid190101	0.261728	1.0000	0.0000	1.0000	NA
uid43091	0.261744	NA	NA	NA	NA
uid68747	0.261854	NA	NA	NA	NA
uid42519	0.261969	NA	NA	NA	NA
uid58569	0.262045	NA	NA	NA	NA
uid167315	0.262057	NA	NA	NA	NA
uid46181	0.262111	NA	NA	NA	NA
uid59047	0.262119	0.0000	0.0000	0.0000	NA
uid83159	0.262213	0.5000	0.0000	0.3333	NA
uid161991	0.262261	NA	NA	NA	NA
uid48815	0.262268	1.0000	NA	0.0000	NA
uid158039	0.262296	NA	NA	NA	NA
uid43467	0.262340	NA	NA	NA	NA
uid83157	0.262378	NA	NA	NA	NA
uid58899	0.262420	NA	NA	NA	NA
uid58169	0.262564	NA	NA	NA	NA
uid170256	0.262575	1.0000	0.0000	1.0000	NA
uid68753	0.262653	NA	NA	NA	NA
uid174335	0.262856	0.0000	0.0000	0.0000	NA
uid184828	0.263054	NA	NA	NA	NA
uid197179	0.263191	0.0000	0.0000	0.0000	NA
uid58439	0.263192	0.0000	0.0000	0.0000	NA
uid58193	0.263294	NA	NA	NA	NA
uid49531	0.263321	NA	NA	NA	NA
uid49331	0.263344	NA	NA	NA	NA
uid178014	0.263355	NA	NA	NA	NA
uid42113	0.263424	1.0000	0.0000	0.5000	NA
uid58337	0.263431	NA	NA	NA	NA
uid59145	0.263487	1.0000	0.0000	0.5000	NA
uid185181	0.263640	0.5000	0.0000	0.5000	NA
uid54919	0.263646	NA	NA	NA	NA
uid68705	0.263871	NA	NA	NA	NA
uid171260	0.263882	NA	NA	0.0000	NA
uid58021	0.263933	1.0000	0.0000	1.0000	NA
uid59409	0.263960	NA	0.0000	0.0000	NA
uid51637	0.263988	NA	NA	NA	NA
uid57703	0.264035	NA	NA	NA	NA
uid58651	0.264335	NA	NA	NA	NA
uid189751	0.264423	NA	NA	NA	NA
uid41863	0.264433	0.0000	NA	0.0000	NA
uid62107	0.264560	0.0000	0.0000	NA	NA
uid80859	0.264852	NA	NA	NA	NA
uid174812	0.264896	NA	NA	NA	NA
uid58473	0.264943	NA	NA	NA	NA
uid58155	0.265066	0.0000	NA	0.0000	NA
uid178106	0.265113	NA	NA	NA	NA
uid62921	0.265309	NA	NA	NA	NA
uid59129	0.265329	NA	NA	NA	NA
uid66327	0.265396	NA	NA	NA	NA
uid58855	0.265399	NA	NA	NA	NA
uid66305	0.265413	NA	NA	NA	NA
uid74393	0.265420	NA	NA	NA	NA
uid57717	0.265456	NA	NA	NA	NA
uid197156	0.265463	NA	0.0000	0.0000	NA
uid50305	0.265508	NA	NA	NA	NA
uid51175	0.265570	NA	NA	NA	NA
uid197183	0.265620	NA	NA	NA	NA
uid43089	0.265632	1.0000	0.0000	1.0000	NA
uid58291	0.265674	NA	NA	NA	NA
uid60171	0.265674	NA	NA	NA	NA
uid68141	0.265716	NA	NA	NA	NA
uid158871	0.265736	NA	NA	NA	NA
uid158869	0.265736	NA	NA	NA	NA
uid58681	0.265810	NA	NA	NA	NA
uid52607	0.265852	NA	0.0000	NA	NA
uid176126	0.265891	NA	NA	0.0000	NA
uid58331	0.265957	NA	NA	NA	NA
uid42975	0.266045	NA	NA	NA	NA
uid58835	0.266051	NA	NA	NA	NA
uid58703	0.266062	NA	NA	NA	NA
uid40863	0.266116	NA	NA	NA	NA
uid59405	0.266230	NA	NA	NA	NA
uid49049	0.266244	NA	NA	NA	NA
uid171995	0.266325	NA	NA	NA	NA
uid73353	0.266412	NA	NA	NA	NA
uid159685	0.266509	NA	0.0000	NA	NA
uid61593	0.266542	NA	NA	NA	NA
uid58911	0.266597	NA	NA	NA	NA
uid58109	0.266665	NA	NA	NA	NA
uid43163	0.266693	NA	NA	NA	NA
uid202215	0.266719	NA	NA	NA	NA
uid161929	0.266749	0.0000	NA	0.0000	NA
uid161919	0.266780	0.0000	NA	0.0000	NA
uid64755	0.266811	NA	NA	NA	NA
uid41169	0.267008	0.0000	NA	0.0000	NA
uid59131	0.267051	0.0000	NA	0.0000	NA
uid162193	0.267155	NA	1.0000	1.0000	NA
uid54411	0.267331	0.0000	NA	0.0000	NA
uid59357	0.267421	NA	NA	NA	NA
uid163693	0.267421	NA	NA	NA	NA
uid158865	0.267421	NA	NA	NA	NA
uid59359	0.267421	NA	NA	NA	NA
uid163691	0.267421	NA	NA	NA	NA
uid162161	0.267456	NA	NA	NA	NA
uid193772	0.267490	1.0000	0.0000	1.0000	NA
uid57603	0.267490	1.0000	0.0000	1.0000	NA
uid59271	0.267506	NA	NA	NA	NA
uid57651	0.267591	NA	NA	NA	NA
uid197177	0.267605	NA	NA	NA	NA
uid58713	0.267717	NA	NA	0.0000	NA
uid63663	0.267730	NA	NA	NA	NA
uid58699	0.267811	NA	NA	NA	NA
uid202426	0.267821	0.0000	1.0000	1.0000	NA
uid48999	0.267915	NA	NA	NA	NA
uid83605	0.267924	NA	NA	NA	NA
uid84309	0.267935	NA	NA	NA	NA
uid184823	0.267950	NA	0.0000	NA	NA
uid58301	0.267993	NA	NA	NA	NA
uid156845	0.268080	NA	NA	NA	NA
uid52605	0.268129	1.0000	1.0000	1.0000	NA
uid194444	0.268312	0.0000	NA	0.0000	NA
uid58547	0.268425	0.0000	NA	0.0000	NA
uid57965	0.268507	NA	NA	NA	NA
uid73179	0.268967	0.0000	NA	0.0000	NA
uid18881	0.269033	0.1029	0.0854	0.0649	0.0141
uid58447	0.269176	0.0000	NA	0.0000	NA
uid58583	0.269267	1.0000	0.0000	1.0000	NA
uid189752	0.269306	NA	NA	NA	NA
uid58305	0.269325	NA	NA	NA	NA
uid59375	0.269468	1.0000	0.0000	1.0000	NA
uid162169	0.269579	NA	0.0000	0.0000	NA
uid57699	0.269626	0.0000	1.0000	1.0000	NA
uid57773	0.269647	NA	NA	NA	NA
uid158867	0.269674	NA	NA	NA	NA
uid57889	0.269693	0.0000	NA	0.0000	NA
uid42521	0.269741	NA	NA	NA	NA
uid60161	0.269773	NA	NA	NA	NA
uid83125	0.269773	NA	NA	NA	NA
uid58823	0.269861	NA	NA	NA	NA
uid197168	0.269915	NA	NA	NA	NA
uid40861	0.269945	NA	NA	NA	NA
uid81199	0.270041	0.0000	NA	0.0000	NA
uid59055	0.270147	NA	NA	NA	NA
uid59315	0.270148	NA	0.0000	0.0000	NA
uid193774	0.270214	0.0000	NA	0.0000	NA
uid41601	0.270291	NA	NA	NA	NA
uid183629	0.270305	NA	NA	NA	NA
uid58431	0.270367	NA	NA	NA	NA
uid89371	0.270487	0.0000	0.0000	0.0000	NA
uid46061	0.270489	0.0000	0.0000	0.0000	0.0000
uid162103	0.270548	0.0000	0.0000	0.0000	0.0000
uid162513	0.270580	NA	NA	NA	NA
uid58777	0.270610	NA	NA	NA	NA
uid159003	0.270630	NA	NA	NA	NA
uid58559	0.270684	0.0000	0.0000	0.0000	NA
uid68283	0.270722	NA	NA	NA	NA
uid42117	0.270734	NA	NA	NA	NA
uid63617	0.270752	0.0000	0.0000	0.0000	0.0000
uid43247	0.270927	NA	NA	NA	NA
uid51377	0.271016	NA	NA	NA	NA
uid50551	0.271122	NA	NA	NA	NA
uid61581	0.271181	NA	NA	NA	NA
uid57619	0.271315	1.0000	0.0000	1.0000	NA
uid54719	0.271330	NA	NA	NA	NA
uid59217	0.271335	NA	NA	NA	NA
uid193703	0.271354	NA	0.0000	NA	NA
uid178352	0.271437	NA	NA	NA	NA
uid158037	0.271449	NA	NA	NA	NA
uid158061	0.271449	NA	NA	NA	NA
uid161197	0.271518	NA	NA	NA	NA
uid59073	0.271521	1.0000	0.0000	1.0000	NA
uid66331	0.271643	1.0000	1.0000	1.0000	NA
uid59189	0.271690	NA	0.0000	NA	NA
uid67319	0.271696	NA	NA	NA	NA
uid47085	0.271896	NA	NA	NA	NA
uid59427	0.271940	NA	NA	NA	NA
uid48829	0.272036	1.0000	0.0000	0.0000	NA
uid161241	0.272056	NA	NA	NA	NA
uid84387	0.272216	1.0000	0.0000	1.0000	NA
uid162147	0.272280	1.0000	0.0000	1.0000	NA
uid174151	0.272290	1.0000	0.0000	1.0000	NA
uid57781	0.272323	1.0000	0.0000	1.0000	NA
uid71231	0.272381	NA	NA	NA	NA
uid197155	0.272383	NA	NA	NA	NA
uid184819	0.272396	NA	NA	NA	NA
uid57601	0.272457	1.0000	NA	1.0000	NA
uid59019	0.272521	NA	NA	NA	NA
uid58435	0.272754	0.0000	0.0000	0.0000	NA
uid58441	0.272902	0.0000	0.0000	0.0000	NA
uid158167	0.273115	0.0000	0.0000	0.0000	NA
uid73771	0.273123	NA	NA	NA	NA
uid58475	0.273264	NA	NA	NA	NA
uid63405	0.273270	NA	NA	NA	NA
uid68105	0.273286	NA	NA	NA	NA
uid63627	0.273315	NA	NA	NA	NA
uid58035	0.273419	NA	NA	NA	NA
uid58617	0.273804	1.0000	1.0000	1.0000	NA
uid205540	0.273869	1.0000	1.0000	1.0000	NA
uid58207	0.273944	NA	NA	NA	NA
uid159517	0.274018	NA	NA	0.0000	NA
uid70729	0.274172	NA	NA	NA	NA
uid58981	0.274475	NA	NA	NA	NA
uid58355	0.274546	NA	NA	0.0000	NA
uid67985	0.274580	NA	NA	NA	NA
uid197174	0.274637	NA	0.0000	0.0000	NA
uid179068	0.274673	0.5000	0.5000	1.0000	NA
uid58715	0.274902	NA	0.0000	NA	NA
uid182935	0.275000	NA	NA	NA	NA
uid189029	0.275155	NA	NA	NA	NA
uid161943	0.275216	0.0000	1.0000	0.0000	NA
uid65269	0.275382	NA	NA	NA	NA
uid57695	0.275397	NA	NA	NA	NA
uid57719	0.275423	NA	NA	NA	NA
uid68839	0.275469	NA	NA	NA	NA
uid187277	0.275591	NA	NA	NA	NA
uid41021	0.275620	1.0000	0.0000	1.0000	NA
uid162203	0.275691	NA	NA	NA	NA
uid167988	0.275748	NA	NA	NA	NA
uid193702	0.275753	NA	NA	NA	NA
uid162183	0.275756	NA	NA	NA	NA
uid58781	0.275777	NA	NA	NA	NA
uid86889	0.275777	NA	NA	NA	NA
uid59545	0.275852	NA	NA	NA	NA
uid58853	0.275898	NA	NA	NA	NA
uid57777	0.275898	NA	NA	NA	NA
uid170532	0.275898	NA	NA	NA	NA
uid203790	0.275930	NA	NA	NA	NA
uid185758	0.275974	NA	NA	NA	NA
uid58417	0.275982	NA	NA	NA	NA
uid73425	0.276002	0.0000	NA	0.0000	NA
uid184343	0.276003	NA	NA	NA	NA
uid58393	0.276065	NA	NA	NA	NA
uid184407	0.276106	1.0000	NA	NA	NA
uid59769	0.276122	NA	NA	NA	NA
uid89385	0.276203	0.0000	1.0000	1.0000	NA
uid58351	0.276272	NA	NA	NA	NA
uid86651	0.276291	NA	NA	0.0000	NA
uid89387	0.276352	0.0000	0.5000	0.5000	0.0000
uid72475	0.276401	NA	NA	NA	NA
uid58919	0.276446	1.0000	0.0000	1.0000	NA
uid176500	0.276561	1.0000	0.0000	NA	NA
uid71379	0.276572	NA	NA	0.0000	NA
uid175777	0.276694	NA	NA	NA	NA
uid171958	0.276794	NA	NA	NA	NA
uid58117	0.276815	NA	NA	NA	NA
uid58543	0.276906	NA	NA	NA	NA
uid180867	0.277056	NA	NA	NA	NA
uid59023	0.277131	0.0000	0.0000	NA	NA
uid58029	0.277195	NA	NA	NA	NA
uid58847	0.277202	NA	NA	NA	NA
uid13791	0.277218	0.0000	1.0000	0.0000	NA
uid159539	0.277226	0.0000	0.0000	0.0000	NA
uid58947	0.277396	NA	NA	NA	NA
uid58241	0.277424	NA	NA	NA	NA
uid53537	0.277521	0.0000	NA	0.0000	NA
uid42501	0.277755	1.0000	0.0000	0.0000	NA
uid59211	0.277791	0.0000	NA	0.0000	NA
uid66205	0.277848	0.0000	0.0000	0.0000	NA
uid184830	0.278063	NA	NA	NA	NA
uid197163	0.278110	0.0000	NA	0.0000	NA
uid184832	0.278204	NA	NA	NA	NA
uid162155	0.278274	NA	NA	NA	NA
uid43333	0.278297	1.0000	NA	NA	NA
uid59263	0.278340	0.0000	NA	NA	NA
uid167994	0.278342	0.0000	1.0000	0.5000	0.0000
uid202217	0.278465	NA	NA	1.0000	NA
[truncated: 515 more rows]
