# Supplementary material for: Quickly Finding Orthologs as Reciprocal Best Hits with BLAT, LAST, and UBLAST: How Much Do We Miss?
Source: PLoS One. 2014 Jul 11;9(7):e101850. doi: 10.1371/journal.pone.0101850 (PMC4094424; doi:10.1371/journal.pone.0101850)
Supplement: Table Set S3 — These tables contain counts for error estimates organized on a per query genome fashion. The directory contains the R-script used to run the t-tests comparing the results from each program, and a table with the results of these t-tests. (ZIP) [file pone.0101850.s003.zip › S3-Tables-Stats-Error/uid128.overall.tbl]

Genome	GSS	blastp	usearch7	last	blat
uid51607	0.102617	0.2500	0.2500	0.2500	NA
uid14005	0.114809	0.0980	0.1458	0.1373	0.4444
uid47087	0.116670	NA	NA	NA	NA
uid162029	0.120930	NA	NA	NA	NA
uid42831	0.132899	NA	NA	NA	NA
uid39575	0.134301	0.0567	0.0700	0.0631	0.4028
uid162197	0.135904	NA	NA	0.5000	NA
uid68451	0.139669	NA	NA	NA	NA
uid59087	0.141931	NA	NA	NA	NA
uid59133	0.142092	0.5000	NA	0.5000	NA
uid10623	0.145653	0.0615	0.0806	0.0762	0.4099
uid75119	0.146114	0.5000	NA	0.5000	NA
uid58005	0.147052	0.0000	0.5000	0.0000	NA
uid182933	0.148896	NA	NA	NA	NA
uid57643	0.149597	NA	NA	NA	NA
uid202216	0.149683	NA	NA	NA	NA
uid59201	0.152701	0.0000	0.5000	0.0000	NA
uid63163	0.153064	0.0000	0.0000	0.2500	NA
uid162179	0.153634	0.0000	NA	0.0000	NA
uid184862	0.155599	0.5000	NA	0.5000	NA
uid58277	0.156222	0.0000	NA	0.0000	NA
uid58015	0.158162	NA	NA	NA	NA
uid59395	0.158371	0.5000	0.5000	0.5000	NA
uid201478	0.159025	0.2500	0.0000	0.1667	NA
uid59013	0.160235	NA	NA	NA	NA
uid59777	0.160321	NA	NA	NA	NA
uid61641	0.160579	NA	NA	NA	NA
uid183114	0.160707	0.0000	0.5000	0.5000	NA
uid173926	0.160721	0.3333	0.5000	0.3333	NA
uid203392	0.160816	NA	NA	NA	NA
uid183109	0.160953	NA	NA	NA	NA
uid77129	0.163482	0.0000	0.0000	0.0000	NA
uid59025	0.163932	0.0000	0.0000	0.0000	0.5000
uid58601	0.164922	0.0000	NA	0.0000	NA
uid40921	0.166082	NA	NA	NA	NA
uid41017	0.166082	NA	NA	NA	NA
uid183340	0.166289	0.5000	0.5000	0.5000	NA
uid58009	0.166520	NA	NA	NA	NA
uid57659	0.166523	NA	NA	NA	NA
uid157913	0.166523	NA	NA	NA	NA
uid159873	0.166523	NA	NA	NA	NA
uid57679	0.166544	NA	NA	NA	NA
uid189748	0.166704	NA	NA	NA	NA
uid159835	0.166704	NA	NA	NA	NA
uid158059	0.166704	NA	NA	NA	NA
uid73417	0.167272	0.0000	NA	0.0000	NA
uid59109	0.167324	0.0000	NA	0.0000	NA
uid74443	0.167860	0.5000	0.5000	0.5000	NA
uid188479	0.168484	0.1667	0.5000	0.2500	NA
uid81841	0.168652	0.2500	NA	0.2500	NA
uid168323	0.169141	NA	NA	NA	NA
uid52599	0.169185	0.0000	NA	0.0000	NA
uid158363	0.169459	NA	NA	NA	NA
uid155	0.169909	0.2500	0.2500	0.2500	NA
uid57767	0.170015	NA	NA	NA	NA
uid61569	0.170238	NA	NA	NA	NA
uid189747	0.170279	0.1667	0.5000	0.1667	NA
uid52581	0.170837	0.0000	0.0000	0.0000	NA
uid60491	0.171138	0.0000	0.5000	0.0000	NA
uid68021	0.171545	NA	NA	NA	NA
uid1433	0.172107	0.1395	0.2647	0.2195	0.1250
uid58137	0.172330	0.5000	0.5000	0.5000	NA
uid58271	0.172396	0.3750	0.5000	0.3750	0.5000
uid68691	0.172591	NA	NA	NA	NA
uid158881	0.172758	0.0000	0.5000	0.1667	0.5000
uid158701	0.172760	0.0000	0.5000	0.1667	0.5000
uid59229	0.172882	NA	NA	NA	NA
uid50547	0.173212	0.5000	NA	0.5000	NA
uid168665	0.173222	NA	NA	NA	NA
uid52547	0.173386	NA	NA	NA	NA
uid75097	0.173545	0.0000	0.5000	0.0000	NA
uid51423	0.173936	0.2500	NA	0.2500	NA
uid60859	0.174353	NA	NA	NA	NA
uid59439	0.174437	0.5000	NA	0.0000	NA
uid197154	0.174534	NA	NA	NA	NA
uid58867	0.174672	NA	NA	NA	NA
uid158509	0.174733	NA	NA	NA	NA
uid58317	0.174961	0.0000	NA	0.5000	NA
uid53543	0.175104	NA	NA	NA	NA
uid167781	0.175157	0.2500	0.0000	0.5000	NA
uid58585	0.175755	0.0000	0.0000	0.0000	NA
uid58043	0.176003	0.5000	0.5000	0.5000	NA
uid176371	0.176077	NA	NA	NA	NA
uid183003	0.176153	NA	NA	NA	NA
uid62099	0.176316	NA	NA	NA	NA
uid63605	0.176829	NA	NA	NA	NA
uid62463	0.176973	0.3333	0.5000	0.3333	NA
uid57705	0.177328	0.2500	0.5000	0.0000	NA
uid162189	0.177332	0.5000	NA	0.5000	NA
uid51879	0.177364	0.3333	0.5000	0.3333	NA
uid183110	0.177505	NA	NA	NA	NA
uid57961	0.177588	0.2500	0.5000	0.0000	NA
uid160253	0.177694	NA	NA	NA	NA
uid58519	0.177767	NA	NA	NA	NA
uid183008	0.178007	NA	NA	NA	NA
uid55381	0.178868	0.0000	0.5000	0.2500	NA
uid41171	0.178868	0.0000	0.5000	0.2500	NA
uid162027	0.179054	NA	NA	NA	NA
uid85495	0.179054	NA	NA	NA	NA
uid54249	0.179183	0.5000	0.5000	0.5000	NA
uid57709	0.179417	NA	NA	NA	NA
uid185759	0.179417	NA	NA	NA	NA
uid183112	0.179893	0.5000	NA	NA	NA
uid49467	0.180081	0.0000	NA	0.0000	NA
uid57803	0.180116	NA	NA	NA	NA
uid49489	0.180258	0.5000	NA	0.5000	NA
uid58227	0.180315	0.0000	0.5000	0.0000	NA
uid58079	0.180521	0.5000	NA	0.5000	NA
uid193714	0.180669	0.0000	NA	0.0000	NA
uid46679	0.180692	NA	NA	NA	NA
uid61619	0.181150	NA	NA	NA	NA
uid43209	0.181158	NA	NA	NA	NA
uid168259	0.181737	0.0000	NA	0.0000	NA
uid183006	0.181802	0.5000	0.5000	0.5000	NA
uid58051	0.182001	0.5000	0.5000	0.5000	NA
uid54733	0.182393	NA	NA	NA	NA
uid45857	0.182592	NA	NA	NA	NA
uid157997	0.182901	0.0000	0.0000	0.0000	NA
uid158133	0.183097	0.0000	0.5000	0.0000	0.5000
uid70841	0.183103	0.0000	0.0000	0.0000	NA
uid53535	0.183124	0.0000	0.5000	0.0000	0.5000
uid165195	0.183191	0.3333	0.5000	0.3333	0.5000
uid60393	0.183394	0.0000	0.5000	0.0000	NA
uid184821	0.183580	0.0000	0.0000	0.2500	NA
uid55259	0.183816	NA	NA	NA	NA
uid190705	0.183968	0.3750	0.5000	0.3750	0.5000
uid46989	0.183981	NA	NA	NA	NA
uid189187	0.184034	0.3333	0.5000	0.3333	NA
uid183682	0.184047	0.3750	0.5000	0.3750	0.5000
uid159001	0.184255	0.3750	0.5000	0.3750	0.5000
uid68053	0.184580	0.2500	0.5000	0.2500	NA
uid74441	0.184663	0.0000	0.5000	0.5000	NA
uid58637	0.184964	NA	NA	NA	NA
uid183001	0.184970	0.3333	0.5000	0.3333	NA
uid66779	0.185048	NA	NA	NA	NA
uid82949	0.185124	0.0000	NA	0.0000	NA
uid81081	0.185147	0.5000	NA	NA	NA
uid184010	0.185189	0.3333	0.5000	0.3333	NA
uid55845	0.185219	0.5000	0.5000	0.5000	NA
uid49871	0.185353	0.5000	0.5000	0.5000	NA
uid67317	0.185423	0.5000	NA	0.0000	NA
uid195461	0.185497	0.3333	0.5000	0.3333	0.5000
uid58635	0.185657	0.5000	0.0000	0.5000	NA
uid48993	0.185827	0.5000	NA	0.0000	NA
uid197161	0.185934	0.5000	NA	0.5000	NA
uid68443	0.186019	NA	NA	0.0000	NA
uid57947	0.186070	NA	NA	0.5000	NA
uid50331	0.186102	NA	NA	NA	NA
uid55639	0.186481	0.2500	0.0000	0.5000	NA
uid58339	0.186560	0.2500	0.0000	0.5000	NA
uid84215	0.186602	0.1667	0.5000	0.1667	0.5000
uid65785	0.186638	NA	NA	NA	NA
uid58289	0.186723	0.1667	0.5000	0.5000	NA
uid48589	0.186756	0.2500	NA	0.5000	NA
uid181617	0.186777	0.2500	0.5000	0.2500	0.5000
uid59299	0.186894	0.2500	NA	0.5000	NA
uid41875	0.186922	0.0000	NA	NA	NA
uid179383	0.186926	NA	NA	NA	NA
uid68743	0.186999	0.0000	NA	NA	NA
uid58527	0.187009	0.0000	0.0000	0.0000	NA
uid57873	0.187451	0.0000	0.0000	0.0000	NA
uid57981	0.187475	NA	NA	NA	NA
uid169620	0.187554	0.0000	0.0000	0.0000	NA
uid59203	0.187777	0.0000	NA	0.0000	NA
uid162131	0.187777	0.0000	NA	0.0000	NA
uid161953	0.187777	0.0000	NA	0.0000	NA
uid59095	0.188050	0.0000	NA	0.0000	NA
uid61179	0.188055	NA	NA	NA	NA
uid160233	0.188194	0.5000	NA	0.5000	NA
uid58121	0.188286	NA	NA	NA	NA
uid58003	0.188390	NA	NA	NA	NA
uid193706	0.188607	0.3333	0.5000	0.3333	NA
uid62913	0.188612	NA	NA	NA	NA
uid57675	0.188626	0.3333	0.5000	0.3333	NA
uid183007	0.188891	NA	NA	NA	NA
uid41865	0.188960	0.0000	NA	0.0000	NA
uid66189	0.189026	NA	NA	NA	NA
uid81103	0.189027	NA	NA	0.6000	NA
uid184824	0.189067	0.5000	NA	0.5000	NA
uid167260	0.189226	0.0000	NA	0.0000	NA
uid41885	0.189322	0.0000	0.0000	0.0000	NA
uid60849	0.189328	NA	NA	NA	NA
uid59253	0.189345	NA	NA	NA	NA
uid162031	0.189391	NA	NA	NA	NA
uid58629	0.189404	NA	NA	NA	NA
uid57989	0.189665	0.0000	0.5000	0.5000	NA
uid58525	0.189889	NA	NA	NA	NA
uid48129	0.190028	0.1667	0.5000	0.5000	NA
uid57683	0.190078	0.0000	0.5000	0.0000	NA
uid57985	0.190171	0.0000	0.5000	0.0000	NA
uid58757	0.190507	0.2500	NA	0.5000	NA
uid177931	0.190566	0.2500	NA	0.5000	NA
uid190186	0.190566	0.2500	NA	0.5000	NA
uid49135	0.190572	0.2500	NA	0.5000	NA
uid55779	0.190619	0.1667	0.5000	0.5000	NA
uid195560	0.190676	0.0000	0.5000	0.5000	NA
uid84337	0.190746	NA	NA	NA	NA
uid54335	0.191058	0.3333	0.5000	0.3333	NA
uid48361	0.191146	0.0000	NA	0.0000	NA
uid58825	0.191333	0.0000	0.0000	0.0000	NA
uid58061	0.191488	NA	NA	NA	NA
uid54699	0.191675	NA	NA	NA	NA
uid183002	0.191704	NA	NA	NA	NA
uid68449	0.191860	0.5000	NA	0.5000	NA
uid58877	0.191891	0.0000	NA	0.0000	NA
uid177811	0.192237	0.2500	0.5000	0.2500	NA
uid158151	0.192331	0.2500	NA	0.5000	NA
uid59205	0.192441	0.0000	NA	0.0000	NA
uid183338	0.192447	NA	NA	NA	NA
uid58829	0.192662	0.0000	0.5000	0.0000	NA
uid183339	0.192760	NA	NA	NA	NA
uid61629	0.192833	0.5000	NA	NA	NA
uid62227	0.192839	0.5000	NA	0.5000	NA
uid46241	0.192861	0.2500	0.0000	0.5000	NA
uid57951	0.193179	NA	NA	NA	NA
uid197165	0.193408	NA	NA	NA	NA
uid183111	0.193472	NA	NA	NA	NA
uid57919	0.193522	0.5000	0.0000	0.0000	NA
uid169223	0.193761	NA	NA	0.5000	NA
uid162071	0.193792	0.0000	0.0000	0.0000	NA
uid167488	0.193931	NA	NA	NA	NA
uid58225	0.194116	0.0000	0.5000	0.0000	NA
uid58253	0.194790	NA	NA	NA	NA
uid59027	0.194812	NA	NA	NA	NA
uid59143	0.194819	NA	NA	NA	NA
uid57765	0.195145	NA	NA	NA	NA
uid59207	0.195334	0.5000	NA	0.5000	NA
uid184864	0.195369	0.5000	NA	0.5000	NA
uid168256	0.195447	0.5000	0.5000	0.5000	NA
uid175575	0.195554	0.0000	0.0000	0.0000	NA
uid66917	0.195619	0.0000	NA	0.0000	NA
uid58471	0.195897	0.5000	NA	NA	NA
uid66777	0.195998	NA	NA	NA	NA
uid58391	0.196004	NA	NA	NA	NA
uid57729	0.196121	NA	NA	NA	NA
uid65789	0.196260	NA	NA	NA	NA
uid171259	0.196307	NA	NA	NA	NA
uid59135	0.196431	0.0000	NA	0.0000	NA
uid77127	0.196482	NA	NA	NA	NA
uid62245	0.196586	0.5000	NA	0.5000	NA
uid59273	0.196593	NA	NA	NA	NA
uid57959	0.196595	NA	NA	NA	NA
uid61411	0.196598	0.0000	NA	0.0000	NA
uid197195	0.196707	NA	NA	NA	NA
uid12410	0.196861	0.1032	0.1168	0.1275	0.3915
uid182929	0.196863	NA	NA	NA	NA
uid63269	0.197028	0.0000	NA	0.0000	NA
uid175578	0.197032	0.0000	0.0000	0.0000	NA
uid159841	0.197107	0.0000	0.5000	0.0000	0.5000
uid57721	0.197139	0.0000	0.0000	0.0000	NA
uid158165	0.197272	0.5000	0.5000	0.5000	NA
uid43211	0.197562	0.0000	0.0000	0.2500	NA
uid62207	0.197729	0.2500	NA	NA	NA
uid57885	0.197800	0.2500	NA	0.0000	NA
uid188480	0.197881	NA	NA	NA	NA
uid46523	0.197902	0.5000	0.5000	0.5000	NA
uid41925	0.198094	0.0000	0.0000	0.0000	NA
uid58107	0.198161	NA	NA	NA	NA
uid162057	0.198223	NA	NA	NA	NA
uid171829	0.198278	NA	NA	NA	NA
uid59371	0.198376	NA	NA	NA	NA
uid61589	0.198625	NA	NA	NA	NA
uid41735	0.198879	NA	NA	NA	NA
uid162091	0.199296	NA	NA	NA	NA
uid58057	0.199575	0.0000	0.0000	0.0000	NA
uid81629	0.199960	0.5000	NA	0.5000	NA
uid46943	0.199989	NA	NA	NA	NA
uid205053	0.200021	NA	NA	NA	NA
uid158171	0.200025	NA	NA	NA	NA
uid46839	0.200077	NA	NA	NA	NA
uid162073	0.200077	0.5000	0.5000	0.5000	NA
uid58237	0.200112	0.0000	NA	0.0000	NA
uid57875	0.200157	0.0000	0.0000	0.0000	NA
uid58537	0.200410	NA	NA	NA	NA
uid162033	0.200437	0.0000	NA	0.0000	NA
uid48823	0.200465	0.5000	NA	0.0000	NA
uid57621	0.200695	0.0000	0.0000	0.0000	NA
uid158119	0.200695	0.0000	0.0000	0.0000	NA
uid61645	0.200701	NA	NA	NA	NA
uid183005	0.200767	NA	NA	NA	NA
uid60575	0.200914	0.0000	0.5000	0.0000	NA
uid58189	0.200929	0.5000	0.5000	NA	NA
uid198767	0.201093	NA	NA	NA	NA
uid50427	0.201122	0.0000	NA	0.0000	NA
uid13961	0.201124	0.1346	0.2955	0.2273	0.3000
uid57967	0.201192	NA	NA	NA	NA
uid176453	0.201196	0.0000	0.5000	0.5000	NA
uid161989	0.201331	0.5000	NA	0.5000	NA
uid167261	0.201457	0.0000	0.0000	0.0000	NA
uid58887	0.201474	NA	NA	NA	NA
uid57711	0.201474	NA	NA	NA	NA
uid59583	0.201636	0.0000	0.5000	0.1667	0.5000
uid51721	0.201673	0.0000	NA	NA	NA
uid59011	0.201732	NA	NA	NA	NA
uid78143	0.201763	0.0000	0.0000	0.0000	NA
uid68311	0.201782	0.0000	NA	0.0000	NA
uid68837	0.201792	NA	NA	NA	NA
uid198768	0.201800	0.5000	NA	NA	NA
uid57975	0.201896	0.2500	NA	0.5000	NA
uid57671	0.201960	NA	NA	NA	NA
uid65089	0.201975	NA	NA	NA	NA
uid84411	0.201982	0.5000	NA	0.5000	NA
uid162117	0.202020	0.0000	NA	0.0000	NA
uid158879	0.202022	0.3333	0.5000	0.3333	NA
uid162159	0.202103	0.0000	0.5000	0.1667	0.5000
uid58053	0.202118	0.5000	0.5000	0.5000	NA
uid168516	0.202262	0.0000	NA	0.0000	NA
uid184827	0.202292	NA	NA	NA	NA
uid192185	0.202323	NA	NA	NA	NA
uid50615	0.202342	0.2500	NA	0.5000	NA
uid58097	0.202440	0.1667	0.5000	0.1667	0.5000
uid57851	0.202624	NA	NA	NA	NA
uid57907	0.202707	NA	NA	NA	NA
uid58297	0.202873	NA	NA	NA	NA
uid58849	0.202908	0.0000	0.0000	0.0000	NA
uid59173	0.202967	NA	NA	NA	NA
uid182932	0.203027	NA	NA	NA	NA
uid58851	0.203031	0.0000	0.0000	0.0000	NA
uid57991	0.203072	0.2500	0.2500	0.2500	NA
uid58923	0.203109	0.0000	0.0000	0.0000	NA
uid162067	0.203125	0.0000	0.0000	0.0000	NA
uid173860	0.203159	0.2500	NA	0.5000	NA
uid58433	0.203185	0.5000	NA	NA	NA
uid63665	0.203261	NA	NA	NA	NA
uid173374	0.203269	0.2500	NA	0.5000	NA
uid58687	0.203285	0.5000	NA	0.5000	NA
uid58759	0.203306	0.2500	NA	0.5000	NA
uid54341	0.203308	0.5000	NA	0.5000	NA
uid58595	0.203354	0.5000	NA	0.5000	NA
uid189188	0.203364	0.2500	NA	0.5000	NA
uid59017	0.203394	0.1667	0.5000	0.1667	NA
uid58939	0.203457	0.5000	NA	0.5000	NA
uid58419	0.203479	0.0000	NA	0.0000	NA
uid73967	0.203496	0.3333	0.5000	0.3333	NA
uid158699	0.203553	NA	NA	NA	NA
uid176921	0.203570	NA	NA	NA	NA
uid57753	0.203692	0.0000	0.0000	0.0000	NA
uid179370	0.203752	0.2500	0.0000	0.2500	NA
uid61897	0.203761	NA	NA	NA	NA
uid57859	0.203811	0.0000	NA	0.0000	NA
uid162021	0.203992	0.2500	NA	0.5000	NA
uid41333	0.204059	NA	NA	NA	NA
uid57589	0.204144	0.5000	NA	0.5000	NA
uid58693	0.204144	0.5000	NA	0.5000	NA
uid58315	0.204164	0.3333	NA	0.5000	NA
uid58581	0.204190	0.0000	NA	0.0000	NA
uid193770	0.204282	0.0000	NA	0.0000	NA
uid49485	0.204300	0.0000	0.0000	0.0000	NA
uid58811	0.204323	0.5000	NA	0.5000	NA
uid167487	0.204369	0.2500	0.2500	0.2500	NA
uid59303	0.204431	0.2500	NA	0.5000	NA
uid57909	0.204431	0.2500	NA	0.5000	NA
uid58083	0.204431	0.2500	NA	0.5000	NA
uid59385	0.204431	0.2500	NA	0.5000	NA
uid58091	0.204431	0.2500	NA	0.5000	NA
uid46803	0.204560	NA	NA	NA	NA
uid58381	0.204612	0.5000	NA	0.5000	NA
uid58379	0.204709	0.0000	NA	0.0000	NA
uid189027	0.204709	0.0000	NA	0.0000	NA
uid58161	0.204755	NA	NA	NA	NA
uid66803	0.204809	0.5000	0.5000	0.5000	NA
uid170731	0.204813	NA	NA	NA	NA
uid58179	0.204817	NA	NA	NA	NA
uid57931	0.204836	NA	NA	NA	NA
uid61409	0.204872	NA	NA	NA	NA
uid189028	0.204950	0.0000	NA	0.0000	NA
uid186819	0.204967	0.0000	0.5000	0.5000	NA
uid195569	0.204967	0.0000	0.5000	0.5000	NA
uid89379	0.204999	0.5000	NA	0.5000	NA
uid89373	0.204999	0.5000	NA	0.5000	NA
uid57633	0.205064	NA	NA	NA	NA
uid87037	0.205070	0.0000	NA	0.5000	NA
uid70727	0.205075	NA	NA	NA	NA
uid58719	0.205130	0.0000	0.0000	0.0000	NA
uid46353	0.205201	NA	NA	0.5000	NA
uid58799	0.205207	NA	NA	NA	NA
uid59301	0.205277	NA	NA	NA	NA
uid62903	0.205292	0.0000	0.0000	0.0000	NA
uid42155	0.205379	NA	NA	NA	NA
uid66207	0.205406	0.5000	NA	0.0000	NA
uid47079	0.205570	NA	NA	0.5000	NA
uid59887	0.205718	0.3333	0.5000	0.3333	0.5000
uid158159	0.205781	NA	NA	NA	NA
uid159955	0.205901	NA	NA	NA	NA
uid67365	0.205931	NA	NA	NA	NA
uid57713	0.206073	0.0000	NA	0.0000	NA
uid59029	0.206100	NA	NA	NA	NA
uid158537	0.206115	0.0000	0.0000	0.0000	NA
uid59101	0.206160	0.5000	0.5000	0.5000	NA
uid186549	0.206189	NA	NA	0.5000	NA
uid57813	0.206243	0.2500	0.0000	0.5000	NA
uid193766	0.206450	NA	NA	NA	NA
uid40659	0.206482	NA	NA	NA	NA
uid82369	0.206516	NA	NA	NA	NA
uid58609	0.206897	0.0000	0.0000	0.0000	NA
uid158071	0.206897	0.0000	0.0000	0.0000	NA
uid47317	0.206897	0.0000	0.0000	0.0000	NA
uid58445	0.206962	0.1667	0.3333	0.3333	NA
uid159693	0.206991	NA	NA	NA	NA
uid59399	0.207041	NA	NA	0.5000	NA
uid158073	0.207070	0.0000	0.0000	0.0000	NA
uid193657	0.207076	0.5000	0.5000	0.5000	NA
uid58625	0.207117	0.0000	0.0000	0.0000	NA
uid58607	0.207145	0.0000	0.0000	0.0000	NA
uid70839	0.207207	NA	NA	NA	NA
uid89383	0.207249	NA	NA	NA	NA
uid42499	0.207261	0.0000	NA	0.0000	NA
uid46245	0.207313	NA	NA	NA	NA
uid197171	0.207370	NA	NA	NA	NA
uid73963	0.207413	NA	NA	NA	NA
uid45893	0.207539	NA	NA	NA	NA
uid43679	0.207566	0.0000	0.0000	0.0000	NA
uid162509	0.207574	0.0000	NA	0.0000	NA
uid57685	0.207622	NA	NA	NA	NA
uid201479	0.207622	NA	NA	NA	NA
uid82379	0.207649	0.0000	NA	0.0000	NA
uid58733	0.207862	0.5000	0.5000	NA	NA
uid86659	0.207873	NA	NA	NA	NA
uid86653	0.207873	NA	NA	NA	NA
uid58961	0.207873	NA	NA	NA	NA
uid86657	0.207873	NA	NA	NA	NA
uid88069	0.207873	NA	NA	NA	NA
uid86655	0.207873	NA	NA	NA	NA
uid88067	0.207933	NA	NA	NA	NA
uid158043	0.207993	NA	NA	NA	NA
uid182934	0.208039	NA	NA	NA	NA
uid58027	0.208082	NA	NA	NA	NA
uid66329	0.208199	0.0000	NA	0.0000	NA
uid58871	0.208264	0.0000	0.0000	0.0000	NA
uid74445	0.208278	0.0000	NA	0.0000	NA
uid197182	0.208289	0.3333	0.6667	0.6667	NA
uid82367	0.208308	NA	NA	NA	NA
uid57727	0.208355	0.5000	0.5000	0.0000	NA
uid61623	0.208408	NA	NA	NA	NA
uid42497	0.208467	0.0000	NA	0.0000	NA
uid59147	0.208539	NA	NA	NA	NA
uid59311	0.208614	NA	NA	NA	NA
uid58669	0.208630	NA	NA	NA	NA
uid58971	0.208670	0.0000	0.0000	0.0000	NA
uid58913	0.208761	NA	NA	NA	NA
uid43471	0.208839	0.0000	NA	NA	NA
uid58945	0.208886	0.5000	NA	0.5000	NA
uid158375	0.208980	0.0000	0.0000	0.0000	NA
uid158383	0.208980	0.0000	0.0000	0.0000	NA
uid59279	0.208980	0.0000	0.0000	0.0000	NA
uid158379	0.208980	0.0000	0.0000	0.0000	NA
uid158373	0.208980	0.0000	0.0000	0.0000	NA
uid158531	0.208980	0.0000	0.0000	0.0000	NA
uid158381	0.208980	0.0000	0.0000	0.0000	NA
uid58145	0.209103	0.2500	0.2500	0.3333	NA
uid66607	0.209196	NA	NA	NA	NA
uid60855	0.209267	0.0000	0.0000	0.0000	NA
uid58893	0.209375	NA	NA	NA	NA
uid58037	0.209385	0.0000	0.0000	0.0000	NA
uid58171	0.209545	0.0000	0.0000	0.0000	NA
uid57631	0.209548	NA	NA	NA	NA
uid48643	0.209601	NA	NA	NA	NA
uid59237	0.209651	0.0000	0.5000	0.0000	NA
uid170534	0.209672	0.5000	0.5000	NA	NA
uid59151	0.209721	0.0000	0.0000	0.0000	NA
uid59153	0.209814	0.0000	0.0000	0.0000	NA
uid205051	0.209823	0.2500	NA	0.0000	NA
uid189241	0.209871	0.2500	0.2500	0.3333	NA
uid57853	0.209874	NA	NA	NA	NA
uid88073	0.209880	0.0000	NA	0.0000	NA
uid58991	0.209888	0.2500	0.5000	0.5000	NA
uid162045	0.209989	0.5000	NA	NA	NA
uid60157	0.209999	0.0000	0.5000	0.0000	NA
uid58089	0.210033	0.2500	NA	0.5000	NA
uid58619	0.210089	0.0000	0.0000	0.0000	NA
uid58507	0.210121	0.0000	NA	0.0000	NA
uid58487	0.210203	0.0000	0.0000	0.0000	NA
uid66301	0.210226	NA	NA	NA	NA
uid159875	0.210226	NA	NA	NA	NA
uid45927	0.210226	NA	NA	NA	NA
uid178736	0.210334	0.0000	0.5000	0.0000	NA
uid58485	0.210344	0.0000	0.0000	0.0000	NA
uid48809	0.210353	0.0000	0.0000	0.0000	NA
uid50585	0.210384	0.0000	NA	0.0000	NA
uid62461	0.210400	NA	NA	NA	NA
uid58509	0.210417	0.0000	NA	0.0000	NA
uid177713	0.210427	NA	NA	NA	NA
uid53037	0.210430	0.5000	0.5000	0.5000	NA
uid58157	0.210434	0.0000	0.0000	0.0000	NA
uid174986	0.210545	0.2500	0.5000	0.2500	NA
uid162109	0.210580	0.1667	0.5000	0.5000	NA
uid168321	0.210608	0.0000	NA	0.0000	NA
uid57807	0.210811	0.0000	0.2500	0.2500	NA
uid158049	0.210858	0.2500	0.2500	0.0000	NA
uid201428	0.210880	NA	NA	NA	NA
uid87069	0.210921	NA	NA	NA	NA
uid87065	0.210921	NA	NA	NA	NA
uid159543	0.210921	NA	NA	NA	NA
uid87067	0.210921	NA	NA	NA	NA
uid87051	0.210921	NA	NA	NA	NA
uid72937	0.210969	0.5000	NA	0.5000	NA
uid68447	0.211036	NA	NA	NA	NA
uid58429	0.211124	NA	NA	0.5000	NA
uid57625	0.211137	0.5000	NA	0.5000	NA
uid58931	0.211155	NA	NA	NA	NA
uid41927	0.211171	NA	NA	NA	NA
uid67357	0.211309	0.1667	0.5000	0.0000	NA
uid57867	0.211317	0.0000	NA	0.0000	NA
uid42615	0.211386	0.5000	0.5000	0.2500	NA
uid58841	0.211397	0.0000	0.0000	0.0000	NA
uid51503	0.211456	0.1667	0.5000	0.2500	NA
uid193710	0.211498	0.5000	0.5000	NA	NA
uid162041	0.211510	0.5000	0.5000	0.5000	NA
uid49001	0.211547	NA	NA	NA	NA
uid59433	0.211613	NA	NA	NA	NA
uid183113	0.211615	NA	NA	NA	NA
uid179384	0.211668	NA	NA	NA	NA
uid55487	0.211752	0.5000	NA	0.5000	NA
uid48801	0.211765	0.5000	0.5000	NA	NA
uid81779	0.211863	0.0000	0.0000	0.0000	NA
uid57881	0.211894	0.0000	0.5000	NA	NA
uid161957	0.211894	0.0000	0.5000	0.0000	NA
uid50673	0.211970	0.0000	0.5000	0.0000	NA
uid67501	0.212102	NA	NA	NA	NA
uid58937	0.212129	NA	NA	NA	NA
uid89381	0.212170	0.2500	NA	0.0000	NA
uid197216	0.212192	0.0000	0.0000	0.0000	NA
uid58985	0.212215	NA	NA	NA	NA
uid73415	0.212344	NA	NA	NA	NA
uid193709	0.212574	0.5000	NA	0.5000	NA
uid159667	0.212666	0.0000	NA	0.0000	NA
uid167486	0.212724	0.0000	NA	0.0000	NA
uid59227	0.212836	0.0000	0.0000	0.0000	NA
uid58199	0.212929	0.1667	0.5000	0.1667	0.5000
uid62715	0.212976	0.2500	0.2500	0.2500	NA
uid57917	0.212999	0.5000	NA	0.5000	NA
uid162119	0.213066	0.0000	0.5000	0.0000	NA
uid162121	0.213066	0.0000	0.5000	0.0000	NA
uid67321	0.213085	NA	NA	NA	NA
uid193764	0.213113	0.0000	0.0000	0.0000	NA
uid157909	0.213162	0.0000	NA	0.0000	NA
uid159677	0.213193	0.0000	NA	0.0000	NA
uid162175	0.213200	0.0000	NA	0.0000	NA
uid159673	0.213236	0.0000	NA	0.0000	NA
uid159671	0.213369	0.0000	NA	0.0000	NA
uid159669	0.213382	0.0000	NA	0.0000	NA
uid46255	0.213425	0.5000	0.5000	0.2500	NA
uid63399	0.213436	0.0000	0.0000	0.0000	NA
uid83609	0.213483	0.0000	NA	0.0000	NA
uid158863	0.213498	0.5000	NA	0.5000	NA
uid47083	0.213576	NA	NA	NA	NA
uid182930	0.213606	NA	NA	NA	NA
uid58495	0.213822	0.0000	0.0000	0.0000	NA
uid165185	0.213878	NA	NA	NA	NA
uid162167	0.213927	0.0000	NA	0.0000	NA
uid41533	0.213945	NA	NA	NA	NA
uid46231	0.214070	NA	NA	NA	NA
uid167998	0.214125	0.0000	0.0000	0.0000	NA
uid84301	0.214139	0.0000	NA	0.0000	NA
uid59159	0.214141	NA	NA	0.5000	NA
uid58795	0.214192	0.2500	NA	0.5000	NA
uid84317	0.214192	0.0000	NA	0.5000	NA
uid62095	0.214309	NA	NA	NA	NA
uid49527	0.214373	0.0000	NA	0.0000	NA
uid197201	0.214377	0.0000	NA	NA	NA
uid57827	0.214412	NA	NA	NA	NA
uid62131	0.214458	NA	NA	NA	NA
uid177080	0.214459	0.2000	0.5000	0.5000	NA
uid159675	0.214658	0.0000	NA	0.0000	NA
uid58577	0.214668	NA	NA	NA	NA
uid158533	0.214752	NA	NA	NA	NA
uid176920	0.214776	NA	NA	NA	NA
uid58977	0.214776	NA	NA	NA	NA
uid57585	0.214776	NA	NA	NA	NA
uid83611	0.214876	0.2500	NA	0.5000	NA
uid68101	0.214920	NA	NA	NA	NA
uid57629	0.215044	NA	NA	NA	NA
uid58367	0.215071	0.5000	NA	0.0000	NA
uid193717	0.215098	NA	NA	NA	NA
uid49481	0.215162	0.2500	0.0000	0.5000	NA
uid197170	0.215221	0.5000	0.5000	0.5000	NA
uid58711	0.215270	0.2500	0.5000	0.2500	NA
uid58279	0.215330	0.0000	NA	0.0000	NA
uid57607	0.215513	NA	NA	NA	NA
uid58231	0.215648	0.5000	0.5000	0.5000	NA
uid158875	0.215712	0.2500	NA	0.5000	NA
uid195604	0.215766	0.5000	0.5000	NA	NA
uid81777	0.215788	0.0000	NA	NA	NA
uid58103	0.215832	0.2500	NA	0.5000	NA
uid70793	0.215857	0.0000	NA	NA	NA
uid58739	0.215882	NA	NA	NA	NA
uid182733	0.215884	0.0000	NA	0.5000	NA
uid173403	0.215939	0.2500	NA	0.5000	NA
uid55641	0.216010	NA	NA	NA	NA
uid58529	0.216035	0.2500	NA	0.5000	NA
uid82815	0.216038	0.2500	NA	0.5000	NA
uid58753	0.216038	0.2500	NA	0.5000	NA
uid59171	0.216043	0.2500	0.5000	0.0000	NA
uid57653	0.216063	0.0000	0.0000	0.5000	NA
uid57673	0.216072	0.2500	NA	0.5000	NA
uid58793	0.216080	NA	NA	NA	NA
uid58119	0.216110	0.5000	NA	NA	NA
uid77119	0.216143	0.5000	0.5000	NA	NA
uid167481	0.216147	NA	NA	NA	NA
uid58837	0.216147	NA	NA	NA	NA
uid59043	0.216176	0.0000	NA	0.0000	NA
uid58875	0.216206	0.5000	NA	NA	NA
uid49695	0.216229	0.0000	0.0000	0.0000	NA
uid188688	0.216279	NA	NA	NA	NA
uid61245	0.216378	0.0000	0.0000	0.0000	NA
uid43465	0.216435	NA	NA	NA	NA
uid58563	0.216443	NA	NA	NA	NA
uid55357	0.216595	0.5000	NA	0.5000	NA
uid59219	0.216690	NA	NA	NA	NA
uid65787	0.216708	0.0000	0.0000	0.0000	NA
uid71131	0.216843	0.0000	0.0000	0.2500	NA
uid203791	0.216983	0.0000	0.5000	0.0000	NA
uid86855	0.216994	0.2500	0.2500	0.2500	NA
uid54441	0.217000	0.5000	NA	0.0000	NA
uid168379	0.217014	0.5000	0.5000	NA	NA
uid158843	0.217018	NA	NA	NA	NA
uid58655	0.217029	0.0000	NA	0.0000	NA
uid168258	0.217131	0.0000	NA	0.0000	NA
uid161959	0.217187	0.0000	0.5000	0.0000	NA
uid59285	0.217213	NA	NA	NA	NA
uid158847	0.217228	NA	NA	NA	NA
uid58895	0.217245	NA	NA	NA	NA
uid59283	0.217272	NA	NA	NA	NA
uid158849	0.217272	NA	NA	NA	NA
uid46257	0.217291	0.5000	NA	0.0000	NA
uid67507	0.217298	0.0000	NA	0.0000	NA
uid57805	0.217305	NA	NA	NA	NA
uid173370	0.217359	NA	NA	NA	NA
uid158845	0.217387	NA	NA	NA	NA
uid173373	0.217413	NA	NA	NA	NA
uid57623	0.217432	NA	NA	NA	NA
uid184818	0.217606	0.0000	NA	0.0000	NA
uid46801	0.217643	NA	NA	NA	NA
uid173371	0.217718	NA	NA	NA	NA
uid58545	0.217733	NA	NA	NA	NA
uid165873	0.217755	NA	NA	NA	NA
uid57665	0.217790	0.0000	NA	0.0000	NA
uid58787	0.217817	0.5000	NA	0.5000	NA
uid57883	0.217836	NA	NA	NA	NA
uid55353	0.217851	NA	NA	NA	NA
uid58599	0.217862	0.0000	NA	0.0000	NA
uid173372	0.217867	NA	NA	NA	NA
uid59045	0.217917	0.1667	0.5000	0.5000	NA
uid158535	0.218048	NA	NA	NA	NA
uid205541	0.218050	0.5000	0.5000	0.5000	NA
uid162171	0.218054	NA	NA	NA	NA
uid205054	0.218057	NA	NA	NA	NA
uid58935	0.218091	0.0000	NA	0.0000	NA
uid57583	0.218130	NA	NA	NA	NA
uid87025	0.218137	NA	NA	NA	NA
uid87003	0.218256	NA	NA	NA	NA
uid197153	0.218355	NA	NA	NA	NA
uid58805	0.218474	NA	NA	NA	NA
uid66295	0.218525	0.0000	NA	NA	NA
uid188477	0.218528	NA	NA	NA	NA
uid176369	0.218529	0.3333	NA	0.5000	NA
uid162087	0.218547	NA	NA	NA	NA
uid59137	0.218581	NA	NA	NA	NA
uid162201	0.218589	NA	NA	NA	NA
uid66873	0.218593	NA	NA	NA	NA
uid181997	0.218635	NA	NA	NA	NA
uid62225	0.218738	0.0000	NA	0.0000	NA
uid172463	0.218743	0.3333	0.3333	0.3333	NA
uid51695	0.218763	NA	NA	NA	NA
uid59225	0.218827	NA	NA	NA	NA
uid159867	0.218873	NA	NA	NA	NA
uid57707	0.218980	NA	NA	NA	NA
uid58603	0.219020	NA	NA	NA	NA
uid58031	0.219068	NA	NA	NA	NA
uid47507	0.219076	0.5000	NA	0.5000	NA
uid68281	0.219150	0.0000	0.0000	0.0000	NA
uid63397	0.219193	0.5000	NA	0.5000	NA
uid58615	0.219245	0.2500	0.2500	0.2500	NA
uid58403	0.219320	0.5000	NA	NA	NA
uid157331	0.219359	NA	NA	NA	NA
uid57913	0.219365	NA	NA	NA	NA
uid58395	0.219419	0.1667	0.1667	0.1667	NA
uid58885	0.219455	0.1667	0.0000	0.5000	NA
uid58041	0.219481	NA	NA	NA	NA
uid54735	0.219563	0.0000	NA	0.0000	NA
uid59383	0.219568	0.1667	0.1667	0.1667	NA
uid185179	0.219597	0.2500	0.5000	0.5000	NA
uid58251	0.219606	0.5000	0.5000	0.5000	NA
uid189953	0.219623	NA	NA	NA	NA
uid57735	0.219629	0.0000	0.0000	0.0000	NA
uid171377	0.219655	NA	NA	NA	NA
uid60789	0.219762	NA	NA	NA	NA
uid83615	0.219785	0.0000	0.0000	0.0000	NA
uid41425	0.219793	0.1667	0.0000	0.3750	NA
uid158857	0.219801	0.0000	0.0000	0.2500	NA
uid162335	0.219844	NA	NA	NA	NA
uid42777	0.220010	0.0000	NA	0.0000	NA
uid66303	0.220033	0.0000	NA	0.5000	NA
uid58929	0.220039	NA	NA	NA	NA
uid159513	0.220039	0.0000	NA	NA	NA
uid59177	0.220058	0.0000	NA	0.0000	NA
uid58653	0.220120	NA	NA	NA	NA
uid58113	0.220151	0.0000	0.0000	0.0000	NA
uid159993	0.220185	0.5000	0.5000	0.5000	NA
uid59065	0.220266	0.0000	NA	0.0000	NA
uid58501	0.220266	0.0000	0.2000	0.2000	NA
uid159879	0.220334	0.5000	0.5000	0.5000	NA
uid159881	0.220334	0.5000	0.5000	0.5000	NA
uid58409	0.220355	0.5000	NA	0.0000	NA
uid158855	0.220467	0.0000	0.0000	0.2500	NA
uid58865	0.220490	0.5000	0.5000	0.5000	NA
uid193713	0.220517	0.5000	0.5000	0.5000	NA
uid161369	0.220517	0.5000	0.5000	0.5000	NA
uid193712	0.220517	0.5000	0.5000	0.5000	NA
uid196775	0.220517	0.5000	0.5000	0.5000	NA
uid203391	0.220546	0.5000	0.5000	0.5000	NA
uid59351	0.220578	0.5000	0.5000	0.5000	NA
uid53065	0.220600	0.2500	0.0000	0.5000	NA
uid43327	0.220638	0.2500	0.3750	0.3333	NA
uid46807	0.220673	0.5000	0.5000	0.5000	NA
uid59241	0.220703	0.0000	0.0000	0.2500	NA
uid73587	0.220730	NA	NA	NA	NA
uid158693	0.220746	NA	NA	NA	NA
uid158853	0.220752	0.0000	0.0000	0.2500	NA
uid58075	0.220759	0.0000	NA	0.5000	NA
uid202924	0.220768	0.0000	NA	0.0000	NA
uid57723	0.220768	0.0000	NA	0.0000	NA
uid58589	0.220768	0.2500	0.0000	0.5000	NA
uid196776	0.220784	0.5000	0.5000	0.5000	NA
uid196777	0.220795	0.5000	0.5000	0.5000	NA
uid167484	0.220795	0.5000	0.5000	0.5000	NA
uid196772	0.220795	0.5000	0.5000	0.5000	NA
uid161403	0.220795	0.5000	0.5000	0.5000	NA
uid167483	0.220795	0.5000	0.5000	0.5000	NA
uid196778	0.220795	0.5000	0.5000	0.5000	NA
uid161995	0.220795	0.5000	0.5000	0.5000	NA
uid62937	0.220828	0.0000	0.0000	0.0000	NA
uid167485	0.220855	0.5000	0.5000	0.5000	NA
uid58019	0.220913	0.0000	0.0000	0.0000	NA
uid58873	0.220913	0.0000	0.0000	0.0000	NA
uid59319	0.220966	0.0000	0.0000	0.0000	NA
uid196770	0.220980	0.5000	0.5000	0.5000	NA
uid159863	0.220980	0.5000	0.5000	0.5000	NA
uid196771	0.220980	0.5000	0.5000	0.5000	NA
uid196769	0.220980	0.5000	0.5000	0.5000	NA
uid58333	0.220990	0.5000	0.5000	0.5000	NA
uid59349	0.220990	0.5000	0.5000	0.5000	NA
uid83613	0.221046	0.0000	0.0000	0.0000	NA
uid51419	0.221047	0.5000	NA	0.5000	NA
uid45897	0.221074	NA	NA	NA	NA
uid59009	0.221137	0.0000	0.0000	0.0000	NA
uid196774	0.221160	0.5000	0.5000	0.5000	NA
uid196773	0.221160	NA	NA	NA	NA
uid196781	0.221160	0.5000	0.5000	0.5000	NA
uid196780	0.221160	0.5000	0.5000	0.5000	NA
uid196779	0.221160	NA	NA	NA	NA
uid57637	0.221160	0.5000	0.5000	0.5000	NA
uid161361	0.221160	0.5000	0.5000	0.5000	NA
uid57921	0.221167	0.5000	0.5000	NA	NA
uid196782	0.221180	NA	NA	NA	NA
uid46097	0.221208	0.0000	NA	0.0000	NA
uid161409	0.221238	0.5000	0.5000	0.5000	NA
uid161377	0.221238	0.5000	0.5000	0.5000	NA
uid161353	0.221238	0.5000	0.5000	0.5000	NA
uid161985	0.221243	0.1667	0.1667	0.1667	NA
uid83617	0.221249	0.0000	0.0000	0.0000	NA
uid159871	0.221249	0.0000	0.0000	0.0000	NA
uid57927	0.221249	0.0000	0.0000	0.0000	NA
uid58451	0.221288	0.0000	0.0000	0.5000	NA
uid59015	0.221571	0.0000	0.0000	0.0000	NA
uid55693	0.221573	0.0000	0.5000	0.5000	NA
uid68843	0.221574	0.5000	0.5000	0.5000	NA
uid176125	0.221576	0.3333	0.5000	0.5000	NA
uid68687	0.221643	NA	NA	NA	NA
uid188115	0.221751	NA	NA	NA	NA
uid51489	0.221756	NA	NA	NA	NA
uid72793	0.221824	0.1667	0.1667	0.1667	0.5000
uid175570	0.221861	NA	NA	NA	NA
uid176373	0.221861	NA	NA	NA	NA
uid173859	0.221861	NA	NA	NA	NA
uid176374	0.221861	NA	NA	NA	NA
uid55329	0.221909	0.0000	0.5000	0.5000	NA
uid175576	0.221950	0.0000	0.0000	0.0000	NA
uid57591	0.222139	0.5000	0.5000	0.5000	NA
uid196796	0.222144	0.5000	0.5000	0.5000	NA
uid61633	0.222144	0.5000	0.5000	0.5000	NA
uid196789	0.222144	0.5000	0.5000	0.5000	NA
uid196792	0.222144	0.5000	0.5000	0.5000	NA
uid196785	0.222144	0.5000	0.5000	0.5000	NA
uid196795	0.222144	0.5000	0.5000	0.5000	NA
uid196800	0.222144	0.5000	0.5000	0.5000	NA
uid196791	0.222144	0.5000	0.5000	0.5000	NA
uid196788	0.222144	0.5000	0.5000	0.5000	NA
uid196799	0.222144	0.5000	0.5000	0.5000	NA
uid196787	0.222144	0.5000	0.5000	0.5000	NA
uid61635	0.222144	0.5000	0.5000	0.5000	NA
uid196794	0.222144	0.5000	0.5000	0.5000	NA
uid198643	0.222144	0.5000	0.5000	0.5000	NA
uid196784	0.222144	0.5000	0.5000	0.5000	NA
uid196798	0.222144	0.5000	0.5000	0.5000	NA
uid196783	0.222144	0.5000	0.5000	0.0000	NA
uid196790	0.222144	0.5000	0.5000	0.5000	NA
uid198644	0.222144	0.5000	0.5000	0.5000	NA
uid196793	0.222144	0.5000	0.5000	0.5000	NA
uid196786	0.222144	0.5000	0.5000	0.5000	NA
uid58481	0.222189	NA	NA	NA	NA
uid196797	0.222208	0.5000	0.5000	0.5000	NA
uid40839	0.222233	0.1429	0.5000	0.4000	NA
uid58115	0.222266	0.0000	NA	NA	NA
uid52455	0.222359	0.0000	NA	0.0000	NA
uid159233	0.222407	0.2500	0.2500	0.2500	NA
uid202218	0.222569	NA	NA	NA	NA
uid89377	0.222681	0.0000	NA	0.0000	NA
uid65781	0.222694	0.5000	NA	0.5000	NA
uid59175	0.222716	0.3333	NA	0.3333	NA
uid15862	0.222852	0.0000	0.5000	0.0000	0.5000
uid42613	0.222962	0.0000	NA	NA	NA
uid74021	0.223141	0.5000	NA	0.0000	NA
uid50609	0.223143	0.0000	NA	NA	NA
uid59167	0.223319	0.0000	NA	0.0000	NA
uid58643	0.223338	0.0000	NA	NA	NA
uid59077	0.223409	0.2500	0.2500	0.2500	NA
uid182483	0.223431	NA	NA	NA	NA
uid59325	0.223455	NA	NA	NA	NA
uid61579	0.223519	NA	NA	NA	NA
uid58927	0.223519	NA	NA	NA	NA
uid46531	0.223628	0.2000	0.2500	0.4000	NA
uid162181	0.223681	0.5000	0.5000	0.5000	NA
uid197158	0.223758	0.5000	0.5000	0.5000	NA
uid58551	0.223763	NA	NA	NA	NA
uid58751	0.223768	0.2500	NA	0.5000	NA
uid59149	0.223795	0.0000	NA	0.0000	NA
uid58233	0.223886	0.5000	NA	0.5000	NA
uid58401	0.224031	NA	NA	NA	NA
uid59293	0.224035	0.5000	0.5000	0.5000	NA
uid57697	0.224035	0.5000	0.5000	0.5000	NA
uid197162	0.224100	0.5000	NA	0.0000	NA
uid162165	0.224131	NA	NA	NA	NA
uid59389	0.224135	0.0000	NA	0.0000	NA
uid58311	0.224143	NA	NA	NA	NA
uid177081	0.224149	NA	NA	NA	NA
uid59181	0.224193	0.0000	NA	0.0000	NA
uid201033	0.224218	0.5000	NA	0.5000	NA
uid58755	0.224241	0.0000	NA	0.0000	NA
uid59435	0.224322	NA	NA	NA	NA
uid175577	0.224374	0.0000	0.0000	0.0000	NA
uid195459	0.224409	NA	NA	NA	NA
uid58055	0.224437	NA	NA	NA	NA
uid58957	0.224471	NA	NA	NA	NA
uid175861	0.224477	0.0000	NA	0.0000	NA
uid57857	0.224514	0.0000	NA	0.0000	NA
uid197185	0.224533	0.0000	NA	0.0000	NA
uid80743	0.224553	NA	NA	NA	NA
uid159845	0.224588	0.0000	0.0000	0.0000	NA
uid189026	0.224588	0.0000	0.0000	0.0000	NA
uid59179	0.224633	NA	NA	NA	NA
uid58683	0.224676	0.0000	NA	0.0000	NA
uid175572	0.224706	0.0000	0.0000	0.0000	NA
uid63621	0.224847	0.0000	0.0000	0.0000	NA
uid159525	0.224847	0.0000	0.0000	0.0000	NA
uid162063	0.224847	0.0000	0.0000	0.0000	NA
uid159523	0.224847	0.0000	0.0000	0.0000	NA
uid159521	0.224847	0.0000	0.0000	0.0000	NA
uid159527	0.224847	0.0000	0.0000	0.0000	NA
uid66307	0.224860	0.0000	0.5000	0.0000	NA
uid175579	0.224887	0.0000	0.0000	NA	NA
uid162037	0.224893	0.0000	NA	0.0000	NA
uid197188	0.224893	0.0000	NA	0.0000	NA
uid197187	0.224893	0.0000	NA	0.0000	NA
uid197186	0.224893	0.0000	NA	0.0000	NA
uid179070	0.224908	0.0000	0.0000	0.0000	NA
uid175573	0.224908	0.0000	0.0000	0.0000	NA
uid71153	0.224908	0.0000	NA	0.2500	NA
uid66551	0.224944	0.0000	0.0000	0.0000	NA
uid40821	0.225022	0.2500	0.2500	0.2500	0.5000
uid58523	0.225079	0.1667	0.2500	0.1667	NA
uid74437	0.225099	NA	NA	NA	NA
uid81083	0.225147	NA	NA	NA	NA
uid50385	0.225152	0.5000	NA	0.5000	NA
uid57741	0.225192	0.0000	0.0000	0.0000	NA
uid41287	0.225192	NA	NA	NA	NA
uid58989	0.225265	0.0000	NA	0.0000	NA
uid59121	0.225294	0.0000	NA	0.0000	NA
uid58717	0.225318	0.0000	NA	0.0000	NA
uid162039	0.225335	0.0000	NA	0.0000	NA
uid58953	0.225356	0.0000	NA	0.0000	NA
uid49529	0.225412	NA	NA	NA	NA
uid162035	0.225426	0.0000	NA	0.0000	NA
uid63631	0.225434	NA	NA	NA	NA
uid198524	0.225488	0.2500	0.0000	0.0000	NA
uid63345	0.225499	0.5000	NA	0.5000	NA
uid59287	0.225544	0.0000	NA	0.0000	NA
uid59117	0.225585	0.0000	NA	0.0000	NA
uid46661	0.225602	NA	NA	NA	NA
uid52453	0.225623	0.0000	NA	0.0000	NA
uid58143	0.225640	0.2500	0.2500	0.3333	NA
uid50555	0.225641	NA	NA	NA	NA
uid59125	0.225641	0.0000	NA	0.0000	NA
uid65087	0.225668	NA	NA	NA	NA
uid86861	0.225791	0.5000	0.5000	0.5000	NA
uid51875	0.225818	0.5000	NA	0.5000	NA
uid58579	0.225849	NA	NA	NA	NA
uid58767	0.225860	NA	NA	NA	NA
uid158377	0.225872	0.0000	0.0000	0.0000	NA
uid48803	0.225879	NA	NA	NA	NA
uid81775	0.225883	0.3333	0.5000	0.3333	NA
uid61643	0.225959	0.5000	0.5000	0.5000	NA
uid162003	0.225973	0.5000	NA	NA	NA
uid58081	0.226023	NA	NA	NA	NA
uid86913	0.226031	NA	NA	NA	NA
uid58641	0.226185	0.5000	0.5000	NA	NA
uid197166	0.226191	0.1250	0.5000	0.2500	NA
uid59001	0.226216	NA	NA	NA	NA
uid62907	0.226294	0.0000	0.0000	0.0000	NA
uid59061	0.226301	NA	NA	NA	NA
uid58147	0.226308	NA	NA	NA	NA
uid195457	0.226355	0.0000	NA	0.0000	NA
uid195458	0.226355	0.0000	NA	0.0000	NA
uid58247	0.226374	NA	NA	NA	NA
uid62273	0.226410	NA	NA	NA	NA
uid58181	0.226528	0.5000	NA	0.5000	NA
uid58033	0.226672	NA	NA	NA	NA
uid176501	0.226693	0.0000	0.0000	0.0000	NA
uid201038	0.226703	0.5000	0.5000	0.4000	NA
uid58963	0.226730	NA	NA	NA	NA
uid58833	0.226731	0.2500	0.5000	0.2500	NA
uid198526	0.226749	NA	NA	NA	NA
uid158861	0.226814	0.2500	0.5000	0.2500	NA
uid61727	0.226819	0.0000	0.0000	0.0000	NA
uid43329	0.226861	0.5000	NA	0.5000	NA
uid58195	0.226886	0.0000	0.0000	0.0000	0.5000
uid66601	0.226898	0.0000	NA	NA	NA
uid58397	0.226900	0.0000	NA	0.0000	NA
uid58449	0.226911	0.0000	0.0000	0.5000	NA
uid58273	0.226983	NA	NA	NA	NA
uid84217	0.227135	0.0000	0.0000	0.0000	0.5000
uid58383	0.227144	NA	NA	NA	NA
uid58385	0.227144	NA	NA	NA	NA
uid182928	0.227183	NA	NA	NA	NA
uid58275	0.227188	0.0000	NA	0.0000	NA
uid198525	0.227216	NA	NA	NA	NA
uid57639	0.227286	0.0000	0.0000	0.0000	0.5000
uid40845	0.227303	NA	NA	NA	NA
uid58387	0.227349	NA	NA	NA	NA
uid54927	0.227359	0.0000	0.5000	0.5000	NA
uid58721	0.227476	NA	NA	NA	NA
uid174460	0.227505	NA	NA	NA	NA
uid51421	0.227569	NA	NA	NA	NA
uid59387	0.227596	NA	NA	NA	NA
uid81197	0.227630	NA	NA	NA	NA
uid195460	0.227697	NA	NA	NA	NA
uid57725	0.227714	NA	NA	NA	NA
uid58483	0.227752	NA	NA	NA	NA
uid62125	0.227894	0.1667	0.5000	0.5000	NA
uid57669	0.228007	0.0000	0.0000	0.5000	NA
uid66875	0.228129	0.2500	0.5000	0.2500	NA
uid162511	0.228190	NA	NA	NA	NA
uid183486	0.228318	0.5000	NA	NA	NA
uid162005	0.228345	0.2500	0.5000	0.2500	NA
uid190182	0.228415	0.0000	0.5000	0.5000	NA
uid58389	0.228450	NA	NA	NA	NA
uid68689	0.228473	NA	NA	NA	NA
uid58515	0.228484	NA	NA	NA	NA
uid193756	0.228506	0.2500	NA	0.5000	NA
uid193755	0.228506	0.2500	NA	0.5000	NA
uid193759	0.228506	0.2500	NA	0.5000	NA
uid193754	0.228506	0.2500	NA	0.5000	NA
uid193761	0.228506	0.2500	NA	0.5000	NA
uid193758	0.228506	0.2500	NA	0.5000	NA
uid193757	0.228506	0.2500	NA	0.5000	NA
uid193760	0.228506	0.2500	NA	0.5000	NA
uid58727	0.228529	0.0000	0.0000	0.0000	NA
uid53477	0.228604	0.0000	0.5000	0.1667	0.5000
uid185180	0.228650	0.5000	NA	0.5000	NA
uid58903	0.228659	0.2500	NA	0.0000	NA
uid58165	0.228733	NA	NA	NA	NA
uid203393	0.228768	0.0000	NA	NA	NA
uid198769	0.228814	0.0000	NA	0.0000	NA
uid82371	0.228829	0.0000	0.3333	0.1250	0.5000
uid57663	0.228861	0.2500	NA	0.5000	NA
uid58421	0.228894	0.5000	0.5000	0.5000	NA
uid161935	0.228913	NA	NA	0.5000	NA
uid58341	0.228915	NA	NA	NA	NA
uid41131	0.228948	NA	NA	NA	NA
uid58213	0.228964	0.2500	0.2500	0.2500	NA
uid57733	0.228981	NA	NA	NA	NA
uid58427	0.229010	0.0000	0.5000	0.0000	NA
uid58211	0.229021	0.5000	0.5000	NA	NA
uid176130	0.229024	0.2500	NA	0.0000	NA
uid57861	0.229107	0.2500	NA	0.5000	NA
uid58513	0.229126	NA	NA	NA	NA
uid168059	0.229151	0.0000	0.0000	0.2500	NA
uid86647	0.229196	0.0000	NA	0.0000	NA
uid58215	0.229256	0.0000	0.0000	0.0000	NA
uid201429	0.229260	NA	NA	NA	NA
uid73413	0.229313	NA	NA	0.5000	NA
uid183115	0.229419	NA	NA	NA	NA
uid61571	0.229420	NA	NA	NA	NA
uid178948	0.229507	NA	NA	NA	NA
uid57769	0.229543	NA	NA	NA	NA
uid174072	0.229567	0.0000	0.0000	0.0000	NA
uid61603	0.229593	0.5000	NA	NA	NA
uid57955	0.229606	0.2500	0.5000	0.5000	NA
uid159515	0.229610	0.3333	NA	0.5000	NA
uid68293	0.229720	0.3333	NA	0.5000	NA
uid57677	0.229726	0.3333	NA	0.5000	NA
uid60725	0.229953	NA	NA	NA	NA
uid58173	0.229973	0.0000	NA	NA	NA
uid184079	0.230011	0.0000	0.0000	0.0000	NA
uid62909	0.230318	0.0000	0.0000	0.0000	NA
uid197169	0.230370	NA	NA	NA	NA
uid10698	0.230424	0.3889	0.3889	0.3125	0.1667
uid58557	0.230441	NA	NA	NA	NA
uid176129	0.230488	0.2500	NA	0.0000	NA
uid59093	0.230540	0.0000	NA	0.0000	NA
uid52827	0.230562	0.0000	0.0000	0.0000	NA
uid183337	0.230580	NA	NA	NA	NA
uid59249	0.230590	0.1667	0.3333	0.1667	NA
uid57925	0.230618	NA	NA	NA	NA
uid58177	0.230677	NA	NA	NA	NA
uid58907	0.230743	0.0000	0.0000	0.0000	NA
uid51635	0.230805	0.5000	0.5000	0.5000	NA
uid57715	0.230810	0.5000	NA	0.0000	NA
uid159865	0.230822	0.2500	0.5000	0.2500	NA
uid58535	0.230824	0.5000	0.5000	0.5000	NA
uid59309	0.230841	0.6667	0.6667	0.6667	NA
uid84295	0.230940	0.0000	NA	0.0000	NA
uid84313	0.230942	0.0000	NA	0.0000	NA
uid84303	0.230990	0.2500	NA	0.5000	NA
uid183485	0.231000	0.0000	NA	0.0000	NA
uid84305	0.231016	0.0000	NA	0.0000	NA
uid52535	0.231023	NA	NA	NA	NA
uid59057	0.231034	NA	NA	NA	NA
uid59215	0.231054	0.0000	0.0000	0.0000	NA
uid184077	0.231177	0.0000	NA	NA	NA
uid82345	0.231229	0.5000	NA	0.5000	NA
uid59081	0.231247	0.0000	NA	0.0000	NA
uid59059	0.231270	0.0000	NA	0.0000	NA
uid196849	0.231330	0.2000	0.2500	0.5000	NA
uid46625	0.231356	0.0000	NA	NA	NA
uid77027	0.231385	0.0000	0.0000	0.0000	NA
uid58677	0.231399	0.2500	0.5000	0.2500	NA
uid57597	0.231403	NA	NA	NA	NA
uid198829	0.231403	NA	NA	NA	NA
uid198830	0.231403	NA	NA	NA	NA
uid66299	0.231429	NA	NA	NA	NA
uid46085	0.231793	NA	NA	NA	NA
uid184826	0.231803	0.0000	0.5000	0.5000	NA
uid177925	0.231850	0.5000	NA	0.5000	NA
uid59369	0.231975	0.1667	0.0000	0.5000	NA
uid59115	0.232003	NA	NA	NA	NA
uid174511	0.232013	NA	NA	NA	NA
uid58329	0.232054	NA	NA	NA	NA
uid50545	0.232124	NA	NA	NA	NA
uid82555	0.232345	0.0000	0.5000	0.0000	NA
uid45847	0.232404	0.3333	NA	0.3333	NA
uid59281	0.232447	NA	NA	NA	NA
uid57755	0.232459	0.5000	NA	0.5000	NA
uid58995	0.232467	0.1667	0.3750	0.3333	NA
uid58627	0.232482	NA	NA	NA	NA
uid49131	0.232502	0.0000	NA	0.0000	NA
uid58921	0.232505	0.0000	0.0000	0.0000	NA
uid58111	0.232539	NA	NA	NA	NA
uid62083	0.232586	NA	NA	NA	NA
uid57759	0.232659	0.0000	0.0000	0.0000	NA
uid58749	0.232677	0.0000	NA	0.0000	NA
uid59209	0.232736	0.5000	0.5000	0.5000	NA
uid58345	0.232741	NA	NA	NA	NA
uid167583	0.232885	0.0000	NA	0.5000	NA
uid58807	0.232941	NA	NA	NA	NA
uid48371	0.233048	0.0000	0.5000	0.0000	0.5000
uid158135	0.233119	NA	NA	NA	NA
uid175571	0.233237	0.0000	0.0000	0.0000	NA
uid50565	0.233245	0.0000	0.5000	0.5000	NA
uid171830	0.233245	0.0000	0.5000	0.5000	NA
uid86865	0.233293	0.0000	NA	0.0000	NA
uid61639	0.233308	NA	NA	NA	NA
uid58269	0.233340	NA	NA	NA	NA
uid168996	0.233349	0.0000	NA	0.0000	NA
uid59291	0.233369	0.0000	NA	NA	NA
uid58999	0.233403	0.5000	NA	0.5000	NA
uid181998	0.233403	0.5000	NA	0.5000	NA
uid183004	0.233458	NA	NA	NA	NA
uid171337	0.233463	NA	NA	NA	NA
uid68249	0.233687	0.5000	NA	0.5000	NA
uid57939	0.233724	0.2500	0.5000	0.2500	NA
uid162089	0.233755	0.0000	NA	0.0000	NA
uid58613	0.233895	NA	NA	NA	NA
uid197184	0.233941	0.0000	NA	0.0000	NA
uid58925	0.233949	0.2500	NA	0.5000	NA
uid57649	0.233955	NA	NA	NA	NA
uid159659	0.234011	0.0000	NA	0.0000	NA
uid59071	0.234017	0.0000	0.0000	0.0000	NA
uid61729	0.234046	NA	NA	NA	NA
uid58239	0.234202	NA	NA	NA	NA
uid162173	0.234207	NA	NA	NA	NA
uid68291	0.234264	0.0000	NA	0.0000	NA
uid48819	0.234281	0.0000	NA	NA	NA
uid59365	0.234302	NA	NA	NA	NA
uid61649	0.234320	0.0000	NA	0.0000	NA
uid158689	0.234394	0.0000	0.5000	0.5000	NA
uid57739	0.234417	0.2000	0.5000	0.2000	NA
uid196598	0.234438	0.0000	NA	0.0000	NA
uid58167	0.234476	NA	NA	NA	NA
uid58723	0.234603	NA	NA	NA	NA
uid184863	0.234676	NA	NA	NA	NA
uid83607	0.234683	0.0000	NA	0.0000	NA
uid84297	0.234683	0.0000	NA	0.0000	NA
uid58709	0.234702	0.5000	NA	0.5000	NA
uid57667	0.234827	NA	NA	NA	NA
uid84311	0.234846	0.0000	NA	0.0000	NA
uid60821	0.234854	NA	NA	NA	NA
uid66203	0.234870	0.0000	0.5000	0.0000	NA
uid89391	0.234910	0.5000	0.5000	0.5000	NA
uid58667	0.234966	NA	NA	NA	NA
uid63633	0.235015	NA	NA	NA	NA
uid194120	0.235015	NA	NA	NA	NA
uid58675	0.235052	NA	NA	NA	NA
uid49735	0.235058	0.0000	NA	0.0000	NA
uid57691	0.235075	0.0000	NA	0.0000	NA
uid58077	0.235083	NA	NA	NA	NA
uid176368	0.235180	0.5000	0.5000	NA	NA
uid65449	0.235242	0.0000	NA	0.0000	NA
uid84299	0.235329	0.0000	NA	0.0000	NA
uid58287	0.235409	0.1667	0.2500	0.1667	NA
uid62695	0.235445	0.2500	0.5000	0.2500	NA
uid57893	0.235450	0.0000	NA	0.0000	NA
uid67363	0.235451	0.5000	0.5000	NA	NA
uid60163	0.235455	0.2500	0.5000	0.2500	NA
uid58639	0.235493	NA	NA	NA	NA
uid46215	0.235499	0.0000	NA	0.0000	NA
uid162191	0.235543	0.0000	NA	0.0000	NA
uid58591	0.235571	0.0000	NA	0.0000	NA
uid70619	0.235590	NA	NA	NA	NA
uid59003	0.235596	0.5000	0.5000	0.5000	NA
uid59119	0.235629	0.0000	NA	0.0000	NA
uid58135	0.235643	0.0000	NA	0.0000	NA
uid47081	0.235646	NA	NA	NA	NA
uid60165	0.235650	0.0000	0.5000	0.0000	NA
uid62693	0.235652	0.2500	0.5000	0.2500	NA
uid187059	0.235663	0.5000	NA	0.5000	NA
uid189753	0.235670	0.2857	0.5000	0.4286	NA
uid201427	0.235779	0.2500	0.2500	0.2500	NA
uid59419	0.235860	0.5000	0.5000	NA	NA
uid59259	0.235898	NA	NA	NA	NA
uid51501	0.235992	0.0000	0.5000	0.0000	NA
uid41455	0.235998	0.2500	NA	0.5000	NA
uid59123	0.236046	0.0000	NA	0.0000	NA
uid161973	0.236051	0.5000	NA	0.5000	NA
uid59437	0.236055	0.5000	0.5000	NA	NA
uid57945	0.236067	NA	NA	NA	NA
uid57973	0.236073	0.2500	0.2500	0.2500	NA
uid57793	0.236184	0.2500	0.2500	0.2500	NA
uid169879	0.236213	0.0000	NA	0.0000	NA
uid59275	0.236258	0.0000	NA	0.0000	NA
uid57977	0.236312	NA	NA	NA	NA
uid65091	0.236318	0.0000	NA	0.5000	NA
uid58373	0.236538	0.2500	0.5000	0.5000	NA
uid58949	0.236582	0.0000	0.0000	0.0000	NA
uid52533	0.236598	0.0000	NA	0.0000	NA
uid57757	0.236640	0.0000	0.0000	0.0000	NA
uid57609	0.236679	0.5000	0.5000	NA	NA
uid73585	0.236723	NA	NA	NA	NA
uid57929	0.236749	NA	NA	NA	NA
uid190185	0.236920	0.0000	NA	0.0000	NA
uid67355	0.236955	NA	NA	NA	NA
uid89409	0.236955	0.2857	0.5000	0.4286	NA
uid80745	0.236981	0.0000	0.0000	0.0000	NA
uid62905	0.237098	NA	NA	NA	NA
uid58859	0.237187	NA	NA	NA	NA
uid72619	0.237212	NA	NA	NA	NA
uid49725	0.237261	NA	NA	NA	NA
uid57865	0.237282	0.0000	0.0000	0.2500	NA
uid58099	0.237291	NA	NA	NA	NA
uid60191	0.237293	0.0000	0.5000	0.0000	NA
uid58997	0.237327	NA	NA	NA	NA
uid58737	0.237338	NA	NA	NA	NA
uid47077	0.237340	NA	NA	NA	NA
uid177715	0.237452	0.5000	NA	0.5000	NA
uid46647	0.237453	0.0000	NA	NA	NA
uid59393	0.237659	0.5000	0.5000	0.5000	NA
uid89375	0.237683	NA	NA	NA	NA
uid176127	0.237708	0.1667	0.1667	0.1667	NA
uid175905	0.237708	0.1667	0.1667	0.1667	NA
uid176128	0.237708	0.1667	0.1667	0.1667	NA
uid162141	0.237737	0.2500	NA	0.5000	NA
uid58897	0.237763	0.0000	0.0000	0.0000	NA
uid47323	0.237765	NA	NA	NA	NA
uid68745	0.237807	NA	NA	NA	NA
uid68749	0.237813	NA	NA	NA	NA
uid59197	0.237841	NA	NA	NA	NA
uid58943	0.237848	NA	NA	NA	NA
uid57937	0.237884	0.0000	NA	NA	NA
uid58025	0.237953	0.5000	0.5000	NA	NA
uid57761	0.237957	0.0000	0.0000	0.0000	NA
uid62789	0.237982	0.2500	0.5000	0.2500	NA
uid58377	0.238075	NA	NA	NA	NA
uid159859	0.238078	0.2500	NA	0.5000	NA
uid57979	0.238264	NA	NA	NA	NA
uid58891	0.238293	0.0000	NA	0.0000	NA
uid61587	0.238347	NA	NA	NA	NA
uid57823	0.238357	NA	NA	0.0000	NA
uid59139	0.238398	0.5000	0.5000	NA	NA
uid48825	0.238447	NA	NA	NA	NA
uid68841	0.238528	0.1667	0.5000	0.3333	NA
uid58065	0.238536	0.0000	NA	0.0000	NA
uid184342	0.238575	0.5000	0.5000	NA	NA
uid48821	0.238632	NA	NA	NA	NA
uid162069	0.238687	0.0000	0.0000	0.0000	NA
uid193768	0.238736	0.5000	NA	NA	NA
uid57891	0.238800	NA	NA	NA	NA
uid47075	0.238841	NA	NA	NA	NA
uid162113	0.238877	0.5000	0.5000	NA	NA
uid62925	0.238924	0.0000	0.0000	0.5000	NA
uid159855	0.238976	0.2500	NA	0.5000	NA
uid58933	0.239049	0.5000	0.5000	NA	NA
uid59075	0.239115	NA	NA	NA	NA
uid67253	0.239163	0.0000	NA	NA	NA
uid57775	0.239164	NA	NA	NA	NA
uid88061	0.239184	0.1667	0.5000	0.3333	NA
uid74431	0.239242	NA	NA	NA	NA
uid57839	0.239389	0.2500	NA	0.5000	NA
uid58249	0.239453	0.0000	0.5000	0.0000	NA
uid57661	0.239481	0.2500	NA	0.5000	NA
uid158369	0.239482	0.0000	NA	NA	NA
uid159241	0.239554	0.2500	NA	0.5000	NA
uid58457	0.239599	0.2500	NA	0.5000	NA
uid58455	0.239599	0.2500	NA	0.5000	NA
uid59297	0.239667	0.5000	0.5000	0.5000	NA
uid58789	0.239716	0.0000	NA	0.0000	NA
uid159861	0.239735	0.2500	NA	0.5000	NA
uid57835	0.239799	0.2500	NA	0.5000	NA
uid58817	0.239799	0.2500	NA	0.5000	NA
uid58839	0.239808	0.2500	NA	0.5000	NA
uid57837	0.239817	0.2500	NA	0.5000	NA
uid88065	0.239838	0.2500	NA	0.5000	NA
uid57797	0.239893	0.2500	NA	0.5000	NA
uid59231	0.239905	0.0000	NA	0.0000	NA
uid57841	0.239930	0.2500	NA	0.5000	NA
uid57903	0.239936	0.2500	NA	0.5000	NA
uid176363	0.240005	0.0000	NA	0.0000	NA
uid161969	0.240052	0.2500	NA	0.5000	NA
uid175257	0.240054	0.2500	NA	0.5000	NA
uid159247	0.240054	0.2500	NA	0.5000	NA
uid159389	0.240060	0.2500	NA	0.5000	NA
uid159691	0.240100	0.2500	NA	0.5000	NA
uid57795	0.240127	0.2500	NA	0.5000	NA
uid171261	0.240146	0.0000	0.5000	0.5000	NA
uid197263	0.240229	0.2500	NA	0.5000	NA
uid58411	0.240231	0.3333	0.2500	0.4444	NA
uid58695	0.240253	0.5000	NA	0.0000	NA
uid162163	0.240299	0.2500	NA	0.5000	NA
uid50539	0.240308	0.5000	0.5000	0.5000	NA
uid159391	0.240314	0.2500	NA	0.5000	NA
uid82365	0.240341	0.5000	NA	0.5000	NA
uid58139	0.240365	0.0000	NA	0.5000	NA
uid183342	0.240367	0.0000	0.0000	0.5000	NA
uid58987	0.240400	NA	NA	NA	NA
uid58555	0.240436	0.2500	NA	0.5000	NA
uid159663	0.240467	NA	NA	NA	NA
uid159981	0.240494	0.2500	NA	0.5000	NA
uid41997	0.240525	0.5000	0.0000	0.0000	NA
uid59163	0.240569	0.0000	NA	0.0000	NA
uid58565	0.240576	0.0000	NA	0.0000	NA
uid89393	0.240617	0.2500	NA	0.5000	NA
uid67351	0.240660	0.5000	0.5000	NA	NA
uid159689	0.240681	0.2500	NA	0.5000	NA
uid58399	0.240790	NA	NA	NA	NA
uid58235	0.240808	0.0000	0.0000	0.0000	NA
uid61605	0.240902	0.0000	NA	0.0000	NA
uid61567	0.240926	0.0000	NA	0.0000	NA
uid58281	0.241096	0.2500	0.5000	0.5000	NA
uid67387	0.241168	NA	NA	NA	NA
uid88071	0.241218	0.2500	NA	0.5000	NA
uid193704	0.241261	0.5000	0.5000	0.5000	NA
uid46345	0.241344	NA	NA	NA	NA
uid57901	0.241405	NA	NA	NA	NA
uid58649	0.241441	NA	NA	NA	NA
uid59021	0.241495	0.0000	NA	0.0000	NA
uid58045	0.241527	0.0000	0.0000	0.0000	NA
uid58069	0.241550	NA	NA	NA	NA
uid58941	0.241658	0.5000	0.5000	0.5000	NA
uid45895	0.241737	0.1667	0.5000	0.3333	NA
uid59233	0.241738	0.0000	0.5000	0.0000	NA
uid162055	0.241858	0.0000	NA	0.5000	NA
uid71135	0.241880	0.0000	NA	NA	NA
uid73473	0.241942	0.0000	NA	0.0000	NA
uid57593	0.241942	NA	NA	NA	NA
uid51395	0.242031	NA	NA	NA	NA
uid159665	0.242040	0.0000	NA	0.0000	NA
uid54443	0.242044	0.0000	NA	0.0000	NA
uid161981	0.242085	0.0000	NA	NA	NA
uid182103	0.242233	0.0000	NA	0.0000	NA
uid197160	0.242255	0.0000	NA	0.0000	NA
uid177079	0.242282	NA	NA	NA	NA
uid172738	0.242297	NA	NA	NA	NA
uid179202	0.242372	NA	NA	NA	NA
uid58223	0.242472	NA	NA	NA	NA
uid161997	0.242489	NA	NA	NA	NA
uid58593	0.242498	0.0000	NA	0.0000	NA
uid46253	0.242535	0.0000	NA	NA	NA
uid59157	0.242567	0.5000	NA	NA	NA
uid175111	0.242588	0.0000	NA	0.0000	NA
uid58321	0.242622	0.5000	NA	0.5000	NA
uid189951	0.242638	NA	NA	NA	NA
uid162133	0.242653	NA	NA	NA	NA
uid174871	0.242671	0.0000	NA	0.0000	NA
uid57791	0.242679	0.1667	0.5000	0.3333	NA
uid82363	0.242738	NA	NA	NA	NA
uid62183	0.242738	NA	NA	NA	NA
uid66603	0.242741	NA	NA	NA	NA
uid54947	0.242807	NA	NA	NA	NA
uid83619	0.242807	NA	NA	NA	NA
uid59069	0.242807	NA	NA	NA	NA
uid57957	0.242898	0.5000	NA	0.5000	NA
uid175109	0.242913	0.0000	NA	0.0000	NA
uid58645	0.242970	NA	NA	NA	NA
uid59267	0.242978	0.5000	0.5000	NA	NA
uid57599	0.242981	0.3750	0.5000	0.3333	NA
uid51639	0.243008	0.0000	0.0000	0.2500	NA
uid57689	0.243037	0.0000	NA	0.0000	NA
uid175105	0.243037	0.0000	NA	0.0000	NA
uid175107	0.243053	0.0000	NA	0.0000	NA
uid43671	0.243060	0.0000	NA	0.0000	NA
uid43727	0.243060	0.0000	NA	0.0000	NA
uid193763	0.243079	NA	NA	NA	NA
uid162129	0.243093	NA	NA	NA	NA
uid175768	0.243130	0.0000	NA	0.0000	NA
uid59317	0.243130	0.0000	NA	0.0000	NA
uid162185	0.243130	0.0000	NA	0.0000	NA
uid197202	0.243131	0.5000	0.5000	0.5000	NA
uid58505	0.243227	0.2500	NA	0.2500	NA
uid167045	0.243289	0.2500	0.2500	0.3333	NA
uid175106	0.243305	0.0000	NA	0.0000	NA
uid54461	0.243360	0.0000	NA	0.0000	NA
uid175110	0.243360	0.0000	NA	0.0000	NA
uid197361	0.243385	0.0000	0.0000	0.0000	NA
uid176372	0.243420	0.5000	0.5000	0.5000	NA
uid192186	0.243434	0.1667	0.5000	0.0000	NA
uid73419	0.243489	NA	NA	NA	NA
uid193767	0.243496	0.5000	NA	NA	NA
uid197218	0.243533	NA	NA	NA	NA
uid61583	0.243577	0.5000	NA	0.0000	NA
uid54701	0.243608	NA	NA	NA	NA
uid174872	0.243614	0.5000	NA	0.0000	NA
uid175108	0.243614	0.5000	NA	0.0000	NA
uid57701	0.243652	NA	NA	NA	NA
uid64753	0.243698	NA	NA	NA	NA
uid54459	0.243780	0.5000	NA	0.5000	NA
uid203361	0.243790	NA	NA	NA	NA
uid58671	0.243836	0.0000	NA	NA	NA
uid58503	0.243951	0.0000	NA	NA	NA
uid162333	0.243954	0.0000	0.5000	0.2500	NA
uid162125	0.244011	NA	NA	NA	NA
uid168257	0.244016	NA	NA	NA	NA
uid158047	0.244029	0.1667	0.3333	0.1667	NA
uid51505	0.244145	NA	NA	NA	NA
uid57843	0.244171	NA	NA	NA	NA
uid57801	0.244203	0.5000	0.0000	0.5000	NA
uid58747	0.244207	NA	NA	NA	NA
uid58093	0.244233	0.0000	NA	0.0000	NA
uid162009	0.244237	NA	NA	NA	NA
uid58203	0.244239	NA	NA	NA	NA
uid67367	0.244248	0.0000	NA	NA	NA
uid58611	0.244296	NA	NA	NA	NA
uid159537	0.244319	NA	NA	NA	NA
uid57941	0.244331	NA	NA	NA	NA
uid52695	0.244336	0.0000	NA	0.0000	NA
uid161941	0.244424	0.5000	0.5000	0.5000	NA
uid201037	0.244485	NA	NA	NA	NA
uid189750	0.244521	NA	NA	NA	NA
uid58725	0.244542	0.5000	NA	0.5000	NA
uid162135	0.244626	0.0000	NA	0.0000	NA
uid72795	0.244626	0.0000	NA	0.0000	NA
uid58735	0.244737	NA	NA	0.5000	NA
uid164001	0.244771	0.2500	0.5000	0.5000	0.5000
uid58659	0.244790	0.0000	NA	0.0000	NA
uid46233	0.244821	0.5000	NA	0.0000	NA
uid62919	0.244871	0.5000	0.5000	0.5000	NA
uid159533	0.244897	0.0000	NA	NA	NA
uid57899	0.244897	0.0000	NA	NA	NA
uid177714	0.244928	0.5000	NA	0.5000	NA
uid168183	0.244970	NA	NA	NA	NA
uid57595	0.244978	0.5000	0.5000	0.5000	NA
uid57887	0.244978	0.5000	0.5000	0.5000	NA
uid158169	0.245026	0.0000	0.0000	0.0000	NA
uid184011	0.245056	NA	NA	NA	NA
uid57771	0.245195	0.0000	NA	0.0000	NA
uid65447	0.245199	0.0000	0.5000	0.0000	NA
uid58771	0.245258	0.0000	NA	NA	NA
uid159535	0.245447	0.0000	NA	NA	NA
uid161921	0.245563	0.0000	NA	0.0000	NA
uid49117	0.245573	0.2500	0.5000	0.2500	NA
uid58197	0.245632	NA	NA	NA	NA
uid61617	0.245635	0.5000	0.5000	0.5000	NA
uid197217	0.245669	0.1429	0.5000	0.4000	NA
uid58821	0.245778	0.5000	0.5000	NA	NA
uid59289	0.245848	NA	NA	NA	NA
uid162143	0.245947	0.0000	NA	0.0000	NA
uid43493	0.245963	0.0000	NA	0.0000	NA
uid42011	0.245980	0.0000	0.0000	0.0000	NA
uid161923	0.246123	0.0000	NA	0.0000	NA
uid202219	0.246236	0.0000	0.5000	0.2500	NA
uid61577	0.246269	0.0000	NA	0.0000	NA
uid58905	0.246334	NA	NA	NA	NA
uid157247	0.246435	0.0000	NA	0.2500	NA
uid76945	0.246448	0.5000	NA	0.5000	0.5000
uid52781	0.246486	NA	NA	NA	NA
uid81631	0.246625	0.2500	NA	0.2500	NA
uid187411	0.246650	0.3333	0.3333	0.3333	NA
uid58561	0.246689	0.5000	NA	0.0000	NA
uid58293	0.246717	0.0000	0.0000	0.0000	NA
uid58415	0.246723	0.0000	0.0000	0.0000	NA
uid61625	0.246753	0.0000	0.0000	0.0000	NA
uid159531	0.246791	0.0000	NA	NA	NA
uid58133	0.246839	0.0000	NA	NA	NA
uid73895	0.246896	NA	NA	NA	NA
uid89395	0.246972	NA	NA	NA	NA
uid59161	0.246972	NA	NA	NA	NA
uid57587	0.246981	0.0000	NA	NA	NA
uid174152	0.246981	0.0000	NA	NA	NA
uid57983	0.246985	NA	NA	NA	NA
uid195908	0.247076	0.0000	0.0000	0.0000	NA
uid59005	0.247101	0.5000	0.5000	0.5000	NA
uid58263	0.247148	NA	NA	NA	NA
uid57905	0.247160	0.0000	0.0000	0.0000	NA
uid193708	0.247160	0.0000	0.0000	0.0000	NA
uid61611	0.247173	0.0000	0.0000	0.0000	NA
uid59407	0.247231	NA	NA	NA	NA
uid58343	0.247246	NA	NA	NA	NA
uid61607	0.247249	NA	NA	NA	NA
uid46663	0.247336	0.5000	NA	0.5000	NA
uid176499	0.247366	0.0000	NA	NA	NA
uid59127	0.247480	0.0000	NA	0.0000	NA
uid57879	0.247620	0.0000	NA	0.0000	NA
uid58983	0.247690	0.5000	0.5000	0.4000	NA
uid58347	0.247750	NA	NA	NA	NA
uid62923	0.247786	0.0000	0.0000	0.0000	NA
uid57681	0.247971	NA	NA	NA	NA
uid46653	0.247978	0.0000	NA	NA	NA
uid82931	0.248036	0.1429	0.5000	0.1111	NA
uid67323	0.248142	0.0000	0.5000	0.0000	NA
uid175255	0.248448	0.0000	NA	NA	NA
uid175256	0.248651	0.0000	NA	NA	NA
uid82341	0.248695	NA	NA	0.5000	NA
uid58857	0.248701	NA	NA	NA	NA
uid58357	0.248731	0.0000	0.0000	0.0000	NA
uid73657	0.248828	0.5000	0.5000	0.5000	NA
uid178369	0.248832	NA	NA	NA	NA
uid58085	0.248856	0.0000	NA	NA	NA
uid161983	0.248939	0.0000	0.5000	0.5000	NA
uid59313	0.248939	0.0000	0.5000	0.5000	NA
uid59307	0.249053	NA	NA	NA	NA
uid83161	0.249100	0.6000	0.6000	0.4000	NA
uid59401	0.249244	0.1667	0.5000	0.5000	NA
uid81627	0.249326	NA	NA	NA	NA
uid67349	0.249373	0.3333	0.5000	0.5000	NA
uid46845	0.249526	NA	NA	NA	NA
uid57751	0.249613	NA	NA	NA	NA
uid57605	0.249700	NA	NA	NA	NA
uid55727	0.249733	NA	NA	NA	NA
uid57855	0.249745	NA	NA	0.5000	NA
uid68103	0.249845	0.3333	0.3333	0.3333	NA
uid61249	0.249872	NA	NA	NA	NA
uid59423	0.249892	0.5000	0.5000	0.5000	NA
uid176370	0.249893	0.0000	NA	0.5000	NA
uid50583	0.250093	0.5000	0.5000	0.5000	NA
uid59169	0.250117	0.5000	NA	0.0000	NA
uid41023	0.250125	0.1667	0.1667	0.1667	NA
uid54717	0.250127	0.0000	0.0000	0.0000	NA
uid47509	0.250161	0.0000	0.2500	0.2500	NA
uid48131	0.250166	NA	NA	NA	NA
uid77117	0.250205	0.2500	0.2500	0.2000	NA
uid59367	0.250221	NA	NA	NA	NA
uid52537	0.250339	0.0000	0.0000	0.0000	NA
uid162137	0.250526	0.0000	0.0000	0.0000	NA
uid58313	0.250583	0.0000	0.0000	0.0000	NA
uid65783	0.250636	0.0000	0.5000	0.0000	NA
uid83123	0.250686	NA	NA	NA	NA
uid41709	0.250779	NA	NA	NA	NA
uid41013	0.250836	0.1667	0.1667	0.1667	NA
uid58407	0.250866	NA	NA	NA	NA
uid58443	0.250931	0.3333	0.3333	0.3333	NA
uid58553	0.251018	0.0000	0.0000	0.0000	NA
uid170732	0.251042	0.5000	0.5000	0.5000	NA
uid63403	0.251089	0.0000	0.0000	0.0000	NA
uid54715	0.251125	0.0000	0.0000	0.0000	NA
uid188478	0.251225	0.5000	0.5000	0.5000	0.5000
uid58661	0.251233	NA	NA	NA	NA
uid58101	0.251356	0.0000	0.0000	0.0000	NA
uid158851	0.251401	0.4000	0.3333	0.3333	0.5000
uid184076	0.251416	NA	NA	NA	NA
uid58785	0.251442	0.2500	0.5000	0.2500	NA
uid162949	0.251451	NA	NA	NA	NA
uid62947	0.251496	0.0000	0.5000	0.2500	NA
uid68321	0.251505	0.0000	NA	0.0000	NA
uid59155	0.251508	0.0000	NA	0.0000	NA
uid162947	0.251574	0.0000	NA	0.0000	NA
uid60583	0.251637	0.5000	NA	0.5000	NA
uid58423	0.251649	0.0000	0.0000	0.0000	NA
uid86645	0.251668	0.1667	0.3333	0.1667	NA
uid86061	0.251668	0.2500	0.2500	0.2500	NA
uid59413	0.251683	NA	NA	NA	NA
uid58573	0.251758	NA	NA	NA	NA
uid84393	0.251778	0.1667	0.3333	0.1667	NA
uid86059	0.251778	0.1667	0.3333	0.1667	NA
uid58323	0.251830	0.0000	0.0000	0.0000	NA
uid176707	0.251883	0.0000	NA	0.0000	NA
uid41127	0.251908	0.0000	0.5000	0.2500	NA
uid62003	0.252000	NA	NA	0.5000	NA
uid58697	0.252039	0.0000	0.5000	0.5000	NA
uid60723	0.252155	NA	NA	NA	NA
uid59353	0.252327	NA	NA	NA	NA
uid61573	0.252332	NA	NA	NA	NA
uid58909	0.252495	0.0000	0.5000	0.5000	NA
uid58017	0.252495	0.1667	0.3333	0.1667	NA
uid58163	0.252514	0.0000	0.0000	0.0000	NA
uid62097	0.252581	0.0000	NA	0.0000	NA
uid198431	0.252612	0.2500	0.2500	0.3333	NA
uid58265	0.252735	NA	NA	NA	NA
uid41317	0.252804	NA	NA	NA	NA
uid59063	0.252811	0.0000	0.2500	0.0000	NA
uid175682	0.252812	0.5000	NA	0.5000	NA
uid57953	0.252852	0.5000	NA	0.5000	NA
uid58673	0.252875	NA	0.5000	0.5000	NA
uid58295	0.252989	0.0000	NA	0.0000	NA
uid198746	0.253004	0.1667	0.3333	0.1667	NA
uid84397	0.253004	0.1667	0.3333	0.1667	NA
uid57799	0.253004	0.1667	0.3333	0.1667	NA
uid87049	0.253004	0.1667	0.3333	0.1667	NA
uid75107	0.253038	0.5000	0.5000	0.5000	NA
uid58815	0.253135	0.0000	0.2500	0.2500	NA
uid178913	0.253187	NA	NA	NA	NA
uid58621	0.253220	0.0000	0.0000	0.0000	NA
uid80733	0.253227	0.0000	0.0000	0.0000	NA
uid162195	0.253310	0.1667	0.3333	0.1667	NA
uid62123	0.253312	0.0000	NA	0.0000	NA
uid84307	0.253336	0.0000	NA	0.0000	NA
uid58973	0.253343	0.2500	0.3333	0.2500	NA
uid59105	0.253382	0.5000	NA	0.5000	NA
uid58217	0.253451	0.0000	0.0000	0.0000	NA
uid59107	0.253464	NA	NA	NA	NA
uid162019	0.253473	NA	0.5000	0.5000	NA
uid84383	0.253561	0.0000	0.0000	0.0000	NA
uid53043	0.253577	NA	NA	NA	NA
uid59097	0.253578	0.1667	0.3333	0.1667	NA
uid58959	0.253637	NA	NA	NA	NA
uid58965	0.253644	NA	NA	NA	NA
uid58361	0.253718	0.5000	0.5000	0.5000	NA
uid58831	0.253753	0.2500	0.3333	0.2500	NA
uid173858	0.253833	NA	NA	NA	NA
uid72627	0.253877	0.2500	NA	0.2500	NA
uid57743	0.253877	0.0000	NA	0.0000	NA
uid42887	0.253914	NA	NA	NA	NA
uid58813	0.253923	0.0000	NA	0.0000	NA
uid59199	0.253955	0.2500	0.5000	0.2500	NA
uid58283	0.253974	0.5000	0.5000	NA	NA
uid52597	0.254120	NA	NA	NA	NA
uid57995	0.254237	0.0000	0.0000	0.0000	NA
uid165871	0.254266	0.0000	NA	0.5000	NA
uid58309	0.254317	0.0000	0.0000	0.0000	NA
uid175779	0.254327	NA	NA	NA	NA
uid58149	0.254356	0.2500	0.0000	0.0000	NA
uid59247	0.254383	0.1667	0.3333	0.1667	NA
uid58369	0.254465	NA	NA	NA	NA
uid49953	0.254506	0.0000	0.5000	0.0000	NA
uid158681	0.254509	0.1667	0.2500	0.1667	NA
uid46099	0.254548	NA	NA	NA	NA
uid163995	0.254551	0.2500	0.2500	0.2500	NA
uid164779	0.254581	0.0000	NA	0.0000	NA
uid82347	0.254683	0.0000	0.0000	0.0000	NA
uid59235	0.254696	0.2500	0.2500	0.2500	NA
uid59091	0.254696	0.2500	0.2500	0.2500	NA
uid58371	0.254700	NA	NA	NA	NA
uid59277	0.254711	0.0000	0.0000	0.5000	NA
uid66595	0.254772	0.5000	0.5000	NA	NA
uid74025	0.254795	NA	NA	NA	NA
uid57657	0.254802	0.0000	0.0000	0.0000	NA
uid59085	0.254802	0.0000	0.0000	0.0000	NA
uid162061	0.254808	0.3333	0.5000	0.3333	NA
uid41019	0.254870	NA	NA	NA	NA
uid161927	0.254893	NA	NA	NA	NA
uid190184	0.254920	NA	NA	NA	NA
uid58267	0.254922	NA	NA	NA	NA
uid197194	0.254938	NA	NA	NA	NA
uid58319	0.255042	0.0000	0.0000	0.0000	NA
uid42115	0.255086	NA	NA	NA	NA
uid59221	0.255090	0.0000	0.0000	0.0000	NA
uid59355	0.255115	NA	NA	NA	NA
uid58413	0.255149	NA	NA	NA	NA
uid190183	0.255207	NA	NA	NA	NA
uid58729	0.255207	0.5000	0.5000	0.5000	NA
uid59397	0.255215	NA	NA	NA	NA
uid59251	0.255224	0.5000	NA	NA	NA
uid168322	0.255255	NA	NA	NA	NA
uid193711	0.255319	NA	NA	NA	NA
uid57969	0.255335	0.0000	0.0000	0.0000	NA
uid159869	0.255346	NA	NA	NA	NA
uid168182	0.255362	NA	NA	NA	NA
uid184822	0.255417	0.0000	0.0000	0.0000	NA
uid191340	0.255483	NA	NA	NA	NA
uid80735	0.255514	0.0000	0.0000	0.0000	NA
uid58477	0.255520	NA	NA	NA	NA
uid58073	0.255626	0.5000	0.5000	0.5000	NA
uid158173	0.255663	0.0000	NA	0.0000	NA
uid58425	0.255837	NA	NA	NA	NA
uid52609	0.256031	0.3750	0.5000	0.3333	0.5000
uid59585	0.256068	0.0000	NA	0.0000	NA
uid182482	0.256088	NA	NA	NA	NA
uid179069	0.256125	0.0000	0.0000	0.2500	NA
uid68057	0.256126	0.3333	0.3333	0.3333	NA
uid190222	0.256137	NA	NA	NA	NA
uid58303	0.256198	0.0000	NA	0.5000	NA
uid58007	0.256222	0.0000	0.0000	0.0000	NA
uid58769	0.256230	NA	NA	NA	NA
uid57763	0.256259	NA	NA	NA	NA
uid50119	0.256292	NA	NA	NA	NA
uid59269	0.256306	0.0000	0.0000	0.0000	NA
uid58951	0.256355	0.0000	0.5000	0.2500	NA
uid58689	0.256449	NA	NA	NA	NA
uid58011	0.256503	NA	NA	NA	NA
uid48071	0.256607	0.2500	0.0000	0.0000	NA
uid59363	0.256661	0.0000	0.0000	0.0000	NA
uid62101	0.256671	0.0000	NA	0.0000	NA
uid197175	0.256703	NA	NA	NA	NA
uid78933	0.256710	NA	NA	NA	NA
uid89389	0.256710	NA	NA	NA	NA
uid59083	0.256731	NA	NA	NA	NA
uid72801	0.256734	NA	NA	NA	NA
uid68453	0.256774	0.0000	0.5000	0.0000	NA
uid162059	0.256787	0.0000	0.0000	0.0000	NA
uid58763	0.256810	NA	NA	NA	NA
uid86885	0.256827	0.5000	0.5000	NA	NA
uid158685	0.256915	NA	NA	NA	NA
uid61637	0.256960	NA	NA	NA	NA
uid58827	0.256968	NA	NA	NA	NA
uid42393	0.256974	NA	NA	NA	NA
uid73759	0.257050	NA	NA	NA	NA
uid61601	0.257171	NA	NA	NA	NA
uid57849	0.257207	NA	NA	NA	NA
uid51641	0.257278	NA	NA	NA	NA
uid160937	0.257379	NA	NA	NA	NA
uid62243	0.257389	0.0000	0.0000	0.0000	NA
uid189950	0.257404	NA	NA	NA	NA
uid58741	0.257453	NA	NA	NA	NA
uid58259	0.257545	NA	NA	NA	NA
uid58201	0.257759	0.0000	0.0000	0.0000	NA
uid57831	0.257761	0.1667	0.1667	0.1667	NA
uid58549	0.257763	0.5000	0.5000	0.0000	NA
uid58743	0.257763	NA	NA	NA	NA
uid162025	0.257764	NA	NA	NA	NA
uid168614	0.257768	NA	NA	NA	NA
uid58209	0.257783	NA	NA	NA	NA
uid158677	0.257808	NA	NA	NA	NA
uid162739	0.257817	NA	NA	NA	NA
uid72481	0.257820	NA	NA	NA	NA
uid58765	0.257894	NA	NA	NA	NA
uid58405	0.257931	NA	NA	NA	NA
uid158679	0.257996	NA	NA	NA	NA
uid58701	0.258013	0.0000	NA	0.5000	NA
uid176498	0.258105	NA	NA	NA	NA
uid58183	0.258174	NA	NA	NA	NA
uid52601	0.258228	NA	NA	NA	NA
uid42523	0.258238	0.0000	0.5000	0.5000	NA
uid87001	0.258302	0.2500	0.2500	0.2500	NA
uid58261	0.258323	NA	NA	NA	NA
uid50553	0.258323	NA	NA	NA	NA
uid58775	0.258405	NA	NA	NA	NA
uid75101	0.258414	0.2500	0.5000	0.0000	NA
uid62939	0.258456	0.5000	0.5000	0.5000	NA
uid57949	0.258658	NA	NA	NA	NA
uid170535	0.258705	0.5000	0.5000	NA	NA
uid68143	0.258707	NA	NA	NA	NA
uid168180	0.258744	NA	NA	NA	NA
uid162187	0.258756	0.0000	0.2500	0.2000	NA
uid57693	0.258999	NA	NA	NA	NA
uid66323	0.259032	0.5000	0.5000	0.5000	NA
uid197167	0.259049	NA	NA	NA	NA
uid195930	0.259132	0.0000	NA	0.0000	NA
uid43725	0.259149	NA	NA	NA	NA
uid61597	0.259182	NA	NA	NA	NA
uid43413	0.259222	NA	NA	NA	NA
uid59037	0.259275	0.0000	NA	0.0000	NA
uid72767	0.259279	0.2500	0.5000	0.2500	NA
uid175574	0.259294	0.0000	0.0000	0.0000	NA
uid58993	0.259328	0.2500	NA	0.0000	NA
uid58363	0.259354	NA	NA	NA	NA
uid58257	0.259366	NA	NA	NA	NA
uid59243	0.259379	NA	NA	NA	NA
uid58499	0.259399	0.5000	NA	0.5000	NA
uid205422	0.259413	0.5000	0.5000	0.5000	NA
uid58511	0.259448	0.2500	NA	0.0000	NA
uid74439	0.259458	NA	NA	NA	NA
uid197180	0.259461	NA	NA	NA	NA
uid162107	0.259464	0.5000	NA	0.0000	NA
uid162105	0.259472	0.5000	NA	0.0000	NA
uid58467	0.259493	NA	NA	NA	NA
uid46083	0.259494	NA	NA	NA	NA
uid58353	0.259549	0.0000	0.5000	0.0000	0.5000
uid41729	0.259633	0.2500	0.5000	0.2500	NA
uid158163	0.259659	NA	NA	NA	NA
uid61247	0.259690	NA	NA	NA	NA
uid14003	0.259738	0.1633	0.2558	0.2128	0.3077
uid162177	0.259786	0.0000	0.0000	0.0000	NA
uid49469	0.259796	NA	NA	NA	NA
uid199898	0.259809	NA	NA	NA	NA
uid61595	0.259842	NA	NA	NA	NA
uid58521	0.259991	0.0000	0.2500	0.0000	NA
uid87035	0.260023	0.2500	0.3333	0.2500	NA
uid59373	0.260139	NA	NA	NA	NA
uid59377	0.260169	0.1667	0.1667	0.1667	NA
uid68279	0.260186	NA	NA	NA	NA
uid59431	0.260206	0.1667	0.3333	0.1667	NA
uid58023	0.260218	0.5000	NA	0.5000	NA
uid58845	0.260244	NA	NA	NA	NA
uid175778	0.260284	0.0000	0.5000	0.5000	NA
uid58691	0.260315	0.0000	NA	0.0000	NA
uid197157	0.260333	NA	NA	NA	NA
uid58191	0.260340	0.2500	0.2500	0.2500	NA
uid59883	0.260356	0.0000	NA	0.0000	NA
uid68445	0.260441	NA	NA	NA	NA
uid80739	0.260462	0.3333	0.3333	0.3333	NA
uid170612	0.260472	NA	NA	NA	NA
uid58349	0.260526	NA	NA	NA	NA
uid206041	0.260561	NA	NA	NA	NA
uid58095	0.260564	NA	NA	NA	NA
uid176366	0.260710	0.5000	0.5000	0.5000	NA
uid176367	0.260721	0.5000	0.5000	0.5000	NA
uid48363	0.260777	0.3333	0.3333	0.3333	NA
uid59969	0.260812	0.0000	0.0000	0.0000	NA
uid165043	0.260876	0.2500	0.2500	0.2500	NA
uid65267	0.260900	0.0000	NA	NA	NA
uid62981	0.260910	0.1667	0.1667	0.1667	NA
uid58917	0.260910	0.2500	0.3333	0.2500	NA
uid68317	0.261018	NA	NA	NA	NA
uid55253	0.261049	0.5000	0.5000	0.5000	NA
uid62961	0.261173	0.0000	NA	NA	NA
uid46251	0.261174	NA	NA	NA	NA
uid190882	0.261174	NA	NA	NA	NA
uid176365	0.261219	0.5000	0.5000	0.5000	NA
uid168320	0.261226	0.0000	NA	0.0000	NA
uid58365	0.261246	0.0000	NA	0.0000	NA
uid55403	0.261295	NA	NA	NA	NA
uid184078	0.261323	0.0000	NA	0.5000	NA
uid178722	0.261489	NA	NA	NA	NA
uid58915	0.261567	0.3333	0.2500	0.3333	NA
uid53371	0.261644	NA	NA	NA	NA
uid59341	0.261686	0.0000	NA	0.0000	NA
uid190101	0.261728	0.2500	0.2500	0.2500	NA
uid43091	0.261744	0.0000	NA	0.0000	NA
uid68747	0.261854	0.0000	NA	NA	NA
uid42519	0.261969	0.0000	0.0000	0.0000	NA
uid58569	0.262045	NA	NA	NA	NA
uid167315	0.262057	NA	NA	NA	NA
uid46181	0.262111	NA	NA	NA	NA
uid59047	0.262119	0.5000	0.5000	0.5000	NA
uid83159	0.262213	0.3333	0.2500	0.3750	NA
uid161991	0.262261	0.0000	0.0000	0.0000	NA
uid48815	0.262268	0.5000	0.0000	0.5000	NA
uid158039	0.262296	NA	NA	NA	NA
uid43467	0.262340	0.0000	0.0000	0.0000	NA
uid83157	0.262378	NA	NA	NA	NA
uid58899	0.262420	NA	NA	NA	NA
uid58169	0.262564	NA	NA	NA	NA
uid170256	0.262575	0.2500	0.2500	0.2500	NA
uid68753	0.262653	0.0000	NA	0.0000	NA
uid174335	0.262856	0.5000	0.5000	0.5000	NA
uid184828	0.263054	NA	NA	NA	NA
uid197179	0.263191	0.1667	0.5000	0.5000	NA
uid58439	0.263192	0.3333	0.3333	0.3333	NA
uid58193	0.263294	NA	NA	NA	NA
uid49531	0.263321	0.0000	NA	0.0000	NA
uid49331	0.263344	0.0000	0.0000	0.0000	NA
uid178014	0.263355	NA	NA	NA	NA
uid42113	0.263424	0.2500	0.2500	0.3333	NA
uid58337	0.263431	NA	NA	NA	NA
uid59145	0.263487	0.2500	0.2500	0.3333	NA
uid185181	0.263640	0.3333	0.3333	0.3333	NA
uid54919	0.263646	NA	NA	NA	NA
uid68705	0.263871	NA	NA	NA	NA
uid171260	0.263882	0.0000	NA	0.5000	NA
uid58021	0.263933	0.2500	0.5000	0.5000	NA
uid59409	0.263960	0.0000	0.5000	0.5000	NA
uid51637	0.263988	NA	NA	NA	NA
uid57703	0.264035	NA	NA	NA	NA
uid58651	0.264335	0.0000	NA	NA	NA
uid189751	0.264423	NA	NA	NA	NA
uid41863	0.264433	0.5000	NA	0.5000	NA
uid62107	0.264560	0.5000	0.5000	NA	NA
uid80859	0.264852	NA	NA	NA	NA
uid174812	0.264896	0.0000	0.0000	0.0000	NA
uid58473	0.264943	NA	NA	NA	NA
uid58155	0.265066	0.5000	NA	0.5000	NA
uid178106	0.265113	NA	NA	NA	NA
uid62921	0.265309	NA	NA	NA	NA
uid59129	0.265329	NA	NA	NA	NA
uid66327	0.265396	NA	NA	NA	NA
uid58855	0.265399	NA	NA	NA	NA
uid66305	0.265413	NA	NA	NA	NA
uid74393	0.265420	NA	NA	NA	NA
uid57717	0.265456	0.0000	NA	0.0000	NA
uid197156	0.265463	0.0000	0.5000	0.5000	NA
uid50305	0.265508	NA	NA	NA	NA
uid51175	0.265570	NA	NA	NA	NA
uid197183	0.265620	NA	NA	NA	NA
uid43089	0.265632	0.2500	0.2500	0.2500	NA
uid58291	0.265674	0.0000	NA	NA	NA
uid60171	0.265674	NA	NA	NA	NA
uid68141	0.265716	NA	NA	NA	NA
uid158871	0.265736	0.0000	NA	0.0000	NA
uid158869	0.265736	0.0000	NA	0.0000	NA
uid58681	0.265810	NA	NA	NA	NA
uid52607	0.265852	0.0000	0.5000	0.0000	NA
uid176126	0.265891	0.0000	0.0000	0.2500	NA
uid58331	0.265957	NA	NA	NA	NA
uid42975	0.266045	0.0000	NA	NA	NA
uid58835	0.266051	NA	NA	NA	NA
uid58703	0.266062	0.0000	NA	0.0000	NA
uid40863	0.266116	0.0000	NA	0.0000	NA
uid59405	0.266230	NA	NA	NA	NA
uid49049	0.266244	NA	NA	NA	NA
uid171995	0.266325	NA	NA	NA	NA
uid73353	0.266412	0.0000	0.0000	0.0000	NA
uid159685	0.266509	0.0000	0.5000	0.0000	NA
uid61593	0.266542	NA	NA	NA	NA
uid58911	0.266597	0.0000	NA	0.0000	NA
uid58109	0.266665	NA	NA	NA	NA
uid43163	0.266693	NA	NA	NA	NA
uid202215	0.266719	NA	NA	NA	NA
uid161929	0.266749	0.5000	NA	0.5000	NA
uid161919	0.266780	0.5000	NA	0.5000	NA
uid64755	0.266811	NA	NA	NA	NA
uid41169	0.267008	0.5000	NA	0.5000	NA
uid59131	0.267051	0.5000	NA	0.5000	NA
uid162193	0.267155	0.0000	0.5000	0.5000	NA
uid54411	0.267331	0.5000	NA	0.5000	NA
uid59357	0.267421	0.0000	NA	0.0000	NA
uid163693	0.267421	0.0000	NA	0.0000	NA
uid158865	0.267421	0.0000	NA	0.0000	NA
uid59359	0.267421	0.0000	NA	0.0000	NA
uid163691	0.267421	0.0000	NA	0.0000	NA
uid162161	0.267456	0.0000	0.0000	0.0000	NA
uid193772	0.267490	0.5000	0.5000	0.5000	NA
uid57603	0.267490	0.5000	0.5000	0.5000	NA
uid59271	0.267506	NA	NA	NA	NA
uid57651	0.267591	0.0000	0.0000	0.0000	NA
uid197177	0.267605	NA	NA	NA	NA
uid58713	0.267717	NA	NA	0.5000	NA
uid63663	0.267730	0.0000	0.0000	0.0000	NA
uid58699	0.267811	NA	NA	NA	NA
uid202426	0.267821	0.5000	0.5000	0.5000	NA
uid48999	0.267915	NA	NA	NA	NA
uid83605	0.267924	0.0000	NA	0.0000	NA
uid84309	0.267935	0.0000	NA	0.0000	NA
uid184823	0.267950	0.0000	0.5000	0.0000	NA
uid58301	0.267993	NA	NA	NA	NA
uid156845	0.268080	NA	NA	NA	NA
uid52605	0.268129	0.5000	0.5000	0.5000	NA
uid194444	0.268312	0.5000	NA	0.5000	NA
uid58547	0.268425	0.5000	NA	0.5000	NA
uid57965	0.268507	0.0000	NA	0.0000	NA
uid73179	0.268967	0.5000	NA	0.5000	NA
uid18881	0.269033	0.0918	0.1204	0.1160	0.4201
uid58447	0.269176	0.5000	NA	0.5000	NA
uid58583	0.269267	0.2500	0.2500	0.2500	NA
uid189752	0.269306	NA	NA	NA	NA
uid58305	0.269325	NA	NA	NA	NA
uid59375	0.269468	0.2500	0.2500	0.2500	NA
uid162169	0.269579	0.0000	0.5000	0.5000	NA
uid57699	0.269626	0.5000	0.5000	0.5000	NA
uid57773	0.269647	NA	NA	NA	NA
uid158867	0.269674	0.0000	NA	0.0000	NA
uid57889	0.269693	0.5000	NA	0.5000	NA
uid42521	0.269741	NA	NA	NA	NA
uid60161	0.269773	NA	NA	NA	NA
uid83125	0.269773	NA	NA	NA	NA
uid58823	0.269861	NA	NA	NA	NA
uid197168	0.269915	NA	NA	NA	NA
uid40861	0.269945	0.0000	NA	0.0000	NA
uid81199	0.270041	0.5000	NA	0.5000	NA
uid59055	0.270147	NA	NA	NA	NA
uid59315	0.270148	0.0000	0.5000	0.5000	NA
uid193774	0.270214	0.5000	NA	0.5000	NA
uid41601	0.270291	0.0000	0.0000	0.0000	NA
uid183629	0.270305	NA	NA	NA	NA
uid58431	0.270367	NA	NA	NA	NA
uid89371	0.270487	0.2500	0.5000	0.5000	NA
uid46061	0.270489	0.1667	0.5000	0.3333	0.5000
uid162103	0.270548	0.1667	0.5000	0.3333	0.5000
uid162513	0.270580	0.0000	NA	0.0000	NA
uid58777	0.270610	0.0000	0.0000	0.0000	NA
uid159003	0.270630	0.0000	0.0000	0.0000	NA
uid58559	0.270684	0.2500	0.5000	0.2500	NA
uid68283	0.270722	NA	NA	NA	NA
uid42117	0.270734	0.0000	NA	0.0000	NA
uid63617	0.270752	0.1667	0.5000	0.3333	0.5000
uid43247	0.270927	NA	NA	NA	NA
uid51377	0.271016	0.0000	NA	0.0000	NA
uid50551	0.271122	NA	NA	NA	NA
uid61581	0.271181	NA	NA	NA	NA
uid57619	0.271315	0.2500	0.2500	0.2500	NA
uid54719	0.271330	NA	NA	NA	NA
uid59217	0.271335	0.0000	NA	0.0000	NA
uid193703	0.271354	0.0000	0.5000	0.0000	NA
uid178352	0.271437	NA	NA	NA	NA
uid158037	0.271449	NA	NA	NA	NA
uid158061	0.271449	NA	NA	NA	NA
uid161197	0.271518	NA	NA	NA	NA
uid59073	0.271521	0.3333	0.1667	0.1667	NA
uid66331	0.271643	0.5000	0.5000	0.5000	NA
uid59189	0.271690	NA	0.5000	NA	NA
uid67319	0.271696	0.0000	NA	0.0000	NA
uid47085	0.271896	NA	NA	NA	NA
uid59427	0.271940	NA	NA	NA	NA
uid48829	0.272036	0.5000	0.5000	0.5000	NA
uid161241	0.272056	NA	NA	NA	NA
uid84387	0.272216	0.2500	0.2500	0.2500	NA
uid162147	0.272280	0.2500	0.2500	0.2500	NA
uid174151	0.272290	0.2500	0.2500	0.2500	NA
uid57781	0.272323	0.2500	0.2500	0.2500	NA
uid71231	0.272381	NA	NA	NA	NA
uid197155	0.272383	NA	NA	NA	NA
uid184819	0.272396	NA	NA	NA	NA
uid57601	0.272457	0.5000	NA	0.5000	NA
uid59019	0.272521	NA	NA	NA	NA
uid58435	0.272754	0.5000	0.5000	0.5000	NA
uid58441	0.272902	0.3333	0.3333	0.3333	NA
uid158167	0.273115	0.5000	0.5000	0.5000	NA
uid73771	0.273123	NA	NA	NA	NA
uid58475	0.273264	0.0000	NA	0.0000	NA
uid63405	0.273270	NA	NA	NA	NA
uid68105	0.273286	NA	NA	NA	NA
uid63627	0.273315	NA	NA	NA	NA
uid58035	0.273419	NA	NA	NA	NA
uid58617	0.273804	0.5000	0.5000	0.5000	NA
uid205540	0.273869	0.5000	0.5000	0.5000	NA
uid58207	0.273944	0.0000	NA	NA	NA
uid159517	0.274018	0.0000	NA	0.5000	NA
uid70729	0.274172	NA	NA	NA	NA
uid58981	0.274475	NA	NA	NA	NA
uid58355	0.274546	0.0000	NA	0.5000	NA
uid67985	0.274580	NA	NA	NA	NA
uid197174	0.274637	0.0000	0.5000	0.5000	NA
uid179068	0.274673	0.5000	0.5000	0.5000	NA
uid58715	0.274902	NA	0.5000	NA	NA
uid182935	0.275000	NA	NA	NA	NA
uid189029	0.275155	NA	NA	NA	NA
uid161943	0.275216	0.5000	0.5000	0.5000	NA
uid65269	0.275382	0.0000	NA	0.0000	NA
uid57695	0.275397	NA	NA	NA	NA
uid57719	0.275423	NA	NA	NA	NA
uid68839	0.275469	NA	NA	NA	NA
uid187277	0.275591	0.0000	0.0000	0.0000	NA
uid41021	0.275620	0.1667	0.1667	0.1667	NA
uid162203	0.275691	NA	NA	NA	NA
uid167988	0.275748	0.0000	NA	0.0000	NA
uid193702	0.275753	0.0000	NA	0.0000	NA
uid162183	0.275756	NA	NA	NA	NA
uid58781	0.275777	NA	NA	NA	NA
uid86889	0.275777	NA	NA	NA	NA
uid59545	0.275852	0.0000	NA	0.0000	NA
uid58853	0.275898	NA	NA	NA	NA
uid57777	0.275898	NA	NA	NA	NA
uid170532	0.275898	NA	NA	NA	NA
uid203790	0.275930	NA	NA	NA	NA
uid185758	0.275974	NA	NA	NA	NA
uid58417	0.275982	NA	NA	NA	NA
uid73425	0.276002	0.5000	NA	0.5000	NA
uid184343	0.276003	0.0000	NA	0.0000	NA
uid58393	0.276065	0.0000	0.0000	0.0000	NA
uid184407	0.276106	0.5000	NA	NA	NA
uid59769	0.276122	0.0000	NA	0.0000	NA
uid89385	0.276203	0.5000	0.5000	0.5000	NA
uid58351	0.276272	0.0000	0.0000	0.0000	NA
uid86651	0.276291	NA	NA	0.5000	NA
uid89387	0.276352	0.2500	0.5000	0.5000	0.5000
uid72475	0.276401	NA	NA	NA	NA
uid58919	0.276446	0.1667	0.1667	0.1667	NA
uid176500	0.276561	0.2500	0.5000	0.0000	NA
uid71379	0.276572	0.0000	NA	0.5000	NA
uid175777	0.276694	NA	NA	NA	NA
uid171958	0.276794	NA	NA	NA	NA
uid58117	0.276815	NA	NA	NA	NA
uid58543	0.276906	0.0000	NA	0.0000	NA
uid180867	0.277056	0.0000	0.0000	0.0000	NA
uid59023	0.277131	0.5000	0.5000	NA	NA
uid58029	0.277195	NA	NA	NA	NA
uid58847	0.277202	NA	NA	NA	NA
uid13791	0.277218	0.5000	0.5000	0.5000	NA
uid159539	0.277226	0.5000	0.5000	0.5000	NA
uid58947	0.277396	NA	NA	NA	NA
uid58241	0.277424	0.0000	NA	0.0000	NA
uid53537	0.277521	0.2500	0.0000	0.5000	NA
uid42501	0.277755	0.1667	0.5000	0.3333	NA
uid59211	0.277791	0.5000	NA	0.5000	NA
uid66205	0.277848	0.5000	0.5000	0.5000	NA
uid184830	0.278063	NA	NA	NA	NA
uid197163	0.278110	0.2500	NA	0.5000	NA
uid184832	0.278204	NA	NA	NA	NA
uid162155	0.278274	NA	NA	NA	NA
uid43333	0.278297	0.5000	NA	NA	NA
uid59263	0.278340	0.5000	NA	NA	NA
uid167994	0.278342	0.2500	0.2500	0.5000	0.5000
uid202217	0.278465	NA	NA	0.5000	NA
[truncated: 515 more rows]
