# Supplementary material for: Quickly Finding Orthologs as Reciprocal Best Hits with BLAT, LAST, and UBLAST: How Much Do We Miss?
Source: PLoS One. 2014 Jul 11;9(7):e101850. doi: 10.1371/journal.pone.0101850 (PMC4094424; doi:10.1371/journal.pone.0101850)
Supplement: Table Set S3 — These tables contain counts for error estimates organized on a per query genome fashion. The directory contains the R-script used to run the t-tests comparing the results from each program, and a table with the results of these t-tests. (ZIP) [file pone.0101850.s003.zip › S3-Tables-Stats-Error/uid128.t-test]

statistic.t	parameter.df	p.value	conf.int1	conf.int2	estimate.mean.of.the.differences	null.value.difference.in.means	alternative	method	data.name
unlist.t.test.blat.last.	-4.10991600950347	43	0.000174528158655179	-0.235935476025587	-0.080609978519868	-0.158272727272727	0	two.sided	Paired t-test	mistake$blat and mistake$last
unlist.t.test.blat.usearch7.	-2.87571678175745	48	0.0059947445426409	-0.159771176932476	-0.0282859659246668	-0.0940285714285714	0	two.sided	Paired t-test	mistake$blat and mistake$usearch7
unlist.t.test.blat.blastp.	-4.08449114309979	37	0.000227200644240868	-0.261961811630015	-0.0882381883699853	-0.1751	0	two.sided	Paired t-test	mistake$blat and mistake$blastp
unlist.t.test.last.usearch7.	10.9741888157452	456	5.03480427286334e-25	0.166951421197778	0.239787309655613	0.203369365426696	0	two.sided	Paired t-test	mistake$last and mistake$usearch7
unlist.t.test.last.blastp.	0.17435686680404	629	0.861641113170091	-0.0172707886993062	0.0206365029850205	0.00168285714285714	0	two.sided	Paired t-test	mistake$last and mistake$blastp
unlist.t.test.usearch7.blastp.	-8.97452673706343	449	7.81517346779485e-18	-0.242115866758553	-0.155126799908114	-0.198621333333333	0	two.sided	Paired t-test	mistake$usearch7 and mistake$blastp
unlist.t.test.blat.last.	4.10991600950347	43	0.000174528158655179	0.080609978519868	0.235935476025587	0.158272727272727	0	two.sided	Paired t-test	missing$blat and missing$last
unlist.t.test.blat.usearch7.	2.87571678175745	48	0.0059947445426409	0.0282859659246668	0.159771176932476	0.0940285714285714	0	two.sided	Paired t-test	missing$blat and missing$usearch7
unlist.t.test.blat.blastp.	4.08449114309978	37	0.000227200644240869	0.0882381883699853	0.261961811630015	0.1751	0	two.sided	Paired t-test	missing$blat and missing$blastp
unlist.t.test.last.usearch7.	-10.9741888157452	456	5.03480427286334e-25	-0.239787309655613	-0.166951421197778	-0.203369365426696	0	two.sided	Paired t-test	missing$last and missing$usearch7
unlist.t.test.last.blastp.	-0.17435686680404	629	0.861641113170091	-0.0206365029850205	0.0172707886993062	-0.00168285714285714	0	two.sided	Paired t-test	missing$last and missing$blastp
unlist.t.test.usearch7.blastp.	8.97452673706343	449	7.81517346779485e-18	0.155126799908114	0.242115866758553	0.198621333333333	0	two.sided	Paired t-test	missing$usearch7 and missing$blastp
unlist.t.test.blat.last.	11.2190811120717	55	7.72286743362376e-16	0.215294737282278	0.308937405574865	0.262116071428571	0	two.sided	Paired t-test	overall$blat and overall$last
unlist.t.test.blat.usearch7.	4.74653232350265	54	1.56147411482745e-05	0.0698332655038011	0.171966734496199	0.1209	0	two.sided	Paired t-test	overall$blat and overall$usearch7
unlist.t.test.blat.blastp.	13.7156938157564	55	2.15362053330436e-19	0.265996392033432	0.357028607966568	0.3115125	0	two.sided	Paired t-test	overall$blat and overall$blastp
unlist.t.test.last.usearch7.	-6.6603963857865	815	5.02020618617503e-11	-0.0538222922321973	-0.0293196195325086	-0.0415709558823529	0	two.sided	Paired t-test	overall$last and overall$usearch7
unlist.t.test.last.blastp.	8.81615608055967	1353	3.56937723715083e-18	0.0287458479199157	0.0451997946207047	0.0369728212703102	0	two.sided	Paired t-test	overall$last and overall$blastp
unlist.t.test.usearch7.blastp.	12.8228216184909	849	1.55773417603777e-34	0.0686509228369916	0.0934657830453614	0.0810583529411765	0	two.sided	Paired t-test	overall$usearch7 and overall$blastp
