# Supplementary material for: Quickly Finding Orthologs as Reciprocal Best Hits with BLAT, LAST, and UBLAST: How Much Do We Miss?
Source: PLoS One. 2014 Jul 11;9(7):e101850. doi: 10.1371/journal.pone.0101850 (PMC4094424; doi:10.1371/journal.pone.0101850)
Supplement: Table Set S3 — These tables contain counts for error estimates organized on a per query genome fashion. The directory contains the R-script used to run the t-tests comparing the results from each program, and a table with the results of these t-tests. (ZIP) [file pone.0101850.s003.zip › S3-Tables-Stats-Error/uid57675.mistake.tbl]

Genome	GSS	blastp	usearch7	last	blat
uid13961	0.131461	0.0000	0.0000	0.0000	NA
uid51607	0.136969	NA	NA	NA	NA
uid1433	0.141390	NA	1.0000	1.0000	NA
uid155	0.146550	1.0000	NA	NA	NA
uid39575	0.161141	NA	0.0000	NA	0.0000
uid58009	0.163153	NA	NA	0.0000	NA
uid12410	0.172078	0.0000	0.0000	0.0000	NA
uid10623	0.183432	0.0000	0.0000	0.0000	NA
uid14003	0.183733	0.5000	0.0000	0.5000	NA
uid39439	0.183870	NA	NA	NA	NA
uid18881	0.184192	0.0000	0.0000	0.0000	0.0000
uid39573	0.186643	1.0000	0.0000	0.0000	0.0000
uid128	0.188626	1.0000	0.0000	0.5000	NA
uid14005	0.192459	NA	NA	NA	NA
uid38659	0.198754	0.0000	0.0000	0.0000	0.0000
uid48993	0.200447	0.5000	0.3333	0.3333	0.0000
uid57755	0.201128	0.1429	0.0000	0.0000	NA
uid45893	0.201823	1.0000	0.2000	0.2857	NA
uid167488	0.202074	0.4000	0.1538	0.2727	NA
uid10698	0.202703	NA	NA	NA	NA
uid58365	0.203478	0.0000	0.0000	0.0000	0.0000
uid62227	0.203806	0.5000	0.3750	0.2500	NA
uid58421	0.205515	0.2857	0.1429	0.2500	0.0000
uid75119	0.206202	0.3333	0.2222	0.0833	0.0000
uid58719	0.206570	0.4444	0.0000	0.1111	0.0000
uid59133	0.206713	0.3846	0.2857	0.0909	0.0000
uid51395	0.207477	0.3750	0.1429	0.3333	NA
uid74443	0.208456	0.1250	0.1250	0.1111	0.0000
uid51875	0.208486	0.2143	0.1429	0.0667	0.0000
uid58635	0.209053	0.5000	0.3333	0.4000	0.0000
uid65089	0.209736	0.2857	0.2857	0.2500	NA
uid73415	0.210371	0.4000	0.0000	0.0000	NA
uid58563	0.210674	0.2222	0.0000	0.2000	NA
uid162201	0.210842	0.1667	0.0000	0.0000	NA
uid183486	0.213282	0.3750	0.1250	0.1429	NA
uid58711	0.213968	0.2000	0.1667	0.0000	0.0000
uid12377	0.214518	1.0000	0.0000	0.0000	0.0000
uid58787	0.215268	0.2500	0.1111	0.4000	0.0000
uid82379	0.215397	0.4286	0.1429	0.1667	0.0000
uid58601	0.216556	0.5000	0.2727	0.3333	0.0000
uid57757	0.216623	0.4000	0.3333	0.3333	0.0000
uid63631	0.216974	0.1667	0.1667	0.1667	0.0000
uid57727	0.218184	0.3333	0.1667	0.4286	0.0000
uid84411	0.218538	0.2500	0.1250	0.3333	0.0000
uid58409	0.219310	0.1667	0.1000	0.2500	0.0000
uid66329	0.222183	0.2500	0.2727	0.3333	0.0000
uid57883	0.222251	0.0000	0.2000	0.0000	NA
uid66875	0.222257	0.4286	0.1111	0.2500	0.0000
uid59389	0.223963	0.2222	0.1176	0.3077	0.0000
uid189028	0.224285	0.2857	0.2500	0.3750	0.0000
uid58379	0.224323	0.2857	0.2500	0.3750	0.0000
uid189027	0.224546	0.2857	0.1818	0.3750	0.0000
uid59311	0.224668	0.0000	0.0000	0.0000	0.0000
uid57753	0.224698	0.5000	0.1538	0.0833	0.0000
uid57807	0.224762	0.1429	0.1111	0.1111	0.0000
uid52827	0.224766	0.2500	0.2500	0.3333	0.0000
uid58825	0.224976	0.3333	0.1429	0.3636	0.0000
uid58923	0.225183	0.1818	0.1875	0.3636	0.0000
uid58717	0.225878	0.2727	0.1818	0.1429	0.0000
uid162067	0.225934	0.2500	0.1667	0.3333	0.0000
uid57721	0.226061	0.3846	0.0833	0.3636	0.0000
uid43679	0.226383	0.1667	0.1333	0.3636	0.0000
uid58041	0.226687	0.2222	0.1667	0.2000	0.0000
uid58871	0.226695	0.2727	0.1333	0.3636	0.0000
uid58841	0.226793	0.3333	0.1667	0.3000	0.0000
uid167998	0.228019	0.5000	0.1429	0.3333	0.0000
uid197216	0.228273	0.2000	0.1250	0.3333	0.0000
uid184407	0.228470	0.0000	0.0000	0.1429	NA
uid162071	0.228913	0.4286	0.1538	0.2500	0.0000
uid57751	0.228955	0.1250	0.1818	0.1818	NA
uid58849	0.229438	0.4000	0.1765	0.4545	0.0000
uid54735	0.229581	0.3333	0.2143	0.2727	0.0000
uid54733	0.229664	0.1250	0.4000	0.5833	0.0000
uid58225	0.229700	0.1250	0.1667	0.2857	0.0000
uid58851	0.229794	0.3750	0.2000	0.3636	0.0000
uid49529	0.230209	0.0000	0.0000	0.0000	NA
uid70841	0.230483	0.5000	0.4000	0.4000	0.0000
uid61573	0.230794	0.1111	0.0833	0.0833	0.0000
uid59043	0.230896	0.5000	0.3636	0.3000	0.0000
uid168259	0.231764	0.1250	0.3077	0.4000	0.0000
uid68281	0.234218	0.4615	0.2500	0.5455	0.0000
uid184406	0.234356	0.4000	0.1667	0.2500	0.0000
uid57713	0.234627	0.3333	0.0000	0.2000	NA
uid57717	0.235025	0.4444	0.1429	0.1429	0.0000
uid62903	0.235592	0.4286	0.0000	0.1429	0.0000
uid41131	0.235735	0.3333	0.2000	0.4286	NA
uid43333	0.235971	0.1667	0.1429	0.0000	0.0000
uid58673	0.236059	0.4000	0.2000	0.4286	NA
uid195930	0.236250	0.1429	0.2222	0.1111	NA
uid162019	0.236350	0.3333	0.1667	0.3636	NA
uid58181	0.236704	0.4375	0.2632	0.4286	0.0000
uid176129	0.236710	0.0000	0.0000	0.0000	0.0000
uid61411	0.237007	0.0000	0.0000	0.0000	0.0000
uid59399	0.237333	0.3333	0.0000	0.4000	0.0000
uid66207	0.237482	0.2500	0.0000	0.2222	0.0000
uid43493	0.237650	0.3333	0.1667	0.0000	0.0000
uid52695	0.238123	0.1250	0.2105	0.2353	0.0000
uid167261	0.238127	0.3333	0.1765	0.3571	0.0000
uid42499	0.238141	0.5000	0.0000	0.2500	NA
uid59347	0.238758	0.0000	0.0000	0.0000	NA
uid171377	0.239001	0.3333	0.2000	0.2000	0.0000
uid65269	0.239096	0.3750	0.3000	0.2000	0.0000
uid176707	0.239251	0.1429	0.0000	0.1250	0.0000
uid57769	0.239556	0.2222	0.1765	0.0667	NA
uid81199	0.239560	0.7143	0.1429	0.1250	0.0000
uid61571	0.239727	0.2222	0.1875	0.0769	NA
uid190182	0.239751	0.3636	0.4545	0.4667	0.0000
uid201033	0.240067	0.3333	0.1429	0.1538	0.0000
uid57877	0.240093	1.0000	0.3750	0.4000	0.0000
uid58815	0.240496	0.6250	0.4000	0.4286	0.0000
uid57873	0.240767	0.0000	0.3000	0.2500	0.0000
uid169620	0.240966	0.0000	0.3333	0.2727	0.0000
uid67321	0.240997	0.2500	0.0000	0.0000	0.0000
uid58823	0.241057	0.5000	0.2000	0.1667	0.0000
uid176130	0.241312	0.0000	0.0000	0.0000	0.0000
uid66551	0.241439	0.2000	0.3333	0.2353	0.0000
uid59193	0.241817	0.5556	0.3636	0.2222	0.0000
uid51535	0.242012	0.1667	0.0000	0.1429	NA
uid72619	0.242206	NA	NA	NA	NA
uid58903	0.242453	0.2000	0.1000	0.1250	0.0000
uid40863	0.242846	0.1111	0.0833	0.0909	0.0000
uid58561	0.243393	0.4000	0.2727	0.1875	0.0000
uid184819	0.243420	0.4615	0.2308	0.3846	0.0000
uid48803	0.243492	0.2500	0.0000	0.0000	NA
uid72475	0.243579	0.4286	0.2778	0.2727	NA
uid46245	0.243994	0.3636	0.3333	0.4500	0.0000
uid58469	0.244127	0.5000	0.1429	0.1429	NA
uid74437	0.244209	0.4545	0.4667	0.4444	0.0000
uid45857	0.244232	0.2857	0.1111	0.2727	0.0000
uid58807	0.244432	0.2941	0.3750	0.2941	0.0000
uid63623	0.244515	0.4444	0.1818	0.4000	0.0000
uid59189	0.244551	0.6000	0.4000	0.2778	0.0000
uid60167	0.244633	0.5000	0.0000	0.0000	0.0000
uid51637	0.244911	0.2500	0.2222	0.1667	0.0000
uid58785	0.245151	0.2500	0.2727	0.2222	0.0000
uid57719	0.245716	0.4615	0.3000	0.2759	0.0000
uid58407	0.246127	0.2500	0.3636	0.2000	0.0000
uid59107	0.246134	0.3333	0.1364	0.1818	NA
uid171337	0.247036	0.4615	0.4375	0.4118	0.0000
uid172732	0.247296	0.0000	0.0000	0.0000	0.0000
uid68105	0.247365	0.2667	0.4348	0.4167	NA
uid74439	0.247773	0.4545	0.2500	0.3529	NA
uid172733	0.247882	0.0000	0.0000	0.0000	0.0000
uid172735	0.247959	0.0000	0.0000	0.0000	0.0000
uid196597	0.248059	0.2500	0.1667	0.1667	NA
uid42887	0.248092	0.4000	0.2308	0.0909	0.0000
uid58435	0.248214	0.5556	0.2857	0.4167	0.0000
uid50305	0.248868	0.2727	0.3333	0.2143	NA
uid172736	0.248873	0.0000	0.0000	0.0000	0.0000
uid67359	0.248899	0.5556	0.0000	0.1667	NA
uid54919	0.248971	0.2143	0.2105	0.1429	0.0000
uid58773	0.249180	0.0000	0.0000	0.0000	0.0000
uid43501	0.249430	0.4783	0.3043	0.1538	0.0000
uid172734	0.249455	0.0000	0.0000	0.0000	0.0000
uid184863	0.250231	0.4615	0.2105	0.3810	0.0000
uid58827	0.250474	0.2500	0.1818	0.1429	0.0000
uid58847	0.251105	0.2500	0.1667	0.0909	0.0000
uid202216	0.251200	0.3529	0.3333	0.2222	0.0000
uid157911	0.251505	0.4444	0.3333	0.5000	0.0000
uid167315	0.252165	0.5000	0.3500	0.2963	0.0000
uid57879	0.252803	0.3125	0.2667	0.3500	0.0000
uid58035	0.252970	0.1429	0.2222	0.0833	NA
uid58767	0.253043	0.5000	0.2000	0.1429	0.0000
uid70729	0.253291	0.3333	0.2857	0.0769	NA
uid58741	0.253444	0.3333	0.1429	0.0909	0.0000
uid58947	0.254765	0.4286	0.1429	0.0769	NA
uid46845	0.255366	0.2308	0.2727	0.2692	0.0000
uid184864	0.256715	0.3636	0.2500	0.1667	0.0000
uid58023	0.256917	0.3750	0.2000	0.0909	0.0000
uid61623	0.257219	0.4444	0.1429	0.1250	0.0000
uid57715	0.257574	0.4000	0.3529	0.4118	0.0000
uid68249	0.257840	0.5000	0.2000	0.2500	0.0000
uid57893	0.258327	0.3333	0.3571	0.2143	0.0000
uid49857	0.259058	0.5000	0.2000	0.4286	NA
uid171259	0.260660	0.0000	0.0000	0.0000	0.0000
uid177925	0.260768	0.3750	0.1111	0.3000	0.0000
uid190185	0.261150	0.3750	0.3750	0.1111	0.0000
uid170731	0.261470	0.0000	0.0000	0.0000	0.0000
uid197195	0.261481	0.0000	0.0000	0.0000	0.0000
uid202217	0.262719	0.2308	0.1538	0.0588	0.0000
uid63665	0.263344	0.0000	0.0000	0.0000	0.0000
uid61897	0.263379	0.0000	0.0000	0.0000	0.0000
uid47313	0.265057	0.3750	0.3000	0.5556	0.0000
uid157331	0.271795	0.3333	0.1579	0.1500	0.0000
uid162179	0.272325	0.3333	0.1905	0.2333	0.0000
uid65091	0.273189	0.0769	0.0769	0.0000	0.0000
uid184818	0.274255	0.1818	0.2143	0.1250	0.0000
uid202219	0.274291	0.4906	0.3387	0.2836	0.0000
uid82341	0.274542	0.3333	0.2083	0.1600	0.0000
uid168321	0.274620	0.3750	0.0952	0.1538	0.0000
uid51377	0.274709	0.2500	0.2143	0.1667	0.0000
uid41169	0.275745	0.1818	0.1250	0.1538	0.0000
uid42615	0.276160	0.3556	0.2292	0.2745	0.0000
uid58695	0.276407	0.3404	0.1915	0.2182	0.0000
uid161919	0.276453	0.1818	0.1250	0.1818	0.0000
uid192186	0.276926	0.3421	0.3158	0.2973	0.0000
uid66777	0.276944	0.2667	0.2500	0.3077	0.0000
uid58367	0.276964	0.4872	0.1961	0.2979	0.0000
uid68055	0.277201	0.3929	0.2917	0.2500	0.0000
uid47507	0.277225	0.2308	0.3846	0.1667	0.0000
uid184826	0.277589	0.4000	0.3036	0.2500	0.0000
uid178352	0.277668	0.5333	0.3889	0.3043	0.0000
uid158689	0.278024	0.4634	0.4423	0.3774	0.0000
uid66603	0.278042	0.1250	0.0909	0.0909	0.0000
uid50565	0.278073	0.4524	0.4423	0.3889	0.0000
uid171830	0.278138	0.4524	0.4423	0.3774	0.0000
uid193703	0.278164	0.3793	0.2778	0.2683	0.0000
uid86913	0.278342	0.5641	0.3400	0.4043	0.0000
uid59267	0.278562	0.3824	0.2941	0.2093	0.0000
uid46257	0.278585	0.4167	0.2258	0.2500	0.0000
uid157907	0.278790	0.4000	0.1500	0.2400	0.0000
uid163151	0.278860	0.0769	0.3000	0.0714	0.0000
uid41425	0.278967	0.2778	0.2333	0.2667	0.0769
uid49695	0.279093	0.3889	0.1429	0.2857	0.0000
uid197184	0.279455	0.1500	0.1154	0.2000	0.0000
uid174812	0.279471	0.4583	0.2121	0.2045	0.0000
uid61621	0.279636	0.2000	0.1250	0.1111	0.0000
uid62003	0.279721	0.3462	0.2571	0.1250	0.0000
uid170533	0.279751	0.4444	0.2069	0.2812	0.0000
uid61589	0.279832	0.3333	0.3000	0.0952	0.0000
uid66607	0.279950	0.4444	0.3846	0.3333	0.0000
uid59423	0.280058	0.3750	0.1290	0.1667	0.0000
uid184820	0.280215	0.5161	0.2683	0.2750	0.0625
uid162333	0.280228	0.4615	0.2615	0.2857	0.0000
uid58397	0.280247	0.3571	0.1026	0.1000	0.0000
uid58505	0.280391	0.4474	0.3590	0.3750	0.0000
uid58977	0.280460	0.2000	0.2000	0.1333	0.0000
uid57863	0.280567	0.5000	0.3750	0.4118	0.0000
uid58195	0.280632	0.4667	0.3333	0.3333	0.0000
uid186549	0.280670	0.3462	0.1765	0.2286	0.0769
uid164001	0.280723	0.4000	0.3333	0.2941	0.0000
uid65781	0.280846	0.3889	0.1304	0.1600	0.0000
uid82365	0.280860	0.5000	0.3889	0.3158	0.0000
uid77027	0.280959	0.4565	0.3621	0.3704	0.0000
uid43465	0.281043	0.6053	0.4286	0.4583	0.0000
uid68143	0.281053	0.2593	0.1220	0.1667	0.0000
uid58565	0.281087	0.2121	0.2292	0.2400	0.0000
uid89385	0.281121	0.2857	0.2500	0.2857	0.0000
uid57739	0.281128	0.4048	0.3455	0.3387	0.0000
uid66297	0.281367	0.3830	0.3088	0.3621	0.0000
uid57585	0.281409	0.1111	0.1429	0.0769	0.0000
uid59005	0.281489	0.5000	0.2286	0.2105	0.0000
uid67367	0.281508	0.3939	0.2619	0.3023	0.0476
uid201428	0.281536	0.1111	0.1538	0.0769	0.0000
uid57639	0.281591	0.5000	0.4000	0.3529	0.0000
uid203361	0.281631	0.0000	0.0000	0.0000	0.0000
uid62207	0.281693	0.1765	0.1111	0.0556	0.0000
uid58941	0.281737	0.3030	0.3000	0.2778	0.0000
uid55487	0.281745	0.2308	0.0000	0.1739	0.0000
uid83157	0.281751	0.1538	0.3077	0.1765	0.0000
uid59113	0.281824	0.2727	0.1538	0.1220	0.0000
uid48643	0.281855	0.5833	0.2273	0.2500	0.0000
uid58965	0.282023	0.4333	0.3235	0.2121	0.0000
uid59365	0.282056	0.1538	0.1739	0.1000	0.0000
uid89387	0.282108	0.3182	0.2308	0.2903	0.0000
uid58659	0.282172	0.3243	0.1455	0.2000	0.0000
uid87051	0.282282	0.1111	0.1538	0.0769	0.0000
uid58149	0.282380	0.3333	0.2368	0.2326	0.0000
uid63633	0.282463	0.5926	0.3438	0.3333	0.0000
uid87067	0.282467	0.1111	0.1538	0.0769	0.0000
uid87069	0.282470	0.1111	0.1538	0.0769	0.0000
uid68447	0.282496	0.0000	0.0833	0.0000	0.0000
uid168180	0.282497	0.2143	0.2500	0.2500	0.0000
uid158869	0.282568	0.4737	0.2222	0.2857	0.0000
uid161943	0.282583	0.3929	0.2759	0.2258	0.0000
uid61613	0.282596	0.6800	0.3056	0.3077	0.0000
uid87065	0.282597	0.1111	0.1538	0.0769	0.0000
uid62913	0.282610	0.5000	0.3182	0.3478	0.0000
uid159865	0.282629	0.3913	0.2188	0.1667	0.0000
uid63269	0.282690	0.3636	0.1250	0.0714	0.0000
uid177930	0.282697	0.4000	0.2500	0.3000	0.0000
uid48821	0.282709	0.4400	0.1515	0.1842	0.0000
uid84217	0.282734	0.5333	0.4000	0.3750	0.0000
uid158871	0.282753	0.4500	0.2222	0.2759	0.0000
uid62135	0.282770	0.2143	0.0870	0.1053	0.0000
uid62905	0.282790	0.5000	0.3000	0.2581	0.0000
uid43327	0.282811	0.4444	0.3714	0.2895	0.0000
uid193702	0.282812	0.4348	0.1250	0.0909	0.0000
uid167988	0.282834	0.2143	0.1429	0.1200	0.0000
uid158167	0.282867	0.4412	0.3438	0.3158	0.0000
uid62939	0.282894	0.3500	0.1786	0.1935	0.0000
uid68279	0.282895	0.5200	0.2941	0.2424	0.0000
uid83125	0.282913	0.3182	0.2000	0.1481	0.0000
uid43091	0.282969	0.4167	0.2500	0.3125	0.0000
uid61729	0.283017	0.2381	0.1765	0.1818	0.0000
uid197168	0.283059	0.4167	0.1667	0.1429	0.0000
uid58463	0.283081	0.5429	0.3488	0.2683	0.0000
uid167994	0.283098	0.3636	0.2593	0.2727	0.0000
uid67383	0.283151	0.4444	0.2692	0.2000	0.0000
uid59545	0.283155	0.2667	0.1786	0.1538	0.0000
uid176920	0.283156	0.1111	0.1429	0.0769	0.0000
uid58677	0.283184	0.3750	0.2121	0.1613	0.0000
uid203791	0.283194	0.5088	0.4194	0.3934	0.0000
uid58067	0.283259	0.3684	0.3469	0.2364	0.0000
uid86651	0.283311	0.3824	0.1905	0.2105	0.0000
uid162335	0.283328	0.1667	0.1667	0.1176	0.0000
uid58101	0.283328	0.3333	0.1875	0.2400	0.0000
uid162219	0.283358	0.2000	0.2222	0.0714	0.0000
uid57599	0.283362	0.3696	0.2439	0.3721	0.0000
uid182935	0.283369	0.1000	0.0833	0.0714	0.0000
uid49489	0.283431	0.2778	0.1765	0.1852	0.0000
uid52459	0.283440	0.0000	0.0000	0.0000	0.0000
uid59883	0.283490	0.2353	0.1379	0.1154	0.0000
uid89375	0.283498	0.0909	0.0000	0.0000	0.0000
uid58995	0.283524	0.4500	0.3514	0.3500	0.0000
uid168322	0.283575	0.4062	0.3243	0.2857	0.0000
uid49331	0.283601	0.6000	0.3125	0.2812	0.0000
uid202218	0.283683	0.3462	0.2857	0.2188	0.0000
uid58489	0.283726	0.5250	0.3721	0.2500	0.0000
uid205422	0.283845	0.7826	0.2059	0.3421	0.0000
uid201038	0.283867	0.5106	0.3934	0.3906	0.0000
uid58207	0.283883	0.3000	0.2308	0.2857	0.0000
uid193765	0.283906	0.2000	0.2222	0.0667	0.0000
uid40845	0.283937	0.4444	0.3077	0.3061	0.0000
uid197175	0.283940	0.0000	0.0000	0.0000	0.0000
uid60725	0.283979	0.2000	0.0909	0.0909	0.0000
uid58491	0.284001	0.5122	0.3571	0.1795	0.0000
uid175523	0.284024	0.3333	0.3448	0.3056	0.0000
uid59225	0.284035	0.2143	0.0556	0.0909	0.0000
uid42501	0.284055	0.4038	0.3065	0.3509	0.0000
uid58869	0.284068	0.2000	0.1429	0.1250	0.0000
uid49001	0.284083	0.3333	0.1515	0.1786	0.0000
uid58465	0.284142	0.4878	0.3571	0.1795	0.0000
uid58147	0.284169	0.6087	0.3846	0.2800	0.0000
uid158863	0.284227	0.3333	0.0909	0.1250	0.0000
uid57693	0.284290	0.2692	0.2500	0.2632	0.0000
uid41403	0.284318	0.4242	0.2619	0.2308	0.0000
uid196849	0.284380	0.3913	0.3167	0.2903	0.0000
uid54717	0.284381	0.4583	0.3824	0.3333	0.0000
uid75107	0.284543	0.3939	0.2632	0.2973	0.0000
uid60789	0.284545	0.7500	0.5000	0.3000	0.0000
uid58899	0.284627	0.5185	0.3636	0.3265	0.0556
uid61625	0.284656	0.3529	0.2051	0.2632	0.0000
uid47509	0.284659	0.3636	0.3103	0.3226	0.0000
uid62789	0.284684	0.3514	0.3659	0.1905	0.0000
uid61577	0.284725	0.3846	0.2059	0.2647	0.0000
uid43211	0.284764	0.1429	0.0000	0.0417	0.0000
uid62901	0.284825	0.4444	0.3226	0.3684	0.0000
uid158851	0.284840	0.3256	0.2750	0.2609	0.0000
uid58951	0.284861	0.3600	0.2879	0.2969	0.0000
uid159543	0.284891	0.1111	0.1538	0.0833	0.0000
uid162045	0.284905	0.3333	0.0690	0.2174	0.0000
uid52609	0.284923	0.5510	0.3226	0.4286	0.0000
uid58115	0.284926	0.3846	0.2353	0.2222	0.0000
uid167487	0.284998	0.4894	0.2203	0.2667	0.0526
uid46531	0.285031	0.4762	0.3929	0.3898	0.0000
uid63397	0.285042	0.3333	0.2778	0.2500	0.0000
uid54715	0.285059	0.5500	0.4000	0.2500	0.0000
uid65271	0.285077	0.1429	0.1429	0.0667	0.0000
uid57747	0.285091	0.3125	0.2381	0.2778	0.0000
uid66779	0.285103	0.4000	0.2800	0.2045	0.0000
uid58433	0.285104	0.0833	0.0667	0.1053	0.0000
uid158861	0.285118	0.2759	0.2500	0.2286	0.0000
uid59349	0.285154	0.0000	0.0000	0.0000	0.0000
uid58193	0.285182	0.4815	0.3750	0.3056	0.0000
uid43413	0.285183	0.4167	0.3500	0.2727	0.0000
uid65087	0.285198	0.4286	0.2069	0.3617	0.0000
uid61403	0.285224	0.4348	0.3056	0.2727	0.0000
uid162137	0.285322	0.3000	0.1515	0.2308	0.0000
uid62695	0.285341	0.2308	0.1795	0.2105	0.0000
uid57939	0.285344	0.2692	0.2121	0.1935	0.0000
uid58493	0.285361	0.2000	0.1667	0.1667	0.0000
uid51641	0.285382	0.2857	0.0870	0.1429	0.0000
uid61629	0.285388	0.5000	0.2812	0.3000	0.0000
uid176367	0.285455	0.3913	0.2424	0.2286	0.0000
uid159879	0.285458	0.0000	0.0000	0.0000	0.0000
uid159881	0.285458	0.0000	0.0000	0.0000	0.0000
uid59047	0.285497	0.5116	0.3673	0.3333	0.0000
uid193658	0.285502	0.3000	0.3571	0.2941	0.0000
uid54719	0.285516	0.3750	0.3438	0.3636	0.0000
uid197218	0.285558	0.3478	0.2414	0.2121	0.0000
uid60163	0.285562	0.2593	0.1795	0.1944	0.0000
uid158169	0.285568	0.4032	0.3600	0.3571	0.0588
uid159993	0.285575	0.1000	0.0714	0.0769	0.0000
uid54701	0.285618	0.5455	0.3171	0.2973	0.0000
uid59421	0.285668	0.4231	0.2632	0.2857	0.0000
uid59139	0.285698	0.3846	0.1379	0.0645	0.0000
uid57829	0.285720	0.1250	0.1000	0.0714	0.0000
uid177079	0.285737	0.1818	0.2857	0.1765	0.0000
uid43093	0.285749	0.5000	0.2000	0.2105	0.0000
uid162063	0.285777	0.1429	0.1000	0.0714	0.0000
uid40839	0.285780	0.4043	0.2963	0.3559	0.0000
uid58983	0.285804	0.4808	0.3594	0.3968	0.0000
uid175575	0.285814	0.1250	0.0833	0.0667	0.0000
uid57921	0.285840	0.4348	0.3030	0.1875	0.0000
uid159863	0.285855	0.0000	0.0000	0.0000	0.0000
uid177080	0.285891	0.5455	0.4286	0.4429	0.0000
uid159529	0.285894	0.1429	0.1000	0.0714	0.0000
uid57809	0.285913	0.1250	0.1000	0.0714	0.0000
uid175574	0.285918	0.2500	0.0909	0.0714	0.0000
uid58551	0.285928	0.4783	0.2857	0.2273	0.0769
uid60583	0.285930	0.6000	0.4091	0.2917	0.0000
uid193657	0.285932	0.5435	0.3929	0.4035	0.0000
uid68839	0.285973	0.2727	0.1923	0.1613	0.0000
uid186842	0.285977	0.0909	0.1667	0.1333	0.0000
uid184830	0.285983	0.2917	0.2222	0.2121	0.0000
uid61587	0.285986	0.4286	0.3611	0.2973	0.0000
uid57801	0.286029	0.4643	0.4000	0.3667	0.0000
uid48829	0.286036	0.4000	0.1591	0.3056	0.0000
uid196798	0.286046	0.0000	0.0000	0.0000	0.0000
uid57963	0.286050	0.1250	0.0909	0.0667	0.0000
uid58691	0.286080	0.4800	0.4828	0.3462	0.0667
uid193712	0.286088	0.0000	0.0000	0.0000	0.0000
uid193713	0.286095	0.0000	0.0000	0.0000	0.0000
uid167483	0.286096	0.0000	0.0000	0.0000	0.0000
uid161995	0.286096	0.0000	0.0000	0.0000	0.0000
uid57997	0.286123	0.1250	0.0909	0.0714	0.0000
uid167485	0.286135	0.0000	0.0000	0.0000	0.0000
uid162059	0.286145	0.2857	0.1176	0.1786	0.0000
uid59111	0.286152	0.5000	0.3077	0.2812	0.0000
uid57583	0.286165	0.4000	0.2222	0.2500	0.0000
uid175576	0.286168	0.1429	0.0000	0.0000	0.0000
uid55253	0.286173	0.4348	0.2903	0.2812	0.0000
uid57601	0.286198	0.5526	0.2727	0.2750	0.0000
uid197217	0.286206	0.4375	0.3208	0.3750	0.0000
uid46663	0.286208	0.4211	0.2500	0.3333	0.0714
uid175579	0.286222	0.1250	0.0833	0.0625	0.0000
uid184832	0.286223	0.3043	0.2308	0.1875	0.0000
uid189026	0.286246	0.1250	0.0000	0.0000	0.0000
uid62101	0.286299	0.4878	0.3673	0.3500	0.0000
uid196782	0.286302	0.0000	0.0000	0.0000	0.0000
uid57811	0.286354	0.1250	0.1000	0.0714	0.0000
uid161361	0.286362	0.0000	0.0000	0.0000	0.0000
uid59069	0.286370	0.2857	0.2593	0.2000	0.0000
uid59019	0.286378	0.4889	0.2593	0.3793	0.0000
uid61633	0.286381	0.0000	0.0000	0.0000	0.0000
uid40861	0.286385	0.4773	0.3256	0.3590	0.0000
uid161403	0.286393	0.0000	0.0000	0.0000	0.0000
uid70731	0.286394	0.3182	0.2222	0.1875	0.0000
uid161369	0.286417	0.0000	0.0000	0.0000	0.0000
uid193770	0.286425	0.2778	0.1724	0.1724	0.0000
uid45895	0.286479	0.3725	0.3051	0.3636	0.0000
uid58453	0.286492	0.2400	0.1818	0.2727	0.0000
uid168117	0.286521	0.3500	0.2353	0.1818	0.0000
uid167484	0.286527	0.0000	0.0000	0.0000	0.0000
uid196779	0.286527	0.0000	0.0000	0.0000	0.0000
uid196774	0.286534	0.0000	0.0000	0.0000	0.0000
uid162177	0.286539	0.2174	0.1212	0.2308	0.0000
uid196777	0.286542	0.0000	0.0000	0.0000	0.0000
uid57695	0.286554	0.3043	0.2500	0.1818	0.0000
uid58311	0.286557	0.1667	0.1333	0.1000	0.0000
uid62693	0.286557	0.2593	0.2162	0.2222	0.0000
uid58745	0.286575	0.6000	0.3824	0.2903	0.0000
uid175577	0.286582	0.2222	0.0833	0.0625	0.0000
uid57785	0.286591	0.0000	0.0000	0.0000	0.0000
uid58675	0.286592	0.4062	0.2500	0.2326	0.0000
uid175578	0.286594	0.1429	0.0833	0.0714	0.0000
uid52597	0.286629	0.5652	0.4167	0.3000	0.0714
uid184828	0.286629	0.3200	0.1923	0.1875	0.0000
uid177081	0.286632	0.1667	0.1667	0.1111	0.0000
uid163693	0.286632	0.4211	0.2222	0.2759	0.0000
uid68317	0.286639	0.4545	0.3571	0.2857	0.0000
uid175571	0.286649	0.1250	0.0909	0.0833	0.0000
uid58325	0.286651	0.5682	0.4151	0.3548	0.0000
uid196789	0.286670	0.0000	0.0000	0.0000	0.0000
uid196792	0.286672	0.0000	0.0000	0.0000	0.0000
uid57737	0.286682	0.3077	0.1667	0.0667	0.0000
uid195908	0.286691	0.2500	0.1622	0.2500	0.0000
uid196796	0.286699	0.0000	0.0000	0.0000	0.0000
uid196795	0.286699	0.0000	0.0000	0.0000	0.0000
uid196791	0.286699	0.0000	0.0000	0.0000	0.0000
uid196788	0.286699	0.0000	0.0000	0.0000	0.0000
uid196799	0.286699	0.0000	0.0000	0.0000	0.0000
uid196787	0.286699	0.0000	0.0000	0.0000	0.0000
uid196784	0.286710	0.0000	0.0000	0.0000	0.0000
uid57637	0.286710	0.0000	0.0000	0.0000	0.0000
uid196797	0.286713	0.0000	0.0000	0.0000	0.0000
uid196786	0.286714	0.0000	0.0000	0.0000	0.0000
uid196790	0.286715	0.0000	0.0000	0.0000	0.0000
uid198643	0.286727	0.0000	0.0000	0.0000	0.0000
uid198644	0.286727	0.0000	0.0000	0.0000	0.0000
uid67407	0.286744	0.2000	0.0000	0.0000	0.0000
uid196794	0.286745	0.0000	0.0000	0.0000	0.0000
uid196800	0.286747	0.0000	0.0000	0.0000	0.0000
uid196770	0.286770	0.1111	0.0833	0.0769	0.0000
uid196783	0.286774	0.0000	0.0000	0.0000	0.0000
uid57783	0.286784	0.1111	0.0000	0.0000	0.0000
uid59281	0.286798	0.3043	0.2143	0.1562	0.0000
uid58791	0.286812	0.1667	0.1667	0.1333	0.0000
uid196773	0.286813	0.0000	0.0000	0.0000	0.0000
uid58559	0.286848	0.4286	0.2333	0.2812	0.0000
uid196793	0.286849	0.0000	0.0000	0.0000	0.0000
uid196781	0.286852	0.0000	0.0000	0.0000	0.0000
uid196780	0.286853	0.0000	0.0000	0.0000	0.0000
uid59221	0.286860	0.5385	0.3191	0.2586	0.0000
uid196776	0.286887	0.0000	0.0000	0.0000	0.0000
uid196785	0.286889	0.0000	0.0000	0.0000	0.0000
uid196772	0.286910	0.0000	0.0000	0.0000	0.0000
uid196775	0.286910	0.0000	0.0000	0.0000	0.0000
uid58253	0.286913	0.2143	0.0952	0.1739	0.0000
uid189029	0.286942	0.3043	0.2414	0.1613	0.0000
uid196778	0.286951	0.0000	0.0000	0.0000	0.0000
uid163691	0.286975	0.4211	0.2222	0.2759	0.0000
uid158867	0.286978	0.4211	0.2222	0.2759	0.0000
uid162183	0.286998	0.3043	0.2222	0.2188	0.0000
uid58781	0.287014	0.3043	0.2414	0.1562	0.0000
uid196769	0.287021	0.1111	0.0833	0.0769	0.0000
uid168257	0.287029	0.4444	0.1667	0.1818	0.0000
uid58649	0.287031	0.2821	0.2250	0.2250	0.0000
uid54205	0.287044	0.2143	0.1333	0.1500	0.0000
uid58597	0.287064	0.4815	0.2903	0.2812	0.0000
uid59077	0.287079	0.5614	0.3833	0.3492	0.0526
uid196771	0.287096	0.1111	0.0833	0.0769	0.0000
uid58251	0.287101	0.5000	0.4194	0.4194	0.0000
uid59359	0.287114	0.4211	0.2222	0.2759	0.0000
uid58439	0.287157	0.3704	0.3200	0.2593	0.0000
uid176366	0.287166	0.4091	0.2353	0.2424	0.0000
uid58333	0.287173	0.0000	0.0000	0.0000	0.0000
uid162167	0.287180	0.3333	0.2857	0.2963	0.0000
uid86889	0.287191	0.3043	0.2414	0.1562	0.0000
uid48071	0.287206	0.2857	0.1176	0.1923	0.0000
uid185758	0.287219	0.2917	0.2414	0.2188	0.0000
uid176365	0.287220	0.3846	0.1875	0.2424	0.0000
uid49049	0.287233	0.3043	0.1944	0.2667	0.0000
uid49535	0.287242	0.2500	0.1600	0.2143	0.0000
uid158135	0.287243	0.3077	0.1579	0.0500	0.0000
uid174511	0.287266	0.5111	0.3333	0.3571	0.0000
uid158865	0.287275	0.4211	0.2222	0.2759	0.0000
uid203027	0.287284	0.2500	0.0909	0.0667	0.0000
uid80733	0.287304	0.2381	0.1290	0.2000	0.0000
uid68843	0.287306	0.0000	0.0000	0.0000	0.0000
uid58429	0.287330	0.4167	0.2683	0.2222	0.0000
uid179070	0.287340	0.1429	0.0833	0.0667	0.0000
uid59075	0.287356	0.4615	0.3889	0.3143	0.0000
uid50325	0.287358	0.3889	0.2727	0.3158	0.0000
uid58879	0.287371	0.2222	0.0000	0.0000	0.0000
uid58293	0.287377	0.2222	0.1481	0.2000	0.0000
uid193711	0.287409	0.4138	0.3438	0.2759	0.0000
uid54947	0.287419	0.2727	0.2593	0.1935	0.0000
uid57855	0.287423	0.5333	0.3684	0.4211	0.0000
uid47077	0.287438	0.3333	0.3182	0.2222	0.0769
uid175572	0.287439	0.1250	0.0833	0.0625	0.0000
uid57777	0.287448	0.3043	0.2500	0.2121	0.0000
uid58853	0.287461	0.3043	0.2500	0.2188	0.0000
uid67349	0.287469	0.5500	0.4615	0.3704	0.0714
uid83619	0.287471	0.2857	0.2593	0.1935	0.0000
uid66295	0.287490	0.0000	0.0000	0.0000	0.0000
uid47081	0.287496	0.2308	0.2083	0.2381	0.0000
uid58445	0.287515	0.4074	0.2800	0.2308	0.0000
uid59357	0.287528	0.4211	0.2222	0.2759	0.0000
uid58443	0.287528	0.3226	0.3333	0.2353	0.0000
uid53541	0.287536	0.2222	0.1333	0.0667	0.0000
uid58417	0.287538	0.3043	0.2222	0.2188	0.0000
uid57641	0.287546	0.1111	0.0000	0.0000	0.0000
uid80731	0.287571	0.1111	0.1538	0.0625	0.0000
uid161997	0.287575	0.2609	0.2222	0.1875	0.0000
uid175573	0.287622	0.1250	0.0833	0.0667	0.0000
uid159845	0.287627	0.1429	0.0909	0.0714	0.0000
uid61635	0.287644	0.0000	0.0000	0.0000	0.0000
uid161941	0.287648	0.3478	0.2308	0.2143	0.0000
uid13791	0.287664	0.5610	0.3704	0.3158	0.0000
uid159525	0.287697	0.1250	0.0833	0.0667	0.0000
uid59327	0.287704	0.2857	0.0909	0.0769	0.0000
uid58833	0.287725	0.2963	0.1389	0.1765	0.0000
uid58793	0.287732	0.2308	0.1429	0.1250	0.0000
uid161409	0.287752	0.0000	0.0000	0.0000	0.0000
uid188688	0.287752	0.2941	0.1429	0.1600	0.0000
uid161353	0.287764	0.0000	0.0000	0.0000	0.0000
uid161377	0.287771	0.0000	0.0000	0.0000	0.0000
uid159523	0.287773	0.1250	0.0833	0.0667	0.0000
uid58969	0.287779	0.3846	0.3077	0.2857	0.0000
uid53043	0.287800	0.5556	0.3750	0.0667	0.0000
uid170532	0.287810	0.3043	0.2500	0.2188	0.0000
uid59351	0.287811	0.0000	0.0000	0.0769	0.0000
uid159527	0.287830	0.1250	0.0833	0.0667	0.0000
uid58721	0.287831	0.4583	0.2941	0.2778	0.0000
uid162211	0.287852	0.2222	0.1667	0.0714	0.0000
uid58703	0.287859	0.3000	0.1591	0.2500	0.0000
uid58993	0.287863	0.5000	0.2400	0.2500	0.0000
uid159493	0.287921	0.3333	0.1667	0.0667	0.0000
uid68335	0.287938	0.1538	0.0455	0.0833	0.0000
uid184829	0.287972	0.3043	0.2308	0.2069	0.0000
uid75101	0.288016	0.4250	0.3182	0.2750	0.0625
uid197361	0.288033	0.2174	0.1071	0.2857	0.0000
uid73353	0.288036	0.6471	0.4091	0.3043	0.0833
uid179069	0.288043	0.2059	0.2857	0.3793	0.0000
uid81777	0.288046	0.3571	0.2667	0.2667	0.0000
uid58511	0.288073	0.5385	0.2400	0.2500	0.0000
uid61591	0.288105	0.2222	0.2143	0.3125	0.0000
uid65447	0.288111	0.3750	0.1071	0.1481	0.0000
uid71231	0.288116	0.1538	0.1333	0.1053	0.0000
uid159521	0.288134	0.1250	0.0833	0.0667	0.0000
uid58843	0.288187	0.3125	0.2727	0.2333	0.0000
uid59305	0.288191	0.2500	0.1667	0.0833	0.0000
uid50555	0.288193	0.2778	0.1481	0.1786	0.0000
uid42497	0.288208	0.4118	0.2941	0.3462	0.0000
uid58863	0.288210	0.4286	0.2500	0.2500	0.0000
uid203790	0.288214	0.3478	0.2500	0.2000	0.0000
uid58911	0.288237	0.4211	0.2222	0.2414	0.0000
uid54699	0.288247	0.6129	0.3939	0.3939	0.0000
uid55641	0.288255	0.3077	0.2727	0.2083	0.0000
uid162217	0.288257	0.2500	0.2308	0.1667	0.0909
uid57775	0.288263	0.2609	0.2500	0.1935	0.0000
uid83605	0.288273	0.4762	0.2353	0.3438	0.0000
uid57789	0.288274	0.1538	0.1429	0.0667	0.0000
uid61611	0.288296	0.4615	0.2121	0.3077	0.0000
uid176501	0.288309	0.2632	0.1176	0.2143	0.0000
uid57705	0.288311	0.2500	0.0870	0.1000	0.0000
uid51877	0.288318	0.3333	0.2381	0.3000	0.0000
uid158157	0.288326	0.2000	0.0909	0.0769	0.0000
uid179068	0.288340	0.3846	0.2903	0.2727	0.0000
uid58301	0.288354	0.3125	0.2667	0.2500	0.0000
uid57965	0.288361	0.0000	0.0000	0.0000	0.0000
uid58889	0.288397	0.2000	0.0000	0.1111	0.0000
uid68451	0.288412	0.2000	0.0769	0.0714	0.0000
uid58285	0.288416	0.1667	0.1765	0.0870	0.0000
uid63621	0.288421	0.1250	0.0833	0.0714	0.0000
uid193763	0.288432	0.3462	0.2759	0.1875	0.0000
uid159659	0.288446	0.3636	0.2424	0.1923	0.0000
uid84299	0.288450	0.3636	0.1515	0.2424	0.0000
uid58185	0.288471	0.2857	0.3750	0.1429	0.0000
uid67365	0.288498	0.6400	0.2812	0.3333	0.0000
uid58273	0.288570	0.4815	0.2000	0.2564	0.0000
uid58835	0.288589	0.5312	0.3611	0.2812	0.0000
uid57905	0.288597	0.4815	0.2286	0.3171	0.0000
uid49483	0.288607	0.5366	0.3585	0.2500	0.0000
uid162513	0.288618	0.4118	0.2333	0.2812	0.0000
uid58109	0.288635	0.5417	0.3793	0.3729	0.0000
uid58441	0.288640	0.3077	0.1667	0.1667	0.0000
uid80745	0.288642	0.2917	0.1250	0.2308	0.0000
uid198524	0.288655	0.2609	0.1143	0.1786	0.0000
uid58351	0.288682	0.3333	0.2174	0.1250	0.0000
uid49131	0.288691	0.2273	0.2059	0.1515	0.0000
uid89395	0.288693	0.3913	0.2174	0.2308	0.0000
uid57699	0.288697	0.2857	0.2812	0.2973	0.0000
uid84317	0.288708	0.3636	0.1471	0.2500	0.0000
uid80735	0.288741	0.2609	0.1212	0.1852	0.0000
uid171958	0.288747	0.5641	0.3600	0.3333	0.0000
uid68291	0.288748	0.3478	0.2500	0.2400	0.0000
uid59115	0.288758	0.4615	0.3902	0.4872	0.0000
uid67319	0.288765	0.3889	0.1707	0.2174	0.0000
uid49873	0.288809	0.0000	0.0833	0.0000	0.0000
uid57701	0.288830	0.6053	0.3958	0.3265	0.0000
uid162215	0.288849	0.1818	0.1538	0.1429	0.1000
uid80859	0.288857	0.5000	0.3158	0.3333	0.0000
uid67253	0.288863	0.5429	0.2093	0.2667	0.0000
uid169879	0.288918	0.3636	0.2353	0.1852	0.0000
uid81779	0.288931	0.5625	0.3409	0.3333	0.0000
uid59409	0.288949	0.3077	0.2250	0.1944	0.0000
uid168181	0.288952	0.2105	0.1579	0.0455	0.0000
uid63629	0.288961	0.4634	0.4231	0.3509	0.0000
uid84313	0.288976	0.4545	0.2121	0.3030	0.0000
uid51369	0.288995	0.4857	0.3261	0.4000	0.0000
uid189953	0.289077	0.4800	0.2571	0.3667	0.0000
uid57971	0.289083	0.0000	0.0000	0.0000	0.0000
uid193708	0.289095	0.4815	0.2222	0.3171	0.0000
uid170732	0.289101	0.6190	0.2581	0.2857	0.0000
uid174334	0.289118	0.5278	0.3830	0.3077	0.0000
uid161159	0.289129	0.2500	0.0833	0.0714	0.0000
uid62183	0.289164	0.3000	0.0833	0.2500	0.0000
uid84301	0.289172	0.3636	0.1667	0.2500	0.0000
uid54207	0.289216	0.1429	0.0000	0.0588	0.0000
uid61639	0.289217	0.3333	0.1724	0.1538	0.0000
uid41709	0.289222	0.3529	0.2593	0.2917	0.0769
uid82373	0.289222	0.5000	0.3500	0.2703	0.0000
uid58299	0.289245	0.3077	0.1333	0.1333	0.0000
uid162207	0.289245	0.2222	0.0769	0.0667	0.0000
uid193774	0.289255	0.5000	0.2308	0.2857	0.0000
uid66595	0.289256	0.4062	0.3514	0.2857	0.0000
uid162213	0.289262	0.1818	0.1538	0.0625	0.0000
uid82951	0.289265	0.1818	0.1111	0.1176	0.0000
uid89391	0.289292	0.3056	0.2245	0.2083	0.0000
uid59053	0.289315	0.3448	0.1591	0.2444	0.0000
uid162165	0.289336	0.1667	0.1667	0.1053	0.0000
uid47085	0.289378	0.4643	0.2941	0.1714	0.0000
uid179904	0.289394	0.2857	0.2222	0.3125	0.0000
uid73421	0.289403	0.5000	0.2500	0.2778	0.0000
uid62159	0.289420	0.3333	0.3333	0.2609	0.0000
uid194444	0.289426	0.4737	0.2500	0.2759	0.0000
uid202426	0.289428	0.2857	0.2667	0.2500	0.0000
uid161153	0.289443	0.1429	0.0833	0.0667	0.0000
uid59023	0.289450	0.3778	0.3000	0.2667	0.0000
uid52601	0.289451	0.6400	0.3529	0.3939	0.0000
uid57691	0.289521	0.4348	0.1290	0.2424	0.0000
uid58669	0.289527	0.4375	0.2857	0.1429	0.0000
uid42117	0.289536	0.3684	0.1923	0.2500	0.0000
uid61409	0.289540	0.2500	0.2667	0.2353	0.0000
uid161139	0.289543	0.1250	0.0833	0.0588	0.0000
uid58399	0.289566	0.3000	0.2000	0.1667	0.0000
uid59415	0.289574	0.2000	0.0909	0.0667	0.0000
uid53509	0.289594	0.5000	0.3409	0.3415	0.0000
uid70621	0.289612	0.4706	0.4706	0.2174	0.0000
uid59413	0.289671	0.0000	0.0000	0.0000	0.0000
uid59071	0.289689	0.3529	0.2619	0.2955	0.0000
uid68067	0.289693	0.0909	0.1538	0.0625	0.0000
uid62107	0.289706	0.3143	0.3488	0.3333	0.0000
uid162209	0.289739	0.2222	0.0833	0.0714	0.0000
uid158163	0.289764	0.5135	0.3261	0.4444	0.0000
uid159987	0.289782	0.2222	0.0909	0.0667	0.0000
uid57581	0.289785	0.2000	0.1765	0.1429	0.0000
uid47323	0.289791	0.2778	0.1364	0.1250	0.0000
uid162205	0.289803	0.2222	0.0769	0.0714	0.0000
uid193716	0.289807	0.1250	0.0833	0.0588	0.0000
uid58483	0.289814	0.4423	0.4000	0.3966	0.0000
uid58065	0.289822	0.1429	0.1250	0.1250	0.0000
uid184823	0.289834	0.5909	0.4348	0.3846	0.0000
uid58997	0.289837	0.5143	0.4324	0.4054	0.0000
uid161957	0.289849	0.1250	0.1250	0.0588	0.0000
uid61249	0.289857	0.4444	0.2941	0.3333	0.0000
uid58971	0.289864	0.3529	0.2766	0.2273	0.0000
uid59437	0.289865	0.3243	0.3103	0.2308	0.0000
uid48073	0.289891	0.2000	0.1053	0.1667	0.0000
uid168059	0.289893	0.4894	0.3111	0.3061	0.0000
uid57881	0.289911	0.1250	0.1250	0.0588	0.0000
uid175778	0.289922	0.1111	0.0870	0.1429	0.0000
uid59165	0.289945	0.2222	0.1538	0.0769	0.0000
uid58353	0.289997	0.4483	0.2708	0.3696	0.0000
uid157999	0.290020	0.1250	0.1429	0.0909	0.0000
uid161157	0.290022	0.3000	0.1538	0.1250	0.0000
uid159985	0.290046	0.3333	0.0833	0.0625	0.0000
uid58003	0.290059	0.2973	0.1500	0.3023	0.0667
uid195604	0.290065	0.4800	0.2667	0.2286	0.0000
uid176921	0.290109	0.2632	0.1613	0.1786	0.0000
uid159491	0.290154	0.3750	0.0909	0.0714	0.0000
uid72627	0.290172	0.4600	0.4286	0.4091	0.0000
uid182202	0.290173	0.2727	0.1333	0.1111	0.0000
uid159467	0.290176	0.2222	0.0769	0.0667	0.0000
uid57961	0.290197	0.2500	0.0455	0.1000	0.0000
uid58653	0.290199	0.2000	0.1429	0.1500	0.0000
uid41861	0.290239	0.4286	0.2941	0.2273	0.0000
uid182482	0.290245	0.3000	0.0476	0.0417	0.0000
uid58203	0.290268	0.3750	0.1915	0.2045	0.0000
uid84305	0.290272	0.3478	0.1562	0.2424	0.0000
uid161161	0.290320	0.5200	0.2800	0.4000	0.0000
uid179202	0.290326	0.2609	0.2069	0.1935	0.0000
uid57889	0.290362	0.4762	0.2593	0.3000	0.0000
uid159991	0.290385	0.1429	0.0833	0.0625	0.0000
uid159639	0.290393	0.1429	0.1538	0.0714	0.0000
uid182201	0.290400	0.2727	0.1429	0.1250	0.0000
uid50553	0.290424	0.6364	0.3939	0.3939	0.0000
uid178201	0.290427	0.1818	0.1538	0.0769	0.0000
uid68453	0.290432	0.3333	0.2857	0.3333	0.0000
uid161241	0.290434	0.1875	0.1176	0.1429	0.0000
uid203025	0.290438	0.1250	0.0909	0.0667	0.0000
uid57651	0.290454	0.1429	0.1579	0.0500	0.0000
uid57955	0.290475	0.6111	0.4000	0.4000	0.0000
uid159867	0.290482	0.2000	0.1429	0.1667	0.0000
uid43247	0.290490	0.1667	0.1111	0.0769	0.0000
uid58897	0.290500	0.4400	0.2812	0.3415	0.0000
uid58451	0.290514	0.6667	0.5000	0.4667	0.0000
uid59309	0.290536	0.4074	0.2500	0.2222	0.0000
uid189753	0.290566	0.4423	0.3448	0.3036	0.0000
uid89409	0.290575	0.4231	0.3273	0.2778	0.0000
uid57653	0.290576	0.5357	0.3429	0.3939	0.0000
uid178203	0.290579	0.1818	0.1538	0.0769	0.0000
uid58261	0.290583	0.6087	0.4000	0.3939	0.0000
uid84309	0.290596	0.4167	0.1515	0.2500	0.0000
uid176500	0.290602	0.4400	0.2571	0.2821	0.0000
uid178202	0.290610	0.1818	0.1538	0.0769	0.0000
uid58377	0.290617	0.6154	0.4878	0.6250	0.0000
uid73759	0.290620	0.3600	0.3103	0.3226	0.0000
uid58517	0.290645	0.1818	0.0833	0.0667	0.0000
uid57949	0.290660	0.5455	0.4000	0.3571	0.0000
uid161149	0.290660	0.2857	0.1667	0.0833	0.0000
uid58259	0.290670	0.5000	0.2727	0.3000	0.0000
uid161151	0.290684	0.2500	0.0833	0.0667	0.0000
uid58347	0.290709	0.4483	0.3939	0.2903	0.0667
uid58577	0.290760	0.2000	0.1429	0.1250	0.0000
uid58685	0.290774	0.3000	0.2857	0.1333	0.1250
uid74431	0.290776	0.4211	0.1034	0.1579	0.0000
uid84297	0.290816	0.3810	0.1818	0.2424	0.0000
uid203026	0.290861	0.1250	0.0909	0.0625	0.0000
uid57787	0.290891	0.2000	0.1538	0.0769	0.0000
uid193715	0.290891	0.1250	0.0833	0.0625	0.0000
uid59197	0.290917	0.1000	0.3750	0.0909	0.0000
uid203028	0.290938	0.1250	0.1000	0.0625	0.0000
uid159677	0.290948	0.3478	0.2500	0.3077	0.0000
uid157997	0.290954	0.2667	0.1071	0.1379	0.0000
uid159611	0.290966	0.2727	0.1538	0.1250	0.0000
uid50585	0.290974	0.3333	0.3250	0.3214	0.0000
uid161145	0.290994	0.1667	0.0833	0.0714	0.0000
uid58125	0.291083	0.1538	0.1538	0.1053	0.0000
uid161925	0.291091	0.1250	0.0769	0.0625	0.0000
uid183005	0.291094	0.5500	0.4706	0.3750	0.0000
uid159615	0.291101	0.2500	0.1000	0.0833	0.0000
uid61627	0.291195	0.2143	0.0714	0.1111	0.0000
uid58263	0.291212	0.6400	0.3103	0.2692	0.0000
uid193714	0.291216	0.4737	0.2188	0.2500	0.0000
uid66593	0.291225	0.1250	0.1667	0.1111	0.0000
uid57613	0.291231	0.5385	0.3243	0.3235	0.0000
uid67369	0.291247	0.4737	0.1852	0.2143	0.0000
uid162025	0.291319	0.5833	0.2812	0.3226	0.0000
uid167260	0.291320	0.3158	0.2759	0.2609	0.0000
uid57603	0.291322	0.5349	0.4091	0.3469	0.0000
uid83607	0.291357	0.3810	0.1875	0.2500	0.0000
uid53539	0.291368	0.1111	0.1538	0.0667	0.0000
uid49903	0.291385	0.1111	0.0833	0.0625	0.0000
uid58881	0.291404	0.2857	0.1667	0.1429	0.0000
uid58707	0.291443	0.5909	0.4516	0.3333	0.0000
uid58343	0.291447	0.5000	0.3529	0.3529	0.0625
uid59099	0.291471	0.4615	0.3421	0.3143	0.0000
uid58345	0.291476	0.5200	0.3939	0.3438	0.0625
uid174072	0.291480	0.2273	0.2273	0.2381	0.0000
uid159669	0.291480	0.3333	0.3056	0.3077	0.0000
uid159983	0.291509	0.2500	0.0833	0.0625	0.0000
uid182931	0.291524	0.4000	0.0000	0.1538	0.0000
uid84295	0.291535	0.3913	0.1818	0.2571	0.0000
uid83609	0.291544	0.3478	0.3000	0.3333	0.0000
uid176372	0.291546	0.5778	0.3830	0.4118	0.0000
uid57629	0.291559	0.2000	0.1429	0.1250	0.0000
uid157909	0.291567	0.3043	0.2778	0.2917	0.0000
uid59277	0.291570	0.5938	0.4167	0.4054	0.0000
uid193772	0.291571	0.5526	0.3784	0.3171	0.0000
uid193771	0.291599	0.4286	0.2609	0.2500	0.0000
uid58557	0.291604	0.1818	0.0667	0.0000	0.0000
uid159675	0.291612	0.3600	0.2941	0.3200	0.0000
uid49661	0.291629	0.1429	0.1333	0.1053	0.0000
uid58503	0.291644	0.3000	0.2632	0.2105	0.0000
uid159989	0.291664	0.1111	0.0833	0.0714	0.0000
uid59081	0.291688	0.4103	0.3256	0.3696	0.0000
uid162175	0.291719	0.3478	0.2500	0.2800	0.0000
uid47079	0.291733	0.3077	0.2000	0.1765	0.0000
uid58985	0.291778	0.2500	0.0833	0.0000	0.0000
uid84303	0.291794	0.4545	0.2286	0.2727	0.0000
uid59899	0.291811	0.4783	0.3043	0.3208	0.0000
uid67501	0.291818	0.4286	0.2683	0.2857	0.0000
uid68141	0.291820	0.4545	0.3571	0.3333	0.0000
uid158509	0.291824	0.3636	0.2368	0.2778	0.0000
uid58449	0.291825	0.5806	0.4062	0.3714	0.0000
uid43163	0.291831	0.3182	0.1852	0.1667	0.0000
uid159667	0.291863	0.3636	0.3125	0.3333	0.0000
uid84311	0.291871	0.4348	0.2000	0.2647	0.0000
uid58283	0.291876	0.5455	0.4138	0.3125	0.0000
uid58549	0.291879	0.5417	0.3478	0.3878	0.0000
uid46099	0.291895	0.3333	0.2174	0.2000	0.0000
uid58265	0.291911	0.4348	0.3514	0.2941	0.0000
uid58257	0.291920	0.5000	0.2963	0.2692	0.0000
uid58153	0.291949	0.3043	0.3182	0.1714	0.0500
uid58239	0.291951	0.1538	0.1429	0.1034	0.0000
uid54411	0.291965	0.2273	0.1724	0.1818	0.0000
uid161197	0.292056	0.2000	0.1250	0.1500	0.0000
uid182929	0.292081	0.3793	0.4762	0.3214	0.0000
uid178913	0.292089	0.5652	0.3056	0.2941	0.0000
uid58743	0.292102	0.5385	0.3333	0.3056	0.0000
uid52605	0.292156	0.5714	0.3256	0.3542	0.0000
uid57605	0.292164	0.3462	0.1923	0.1481	0.0000
uid165869	0.292172	0.2500	0.1250	0.0909	0.0000
uid161143	0.292193	0.1111	0.0769	0.0625	0.0000
uid43209	0.292247	0.5500	0.2581	0.2800	0.0000
uid58775	0.292265	0.6087	0.3636	0.3750	0.0000
uid46523	0.292299	0.3704	0.4138	0.3333	0.0000
uid58905	0.292307	0.3333	0.2812	0.3235	0.0000
uid86865	0.292316	0.4000	0.3784	0.4222	0.0000
uid159673	0.292338	0.3333	0.3056	0.3200	0.0000
uid50427	0.292350	0.5882	0.3500	0.3542	0.0000
uid48825	0.292367	0.2400	0.1818	0.1538	0.0000
uid58391	0.292399	0.4865	0.3778	0.2667	0.0000
uid58155	0.292409	0.2381	0.1154	0.1333	0.0000
uid58069	0.292413	0.4118	0.3030	0.2571	0.0000
uid68753	0.292437	0.4286	0.2000	0.2258	0.0000
uid183004	0.292458	0.5833	0.6364	0.3636	0.0000
uid58321	0.292466	0.3478	0.2333	0.2188	0.0000
uid62961	0.292485	0.3600	0.1724	0.1951	0.0000
uid59307	0.292517	0.3846	0.2727	0.2222	0.0000
uid59207	0.292519	0.3077	0.2045	0.2581	0.0000
uid58249	0.292521	0.5000	0.4474	0.4474	0.0000
uid59055	0.292530	0.4483	0.2000	0.2400	0.0625
uid185179	0.292673	0.5294	0.4091	0.4595	0.0000
uid59089	0.292679	0.4000	0.2857	0.3000	0.0000
uid70727	0.292702	0.2222	0.0000	0.0000	0.0000
uid159671	0.292702	0.3478	0.2778	0.3077	0.0000
uid67363	0.292777	0.4167	0.3571	0.1818	0.0000
uid182933	0.292782	0.3571	0.3077	0.1818	0.0000
uid57891	0.292803	0.4615	0.2174	0.2222	0.0000
uid58141	0.292809	0.3846	0.2830	0.3148	0.0000
uid59049	0.292834	0.3333	0.2105	0.3333	0.0000
uid63401	0.292839	0.0769	0.2667	0.1667	0.0000
uid52607	0.292865	0.5128	0.2927	0.3696	0.0000
uid59215	0.292872	0.2222	0.1765	0.1515	0.0000
uid58085	0.292883	0.3043	0.2188	0.2889	0.0000
uid54249	0.292898	0.3478	0.1562	0.2333	0.0000
uid58527	0.292898	0.5333	0.2778	0.1724	0.0000
uid59057	0.292914	0.2105	0.2500	0.1818	0.0000
uid59411	0.292980	0.3000	0.0968	0.2121	0.0000
uid190704	0.292986	0.3913	0.3226	0.2581	0.0000
uid159531	0.293004	0.3000	0.2632	0.2105	0.0000
uid59429	0.293016	0.2000	0.0625	0.1500	0.0000
uid57887	0.293069	0.2400	0.2069	0.1250	0.0000
uid158699	0.293152	0.2727	0.1111	0.0500	0.0000
uid59435	0.293153	0.5556	0.5556	0.3500	0.0000
uid41935	0.293193	0.5152	0.3158	0.3182	0.0000
uid62959	0.293218	0.2222	0.2727	0.2143	0.0000
uid68445	0.293369	0.2857	0.1111	0.1111	0.0000
uid58509	0.293386	0.3636	0.1250	0.1579	0.0000
uid89381	0.293420	0.3000	0.2857	0.2500	0.0000
uid42521	0.293427	0.5000	0.4133	0.3662	0.0000
uid177516	0.293488	0.3913	0.3438	0.2353	0.0000
uid58991	0.293497	0.5122	0.3846	0.4167	0.0000
uid58427	0.293505	0.5000	0.2727	0.2000	0.0000
uid61349	0.293509	0.2500	0.2609	0.1200	0.0000
uid162187	0.293537	0.3000	0.2500	0.2600	0.0000
uid159003	0.293569	0.4118	0.2963	0.2222	0.0000
uid162133	0.293585	0.3000	0.3095	0.2128	0.0000
uid77117	0.293645	0.3256	0.2542	0.2308	0.0000
uid58705	0.293735	0.7143	0.3529	0.3077	0.0000
uid168258	0.293741	0.3333	0.2333	0.2273	0.0000
uid177517	0.293762	0.5217	0.3077	0.3333	0.0000
uid162135	0.293773	0.3913	0.2105	0.2400	0.0000
uid59033	0.293796	0.4400	0.2162	0.1944	0.0000
uid61595	0.293849	0.2500	0.0455	0.0909	0.0000
uid43725	0.293855	0.3542	0.2373	0.3542	0.0000
uid58547	0.293860	0.2609	0.1379	0.1515	0.0000
uid177713	0.293891	0.4400	0.3333	0.3514	0.0000
uid58689	0.293897	0.3889	0.2273	0.2083	0.0000
uid59433	0.293901	0.3571	0.3043	0.2222	0.0000
uid58949	0.293968	0.2308	0.1579	0.0952	0.0000
uid68745	0.293992	0.1905	0.1429	0.1818	0.0000
uid71485	0.294010	0.5000	0.2381	0.2857	0.0000
uid58269	0.294013	0.5714	0.5532	0.4878	0.0000
uid82343	0.294028	0.6053	0.2917	0.4091	0.0000
uid61643	0.294040	0.3200	0.2308	0.1935	0.0000
uid58507	0.294053	0.3636	0.1250	0.1579	0.0000
uid59253	0.294177	0.3000	0.1852	0.1667	0.0000
uid58021	0.294224	0.2667	0.2308	0.1429	0.0000
uid75113	0.294268	0.3043	0.1481	0.1613	0.0000
uid59131	0.294289	0.2000	0.1071	0.1333	0.0000
uid61647	0.294291	0.3478	0.3226	0.2500	0.0000
uid58913	0.294303	0.3043	0.1786	0.2333	0.0000
uid183114	0.294319	0.4500	0.3810	0.3200	0.0000
uid64753	0.294326	0.3750	0.3333	0.3043	0.0000
uid63403	0.294335	0.3438	0.2821	0.4375	0.0000
uid59007	0.294357	0.7000	0.3871	0.3667	0.0000
uid58349	0.294400	0.4783	0.2727	0.2895	0.0000
uid57665	0.294455	0.3158	0.1600	0.1818	0.0000
uid42155	0.294457	0.2000	0.1429	0.1250	NA
uid81783	0.294457	0.5000	0.1818	0.1786	0.0000
uid73179	0.294467	0.3462	0.2903	0.1875	0.0000
uid162199	0.294535	0.2727	0.3333	0.2258	0.0000
uid41885	0.294559	0.2381	0.2353	0.2075	0.0000
uid59293	0.294560	0.2143	0.1429	0.2000	0.0000
uid178369	0.294563	0.2000	0.1714	0.1034	0.0000
uid182928	0.294565	0.4000	0.4545	0.1765	0.0000
uid52599	0.294566	0.2400	0.2069	0.2000	0.0000
uid61603	0.294574	0.5556	0.2857	0.2759	0.0000
uid58513	0.294593	0.1111	0.0417	0.0833	0.0000
uid159685	0.294629	0.5349	0.3333	0.4082	0.0000
uid59581	0.294635	0.5185	0.4167	0.4000	0.0000
uid162027	0.294660	0.0000	0.0000	0.0000	0.0000
uid58187	0.294681	0.4242	0.2895	0.3488	0.0000
uid174152	0.294721	0.3000	0.2105	0.2105	0.0000
uid57697	0.294726	0.2143	0.1429	0.2105	0.0000
uid183339	0.294745	0.3333	0.3750	0.3043	0.0000
uid58545	0.294753	0.3077	0.2000	0.1667	0.0000
uid72795	0.294755	0.3913	0.2000	0.2308	0.0000
uid58657	0.294795	0.3500	0.3077	0.2069	0.0000
uid60161	0.294820	0.2500	0.1053	0.0870	0.0000
uid57587	0.294822	0.3000	0.2105	0.2105	0.0000
uid57595	0.294851	0.2400	0.2069	0.1250	0.0000
uid59345	0.294861	0.6000	0.2667	0.1579	0.0000
uid161927	0.294864	0.5000	0.2333	0.2903	0.0000
uid158377	0.294888	0.2941	0.2917	0.2857	0.0000
uid58459	0.294901	0.3043	0.2143	0.2000	0.0000
uid58959	0.294951	0.2667	0.2333	0.2400	0.0000
uid184076	0.294980	0.3333	0.1600	0.1600	0.0000
uid58671	0.294993	0.2727	0.2222	0.1176	0.0000
uid58681	0.295029	0.2500	0.2500	0.1250	0.0000
uid183111	0.295036	0.2941	0.2353	0.3333	0.0000
uid48815	0.295100	0.4286	0.3889	0.3871	0.0714
uid57703	0.295100	0.4333	0.1905	0.1667	0.0000
uid59155	0.295101	0.3478	0.1765	0.2500	0.0000
uid60171	0.295152	0.3939	0.2619	0.2857	0.0000
uid42613	0.295173	0.3636	0.2500	0.2667	0.0000
uid64755	0.295196	0.3043	0.2500	0.1613	0.0000
uid159665	0.295216	0.3478	0.2812	0.3043	0.0000
uid58331	0.295247	0.5000	0.3333	0.2727	0.0000
uid183110	0.295261	0.5172	0.4138	0.3000	0.0000
uid168182	0.295305	0.3571	0.0909	0.1200	0.0000
uid67323	0.295321	0.3667	0.3182	0.2653	0.0000
uid158379	0.295371	0.2941	0.2917	0.2857	0.0000
uid158381	0.295371	0.2941	0.2917	0.2727	0.0000
uid158375	0.295376	0.2941	0.2917	0.2727	0.0000
uid158383	0.295376	0.2941	0.2917	0.2857	0.0000
uid158373	0.295381	0.2941	0.2917	0.2857	0.0000
uid158531	0.295381	0.2941	0.2917	0.2857	0.0000
uid176499	0.295409	0.3000	0.2105	0.2105	0.0000
uid59397	0.295424	0.4375	0.3148	0.3111	0.0000
uid59279	0.295426	0.2941	0.2917	0.2727	0.0000
uid179383	0.295501	0.3684	0.3571	0.2778	0.0000
uid72473	0.295524	0.2609	0.3448	0.2333	0.0000
uid46085	0.295554	0.5278	0.3415	0.3864	0.0000
uid58231	0.295571	0.5000	0.3235	0.3333	0.0000
uid61617	0.295581	0.3571	0.2308	0.2414	0.0000
uid48801	0.295606	0.4286	0.3793	0.3333	0.0000
uid183109	0.295685	0.5000	0.3750	0.4231	0.0000
uid58373	0.295704	0.2632	0.3000	0.2083	0.0000
uid58845	0.295727	0.4000	0.2581	0.2903	0.0000
uid175569	0.295732	0.4000	0.1852	0.1250	0.0000
uid159539	0.295735	0.3077	0.2500	0.1935	0.0000
uid196851	0.295737	0.5000	0.4286	0.3333	0.0000
uid58405	0.295793	0.6000	0.4000	0.2222	0.0000
uid61631	0.295867	0.4286	0.2973	0.3000	0.0000
uid57709	0.295902	0.0000	0.0000	0.0000	0.0000
uid82931	0.295912	0.5741	0.3333	0.4068	0.0000
uid63159	0.295938	0.2000	0.1364	0.1562	0.0000
uid57941	0.296025	0.3810	0.1786	0.2069	0.0000
uid57865	0.296049	0.2258	0.2778	0.3429	0.0000
uid59213	0.296050	0.2000	0.2692	0.1538	0.0000
uid85495	0.296051	0.0000	0.0000	0.0000	0.0000
uid167486	0.296081	0.4167	0.4222	0.2941	0.0000
uid58771	0.296095	0.3000	0.1905	0.2353	0.0000
uid159533	0.296111	0.3333	0.2105	0.2000	0.0000
uid50539	0.296149	0.4444	0.2826	0.2766	0.0000
uid57925	0.296171	0.2308	0.3846	0.1667	0.0000
uid58739	0.296181	0.1667	0.1429	0.0833	0.0000
uid70793	0.296197	0.3824	0.3333	0.2955	0.0000
uid57767	0.296206	0.5455	0.4211	0.3600	0.0000
uid58079	0.296212	0.2727	0.0455	0.0952	0.0000
uid58981	0.296241	0.3750	0.0000	0.0909	0.0000
uid58661	0.296245	0.2632	0.3000	0.2857	0.0000
uid57759	0.296255	0.3125	0.2424	0.2000	0.0000
uid174460	0.296283	0.5641	0.3958	0.3265	0.0000
uid185759	0.296285	0.0000	0.0000	0.0000	0.0000
uid58341	0.296288	0.5000	0.2069	0.2667	0.0000
uid46647	0.296289	0.0000	0.1333	0.0667	0.0000
uid49957	0.296319	0.2500	0.2174	0.2083	0.0000
uid66301	0.296350	0.5435	0.3654	0.3684	0.0000
uid58821	0.296360	0.2609	0.1053	0.2000	0.0000
uid58267	0.296381	0.5000	0.2593	0.2759	0.0000
uid61615	0.296398	0.4800	0.3137	0.3750	0.0000
uid58515	0.296433	0.4750	0.4043	0.3000	0.0000
uid58933	0.296478	0.4000	0.2800	0.2400	0.0000
uid59233	0.296482	0.4211	0.0833	0.1212	0.0000
uid49133	0.296509	0.2500	0.3030	0.2424	0.0000
uid159535	0.296527	0.2727	0.1500	0.2500	0.0000
uid52547	0.296546	0.6000	0.4444	0.3529	0.0000
uid41317	0.296565	0.3333	0.3000	0.2400	0.0000
uid61565	0.296584	0.3333	0.3333	0.2222	0.0000
uid58095	0.296597	0.0833	0.1111	0.1000	0.0000
uid57899	0.296646	0.3333	0.2105	0.2000	0.0000
uid57615	0.296650	0.4545	0.2500	0.2812	0.0000
uid60837	0.296653	0.1429	0.1176	0.1053	0.0000
uid159857	0.296672	0.0000	0.0769	0.0769	0.0000
uid58389	0.296674	0.5814	0.4222	0.3200	0.0000
uid58043	0.296678	0.2353	0.2727	0.3043	0.0000
uid162029	0.296687	0.0000	0.0000	0.0000	0.0000
uid161945	0.296712	0.3333	0.3333	0.2222	0.0000
uid196850	0.296716	0.5000	0.3333	0.2857	0.0000
uid57617	0.296719	0.2941	0.1481	0.1250	0.0000
uid59013	0.296751	0.5882	0.6875	0.4706	0.0000
uid58715	0.296770	0.4516	0.3922	0.3800	0.0000
uid58387	0.296782	0.3704	0.3243	0.2250	0.0000
uid197171	0.296795	0.1053	0.1333	0.1053	0.0000
uid55403	0.296842	0.0909	0.0625	0.0526	0.0000
uid158859	0.296868	0.3333	0.1429	0.1515	0.0000
uid57609	0.296886	0.4000	0.3200	0.3077	0.0000
uid158055	0.296939	0.4000	0.3333	0.2500	0.0000
uid156977	0.296963	0.5000	0.4000	0.2000	0.0000
uid186548	0.296975	0.0000	0.0714	0.0714	0.0000
uid72479	0.296977	0.1429	0.1429	0.1818	0.0000
uid60487	0.297087	0.4286	0.2667	0.3125	0.0000
uid58295	0.297119	0.0625	0.1053	0.1500	0.0000
uid158065	0.297136	0.3333	0.3333	0.2222	0.0000
uid58805	0.297144	0.2778	0.2692	0.2083	0.0000
uid66307	0.297181	0.3214	0.1667	0.1951	0.0000
uid158063	0.297241	0.4000	0.3333	0.2500	0.0000
uid43467	0.297265	0.4490	0.2833	0.3548	0.0000
uid86885	0.297347	0.3810	0.3200	0.3200	0.0000
uid158053	0.297353	0.3333	0.3333	0.2222	0.0000
uid193710	0.297427	0.3684	0.3333	0.2593	0.0000
uid58733	0.297469	0.3810	0.3448	0.3333	0.0000
uid59223	0.297473	0.3684	0.2400	0.2143	0.0000
uid162511	0.297473	0.5000	0.4375	0.3750	0.0000
uid194120	0.297473	0.2000	0.3125	0.2000	0.0000
uid66331	0.297512	0.3913	0.2857	0.3000	0.0000
uid58087	0.297518	0.2941	0.1905	0.2500	0.0000
uid158051	0.297565	0.4000	0.3333	0.2500	0.0000
uid57655	0.297569	0.4138	0.2973	0.3333	0.0000
uid58447	0.297573	0.4400	0.3214	0.3125	0.0000
uid183002	0.297593	0.4615	0.3333	0.2692	0.0000
uid58385	0.297621	0.4828	0.4524	0.3023	0.0000
uid83613	0.297636	0.4000	0.4286	0.4062	0.0000
uid205541	0.297640	0.3902	0.2857	0.2766	0.0000
uid51635	0.297697	0.4815	0.2424	0.2727	0.0000
uid173371	0.297764	0.0000	0.0000	0.0000	0.0000
uid61563	0.297764	0.3750	0.1379	0.1613	0.0000
uid184831	0.297770	NA	NA	NA	NA
uid162161	0.297800	0.3684	0.2683	0.3333	0.0000
uid57735	0.297831	0.5357	0.4167	0.4737	0.0000
uid57633	0.297847	0.3750	0.0000	0.1818	0.2000
uid205256	0.297888	0.2941	0.1905	0.2500	0.0000
uid170535	0.297918	0.4000	0.2963	0.2759	0.0000
uid62461	0.297955	0.0000	0.0000	0.0000	0.0000
uid49531	0.297963	0.2000	0.1000	0.0909	0.0000
uid62947	0.297974	0.4694	0.3385	0.3385	0.0000
uid63345	0.298022	0.4643	0.4194	0.3750	0.0000
uid50551	0.298030	0.2667	0.0455	0.0870	0.0000
uid74393	0.298036	0.5625	0.3714	0.3636	0.0000
uid58861	0.298046	0.2500	0.0625	0.0625	0.0000
uid58667	0.298074	0.2308	0.0714	0.1364	0.0000
uid57931	0.298123	0.5455	0.4583	0.4082	0.0000
uid58731	0.298168	0.4667	0.3333	0.4286	0.0000
uid58209	0.298179	0.4211	0.3200	0.3077	0.0000
uid68689	0.298270	0.5400	0.3810	0.4182	0.0000
uid68321	0.298319	0.2000	0.0833	0.1000	0.0000
uid62243	0.298342	0.3556	0.2927	0.3878	0.0000
uid168183	0.298355	0.3158	0.2222	0.2069	0.0000
uid57815	0.298362	0.4286	0.2708	0.2979	0.0000
uid66391	0.298369	0.4118	0.2500	0.2292	0.0000
uid58007	0.298370	0.3830	0.3182	0.3673	0.0000
uid58161	0.298378	0.4000	0.0000	0.2222	0.0000
uid58937	0.298435	0.3462	0.2400	0.2000	0.0000
uid66299	0.298436	0.5500	0.4600	0.4651	0.0000
uid82369	0.298455	0.6000	0.0000	0.2727	0.0000
uid158045	0.298502	0.3333	0.0000	0.1818	0.0000
uid41019	0.298524	0.0909	0.1176	0.0500	0.0000
uid68443	0.298557	0.2258	0.1053	0.1628	0.0000
uid49953	0.298561	0.3462	0.2162	0.2439	0.0000
uid162149	0.298565	0.3929	0.3056	0.3438	0.0000
uid162013	0.298644	0.0000	0.0714	0.0769	0.0000
uid58801	0.298699	0.2857	0.0000	0.1538	0.0000
uid62925	0.298700	0.4815	0.3492	0.3889	0.0000
uid170534	0.298705	0.4444	0.3704	0.3462	0.0000
uid89383	0.298709	0.3750	0.0000	0.1818	0.0000
uid58063	0.298715	0.2857	0.4000	0.2000	0.0000
uid62923	0.298731	0.5319	0.4717	0.4200	0.0000
uid83615	0.298797	0.5714	0.4474	0.4000	0.0000
uid168256	0.298824	0.0000	0.0000	0.0000	0.0000
uid66847	0.298828	0.4167	0.3077	0.1515	0.0000
uid58813	0.298842	0.3077	0.1892	0.1667	0.0000
uid58211	0.298854	0.4500	0.4000	0.3125	0.0000
uid86653	0.298893	0.3333	0.0000	0.1818	0.0000
uid86659	0.298905	0.3333	0.0000	0.1818	0.0000
uid86655	0.298906	0.3333	0.0000	0.1818	0.0000
uid86657	0.298907	0.3333	0.0000	0.1818	0.0000
uid58737	0.299007	0.4286	0.3023	0.2667	0.0000
uid58641	0.299019	0.4595	0.3571	0.2857	0.0000
uid158057	0.299036	0.4000	0.3333	0.2500	0.0000
uid73963	0.299045	0.1667	0.0000	0.0000	0.0000
uid88067	0.299046	0.3333	0.0000	0.1818	0.0000
uid59137	0.299110	0.4167	0.3846	0.2500	0.0000
uid62105	0.299115	0.4444	0.2903	0.2571	0.0000
uid197180	0.299156	0.4286	0.3077	0.0833	0.0000
uid197182	0.299164	0.4286	0.2000	0.3125	0.0000
uid175469	0.299196	0.0000	0.0000	0.0000	0.0000
uid57851	0.299209	0.0000	0.0000	0.0000	0.0000
uid55259	0.299227	0.2941	0.1875	0.1667	0.0000
uid59009	0.299233	0.4615	0.4706	0.4062	0.0000
uid158161	0.299234	0.2857	0.4000	0.2222	0.0000
uid158357	0.299248	0.2857	0.4000	0.2222	0.0000
uid42523	0.299256	0.5000	0.3636	0.2917	0.0000
uid165871	0.299271	0.4103	0.4468	0.3929	0.0000
uid58961	0.299277	0.4286	0.0000	0.1818	0.0000
uid194119	0.299327	0.1667	0.0455	0.1053	0.0000
uid158159	0.299327	0.5000	0.0000	0.2000	0.0000
uid189952	0.299385	0.3889	0.2593	0.1481	0.0000
uid201037	0.299403	0.5200	0.4182	0.3673	0.0000
uid159541	0.299416	0.3784	0.3684	0.3750	0.0000
uid70839	0.299425	0.4286	0.0000	0.2500	0.0000
uid183003	0.299434	0.5263	0.3913	0.3333	0.0000
uid164779	0.299434	0.1000	0.1111	0.0909	0.0000
uid88063	0.299440	0.2000	0.0000	0.1429	0.0000
uid183006	0.299443	0.4500	0.4545	0.3333	0.0000
uid158043	0.299513	0.2857	0.0000	0.0000	0.0000
uid198768	0.299535	0.0000	0.0000	0.0000	0.0000
uid58099	0.299565	0.5000	0.4792	0.4255	0.0000
uid59353	0.299579	0.3684	0.2632	0.2609	0.0000
uid58167	0.299586	0.4211	0.3913	0.3478	0.0000
uid162509	0.299600	0.4483	0.3030	0.2222	0.0000
uid81083	0.299623	0.1111	0.0000	0.0833	0.0000
uid170612	0.299623	0.1000	0.0714	0.0588	0.0000
uid63399	0.299629	0.2778	0.1200	0.0909	0.0000
uid58383	0.299670	0.4839	0.4048	0.2927	0.0000
uid58921	0.299678	0.6250	0.5143	0.4651	0.0588
uid168379	0.299732	0.4839	0.3684	0.2500	0.0000
uid158855	0.299740	0.5000	0.3947	0.4286	0.0000
uid62909	0.299770	0.3409	0.2979	0.3600	0.0000
uid60727	0.299778	0.0000	0.0714	0.0714	0.0000
uid81081	0.299795	0.4615	0.3469	0.2692	0.0000
uid58027	0.299803	0.3333	0.0000	0.2500	0.0000
uid86751	0.299822	0.3333	0.0000	0.0000	0.0000
uid59301	0.299845	0.2500	0.0000	0.2308	0.0000
uid58047	0.299867	0.5238	0.3077	0.3400	0.0000
uid176364	0.299880	0.4286	0.2759	0.2250	0.0000
uid58159	0.299887	0.0000	0.0000	0.1250	0.0000
uid59217	0.299890	0.2143	0.2000	0.2000	0.0000
uid57733	0.299898	0.5250	0.4286	0.3462	0.0000
uid57967	0.299907	0.4737	0.4186	0.3600	0.0000
uid158857	0.299916	0.5172	0.4054	0.4286	0.0000
uid58859	0.299945	0.3571	0.3077	0.2273	0.0000
uid59387	0.299949	0.3750	0.3056	0.3571	0.0000
uid88069	0.299983	0.3333	0.0000	0.1818	0.0000
uid182930	0.299999	0.3077	0.2308	0.2500	0.0000
uid58305	0.300003	0.0000	0.0000	0.0000	0.0000
uid182932	0.300017	0.3750	0.3333	0.3158	0.0000
uid58431	0.300023	0.5238	0.3214	0.2857	0.0000
uid57823	0.300049	0.4889	0.3265	0.2979	0.0000
uid82367	0.300058	0.0000	0.0000	0.0000	0.0000
uid77119	0.300063	0.5238	0.3000	0.3871	0.0000
uid184011	0.300069	0.3810	0.2667	0.2414	0.0000
uid57707	0.300092	0.0000	0.0000	0.0000	0.0000
uid175779	0.300122	0.1333	0.1111	0.1579	0.0000
uid73585	0.300158	0.2308	0.2500	0.1905	0.0000
uid183113	0.300200	0.3571	0.3500	0.2609	0.0000
uid161961	0.300227	0.3529	0.2400	0.2000	0.0000
uid183112	0.300281	0.4737	0.5263	0.2759	0.0000
uid59251	0.300312	0.4231	0.2121	0.2353	0.0000
uid156845	0.300343	0.6000	0.0000	0.2222	0.0000
uid58639	0.300345	0.5641	0.3333	0.3778	0.0000
uid59419	0.300387	0.4091	0.1515	0.2812	0.0000
uid171995	0.300400	0.4688	0.3750	0.2703	0.0000
uid173372	0.300418	0.0000	0.0000	0.0000	0.0000
uid58799	0.300455	0.4286	0.0000	0.1818	0.0000
uid74025	0.300455	0.4444	0.2647	0.2778	0.0000
uid58183	0.300472	0.3333	0.2105	0.1818	0.0000
uid57951	0.300493	0.0000	0.0000	0.0000	0.0000
uid58363	0.300518	0.2500	0.1250	0.1905	0.0000
uid58873	0.300528	0.5000	0.4324	0.3939	0.0000
uid78933	0.300540	0.3529	0.3158	0.3478	0.0000
uid162009	0.300547	0.4615	0.2683	0.2683	0.0000
uid57645	0.300564	0.4118	0.2000	0.2000	0.0000
uid183008	0.300567	0.5000	0.2857	0.2667	0.0000
uid59061	0.300617	0.2857	0.3659	0.2647	0.0000
uid81775	0.300681	0.2692	0.3056	0.2571	0.0000
uid42975	0.300693	0.4762	0.3000	0.2667	0.0000
uid81627	0.300724	0.5556	0.4857	0.3182	0.0000
uid53037	0.300741	0.5238	0.2727	0.2857	0.0000
uid59161	0.300746	0.0000	0.0000	0.0000	0.0000
uid162203	0.300754	0.4167	0.1613	0.2812	0.0000
uid59371	0.300756	0.0000	0.0000	0.0000	0.0000
uid58425	0.300774	0.3611	0.3158	0.3696	0.0000
uid59187	0.300775	0.1538	0.2222	0.1429	0.0000
uid193704	0.300794	0.4839	0.3500	0.2368	0.0000
uid48809	0.300820	0.2000	0.0714	0.1538	0.0000
uid46181	0.300842	0.2500	0.1579	0.0800	0.0000
uid89389	0.300862	0.3824	0.3421	0.3778	0.0000
uid203393	0.300899	0.5435	0.4043	0.4444	0.0588
uid58123	0.300938	0.2500	0.0000	0.1818	0.0000
uid58615	0.300953	0.5200	0.3636	0.3438	0.0000
uid46253	0.300958	0.4054	0.3333	0.2449	0.0000
uid158039	0.300981	0.6667	0.2000	0.3000	0.0000
uid162107	0.301003	0.1667	0.0909	0.1429	0.0000
uid57849	0.301014	0.2727	0.1538	0.1111	0.0000
uid58679	0.301022	0.4444	0.2692	0.2222	0.0000
uid159869	0.301044	0.3529	0.3143	0.3256	0.0000
uid158853	0.301057	0.5000	0.4054	0.4167	0.0000
uid53371	0.301104	0.4688	0.3000	0.2727	0.0000
uid176370	0.301107	0.5532	0.3636	0.3191	0.0000
uid59025	0.301154	0.4737	0.5000	0.2857	0.0000
uid57623	0.301250	0.4000	0.3611	0.3778	0.0000
uid61575	0.301256	0.5714	0.2667	0.2222	0.0000
uid159519	0.301268	0.0000	0.0000	0.0000	0.0000
uid58075	0.301272	0.4468	0.4182	0.3729	0.0000
uid58025	0.301273	0.4348	0.2759	0.3548	0.0000
uid57593	0.301295	0.3947	0.2917	0.2553	0.0000
uid58011	0.301353	0.4615	0.1429	0.2273	0.0000
uid59355	0.301363	0.3636	0.2941	0.3256	0.0000
uid173373	0.301376	0.0000	0.0000	0.0000	0.0000
uid198767	0.301377	0.0000	0.0000	0.0000	0.0000
uid46943	0.301379	0.5000	0.4054	0.3590	0.0000
uid62265	0.301384	0.4211	0.3200	0.2222	0.0000
uid46839	0.301385	0.5000	0.3889	0.3514	0.0000
uid78143	0.301418	0.4091	0.1667	0.2000	0.0000
uid57803	0.301434	0.3636	0.3182	0.3333	0.0000
uid183115	0.301441	0.2941	0.2917	0.3750	0.0000
uid58521	0.301459	0.3667	0.3714	0.2791	0.0000
uid53251	0.301472	0.3889	0.1034	0.1613	0.0000
uid67351	0.301479	0.5366	0.3913	0.4894	0.0000
uid61645	0.301481	0.0000	0.0000	0.0000	0.0000
uid61247	0.301495	0.5161	0.5143	0.3611	0.0667
uid61601	0.301497	0.3158	0.2727	0.3500	0.0000
uid58081	0.301501	0.5106	0.3478	0.3878	0.0000
uid68687	0.301510	0.0000	0.0000	0.0000	0.0000
uid59241	0.301532	0.4828	0.3889	0.3824	0.0000
uid165873	0.301599	0.2857	0.0833	0.1250	0.0000
uid59015	0.301601	0.5161	0.4474	0.3824	0.0000
uid159871	0.301625	0.4348	0.4545	0.3667	0.0000
uid57927	0.301625	0.4348	0.4545	0.3667	0.0000
uid183485	0.301626	0.2609	0.2632	0.2647	0.0000
uid83617	0.301633	0.4091	0.4375	0.3448	0.0000
uid193717	0.301650	0.1667	0.1000	0.0000	0.0000
uid48999	0.301653	0.4000	0.3404	0.3400	0.0000
uid58133	0.301739	0.1538	0.0526	0.0667	0.0000
uid71131	0.301779	0.5185	0.4286	0.3939	0.0000
uid57937	0.301795	0.6170	0.4130	0.4400	0.0556
uid162105	0.301814	0.2308	0.0769	0.0667	0.0000
uid46083	0.301875	0.3043	0.1667	0.1333	0.0000
uid58729	0.301876	0.4634	0.2941	0.2449	0.0000
uid58355	0.301883	0.6000	0.5111	0.4400	0.0625
uid175777	0.301922	0.4348	0.3226	0.4000	0.0000
uid77127	0.301931	0.1250	0.0909	0.1000	0.0000
uid59183	0.301958	0.2105	0.1154	0.1923	0.0000
uid58243	0.301992	0.4000	0.2222	0.2222	0.0000
uid183341	0.302000	0.3529	0.1667	0.1765	0.0000
uid162041	0.302017	0.4286	0.2222	0.2857	0.0000
uid61597	0.302077	0.3871	0.3056	0.3235	0.0000
uid162023	0.302092	0.1538	0.0833	0.1000	0.0000
uid63627	0.302122	0.1818	0.0667	0.0625	0.0000
uid58611	0.302171	0.0909	0.0526	0.0667	0.0000
uid176498	0.302173	0.4688	0.3333	0.4286	0.0000
uid193764	0.302174	0.0000	0.0000	0.0000	0.0000
uid58763	0.302174	0.2143	0.1250	0.0952	0.0000
uid186598	0.302183	0.2857	0.1667	0.1333	0.0000
uid58019	0.302191	0.5000	0.3939	0.3226	0.0000
uid58163	0.302212	0.3600	0.2593	0.2778	0.0000
uid191340	0.302280	0.0833	0.0476	0.0455	0.0000
uid58699	0.302289	0.4524	0.4808	0.3333	0.0000
uid171260	0.302340	0.6136	0.5116	0.4894	0.0588
uid158171	0.302354	0.3333	0.0455	0.0952	0.0000
uid55727	0.302371	0.1429	0.2273	0.2105	0.0000
uid58857	0.302374	0.4444	0.2000	0.1333	0.0000
uid57773	0.302387	0.0000	0.0000	0.0000	0.0000
uid58603	0.302443	0.3333	0.2414	0.2500	0.0000
uid59319	0.302473	0.5185	0.4118	0.3636	0.0000
uid58501	0.302493	0.3333	0.2083	0.1818	0.0000
uid41601	0.302629	0.4872	0.4510	0.3913	0.0000
uid58173	0.302629	0.3333	0.1667	0.1667	0.0000
uid171829	0.302631	0.1667	0.1429	0.1250	0.0000
uid57725	0.302634	0.4286	0.3721	0.2927	0.0000
uid57969	0.302649	0.4286	0.4167	0.3182	0.0000
uid58723	0.302671	0.6341	0.4889	0.5227	0.0000
uid68749	0.302676	0.4737	0.3721	0.2979	0.0000
uid173370	0.302684	0.0000	0.0000	0.0000	0.0000
uid61607	0.302692	0.2222	0.1111	0.2500	0.0000
uid184079	0.302694	0.3333	0.2308	0.1765	0.0000
uid58013	0.302752	0.2500	0.1250	0.1250	0.0000
uid58401	0.302774	0.1667	0.2000	0.2500	0.0000
uid59105	0.302844	0.2500	0.0909	0.0909	0.0000
uid51367	0.302863	0.1053	0.0690	0.2308	0.0000
uid59143	0.302870	0.4000	0.3333	0.1818	0.0000
uid59209	0.302895	0.3889	0.2500	0.2174	0.0000
uid182483	0.302897	0.1429	0.1000	0.1111	0.0000
uid58765	0.302926	0.4688	0.3611	0.4667	0.0000
uid58651	0.302941	0.5435	0.4082	0.4130	0.0000
uid66305	0.302941	0.1667	0.0455	0.0870	0.0000
uid46345	0.302959	0.2500	0.2424	0.2308	0.0000
uid188480	0.302976	0.5278	0.5000	0.3922	0.0625
uid58371	0.303009	0.4048	0.3774	0.2963	0.0000
uid82347	0.303021	0.6000	0.4444	0.4776	0.0000
uid59051	0.303022	0.3043	0.1351	0.1724	0.0000
uid183337	0.303041	0.4444	0.3000	0.1818	0.0000
uid58907	0.303090	0.3846	0.2581	0.2778	0.0000
uid184342	0.303100	0.4054	0.4286	0.3478	0.0000
uid167583	0.303112	0.6279	0.5111	0.4510	0.0625
uid59127	0.303113	0.3125	0.1200	0.1429	0.0000
uid68057	0.303126	0.4571	0.3611	0.2979	0.0000
uid41533	0.303148	0.1250	0.1000	0.1111	0.0000
uid57953	0.303167	0.4250	0.3542	0.3137	0.0000
uid57869	0.303171	0.2000	0.1176	0.1304	0.0000
uid170940	0.303193	0.4516	0.3514	0.2955	0.0000
uid198526	0.303229	0.4000	0.2258	0.1600	0.0000
uid173858	0.303238	0.4474	0.3469	0.2745	0.0000
uid62937	0.303246	0.5517	0.4571	0.3871	0.0000
uid58205	0.303258	0.4000	0.2500	0.2308	0.0000
uid184343	0.303399	0.2222	0.2500	0.2286	0.0667
uid58499	0.303423	0.2667	0.0769	0.0667	0.0000
uid162113	0.303434	0.5385	0.4130	0.3333	0.0000
uid58245	0.303491	0.2000	0.1250	0.1111	0.0000
uid62225	0.303550	0.4231	0.2258	0.2424	0.0000
uid158679	0.303555	0.4545	0.3421	0.4333	0.0000
uid58809	0.303561	0.2000	0.1250	0.1304	0.0000
uid58073	0.303567	0.4681	0.3898	0.3684	0.0000
uid46661	0.303580	0.4000	0.2581	0.2000	0.0000
uid58169	0.303590	0.4545	0.2069	0.2333	0.0000
uid190222	0.303600	0.4667	0.3611	0.4815	0.0000
uid183007	0.303646	0.3077	0.4375	0.1875	0.0000
uid57647	0.303716	0.3125	0.0476	0.2222	0.0000
uid87037	0.303726	0.6400	0.4464	0.5098	0.1176
uid184822	0.303781	0.4571	0.4545	0.3250	0.0000
uid162739	0.303793	0.4848	0.3421	0.4516	0.0000
uid58987	0.303808	0.3846	0.2286	0.2188	0.0000
uid205052	0.303823	0.2000	0.1667	0.1579	0.0000
uid51505	0.303851	0.2667	0.2000	0.1364	0.0000
uid59027	0.303878	0.4000	0.3500	0.1739	0.0000
uid50545	0.303882	0.4138	0.2955	0.2667	0.0000
uid175904	0.303956	0.2222	0.0833	0.1000	0.1429
uid59079	0.304049	0.4000	0.1026	0.1875	0.0000
uid58735	0.304053	0.5532	0.4043	0.4490	0.0000
uid57843	0.304069	0.6047	0.5111	0.4565	0.0588
uid61245	0.304097	0.1667	0.2000	0.2308	0.1250
uid68707	0.304100	0.1429	0.0909	0.2222	0.0000
uid182934	0.304117	0.3333	0.3000	0.3125	0.0000
uid58107	0.304117	0.0000	0.0000	0.0000	0.0000
uid46803	0.304232	0.4167	0.3333	0.2222	0.0000
uid49485	0.304304	0.3667	0.3333	0.2250	0.0000
uid158685	0.304310	0.4688	0.3529	0.4643	0.0000
uid158677	0.304322	0.4839	0.3333	0.4643	0.0000
uid162055	0.304326	0.5778	0.4565	0.4255	0.0588
uid57591	0.304326	0.6154	0.5000	0.4717	0.0556
uid58769	0.304337	0.5490	0.4000	0.3333	0.0000
uid161973	0.304344	0.1111	0.0000	0.0000	0.0000
uid58113	0.304393	0.4400	0.3824	0.2963	0.0000
uid162053	0.304442	0.2000	0.1667	0.1579	0.0000
uid59227	0.304462	0.0000	0.0000	0.0000	0.0000
uid58189	0.304482	0.5455	0.2188	0.2414	0.0000
uid58275	0.304493	0.2759	0.2500	0.1892	0.0000
uid182733	0.304496	0.5500	0.3478	0.3571	0.0000
uid61593	0.304504	0.3871	0.3158	0.3333	0.0000
uid61581	0.304600	0.0000	0.0000	0.0769	0.0000
uid58957	0.304635	0.5676	0.4375	0.3778	0.0000
uid58697	0.304652	0.4565	0.3922	0.3273	0.0000
uid58291	0.304712	0.2381	0.2500	0.1290	0.0000
uid61637	0.304715	0.4412	0.3889	0.4286	0.0000
uid46801	0.304723	0.2500	0.1667	0.2667	0.0000
uid162089	0.304736	0.5000	0.4255	0.3061	0.0000
uid58967	0.304752	0.2500	0.1176	0.1765	0.0000
uid58369	0.304755	0.4318	0.3818	0.3091	0.0000
uid58701	0.304779	0.4783	0.3529	0.2982	0.0000
uid59265	0.304787	0.2593	0.2667	0.2188	0.0000
uid49725	0.304789	0.3333	0.1538	0.1333	0.0000
uid58071	0.304798	0.2500	0.1429	0.1250	0.0000
uid58361	0.304805	0.2353	0.2273	0.2273	0.0000
uid59129	0.304852	0.1667	0.1818	0.1818	0.0000
uid68741	0.304869	0.0000	0.0000	0.0000	0.0000
uid162001	0.304903	0.2727	0.0833	0.0714	0.0000
uid66303	0.304913	0.5319	0.4510	0.4423	0.0000
uid196598	0.304945	0.5435	0.4000	0.3061	0.0000
uid59403	0.304972	0.3600	0.2121	0.3077	0.0000
uid188115	0.304995	0.0000	0.0000	0.0000	0.0000
uid58595	0.305013	0.0909	0.0833	0.0000	0.0000
uid58375	0.305017	0.1538	0.0625	0.0909	0.0000
uid41287	0.305071	0.1429	0.0000	0.0000	0.0000
uid58319	0.305084	0.0000	0.0000	0.0000	0.0000
uid49469	0.305181	0.4667	0.2500	0.2593	0.0000
uid58419	0.305226	0.2727	0.2667	0.3103	0.0000
uid58625	0.305293	0.2632	0.1724	0.0769	0.0000
uid58323	0.305438	0.0000	0.0000	0.0909	0.0000
uid58599	0.305455	0.5882	0.3243	0.3265	0.0000
uid58177	0.305465	0.4500	0.2609	0.2692	0.0000
uid57977	0.305480	0.5455	0.4255	0.3000	0.0000
uid59101	0.305492	0.2308	0.5333	0.2667	0.0000
uid181998	0.305554	0.1667	0.0833	0.0000	0.0000
uid57643	0.305621	0.2000	0.1429	0.1176	0.0000
uid58909	0.305679	0.4565	0.3846	0.3214	0.0000
uid159693	0.305716	0.6000	0.4595	0.4048	0.0000
uid58139	0.305723	0.5000	0.2791	0.3500	0.0000
uid59271	0.305723	0.4667	0.3714	0.4583	0.0000
uid161999	0.305773	0.3333	0.1429	0.1429	0.0000
uid47087	0.305773	0.2727	0.1667	0.1333	0.0000
uid168320	0.305780	0.6667	0.3871	0.3333	0.0000
uid58059	0.305805	0.2857	0.2222	0.2000	0.0000
uid58811	0.305851	0.1818	0.0000	0.0000	0.0000
uid83161	0.305854	0.5000	0.3913	0.4167	0.0000
uid83123	0.305859	0.5000	0.3590	0.4667	0.0000
uid89379	0.305876	0.1000	0.0833	0.0000	0.0000
uid68747	0.305879	0.6809	0.4894	0.4600	0.0000
uid89373	0.305912	0.1000	0.0833	0.0000	0.0000
uid58467	0.305940	0.2800	0.2333	0.2222	0.0000
uid57945	0.305955	0.5111	0.4681	0.3265	0.0000
uid198830	0.305963	0.5676	0.4848	0.4651	0.0000
uid59367	0.305964	0.4444	0.2800	0.3043	0.0000
uid57597	0.306029	0.5135	0.4545	0.4419	0.0000
uid57993	0.306057	0.2000	0.0769	0.0000	0.0000
uid174512	0.306060	0.3333	0.3571	0.4286	0.0000
uid198829	0.306077	0.5135	0.4545	0.4419	0.0000
uid58039	0.306107	0.2857	0.2500	0.2143	0.0000
uid58175	0.306117	0.3077	0.1111	0.1053	0.0000
uid46679	0.306140	0.2857	0.0714	0.0833	0.0000
uid62921	0.306148	0.4333	0.3235	0.3250	0.0000
uid57853	0.306263	0.1111	0.0909	0.0667	0.0000
uid57933	0.306305	0.2500	0.1111	0.1111	0.0000
uid41333	0.306343	0.5294	0.4500	0.5000	0.0000
uid58617	0.306345	0.3030	0.2051	0.3409	0.0000
uid58303	0.306350	0.4667	0.3673	0.3509	0.0000
uid159955	0.306360	0.5806	0.3421	0.3902	0.0000
uid59405	0.306399	0.1667	0.2500	0.2500	0.0000
uid58127	0.306399	0.2308	0.2353	0.1667	0.0000
uid59041	0.306478	0.2222	0.0909	0.1304	0.0000
uid59083	0.306482	0.4412	0.3514	0.4444	0.0000
uid162173	0.306522	0.5581	0.4286	0.3000	0.0000
uid58777	0.306531	0.3846	0.2941	0.3333	0.0000
uid195459	0.306651	0.4848	0.3611	0.3333	0.0000
uid59291	0.306654	0.4167	0.2857	0.3500	0.0000
uid57745	0.306655	0.2308	0.3000	0.3846	0.0000
uid58129	0.306658	0.3571	0.1000	0.1176	0.0000
uid50119	0.306670	0.3438	0.3421	0.3333	0.0000
uid59185	0.306694	0.1818	0.2222	0.0952	0.0000
uid183338	0.306742	0.4000	0.3684	0.2857	0.0000
uid58479	0.306745	0.2778	0.1212	0.1290	0.0000
uid58627	0.306763	0.5581	0.4468	0.3830	0.0000
uid58631	0.306787	0.5135	0.3750	0.4043	0.0000
uid62131	0.306850	0.1000	0.1667	0.0769	0.0000
uid190882	0.306870	0.0000	0.0000	0.0000	0.0000
uid46251	0.306889	0.0000	0.0000	0.0000	0.0000
uid70791	0.306899	0.2667	0.1818	0.2353	0.0000
uid197202	0.306950	0.5854	0.4792	0.4222	0.0000
uid40659	0.306988	0.5667	0.3784	0.3415	0.0000
uid57833	0.307038	0.3529	0.2105	0.0909	0.0000
uid58473	0.307063	0.3529	0.3333	0.1923	0.0000
uid184078	0.307067	0.6667	0.5000	0.4783	0.0000
uid205540	0.307125	0.3548	0.2308	0.3182	0.0000
uid46989	0.307135	0.5000	0.5000	0.5833	0.0000
uid58999	0.307146	0.0000	0.0000	0.0000	0.0000
uid66323	0.307158	0.3103	0.3333	0.3696	0.0000
uid189950	0.307171	0.1429	0.1429	0.1875	0.0000
uid59275	0.307192	0.5217	0.5000	0.3400	0.0000
uid189951	0.307246	0.5000	0.3000	0.2000	0.0000
uid168996	0.307260	0.5349	0.4667	0.3061	0.0000
uid183340	0.307283	0.4167	0.4615	0.2778	0.0000
uid158693	0.307285	0.4783	0.3958	0.3922	0.1053
uid62245	0.307343	0.6538	0.3333	0.2963	0.0000
uid59231	0.307362	0.4286	0.3529	0.4000	0.0833
uid59243	0.307430	0.3750	0.3243	0.3000	0.0000
uid57589	0.307443	0.1250	0.0000	0.0000	0.0000
uid66601	0.307444	0.2857	0.0476	0.0769	0.0000
uid58693	0.307446	0.1111	0.0909	0.0000	0.0000
uid162087	0.307465	0.3750	0.1538	0.1176	0.0000
uid60723	0.307485	0.5263	0.2963	0.3333	0.0000
uid68691	0.307505	0.4286	0.0769	0.0909	0.0000
uid168665	0.307508	0.4286	0.0769	0.1000	0.0000
uid41819	0.307553	0.3667	0.2121	0.2444	0.0000
uid81439	0.307597	0.3913	0.1875	0.2258	0.0000
uid197154	0.307605	0.3000	0.0952	0.1765	0.0000
uid159657	0.307626	0.3793	0.2188	0.2558	0.0000
uid59179	0.307691	0.2308	0.1429	0.0741	0.0000
uid158173	0.307742	0.4783	0.2414	0.2759	0.0000
uid170255	0.307758	0.2222	0.1429	0.1250	0.0000
uid162097	0.307766	0.2000	0.0833	0.0357	0.0000
uid46841	0.307770	0.5000	0.2857	0.2857	0.0000
uid180867	0.307793	0.4444	0.3243	0.2683	0.0000
uid60859	0.307855	0.3333	0.0769	0.1111	0.0000
uid59029	0.307901	0.5278	0.4048	0.3696	0.0000
uid165185	0.307903	0.5714	0.4583	0.3673	0.0556
uid57635	0.307914	0.1818	0.2857	0.3846	0.0000
uid158369	0.307956	0.5385	0.4091	0.4091	0.0000
uid49533	0.307960	0.4118	0.2500	0.2667	0.0000
uid58131	0.307992	0.1667	0.2000	0.1250	0.0000
uid61599	0.307993	0.3462	0.2703	0.2195	0.0000
uid57607	0.308082	0.4118	0.0588	0.1304	0.0000
uid62103	0.308091	0.3333	0.2308	0.1667	0.0000
uid81629	0.308103	0.1905	0.1923	0.1200	0.0000
uid161097	0.308122	0.3000	0.1538	0.1250	0.0000
uid58553	0.308175	0.5333	0.4000	0.4444	0.0000
uid61609	0.308182	0.2000	0.1000	0.0000	0.0000
uid52781	0.308225	0.3429	0.3590	0.2195	0.0000
uid49487	0.308230	0.4000	0.2727	0.4211	0.0000
uid58989	0.308269	0.3462	0.2581	0.3030	0.0000
uid45927	0.308284	0.2000	0.0667	0.1000	0.0000
uid58213	0.308376	0.3750	0.3056	0.3077	0.0667
uid58135	0.308378	0.2727	0.2069	0.3030	0.0000
uid57915	0.308380	0.3250	0.2632	0.2381	0.1000
uid58891	0.308450	0.5000	0.4211	0.4706	0.0833
uid50331	0.308510	0.1875	0.1600	0.1538	0.0000
uid158071	0.308512	0.5000	0.4600	0.3469	0.0000
uid58939	0.308518	0.0000	0.0000	0.0000	0.0000
uid42519	0.308534	0.4634	0.3750	0.4255	0.1053
uid59163	0.308555	0.1000	0.0769	0.0769	0.0000
uid41729	0.308557	0.1053	0.0370	0.0769	0.0000
uid159875	0.308719	0.2000	0.0667	0.1000	0.0000
uid59195	0.308755	0.1667	0.0000	0.0588	0.0000
uid197193	0.308901	0.2727	0.2143	0.1176	0.0000
uid57897	0.308918	0.3333	0.1875	0.1429	0.0000
uid172628	0.308953	0.1818	0.0833	0.0000	0.0000
uid59095	0.308964	0.2941	0.2692	0.1739	0.0000
uid58831	0.308970	0.4375	0.3000	0.3182	0.0625
uid46231	0.309039	0.2308	0.0769	0.0667	0.0000
uid73771	0.309076	0.3000	0.2000	0.1765	0.0000
uid58917	0.309082	0.4194	0.2439	0.2955	0.0667
uid67387	0.309093	0.3125	0.1250	0.2000	0.0000
uid58061	0.309111	0.4286	0.1429	0.0909	0.1429
uid59249	0.309179	0.3793	0.2857	0.3056	0.0000
uid58755	0.309189	0.4706	0.3333	0.3000	0.0000
uid181997	0.309202	0.2857	0.1667	0.0714	0.0000
uid162193	0.309206	0.3077	0.2571	0.2195	0.0000
uid58535	0.309214	0.5556	0.3571	0.2500	0.0000
uid58541	0.309277	0.4419	0.3696	0.3191	0.0769
uid197194	0.309292	0.2000	0.0667	0.1250	0.0000
uid175256	0.309373	0.5882	0.2000	0.2308	0.0000
uid87001	0.309424	0.4062	0.2791	0.3261	0.0556
uid158047	0.309471	0.4242	0.3182	0.3111	0.0556
uid59063	0.309476	0.4062	0.2703	0.3000	0.0625
uid158073	0.309492	0.5128	0.4468	0.3878	0.0000
uid58687	0.309554	0.0000	0.0000	0.0000	0.0000
uid51695	0.309555	0.1667	0.0833	0.0667	0.0000
uid58001	0.309589	0.3429	0.2444	0.1818	0.0000
uid59363	0.309610	0.5263	0.3810	0.3953	0.1429
uid59373	0.309612	0.3043	0.2143	0.2500	0.0000
uid172631	0.309619	0.2500	0.0833	0.0769	0.0000
uid162047	0.309630	0.4318	0.2857	0.2800	0.0769
uid162049	0.309630	0.4318	0.2857	0.2800	0.0769
uid58789	0.309640	0.5000	0.3529	0.3529	0.0769
uid58201	0.309647	0.4375	0.3571	0.3659	0.0000
uid172629	0.309662	0.2500	0.0833	0.0769	0.0000
uid172624	0.309687	0.1818	0.0833	0.0769	0.0000
uid172626	0.309702	0.2500	0.0833	0.0769	0.0000
uid175255	0.309712	0.5556	0.3462	0.2400	0.1000
uid172625	0.309723	0.2500	0.0833	0.0769	0.0000
uid172627	0.309727	0.2500	0.0833	0.0769	0.0000
uid87003	0.309782	0.2857	0.2143	0.0667	0.0000
uid58403	0.309802	0.3704	0.2571	0.2778	0.0000
uid58537	0.309832	0.4167	0.4667	0.1875	0.0000
uid58915	0.309889	0.3750	0.3000	0.3111	0.0625
uid58523	0.309894	0.4412	0.2581	0.2903	0.0000
uid189748	0.309907	0.5714	0.4286	0.2500	0.0000
uid172630	0.309972	0.2500	0.0833	0.0769	0.0000
uid201427	0.309988	0.3548	0.2821	0.3256	0.0625
uid62097	0.309995	0.1818	0.1667	0.2500	0.0000
uid176368	0.310034	0.5000	0.3226	0.3200	0.0000
uid57793	0.310057	0.3667	0.2683	0.3111	0.0556
uid57659	0.310080	0.5000	0.4286	0.2500	0.0000
uid73423	0.310156	0.5185	0.3333	0.3171	0.0000
uid58953	0.310206	0.3043	0.2000	0.2647	0.0000
uid58017	0.310240	0.3871	0.2500	0.2750	0.0588
uid80743	0.310242	0.5000	0.4444	0.4211	0.0000
uid58973	0.310256	0.3871	0.3056	0.3333	0.0000
uid193773	0.310280	0.3448	0.2121	0.2558	0.0000
uid58683	0.310301	0.2632	0.2273	0.2083	0.0000
uid59269	0.310336	0.4242	0.3415	0.3415	0.0000
uid86059	0.310365	0.4242	0.3158	0.3333	0.0667
uid59191	0.310387	0.2727	0.1875	0.1000	0.0000
uid48819	0.310468	0.5556	0.2000	0.4091	0.0000
uid59273	0.310496	0.5833	0.4118	0.3750	0.0000
uid58215	0.310550	0.4545	0.3158	0.3333	0.0625
uid162949	0.310568	0.1875	0.1579	0.2727	0.0000
uid53543	0.310570	0.2222	0.0556	0.1250	0.0000
uid50609	0.310592	0.6000	0.2917	0.3333	0.0000
uid162195	0.310594	0.4333	0.3143	0.3488	0.0000
uid184077	0.310612	0.6364	0.2500	0.2381	0.0000
uid84397	0.310640	0.4242	0.3182	0.3182	0.0625
uid176363	0.310666	0.4667	0.2632	0.4118	0.0714
uid57973	0.310754	0.3548	0.2750	0.3182	0.0588
uid61619	0.310783	0.3333	0.0769	0.0909	0.0000
uid72767	0.310797	0.1000	0.0370	0.0000	0.0000
uid62099	0.310814	0.3000	0.0909	0.1667	0.0000
uid84393	0.310834	0.3939	0.2927	0.3182	0.0588
uid58415	0.310850	0.4545	0.2895	0.3000	0.0667
uid86647	0.310886	0.3636	0.2000	0.3125	0.0000
uid162947	0.310895	0.3571	0.2500	0.2727	0.0000
uid47317	0.310964	0.4474	0.3913	0.3111	0.0000
uid58531	0.310978	0.4545	0.3265	0.2917	0.0000
uid58309	0.311017	0.2500	0.0000	0.0909	0.0000
uid58533	0.311020	0.5385	0.2308	0.3636	0.0000
uid161975	0.311032	0.4565	0.2917	0.3019	0.0667
uid87035	0.311080	0.4688	0.2895	0.2955	0.0000
uid197167	0.311155	0.3889	0.1579	0.3333	0.0000
uid51721	0.311190	0.3214	0.1818	0.1250	0.0000
uid51371	0.311215	0.3000	0.2800	0.2308	0.0000
uid54341	0.311238	0.0000	0.0000	0.0000	0.0000
uid58049	0.311268	0.3333	0.2571	0.2258	0.0000
uid57765	0.311299	0.1429	0.0000	0.0000	0.0000
uid198746	0.311315	0.4062	0.3095	0.3256	0.0625
uid57995	0.311335	0.0000	0.0000	0.0000	0.0000
uid57875	0.311360	0.4250	0.4000	0.3404	0.0000
uid59431	0.311368	0.4375	0.3333	0.2979	0.0625
uid58287	0.311430	0.5600	0.3103	0.3226	0.0000
uid184824	0.311466	0.3333	0.1000	0.1667	0.0000
uid86645	0.311475	0.3939	0.3095	0.3182	0.0588
uid59247	0.311515	0.4062	0.3095	0.3256	0.0000
uid58313	0.311560	0.0000	0.0000	0.0000	0.0000
uid81197	0.311579	0.3500	0.1923	0.1905	0.0000
uid162043	0.311586	0.4444	0.3333	0.2941	0.0588
uid58151	0.311586	0.2727	0.2353	0.2667	0.0000
uid87049	0.311588	0.4062	0.2927	0.3182	0.0588
uid58583	0.311593	0.5429	0.2857	0.3333	0.0714
uid57799	0.311648	0.4062	0.3023	0.3182	0.0588
uid86061	0.311705	0.4194	0.3095	0.3333	0.0625
uid162061	0.311749	0.5128	0.2791	0.2889	0.0625
uid57627	0.311767	0.4545	0.3125	0.3158	0.0000
uid55845	0.311768	0.5094	0.4211	0.4333	0.0000
uid178014	0.311774	NA	NA	NA	NA
uid50547	0.311839	0.5556	0.4151	0.4000	0.0909
uid58591	0.311850	0.2222	0.2500	0.2308	0.0000
uid58539	0.311852	0.4737	0.4167	0.1905	0.0000
uid62123	0.311874	0.2000	0.1667	0.1818	0.0000
uid58197	0.311991	0.2667	0.2941	0.2105	0.0000
uid57649	0.311995	0.1429	0.1000	0.0909	0.0000
uid58887	0.312002	0.0000	0.0000	0.0909	0.0000
uid58623	0.312006	0.4902	0.3404	0.3478	0.0667
uid58607	0.312051	0.4884	0.4286	0.3800	0.0000
uid59325	0.312126	0.3750	0.1818	0.1667	0.0000
uid58979	0.312157	0.4242	0.2927	0.2889	0.0714
uid159233	0.312184	0.5500	0.3256	0.3478	0.0667
uid58191	0.312206	0.2759	0.2121	0.2632	0.0588
uid67391	0.312333	0.4545	0.2222	0.2353	0.0000
uid57729	0.312390	0.1000	0.2000	0.1333	0.0000
uid59097	0.312399	0.4194	0.3158	0.3409	0.0000
uid58587	0.312479	0.2500	0.0833	0.0909	0.0000
uid58033	0.312502	0.2857	0.2400	0.1579	0.0000
uid57625	0.312509	0.2857	0.1111	0.2000	0.0000
uid59153	0.312532	0.5000	0.4444	0.3469	0.0000
uid68283	0.312547	0.0000	0.0667	0.0556	0.0000
uid156881	0.312574	0.4167	0.3571	0.3000	0.0000
uid65787	0.312580	0.3846	0.2571	0.2500	0.0000
uid46807	0.312616	0.4595	0.3556	0.4146	0.0000
uid158049	0.312617	0.4318	0.3600	0.3750	0.0556
uid58613	0.312635	0.1429	0.1111	0.0833	0.0000
uid195457	0.312721	0.4286	0.3810	0.3333	0.0000
uid59205	0.312732	0.2941	0.3333	0.3448	0.0000
uid58609	0.312776	0.4359	0.3556	0.3111	0.0000
uid62907	0.312846	0.5161	0.2564	0.3095	0.0714
uid58045	0.312852	0.2857	0.2000	0.1818	0.0000
uid58077	0.312913	0.2000	0.1250	0.1176	0.0000
uid198769	0.312941	0.4211	0.3333	0.3333	0.0000
uid58037	0.312957	0.3953	0.3958	0.3061	0.0000
uid161923	0.312996	0.3333	0.2143	0.2667	0.0000
uid58487	0.312997	0.4524	0.3778	0.3200	0.0000
uid59297	0.313014	0.4615	0.3784	0.3810	0.0000
uid157913	0.313020	0.5714	0.4286	0.2857	0.0000
uid57711	0.313030	0.0000	0.0000	0.0909	0.0000
uid158059	0.313047	0.5714	0.4286	0.2857	0.0000
uid159835	0.313048	0.5714	0.4286	0.2857	0.0000
uid58357	0.313088	0.1429	0.0000	0.0000	0.0000
uid159537	0.313103	0.5556	0.1667	0.2632	0.0000
uid159873	0.313103	0.5714	0.4286	0.2857	0.0000
uid88075	0.313109	0.0000	0.0000	0.0000	0.0000
uid58157	0.313123	0.5122	0.4348	0.3542	0.0000
uid195458	0.313153	0.4000	0.3500	0.3000	0.0000
uid161955	0.313159	0.4286	0.3889	0.3333	0.0000
uid57631	0.313188	0.1875	0.1667	0.1667	0.0000
uid193709	0.313220	0.4286	0.3000	0.3529	0.0714
uid59407	0.313233	0.4167	0.4000	0.3571	0.0000
uid58893	0.313241	0.1333	0.1053	0.1176	0.0000
uid162073	0.313272	0.4286	0.3478	0.4419	0.0000
uid190101	0.313302	0.3871	0.3077	0.3023	0.0625
uid59011	0.313343	0.0000	0.0000	0.0000	0.0000
uid197178	0.313384	0.4667	0.2857	0.1739	0.0000
uid161921	0.313400	0.3636	0.2143	0.2667	0.0000
uid62715	0.313411	0.4545	0.3962	0.4043	0.0526
uid57611	0.313424	0.2222	0.0714	0.0909	0.0000
uid58485	0.313542	0.4872	0.4884	0.3953	0.0000
uid59151	0.313547	0.4750	0.4186	0.3404	0.0000
uid161971	0.313580	0.2727	0.1429	0.1538	0.0000
uid57827	0.313588	0.2000	0.2857	0.1250	0.0000
uid60855	0.313603	0.3333	0.3810	0.2222	0.0000
uid58629	0.313605	0.2353	0.1579	0.1579	0.0000
uid158537	0.313631	0.4750	0.3810	0.3043	0.0000
uid61569	0.313670	0.2857	0.2222	0.0000	0.0000
uid57781	0.313677	0.4634	0.3137	0.3137	0.0556
uid47083	0.313686	0.3125	0.1667	0.1923	0.0000
uid49871	0.313773	0.4565	0.3774	0.4510	0.0000
uid58235	0.313775	0.2857	0.1818	0.1818	0.0000
uid57831	0.313779	0.4737	0.3265	0.3469	0.0556
uid46657	0.313782	0.4615	0.1852	0.2273	0.0000
uid57657	0.313787	0.6129	0.5000	0.3333	0.0000
uid62083	0.313808	0.1818	0.1818	0.1429	0.0000
uid158119	0.313811	0.4634	0.3830	0.3404	0.0000
uid58359	0.313841	0.0000	0.0000	0.0000	0.0000
uid58005	0.313856	0.0000	0.0000	0.0000	0.0000
uid158165	0.313863	0.5000	0.3415	0.3256	0.0000
uid162007	0.313864	0.4318	0.2955	0.2979	0.0588
uid86887	0.313864	0.3846	0.4118	0.3158	0.0000
uid59969	0.313884	0.4146	0.3148	0.3019	0.0000
uid170941	0.313936	0.2273	0.1923	0.2333	0.0000
uid58619	0.313945	0.5000	0.4468	0.3478	0.0000
uid73587	0.313945	0.4545	0.1250	0.2000	0.0000
uid163995	0.313971	0.4750	0.3200	0.3200	0.0556
uid59391	0.313980	0.4062	0.2927	0.2727	0.0714
uid62273	0.314006	0.3125	0.1852	0.2174	0.0000
uid58217	0.314068	0.4571	0.3000	0.2857	0.0625
uid58307	0.314071	0.0000	0.0000	0.0000	0.0000
uid57957	0.314073	0.5000	0.3922	0.4340	0.0000
uid84383	0.314091	0.4595	0.3171	0.3095	0.0625
uid174335	0.314119	0.5676	0.3913	0.4043	0.0000
uid72801	0.314121	0.5000	0.4000	0.2857	0.0000
uid59425	0.314146	0.5000	0.2683	0.3111	0.0625
uid57991	0.314176	0.5152	0.2381	0.2955	0.0667
uid58437	0.314219	0.2000	0.0000	0.0000	0.0000
uid162011	0.314331	0.4595	0.2857	0.2857	0.0667
uid59091	0.314357	0.4722	0.3191	0.3125	0.0625
uid162077	0.314388	0.1818	0.0714	0.0833	0.0000
uid162129	0.314460	0.4615	0.1852	0.3043	0.0000
uid58423	0.314465	0.0000	0.0000	0.0000	0.0000
uid41023	0.314473	0.5238	0.2727	0.3256	0.0588
uid162093	0.314515	0.2500	0.0714	0.0769	0.0000
uid58819	0.314536	0.0000	0.0000	0.0000	0.0000
uid59295	0.314545	0.5946	0.4894	0.4314	0.0000
uid58963	0.314585	0.0000	0.0000	0.0000	0.0000
uid58093	0.314612	0.3000	0.2143	0.2143	0.0000
uid161947	0.314612	0.4359	0.3261	0.3617	0.0000
uid59395	0.314620	0.4286	0.3182	0.2500	0.0714
uid59289	0.314630	0.1000	0.0625	0.2105	0.0000
uid57621	0.314640	0.4634	0.3958	0.3696	0.0000
uid62979	0.314640	0.4468	0.3191	0.3265	0.0625
uid58223	0.314665	0.2857	0.2400	0.1500	0.0000
uid58395	0.314707	0.4242	0.2326	0.3023	0.0667
uid58593	0.314732	0.3636	0.3077	0.3571	0.0000
uid52593	0.314742	0.5250	0.3023	0.3333	0.0625
uid188478	0.314779	0.4630	0.4423	0.3571	0.0000
uid86861	0.314802	0.4211	0.3636	0.4048	0.0000
uid162099	0.314885	0.5366	0.3095	0.3415	0.0625
uid161985	0.314887	0.4889	0.2500	0.3333	0.0625
uid189241	0.314891	0.4595	0.3333	0.3023	0.0500
uid40821	0.314949	0.4571	0.2791	0.2857	0.0526
uid58803	0.314956	0.4500	0.3404	0.3617	0.0000
uid58637	0.315002	0.2222	0.2000	0.2222	0.0000
uid59235	0.315035	0.4737	0.3061	0.3061	0.0556
uid59375	0.315053	0.4737	0.2791	0.3333	0.0000
uid59383	0.315055	0.4571	0.2500	0.3182	0.0667
uid162101	0.315063	0.5122	0.3023	0.3409	0.0625
uid161949	0.315076	0.4500	0.3696	0.3750	0.0000
uid162069	0.315099	0.4773	0.3958	0.3396	0.0000
uid161987	0.315114	0.4524	0.2683	0.3333	0.0588
uid70155	0.315149	0.3750	0.2273	0.2222	0.0588
uid57825	0.315149	0.3000	0.0833	0.0833	0.0000
uid161965	0.315179	0.4524	0.2619	0.3191	0.0625
uid59085	0.315184	0.5938	0.4722	0.3429	0.0000
uid58143	0.315217	0.4792	0.3455	0.3509	0.0769
uid161939	0.315221	0.5217	0.3182	0.3265	0.0625
uid175524	0.315315	0.2000	0.1250	0.1000	0.0000
uid58145	0.315325	0.4595	0.3256	0.3488	0.0667
uid178948	0.315383	0.4286	0.2143	0.2609	0.0000
uid189751	0.315390	0.0000	0.0000	0.0000	0.0000
uid176127	0.315466	0.4444	0.2439	0.3261	0.0588
uid187277	0.315480	0.4615	0.2727	0.2826	0.0588
uid162153	0.315489	0.5128	0.3182	0.3404	0.0588
uid161951	0.315509	0.4118	0.2889	0.2766	0.0588
uid46655	0.315534	0.5128	0.2979	0.3265	0.0625
uid59377	0.315572	0.4706	0.2727	0.3023	0.0714
uid57819	0.315578	0.2500	0.0714	0.0769	0.0000
uid185180	0.315590	0.5208	0.4340	0.3393	0.0000
uid199898	0.315597	0.1765	0.2500	0.1429	0.0000
uid57761	0.315632	0.0000	0.1429	0.0000	0.0000
uid162139	0.315663	0.5652	0.3488	0.3125	0.0625
uid58783	0.315665	0.4615	0.2857	0.3111	0.0625
uid161991	0.315670	0.4865	0.2889	0.3000	0.0588
uid175905	0.315699	0.4444	0.2439	0.3261	0.0588
uid176128	0.315728	0.4444	0.2439	0.3261	0.0588
uid59245	0.315810	0.3947	0.3261	0.3469	0.0625
uid162081	0.315847	0.2727	0.0769	0.1538	0.0000
uid161993	0.315883	0.3889	0.2439	0.3043	0.0625
uid59379	0.315896	0.4468	0.2791	0.3000	0.0625
uid77129	0.315912	0.2105	0.1786	0.1250	0.0000
uid58895	0.315986	0.1667	0.1500	0.1579	0.0000
uid68101	0.316029	0.2000	0.0000	0.0000	0.0000
uid41013	0.316032	0.3889	0.2791	0.2979	0.0625
uid68449	0.316054	0.3000	0.1765	0.2000	0.0000
uid162181	0.316093	0.4872	0.3953	0.4762	0.0000
uid57771	0.316096	0.3333	0.2667	0.2857	0.0000
uid187411	0.316101	0.5208	0.4561	0.3770	0.0000
uid41297	0.316114	0.5250	0.4082	0.3958	0.0000
uid162051	0.316122	0.4000	0.2955	0.2766	0.0625
uid61649	0.316165	0.2500	0.0769	0.0833	0.0000
uid172463	0.316182	0.4419	0.3846	0.3958	0.0000
uid161931	0.316186	0.4118	0.3023	0.2826	0.0625
uid41021	0.316233	0.5000	0.2917	0.3261	0.0625
uid52537	0.316243	0.4884	0.4783	0.4255	0.0000
uid183630	0.316304	0.1250	0.0833	0.0909	0.0000
uid162079	0.316337	0.1818	0.0714	0.0833	0.0000
uid162075	0.316342	0.2727	0.0769	0.0833	0.0000
uid58621	0.316356	0.5714	0.4000	0.3438	0.0588
uid58725	0.316360	0.5294	0.3846	0.3922	0.0000
uid162115	0.316361	0.4878	0.2667	0.3208	0.0588
uid41925	0.316361	0.3810	0.2424	0.1765	0.0000
uid57779	0.316408	0.4118	0.3023	0.2826	0.0625
uid57907	0.316427	0.0000	0.3750	0.1333	0.0000
uid57929	0.316499	0.3000	0.3333	0.2727	0.0000
uid43089	0.316516	0.4419	0.3333	0.3617	0.0556
uid59343	0.316553	0.4762	0.2727	0.3043	0.0625
uid58393	0.316559	0.4375	0.2791	0.3023	0.0667
uid167045	0.316596	0.4000	0.3095	0.3256	0.0500
uid58247	0.316624	0.4000	0.3684	0.3478	0.0000
uid158845	0.316647	0.0000	0.0000	0.0000	0.0000
uid59065	0.316671	0.2632	0.3000	0.2143	0.0000
uid57979	0.316684	0.2222	0.2222	0.1818	0.0000
uid162065	0.316720	0.4800	0.3559	0.2712	0.0000
uid86855	0.316740	0.4815	0.4706	0.4717	0.0000
uid57741	0.316743	0.4167	0.3878	0.3333	0.0000
uid67315	0.316747	0.4800	0.3443	0.2712	0.0000
uid58119	0.316766	0.4286	0.2667	0.1818	0.0000
uid185181	0.316812	0.4524	0.3000	0.3061	0.0526
uid183629	0.316828	0.0000	0.0000	0.0000	0.0000
uid67313	0.316860	0.4898	0.3443	0.2712	0.0000
uid58919	0.316878	0.5116	0.2553	0.2941	0.0625
uid59393	0.317003	0.0000	0.0000	0.0000	0.0000
uid63663	0.317012	0.5217	0.4286	0.3585	0.0000
uid162085	0.317064	0.2500	0.0909	0.0833	0.0000
uid189749	0.317184	0.0000	0.0000	0.0000	0.0000
uid59381	0.317207	0.4390	0.2500	0.3137	0.0625
uid189752	0.317288	0.0000	0.0000	0.0000	0.0000
uid197183	0.317298	0.3478	0.2727	0.2069	0.0000
uid162083	0.317348	0.2727	0.0833	0.1538	0.0000
uid58747	0.317364	0.3200	0.3000	0.2000	0.0000
uid193707	0.317387	0.5000	0.4000	0.3878	0.0000
uid197160	0.317415	0.3000	0.1667	0.0909	0.0000
uid51489	0.317529	0.5312	0.3158	0.1957	0.0000
uid165043	0.317733	0.3889	0.3714	0.3056	0.0000
uid189840	0.317754	0.0000	0.0000	0.0000	0.0000
uid62981	0.317759	0.5000	0.2889	0.3404	0.0625
uid161967	0.317988	0.2727	0.0833	0.0833	0.0000
uid80739	0.318010	0.4419	0.3830	0.3696	0.0000
uid46219	0.318016	0.2632	0.1481	0.1250	0.0000
uid193705	0.318118	0.4062	0.2821	0.2750	0.0000
uid58579	0.318418	0.2500	0.0000	0.0000	0.0000
uid57817	0.318426	0.2000	0.0833	0.1538	0.0000
uid197157	0.318460	0.2667	0.2308	0.2083	0.0000
uid68103	0.318654	0.4878	0.4468	0.4000	0.0000
uid60851	0.318741	0.1667	0.0667	0.0833	0.0000
uid66567	0.318890	0.3529	0.2400	0.2400	0.0000
uid197169	0.318898	0.2667	0.1111	0.1739	0.0000
uid59341	0.319129	0.1739	0.1935	0.2051	0.0000
uid189750	0.319346	0.2000	0.0909	0.0769	0.0000
uid58727	0.319400	0.4318	0.4255	0.4255	0.0000
uid58935	0.319430	0.2917	0.3056	0.2000	0.0000
uid65267	0.319568	0.2105	0.2174	0.1429	0.0000
uid57723	0.319572	0.2000	0.2353	0.1818	0.0000
uid202924	0.319753	0.2727	0.2353	0.2000	0.0000
uid73895	0.319782	0.4634	0.3200	0.2449	0.0000
uid65785	0.320232	0.3750	0.2500	0.0667	0.0000
uid185308	0.320362	0.0000	0.0000	0.0000	0.0000
uid174151	0.320612	0.4898	0.3889	0.4000	0.0000
uid41875	0.320756	0.0000	0.0000	0.0000	0.0000
uid58655	0.320954	0.2609	0.2286	0.1875	0.0000
uid170256	0.321106	0.5185	0.4035	0.4000	0.0500
uid198431	0.321226	0.5319	0.4902	0.4400	0.0000
uid168323	0.321461	0.2400	0.1389	0.0556	0.0000
uid48363	0.321561	0.4565	0.3542	0.3585	0.0000
uid168997	0.321666	0.4898	0.4231	0.4231	0.0000
uid197162	0.321690	0.3913	0.2727	0.2121	0.0000
uid84387	0.321700	0.4889	0.4528	0.4510	0.0000
uid58329	0.321750	0.0000	0.0000	0.0000	0.0000
uid197176	0.321858	0.1905	0.2143	0.1034	0.0000
uid197155	0.321891	0.5000	0.3611	0.3590	0.0000
uid57913	0.321933	0.0000	0.1000	0.1429	0.0000
uid57619	0.321957	0.5000	0.4400	0.4222	0.0000
uid158847	0.322398	0.0000	0.1000	0.1111	0.0000
uid72793	0.322710	0.4286	0.3750	0.3478	0.0000
uid83159	0.322881	0.5208	0.4231	0.4000	0.0000
uid68285	0.322914	0.2500	0.1000	0.1500	0.0000
uid68147	0.323020	0.2273	0.1471	0.1481	0.0000
uid59285	0.323092	0.0000	0.1250	0.1250	0.0000
uid59073	0.323213	0.4792	0.4386	0.4151	0.0000
uid158533	0.323228	0.0000	0.0909	0.1000	0.0000
uid59283	0.323250	0.0000	0.1429	0.1250	0.0000
uid51175	0.323457	0.3043	0.1944	0.1667	0.0000
uid42113	0.323655	0.4600	0.4107	0.4259	0.0000
uid162147	0.323671	0.5400	0.4746	0.4727	0.0870
uid57805	0.324006	0.0000	0.1111	0.1250	0.0000
uid158535	0.324075	0.0000	0.1429	0.1111	0.0000
uid58121	0.324205	0.2308	0.1765	0.1111	0.0000
uid58057	0.324341	0.4054	0.3333	0.3488	0.0417
uid59145	0.324450	0.4800	0.4576	0.4138	0.0000
uid158849	0.324557	0.0000	0.1250	0.1000	0.0000
uid57999	0.324562	0.0000	0.0909	0.0000	0.0000
uid60821	0.324823	0.1579	0.1250	0.1000	0.0000
uid45897	0.324945	0.2857	0.1667	0.1333	0.0000
uid58855	0.325186	0.1765	0.2143	0.1875	0.0000
uid41997	0.325264	0.4474	0.3415	0.2955	0.0000
uid52535	0.325290	0.3333	0.1429	0.1667	0.0000
uid42777	0.325323	0.2917	0.2308	0.1892	0.0000
uid58645	0.325487	0.1667	0.1000	0.1000	0.0000
uid43697	0.325541	0.2857	0.2857	0.1818	0.0000
uid197161	0.325911	0.3913	0.2647	0.2432	0.0000
uid42011	0.326470	0.5652	0.4615	0.4000	0.0000
uid158843	0.326850	0.0000	0.0000	0.1250	0.0000
uid172738	0.326933	0.2500	0.1667	0.2500	0.0000
uid59257	0.327078	0.2857	0.2174	0.1875	0.0000
uid59169	0.327351	0.3548	0.2619	0.2500	0.0000
uid197159	0.327921	0.6818	0.4242	0.2571	0.0000
uid65783	0.327975	0.3333	0.1724	0.2000	0.0000
uid197177	0.328075	0.3846	0.3158	0.2500	0.0000
uid186740	0.329052	0.0000	0.0000	0.0000	0.0000
uid197179	0.329510	0.4545	0.2143	0.2593	0.0000
uid197166	0.330010	0.3684	0.2432	0.1875	0.0000
uid197158	0.330381	0.4000	0.2000	0.1786	0.0000
uid58713	0.330948	0.4737	0.1579	0.1818	0.0000
uid197174	0.331389	0.4167	0.2059	0.2162	0.0435
uid58475	0.331568	0.3929	0.3333	0.2432	0.0000
uid59427	0.331595	0.1667	0.0909	0.0000	0.0000
uid46653	0.331616	0.1667	0.1429	0.1579	0.0000
uid172737	0.331790	0.1429	0.0833	0.1667	0.0000
uid59219	0.332095	0.3478	0.2759	0.2903	0.0000
uid58255	0.332270	0.5385	0.3000	0.4286	0.0000
uid58543	0.332436	0.4706	0.4211	0.3333	0.0000
uid197201	0.332487	0.4286	0.1667	0.2759	0.0000
uid47075	0.332560	0.0000	0.0000	0.0000	0.0000
uid197165	0.332622	0.4545	0.3667	0.3514	0.0000
uid68705	0.332688	0.2500	0.1600	0.0909	0.0000
uid58749	0.332691	0.5185	0.4194	0.3030	0.0400
uid197164	0.332712	0.2500	0.2400	0.2069	0.0000
uid58943	0.332765	0.0000	0.0000	0.0000	0.0000
uid58241	0.333610	0.5455	0.3438	0.2903	0.0000
uid58111	0.333915	0.1111	0.1111	0.1250	0.0000
uid62095	0.334417	0.1429	0.0833	0.1000	0.0000
uid41863	0.334505	0.2308	0.2143	0.2000	0.0000
uid55771	0.334583	0.4074	0.3333	0.2903	0.0000
uid59037	0.334734	0.5417	0.3600	0.2069	0.0417
uid57885	0.335669	0.3333	0.1429	0.2174	0.0000
uid190183	0.336120	0.0909	0.1053	0.1250	0.0000
uid162031	0.336336	0.4286	0.1875	0.1500	0.0000
uid73419	0.336508	0.3939	0.2619	0.2041	0.0333
uid88073	0.336730	0.4231	0.3226	0.3158	0.0000
uid58031	0.336815	0.5000	0.1333	0.0625	0.0000
uid197156	0.336884	0.3448	0.2903	0.3243	0.0000
uid60849	0.337112	0.4286	0.1875	0.1579	0.0000
uid161977	0.337167	0.4583	0.3333	0.1875	0.0000
uid59171	0.337255	0.3000	0.2121	0.1111	0.0000
uid46255	0.337257	0.3600	0.2821	0.2340	0.0000
uid59777	0.337318	0.2273	0.2759	0.2000	0.0000
uid82363	0.337491	0.2500	0.2222	0.2500	0.0000
uid59177	0.337514	0.3103	0.3125	0.2727	0.0000
uid48131	0.337820	0.3333	0.2381	0.1364	0.0000
uid57763	0.337889	0.2222	0.1250	0.1429	0.0000
uid58477	0.337958	0.1250	0.1053	0.1333	0.0000
uid197153	0.338475	0.5000	0.1250	0.0667	0.0000
uid161981	0.338515	0.1579	0.0741	0.0667	0.0000
uid58519	0.338628	0.5532	0.3182	0.3438	0.0000
uid190184	0.338737	0.0833	0.0952	0.1250	0.0000
uid58525	0.338970	0.3750	0.1429	0.0714	0.0000
uid205051	0.339050	0.3684	0.1304	0.2400	0.0000
uid57743	0.339354	0.4783	0.3103	0.2069	0.0000
uid175570	0.339873	0.0000	0.0000	0.0000	0.0000
uid63405	0.339898	0.3333	0.1333	0.2143	0.0000
uid58413	0.339933	0.0833	0.1000	0.1250	0.0000
uid42393	0.340048	0.1250	0.1176	0.1250	0.0000
uid58867	0.340365	0.2308	0.1250	0.1429	0.0000
uid42115	0.340922	0.0833	0.1000	0.1176	0.0000
uid176374	0.341143	0.0000	0.0000	0.0000	0.0000
uid59059	0.341193	0.1667	0.0769	0.0667	0.0000
uid57731	0.341299	0.6400	0.3793	0.3939	0.0000
uid72481	0.341425	0.2857	0.1250	0.1667	0.0000
[truncated: 515 more rows]
