# Supplementary material for: Quickly Finding Orthologs as Reciprocal Best Hits with BLAT, LAST, and UBLAST: How Much Do We Miss?
Source: PLoS One. 2014 Jul 11;9(7):e101850. doi: 10.1371/journal.pone.0101850 (PMC4094424; doi:10.1371/journal.pone.0101850)
Supplement: Table Set S3 — These tables contain counts for error estimates organized on a per query genome fashion. The directory contains the R-script used to run the t-tests comparing the results from each program, and a table with the results of these t-tests. (ZIP) [file pone.0101850.s003.zip › S3-Tables-Stats-Error/uid57675.overall.tbl]

Genome	GSS	blastp	usearch7	last	blat
uid13961	0.131461	0.1667	0.3333	0.2500	NA
uid51607	0.136969	0.0000	NA	NA	NA
uid1433	0.141390	0.0000	0.1667	0.1667	NA
uid155	0.146550	0.5000	NA	NA	NA
uid39575	0.161141	0.0000	0.5000	0.0000	0.5000
uid58009	0.163153	0.0000	NA	0.5000	NA
uid12410	0.172078	0.1667	0.3333	0.1667	NA
uid10623	0.183432	0.1667	0.5000	0.1667	NA
uid14003	0.183733	0.2500	0.2500	0.3333	NA
uid39439	0.183870	0.0000	0.0000	0.0000	NA
uid18881	0.184192	0.2500	0.2500	0.2500	0.5000
uid39573	0.186643	0.1250	0.3750	0.1250	0.5000
uid128	0.188626	0.3333	0.5000	0.3333	NA
uid14005	0.192459	NA	NA	NA	NA
uid38659	0.198754	0.1667	0.5000	0.1667	0.5000
uid48993	0.200447	0.1143	0.1818	0.1111	0.5000
uid57755	0.201128	0.1628	0.2667	0.1613	NA
uid45893	0.201823	0.0833	0.3333	0.2692	NA
uid167488	0.202074	0.1000	0.2955	0.2619	NA
uid10698	0.202703	NA	NA	NA	NA
uid58365	0.203478	0.0526	0.0588	0.0667	0.5000
uid62227	0.203806	0.1667	0.2500	0.2162	NA
uid58421	0.205515	0.1707	0.2188	0.1111	0.5000
uid75119	0.206202	0.2308	0.2647	0.3158	0.5000
uid58719	0.206570	0.2000	0.2571	0.2571	0.5000
uid59133	0.206713	0.2549	0.2333	0.3143	0.5000
uid51395	0.207477	0.2286	0.2800	0.2400	NA
uid74443	0.208456	0.1633	0.2162	0.1957	0.5000
uid51875	0.208486	0.2222	0.2642	0.3000	0.5000
uid58635	0.209053	0.1395	0.1667	0.1250	0.5000
uid65089	0.209736	0.1628	0.2333	0.1290	NA
uid73415	0.210371	0.0926	0.1951	0.0698	NA
uid58563	0.210674	0.2195	0.2143	0.2857	NA
uid162201	0.210842	0.1579	0.1923	0.2222	NA
uid183486	0.213282	0.1860	0.2500	0.2059	NA
uid58711	0.213968	0.1389	0.1875	0.1667	0.5000
uid12377	0.214518	0.1667	0.3333	0.1667	0.5000
uid58787	0.215268	0.0800	0.2000	0.0980	0.5000
uid82379	0.215397	0.1522	0.1628	0.1304	0.5000
uid58601	0.216556	0.1695	0.2500	0.2045	0.5000
uid57757	0.216623	0.1538	0.1837	0.2034	0.5000
uid63631	0.216974	0.1765	0.2143	0.2308	0.5000
uid57727	0.218184	0.1277	0.1622	0.1556	0.5000
uid84411	0.218538	0.0714	0.1633	0.0652	0.5000
uid58409	0.219310	0.1132	0.1887	0.1739	0.5000
uid66329	0.222183	0.1290	0.2391	0.1304	0.5000
uid57883	0.222251	0.0263	0.2174	0.2069	NA
uid66875	0.222257	0.1273	0.2250	0.1143	0.5000
uid59389	0.223963	0.1154	0.2656	0.1970	0.5000
uid189028	0.224285	0.1094	0.2143	0.1455	0.5000
uid58379	0.224323	0.1129	0.2222	0.1509	0.5000
uid189027	0.224546	0.1094	0.2000	0.1481	0.5000
uid59311	0.224668	0.0286	0.2800	0.1724	0.5000
uid57753	0.224698	0.0923	0.2653	0.2500	0.5000
uid57807	0.224762	0.1094	0.1837	0.1667	0.5000
uid52827	0.224766	0.0976	0.2222	0.1071	0.5000
uid58825	0.224976	0.1216	0.2414	0.2037	0.5000
uid58923	0.225183	0.1392	0.2667	0.2037	0.5000
uid58717	0.225878	0.1618	0.2292	0.1429	0.5000
uid162067	0.225934	0.1622	0.3000	0.2143	0.5000
uid57721	0.226061	0.1646	0.2069	0.2000	0.3333
uid43679	0.226383	0.1579	0.2679	0.2157	0.5000
uid58041	0.226687	0.1216	0.2353	0.1695	0.5000
uid58871	0.226695	0.1429	0.2500	0.2037	0.5000
uid58841	0.226793	0.1250	0.2222	0.1923	0.5000
uid167998	0.228019	0.1299	0.2414	0.1765	0.3333
uid197216	0.228273	0.1250	0.2667	0.1552	0.5000
uid184407	0.228470	0.0385	0.2105	0.1707	NA
uid162071	0.228913	0.0986	0.2321	0.1509	0.5000
uid57751	0.228955	0.1231	0.2391	0.2292	NA
uid58849	0.229438	0.1266	0.2742	0.1897	0.5000
uid54735	0.229581	0.1268	0.2545	0.1964	0.5000
uid54733	0.229664	0.1194	0.2459	0.2143	0.5000
uid58225	0.229700	0.0988	0.1967	0.1972	0.5000
uid58851	0.229794	0.1039	0.2586	0.1964	0.5000
uid49529	0.230209	0.0426	0.1034	0.1143	NA
uid70841	0.230483	0.1639	0.2500	0.1923	0.5000
uid61573	0.230794	0.1525	0.2553	0.2500	0.5000
uid59043	0.230896	0.1212	0.2037	0.1818	0.5000
uid168259	0.231764	0.1311	0.2453	0.1724	0.5000
uid68281	0.234218	0.1912	0.2667	0.2245	0.5000
uid184406	0.234356	0.0676	0.1176	0.0714	0.5000
uid57713	0.234627	0.1034	0.1765	0.2381	NA
uid57717	0.235025	0.1233	0.2121	0.2258	0.5000
uid62903	0.235592	0.0921	0.2321	0.2222	0.5000
uid41131	0.235735	0.1667	0.2381	0.2800	NA
uid43333	0.235971	0.1034	0.1707	0.1489	0.5000
uid58673	0.236059	0.0556	0.1923	0.1000	NA
uid195930	0.236250	0.1045	0.1667	0.1607	NA
uid162019	0.236350	0.0874	0.2118	0.1447	NA
uid58181	0.236704	0.1524	0.2184	0.1628	0.5000
uid176129	0.236710	0.0794	0.1200	0.1296	0.5000
uid61411	0.237007	0.0758	0.1321	0.1273	0.5000
uid59399	0.237333	0.0984	0.1591	0.1923	0.5000
uid66207	0.237482	0.1067	0.0926	0.1579	0.5000
uid43493	0.237650	0.0536	0.1333	0.1458	0.5000
uid52695	0.238123	0.0734	0.2209	0.1789	0.5000
uid167261	0.238127	0.0928	0.2048	0.1687	0.5714
uid42499	0.238141	0.1290	0.1250	0.2000	NA
uid59347	0.238758	0.1212	0.2105	0.2000	NA
uid171377	0.239001	0.0682	0.2083	0.2055	0.5000
uid65269	0.239096	0.1176	0.1724	0.2459	0.5000
uid176707	0.239251	0.0897	0.1143	0.1250	0.4444
uid57769	0.239556	0.0918	0.2024	0.1765	NA
uid81199	0.239560	0.0986	0.1273	0.1429	0.5000
uid61571	0.239727	0.0947	0.2025	0.1667	NA
uid190182	0.239751	0.1009	0.1264	0.1667	0.5000
uid201033	0.240067	0.1714	0.2414	0.2364	0.5000
uid57877	0.240093	0.0357	0.2162	0.1064	0.5000
uid58815	0.240496	0.0879	0.1282	0.0986	0.5000
uid57873	0.240767	0.0114	0.1370	0.1446	0.5000
uid169620	0.240966	0.0114	0.1233	0.1358	0.5000
uid67321	0.240997	0.0976	0.1786	0.1765	0.5000
uid58823	0.241057	0.0930	0.1786	0.1765	0.5000
uid176130	0.241312	0.1067	0.1429	0.1231	0.5000
uid66551	0.241439	0.1099	0.2609	0.2297	0.5000
uid59193	0.241817	0.1084	0.1549	0.1324	0.5000
uid51535	0.242012	0.1333	0.1935	0.2059	NA
uid72619	0.242206	NA	NA	NA	NA
uid58903	0.242453	0.1282	0.1639	0.1250	0.5000
uid40863	0.242846	0.1250	0.2105	0.1774	0.5000
uid58561	0.243393	0.1042	0.1507	0.1951	0.5000
uid184819	0.243420	0.1287	0.1781	0.1806	0.5000
uid48803	0.243492	0.1538	0.1667	0.2143	NA
uid72475	0.243579	0.1148	0.1782	0.2115	NA
uid46245	0.243994	0.1058	0.1765	0.2247	0.5000
uid58469	0.244127	0.0645	0.1591	0.1321	NA
uid74437	0.244209	0.1019	0.1630	0.1748	0.5000
uid45857	0.244232	0.0933	0.1915	0.1864	0.5000
uid58807	0.244432	0.1504	0.1720	0.1683	0.5000
uid63623	0.244515	0.1429	0.2200	0.2000	0.5000
uid59189	0.244551	0.0926	0.1596	0.1957	0.5000
uid60167	0.244633	0.0741	0.1143	0.1538	0.5000
uid51637	0.244911	0.0678	0.2093	0.1277	0.5000
uid58785	0.245151	0.0833	0.1358	0.1139	0.5000
uid57719	0.245716	0.1130	0.2041	0.2816	0.5000
uid58407	0.246127	0.1231	0.2200	0.1961	0.5000
uid59107	0.246134	0.1043	0.2157	0.2245	NA
uid171337	0.247036	0.1048	0.1569	0.1589	0.5000
uid172732	0.247296	0.0312	0.2069	0.2000	0.5000
uid68105	0.247365	0.1261	0.2054	0.2264	NA
uid74439	0.247773	0.1048	0.1839	0.1868	NA
uid172733	0.247882	0.0588	0.2143	0.2000	0.5000
uid172735	0.247959	0.0571	0.1724	0.1333	0.5000
uid196597	0.248059	0.0964	0.1714	0.1600	NA
uid42887	0.248092	0.1075	0.1757	0.1594	0.5000
uid58435	0.248214	0.0909	0.1818	0.1600	0.5000
uid50305	0.248868	0.0957	0.1596	0.1474	NA
uid172736	0.248873	0.0882	0.2069	0.1379	0.5000
uid67359	0.248899	0.1250	0.2449	0.2353	NA
uid54919	0.248971	0.0993	0.1624	0.1707	0.5000
uid58773	0.249180	0.0938	0.2414	0.2308	0.5000
uid43501	0.249430	0.1565	0.1917	0.2063	0.5000
uid172734	0.249455	0.0513	0.1935	0.2000	0.5000
uid184863	0.250231	0.1024	0.1712	0.1892	0.5000
uid58827	0.250474	0.1127	0.2157	0.2295	0.5000
uid58847	0.251105	0.0727	0.1364	0.2245	0.5000
uid202216	0.251200	0.1118	0.1181	0.1452	0.3182
uid157911	0.251505	0.1047	0.1364	0.0833	0.5000
uid167315	0.252165	0.1304	0.1754	0.2177	0.5000
uid57879	0.252803	0.1368	0.1471	0.2128	0.5000
uid58035	0.252970	0.1228	0.1957	0.2553	NA
uid58767	0.253043	0.1154	0.1250	0.1556	0.5000
uid70729	0.253291	0.1017	0.1489	0.2453	NA
uid58741	0.253444	0.0500	0.1489	0.2115	0.5000
uid58947	0.254765	0.1111	0.1556	0.2500	NA
uid46845	0.255366	0.0929	0.1746	0.2031	0.5000
uid184864	0.256715	0.1068	0.1446	0.1481	0.5000
uid58023	0.256917	0.0825	0.1299	0.1410	0.5000
uid61623	0.257219	0.0938	0.0986	0.1176	0.5000
uid57715	0.257574	0.1304	0.1589	0.1809	0.4444
uid68249	0.257840	0.0638	0.0658	0.1096	0.5000
uid57893	0.258327	0.1282	0.1443	0.1707	0.4444
uid49857	0.259058	0.0808	0.1449	0.0972	NA
uid171259	0.260660	0.0508	0.1346	0.1522	0.4000
uid177925	0.260768	0.0816	0.1154	0.1266	0.5000
uid190185	0.261150	0.0851	0.1013	0.1233	0.4444
uid170731	0.261470	0.0833	0.1667	0.2157	0.4000
uid197195	0.261481	0.0615	0.1404	0.1455	0.5000
uid202217	0.262719	0.0788	0.0935	0.1250	0.2353
uid63665	0.263344	0.0833	0.1154	0.1800	0.4000
uid61897	0.263379	0.0364	0.1176	0.1458	0.3333
uid47313	0.265057	0.0879	0.1316	0.1200	0.5000
uid157331	0.271795	0.1014	0.1532	0.1550	0.5000
uid162179	0.272325	0.1206	0.1207	0.1724	0.3500
uid65091	0.273189	0.1102	0.1262	0.1604	0.4737
uid184818	0.274255	0.0866	0.1296	0.1538	0.4706
uid202219	0.274291	0.1373	0.1813	0.1994	0.4250
uid82341	0.274542	0.1081	0.1206	0.1316	0.3333
uid168321	0.274620	0.0513	0.1522	0.1844	0.4231
uid51377	0.274709	0.1053	0.1386	0.1165	0.4706
uid41169	0.275745	0.0647	0.1053	0.0897	0.4091
uid42615	0.276160	0.1320	0.1600	0.1747	0.4000
uid58695	0.276407	0.1411	0.1638	0.1957	0.4167
uid161919	0.276453	0.0759	0.1212	0.0873	0.4737
uid192186	0.276926	0.1407	0.1551	0.1581	0.3939
uid66777	0.276944	0.0938	0.1127	0.1733	0.3636
uid58367	0.276964	0.1193	0.1753	0.1632	0.3846
uid68055	0.277201	0.0824	0.1616	0.1447	0.4500
uid47507	0.277225	0.1040	0.1275	0.1143	0.4500
uid184826	0.277589	0.1153	0.1761	0.1818	0.3659
uid178352	0.277668	0.0962	0.1295	0.1631	0.3333
uid158689	0.278024	0.1175	0.1640	0.1773	0.4048
uid66603	0.278042	0.0800	0.1264	0.1294	0.4706
uid50565	0.278073	0.1197	0.1620	0.1782	0.4048
uid171830	0.278138	0.1197	0.1620	0.1749	0.4048
uid193703	0.278164	0.0939	0.1254	0.1399	0.3864
uid86913	0.278342	0.1157	0.1754	0.1626	0.3684
uid59267	0.278562	0.1176	0.1371	0.1762	0.4583
uid46257	0.278585	0.0819	0.1225	0.1250	0.4054
uid157907	0.278790	0.0966	0.1136	0.1381	0.3600
uid163151	0.278860	0.1182	0.1099	0.1489	0.5000
uid41425	0.278967	0.0674	0.1245	0.1220	0.4483
uid49695	0.279093	0.0703	0.1233	0.1167	0.4286
uid197184	0.279455	0.1156	0.1615	0.1553	0.3846
uid174812	0.279471	0.0769	0.1158	0.1538	0.3864
uid61621	0.279636	0.0549	0.0964	0.1071	0.5000
uid62003	0.279721	0.0881	0.1351	0.1544	0.4474
uid170533	0.279751	0.1011	0.1239	0.1391	0.3611
uid61589	0.279832	0.1192	0.1389	0.1567	0.5000
uid66607	0.279950	0.0766	0.1215	0.1132	0.4286
uid59423	0.280058	0.0828	0.1211	0.1475	0.3714
uid184820	0.280215	0.0987	0.1470	0.1538	0.4103
uid162333	0.280228	0.1281	0.1816	0.1662	0.4500
uid58397	0.280247	0.0918	0.1429	0.1471	0.4211
uid58505	0.280391	0.1418	0.1598	0.1732	0.4000
uid58977	0.280460	0.0730	0.1210	0.1181	0.4167
uid57863	0.280567	0.1273	0.1584	0.1717	0.4444
uid58195	0.280632	0.0932	0.1324	0.1034	0.4091
uid186549	0.280670	0.0875	0.1210	0.1367	0.3714
uid164001	0.280723	0.0880	0.1215	0.1388	0.4194
uid65781	0.280846	0.0845	0.1278	0.1316	0.4444
uid82365	0.280860	0.1141	0.1494	0.1551	0.4444
uid77027	0.280959	0.1271	0.1774	0.1672	0.4348
uid43465	0.281043	0.1108	0.1607	0.1595	0.3696
uid68143	0.281053	0.0826	0.1429	0.1649	0.4103
uid58565	0.281087	0.0976	0.1622	0.1678	0.4062
uid89385	0.281121	0.0772	0.1152	0.1429	0.4000
uid57739	0.281128	0.1151	0.1687	0.1962	0.3958
uid66297	0.281367	0.1295	0.2030	0.1763	0.4000
uid57585	0.281409	0.0647	0.1120	0.1008	0.4167
uid59005	0.281489	0.0848	0.1373	0.1551	0.3667
uid67367	0.281508	0.1255	0.1721	0.1755	0.4884
uid201428	0.281536	0.0672	0.1083	0.1048	0.4167
uid57639	0.281591	0.0976	0.1418	0.1149	0.4091
uid203361	0.281631	0.0792	0.0989	0.1461	0.5000
uid62207	0.281693	0.1024	0.1139	0.1200	0.5000
uid58941	0.281737	0.1222	0.1288	0.1552	0.3846
uid55487	0.281745	0.0677	0.1618	0.1299	0.4074
uid83157	0.281751	0.1171	0.1340	0.1753	0.3333
uid59113	0.281824	0.1486	0.1970	0.2071	0.3448
uid48643	0.281855	0.0764	0.1497	0.1429	0.5000
uid58965	0.282023	0.1186	0.1532	0.1521	0.4583
uid59365	0.282056	0.0640	0.1204	0.1099	0.4231
uid89387	0.282108	0.0800	0.1083	0.1281	0.3750
uid58659	0.282172	0.1069	0.1792	0.1650	0.4474
uid87051	0.282282	0.0672	0.1083	0.1048	0.4167
uid58149	0.282380	0.0882	0.1293	0.1463	0.3947
uid63633	0.282463	0.1063	0.1404	0.1660	0.4615
uid87067	0.282467	0.0672	0.1083	0.1048	0.4167
uid87069	0.282470	0.0672	0.1083	0.1048	0.4167
uid68447	0.282496	0.0368	0.1000	0.0806	0.4000
uid168180	0.282497	0.1120	0.1111	0.1111	0.2632
uid158869	0.282568	0.0909	0.1414	0.1451	0.4138
uid161943	0.282583	0.1102	0.1349	0.1490	0.3684
uid61613	0.282596	0.0874	0.1406	0.1529	0.3714
uid87065	0.282597	0.0672	0.1083	0.1048	0.4167
uid62913	0.282610	0.1136	0.1507	0.1544	0.4545
uid159865	0.282629	0.1004	0.1475	0.1357	0.3939
uid63269	0.282690	0.0827	0.1322	0.1217	0.4500
uid177930	0.282697	0.1460	0.1185	0.1695	0.5000
uid48821	0.282709	0.0791	0.1166	0.1348	0.4324
uid84217	0.282734	0.0932	0.1429	0.1103	0.4091
uid158871	0.282753	0.0966	0.1429	0.1518	0.4138
uid62135	0.282770	0.0897	0.1655	0.1407	0.3913
uid62905	0.282790	0.0825	0.1200	0.1216	0.3824
uid43327	0.282811	0.1348	0.1440	0.1617	0.3636
uid193702	0.282812	0.1000	0.1531	0.1521	0.3793
uid167988	0.282834	0.0700	0.1443	0.1289	0.3600
uid158167	0.282867	0.1313	0.1328	0.1624	0.4000
uid62939	0.282894	0.0760	0.1197	0.1342	0.3636
uid68279	0.282895	0.0912	0.1435	0.1473	0.4231
uid83125	0.282913	0.1100	0.1170	0.1525	0.4091
uid43091	0.282969	0.1086	0.1400	0.1576	0.4242
uid61729	0.283017	0.0684	0.1245	0.1209	0.3947
uid197168	0.283059	0.0839	0.1008	0.1138	0.4500
uid58463	0.283081	0.1084	0.1473	0.1449	0.3590
uid167994	0.283098	0.0797	0.1134	0.1387	0.3750
uid67383	0.283151	0.0779	0.1198	0.1174	0.4138
uid59545	0.283155	0.0754	0.1436	0.1340	0.3704
uid176920	0.283156	0.0662	0.1148	0.1032	0.4167
uid58677	0.283184	0.1057	0.1542	0.1416	0.3871
uid203791	0.283194	0.1536	0.1856	0.1968	0.4186
uid58067	0.283259	0.1047	0.1454	0.1719	0.4500
uid86651	0.283311	0.1083	0.1453	0.1338	0.4000
uid162335	0.283328	0.0805	0.0863	0.1250	0.4348
uid58101	0.283328	0.0717	0.1194	0.0951	0.4375
uid162219	0.283358	0.0714	0.1374	0.1176	0.4583
uid57599	0.283362	0.1538	0.1530	0.1673	0.3871
uid182935	0.283369	0.0833	0.1237	0.1400	0.4118
uid49489	0.283431	0.0687	0.1393	0.1159	0.4474
uid52459	0.283440	0.1014	0.1935	0.1667	0.5000
uid59883	0.283490	0.0833	0.1495	0.1327	0.3704
uid89375	0.283498	0.0991	0.1011	0.1505	0.3043
uid58995	0.283524	0.1471	0.1510	0.1695	0.3600
uid168322	0.283575	0.0982	0.1267	0.1287	0.3659
uid49331	0.283601	0.0749	0.1350	0.1368	0.4242
uid202218	0.283683	0.0956	0.1186	0.1404	0.3704
uid58489	0.283726	0.1163	0.1463	0.1549	0.3846
uid205422	0.283845	0.0824	0.1333	0.1508	0.3939
uid201038	0.283867	0.1291	0.1815	0.1969	0.4082
uid58207	0.283883	0.1010	0.1434	0.1628	0.4333
uid193765	0.283906	0.0714	0.1374	0.1261	0.4583
uid40845	0.283937	0.1000	0.1581	0.1541	0.4474
uid197175	0.283940	0.0667	0.0519	0.0750	0.4000
uid60725	0.283979	0.1307	0.1630	0.1654	0.4545
uid58491	0.284001	0.1188	0.1433	0.1383	0.3846
uid175523	0.284024	0.0764	0.1198	0.1506	0.3750
uid59225	0.284035	0.0933	0.1216	0.1618	0.4800
uid42501	0.284055	0.1330	0.1761	0.1712	0.4444
uid58869	0.284068	0.0538	0.0843	0.0952	0.5000
uid49001	0.284083	0.0968	0.1964	0.1687	0.4286
uid58465	0.284142	0.1192	0.1433	0.1373	0.3846
uid58147	0.284169	0.1127	0.1354	0.1389	0.4762
uid158863	0.284227	0.0818	0.1594	0.1502	0.3793
uid57693	0.284290	0.0919	0.1152	0.1429	0.3889
uid41403	0.284318	0.1041	0.1463	0.1403	0.3947
uid196849	0.284380	0.1247	0.1802	0.1845	0.4091
uid54717	0.284381	0.0964	0.1498	0.1607	0.4194
uid75107	0.284543	0.1107	0.1418	0.1423	0.4062
uid60789	0.284545	0.0822	0.1212	0.1550	0.4706
uid58899	0.284627	0.0874	0.1588	0.1701	0.4091
uid61625	0.284656	0.1073	0.1322	0.1329	0.4474
uid47509	0.284659	0.0944	0.1355	0.1455	0.4286
uid62789	0.284684	0.1128	0.1344	0.1433	0.4444
uid61577	0.284725	0.0847	0.1197	0.1255	0.4500
uid43211	0.284764	0.0741	0.1534	0.1395	0.4194
uid62901	0.284825	0.1364	0.1286	0.1624	0.3478
uid158851	0.284840	0.1525	0.1538	0.1855	0.4000
uid58951	0.284861	0.1220	0.1828	0.1882	0.3824
uid159543	0.284891	0.0687	0.1121	0.0992	0.4000
uid162045	0.284905	0.0773	0.1638	0.1278	0.4091
uid52609	0.284923	0.1342	0.1824	0.1687	0.4130
uid58115	0.284926	0.0909	0.1328	0.1513	0.3913
uid167487	0.284998	0.1260	0.1751	0.1786	0.4043
uid46531	0.285031	0.1186	0.1750	0.1861	0.4118
uid63397	0.285042	0.0769	0.1295	0.1151	0.3889
uid54715	0.285059	0.0813	0.1310	0.1279	0.4242
uid65271	0.285077	0.1053	0.1207	0.1282	0.4091
uid57747	0.285091	0.0762	0.1045	0.0933	0.4483
uid66779	0.285103	0.1029	0.1639	0.1447	0.4444
uid58433	0.285104	0.0659	0.0867	0.1086	0.4231
uid158861	0.285118	0.1255	0.1756	0.1613	0.3448
uid59349	0.285154	0.0820	0.1071	0.1182	0.4167
uid58193	0.285182	0.1111	0.1410	0.1565	0.4062
uid43413	0.285183	0.0769	0.1399	0.1538	0.2857
uid65087	0.285198	0.0992	0.1763	0.1541	0.4074
uid61403	0.285224	0.0757	0.1328	0.1264	0.3514
uid162137	0.285322	0.0692	0.1231	0.1004	0.4286
uid62695	0.285341	0.1130	0.1797	0.1667	0.3636
uid57939	0.285344	0.1121	0.1594	0.1422	0.3636
uid58493	0.285361	0.0606	0.0889	0.1233	0.4400
uid51641	0.285382	0.0427	0.1437	0.0897	0.4667
uid61629	0.285388	0.0941	0.1350	0.1255	0.3514
uid176367	0.285455	0.0816	0.1269	0.1362	0.4118
uid159879	0.285458	0.0726	0.0973	0.1071	0.4167
uid159881	0.285458	0.0726	0.0973	0.1071	0.4167
uid59047	0.285497	0.1246	0.1633	0.1935	0.3750
uid193658	0.285502	0.0725	0.1148	0.1371	0.4706
uid54719	0.285516	0.0996	0.1461	0.1528	0.4444
uid197218	0.285558	0.0852	0.1229	0.1422	0.3793
uid60163	0.285562	0.1174	0.1857	0.1629	0.3636
uid158169	0.285568	0.1487	0.2022	0.2006	0.4474
uid159993	0.285575	0.0806	0.1239	0.1161	0.4167
uid54701	0.285618	0.1398	0.1981	0.1762	0.4138
uid59421	0.285668	0.0833	0.1382	0.1296	0.3529
uid59139	0.285698	0.0903	0.1133	0.1235	0.4706
uid57829	0.285720	0.0635	0.0847	0.1197	0.3333
uid177079	0.285737	0.0853	0.1138	0.1453	0.4286
uid43093	0.285749	0.0588	0.1359	0.1105	0.4286
uid162063	0.285777	0.0569	0.0926	0.1239	0.3333
uid40839	0.285780	0.1270	0.1656	0.1838	0.4000
uid58983	0.285804	0.1390	0.1823	0.1881	0.4318
uid175575	0.285814	0.0650	0.1091	0.1304	0.3000
uid57921	0.285840	0.0819	0.1315	0.1250	0.4595
uid159863	0.285855	0.0820	0.1071	0.1182	0.4167
uid177080	0.285891	0.1486	0.1915	0.2096	0.4167
uid159529	0.285894	0.0569	0.0870	0.1228	0.3333
uid57809	0.285913	0.0635	0.0847	0.1197	0.3333
uid175574	0.285918	0.0678	0.1068	0.1308	0.3571
uid58551	0.285928	0.1045	0.1429	0.1152	0.4333
uid60583	0.285930	0.0857	0.1358	0.1558	0.4737
uid193657	0.285932	0.1257	0.1750	0.1863	0.3878
uid68839	0.285973	0.0806	0.1106	0.1336	0.3793
uid186842	0.285977	0.0866	0.1026	0.1261	0.3333
uid184830	0.285983	0.0873	0.1125	0.1404	0.3793
uid61587	0.285986	0.1037	0.1494	0.1504	0.4783
uid57801	0.286029	0.1470	0.1868	0.1875	0.4091
uid48829	0.286036	0.0949	0.1583	0.1281	0.3902
uid196798	0.286046	0.0569	0.0893	0.0957	0.4167
uid57963	0.286050	0.0625	0.0957	0.1250	0.3333
uid58691	0.286080	0.1092	0.1408	0.1313	0.4286
uid193712	0.286088	0.0806	0.1053	0.1239	0.4167
uid193713	0.286095	0.0806	0.1053	0.1239	0.4167
uid167483	0.286096	0.0806	0.1053	0.1239	0.4167
uid161995	0.286096	0.0806	0.1053	0.1239	0.4167
uid57997	0.286123	0.0635	0.0932	0.1197	0.3333
uid167485	0.286135	0.0806	0.1053	0.1239	0.4167
uid162059	0.286145	0.0714	0.1273	0.1085	0.4286
uid59111	0.286152	0.1136	0.1656	0.1839	0.4000
uid57583	0.286165	0.0543	0.1053	0.0958	0.4800
uid175576	0.286168	0.0569	0.1038	0.1150	0.3333
uid55253	0.286173	0.0824	0.1225	0.1270	0.4118
uid57601	0.286198	0.1392	0.1767	0.1702	0.4706
uid197217	0.286206	0.1301	0.1621	0.1778	0.4048
uid46663	0.286208	0.1092	0.1761	0.1614	0.4667
uid175579	0.286222	0.0650	0.1111	0.1404	0.3333
uid184832	0.286223	0.0839	0.1102	0.1373	0.3793
uid189026	0.286246	0.0656	0.1048	0.1327	0.4000
uid62101	0.286299	0.1470	0.1849	0.1646	0.4667
uid196782	0.286302	0.0640	0.0877	0.1043	0.4167
uid57811	0.286354	0.0635	0.0847	0.1197	0.3333
uid161361	0.286362	0.0579	0.0909	0.0991	0.4167
uid59069	0.286370	0.0769	0.1130	0.1293	0.3793
uid59019	0.286378	0.1210	0.1688	0.1752	0.4000
uid61633	0.286381	0.0794	0.0948	0.1121	0.4167
uid40861	0.286385	0.1588	0.1713	0.1592	0.4688
uid161403	0.286393	0.0579	0.1000	0.1071	0.4167
uid70731	0.286394	0.0806	0.1125	0.1362	0.3793
uid161369	0.286417	0.0579	0.1000	0.1071	0.4167
uid193770	0.286425	0.0845	0.1472	0.1450	0.4000
uid45895	0.286479	0.1294	0.1653	0.1627	0.4444
uid58453	0.286492	0.1042	0.1028	0.1048	0.4375
uid168117	0.286521	0.1124	0.1111	0.1447	0.4138
uid167484	0.286527	0.0806	0.0965	0.1239	0.4167
uid196779	0.286527	0.0640	0.0877	0.1043	0.4167
uid196774	0.286534	0.0640	0.0877	0.1043	0.4167
uid162177	0.286539	0.0801	0.1255	0.1020	0.4000
uid196777	0.286542	0.0640	0.0965	0.1121	0.4167
uid57695	0.286554	0.0824	0.1167	0.1381	0.3793
uid58311	0.286557	0.0784	0.1049	0.1471	0.4400
uid62693	0.286557	0.1174	0.1737	0.1614	0.3636
uid58745	0.286575	0.0880	0.1259	0.1230	0.4000
uid175577	0.286582	0.0738	0.1132	0.1404	0.3333
uid57785	0.286591	0.0609	0.1000	0.1091	0.3571
uid58675	0.286592	0.1181	0.1587	0.1792	0.4400
uid175578	0.286594	0.0598	0.1200	0.1296	0.3333
uid52597	0.286629	0.1000	0.1176	0.1478	0.4516
uid184828	0.286629	0.0906	0.1092	0.1350	0.3704
uid177081	0.286632	0.0816	0.0870	0.1417	0.5000
uid163693	0.286632	0.0888	0.1406	0.1457	0.4074
uid68317	0.286639	0.0932	0.1239	0.1284	0.4000
uid175571	0.286649	0.0672	0.1038	0.1091	0.3077
uid58325	0.286651	0.1192	0.1641	0.1890	0.3800
uid196789	0.286670	0.0640	0.0877	0.1026	0.4167
uid196792	0.286672	0.0640	0.0877	0.1026	0.4167
uid57737	0.286682	0.0935	0.1452	0.1304	0.4444
uid195908	0.286691	0.0774	0.1271	0.1216	0.4500
uid196796	0.286699	0.0640	0.0877	0.1026	0.4167
uid196795	0.286699	0.0640	0.0877	0.1026	0.4167
uid196791	0.286699	0.0640	0.0877	0.1026	0.4167
uid196788	0.286699	0.0640	0.0877	0.1026	0.4167
uid196799	0.286699	0.0640	0.0877	0.1026	0.4167
uid196787	0.286699	0.0640	0.0877	0.1026	0.4167
uid196784	0.286710	0.0640	0.0877	0.1026	0.4167
uid57637	0.286710	0.0720	0.0965	0.1062	0.4167
uid196797	0.286713	0.0640	0.0877	0.1026	0.4167
uid196786	0.286714	0.0640	0.0877	0.1026	0.4167
uid196790	0.286715	0.0640	0.0877	0.1026	0.4167
uid198643	0.286727	0.0640	0.0965	0.0957	0.4167
uid198644	0.286727	0.0640	0.0965	0.0957	0.4167
uid67407	0.286744	0.0962	0.0899	0.1125	0.4375
uid196794	0.286745	0.0640	0.0877	0.1026	0.4167
uid196800	0.286747	0.0640	0.0877	0.1026	0.4167
uid196770	0.286770	0.0732	0.1071	0.1150	0.4167
uid196783	0.286774	0.0640	0.0877	0.1026	0.4167
uid57783	0.286784	0.0726	0.0818	0.1130	0.3846
uid59281	0.286798	0.0830	0.1157	0.1362	0.3793
uid58791	0.286812	0.0784	0.0805	0.1103	0.4348
uid196773	0.286813	0.0640	0.0877	0.1043	0.4167
uid58559	0.286848	0.0942	0.1571	0.1553	0.4324
uid196793	0.286849	0.0640	0.0877	0.1026	0.4167
uid196781	0.286852	0.0640	0.0877	0.1043	0.4167
uid196780	0.286853	0.0640	0.0877	0.1043	0.4167
uid59221	0.286860	0.1063	0.1502	0.1801	0.4167
uid196776	0.286887	0.0640	0.0965	0.1121	0.4167
uid196785	0.286889	0.0640	0.0877	0.1026	0.4167
uid196772	0.286910	0.0640	0.0877	0.1121	0.4167
uid196775	0.286910	0.0640	0.0965	0.1121	0.4167
uid58253	0.286913	0.0903	0.1511	0.1631	0.4706
uid189029	0.286942	0.0839	0.1208	0.1348	0.3793
uid196778	0.286951	0.0640	0.0965	0.1121	0.4167
uid163691	0.286975	0.0872	0.1378	0.1429	0.4138
uid158867	0.286978	0.0872	0.1378	0.1422	0.4138
uid162183	0.286998	0.0830	0.1120	0.1356	0.3793
uid58781	0.287014	0.0830	0.1203	0.1368	0.3793
uid196769	0.287021	0.0732	0.1071	0.1150	0.4167
uid168257	0.287029	0.1011	0.1481	0.1375	0.4737
uid58649	0.287031	0.1204	0.1408	0.1361	0.3611
uid54205	0.287044	0.0875	0.1049	0.1274	0.4444
uid58597	0.287064	0.1071	0.1372	0.1468	0.4348
uid59077	0.287079	0.1404	0.1709	0.1848	0.4419
uid196771	0.287096	0.0732	0.1071	0.1150	0.4167
uid58251	0.287101	0.1007	0.1240	0.1250	0.4118
uid59359	0.287114	0.0872	0.1378	0.1429	0.4138
uid58439	0.287157	0.1102	0.1121	0.1262	0.3846
uid176366	0.287166	0.0818	0.1323	0.1299	0.4062
uid58333	0.287173	0.0714	0.0965	0.1062	0.4167
uid162167	0.287180	0.0866	0.1471	0.1063	0.2917
uid86889	0.287191	0.0830	0.1198	0.1362	0.3793
uid48071	0.287206	0.0705	0.1269	0.1012	0.4286
uid185758	0.287219	0.0860	0.1203	0.1368	0.3793
uid176365	0.287220	0.0903	0.1217	0.1264	0.4062
uid49049	0.287233	0.0868	0.1506	0.1288	0.4242
uid49535	0.287242	0.0763	0.1106	0.1138	0.4062
uid158135	0.287243	0.0823	0.1301	0.1429	0.4211
uid174511	0.287266	0.1253	0.1770	0.1734	0.3830
uid158865	0.287275	0.0872	0.1378	0.1429	0.4138
uid203027	0.287284	0.0620	0.0924	0.1316	0.4000
uid80733	0.287304	0.0719	0.1165	0.0969	0.4286
uid68843	0.287306	0.0583	0.0917	0.1150	0.4167
uid58429	0.287330	0.1184	0.1513	0.1779	0.4167
uid179070	0.287340	0.0547	0.1062	0.1250	0.3333
uid59075	0.287356	0.0945	0.1475	0.1446	0.4800
uid50325	0.287358	0.0900	0.1128	0.1027	0.4643
uid58879	0.287371	0.0918	0.0805	0.1026	0.4375
uid58293	0.287377	0.1031	0.1134	0.1515	0.3846
uid193711	0.287409	0.0990	0.1270	0.1160	0.4286
uid54947	0.287419	0.0809	0.1134	0.1330	0.3793
uid57855	0.287423	0.1017	0.1479	0.1423	0.4412
uid47077	0.287438	0.0955	0.1106	0.1357	0.4483
uid175572	0.287439	0.0650	0.1091	0.1404	0.3333
uid57777	0.287448	0.0830	0.1167	0.1392	0.3793
uid58853	0.287461	0.0830	0.1162	0.1356	0.3793
uid67349	0.287469	0.0719	0.1020	0.1067	0.4118
uid83619	0.287471	0.0769	0.1130	0.1325	0.3793
uid66295	0.287490	0.0551	0.0991	0.1026	0.4167
uid47081	0.287496	0.0510	0.1062	0.0946	0.4400
uid58445	0.287515	0.1125	0.1185	0.1275	0.3462
uid59357	0.287528	0.0872	0.1378	0.1429	0.4138
uid58443	0.287528	0.1245	0.1410	0.1553	0.3846
uid53541	0.287536	0.0672	0.1220	0.1230	0.4167
uid58417	0.287538	0.0830	0.1120	0.1356	0.3704
uid57641	0.287546	0.0900	0.1099	0.1125	0.4375
uid80731	0.287571	0.0756	0.1238	0.1495	0.4737
uid161997	0.287575	0.0830	0.1120	0.1356	0.3793
uid175573	0.287622	0.0650	0.1132	0.1304	0.3333
uid159845	0.287627	0.0547	0.0973	0.1186	0.3333
uid61635	0.287644	0.0794	0.0948	0.1121	0.4167
uid161941	0.287648	0.0924	0.1215	0.1353	0.4118
uid13791	0.287664	0.1096	0.1682	0.1781	0.3800
uid159525	0.287697	0.0650	0.1111	0.1339	0.3333
uid59327	0.287704	0.0543	0.0932	0.1130	0.3889
uid58833	0.287725	0.1164	0.1722	0.1574	0.3548
uid58793	0.287732	0.0850	0.0940	0.1176	0.4348
uid161409	0.287752	0.0569	0.0893	0.0973	0.4167
uid188688	0.287752	0.0644	0.1233	0.1121	0.4412
uid161353	0.287764	0.0569	0.0893	0.0973	0.4167
uid161377	0.287771	0.0569	0.0893	0.0973	0.4167
uid159523	0.287773	0.0635	0.1081	0.1304	0.3333
uid58969	0.287779	0.1063	0.1620	0.1767	0.3864
uid53043	0.287800	0.0692	0.0672	0.1316	0.4500
uid170532	0.287810	0.0830	0.1162	0.1356	0.3793
uid59351	0.287811	0.0820	0.1071	0.1171	0.4167
uid159527	0.287830	0.0635	0.1081	0.1304	0.3333
uid58721	0.287831	0.0797	0.1232	0.1369	0.4000
uid162211	0.287852	0.0682	0.0992	0.1167	0.4091
uid58703	0.287859	0.0962	0.1560	0.1712	0.3939
uid58993	0.287863	0.0667	0.1309	0.1099	0.3750
uid159493	0.287921	0.0662	0.0992	0.1261	0.4091
uid68335	0.287938	0.0688	0.1243	0.1412	0.5000
uid184829	0.287972	0.0839	0.1111	0.1261	0.3793
uid75101	0.288016	0.1471	0.1705	0.1660	0.4706
uid197361	0.288033	0.0764	0.1069	0.0811	0.4242
uid73353	0.288036	0.0817	0.1176	0.1243	0.4800
uid179069	0.288043	0.1069	0.1232	0.1066	0.4000
uid81777	0.288046	0.1256	0.1471	0.1639	0.5000
uid58511	0.288073	0.0616	0.1302	0.1093	0.3714
uid61591	0.288105	0.0625	0.1094	0.1333	0.4667
uid65447	0.288111	0.0968	0.1239	0.1179	0.3793
uid71231	0.288116	0.0890	0.1064	0.1439	0.4800
uid159521	0.288134	0.0635	0.1081	0.1304	0.3333
uid58843	0.288187	0.1290	0.1429	0.1389	0.4062
uid59305	0.288191	0.0620	0.1017	0.1053	0.4000
uid50555	0.288193	0.0674	0.1120	0.1148	0.4375
uid42497	0.288208	0.1118	0.1882	0.2023	0.4348
uid58863	0.288210	0.0574	0.1026	0.1071	0.4000
uid203790	0.288214	0.0833	0.1162	0.1288	0.3793
uid58911	0.288237	0.0880	0.1392	0.1436	0.4167
uid54699	0.288247	0.1342	0.1618	0.1610	0.4167
uid55641	0.288255	0.0551	0.1043	0.1137	0.4194
uid162217	0.288257	0.0635	0.1182	0.1071	0.5000
uid57775	0.288263	0.0836	0.1176	0.1342	0.3793
uid83605	0.288273	0.0727	0.1323	0.1203	0.4286
uid57789	0.288274	0.0949	0.1157	0.1230	0.4091
uid61611	0.288296	0.0852	0.1209	0.1354	0.4000
uid176501	0.288309	0.0653	0.1283	0.1073	0.4286
uid57705	0.288311	0.0479	0.1597	0.1274	0.4815
uid51877	0.288318	0.0943	0.1429	0.1379	0.5000
uid158157	0.288326	0.0763	0.0924	0.1074	0.4091
uid179068	0.288340	0.0935	0.1202	0.1299	0.4118
uid58301	0.288354	0.0994	0.1111	0.1439	0.4231
uid57965	0.288361	0.0345	0.1200	0.1154	0.5000
uid58889	0.288397	0.0820	0.1321	0.1579	0.5000
uid68451	0.288412	0.0735	0.1048	0.1085	0.4500
uid58285	0.288416	0.1047	0.1126	0.1513	0.4211
uid63621	0.288421	0.0645	0.1121	0.1239	0.3333
uid193763	0.288432	0.0945	0.1229	0.1397	0.3846
uid159659	0.288446	0.0746	0.1284	0.0985	0.4286
uid84299	0.288450	0.0775	0.1325	0.1260	0.4242
uid58185	0.288471	0.0547	0.0645	0.1239	0.4000
uid67365	0.288498	0.0929	0.1296	0.1494	0.4595
uid58273	0.288570	0.1055	0.1489	0.1711	0.3846
uid58835	0.288589	0.1022	0.1314	0.1231	0.3929
uid57905	0.288597	0.0871	0.1268	0.1399	0.4000
uid49483	0.288607	0.1220	0.1732	0.1745	0.4250
uid162513	0.288618	0.0783	0.1500	0.1509	0.4138
uid58109	0.288635	0.1341	0.1758	0.1810	0.3800
uid58441	0.288640	0.1088	0.1389	0.1449	0.3846
uid80745	0.288642	0.0814	0.1208	0.0996	0.4242
uid198524	0.288655	0.0774	0.1301	0.1081	0.4242
uid58351	0.288682	0.0857	0.1230	0.1270	0.4074
uid49131	0.288691	0.0924	0.1525	0.1441	0.3636
uid89395	0.288693	0.0742	0.1661	0.1461	0.3750
uid57699	0.288697	0.0976	0.1270	0.1407	0.4286
uid84317	0.288708	0.0772	0.1371	0.1221	0.4194
uid80735	0.288741	0.0780	0.1236	0.1034	0.4324
uid171958	0.288747	0.1150	0.1567	0.1605	0.3784
uid68291	0.288748	0.0782	0.1255	0.0951	0.4286
uid59115	0.288758	0.1359	0.1565	0.1489	0.4815
uid67319	0.288765	0.1143	0.1475	0.1762	0.3939
uid49873	0.288809	0.0534	0.1000	0.1121	0.4091
uid57701	0.288830	0.1141	0.1564	0.1690	0.3784
uid162215	0.288849	0.0840	0.1130	0.1228	0.5000
uid80859	0.288857	0.1302	0.1990	0.1774	0.4054
uid67253	0.288863	0.1017	0.1493	0.1536	0.4000
uid169879	0.288918	0.0746	0.1323	0.1019	0.4286
uid81779	0.288931	0.1194	0.1739	0.1506	0.4571
uid59409	0.288949	0.0833	0.1538	0.1324	0.4000
uid168181	0.288952	0.1301	0.1473	0.1630	0.4444
uid63629	0.288961	0.1199	0.1640	0.1827	0.3636
uid84313	0.288976	0.0775	0.1299	0.1250	0.4286
uid51369	0.288995	0.1144	0.1691	0.1552	0.4694
uid189953	0.289077	0.0887	0.1434	0.1158	0.4412
uid57971	0.289083	0.0391	0.1034	0.1220	0.3333
uid193708	0.289095	0.0874	0.1309	0.1404	0.4000
uid170732	0.289101	0.0871	0.1409	0.1570	0.4211
uid174334	0.289118	0.1068	0.1615	0.1769	0.3571
uid161159	0.289129	0.0630	0.1017	0.1207	0.4000
uid62183	0.289164	0.0775	0.1008	0.0727	0.4000
uid84301	0.289172	0.0767	0.1215	0.1236	0.4242
uid54207	0.289216	0.0946	0.1045	0.1259	0.4167
uid61639	0.289217	0.0677	0.1266	0.1106	0.4412
uid41709	0.289222	0.0759	0.1350	0.1218	0.3939
uid82373	0.289222	0.1164	0.1460	0.1412	0.4118
uid58299	0.289245	0.0751	0.0909	0.0882	0.4138
uid162207	0.289245	0.0682	0.1074	0.1240	0.4167
uid193774	0.289255	0.0741	0.1070	0.1181	0.4400
uid66595	0.289256	0.1039	0.1341	0.1316	0.4062
uid162213	0.289262	0.0821	0.1092	0.1322	0.4091
uid82951	0.289265	0.0797	0.1406	0.1308	0.4211
uid89391	0.289292	0.1026	0.1498	0.1584	0.3721
uid59053	0.289315	0.0826	0.1438	0.1433	0.4186
uid162165	0.289336	0.0805	0.0896	0.1473	0.4783
uid47085	0.289378	0.0956	0.1259	0.1362	0.3846
uid179904	0.289394	0.0745	0.0989	0.0909	0.4583
uid73421	0.289403	0.0725	0.1231	0.1500	0.4211
uid62159	0.289420	0.1173	0.1391	0.1456	0.4737
uid194444	0.289426	0.0693	0.1129	0.1203	0.4400
uid202426	0.289428	0.0976	0.1200	0.1390	0.4242
uid161153	0.289443	0.0547	0.1008	0.1282	0.4091
uid59023	0.289450	0.1724	0.1633	0.1957	0.3929
uid52601	0.289451	0.0839	0.1210	0.1269	0.4242
uid57691	0.289521	0.0816	0.1265	0.1269	0.4194
uid58669	0.289527	0.1127	0.1217	0.1346	0.4375
uid42117	0.289536	0.0896	0.1327	0.1489	0.4583
uid61409	0.289540	0.1111	0.1271	0.1441	0.4000
uid161139	0.289543	0.0593	0.0976	0.1371	0.4091
uid58399	0.289566	0.0743	0.1458	0.1500	0.4286
uid59415	0.289574	0.0746	0.0909	0.1282	0.4091
uid53509	0.289594	0.0778	0.1443	0.1314	0.4324
uid70621	0.289612	0.0983	0.1111	0.1503	0.4348
uid59413	0.289671	0.0531	0.1121	0.1028	0.2500
uid59071	0.289689	0.1181	0.1667	0.1712	0.4000
uid68067	0.289693	0.0714	0.0942	0.1135	0.3846
uid62107	0.289706	0.1163	0.1558	0.1751	0.4737
uid162209	0.289739	0.0682	0.1000	0.1148	0.4167
uid158163	0.289764	0.1131	0.1597	0.1856	0.4000
uid159987	0.289782	0.0682	0.0909	0.1240	0.4167
uid57581	0.289785	0.1042	0.1206	0.1628	0.4800
uid47323	0.289791	0.0900	0.1176	0.1364	0.4074
uid162205	0.289803	0.0692	0.1092	0.1186	0.4545
uid193716	0.289807	0.0611	0.1000	0.1429	0.4091
uid58483	0.289814	0.1390	0.1622	0.1737	0.4286
uid58065	0.289822	0.0343	0.0884	0.0909	0.3438
uid184823	0.289834	0.1457	0.1620	0.1926	0.4839
uid58997	0.289837	0.1220	0.1336	0.1418	0.4815
uid161957	0.289849	0.0383	0.0842	0.0919	0.3438
uid61249	0.289857	0.0634	0.1308	0.1190	0.3846
uid58971	0.289864	0.1153	0.1780	0.1642	0.4483
uid59437	0.289865	0.1205	0.1973	0.1955	0.4815
uid48073	0.289891	0.1042	0.1166	0.1437	0.4375
uid168059	0.289893	0.1551	0.1607	0.1801	0.4848
uid57881	0.289911	0.0383	0.0842	0.0919	0.3438
uid175778	0.289922	0.0928	0.1307	0.1135	0.5000
uid59165	0.289945	0.0677	0.1083	0.1074	0.4091
uid58353	0.289997	0.0951	0.1644	0.1691	0.4000
uid157999	0.290020	0.0606	0.1239	0.0940	0.5000
uid161157	0.290022	0.0746	0.1074	0.1333	0.4091
uid159985	0.290046	0.0692	0.1008	0.1368	0.4167
uid58003	0.290059	0.1217	0.1384	0.1547	0.3846
uid195604	0.290065	0.0880	0.1186	0.1367	0.4000
uid176921	0.290109	0.0844	0.1462	0.1393	0.3824
uid159491	0.290154	0.0611	0.0932	0.1217	0.4000
uid72627	0.290172	0.1330	0.1672	0.1988	0.4091
uid182202	0.290173	0.0821	0.1210	0.1488	0.4091
uid159467	0.290176	0.0692	0.1074	0.1240	0.4167
uid57961	0.290197	0.0485	0.1571	0.1290	0.4839
uid58653	0.290199	0.1014	0.0966	0.1515	0.4737
uid41861	0.290239	0.0854	0.1133	0.1497	0.3913
uid182482	0.290245	0.0452	0.0986	0.1182	0.3750
uid58203	0.290268	0.0736	0.1679	0.1538	0.3659
uid84305	0.290272	0.0804	0.1285	0.1264	0.4286
uid161161	0.290320	0.1244	0.1381	0.1705	0.4444
uid179202	0.290326	0.0954	0.1289	0.1416	0.4643
uid57889	0.290362	0.0755	0.1084	0.1235	0.4400
uid159991	0.290385	0.0530	0.0976	0.1345	0.4167
uid159639	0.290393	0.0543	0.1102	0.1228	0.4091
uid182201	0.290400	0.0821	0.1157	0.1311	0.4091
uid50553	0.290424	0.0761	0.1187	0.1274	0.4194
uid178201	0.290427	0.0827	0.1074	0.1074	0.4091
uid68453	0.290432	0.0942	0.1061	0.1237	0.4583
uid161241	0.290434	0.1088	0.1181	0.1591	0.4800
uid203025	0.290438	0.0714	0.1048	0.1471	0.4000
uid57651	0.290454	0.0864	0.1310	0.1351	0.3333
uid57955	0.290475	0.1246	0.1311	0.1346	0.4800
uid159867	0.290482	0.1034	0.0986	0.1429	0.5000
uid43247	0.290490	0.0638	0.0545	0.0769	0.4583
uid58897	0.290500	0.0804	0.1181	0.1404	0.4138
uid58451	0.290514	0.0941	0.1116	0.1293	0.4286
uid59309	0.290536	0.1051	0.1244	0.1239	0.4118
uid189753	0.290566	0.1433	0.1768	0.1854	0.3958
uid89409	0.290575	0.1433	0.1703	0.1806	0.3958
uid57653	0.290576	0.1102	0.1434	0.1392	0.4231
uid178203	0.290579	0.0827	0.1074	0.1074	0.4091
uid58261	0.290583	0.0788	0.1232	0.1260	0.4242
uid84309	0.290596	0.0839	0.1336	0.1255	0.4286
uid176500	0.290602	0.0890	0.1367	0.1585	0.4516
uid178202	0.290610	0.0827	0.1074	0.1074	0.4091
uid58377	0.290617	0.1359	0.1541	0.1515	0.4828
uid73759	0.290620	0.0951	0.1245	0.1276	0.4062
uid58517	0.290645	0.0821	0.0992	0.1261	0.4091
uid57949	0.290660	0.0775	0.1124	0.1111	0.4242
uid161149	0.290660	0.0543	0.1000	0.1000	0.4000
uid58259	0.290670	0.0800	0.1187	0.1181	0.4242
uid161151	0.290684	0.0620	0.1000	0.1250	0.4000
uid58347	0.290709	0.0960	0.1200	0.1211	0.4545
uid58577	0.290760	0.0658	0.1148	0.1270	0.5000
uid58685	0.290774	0.0787	0.1186	0.1316	0.4444
uid74431	0.290776	0.0696	0.1198	0.1551	0.4839
uid84297	0.290816	0.0747	0.1315	0.1260	0.4194
uid203026	0.290861	0.0615	0.0924	0.1368	0.4000
uid57787	0.290891	0.0763	0.1074	0.1074	0.4091
uid193715	0.290891	0.0620	0.1034	0.1416	0.4000
uid59197	0.290917	0.1124	0.1000	0.1325	0.3077
uid203028	0.290938	0.0606	0.0826	0.1345	0.4074
uid159677	0.290948	0.0813	0.1440	0.0985	0.4074
uid157997	0.290954	0.0997	0.1033	0.1094	0.3889
uid159611	0.290966	0.0840	0.1092	0.1333	0.4091
uid50585	0.290974	0.0931	0.1606	0.1045	0.4074
uid161145	0.290994	0.0455	0.0992	0.1186	0.4167
uid58125	0.291083	0.0867	0.0949	0.1462	0.4762
uid161925	0.291091	0.0615	0.1074	0.1368	0.4167
uid183005	0.291094	0.1504	0.1466	0.2000	0.3889
uid159615	0.291101	0.0615	0.0840	0.1026	0.4091
uid61627	0.291195	0.1045	0.1186	0.1525	0.5000
uid58263	0.291212	0.0916	0.1165	0.1070	0.3913
uid193714	0.291216	0.0642	0.1245	0.1185	0.3636
uid66593	0.291225	0.1019	0.1286	0.1277	0.3810
uid57613	0.291231	0.0878	0.1451	0.1323	0.4333
uid67369	0.291247	0.0734	0.1139	0.1202	0.3871
uid162025	0.291319	0.0795	0.1147	0.1206	0.4242
uid167260	0.291320	0.0693	0.1193	0.0888	0.4138
uid57603	0.291322	0.1463	0.1577	0.1842	0.4815
uid83607	0.291357	0.0755	0.1285	0.1240	0.4194
uid53539	0.291368	0.0672	0.1074	0.1210	0.4091
uid49903	0.291385	0.0682	0.0992	0.1345	0.4167
uid58881	0.291404	0.0838	0.1241	0.1373	0.4211
uid58707	0.291443	0.1068	0.1582	0.1774	0.4348
uid58343	0.291447	0.0984	0.1219	0.1278	0.4571
uid59099	0.291471	0.0818	0.1382	0.1215	0.3500
uid58345	0.291476	0.0850	0.1179	0.1217	0.4571
uid174072	0.291480	0.1117	0.1243	0.1243	0.4706
uid159669	0.291480	0.0857	0.1469	0.0985	0.4074
uid159983	0.291509	0.0606	0.0992	0.1345	0.4091
uid182931	0.291524	0.0926	0.1064	0.1287	0.3750
uid84295	0.291535	0.0807	0.1310	0.1336	0.4286
uid83609	0.291544	0.0816	0.1600	0.1027	0.4000
uid176372	0.291546	0.1490	0.1621	0.1841	0.4848
uid57629	0.291559	0.0658	0.1148	0.1270	0.5000
uid157909	0.291567	0.0821	0.1475	0.0930	0.4074
uid59277	0.291570	0.1212	0.1423	0.1504	0.4231
uid193772	0.291571	0.1456	0.1510	0.1775	0.4737
uid193771	0.291599	0.0901	0.1117	0.1111	0.4545
uid58557	0.291604	0.0753	0.1136	0.1496	0.4211
uid159675	0.291612	0.0890	0.1393	0.0965	0.4074
uid49661	0.291629	0.1007	0.1190	0.1520	0.3889
uid58503	0.291644	0.0592	0.1226	0.1284	0.3684
uid159989	0.291664	0.0672	0.0976	0.1167	0.4091
uid59081	0.291688	0.1300	0.1509	0.1679	0.4545
uid162175	0.291719	0.0816	0.1446	0.0954	0.4138
uid47079	0.291733	0.0628	0.0794	0.0895	0.4615
uid58985	0.291778	0.0491	0.0822	0.0759	0.3750
uid84303	0.291794	0.0772	0.1400	0.1269	0.4286
uid59899	0.291811	0.1484	0.1679	0.2000	0.4375
uid67501	0.291818	0.0883	0.1434	0.1448	0.4222
uid68141	0.291820	0.0733	0.1094	0.1240	0.3600
uid158509	0.291824	0.1054	0.1310	0.1319	0.3714
uid58449	0.291825	0.1188	0.1280	0.1440	0.4231
uid43163	0.291831	0.0821	0.1093	0.1220	0.4286
uid159667	0.291863	0.0809	0.1311	0.0938	0.4074
uid84311	0.291871	0.0821	0.1389	0.1303	0.4286
uid58283	0.291876	0.0748	0.1086	0.1236	0.4062
uid58549	0.291879	0.1579	0.1649	0.1775	0.4828
uid46099	0.291895	0.0921	0.1100	0.1220	0.4348
uid58265	0.291911	0.0782	0.1336	0.1278	0.4000
uid58257	0.291920	0.0761	0.1071	0.1028	0.4000
uid58153	0.291949	0.0819	0.0917	0.1389	0.4348
uid58239	0.291951	0.1048	0.1267	0.1362	0.4815
uid54411	0.291965	0.0870	0.1272	0.1467	0.4167
uid161197	0.292056	0.1027	0.1119	0.1527	0.4783
uid182929	0.292081	0.1779	0.1458	0.1879	0.3871
uid178913	0.292089	0.0788	0.1395	0.1308	0.4333
uid58743	0.292102	0.0872	0.1162	0.1353	0.4242
uid52605	0.292156	0.1419	0.1552	0.1818	0.4828
uid57605	0.292164	0.1156	0.1226	0.1350	0.4138
uid165869	0.292172	0.0385	0.0851	0.1209	0.4444
uid161143	0.292193	0.0672	0.1074	0.1301	0.4091
uid43209	0.292247	0.0926	0.1535	0.1295	0.5000
uid58775	0.292265	0.0782	0.1170	0.1221	0.4242
uid46523	0.292299	0.1139	0.1324	0.1244	0.4815
uid58905	0.292307	0.1145	0.1311	0.1441	0.4286
uid86865	0.292316	0.1434	0.1418	0.1731	0.4483
uid159673	0.292338	0.0860	0.1475	0.0973	0.4074
uid50427	0.292350	0.1122	0.1504	0.1811	0.3902
uid48825	0.292367	0.0958	0.1364	0.1176	0.4583
uid58391	0.292399	0.1156	0.1573	0.1601	0.4242
uid58155	0.292409	0.0837	0.1145	0.1322	0.4400
uid58069	0.292413	0.1245	0.1315	0.1440	0.4400
uid68753	0.292437	0.0691	0.1326	0.1157	0.4500
uid183004	0.292458	0.1121	0.1196	0.1183	0.3913
uid58321	0.292466	0.0852	0.1200	0.1317	0.4400
uid62961	0.292485	0.0919	0.1203	0.1814	0.4167
uid59307	0.292517	0.0573	0.1073	0.0891	0.3636
uid59207	0.292519	0.0935	0.1571	0.1260	0.4324
uid58249	0.292521	0.1338	0.1508	0.1502	0.4516
uid59055	0.292530	0.0815	0.1220	0.1597	0.4211
uid185179	0.292673	0.1193	0.1660	0.1412	0.4516
uid59089	0.292679	0.1033	0.1261	0.1485	0.4375
uid70727	0.292702	0.0918	0.0706	0.1149	0.3333
uid159671	0.292702	0.0824	0.1452	0.0996	0.4074
uid67363	0.292777	0.0902	0.1152	0.1404	0.4375
uid182933	0.292782	0.1061	0.1074	0.1719	0.3600
uid57891	0.292803	0.0575	0.1127	0.0896	0.3636
uid58141	0.292809	0.1068	0.1606	0.1622	0.3617
uid59049	0.292834	0.0909	0.1226	0.1250	0.3793
uid63401	0.292839	0.0747	0.1034	0.1161	0.4444
uid52607	0.292865	0.1345	0.1475	0.1749	0.4815
uid59215	0.292872	0.0659	0.1355	0.1310	0.4167
uid58085	0.292883	0.0799	0.1270	0.1667	0.4286
uid54249	0.292898	0.0846	0.1285	0.1235	0.4615
uid58527	0.292898	0.0664	0.0857	0.1349	0.3636
uid59057	0.292914	0.0876	0.1182	0.1111	0.3750
uid59411	0.292980	0.0730	0.1255	0.1315	0.4615
uid190704	0.292986	0.0916	0.1372	0.1422	0.4000
uid159531	0.293004	0.0588	0.1218	0.1301	0.3684
uid59429	0.293016	0.1071	0.1168	0.1587	0.4783
uid57887	0.293069	0.0893	0.1133	0.1311	0.4400
uid158699	0.293152	0.0728	0.1324	0.1550	0.4211
uid59435	0.293153	0.1385	0.1488	0.1754	0.3200
uid41935	0.293193	0.1006	0.1275	0.1472	0.3902
uid62959	0.293218	0.0600	0.0821	0.1022	0.3667
uid68445	0.293369	0.0725	0.1000	0.1047	0.4286
uid58509	0.293386	0.0529	0.0865	0.1056	0.3636
uid89381	0.293420	0.0722	0.1143	0.0909	0.4074
uid42521	0.293427	0.1489	0.2038	0.1989	0.4146
uid177516	0.293488	0.0816	0.1301	0.1360	0.4333
uid58991	0.293497	0.1424	0.1439	0.1385	0.4783
uid58427	0.293505	0.0939	0.1341	0.1674	0.4286
uid61349	0.293509	0.0909	0.1474	0.1543	0.4706
uid162187	0.293537	0.1146	0.1734	0.1613	0.4167
uid159003	0.293569	0.0691	0.1205	0.1184	0.3611
uid162133	0.293585	0.1007	0.1538	0.1685	0.4516
uid77117	0.293645	0.1208	0.1799	0.1661	0.4062
uid58705	0.293735	0.0742	0.1255	0.1036	0.3846
uid168258	0.293741	0.0682	0.1271	0.0873	0.4074
uid177517	0.293762	0.0799	0.1506	0.1412	0.4333
uid162135	0.293773	0.0920	0.0841	0.1157	0.4231
uid59033	0.293796	0.0899	0.1457	0.1364	0.4103
uid61595	0.293849	0.0681	0.1014	0.1068	0.4000
uid43725	0.293855	0.1237	0.1725	0.1529	0.3429
uid58547	0.293860	0.0878	0.1208	0.1387	0.4444
uid177713	0.293891	0.0896	0.1264	0.1386	0.4545
uid58689	0.293897	0.0887	0.1257	0.1326	0.4444
uid59433	0.293901	0.1172	0.1065	0.1274	0.3667
uid58949	0.293968	0.0774	0.1195	0.1338	0.4706
uid68745	0.293992	0.0879	0.0929	0.1005	0.4000
uid71485	0.294010	0.0741	0.1243	0.1173	0.4444
uid58269	0.294013	0.1424	0.1703	0.1507	0.4848
uid82343	0.294028	0.1226	0.1696	0.1583	0.3889
uid61643	0.294040	0.0923	0.1057	0.1308	0.4444
uid58507	0.294053	0.0529	0.0865	0.1056	0.3636
uid59253	0.294177	0.0772	0.1134	0.1026	0.3889
uid58021	0.294224	0.0746	0.1398	0.1167	0.4138
uid75113	0.294268	0.0881	0.1159	0.1348	0.3913
uid59131	0.294289	0.0816	0.1244	0.1376	0.4333
uid61647	0.294291	0.0810	0.1220	0.1296	0.4516
uid58913	0.294303	0.0816	0.1138	0.1255	0.3953
uid183114	0.294319	0.1325	0.1654	0.2033	0.4286
uid64753	0.294326	0.0976	0.1377	0.1484	0.4186
uid63403	0.294335	0.1127	0.1423	0.1236	0.4828
uid59007	0.294357	0.0649	0.1107	0.1128	0.3846
uid58349	0.294400	0.0774	0.1231	0.1402	0.3913
uid57665	0.294455	0.0815	0.1232	0.1078	0.4516
uid42155	0.294457	0.0667	0.1167	0.1250	NA
uid81783	0.294457	0.1059	0.1429	0.1739	0.3750
uid73179	0.294467	0.0945	0.1235	0.1328	0.4400
uid162199	0.294535	0.0803	0.1230	0.1303	0.4483
uid41885	0.294559	0.1221	0.1629	0.1726	0.3590
uid59293	0.294560	0.0603	0.0991	0.0985	0.4000
uid178369	0.294563	0.0926	0.1362	0.1229	0.4828
uid182928	0.294565	0.0870	0.1089	0.1619	0.4000
uid52599	0.294566	0.0988	0.1250	0.1310	0.4615
uid61603	0.294574	0.0934	0.1351	0.1165	0.4286
uid58513	0.294593	0.0870	0.1212	0.1297	0.4412
uid159685	0.294629	0.1429	0.1568	0.1801	0.4815
uid59581	0.294635	0.1211	0.1206	0.1485	0.4333
uid162027	0.294660	0.0280	0.0787	0.0795	0.4667
uid58187	0.294681	0.1250	0.1520	0.1748	0.4516
uid174152	0.294721	0.0595	0.1218	0.1301	0.3684
uid57697	0.294726	0.0603	0.0991	0.0922	0.4000
uid183339	0.294745	0.1406	0.1356	0.1933	0.4815
uid58545	0.294753	0.0783	0.1429	0.0882	0.4667
uid72795	0.294755	0.0906	0.0870	0.1182	0.4231
uid58657	0.294795	0.0749	0.1083	0.1234	0.4333
uid60161	0.294820	0.0828	0.1418	0.1716	0.2941
uid57587	0.294822	0.0588	0.1218	0.1301	0.3684
uid57595	0.294851	0.0903	0.1137	0.1328	0.4400
uid59345	0.294861	0.0709	0.1154	0.1520	0.4286
uid161927	0.294864	0.0669	0.1091	0.1183	0.4516
uid158377	0.294888	0.0749	0.1111	0.1010	0.4583
uid58459	0.294901	0.1013	0.1353	0.1244	0.4286
uid58959	0.294951	0.0685	0.1463	0.1316	0.4000
uid184076	0.294980	0.0984	0.1506	0.1479	0.3200
uid58671	0.294993	0.0671	0.1241	0.1278	0.3750
uid58681	0.295029	0.0392	0.0449	0.0920	0.5000
uid183111	0.295036	0.1232	0.1269	0.1667	0.4286
uid48815	0.295100	0.1346	0.1494	0.1348	0.4242
uid57703	0.295100	0.0935	0.1474	0.1328	0.3846
uid59155	0.295101	0.0954	0.0787	0.1132	0.4231
uid60171	0.295152	0.0940	0.1424	0.1409	0.4200
uid42613	0.295173	0.0891	0.1302	0.1408	0.4545
uid64755	0.295196	0.1122	0.1466	0.1590	0.4091
uid159665	0.295216	0.0878	0.1391	0.0916	0.4074
uid58331	0.295247	0.0545	0.0638	0.1111	0.3846
uid183110	0.295261	0.1959	0.2057	0.2256	0.3750
uid168182	0.295305	0.0757	0.1257	0.1374	0.2273
uid67323	0.295321	0.0926	0.1462	0.1633	0.4390
uid158379	0.295371	0.0749	0.1111	0.1010	0.4583
uid158381	0.295371	0.0749	0.1111	0.1058	0.4583
uid158375	0.295376	0.0749	0.1111	0.1058	0.4583
uid158383	0.295376	0.0749	0.1111	0.1010	0.4583
uid158373	0.295381	0.0749	0.1111	0.1010	0.4583
uid158531	0.295381	0.0749	0.1111	0.1010	0.4583
uid176499	0.295409	0.0575	0.1203	0.1284	0.3684
uid59397	0.295424	0.1000	0.1782	0.1546	0.4474
uid59279	0.295426	0.0749	0.1111	0.1058	0.4583
uid179383	0.295501	0.1473	0.1273	0.1622	0.3913
uid72473	0.295524	0.0819	0.1184	0.1250	0.4516
uid46085	0.295554	0.1146	0.1444	0.1549	0.4048
uid58231	0.295571	0.0989	0.1318	0.1392	0.4118
uid61617	0.295581	0.1197	0.1244	0.1465	0.4138
uid48801	0.295606	0.0850	0.1261	0.1327	0.4483
uid183109	0.295685	0.1438	0.1791	0.2031	0.3929
uid58373	0.295704	0.0837	0.1485	0.1224	0.4138
uid58845	0.295727	0.1235	0.1378	0.1396	0.3846
uid175569	0.295732	0.0570	0.1174	0.1373	0.4643
uid159539	0.295735	0.0985	0.1167	0.1354	0.4231
uid196851	0.295737	0.0531	0.0769	0.0928	0.4000
uid58405	0.295793	0.0467	0.0543	0.0968	0.5000
uid61631	0.295867	0.0912	0.1396	0.1504	0.4643
uid57709	0.295902	0.0435	0.0833	0.0833	0.4706
uid82931	0.295912	0.1496	0.1672	0.1799	0.4048
uid63159	0.295938	0.0741	0.0944	0.1448	0.4146
uid57941	0.296025	0.0857	0.1228	0.1368	0.4524
uid57865	0.296049	0.1076	0.1314	0.1316	0.4815
uid59213	0.296050	0.1190	0.1347	0.1486	0.4722
uid85495	0.296051	0.0435	0.0918	0.0833	0.4706
uid167486	0.296081	0.1081	0.1515	0.1678	0.4186
uid58771	0.296095	0.0565	0.1313	0.1104	0.3684
uid159533	0.296111	0.0526	0.1195	0.1333	0.3684
uid50539	0.296149	0.1136	0.1620	0.1697	0.4444
uid57925	0.296171	0.1121	0.1215	0.1714	0.4583
uid58739	0.296181	0.0726	0.1014	0.1106	0.4516
uid70793	0.296197	0.1069	0.1625	0.1571	0.4118
uid57767	0.296206	0.1477	0.1418	0.1894	0.4400
uid58079	0.296212	0.0714	0.1477	0.1500	0.5000
uid58981	0.296241	0.0656	0.1081	0.0973	0.3889
uid58661	0.296245	0.0876	0.1005	0.1061	0.4737
uid57759	0.296255	0.0606	0.1347	0.1288	0.3704
uid174460	0.296283	0.1189	0.1649	0.1701	0.4286
uid185759	0.296285	0.0435	0.0833	0.0833	0.4706
uid58341	0.296288	0.0658	0.1032	0.1128	0.4118
uid46647	0.296289	0.0634	0.1261	0.1250	0.3810
uid49957	0.296319	0.0909	0.1250	0.1356	0.4286
uid66301	0.296350	0.1322	0.1699	0.1857	0.4524
uid58821	0.296360	0.1013	0.0936	0.1276	0.4138
uid58267	0.296381	0.0656	0.0964	0.1090	0.4118
uid61615	0.296398	0.1493	0.1723	0.1708	0.4375
uid58515	0.296433	0.1201	0.1604	0.1718	0.4412
uid58933	0.296478	0.1046	0.1157	0.1214	0.4138
uid59233	0.296482	0.0696	0.1013	0.1416	0.4286
uid49133	0.296509	0.0808	0.1227	0.1299	0.4474
uid159535	0.296527	0.0640	0.1325	0.1342	0.3750
uid52547	0.296546	0.1220	0.1607	0.1650	0.3478
uid41317	0.296565	0.0588	0.0858	0.1116	0.4783
uid61565	0.296584	0.0522	0.0659	0.0909	0.4000
uid58095	0.296597	0.0619	0.1047	0.1170	0.4167
uid57899	0.296646	0.0523	0.1203	0.1342	0.3684
uid57615	0.296650	0.0789	0.1311	0.1322	0.4286
uid60837	0.296653	0.0875	0.1172	0.1258	0.3704
uid159857	0.296672	0.0952	0.1340	0.1383	0.3000
uid58389	0.296674	0.1246	0.1505	0.1667	0.4444
uid58043	0.296678	0.1197	0.1654	0.1729	0.3846
uid162029	0.296687	0.0513	0.1231	0.1471	0.4000
uid161945	0.296712	0.0531	0.0659	0.0909	0.4000
uid196850	0.296716	0.0367	0.0659	0.0745	0.4000
uid57617	0.296719	0.0637	0.1169	0.1356	0.4643
uid59013	0.296751	0.1504	0.1649	0.1848	0.3913
uid58715	0.296770	0.0972	0.1667	0.1667	0.3750
uid58387	0.296782	0.0891	0.1350	0.1444	0.4333
uid197171	0.296795	0.1484	0.1339	0.1681	0.3158
uid55403	0.296842	0.0570	0.0914	0.1086	0.4231
uid158859	0.296868	0.0674	0.1212	0.1392	0.4643
uid57609	0.296886	0.0837	0.1116	0.1171	0.4231
uid158055	0.296939	0.0450	0.0659	0.0825	0.4000
uid156977	0.296963	0.0571	0.0562	0.1064	0.5000
uid186548	0.296975	0.0841	0.1386	0.1429	0.2727
uid72479	0.296977	0.1243	0.1346	0.1419	0.4286
uid60487	0.297087	0.0857	0.1351	0.1410	0.3667
uid58295	0.297119	0.0702	0.0896	0.0985	0.4000
uid158065	0.297136	0.0531	0.0659	0.0909	0.4000
uid58805	0.297144	0.0726	0.1198	0.1076	0.4000
uid66307	0.297181	0.0943	0.1324	0.1595	0.4231
uid158063	0.297241	0.0450	0.0659	0.0825	0.4000
uid43467	0.297265	0.1201	0.1613	0.1676	0.4146
uid86885	0.297347	0.0871	0.1116	0.1116	0.4583
uid158053	0.297353	0.0531	0.0659	0.0909	0.4000
uid193710	0.297427	0.0788	0.1211	0.1244	0.4583
uid58733	0.297469	0.0864	0.1272	0.1216	0.4444
uid59223	0.297473	0.0731	0.1059	0.1212	0.4400
uid162511	0.297473	0.1183	0.1600	0.1616	0.4444
uid194120	0.297473	0.0633	0.1159	0.1379	0.4615
uid66331	0.297512	0.0991	0.1244	0.1351	0.4643
uid58087	0.297518	0.0644	0.0864	0.1004	0.4643
uid158051	0.297565	0.0450	0.0659	0.0825	0.4000
uid57655	0.297569	0.0980	0.1336	0.1231	0.3784
uid58447	0.297573	0.0992	0.1244	0.1373	0.4167
uid183002	0.297593	0.1677	0.1765	0.1985	0.4444
uid58385	0.297621	0.0942	0.1495	0.1530	0.4333
uid83613	0.297636	0.0929	0.1389	0.1255	0.4828
uid205541	0.297640	0.1242	0.1409	0.1599	0.3750
uid51635	0.297697	0.0957	0.1241	0.1236	0.3714
uid173371	0.297764	0.0562	0.1341	0.1279	0.5000
uid61563	0.297764	0.0828	0.1146	0.1245	0.4375
uid184831	0.297770	NA	NA	NA	NA
uid162161	0.297800	0.1275	0.1475	0.1466	0.4474
uid57735	0.297831	0.1011	0.1369	0.1418	0.4848
uid57633	0.297847	0.0727	0.0638	0.1134	0.5000
uid205256	0.297888	0.0644	0.0864	0.1004	0.4643
uid170535	0.297918	0.0810	0.1149	0.1289	0.4483
uid62461	0.297955	0.0506	0.1212	0.1449	0.4286
uid49531	0.297963	0.0909	0.1290	0.1419	0.3750
uid62947	0.297974	0.1260	0.1826	0.1912	0.4167
uid63345	0.298022	0.1073	0.1325	0.1379	0.4359
uid50551	0.298030	0.0714	0.1189	0.1292	0.4286
uid74393	0.298036	0.1111	0.1357	0.1294	0.4516
uid58861	0.298046	0.0800	0.1168	0.1231	0.4194
uid58667	0.298074	0.0942	0.1176	0.1833	0.3684
uid57931	0.298123	0.1298	0.1524	0.1586	0.4324
uid58731	0.298168	0.1235	0.1572	0.1296	0.4375
uid58209	0.298179	0.0795	0.1101	0.1171	0.4483
uid68689	0.298270	0.1441	0.1969	0.1877	0.4211
uid68321	0.298319	0.0568	0.0745	0.0610	0.4000
uid62243	0.298342	0.1275	0.1293	0.1576	0.4167
uid168183	0.298355	0.0785	0.1256	0.1401	0.4667
uid57815	0.298362	0.1115	0.1644	0.1679	0.4000
uid66391	0.298369	0.1090	0.1533	0.1733	0.4231
uid58007	0.298370	0.1324	0.1362	0.1565	0.4167
uid58161	0.298378	0.0476	0.0465	0.0938	0.5000
uid58937	0.298435	0.1193	0.1214	0.1282	0.4138
uid66299	0.298436	0.1208	0.1613	0.1463	0.4062
uid82369	0.298455	0.0505	0.0460	0.1196	0.5000
uid158045	0.298502	0.0804	0.0638	0.1111	0.4167
uid41019	0.298524	0.0556	0.0971	0.1130	0.4231
uid68443	0.298557	0.1080	0.1352	0.1599	0.3902
uid49953	0.298561	0.0903	0.1381	0.1621	0.4286
uid162149	0.298565	0.0959	0.1319	0.1212	0.3784
uid162013	0.298644	0.0784	0.1414	0.1354	0.2800
uid58801	0.298699	0.0614	0.0532	0.1262	0.5000
uid62925	0.298700	0.1534	0.1963	0.1831	0.4103
uid170534	0.298705	0.0753	0.1184	0.1193	0.4444
uid89383	0.298709	0.0748	0.0667	0.1183	0.5000
uid58063	0.298715	0.0614	0.0532	0.1031	0.5000
uid62923	0.298731	0.1378	0.1710	0.1645	0.4545
uid83615	0.298797	0.1014	0.1473	0.1357	0.4857
uid168256	0.298824	0.0738	0.1607	0.1000	0.4286
uid66847	0.298828	0.0941	0.1102	0.1422	0.4286
uid58813	0.298842	0.0906	0.1370	0.1440	0.4231
uid58211	0.298854	0.0826	0.1304	0.1422	0.4483
uid86653	0.298893	0.0804	0.0556	0.1158	0.5000
uid86659	0.298905	0.0804	0.0652	0.1158	0.5000
uid86655	0.298906	0.0804	0.0761	0.1158	0.5000
uid86657	0.298907	0.0804	0.0667	0.1158	0.5000
uid58737	0.299007	0.0933	0.1564	0.1601	0.4643
uid58641	0.299019	0.1128	0.1382	0.1661	0.4359
uid158057	0.299036	0.0450	0.0659	0.0825	0.4000
uid73963	0.299045	0.0541	0.0753	0.1000	0.5000
uid88067	0.299046	0.0789	0.0761	0.1111	0.5000
uid59137	0.299110	0.1121	0.1300	0.1333	0.4118
uid62105	0.299115	0.0985	0.1270	0.1452	0.4516
uid197180	0.299156	0.0737	0.1368	0.1290	0.4138
uid197182	0.299164	0.1029	0.1210	0.1391	0.3846
uid175469	0.299196	0.0808	0.1290	0.1319	0.3333
uid57851	0.299209	0.0429	0.1194	0.1493	0.5000
uid55259	0.299227	0.0607	0.1260	0.1210	0.4231
uid59009	0.299233	0.0970	0.1339	0.1260	0.4839
uid158161	0.299234	0.0625	0.0543	0.0947	0.4000
uid158357	0.299248	0.0625	0.0543	0.0947	0.4000
uid42523	0.299256	0.1170	0.1757	0.1589	0.4211
uid165871	0.299271	0.1296	0.1709	0.1993	0.4286
uid58961	0.299277	0.0636	0.0556	0.1158	0.5000
uid194119	0.299327	0.0545	0.1106	0.0955	0.4138
uid158159	0.299327	0.0556	0.0543	0.1031	0.4167
uid189952	0.299385	0.0729	0.1195	0.1189	0.4146
uid201037	0.299403	0.1437	0.1698	0.1644	0.4444
uid159541	0.299416	0.1225	0.1333	0.1696	0.4074
uid70839	0.299425	0.0648	0.0543	0.1237	0.4167
uid183003	0.299434	0.1338	0.1729	0.2160	0.3478
uid164779	0.299434	0.0613	0.0625	0.0738	0.3913
uid88063	0.299440	0.0485	0.0233	0.0745	0.4000
uid183006	0.299443	0.1493	0.1849	0.2231	0.4286
uid158043	0.299513	0.0636	0.0444	0.1042	0.4167
uid198768	0.299535	0.0411	0.1127	0.1528	0.5000
uid58099	0.299565	0.1317	0.1505	0.1536	0.4286
uid59353	0.299579	0.1114	0.1238	0.1544	0.4286
uid58167	0.299586	0.1377	0.1769	0.1825	0.3750
uid162509	0.299600	0.1103	0.1358	0.1500	0.4444
uid81083	0.299623	0.0978	0.1333	0.1379	0.4000
uid170612	0.299623	0.0532	0.0824	0.1000	0.4231
uid63399	0.299629	0.0744	0.1121	0.1009	0.4000
uid58383	0.299670	0.1010	0.1516	0.1496	0.4333
uid58921	0.299678	0.1320	0.1287	0.1604	0.4857
uid168379	0.299732	0.0951	0.1238	0.1365	0.4359
uid158855	0.299740	0.1091	0.1456	0.1311	0.4848
uid62909	0.299770	0.1246	0.1473	0.1592	0.4118
uid60727	0.299778	0.0841	0.1400	0.1443	0.3478
uid81081	0.299795	0.1124	0.1556	0.1716	0.4048
uid58027	0.299803	0.0833	0.0795	0.1319	0.5000
uid86751	0.299822	0.0566	0.0556	0.0947	0.4167
uid59301	0.299845	0.0727	0.0543	0.1340	0.4000
uid58047	0.299867	0.1288	0.1688	0.1754	0.4211
uid176364	0.299880	0.0897	0.1074	0.1423	0.4118
uid58159	0.299887	0.0388	0.0238	0.0851	0.4000
uid59217	0.299890	0.1061	0.1200	0.1639	0.4545
uid57733	0.299898	0.1156	0.1581	0.1705	0.4474
uid57967	0.299907	0.1145	0.1378	0.1639	0.4324
uid158857	0.299916	0.1070	0.1440	0.1331	0.4848
uid58859	0.299945	0.0921	0.1434	0.1566	0.4643
uid59387	0.299949	0.1006	0.1196	0.1419	0.4138
uid88069	0.299983	0.0811	0.0753	0.1158	0.5000
uid182930	0.299999	0.1000	0.1074	0.1416	0.4583
uid58305	0.300003	0.0600	0.1111	0.0899	0.4211
uid182932	0.300017	0.1168	0.1154	0.1439	0.4783
uid58431	0.300023	0.0724	0.1049	0.1085	0.4375
uid57823	0.300049	0.1351	0.1601	0.1556	0.4500
uid82367	0.300058	0.0513	0.0909	0.1212	0.4286
uid77119	0.300063	0.0772	0.1205	0.1276	0.4242
uid184011	0.300069	0.0781	0.1176	0.1151	0.4848
uid57707	0.300092	0.0435	0.1089	0.1200	0.4615
uid175779	0.300122	0.0765	0.1034	0.1067	0.5000
uid73585	0.300158	0.0818	0.1449	0.1448	0.5000
uid183113	0.300200	0.1069	0.1504	0.1901	0.4138
uid161961	0.300227	0.0717	0.1214	0.1214	0.4419
uid183112	0.300281	0.1407	0.1508	0.2214	0.3824
uid59251	0.300312	0.0922	0.1260	0.1355	0.4483
uid156845	0.300343	0.0481	0.0465	0.0989	0.5000
uid58639	0.300345	0.1127	0.1266	0.1456	0.4103
uid59419	0.300387	0.0714	0.1200	0.1135	0.4286
uid171995	0.300400	0.1053	0.1164	0.1341	0.4444
uid173372	0.300418	0.0450	0.1111	0.1212	0.4615
uid58799	0.300455	0.0648	0.0543	0.1134	0.4167
uid74025	0.300455	0.0993	0.1371	0.1532	0.4348
uid58183	0.300472	0.0515	0.0856	0.1028	0.4688
uid57951	0.300493	0.0299	0.1034	0.0536	0.5000
uid58363	0.300518	0.0656	0.1057	0.0942	0.4000
uid58873	0.300528	0.1064	0.1407	0.1260	0.4848
uid78933	0.300540	0.1066	0.1258	0.1554	0.4138
uid162009	0.300547	0.1238	0.1470	0.1459	0.4167
uid57645	0.300564	0.0723	0.1202	0.1214	0.4419
uid183008	0.300567	0.0962	0.1489	0.1562	0.3636
uid59061	0.300617	0.0940	0.1444	0.1303	0.3721
uid81775	0.300681	0.0855	0.1314	0.1394	0.4839
uid42975	0.300693	0.1254	0.1356	0.1525	0.4412
uid81627	0.300724	0.1078	0.1144	0.1472	0.4688
uid53037	0.300741	0.0781	0.1347	0.1162	0.4595
uid59161	0.300746	0.0571	0.0807	0.0818	0.4286
uid162203	0.300754	0.0811	0.1174	0.1185	0.4286
uid59371	0.300756	0.0411	0.1268	0.1528	0.5000
uid58425	0.300774	0.1111	0.1238	0.1513	0.4194
uid59187	0.300775	0.0783	0.1176	0.0946	0.4231
uid193704	0.300794	0.1023	0.1423	0.1434	0.4138
uid48809	0.300820	0.0556	0.0886	0.0798	0.3750
uid46181	0.300842	0.0463	0.0798	0.1064	0.4375
uid89389	0.300862	0.1046	0.1234	0.1485	0.4138
uid203393	0.300899	0.1333	0.1497	0.1480	0.4250
uid58123	0.300938	0.0784	0.0814	0.1222	0.4118
uid58615	0.300953	0.0980	0.1422	0.1404	0.4375
uid46253	0.300958	0.1098	0.1391	0.1633	0.4444
uid158039	0.300981	0.0550	0.0556	0.1010	0.4167
uid162107	0.301003	0.0686	0.0724	0.0915	0.4500
uid57849	0.301014	0.0524	0.0663	0.0938	0.4643
uid58679	0.301022	0.0759	0.1250	0.1311	0.4419
uid159869	0.301044	0.1066	0.1167	0.1463	0.4194
uid158853	0.301057	0.1083	0.1407	0.1358	0.4848
uid53371	0.301104	0.1036	0.1103	0.1245	0.4333
uid176370	0.301107	0.1407	0.1502	0.1638	0.4375
uid59025	0.301154	0.1397	0.1513	0.1780	0.4167
uid57623	0.301250	0.1090	0.1200	0.1505	0.4138
uid61575	0.301256	0.0458	0.1042	0.1259	0.4762
uid159519	0.301268	0.1136	0.2000	0.1579	0.5000
uid58075	0.301272	0.1433	0.1803	0.1960	0.4286
uid58025	0.301273	0.0839	0.1169	0.1292	0.3846
uid57593	0.301295	0.1206	0.1690	0.1667	0.4333
uid58011	0.301353	0.1008	0.1680	0.1818	0.4167
uid59355	0.301363	0.1034	0.1141	0.1458	0.4138
uid173373	0.301376	0.0392	0.1222	0.1075	0.4545
uid198767	0.301377	0.0588	0.1231	0.1746	0.5000
uid46943	0.301379	0.0944	0.1259	0.1313	0.4688
uid62265	0.301384	0.0725	0.1055	0.1144	0.4889
uid46839	0.301385	0.0952	0.1237	0.1267	0.4688
uid78143	0.301418	0.0957	0.1408	0.1456	0.4848
uid57803	0.301434	0.1517	0.1705	0.1805	0.3846
uid183115	0.301441	0.1259	0.1920	0.1983	0.4091
uid58521	0.301459	0.0940	0.1207	0.1503	0.4545
uid53251	0.301472	0.0709	0.1239	0.1476	0.4706
uid67351	0.301479	0.1206	0.1456	0.1556	0.4571
uid61645	0.301481	0.0469	0.1111	0.1404	0.5000
uid61247	0.301495	0.1026	0.1220	0.1290	0.4688
uid61601	0.301497	0.0872	0.1053	0.0962	0.3846
uid58081	0.301501	0.1317	0.1433	0.1546	0.4211
uid68687	0.301510	0.0690	0.0723	0.1341	0.5000
uid59241	0.301532	0.1078	0.1390	0.1303	0.4848
uid165873	0.301599	0.0707	0.1263	0.0833	0.5000
uid59015	0.301601	0.1136	0.1473	0.1328	0.4848
uid159871	0.301625	0.0842	0.1284	0.1154	0.4839
uid57927	0.301625	0.0842	0.1284	0.1154	0.4839
uid183485	0.301626	0.0836	0.1445	0.1344	0.4074
uid83617	0.301633	0.0812	0.1255	0.1124	0.4839
uid193717	0.301650	0.0638	0.1124	0.0899	0.5000
uid48999	0.301653	0.1039	0.1521	0.1558	0.4103
uid58133	0.301739	0.0710	0.1203	0.0943	0.4500
uid71131	0.301779	0.0975	0.1331	0.1250	0.4848
uid57937	0.301795	0.1347	0.1456	0.1582	0.4286
uid162105	0.301814	0.0734	0.0823	0.0974	0.4500
uid46083	0.301875	0.0861	0.1277	0.1288	0.4828
uid58729	0.301876	0.1206	0.1645	0.1581	0.4444
uid58355	0.301883	0.1297	0.1420	0.1577	0.4103
uid175777	0.301922	0.0836	0.1216	0.1446	0.4103
uid77127	0.301931	0.0851	0.1250	0.1136	0.5000
uid59183	0.301958	0.0763	0.1171	0.1182	0.4571
uid58243	0.301992	0.0641	0.1304	0.1429	0.5000
uid183341	0.302000	0.1382	0.1651	0.1604	0.4000
uid162041	0.302017	0.0753	0.1107	0.1143	0.4571
uid61597	0.302077	0.1216	0.1513	0.1435	0.3448
uid162023	0.302092	0.0631	0.0645	0.1070	0.4615
uid63627	0.302122	0.0797	0.1250	0.1322	0.4375
uid58611	0.302171	0.0500	0.0984	0.0750	0.3571
uid176498	0.302173	0.1245	0.1463	0.1181	0.3667
uid193764	0.302174	0.0608	0.0672	0.0970	0.5000
uid58763	0.302174	0.0631	0.0792	0.1034	0.4483
uid186598	0.302183	0.0424	0.0769	0.0993	0.4783
uid58019	0.302191	0.1000	0.1260	0.1179	0.4848
uid58163	0.302212	0.0774	0.0938	0.1286	0.4231
uid191340	0.302280	0.0558	0.1123	0.1089	0.3750
uid58699	0.302289	0.1239	0.1667	0.1776	0.4048
uid171260	0.302340	0.1310	0.1410	0.1536	0.4146
uid158171	0.302354	0.0528	0.0873	0.0861	0.4412
uid55727	0.302371	0.0598	0.0978	0.0856	0.4348
uid58857	0.302374	0.0756	0.0943	0.1456	0.4667
uid57773	0.302387	0.0510	0.1011	0.1000	0.4118
uid58603	0.302443	0.0922	0.1128	0.1265	0.3714
uid59319	0.302473	0.0978	0.1308	0.1255	0.4848
uid58501	0.302493	0.0702	0.1600	0.1433	0.4333
uid41601	0.302629	0.1134	0.1555	0.1451	0.4103
uid58173	0.302629	0.0694	0.1161	0.1139	0.4375
uid171829	0.302631	0.1000	0.1250	0.1429	0.5000
uid57725	0.302634	0.0909	0.1536	0.1486	0.4375
uid57969	0.302649	0.1167	0.1463	0.1424	0.4146
uid58723	0.302671	0.1242	0.1461	0.1481	0.4118
uid68749	0.302676	0.1159	0.1401	0.1610	0.4390
uid173370	0.302684	0.0388	0.1064	0.1111	0.4615
uid61607	0.302692	0.0928	0.1059	0.1364	0.4286
uid184079	0.302694	0.0652	0.0769	0.0988	0.4444
uid58013	0.302752	0.0513	0.1159	0.1270	0.5000
uid58401	0.302774	0.0659	0.0949	0.0936	0.5000
uid59105	0.302844	0.0656	0.0675	0.0640	0.4286
uid51367	0.302863	0.0760	0.1245	0.1166	0.4375
uid59143	0.302870	0.1626	0.1909	0.1947	0.4545
uid59209	0.302895	0.0726	0.0909	0.1031	0.4412
uid182483	0.302897	0.0507	0.0752	0.0687	0.4737
uid58765	0.302926	0.1260	0.1469	0.1277	0.3750
uid58651	0.302941	0.1337	0.1541	0.1503	0.4000
uid66305	0.302941	0.0682	0.1392	0.1386	0.4667
uid46345	0.302959	0.0881	0.1162	0.1383	0.4286
uid188480	0.302976	0.1075	0.1500	0.1624	0.4324
uid58371	0.303009	0.1239	0.1715	0.1782	0.4444
uid82347	0.303021	0.1447	0.1607	0.2043	0.4375
uid59051	0.303022	0.0810	0.1350	0.1094	0.3415
uid183337	0.303041	0.1034	0.1235	0.1410	0.4348
uid58907	0.303090	0.0798	0.1073	0.1277	0.4615
uid184342	0.303100	0.1128	0.1364	0.1559	0.4324
uid167583	0.303112	0.1299	0.1490	0.1656	0.4103
uid59127	0.303113	0.0643	0.1163	0.1279	0.4706
uid68057	0.303126	0.1084	0.1220	0.1604	0.4375
uid41533	0.303148	0.0800	0.1064	0.0989	0.5000
uid57953	0.303167	0.1220	0.1584	0.1683	0.4375
uid57869	0.303171	0.0682	0.0850	0.1156	0.4615
uid170940	0.303193	0.0975	0.1259	0.1522	0.3784
uid198526	0.303229	0.0573	0.1225	0.1033	0.5000
uid173858	0.303238	0.1166	0.1633	0.1741	0.4375
uid62937	0.303246	0.1051	0.1341	0.1202	0.4848
uid58205	0.303258	0.0459	0.0842	0.1354	0.4000
uid184343	0.303399	0.0652	0.1120	0.1452	0.4688
uid58499	0.303423	0.0829	0.0823	0.0949	0.4500
uid162113	0.303434	0.1171	0.1465	0.1600	0.4390
uid58245	0.303491	0.0625	0.1159	0.1385	0.5000
uid62225	0.303550	0.0919	0.1140	0.1315	0.4444
uid158679	0.303555	0.1269	0.1526	0.1245	0.3793
uid58809	0.303561	0.0670	0.0788	0.1133	0.4583
uid58073	0.303567	0.1386	0.1897	0.1900	0.4444
uid46661	0.303580	0.0573	0.1216	0.1025	0.5000
uid58169	0.303590	0.0803	0.1155	0.1205	0.4000
uid190222	0.303600	0.1181	0.1481	0.1159	0.3667
uid183007	0.303646	0.1000	0.1345	0.1345	0.3158
uid57647	0.303716	0.0681	0.0959	0.0882	0.3846
uid87037	0.303726	0.1441	0.1707	0.1656	0.4250
uid184822	0.303781	0.1051	0.1462	0.1389	0.4146
uid162739	0.303793	0.1274	0.1520	0.1297	0.3667
uid58987	0.303808	0.0831	0.1241	0.1168	0.4667
uid205052	0.303823	0.0885	0.1224	0.1900	0.3636
uid51505	0.303851	0.0652	0.0980	0.1106	0.4000
uid59027	0.303878	0.1626	0.1852	0.2018	0.4545
uid50545	0.303882	0.0935	0.1544	0.1601	0.4412
uid175904	0.303956	0.0380	0.1034	0.0922	0.4118
uid59079	0.304049	0.0845	0.1393	0.1143	0.3478
uid58735	0.304053	0.1374	0.1502	0.1576	0.4054
uid57843	0.304069	0.1261	0.1429	0.1484	0.4146
uid61245	0.304097	0.0759	0.0662	0.0890	0.5000
uid68707	0.304100	0.0805	0.1331	0.1098	0.3514
uid182934	0.304117	0.1111	0.1075	0.1758	0.4444
uid58107	0.304117	0.0615	0.1587	0.1967	0.5000
uid46803	0.304232	0.0816	0.1119	0.1348	0.4688
uid49485	0.304304	0.1075	0.1455	0.1581	0.4651
uid158685	0.304310	0.1270	0.1399	0.1217	0.3667
uid158677	0.304322	0.1216	0.1481	0.1191	0.3793
uid162055	0.304326	0.1286	0.1437	0.1516	0.4146
uid57591	0.304326	0.1105	0.1500	0.1621	0.4390
uid58769	0.304337	0.1457	0.1768	0.1753	0.4412
uid161973	0.304344	0.0552	0.0634	0.0786	0.4500
uid58113	0.304393	0.0912	0.1339	0.1084	0.4839
uid162053	0.304442	0.0885	0.1224	0.1900	0.3636
uid59227	0.304462	0.0541	0.0662	0.0942	0.5000
uid58189	0.304482	0.0806	0.1328	0.1193	0.4583
uid58275	0.304493	0.0967	0.1199	0.1407	0.3939
uid182733	0.304496	0.1149	0.1429	0.1355	0.4359
uid61593	0.304504	0.0948	0.1293	0.1224	0.4634
uid61581	0.304600	0.0708	0.1122	0.1287	0.3529
uid58957	0.304635	0.1082	0.1495	0.1475	0.4054
uid58697	0.304652	0.1369	0.1650	0.1792	0.4375
uid58291	0.304712	0.0758	0.1143	0.1265	0.3871
uid61637	0.304715	0.1318	0.1469	0.1197	0.3667
uid46801	0.304723	0.0637	0.1062	0.1357	0.3750
uid162089	0.304736	0.1292	0.1437	0.1571	0.4000
uid58967	0.304752	0.0588	0.0950	0.0919	0.3929
uid58369	0.304755	0.1283	0.1768	0.1792	0.4444
uid58701	0.304779	0.1337	0.1619	0.1827	0.4412
uid59265	0.304787	0.1038	0.1288	0.1397	0.4545
uid49725	0.304789	0.1132	0.1313	0.1579	0.4348
uid58071	0.304798	0.0494	0.1029	0.1127	0.5000
uid58361	0.304805	0.0683	0.0982	0.0973	0.4000
uid59129	0.304852	0.0667	0.0663	0.0667	0.4800
uid68741	0.304869	0.0526	0.1290	0.0938	0.5000
uid162001	0.304903	0.0840	0.0984	0.1186	0.4286
uid66303	0.304913	0.1378	0.1624	0.1699	0.4250
uid196598	0.304945	0.1314	0.1402	0.1571	0.4000
uid59403	0.304972	0.0847	0.1231	0.1413	0.4839
uid188115	0.304995	0.0808	0.1489	0.1053	0.5000
uid58595	0.305013	0.0643	0.0805	0.0764	0.4545
uid58375	0.305017	0.0774	0.1074	0.0724	0.3182
uid41287	0.305071	0.0680	0.1546	0.1158	0.5000
uid58319	0.305084	0.0481	0.1124	0.1196	0.4211
uid49469	0.305181	0.0605	0.1071	0.1189	0.4667
uid58419	0.305226	0.0812	0.1200	0.1184	0.4884
uid58625	0.305293	0.0837	0.1394	0.1347	0.4872
uid58323	0.305438	0.0583	0.1034	0.1222	0.4211
uid58599	0.305455	0.1160	0.1381	0.1808	0.4182
uid58177	0.305465	0.0709	0.0861	0.1024	0.3750
uid57977	0.305480	0.1226	0.1455	0.1572	0.3953
uid59101	0.305492	0.1313	0.1744	0.1685	0.3600
uid181998	0.305554	0.0698	0.0816	0.0833	0.4500
uid57643	0.305621	0.0621	0.0940	0.1172	0.4783
uid58909	0.305679	0.1357	0.1672	0.1801	0.4375
uid159693	0.305716	0.0935	0.1317	0.1419	0.4545
uid58139	0.305723	0.1039	0.1525	0.1504	0.4375
uid59271	0.305723	0.1200	0.1471	0.1062	0.3667
uid161999	0.305773	0.0945	0.1148	0.1228	0.4286
uid47087	0.305773	0.0909	0.1263	0.1389	0.3810
uid168320	0.305780	0.0764	0.1197	0.1385	0.4500
uid58059	0.305805	0.0609	0.0909	0.1471	0.3846
uid58811	0.305851	0.0647	0.0805	0.0940	0.4500
uid83161	0.305854	0.1167	0.1314	0.1441	0.4146
uid83123	0.305859	0.1328	0.1579	0.1255	0.3793
uid89379	0.305876	0.0588	0.0784	0.0816	0.4500
uid68747	0.305879	0.1343	0.1487	0.1577	0.4186
uid89373	0.305912	0.0588	0.0784	0.0884	0.4500
uid58467	0.305940	0.0847	0.1119	0.1042	0.4571
uid57945	0.305955	0.1271	0.1451	0.1551	0.4000
uid198830	0.305963	0.1146	0.1162	0.1509	0.4000
uid59367	0.305964	0.0709	0.1068	0.1018	0.4194
uid57597	0.306029	0.1142	0.1166	0.1514	0.3953
uid57993	0.306057	0.0800	0.1066	0.1062	0.4286
uid174512	0.306060	0.0674	0.0843	0.0854	0.4800
uid198829	0.306077	0.1142	0.1170	0.1509	0.4000
uid58039	0.306107	0.0619	0.0825	0.1400	0.3846
uid58175	0.306117	0.0743	0.1154	0.1180	0.4500
uid46679	0.306140	0.0654	0.1505	0.1200	0.3333
uid62921	0.306148	0.0915	0.1145	0.1347	0.4359
uid57853	0.306263	0.0629	0.0902	0.1128	0.4615
uid57933	0.306305	0.0500	0.1268	0.1324	0.5000
uid41333	0.306343	0.0825	0.1143	0.1047	0.3913
uid58617	0.306345	0.0943	0.1223	0.1429	0.4706
uid58303	0.306350	0.1312	0.1623	0.1821	0.4375
uid159955	0.306360	0.0960	0.1319	0.1390	0.4474
uid59405	0.306399	0.0663	0.0702	0.0925	0.4800
uid58127	0.306399	0.0722	0.1090	0.1139	0.4615
uid59041	0.306478	0.0690	0.1331	0.0939	0.3824
uid59083	0.306482	0.1344	0.1529	0.1189	0.3667
uid162173	0.306522	0.1254	0.1346	0.1629	0.3902
uid58777	0.306531	0.0542	0.0756	0.0691	0.4390
uid195459	0.306651	0.1031	0.1259	0.1364	0.4091
uid59291	0.306654	0.0574	0.1088	0.1015	0.4545
uid57745	0.306655	0.0756	0.0629	0.0807	0.4783
uid58129	0.306658	0.0773	0.1227	0.1037	0.4444
uid50119	0.306670	0.1240	0.1545	0.1245	0.3667
uid59185	0.306694	0.0561	0.1011	0.1193	0.3846
uid183338	0.306742	0.1163	0.1624	0.1875	0.3333
uid58479	0.306745	0.0645	0.1294	0.1348	0.4595
uid58627	0.306763	0.1257	0.1497	0.1577	0.3947
uid58631	0.306787	0.1057	0.1235	0.1478	0.4634
uid62131	0.306850	0.0595	0.0745	0.0850	0.4762
uid190882	0.306870	0.0275	0.0505	0.1089	0.4667
uid46251	0.306889	0.0275	0.0505	0.1089	0.4667
uid70791	0.306899	0.0610	0.0948	0.0762	0.4194
uid197202	0.306950	0.1409	0.1778	0.1685	0.4615
uid40659	0.306988	0.0917	0.1280	0.1358	0.4722
uid57833	0.307038	0.0697	0.0819	0.0982	0.4286
uid58473	0.307063	0.0649	0.0750	0.1083	0.4865
uid184078	0.307067	0.1387	0.1479	0.1484	0.4146
uid205540	0.307125	0.0901	0.1230	0.1443	0.4706
uid46989	0.307135	0.0833	0.0947	0.0741	0.4167
uid58999	0.307146	0.0588	0.0753	0.0833	0.4500
uid66323	0.307158	0.0866	0.1238	0.1494	0.4688
uid189950	0.307171	0.0769	0.0828	0.0964	0.4800
uid59275	0.307192	0.1303	0.1463	0.1567	0.3953
uid189951	0.307246	0.0562	0.0613	0.0909	0.4783
uid168996	0.307260	0.1215	0.1406	0.1561	0.4048
uid183340	0.307283	0.1237	0.1477	0.2045	0.4091
uid158693	0.307285	0.1337	0.1538	0.1624	0.4419
uid62245	0.307343	0.0970	0.1336	0.1102	0.4722
uid59231	0.307362	0.0609	0.0821	0.0794	0.4286
uid59243	0.307430	0.0958	0.1263	0.1361	0.4595
uid57589	0.307443	0.0488	0.0680	0.0709	0.4500
uid66601	0.307444	0.0490	0.0808	0.1020	0.3939
uid58693	0.307446	0.0542	0.0738	0.0769	0.4500
uid162087	0.307465	0.0635	0.1193	0.1532	0.4500
uid60723	0.307485	0.0745	0.1159	0.1062	0.4194
uid68691	0.307505	0.0673	0.1429	0.1158	0.3846
uid168665	0.307508	0.0654	0.1368	0.1000	0.3750
uid41819	0.307553	0.1038	0.1236	0.1642	0.4848
uid81439	0.307597	0.0813	0.1265	0.1202	0.4667
uid197154	0.307605	0.0813	0.1927	0.1545	0.4167
uid159657	0.307626	0.0970	0.1164	0.1525	0.4857
uid59179	0.307691	0.0466	0.1089	0.1071	0.4615
uid158173	0.307742	0.0916	0.1330	0.1324	0.4412
uid170255	0.307758	0.0469	0.0824	0.0930	0.3846
uid162097	0.307766	0.0803	0.1039	0.1217	0.4146
uid46841	0.307770	0.0583	0.0824	0.0787	0.5000
uid180867	0.307793	0.1108	0.1307	0.1439	0.4444
uid60859	0.307855	0.0571	0.1383	0.0918	0.3571
uid59029	0.307901	0.1047	0.1368	0.1474	0.4688
uid165185	0.307903	0.1200	0.1491	0.1536	0.4390
uid57635	0.307914	0.0618	0.0805	0.0765	0.4815
uid158369	0.307956	0.0594	0.1100	0.1058	0.4545
uid49533	0.307960	0.0661	0.0968	0.1186	0.3871
uid58131	0.307992	0.0706	0.1282	0.1074	0.4400
uid61599	0.307993	0.0800	0.1250	0.1358	0.4500
uid57607	0.308082	0.0685	0.0759	0.1045	0.4231
uid62103	0.308091	0.0479	0.0774	0.1059	0.3929
uid81629	0.308103	0.0792	0.1097	0.1068	0.3784
uid161097	0.308122	0.0763	0.1083	0.0696	0.4286
uid58553	0.308175	0.0625	0.0962	0.0882	0.4828
uid61609	0.308182	0.0515	0.1136	0.1319	0.3810
uid52781	0.308225	0.1014	0.1219	0.1273	0.4474
uid49487	0.308230	0.0658	0.1014	0.0888	0.4390
uid58989	0.308269	0.0841	0.1073	0.1174	0.4242
uid45927	0.308284	0.0855	0.1389	0.0935	0.4706
uid58213	0.308376	0.1032	0.1290	0.1408	0.4688
uid58135	0.308378	0.0736	0.1010	0.1179	0.4000
uid57915	0.308380	0.1250	0.1315	0.1527	0.5000
uid58891	0.308450	0.0721	0.0931	0.0914	0.4286
uid50331	0.308510	0.0580	0.0996	0.1020	0.4194
uid158071	0.308512	0.1273	0.1613	0.1672	0.4333
uid58939	0.308518	0.0599	0.0855	0.0946	0.4500
uid42519	0.308534	0.1076	0.1166	0.1370	0.4419
uid59163	0.308555	0.0893	0.1354	0.1313	0.4615
uid41729	0.308557	0.0792	0.1256	0.1182	0.3929
uid159875	0.308719	0.0855	0.1389	0.0935	0.4706
uid59195	0.308755	0.0529	0.0926	0.0806	0.4375
uid197193	0.308901	0.0570	0.0824	0.0988	0.3846
uid57897	0.308918	0.0702	0.1032	0.0952	0.4545
uid172628	0.308953	0.0866	0.1017	0.1062	0.4286
uid59095	0.308964	0.0825	0.1354	0.1257	0.4688
uid58831	0.308970	0.0938	0.1282	0.1419	0.4706
uid46231	0.309039	0.1040	0.1130	0.1351	0.4706
uid73771	0.309076	0.0529	0.0888	0.1018	0.3913
uid58917	0.309082	0.0931	0.1349	0.1467	0.4688
uid67387	0.309093	0.0611	0.1013	0.1025	0.4118
uid58061	0.309111	0.0636	0.0787	0.1183	0.3684
uid59249	0.309179	0.0903	0.1207	0.1246	0.4444
uid58755	0.309189	0.0599	0.1019	0.1145	0.4474
uid181997	0.309202	0.0579	0.1132	0.1346	0.4444
uid162193	0.309206	0.0813	0.1159	0.1376	0.4348
uid58535	0.309214	0.0826	0.1538	0.1553	0.4091
uid58541	0.309277	0.1239	0.1465	0.1572	0.4815
uid197194	0.309292	0.0541	0.0898	0.0958	0.3636
uid175256	0.309373	0.0806	0.1282	0.1313	0.4400
uid87001	0.309424	0.0947	0.1383	0.1508	0.4500
uid158047	0.309471	0.0930	0.1354	0.1420	0.4500
uid59063	0.309476	0.0941	0.1205	0.1333	0.4444
uid158073	0.309492	0.1226	0.1599	0.1744	0.4615
uid58687	0.309554	0.0549	0.0704	0.0714	0.4500
uid51695	0.309555	0.0496	0.1143	0.1429	0.4444
uid58001	0.309589	0.1087	0.1500	0.1538	0.4412
uid59363	0.309610	0.1005	0.1239	0.1291	0.4773
uid59373	0.309612	0.0891	0.1239	0.1228	0.4667
uid172631	0.309619	0.0930	0.1017	0.1140	0.4286
uid162047	0.309630	0.1264	0.1325	0.1634	0.4643
uid162049	0.309630	0.1264	0.1325	0.1634	0.4643
uid58789	0.309640	0.0529	0.0813	0.0863	0.4333
uid58201	0.309647	0.0947	0.1359	0.1362	0.4688
uid172629	0.309662	0.0930	0.1017	0.1140	0.4286
uid172624	0.309687	0.0866	0.1017	0.1140	0.4286
uid172626	0.309702	0.0930	0.1017	0.1140	0.4286
uid175255	0.309712	0.0874	0.1376	0.1316	0.4348
uid172625	0.309723	0.0930	0.1017	0.1140	0.4286
uid172627	0.309727	0.0930	0.1017	0.1140	0.4286
uid87003	0.309782	0.0565	0.1284	0.1402	0.4444
uid58403	0.309802	0.0931	0.1301	0.1328	0.4375
uid58537	0.309832	0.1034	0.1471	0.1569	0.4167
uid58915	0.309889	0.0964	0.1303	0.1500	0.4706
uid58523	0.309894	0.1250	0.1240	0.1230	0.4783
uid189748	0.309907	0.0729	0.0795	0.0952	0.4444
uid172630	0.309972	0.0930	0.1017	0.1140	0.4286
uid201427	0.309988	0.0914	0.1250	0.1419	0.4706
uid62097	0.309995	0.0534	0.0659	0.0674	0.4194
uid176368	0.310034	0.0752	0.1250	0.1016	0.4138
uid57793	0.310057	0.0877	0.1302	0.1452	0.4737
uid57659	0.310080	0.0638	0.0795	0.0952	0.4444
uid73423	0.310156	0.0897	0.1398	0.1524	0.4615
uid58953	0.310206	0.0749	0.1045	0.1193	0.4242
uid58017	0.310240	0.0914	0.1290	0.1320	0.4722
uid80743	0.310242	0.0693	0.1023	0.1118	0.4167
uid58973	0.310256	0.0917	0.1161	0.1466	0.4706
uid193773	0.310280	0.0976	0.1204	0.1541	0.4857
uid58683	0.310301	0.0888	0.1170	0.1270	0.4865
uid59269	0.310336	0.0988	0.1349	0.1376	0.4667
uid86059	0.310365	0.0994	0.1262	0.1510	0.4688
uid59191	0.310387	0.0827	0.1322	0.0862	0.3889
uid48819	0.310468	0.0853	0.1289	0.1100	0.4286
uid59273	0.310496	0.0628	0.0971	0.0947	0.4545
uid58215	0.310550	0.1006	0.1288	0.1340	0.4706
uid162949	0.310568	0.0606	0.0802	0.0905	0.4706
uid53543	0.310570	0.0783	0.1748	0.1509	0.4545
uid50609	0.310592	0.0758	0.1326	0.1186	0.4348
uid162195	0.310594	0.0904	0.1159	0.1433	0.4688
uid184077	0.310612	0.0604	0.1205	0.1250	0.4375
uid84397	0.310640	0.0940	0.1350	0.1375	0.4706
uid176363	0.310666	0.0673	0.0892	0.0876	0.4516
uid57973	0.310754	0.0906	0.1270	0.1438	0.4722
uid61619	0.310783	0.0566	0.1429	0.1122	0.3333
uid72767	0.310797	0.0830	0.1216	0.1136	0.4286
uid62099	0.310814	0.0794	0.1947	0.1565	0.4286
uid84393	0.310834	0.0948	0.1281	0.1401	0.4722
uid58415	0.310850	0.1048	0.1293	0.1404	0.4688
uid86647	0.310886	0.0498	0.0758	0.0851	0.4194
uid162947	0.310895	0.0495	0.0763	0.0843	0.4571
uid47317	0.310964	0.1162	0.1503	0.1557	0.4412
uid58531	0.310978	0.1250	0.1494	0.1558	0.4706
uid58309	0.311017	0.0889	0.1084	0.1358	0.4000
uid58533	0.311020	0.0722	0.0778	0.0675	0.4348
uid161975	0.311032	0.1285	0.1463	0.1677	0.4839
uid87035	0.311080	0.0994	0.1315	0.1517	0.4722
uid197167	0.311155	0.1593	0.1863	0.1531	0.2632
uid51721	0.311190	0.0909	0.1158	0.1394	0.4426
uid51371	0.311215	0.0699	0.0936	0.1036	0.4118
uid54341	0.311238	0.0539	0.0690	0.0704	0.4545
uid58049	0.311268	0.0687	0.1440	0.1372	0.4688
uid57765	0.311299	0.0631	0.0594	0.0825	0.4762
uid198746	0.311315	0.0928	0.1333	0.1392	0.4848
uid57995	0.311335	0.0667	0.1000	0.1013	0.3750
uid57875	0.311360	0.1201	0.1442	0.1621	0.4211
uid59431	0.311368	0.0933	0.1329	0.1521	0.4706
uid58287	0.311430	0.0951	0.1189	0.1265	0.4565
uid184824	0.311466	0.0571	0.1111	0.1237	0.4167
uid86645	0.311475	0.0938	0.1300	0.1388	0.4722
uid59247	0.311515	0.0930	0.1321	0.1392	0.4722
uid58313	0.311560	0.0814	0.1325	0.1034	0.3889
uid81197	0.311579	0.0784	0.1116	0.0894	0.4545
uid162043	0.311586	0.1233	0.1509	0.1584	0.4722
uid58151	0.311586	0.0618	0.1090	0.0968	0.4545
uid87049	0.311588	0.0914	0.1277	0.1388	0.4722
uid58583	0.311593	0.1070	0.1382	0.1414	0.4828
uid57799	0.311648	0.0925	0.1356	0.1415	0.4722
uid86061	0.311705	0.0886	0.1304	0.1321	0.4706
uid162061	0.311749	0.1114	0.1356	0.1456	0.4444
uid57627	0.311767	0.0500	0.0812	0.0979	0.4118
uid55845	0.311768	0.1402	0.1629	0.1714	0.4565
uid178014	0.311774	NA	NA	NA	NA
uid50547	0.311839	0.1172	0.1541	0.1662	0.4783
uid58591	0.311850	0.0464	0.0690	0.0751	0.4242
uid58539	0.311852	0.0686	0.0920	0.0827	0.4412
uid62123	0.311874	0.0474	0.0642	0.0608	0.4138
uid58197	0.311991	0.0679	0.0829	0.0936	0.4444
uid57649	0.311995	0.0294	0.0913	0.0491	0.4000
uid58887	0.312002	0.0315	0.0708	0.1000	0.4500
uid58623	0.312006	0.1461	0.1473	0.1494	0.4688
uid58607	0.312051	0.1246	0.1531	0.1661	0.4474
uid59325	0.312126	0.0755	0.1111	0.1224	0.3889
uid58979	0.312157	0.0991	0.1327	0.1510	0.4667
uid159233	0.312184	0.1223	0.1414	0.1559	0.4688
uid58191	0.312206	0.0881	0.1107	0.1284	0.4722
uid67391	0.312333	0.0521	0.0887	0.0867	0.4828
uid57729	0.312390	0.0699	0.1504	0.1136	0.4286
uid59097	0.312399	0.0937	0.1271	0.1477	0.4688
uid58587	0.312479	0.0774	0.0851	0.0791	0.3750
uid58033	0.312502	0.0576	0.1096	0.0856	0.4688
uid57625	0.312509	0.0405	0.0588	0.0699	0.4583
uid59153	0.312532	0.1190	0.1360	0.1581	0.4474
uid68283	0.312547	0.0529	0.0932	0.1132	0.4138
uid156881	0.312574	0.0550	0.0714	0.1031	0.4118
uid65787	0.312580	0.0985	0.1383	0.1350	0.3714
uid46807	0.312616	0.1011	0.1320	0.1277	0.4706
uid158049	0.312617	0.1192	0.1497	0.1500	0.4500
uid58613	0.312635	0.0292	0.0814	0.0522	0.3871
uid195457	0.312721	0.0946	0.1024	0.1111	0.4615
uid59205	0.312732	0.0711	0.1256	0.1330	0.4857
uid58609	0.312776	0.1134	0.1406	0.1495	0.4474
uid62907	0.312846	0.0978	0.1327	0.1453	0.4667
uid58045	0.312852	0.0667	0.1031	0.1183	0.3810
uid58077	0.312913	0.0746	0.1333	0.1417	0.4615
uid198769	0.312941	0.0837	0.1000	0.1082	0.4615
uid58037	0.312957	0.1257	0.1514	0.1650	0.4211
uid161923	0.312996	0.0419	0.0725	0.0794	0.4483
uid58487	0.312997	0.1193	0.1393	0.1656	0.4500
uid59297	0.313014	0.1021	0.1104	0.1246	0.4419
uid157913	0.313020	0.0745	0.0795	0.0854	0.4444
uid57711	0.313030	0.0320	0.0708	0.1000	0.4500
uid158059	0.313047	0.0745	0.0795	0.0854	0.4444
uid159835	0.313048	0.0745	0.0795	0.0854	0.4444
uid58357	0.313088	0.0769	0.0886	0.1220	0.3889
uid159537	0.313103	0.0372	0.1048	0.0837	0.4688
uid159873	0.313103	0.0745	0.0795	0.0854	0.4444
uid88075	0.313109	0.0426	0.0645	0.0800	0.4167
uid58157	0.313123	0.1161	0.1386	0.1548	0.4444
uid195458	0.313153	0.0901	0.0985	0.1058	0.4615
uid161955	0.313159	0.0639	0.0905	0.1088	0.4000
uid57631	0.313188	0.0816	0.0957	0.1000	0.4444
uid193709	0.313220	0.0593	0.0930	0.0850	0.4828
uid59407	0.313233	0.0577	0.0556	0.0778	0.4231
uid58893	0.313241	0.0789	0.1033	0.0955	0.4500
uid162073	0.313272	0.1132	0.1353	0.1340	0.4828
uid190101	0.313302	0.0928	0.1283	0.1433	0.4706
uid59011	0.313343	0.0325	0.0654	0.1038	0.4500
uid197178	0.313384	0.0615	0.0946	0.1041	0.3000
uid161921	0.313400	0.0519	0.0753	0.0815	0.4194
uid62715	0.313411	0.1189	0.1559	0.1460	0.4524
uid57611	0.313424	0.0616	0.1045	0.0866	0.3684
uid58485	0.313542	0.1250	0.1463	0.1552	0.4444
uid59151	0.313547	0.1140	0.1323	0.1541	0.4324
uid161971	0.313580	0.0724	0.0979	0.0929	0.3750
uid57827	0.313588	0.0362	0.0565	0.0635	0.4706
uid60855	0.313603	0.0706	0.0850	0.1149	0.4390
uid58629	0.313605	0.0854	0.0990	0.1038	0.4444
uid158537	0.313631	0.1201	0.1373	0.1554	0.4444
uid61569	0.313670	0.0543	0.0756	0.0811	0.4400
uid57781	0.313677	0.1117	0.1491	0.1569	0.4737
uid47083	0.313686	0.0530	0.0669	0.0939	0.4524
uid49871	0.313773	0.1230	0.1573	0.1536	0.4500
uid58235	0.313775	0.0680	0.1134	0.1209	0.3810
uid57831	0.313779	0.1047	0.1433	0.1517	0.4737
uid46657	0.313782	0.0439	0.0982	0.0797	0.4375
uid57657	0.313787	0.1211	0.1457	0.1381	0.3953
uid62083	0.313808	0.0775	0.0902	0.0543	0.3889
uid158119	0.313811	0.1175	0.1460	0.1546	0.4474
uid58359	0.313841	0.0645	0.0941	0.0920	0.3889
uid58005	0.313856	0.0450	0.1237	0.1031	0.4400
uid158165	0.313863	0.1065	0.1614	0.1777	0.4419
uid162007	0.313864	0.1239	0.1358	0.1516	0.4722
uid86887	0.313864	0.0602	0.0863	0.0995	0.4062
uid59969	0.313884	0.1090	0.1579	0.1568	0.4211
uid170941	0.313936	0.0846	0.1106	0.1266	0.3953
uid58619	0.313945	0.1183	0.1473	0.1554	0.4286
uid73587	0.313945	0.0887	0.1441	0.1000	0.5000
uid163995	0.313971	0.1102	0.1479	0.1567	0.4737
uid59391	0.313980	0.0917	0.1273	0.1433	0.4667
uid62273	0.314006	0.0637	0.1139	0.0966	0.4444
uid58217	0.314068	0.0994	0.1250	0.1338	0.4706
uid58307	0.314071	0.0476	0.0864	0.1000	0.4000
uid57957	0.314073	0.1013	0.1453	0.1527	0.4390
uid84383	0.314091	0.1034	0.1277	0.1329	0.4706
uid174335	0.314119	0.0979	0.1365	0.1399	0.4524
uid72801	0.314121	0.0651	0.0750	0.1088	0.4333
uid59425	0.314146	0.0969	0.1254	0.1415	0.4706
uid57991	0.314176	0.1015	0.1377	0.1486	0.4688
uid58437	0.314219	0.0568	0.0864	0.0976	0.4118
uid162011	0.314331	0.1051	0.1296	0.1377	0.4688
uid59091	0.314357	0.1003	0.1395	0.1491	0.4706
uid162077	0.314388	0.0724	0.0993	0.0889	0.3913
uid162129	0.314460	0.0542	0.1174	0.1004	0.4688
uid58423	0.314465	0.0652	0.0805	0.0920	0.3889
uid41023	0.314473	0.1163	0.1325	0.1365	0.4722
uid162093	0.314515	0.0750	0.0952	0.0903	0.3750
uid58819	0.314536	0.0476	0.0864	0.1125	0.4667
uid59295	0.314545	0.0992	0.1362	0.1491	0.4468
uid58963	0.314585	0.0294	0.0625	0.0781	0.4000
uid58093	0.314612	0.0461	0.0718	0.0733	0.4194
uid161947	0.314612	0.1127	0.1420	0.1502	0.4688
uid59395	0.314620	0.0956	0.0830	0.1231	0.4375
uid59289	0.314630	0.0565	0.0976	0.1124	0.4400
uid57621	0.314640	0.1188	0.1505	0.1538	0.4444
uid62979	0.314640	0.1295	0.1433	0.1556	0.4706
uid58223	0.314665	0.0591	0.1106	0.0897	0.4688
uid58395	0.314707	0.0943	0.1327	0.1401	0.4412
uid58593	0.314732	0.0604	0.0807	0.0875	0.4444
uid52593	0.314742	0.1124	0.1323	0.1355	0.4706
uid188478	0.314779	0.1421	0.1534	0.1600	0.4390
uid86861	0.314802	0.1050	0.1317	0.1300	0.4737
uid162099	0.314885	0.1161	0.1296	0.1336	0.4706
uid161985	0.314887	0.1223	0.1321	0.1509	0.4706
uid189241	0.314891	0.0997	0.1250	0.1315	0.4651
uid40821	0.314949	0.0959	0.1284	0.1280	0.4634
uid58803	0.314956	0.1143	0.1433	0.1492	0.4688
uid58637	0.315002	0.0923	0.1070	0.1011	0.4500
uid59235	0.315035	0.1041	0.1437	0.1522	0.4737
uid59375	0.315053	0.1124	0.1374	0.1386	0.4375
uid59383	0.315055	0.0989	0.1216	0.1397	0.4688
uid162101	0.315063	0.1148	0.1319	0.1415	0.4706
uid161949	0.315076	0.1153	0.1420	0.1534	0.4688
uid162069	0.315099	0.1279	0.1468	0.1710	0.4571
uid161987	0.315114	0.1167	0.1258	0.1558	0.4722
uid70155	0.315149	0.0922	0.1397	0.1475	0.4722
uid57825	0.315149	0.0621	0.0839	0.0828	0.3750
uid161965	0.315179	0.1167	0.1280	0.1541	0.4706
uid59085	0.315184	0.1236	0.1452	0.1452	0.3953
uid58143	0.315217	0.1404	0.1692	0.1810	0.4815
uid161939	0.315221	0.1247	0.1317	0.1546	0.4706
uid175524	0.315315	0.0704	0.1250	0.1515	0.4167
uid58145	0.315325	0.1051	0.1365	0.1361	0.4412
uid178948	0.315383	0.0569	0.1191	0.0975	0.4545
uid189751	0.315390	0.0307	0.0828	0.0915	0.4500
uid176127	0.315466	0.1003	0.1235	0.1447	0.4722
uid187277	0.315480	0.1066	0.1313	0.1447	0.4722
uid162153	0.315489	0.1099	0.1346	0.1506	0.4722
uid161951	0.315509	0.0939	0.1335	0.1464	0.4722
uid46655	0.315534	0.1089	0.1411	0.1541	0.4706
uid59377	0.315572	0.0980	0.1371	0.1414	0.4375
uid57819	0.315578	0.0755	0.0966	0.0909	0.3750
uid185180	0.315590	0.1290	0.1568	0.1633	0.4857
uid199898	0.315597	0.0661	0.0693	0.0938	0.4545
uid57761	0.315632	0.0465	0.0854	0.0964	0.4444
uid162139	0.315663	0.1257	0.1323	0.1548	0.4706
uid58783	0.315665	0.1089	0.1265	0.1420	0.4706
uid161991	0.315670	0.1051	0.1360	0.1592	0.4722
uid175905	0.315699	0.1003	0.1235	0.1447	0.4722
uid176128	0.315728	0.1003	0.1235	0.1437	0.4722
uid59245	0.315810	0.1086	0.1415	0.1561	0.4706
uid162081	0.315847	0.0692	0.0903	0.0909	0.3750
uid161993	0.315883	0.1020	0.1250	0.1465	0.4706
uid59379	0.315896	0.1277	0.1303	0.1562	0.4706
uid77129	0.315912	0.0571	0.0909	0.1039	0.3953
uid58895	0.315986	0.0928	0.1053	0.1044	0.4706
uid68101	0.316029	0.0439	0.0714	0.0990	0.3889
uid41013	0.316032	0.1000	0.1291	0.1460	0.4706
uid68449	0.316054	0.0690	0.1269	0.1111	0.4800
uid162181	0.316093	0.1071	0.1276	0.1300	0.4722
uid57771	0.316096	0.0550	0.0769	0.0753	0.4194
uid187411	0.316101	0.1257	0.1652	0.1733	0.4333
uid41297	0.316114	0.1042	0.1408	0.1379	0.4468
uid162051	0.316122	0.0978	0.1325	0.1487	0.4706
uid61649	0.316165	0.0769	0.0890	0.0863	0.3750
uid172463	0.316182	0.1135	0.1520	0.1455	0.4500
uid161931	0.316186	0.0944	0.1287	0.1442	0.4706
uid41021	0.316233	0.1148	0.1408	0.1424	0.4706
uid52537	0.316243	0.1138	0.1361	0.1407	0.4390
uid183630	0.316304	0.0516	0.0833	0.0764	0.4211
uid162079	0.316337	0.0705	0.0966	0.0857	0.3750
uid162075	0.316342	0.0710	0.0903	0.0863	0.3750
uid58621	0.316356	0.1073	0.1215	0.1301	0.3864
uid58725	0.316360	0.1328	0.1507	0.1491	0.4419
uid162115	0.316361	0.1117	0.1355	0.1616	0.4722
uid41925	0.316361	0.0631	0.1093	0.1090	0.3913
uid57779	0.316408	0.0944	0.1287	0.1442	0.4706
uid57907	0.316427	0.0769	0.0988	0.1829	0.4000
uid57929	0.316499	0.0546	0.0533	0.0683	0.3704
uid43089	0.316516	0.1194	0.1411	0.1478	0.4737
uid59343	0.316553	0.1160	0.1329	0.1460	0.4706
uid58393	0.316559	0.0917	0.1319	0.1374	0.4688
uid167045	0.316596	0.0962	0.1265	0.1299	0.4651
uid58247	0.316624	0.0858	0.0913	0.1075	0.4138
uid158845	0.316647	0.0500	0.0933	0.1250	0.4444
uid59065	0.316671	0.0688	0.1154	0.1116	0.4634
uid57979	0.316684	0.0476	0.0520	0.0655	0.3600
uid162065	0.316720	0.1241	0.1616	0.1616	0.4800
uid86855	0.316740	0.1444	0.1536	0.1656	0.4444
uid57741	0.316743	0.1330	0.1450	0.1672	0.4545
uid67315	0.316747	0.1241	0.1658	0.1616	0.4800
uid58119	0.316766	0.0875	0.1014	0.1467	0.4412
uid185181	0.316812	0.1163	0.1538	0.1508	0.4750
uid183629	0.316828	0.0192	0.0588	0.0592	0.4375
uid67313	0.316860	0.1222	0.1658	0.1616	0.4800
uid58919	0.316878	0.1181	0.1407	0.1564	0.4706
uid59393	0.317003	0.0862	0.1296	0.1250	0.5000
uid63663	0.317012	0.1292	0.1424	0.1631	0.4595
uid162085	0.317064	0.0759	0.0769	0.0845	0.3750
uid189749	0.317184	0.0311	0.0658	0.0596	0.4118
uid59381	0.317207	0.1139	0.1341	0.1574	0.4706
uid189752	0.317288	0.0311	0.0696	0.0714	0.4444
uid197183	0.317298	0.0799	0.1264	0.1137	0.4000
uid162083	0.317348	0.0696	0.0828	0.0915	0.3750
uid58747	0.317364	0.0842	0.1103	0.1296	0.4516
uid193707	0.317387	0.1114	0.1401	0.1396	0.4490
uid197160	0.317415	0.0413	0.0561	0.1005	0.3000
uid51489	0.317529	0.0858	0.1089	0.1361	0.4364
uid165043	0.317733	0.1084	0.1199	0.1188	0.4706
uid189840	0.317754	0.0185	0.0645	0.0795	0.4444
uid62981	0.317759	0.1199	0.1360	0.1469	0.4706
uid161967	0.317988	0.0696	0.0851	0.0845	0.3750
uid80739	0.318010	0.1150	0.1416	0.1424	0.4359
uid46219	0.318016	0.0693	0.1038	0.1250	0.4200
uid193705	0.318118	0.0958	0.1250	0.1338	0.4667
uid58579	0.318418	0.0357	0.0481	0.0938	0.4375
uid57817	0.318426	0.0637	0.0839	0.0922	0.3750
uid197157	0.318460	0.0508	0.0967	0.0906	0.3934
uid68103	0.318654	0.1090	0.1370	0.1437	0.4412
uid60851	0.318741	0.0795	0.1079	0.0889	0.4000
uid66567	0.318890	0.0649	0.1000	0.1020	0.4412
uid197169	0.318898	0.0584	0.0753	0.0962	0.3864
uid59341	0.319129	0.0807	0.1131	0.1444	0.4667
uid189750	0.319346	0.0312	0.0714	0.0872	0.4667
uid58727	0.319400	0.1183	0.1446	0.1411	0.4500
uid58935	0.319430	0.0825	0.1309	0.1301	0.4634
uid65267	0.319568	0.0782	0.1095	0.1279	0.3846
uid57723	0.319572	0.0692	0.1264	0.1250	0.4773
uid202924	0.319753	0.0751	0.1255	0.1301	0.4773
uid73895	0.319782	0.0993	0.1295	0.1365	0.3968
uid65785	0.320232	0.0376	0.0591	0.0773	0.3889
uid185308	0.320362	0.0340	0.0650	0.0620	0.4000
uid174151	0.320612	0.1361	0.1617	0.1652	0.4444
uid41875	0.320756	0.0485	0.1000	0.1263	0.4167
uid58655	0.320954	0.0793	0.1316	0.1199	0.4545
uid170256	0.321106	0.1448	0.1633	0.1754	0.4444
uid198431	0.321226	0.1274	0.1466	0.1502	0.4419
uid168323	0.321461	0.0704	0.1115	0.1104	0.3962
uid48363	0.321561	0.1201	0.1412	0.1545	0.4444
uid168997	0.321666	0.1269	0.1507	0.1529	0.4468
uid197162	0.321690	0.0653	0.0954	0.0997	0.4400
uid84387	0.321700	0.1268	0.1582	0.1560	0.4468
uid58329	0.321750	0.0345	0.0650	0.0551	0.4000
uid197176	0.321858	0.0875	0.1186	0.1255	0.4103
uid197155	0.321891	0.0892	0.1204	0.1336	0.4333
uid57913	0.321933	0.0205	0.0758	0.0543	0.4706
uid57619	0.321957	0.1090	0.1445	0.1343	0.4419
uid158847	0.322398	0.0224	0.0800	0.0738	0.4667
uid72793	0.322710	0.1120	0.1416	0.1402	0.4634
uid83159	0.322881	0.1315	0.1507	0.1613	0.4444
uid68285	0.322914	0.0721	0.0948	0.0971	0.4000
uid68147	0.323020	0.0721	0.1241	0.0985	0.4082
uid59285	0.323092	0.0210	0.0625	0.0625	0.4667
uid59073	0.323213	0.1287	0.1624	0.1554	0.4444
uid158533	0.323228	0.0327	0.0803	0.0725	0.4706
uid59283	0.323250	0.0214	0.0556	0.0635	0.4667
uid51175	0.323457	0.0759	0.1233	0.1087	0.4474
uid42113	0.323655	0.1326	0.1556	0.1547	0.4490
uid162147	0.323671	0.1333	0.1657	0.1594	0.4510
uid57805	0.324006	0.0200	0.0662	0.0593	0.4667
uid158535	0.324075	0.0340	0.1102	0.0682	0.4762
uid58121	0.324205	0.0833	0.1111	0.1192	0.4583
uid58057	0.324341	0.0989	0.1180	0.1208	0.4528
uid59145	0.324450	0.1366	0.1676	0.1696	0.4444
uid158849	0.324557	0.0226	0.0645	0.0826	0.4706
uid57999	0.324562	0.0441	0.0887	0.0569	0.4118
uid60821	0.324823	0.0613	0.0876	0.1027	0.4186
uid45897	0.324945	0.0264	0.0747	0.0658	0.4359
uid58855	0.325186	0.1126	0.0986	0.1168	0.4000
uid41997	0.325264	0.1191	0.1404	0.1555	0.4211
uid52535	0.325290	0.0500	0.1321	0.1132	0.5000
uid42777	0.325323	0.0816	0.1434	0.1360	0.4634
uid58645	0.325487	0.0458	0.0806	0.0813	0.5000
uid43697	0.325541	0.0843	0.0959	0.1429	0.3684
uid197161	0.325911	0.0637	0.0958	0.1079	0.4400
uid42011	0.326470	0.0807	0.0929	0.1111	0.4127
uid158843	0.326850	0.0150	0.0640	0.0645	0.4667
uid172738	0.326933	0.0630	0.1071	0.0748	0.4118
uid59257	0.327078	0.0617	0.1100	0.0816	0.4138
uid59169	0.327351	0.0765	0.1069	0.1167	0.4098
uid197159	0.327921	0.0665	0.1065	0.1171	0.4167
uid65783	0.327975	0.0722	0.1074	0.0977	0.4500
uid197177	0.328075	0.0677	0.1022	0.1105	0.3043
uid186740	0.329052	0.0938	0.1167	0.1406	0.5000
uid197179	0.329510	0.0596	0.0802	0.0826	0.4590
uid197166	0.330010	0.1073	0.1111	0.1446	0.4643
uid197158	0.330381	0.0564	0.0996	0.1134	0.4500
uid58713	0.330948	0.0662	0.0714	0.0843	0.4255
uid197174	0.331389	0.0741	0.1111	0.1254	0.4107
uid58475	0.331568	0.0821	0.0877	0.1201	0.4048
uid59427	0.331595	0.0448	0.0866	0.0781	0.4615
uid46653	0.331616	0.0579	0.0986	0.0671	0.4600
uid172737	0.331790	0.0507	0.0960	0.0500	0.3684
uid59219	0.332095	0.0667	0.0892	0.0931	0.4255
uid58255	0.332270	0.0478	0.0766	0.0824	0.4000
uid58543	0.332436	0.0561	0.0674	0.0968	0.4318
uid197201	0.332487	0.0745	0.1111	0.1074	0.3966
uid47075	0.332560	0.0678	0.1346	0.1207	0.5000
uid197165	0.332622	0.0703	0.1045	0.1280	0.4194
uid68705	0.332688	0.0680	0.0737	0.0971	0.3393
uid58749	0.332691	0.0806	0.1020	0.1089	0.3906
uid197164	0.332712	0.0567	0.0723	0.0876	0.4545
uid58943	0.332765	0.0656	0.1346	0.1250	0.5000
uid58241	0.333610	0.0681	0.1016	0.1026	0.4200
uid58111	0.333915	0.0621	0.0672	0.0635	0.4545
uid62095	0.334417	0.0393	0.0736	0.0625	0.3429
uid41863	0.334505	0.0647	0.0714	0.0806	0.3243
uid55771	0.334583	0.0804	0.0871	0.1030	0.3750
uid59037	0.334734	0.0727	0.0842	0.0976	0.3934
uid57885	0.335669	0.0766	0.0921	0.1085	0.4118
uid190183	0.336120	0.0537	0.0979	0.0825	0.4333
uid162031	0.336336	0.0419	0.1074	0.1342	0.3750
uid73419	0.336508	0.0748	0.1010	0.1234	0.4348
uid88073	0.336730	0.0633	0.0807	0.0995	0.4302
uid58031	0.336815	0.0397	0.1049	0.1168	0.4000
uid197156	0.336884	0.0954	0.1058	0.1246	0.4423
uid60849	0.337112	0.0419	0.1074	0.1250	0.3750
uid161977	0.337167	0.0732	0.0882	0.1046	0.3585
uid59171	0.337255	0.0501	0.0835	0.1184	0.4359
uid46255	0.337257	0.0572	0.0947	0.1163	0.3857
uid59777	0.337318	0.0570	0.0788	0.0806	0.3514
uid82363	0.337491	0.0571	0.0687	0.0620	0.4783
uid59177	0.337514	0.0876	0.1042	0.1075	0.4068
uid48131	0.337820	0.0781	0.1180	0.1272	0.4667
uid57763	0.337889	0.0452	0.0847	0.0753	0.4483
uid58477	0.337958	0.0398	0.1000	0.0806	0.4333
uid197153	0.338475	0.0390	0.1096	0.1079	0.3667
uid161981	0.338515	0.0611	0.0906	0.1038	0.3902
uid58519	0.338628	0.0927	0.0924	0.1342	0.4156
uid190184	0.338737	0.0577	0.1082	0.0833	0.4333
uid58525	0.338970	0.0516	0.0986	0.0979	0.3750
uid205051	0.339050	0.0848	0.1080	0.1214	0.3953
uid57743	0.339354	0.0706	0.0945	0.0960	0.3585
uid175570	0.339873	0.0361	0.1299	0.0723	0.3846
uid63405	0.339898	0.0635	0.0893	0.0838	0.3429
uid58413	0.339933	0.0585	0.1031	0.0825	0.4333
uid42393	0.340048	0.0417	0.0924	0.0899	0.4583
uid58867	0.340365	0.0805	0.1032	0.1118	0.3509
uid42115	0.340922	0.0591	0.1047	0.0890	0.4333
uid176374	0.341143	0.0380	0.1351	0.0897	0.4545
uid59059	0.341193	0.0311	0.0714	0.0838	0.4286
uid57731	0.341299	0.0760	0.0960	0.1093	0.3800
uid72481	0.341425	0.0440	0.1135	0.0839	0.4118
[truncated: 515 more rows]
