# Supplementary material for: Quickly Finding Orthologs as Reciprocal Best Hits with BLAT, LAST, and UBLAST: How Much Do We Miss?
Source: PLoS One. 2014 Jul 11;9(7):e101850. doi: 10.1371/journal.pone.0101850 (PMC4094424; doi:10.1371/journal.pone.0101850)
Supplement: Table Set S3 — These tables contain counts for error estimates organized on a per query genome fashion. The directory contains the R-script used to run the t-tests comparing the results from each program, and a table with the results of these t-tests. (ZIP) [file pone.0101850.s003.zip › S3-Tables-Stats-Error/uid57675.t-test]

statistic.t	parameter.df	p.value	conf.int1	conf.int2	estimate.mean.of.the.differences	null.value.difference.in.means	alternative	method	data.name
unlist.t.test.blat.last.	-88.8046009802084	2457	0	-0.214665993494246	-0.205390556546438	-0.210028275020342	0	two.sided	Paired t-test	mistake$blat and mistake$last
unlist.t.test.blat.usearch7.	-87.4848743795128	2458	0	-0.22673236882338	-0.216791014665843	-0.221761691744612	0	two.sided	Paired t-test	mistake$blat and mistake$usearch7
unlist.t.test.blat.blastp.	-104.544214637022	2456	0	-0.331771696355144	-0.319554799371352	-0.325663247863248	0	two.sided	Paired t-test	mistake$blat and mistake$blastp
unlist.t.test.last.usearch7.	-7.32224375104984	2501	3.27147223535909e-13	-0.0135709053660434	-0.0078376477914306	-0.010704276578737	0	two.sided	Paired t-test	mistake$last and mistake$usearch7
unlist.t.test.last.blastp.	-57.6391615730972	2499	0	-0.119588442724965	-0.111719237275035	-0.11565384	0	two.sided	Paired t-test	mistake$last and mistake$blastp
unlist.t.test.usearch7.blastp.	-49.4644691465657	2499	0	-0.109101162855324	-0.100780837144676	-0.104941	0	two.sided	Paired t-test	mistake$usearch7 and mistake$blastp
unlist.t.test.blat.last.	88.8046009802084	2457	0	0.205390556546438	0.214665993494246	0.210028275020342	0	two.sided	Paired t-test	missing$blat and missing$last
unlist.t.test.blat.usearch7.	87.4848743795128	2458	0	0.216791014665843	0.22673236882338	0.221761691744612	0	two.sided	Paired t-test	missing$blat and missing$usearch7
unlist.t.test.blat.blastp.	104.544214637022	2456	0	0.319554799371352	0.331771696355144	0.325663247863248	0	two.sided	Paired t-test	missing$blat and missing$blastp
unlist.t.test.last.usearch7.	7.32224375104984	2501	3.27147223535909e-13	0.0078376477914306	0.0135709053660434	0.010704276578737	0	two.sided	Paired t-test	missing$last and missing$usearch7
unlist.t.test.last.blastp.	57.6391615730972	2499	0	0.111719237275035	0.119588442724965	0.11565384	0	two.sided	Paired t-test	missing$last and missing$blastp
unlist.t.test.usearch7.blastp.	49.4644691465657	2499	0	0.100780837144676	0.109101162855324	0.104941	0	two.sided	Paired t-test	missing$usearch7 and missing$blastp
unlist.t.test.blat.last.	265.035228629699	2458	0	0.290159465777408	0.294485105186399	0.292322285481903	0	two.sided	Paired t-test	overall$blat and overall$last
unlist.t.test.blat.usearch7.	266.305208124507	2458	0	0.296369782155134	0.30076677742193	0.298568279788532	0	two.sided	Paired t-test	overall$blat and overall$usearch7
unlist.t.test.blat.blastp.	287.17746568813	2458	0	0.329686480969246	0.33421982240611	0.331953151687678	0	two.sided	Paired t-test	overall$blat and overall$blastp
unlist.t.test.last.usearch7.	10.5548576802843	2503	1.64322343430758e-25	0.00468610548213202	0.00682459739326734	0.00575535143769968	0	two.sided	Paired t-test	overall$last and overall$usearch7
unlist.t.test.last.blastp.	81.3794660350348	2504	0	0.0394665745435649	0.0414155013047385	0.0404410379241517	0	two.sided	Paired t-test	overall$last and overall$blastp
unlist.t.test.usearch7.blastp.	58.5234558692514	2503	0	0.0333461123802255	0.035658200718816	0.0345021565495208	0	two.sided	Paired t-test	overall$usearch7 and overall$blastp
