# Supplementary material for: Quickly Finding Orthologs as Reciprocal Best Hits with BLAT, LAST, and UBLAST: How Much Do We Miss?
Source: PLoS One. 2014 Jul 11;9(7):e101850. doi: 10.1371/journal.pone.0101850 (PMC4094424; doi:10.1371/journal.pone.0101850)
Supplement: Table Set S3 — These tables contain counts for error estimates organized on a per query genome fashion. The directory contains the R-script used to run the t-tests comparing the results from each program, and a table with the results of these t-tests. (ZIP) [file pone.0101850.s003.zip › S3-Tables-Stats-Error/uid57779.missing.tbl]

Genome	GSS	blastp	usearch7	last	blat
uid13961	0.128199	0.0000	0.0000	0.0000	NA
uid58009	0.143423	NA	NA	NA	NA
uid1433	0.149683	1.0000	NA	NA	NA
uid10623	0.177136	NA	1.0000	NA	NA
uid48993	0.177847	1.0000	1.0000	1.0000	NA
uid155	0.178163	NA	NA	NA	NA
uid12410	0.182221	0.5000	0.3333	0.3333	NA
uid39575	0.183206	0.0000	0.0000	0.0000	NA
uid45893	0.183777	0.5714	0.5000	0.7273	NA
uid58719	0.183981	0.8889	0.9091	1.0000	1.0000
uid62227	0.184497	0.8889	1.0000	0.6000	NA
uid59133	0.185448	0.8182	0.7333	0.6667	NA
uid51395	0.186047	0.7500	1.0000	0.6667	NA
uid63631	0.186760	0.8571	0.8750	0.8571	NA
uid75119	0.187192	0.8889	0.8889	0.7778	NA
uid167488	0.187357	0.7778	0.9091	0.8182	NA
uid14003	0.187809	1.0000	1.0000	1.0000	NA
uid57755	0.188659	0.8333	0.8571	0.9286	NA
uid162201	0.189166	1.0000	1.0000	1.0000	1.0000
uid73415	0.189383	0.7500	1.0000	0.8750	NA
uid65089	0.189798	0.6429	0.9231	0.8000	NA
uid58365	0.189800	1.0000	1.0000	1.0000	NA
uid58421	0.190394	0.6667	1.0000	1.0000	NA
uid58635	0.191373	0.7000	0.8889	0.8750	NA
uid51875	0.191474	0.7273	0.6250	0.8750	1.0000
uid183486	0.193330	0.6667	0.7143	0.5714	NA
uid58711	0.193369	1.0000	1.0000	0.8333	NA
uid74443	0.193721	0.4000	0.8000	0.7000	NA
uid66875	0.194158	0.7500	0.9000	0.8333	NA
uid82379	0.194618	0.7500	0.6000	0.5000	NA
uid58787	0.196176	0.7500	0.6923	0.6667	NA
uid66329	0.196395	0.7857	0.6667	0.6000	NA
uid57807	0.196459	0.9167	0.9286	0.8462	NA
uid58563	0.196794	0.7500	0.8889	0.9091	NA
uid52827	0.196853	0.8571	0.8750	0.8889	NA
uid84411	0.197087	0.5714	0.8000	0.7500	NA
uid61573	0.197742	0.8750	1.0000	1.0000	NA
uid10698	0.197830	NA	0.0000	NA	NA
uid58717	0.197964	0.7857	0.8667	0.9286	NA
uid189028	0.198244	0.8182	0.7692	0.7692	NA
uid57757	0.198421	0.8000	0.6364	0.6875	NA
uid57727	0.198435	0.6923	0.6364	0.6000	NA
uid58825	0.198504	0.9000	0.8462	0.8000	NA
uid168259	0.198513	0.6667	1.0000	1.0000	1.0000
uid43679	0.198675	0.9167	0.9286	0.8462	NA
uid57883	0.198733	1.0000	1.0000	1.0000	NA
uid58041	0.198860	0.7273	0.7273	0.8182	NA
uid189027	0.199086	0.8182	0.7500	0.7000	NA
uid58409	0.199271	0.7692	0.7273	0.6667	NA
uid58923	0.199472	0.9000	0.9231	0.8571	NA
uid58379	0.199492	0.8333	0.7857	0.7857	NA
uid58601	0.199690	0.7143	0.6429	0.8333	NA
uid58871	0.199740	0.8333	0.9286	0.7500	NA
uid162067	0.200313	0.8889	0.9167	0.7692	NA
uid162071	0.200860	0.8889	0.8462	0.8333	NA
uid58841	0.201162	0.9091	0.7857	0.7857	NA
uid57721	0.201549	0.7500	0.8667	0.7692	NA
uid39439	0.201827	NA	NA	NA	NA
uid39573	0.202118	NA	1.0000	1.0000	NA
uid58849	0.202252	0.8462	0.8571	0.8235	NA
uid197216	0.202254	0.8889	0.9231	0.9167	NA
uid59399	0.202442	0.8182	1.0000	1.0000	NA
uid57751	0.202529	0.8182	0.7273	0.8000	NA
uid58851	0.202848	0.9091	0.8750	0.7647	NA
uid70841	0.203610	0.7778	0.8000	0.8182	1.0000
uid49529	0.203809	1.0000	0.7500	1.0000	1.0000
uid167998	0.203929	0.9091	0.8462	0.7143	NA
uid57753	0.204006	0.8333	1.0000	0.8182	1.0000
uid68281	0.205326	0.8000	0.8000	0.8750	NA
uid14005	0.205828	NA	NA	NA	NA
uid59043	0.205971	0.7500	1.0000	1.0000	NA
uid54735	0.206601	0.5714	0.9000	0.9167	1.0000
uid59389	0.206877	0.7143	0.8333	0.8182	1.0000
uid18881	0.207687	0.5000	0.5000	0.6667	NA
uid58225	0.208019	1.0000	1.0000	1.0000	NA
uid184407	0.208679	0.3333	0.7500	0.8750	NA
uid38659	0.209009	0.0000	0.0000	0.0000	NA
uid57713	0.209577	1.0000	1.0000	1.0000	1.0000
uid59347	0.210313	0.7500	1.0000	1.0000	NA
uid41131	0.210355	1.0000	1.0000	1.0000	NA
uid54733	0.210423	0.8889	0.7778	0.9091	1.0000
uid43333	0.211006	0.3750	0.8182	0.7778	NA
uid43493	0.211260	1.0000	0.8889	0.9167	NA
uid61411	0.211405	0.7500	0.8889	0.9000	NA
uid57717	0.212165	0.7000	0.7143	0.7500	NA
uid48803	0.212499	0.8571	1.0000	0.8333	NA
uid167261	0.212518	0.8462	0.7857	0.7647	NA
uid62903	0.212571	0.8889	1.0000	0.9333	NA
uid176129	0.212730	0.6667	1.0000	1.0000	NA
uid176707	0.212739	0.5000	0.8889	0.7273	NA
uid66551	0.213235	0.6667	0.7500	0.8000	NA
uid58823	0.213253	0.7500	1.0000	1.0000	NA
uid184406	0.213361	0.5000	0.7143	0.7647	NA
uid169620	0.213396	0.7500	0.7500	0.9231	1.0000
uid65269	0.213600	1.0000	1.0000	1.0000	NA
uid57873	0.213688	0.8000	0.8000	0.9286	1.0000
uid42499	0.214042	0.7500	1.0000	1.0000	NA
uid184819	0.214247	0.6154	0.5714	0.5833	1.0000
uid51637	0.214339	0.6667	0.8182	0.8182	NA
uid74437	0.215191	0.7500	0.8125	0.6923	NA
uid195930	0.215344	0.5000	0.6667	0.8000	NA
uid51535	0.215406	0.7500	0.8571	0.9091	1.0000
uid57877	0.215457	0.4286	0.7273	0.6364	NA
uid59189	0.215589	0.7333	0.7647	0.7647	NA
uid68105	0.216608	0.7333	0.9091	0.8947	NA
uid40863	0.216814	0.5833	0.7273	0.6923	NA
uid58561	0.216872	0.7000	0.8333	0.8000	NA
uid190182	0.217139	0.5455	0.6364	0.8000	NA
uid67321	0.217216	0.6667	1.0000	1.0000	NA
uid63623	0.217223	0.5000	0.8000	0.6364	1.0000
uid51607	0.217246	NA	NA	NA	NA
uid52695	0.217902	0.4000	0.5455	0.8333	1.0000
uid58469	0.217918	0.5000	0.8182	0.6250	1.0000
uid45857	0.217943	0.5714	0.7143	0.7143	NA
uid58785	0.218031	0.5000	0.7500	0.7778	NA
uid46245	0.218286	0.6667	0.7500	0.7727	NA
uid58827	0.218515	1.0000	1.0000	1.0000	NA
uid72619	0.218884	NA	NA	NA	NA
uid176130	0.218960	0.8333	0.8750	1.0000	NA
uid57769	0.218973	0.8182	0.8182	0.8182	NA
uid54919	0.219021	0.5217	0.5714	0.5000	NA
uid61571	0.219144	0.8000	0.8889	0.8333	NA
uid58035	0.219294	1.0000	1.0000	1.0000	NA
uid70729	0.219302	0.8571	0.7500	1.0000	1.0000
uid58903	0.219303	1.0000	1.0000	1.0000	NA
uid81199	0.219399	0.4000	0.8182	0.6250	NA
uid58407	0.219496	0.8333	0.6667	0.8889	NA
uid201033	0.219530	0.5000	0.7500	0.7222	1.0000
uid58435	0.219650	0.3846	0.5714	0.6842	1.0000
uid171337	0.219710	0.9231	0.7500	0.8235	NA
uid42887	0.219766	0.5455	0.8750	0.6923	1.0000
uid43501	0.219811	0.6000	0.7647	0.7059	NA
uid57719	0.219876	0.4545	0.5652	0.4286	1.0000
uid58847	0.219891	0.8750	0.7500	0.8750	1.0000
uid59107	0.219918	0.6667	0.8333	0.5714	1.0000
uid58181	0.220004	0.7143	0.8182	0.6667	NA
uid72475	0.220014	0.4545	0.4783	0.5263	1.0000
uid66207	0.220085	0.3636	0.7333	0.6667	1.0000
uid162019	0.220515	0.7500	0.8667	0.7647	1.0000
uid74439	0.220789	0.6923	0.8500	0.6316	NA
uid58741	0.220814	0.7500	0.5000	0.8571	1.0000
uid61623	0.221458	0.6250	0.8182	0.7500	NA
uid58947	0.221694	1.0000	0.6667	1.0000	1.0000
uid58807	0.221778	0.3333	0.5789	0.6667	1.0000
uid12377	0.221888	NA	1.0000	NA	NA
uid196597	0.221897	0.7500	0.8889	0.8333	1.0000
uid184863	0.222026	0.4783	0.5714	0.6818	NA
uid58673	0.222145	0.7333	0.8000	0.7778	1.0000
uid171377	0.222391	0.5556	0.7692	0.8667	1.0000
uid58767	0.222512	1.0000	1.0000	1.0000	1.0000
uid50305	0.222654	0.6154	0.7500	0.7692	1.0000
uid46845	0.222834	0.6190	0.6667	0.6087	NA
uid60167	0.223655	0.6667	0.7143	0.7778	NA
uid190185	0.224718	0.5714	0.7647	0.7143	1.0000
uid57879	0.225674	0.6250	0.8333	0.7500	1.0000
uid57893	0.225911	0.6316	0.7500	0.7727	1.0000
uid167315	0.226033	0.5263	0.6800	0.6800	1.0000
uid157911	0.226400	0.6000	0.7778	0.7857	1.0000
uid67359	0.226433	0.8333	0.8000	0.8750	NA
uid184864	0.227306	0.5455	0.7500	0.5556	1.0000
uid57715	0.228021	0.5000	0.6957	0.5263	0.0000
uid59193	0.228305	0.3636	0.6471	0.5000	1.0000
uid58023	0.229100	1.0000	0.9091	0.7500	1.0000
uid177925	0.230547	0.5833	0.7857	0.6429	NA
uid49857	0.231606	0.7500	0.8750	0.7500	1.0000
uid68249	0.233650	0.4286	0.8000	0.7273	0.5000
uid171259	0.236370	1.0000	1.0000	1.0000	1.0000
uid58815	0.236708	0.4286	0.5625	0.5333	NA
uid170731	0.236731	1.0000	1.0000	1.0000	1.0000
uid197195	0.238089	1.0000	1.0000	1.0000	1.0000
uid47313	0.239572	0.8571	1.0000	0.8182	1.0000
uid63665	0.239951	1.0000	1.0000	1.0000	1.0000
uid61897	0.240441	1.0000	1.0000	1.0000	1.0000
uid59311	0.245615	0.5000	1.0000	1.0000	1.0000
uid202216	0.249391	0.5294	0.5294	0.6667	0.7500
uid157331	0.255708	0.6000	0.8462	0.6875	1.0000
uid78143	0.257795	0.5714	0.6667	0.7407	1.0000
uid57583	0.259188	0.7000	0.8947	0.8421	1.0000
uid193703	0.259703	0.5484	0.8286	0.8182	1.0000
uid58625	0.260137	0.6667	0.6316	0.8077	1.0000
uid59253	0.261238	0.7333	0.9048	0.9200	1.0000
uid203361	0.261485	1.0000	1.0000	1.0000	1.0000
uid205052	0.261912	0.9000	1.0000	1.0000	1.0000
uid59215	0.261918	0.7391	0.8611	0.8824	1.0000
uid162053	0.262439	0.9000	1.0000	1.0000	1.0000
uid58419	0.262573	0.6818	0.7241	0.6875	1.0000
uid52599	0.262611	0.8421	0.7037	0.8276	1.0000
uid58367	0.263504	0.5122	0.6739	0.6610	1.0000
uid58695	0.263651	0.5135	0.8000	0.7174	1.0000
uid68449	0.263734	0.6111	0.8000	0.7931	1.0000
uid202217	0.264108	0.7778	0.7500	0.7500	1.0000
uid58205	0.264462	0.8889	1.0000	1.0000	1.0000
uid158863	0.264475	0.6471	0.8182	0.7083	1.0000
uid59545	0.264850	0.8235	0.9091	0.8148	1.0000
uid67365	0.264888	0.5769	0.6486	0.6923	1.0000
uid61589	0.265215	0.5333	0.6471	0.6316	1.0000
uid162179	0.265238	0.5714	0.6786	0.7692	1.0000
uid66607	0.265327	0.7000	0.7931	0.8182	1.0000
uid62695	0.265493	0.7778	0.8696	0.8400	1.0000
uid167988	0.265648	0.8125	0.9091	0.8077	1.0000
uid59883	0.265695	0.8235	0.9130	0.8148	1.0000
uid162029	0.265747	1.0000	1.0000	1.0000	NA
uid65781	0.265950	0.8000	0.8750	0.8889	1.0000
uid193770	0.266056	0.7500	0.7727	0.7308	1.0000
uid46257	0.266096	0.7241	0.8788	0.8158	1.0000
uid58397	0.266157	0.6129	0.8235	0.7714	1.0000
uid57709	0.266190	1.0000	1.0000	1.0000	1.0000
uid49695	0.266210	0.7308	0.8750	0.8125	1.0000
uid58039	0.266217	0.8750	1.0000	1.0000	1.0000
uid58059	0.266269	0.9000	1.0000	1.0000	1.0000
uid162333	0.266287	0.5000	0.6512	0.6731	1.0000
uid197180	0.266385	1.0000	0.8182	0.8182	1.0000
uid193702	0.266385	0.7368	0.7600	0.7778	1.0000
uid59205	0.266451	0.7333	0.8800	0.8966	1.0000
uid87065	0.266540	0.8000	0.9091	0.9333	1.0000
uid58747	0.266560	0.6087	0.7568	0.6667	1.0000
uid158869	0.266566	0.7692	0.9474	0.8462	1.0000
uid82367	0.266634	1.0000	1.0000	1.0000	1.0000
uid173371	0.266695	1.0000	1.0000	1.0000	1.0000
uid58977	0.266741	0.5000	0.6667	0.8000	1.0000
uid49131	0.266809	0.6316	0.8333	0.8000	1.0000
uid68447	0.266907	0.8750	0.9167	0.9333	1.0000
uid201428	0.267018	0.8000	0.9091	0.9333	1.0000
uid57585	0.267132	0.8333	0.9000	0.9286	1.0000
uid158861	0.267231	0.8000	0.8947	0.8182	1.0000
uid185759	0.267413	1.0000	1.0000	0.9091	1.0000
uid176920	0.267467	0.8333	0.9000	0.9286	1.0000
uid168321	0.267524	0.5714	0.7647	0.7619	1.0000
uid58677	0.267524	0.5882	0.7692	0.6667	1.0000
uid85495	0.267567	1.0000	1.0000	1.0000	1.0000
uid158871	0.267577	0.6429	0.9444	0.8750	1.0000
uid87051	0.267622	0.8000	0.9091	0.9333	1.0000
uid87069	0.267637	0.8000	0.9091	0.9333	1.0000
uid62461	0.267648	1.0000	1.0000	1.0000	NA
uid87067	0.267660	0.8000	0.9091	0.9333	1.0000
uid57939	0.267724	1.0000	1.0000	0.9091	1.0000
uid159865	0.267730	0.6471	0.8000	0.6400	1.0000
uid159543	0.267845	0.8000	0.9091	0.9286	1.0000
uid62693	0.267879	0.7500	0.8261	0.8261	1.0000
uid177930	0.267964	0.6429	0.9412	0.8125	1.0000
uid47323	0.268103	0.7368	0.8462	0.8077	1.0000
uid59065	0.268157	0.7500	0.7742	0.8065	1.0000
uid58887	0.268438	1.0000	1.0000	1.0000	1.0000
uid157907	0.268532	0.5789	0.6000	0.7308	0.8000
uid60163	0.268535	0.7222	0.9167	0.8750	1.0000
uid57711	0.268537	1.0000	1.0000	1.0000	1.0000
uid61577	0.268559	0.8000	0.8043	0.8158	1.0000
uid89391	0.268709	0.5682	0.6531	0.6667	1.0000
uid162027	0.268822	1.0000	1.0000	1.0000	1.0000
uid58833	0.268936	0.8667	0.9524	0.9048	1.0000
uid42615	0.269049	0.5625	0.6923	0.6981	1.0000
uid173372	0.269232	1.0000	1.0000	1.0000	1.0000
uid57729	0.269276	1.0000	1.0000	0.9091	1.0000
uid184818	0.269289	0.8462	0.9130	0.8889	1.0000
uid58559	0.269355	0.8750	0.9583	0.8400	1.0000
uid81629	0.269471	0.6429	0.9524	0.9355	1.0000
uid58659	0.269490	0.6061	0.6591	0.7805	1.0000
uid65087	0.269503	0.5319	0.5893	0.6545	1.0000
uid58655	0.269572	0.7000	0.7812	0.7586	1.0000
uid184824	0.269771	1.0000	0.9000	1.0000	1.0000
uid195908	0.269791	0.8696	0.8810	0.7500	1.0000
uid57693	0.269858	0.5600	0.7714	0.7429	1.0000
uid162087	0.269883	0.9091	1.0000	1.0000	1.0000
uid58077	0.269918	1.0000	1.0000	1.0000	1.0000
uid202924	0.269941	0.8333	0.8000	0.8438	1.0000
uid58565	0.269942	0.5312	0.7632	0.7317	1.0000
uid197184	0.270005	0.8667	0.8824	0.8667	1.0000
uid61569	0.270092	0.6667	0.9286	1.0000	1.0000
uid51377	0.270122	0.8333	0.8667	0.9286	1.0000
uid59047	0.270128	0.5667	0.7333	0.7381	1.0000
uid162513	0.270145	0.6429	0.8636	0.7931	1.0000
uid43465	0.270147	0.5000	0.6222	0.6939	1.0000
uid57705	0.270186	1.0000	1.0000	1.0000	1.0000
uid176921	0.270237	0.8750	0.8571	0.8077	1.0000
uid77129	0.270259	0.5600	0.6129	0.6667	1.0000
uid67367	0.270344	0.5588	0.6667	0.6739	1.0000
uid59011	0.270363	1.0000	1.0000	1.0000	1.0000
uid58513	0.270452	0.7368	0.8261	0.8519	1.0000
uid46663	0.270548	0.5000	0.5652	0.7391	1.0000
uid55487	0.270589	0.9167	0.8000	0.7857	1.0000
uid58949	0.270621	0.7273	0.8235	0.8696	1.0000
uid51695	0.270738	0.9091	1.0000	1.0000	1.0000
uid177081	0.270742	0.8182	1.0000	0.9333	1.0000
uid42501	0.270891	0.5882	0.6857	0.6750	1.0000
uid197178	0.271065	0.6667	0.8667	0.7143	1.0000
uid162335	0.271074	0.7273	0.8235	0.7647	1.0000
uid57707	0.271123	1.0000	1.0000	1.0000	1.0000
uid158867	0.271157	0.8000	0.9524	0.8214	1.0000
uid162001	0.271198	0.8889	1.0000	1.0000	1.0000
uid62207	0.271255	0.7000	0.6842	0.8261	1.0000
uid57723	0.271261	0.8824	0.8485	0.8710	1.0000
uid87003	0.271270	0.9091	1.0000	1.0000	1.0000
uid58501	0.271297	0.8077	0.8667	0.8333	1.0000
uid161943	0.271353	0.7391	0.7037	0.7879	1.0000
uid184826	0.271376	0.5333	0.6786	0.6596	1.0000
uid65091	0.271396	0.7500	0.9286	0.9231	1.0000
uid163693	0.271433	0.7500	0.9524	0.8000	1.0000
uid183004	0.271491	0.7000	0.7500	0.8125	1.0000
uid197177	0.271498	0.6364	0.7143	0.7273	1.0000
uid59357	0.271593	0.7500	0.9545	0.8214	1.0000
uid58683	0.271606	0.8000	0.8333	0.9130	1.0000
uid59359	0.271613	0.7500	0.9545	0.8214	1.0000
uid158865	0.271637	0.7500	0.9565	0.8214	1.0000
uid181997	0.271656	0.9000	1.0000	0.9167	1.0000
uid58911	0.271754	0.7647	0.9524	0.8148	1.0000
uid173370	0.271799	1.0000	1.0000	1.0000	1.0000
uid61625	0.271818	0.6667	0.8000	0.7857	1.0000
uid158173	0.271856	0.6667	0.8800	0.9200	1.0000
uid201038	0.271937	0.7209	0.7045	0.7500	1.0000
uid43467	0.271954	0.3478	0.4737	0.5179	1.0000
uid68707	0.271987	0.8333	0.8947	0.8500	1.0000
uid59225	0.272119	0.9091	0.9375	0.8947	1.0000
uid57703	0.272121	0.6400	0.8065	0.8824	1.0000
uid59077	0.272161	0.6000	0.6071	0.6604	1.0000
uid62959	0.272215	0.6667	0.7000	0.8462	1.0000
uid163691	0.272222	0.7333	0.9524	0.8148	1.0000
uid42777	0.272247	0.8095	0.8485	0.8125	1.0000
uid58149	0.272305	0.6000	0.7400	0.7500	1.0000
uid197160	0.272377	0.7692	0.8125	0.7273	1.0000
uid162045	0.272383	1.0000	0.9000	0.7692	1.0000
uid57961	0.272386	1.0000	1.0000	1.0000	1.0000
uid167487	0.272448	0.4737	0.7045	0.6667	1.0000
uid202219	0.272655	0.5806	0.6667	0.7500	1.0000
uid43091	0.272660	0.7000	0.7143	0.6875	1.0000
uid58935	0.272711	0.9000	0.8286	0.8485	1.0000
uid43211	0.272797	0.8182	0.8889	0.9333	1.0000
uid58125	0.272810	0.8182	0.9500	0.9286	1.0000
uid58793	0.272850	0.8750	0.9286	0.8667	1.0000
uid58067	0.272885	0.6400	0.7727	0.7250	0.8889
uid58951	0.272889	0.4681	0.6591	0.7115	1.0000
uid71231	0.272977	1.0000	0.9444	0.9375	1.0000
uid57881	0.273034	0.8182	0.8000	0.8800	1.0000
uid161241	0.273038	0.9000	1.0000	1.0000	1.0000
uid161957	0.273049	0.8182	0.8000	0.8800	1.0000
uid45895	0.273097	0.6471	0.7027	0.7073	1.0000
uid174511	0.273113	0.4571	0.6279	0.5556	1.0000
uid162165	0.273122	0.7692	0.9524	0.9375	1.0000
uid58109	0.273124	0.5000	0.6585	0.6098	1.0000
uid48821	0.273140	0.6800	0.7500	0.7059	1.0000
uid51367	0.273176	0.6500	0.7500	0.7600	1.0000
uid197182	0.273221	0.4375	0.5714	0.5909	1.0000
uid173373	0.273234	1.0000	1.0000	1.0000	1.0000
uid58061	0.273263	0.3333	0.8000	1.0000	1.0000
uid59429	0.273301	0.8889	0.9375	1.0000	1.0000
uid168323	0.273340	0.7500	0.8649	0.7714	1.0000
uid58791	0.273365	0.8750	0.9286	0.8667	1.0000
uid172734	0.273486	0.5000	1.0000	0.8000	1.0000
uid164001	0.273521	0.4815	0.6667	0.6471	1.0000
uid68055	0.273610	0.6047	0.7083	0.7292	1.0000
uid47087	0.273670	1.0000	1.0000	1.0000	1.0000
uid58649	0.273728	0.8571	0.7273	0.7143	1.0000
uid48819	0.273732	0.6471	0.7826	0.8000	1.0000
uid59071	0.273752	0.8125	0.8788	0.9200	1.0000
uid60583	0.273777	0.7143	0.6667	0.7647	1.0000
uid175574	0.273795	0.6667	0.9286	0.9231	1.0000
uid57581	0.273822	1.0000	1.0000	1.0000	1.0000
uid161999	0.273832	0.8750	1.0000	1.0000	1.0000
uid159867	0.273850	0.8333	1.0000	0.9231	1.0000
uid161197	0.273857	0.9091	0.9474	1.0000	1.0000
uid51489	0.273863	0.7778	0.8889	0.9000	1.0000
uid162059	0.273892	0.6207	0.8605	0.7778	1.0000
uid89375	0.273984	1.0000	1.0000	1.0000	1.0000
uid68691	0.274022	0.6667	1.0000	1.0000	1.0000
uid58653	0.274026	0.8182	1.0000	0.9286	1.0000
uid174812	0.274054	0.6061	0.5517	0.7179	1.0000
uid57993	0.274080	0.8333	1.0000	1.0000	1.0000
uid66297	0.274081	0.5750	0.6889	0.6585	1.0000
uid175523	0.274122	0.5185	0.6471	0.6286	1.0000
uid58899	0.274157	0.6538	0.6786	0.6296	1.0000
uid161941	0.274165	0.7273	0.7037	0.7879	1.0000
uid66601	0.274278	0.7778	0.8387	0.8889	1.0000
uid59281	0.274288	0.6923	0.7059	0.7949	1.0000
uid168665	0.274293	0.6667	1.0000	1.0000	1.0000
uid59053	0.274299	0.6800	0.8333	0.8000	1.0000
uid59291	0.274303	0.6429	0.7619	0.8333	1.0000
uid158169	0.274319	0.4773	0.6250	0.6379	1.0000
uid46219	0.274374	0.7857	0.8125	0.8421	1.0000
uid59095	0.274379	0.5000	0.6667	0.7500	1.0000
uid57759	0.274396	0.7727	0.8571	0.8065	1.0000
uid43725	0.274442	0.6176	0.7826	0.7308	1.0000
uid189029	0.274456	0.6800	0.6774	0.7895	1.0000
uid59325	0.274518	0.7143	1.0000	0.9286	1.0000
uid40845	0.274601	0.7143	0.8611	0.8108	1.0000
uid58065	0.274622	0.8182	0.7727	0.8400	1.0000
uid57925	0.274623	0.6364	0.6667	0.7778	1.0000
uid46679	0.274628	0.8000	0.7500	0.9091	1.0000
uid66603	0.274634	0.7143	0.7857	0.8889	1.0000
uid196849	0.274678	0.5116	0.7000	0.6226	1.0000
uid57695	0.274697	0.7200	0.7273	0.8000	1.0000
uid72627	0.274697	0.6829	0.6809	0.6604	1.0000
uid159993	0.274714	0.7778	0.8824	0.9000	1.0000
uid58101	0.274730	0.6000	0.8367	0.8085	1.0000
uid58781	0.274762	0.6667	0.6774	0.7895	1.0000
uid159879	0.274763	0.8750	0.9375	0.9444	1.0000
uid159881	0.274763	0.8750	0.9375	0.9444	1.0000
uid86889	0.274774	0.6923	0.6875	0.7949	1.0000
uid176501	0.274807	0.6296	0.8462	0.7857	1.0000
uid89387	0.274854	0.5000	0.6757	0.5946	1.0000
uid58983	0.274880	0.6429	0.6170	0.6078	1.0000
uid59069	0.274909	0.7407	0.6970	0.8000	1.0000
uid170532	0.274919	0.7407	0.7188	0.8000	1.0000
uid203790	0.274933	0.7407	0.7188	0.8000	1.0000
uid67501	0.274961	0.7308	0.7647	0.8387	1.0000
uid57971	0.274969	0.7778	0.8824	0.8824	1.0000
uid172628	0.274989	0.8333	1.0000	1.0000	1.0000
uid196798	0.274998	0.8571	0.9333	0.9412	1.0000
uid58311	0.275021	0.7000	0.9333	0.8750	1.0000
uid49489	0.275058	0.7407	0.8438	0.7576	1.0000
uid59349	0.275068	0.8750	0.9333	0.9444	1.0000
uid162177	0.275116	0.6154	0.8537	0.8140	1.0000
uid197217	0.275132	0.5814	0.6600	0.6140	1.0000
uid89385	0.275146	0.5200	0.7059	0.6571	1.0000
uid68143	0.275152	0.6452	0.7353	0.7714	1.0000
uid48643	0.275159	0.6471	0.7647	0.8824	1.0000
uid182929	0.275162	0.4783	0.5714	0.5938	1.0000
uid184832	0.275170	0.7727	0.7667	0.8462	1.0000
uid58853	0.275233	0.7407	0.7188	0.8000	1.0000
uid49331	0.275253	0.5294	0.8636	0.7778	1.0000
uid185758	0.275262	0.7407	0.7188	0.8000	1.0000
uid168322	0.275286	0.6552	0.7222	0.7750	1.0000
uid40839	0.275290	0.6136	0.6481	0.6102	1.0000
uid58599	0.275297	0.4444	0.6857	0.7500	1.0000
uid58993	0.275327	0.7500	0.7083	0.8214	1.0000
uid197218	0.275330	0.7600	0.7241	0.8108	1.0000
uid167994	0.275334	0.5172	0.6486	0.6053	1.0000
uid184829	0.275356	0.8000	0.7812	0.8462	1.0000
uid57777	0.275381	0.7308	0.7097	0.7949	1.0000
uid161919	0.275446	0.8333	0.8421	0.7500	1.0000
uid53543	0.275482	0.8333	1.0000	0.8889	1.0000
uid41169	0.275483	0.6667	0.8182	0.6667	1.0000
uid59409	0.275493	0.6667	0.6452	0.7200	1.0000
uid184828	0.275566	0.7500	0.7188	0.8293	1.0000
uid196793	0.275572	0.8571	0.9333	0.9412	1.0000
uid83619	0.275575	0.7407	0.7188	0.8000	1.0000
uid58417	0.275578	0.7407	0.7097	0.8000	1.0000
uid179383	0.275592	0.4286	0.5714	0.6429	1.0000
uid193763	0.275662	0.7083	0.6552	0.7778	1.0000
uid43209	0.275663	0.6522	0.7778	0.8684	1.0000
uid48071	0.275668	0.5862	0.8293	0.7674	1.0000
uid61633	0.275680	0.8571	0.9375	0.9412	1.0000
uid184830	0.275705	0.7308	0.6875	0.8049	1.0000
uid179069	0.275714	0.5926	0.7895	0.7826	1.0000
uid57785	0.275730	0.8750	0.9231	0.9444	1.0000
uid198524	0.275741	0.6552	0.8636	0.8182	1.0000
uid80745	0.275757	0.6129	0.8444	0.8043	1.0000
uid58511	0.275773	0.7500	0.7083	0.8276	1.0000
uid83157	0.275835	0.5333	0.7647	0.8667	1.0000
uid172630	0.275861	0.8750	1.0000	1.0000	1.0000
uid159863	0.275871	0.8750	0.9333	0.9444	1.0000
uid170533	0.275916	0.6667	0.8462	0.7353	1.0000
uid57699	0.275952	0.5862	0.7273	0.7179	1.0000
uid202218	0.275953	0.6800	0.6897	0.7838	1.0000
uid43093	0.275954	0.6154	0.7895	0.8500	1.0000
uid172629	0.275969	0.8750	1.0000	1.0000	1.0000
uid66779	0.275975	0.6774	0.8293	0.8511	1.0000
uid60859	0.275997	0.6667	1.0000	1.0000	1.0000
uid86651	0.276003	0.5312	0.6098	0.6977	1.0000
uid57783	0.276019	0.7500	0.8571	0.8667	1.0000
uid172626	0.276031	0.8750	1.0000	1.0000	1.0000
uid172627	0.276040	0.8750	1.0000	1.0000	1.0000
uid196777	0.276049	0.8571	0.9286	0.9444	1.0000
uid172624	0.276050	0.8750	1.0000	1.0000	1.0000
uid196794	0.276084	0.8571	0.9333	0.9412	1.0000
uid196795	0.276087	0.8571	0.9333	0.9412	1.0000
uid172625	0.276092	0.8750	1.0000	1.0000	1.0000
uid198643	0.276101	0.8571	0.9375	0.9412	1.0000
uid198644	0.276101	0.8571	0.9375	0.9412	1.0000
uid196790	0.276104	0.8571	0.9333	0.9412	1.0000
uid196792	0.276106	0.8571	0.9333	0.9412	1.0000
uid175575	0.276106	0.7500	0.9333	0.8667	1.0000
uid196789	0.276107	0.8571	0.9333	0.9412	1.0000
uid196796	0.276120	0.8571	0.9333	0.9412	1.0000
uid196791	0.276120	0.8571	0.9333	0.9412	1.0000
uid196788	0.276120	0.8571	0.9333	0.9412	1.0000
uid196799	0.276120	0.8571	0.9333	0.9412	1.0000
uid196787	0.276120	0.8571	0.9333	0.9412	1.0000
uid54947	0.276144	0.7407	0.7188	0.8000	1.0000
uid196784	0.276147	0.8571	0.9333	0.9412	1.0000
uid58773	0.276153	0.5000	1.0000	0.8333	1.0000
uid196797	0.276159	0.8571	0.9333	0.9412	1.0000
uid196785	0.276166	0.8571	0.9333	0.9412	1.0000
uid174334	0.276170	0.6364	0.7045	0.7105	1.0000
uid196782	0.276171	0.8750	0.9333	0.9444	1.0000
uid57637	0.276181	0.8750	0.9375	0.9474	1.0000
uid58523	0.276188	0.6129	0.6944	0.7429	1.0000
uid161997	0.276197	0.7500	0.7188	0.8000	1.0000
uid175571	0.276197	0.8571	1.0000	0.9333	1.0000
uid162137	0.276198	0.6176	0.8444	0.7826	1.0000
uid62905	0.276217	0.6154	0.8333	0.7667	1.0000
uid57775	0.276242	0.7391	0.7037	0.8000	1.0000
uid197154	0.276249	0.6000	1.0000	0.8000	1.0000
uid175578	0.276266	0.7778	0.9286	0.9286	1.0000
uid202426	0.276270	0.5385	0.7273	0.6944	1.0000
uid196800	0.276275	0.8571	0.9333	0.9412	1.0000
uid58333	0.276295	0.8750	0.9333	0.9474	1.0000
uid81777	0.276300	0.5385	0.7333	0.7500	1.0000
uid59351	0.276317	0.8750	0.9333	0.9444	1.0000
uid59079	0.276348	0.9130	0.9032	0.9677	1.0000
uid70731	0.276355	0.7037	0.7059	0.7692	1.0000
uid57803	0.276367	0.5263	0.7083	0.6897	1.0000
uid196774	0.276396	0.8750	0.9333	0.9444	1.0000
uid172631	0.276396	0.8750	0.9286	1.0000	1.0000
uid51721	0.276417	0.5625	0.5909	0.6800	1.0000
uid162183	0.276442	0.7407	0.7188	0.8049	1.0000
uid196783	0.276444	0.8571	0.9333	0.9412	1.0000
uid183002	0.276501	0.4074	0.5000	0.6176	1.0000
uid161353	0.276504	0.8571	0.9333	0.9412	1.0000
uid178352	0.276510	0.6500	0.8889	0.7500	1.0000
uid161377	0.276510	0.8571	0.9333	0.9412	1.0000
uid61635	0.276514	0.8571	0.9333	0.9412	1.0000
uid161409	0.276520	0.8571	0.9333	0.9412	1.0000
uid59221	0.276529	0.6750	0.8043	0.7857	1.0000
uid196770	0.276547	0.7778	0.8667	0.8947	1.0000
uid196769	0.276547	0.7778	0.8667	0.8947	1.0000
uid196775	0.276564	0.8750	0.9333	0.9444	1.0000
uid41403	0.276568	0.5600	0.7297	0.7838	1.0000
uid68839	0.276579	0.7308	0.7353	0.8049	1.0000
uid196779	0.276585	0.8750	0.9333	0.9444	1.0000
uid196776	0.276593	0.8571	0.9286	0.9444	1.0000
uid68843	0.276614	0.8333	0.9286	0.9333	1.0000
uid196771	0.276618	0.7778	0.8667	0.8947	1.0000
uid80735	0.276632	0.5625	0.8095	0.7556	1.0000
uid196778	0.276658	0.8571	0.9333	0.9444	1.0000
uid161369	0.276662	0.8571	0.9333	0.9412	1.0000
uid172733	0.276672	1.0000	1.0000	1.0000	1.0000
uid196786	0.276690	0.8571	0.9333	0.9412	1.0000
uid58969	0.276695	0.5625	0.6667	0.6500	1.0000
uid196781	0.276696	0.8571	0.9333	0.9412	1.0000
uid196780	0.276696	0.8571	0.9333	0.9412	1.0000
uid196772	0.276698	0.8571	0.9333	0.9444	1.0000
uid161403	0.276705	0.8333	0.9231	0.9375	1.0000
uid196773	0.276794	0.8750	0.9333	0.9444	1.0000
uid57767	0.276814	0.5357	0.6452	0.8125	1.0000
uid68451	0.276826	0.5882	0.7895	0.8000	1.0000
uid172736	0.276844	0.5000	1.0000	0.8000	1.0000
uid58167	0.276849	0.5357	0.6400	0.6970	1.0000
uid193657	0.276855	0.5094	0.6230	0.6230	1.0000
uid62099	0.276857	0.6000	1.0000	0.8000	1.0000
uid171830	0.276895	0.4783	0.5574	0.5818	1.0000
uid50565	0.276897	0.4889	0.5574	0.5926	1.0000
uid61619	0.276900	0.8000	0.7778	0.9000	1.0000
uid80733	0.276964	0.6129	0.8182	0.7872	1.0000
uid58287	0.276965	0.5000	0.6061	0.6571	1.0000
uid50609	0.276972	0.8125	0.9091	0.9259	1.0000
uid197162	0.276975	0.8333	0.7368	0.8889	1.0000
uid197176	0.277014	0.8000	0.8667	0.8889	1.0000
uid175576	0.277026	1.0000	1.0000	1.0000	1.0000
uid158369	0.277047	0.7500	0.7692	0.8276	1.0000
uid66777	0.277095	0.6522	0.6250	0.7000	1.0000
uid158689	0.277114	0.4889	0.5667	0.5926	1.0000
uid175572	0.277183	0.7778	0.9333	0.8571	1.0000
uid175573	0.277229	0.7500	0.9333	0.9286	1.0000
uid162063	0.277231	0.7500	0.9333	0.9333	1.0000
uid183003	0.277238	0.2500	0.7368	0.7778	1.0000
uid172735	0.277263	0.5000	1.0000	0.8333	1.0000
uid58509	0.277274	0.7222	0.7727	0.8462	1.0000
uid89395	0.277298	0.6207	0.6889	0.7105	1.0000
uid197157	0.277340	0.6667	0.7619	0.8500	1.0000
uid59411	0.277371	0.6364	0.8077	0.6800	1.0000
uid82365	0.277375	0.5000	0.6471	0.6364	1.0000
uid57739	0.277385	0.4583	0.6226	0.5932	1.0000
uid175255	0.277390	0.6000	0.7692	0.8276	1.0000
uid61639	0.277404	0.7333	0.8889	0.8261	1.0000
uid58857	0.277442	0.7143	0.7333	0.8947	1.0000
uid41885	0.277460	0.5429	0.6047	0.7778	1.0000
uid197183	0.277466	0.7826	0.8667	0.8148	1.0000
uid48999	0.277471	0.5882	0.6977	0.7111	1.0000
uid57809	0.277552	0.8889	0.8824	0.9444	1.0000
uid57963	0.277557	0.8000	0.9286	0.8571	1.0000
uid183109	0.277560	0.7083	0.7037	0.7188	1.0000
uid57829	0.277574	0.8889	0.8824	0.9444	1.0000
uid47083	0.277595	0.5714	0.7333	0.8000	1.0000
uid67407	0.277617	0.8750	0.8636	0.8235	1.0000
uid159529	0.277636	0.8889	0.8824	0.9412	1.0000
uid52609	0.277657	0.3696	0.7037	0.6122	1.0000
uid77027	0.277680	0.5500	0.6275	0.6792	1.0000
uid167484	0.277681	0.8571	0.9333	0.9444	1.0000
uid41935	0.277695	0.5625	0.7179	0.6923	1.0000
uid59085	0.277700	0.4500	0.6250	0.6333	1.0000
uid189026	0.277704	0.8889	0.9333	1.0000	1.0000
uid161361	0.277708	0.8889	0.9333	0.9412	1.0000
uid57997	0.277783	0.8889	0.8889	0.9444	1.0000
uid203791	0.277803	0.5833	0.6604	0.6346	1.0000
uid193712	0.277869	0.8750	0.9333	0.9444	1.0000
uid193713	0.277879	0.8750	0.9333	0.9444	1.0000
uid179070	0.277890	0.7500	0.9333	0.9333	1.0000
uid53037	0.277896	0.7222	0.7879	0.8077	1.0000
uid161995	0.277898	0.8571	0.9333	0.9444	1.0000
uid61611	0.277902	0.6154	0.8400	0.8214	1.0000
uid57905	0.277912	0.5926	0.8077	0.7857	1.0000
uid167483	0.277912	0.8571	0.9333	0.9444	1.0000
uid159845	0.277918	0.7500	0.9333	0.9333	1.0000
uid49535	0.277921	0.8621	0.9167	0.9211	1.0000
uid175577	0.277936	0.7500	0.9286	0.9231	1.0000
uid62939	0.277962	0.5714	0.5833	0.7667	1.0000
uid62245	0.277971	0.5556	0.6667	0.6757	1.0000
uid68753	0.277980	0.6250	0.7941	0.7576	1.0000
uid167485	0.278004	0.8571	0.9333	0.9444	1.0000
uid47507	0.278016	0.6000	0.8421	0.7778	1.0000
uid193708	0.278024	0.5769	0.8077	0.7857	1.0000
uid62135	0.278042	0.7857	0.8077	0.8333	1.0000
uid58879	0.278045	0.8462	0.8421	0.8571	1.0000
uid177080	0.278101	0.5429	0.6809	0.6122	1.0000
uid58141	0.278108	0.5625	0.7021	0.6383	1.0000
uid59051	0.278143	0.7826	0.8929	0.7667	1.0000
uid43413	0.278182	0.6190	0.7273	0.7692	1.0000
uid57811	0.278185	0.8889	0.8824	0.9444	1.0000
uid58305	0.278195	0.5556	0.8571	0.8571	1.0000
uid163151	0.278200	0.9000	0.8824	0.9167	1.0000
uid183005	0.278215	0.6667	0.6316	0.7222	1.0000
uid58507	0.278230	0.7222	0.7727	0.8519	1.0000
uid172732	0.278270	1.0000	1.0000	1.0000	1.0000
uid42521	0.278431	0.4706	0.5600	0.6271	1.0000
uid62003	0.278435	0.5862	0.7353	0.7586	1.0000
uid77117	0.278438	0.4375	0.6731	0.6957	1.0000
uid88073	0.278457	0.6207	0.7879	0.7097	1.0000
uid73895	0.278478	0.4643	0.6053	0.7188	1.0000
uid197167	0.278479	0.7692	0.8333	0.8000	1.0000
uid66295	0.278525	0.8182	0.9167	0.8750	1.0000
uid182935	0.278539	0.7500	0.8947	0.8889	1.0000
uid197361	0.278551	0.5862	0.7500	0.7674	1.0000
uid183111	0.278563	0.6364	0.6774	0.7241	1.0000
uid162187	0.278584	0.4412	0.6792	0.6739	1.0000
uid58043	0.278610	0.4286	0.6429	0.6765	1.0000
uid89409	0.278633	0.4894	0.6863	0.6296	1.0000
uid63621	0.278660	0.7500	0.9333	0.9333	1.0000
uid175579	0.278660	0.6667	0.8667	0.8750	1.0000
uid193765	0.278675	0.8824	0.9615	0.9545	1.0000
uid46531	0.278676	0.5778	0.7447	0.6863	1.0000
uid82931	0.278759	0.5893	0.6271	0.6557	1.0000
uid159523	0.278762	0.7500	0.9333	0.9333	1.0000
uid159525	0.278770	0.7500	0.9333	0.9286	1.0000
uid188688	0.278783	0.7647	0.8276	0.7600	1.0000
uid182933	0.278798	0.4286	0.7037	0.7419	1.0000
uid159527	0.278816	0.7500	0.9333	0.9333	1.0000
uid162041	0.278888	0.7391	0.8333	0.8276	1.0000
uid59197	0.278892	0.5556	0.6667	0.7500	1.0000
uid58123	0.278932	0.7500	0.8462	0.8333	1.0000
uid197179	0.278933	0.8000	0.6923	0.7143	1.0000
uid65271	0.278949	0.6923	0.8462	0.9375	1.0000
uid58965	0.278965	0.5122	0.5238	0.5455	0.8889
uid189753	0.278966	0.4894	0.6863	0.6415	1.0000
uid57657	0.278984	0.4211	0.6087	0.6452	1.0000
uid68841	0.279000	0.4615	0.5000	0.5778	1.0000
uid159521	0.279037	0.7500	0.9333	0.9333	1.0000
uid81779	0.279038	0.8333	0.7742	0.7778	1.0000
uid59421	0.279230	0.5833	0.7667	0.7879	1.0000
uid88061	0.279265	0.4474	0.5000	0.5745	1.0000
uid197161	0.279340	0.7368	0.7619	0.8710	1.0000
uid162219	0.279342	0.8421	0.9259	0.9545	1.0000
uid57801	0.279366	0.5476	0.6522	0.6481	0.9286
uid184077	0.279519	0.9231	1.0000	1.0000	1.0000
uid86913	0.279521	0.4792	0.6471	0.6607	1.0000
uid75107	0.279702	0.7000	0.6667	0.7174	1.0000
uid58897	0.279709	0.5333	0.7333	0.6786	1.0000
uid189953	0.279851	0.6818	0.7826	0.8333	1.0000
uid183114	0.279866	0.5500	0.7500	0.7576	1.0000
uid67253	0.279875	0.4333	0.6190	0.7500	1.0000
uid59341	0.279880	0.6071	0.7742	0.8333	1.0000
uid58491	0.279908	0.6452	0.6667	0.8000	1.0000
uid58203	0.280012	0.6071	0.7179	0.6857	1.0000
uid62225	0.280062	0.8421	0.8462	0.8214	1.0000
uid50555	0.280075	0.7143	0.7692	0.7778	1.0000
uid49049	0.280092	0.7273	0.8000	0.6667	1.0000
uid58901	0.280124	0.4000	0.8947	0.8000	1.0000
uid59033	0.280139	0.8571	0.7931	0.7692	1.0000
uid41997	0.280151	0.6452	0.8214	0.7500	1.0000
uid61403	0.280167	0.6364	0.7576	0.7879	1.0000
uid175256	0.280170	0.8889	0.8182	0.8846	1.0000
uid59169	0.280200	0.7727	0.7600	0.8571	1.0000
uid59423	0.280204	0.5926	0.6207	0.7250	1.0000
uid168257	0.280310	1.0000	1.0000	1.0000	1.0000
uid52547	0.280317	0.5000	0.6087	0.7097	1.0000
uid182931	0.280411	0.5000	0.8333	0.8000	1.0000
uid59025	0.280454	0.4706	0.6364	0.7333	1.0000
uid63633	0.280458	0.5926	0.7500	0.8056	1.0000
uid183007	0.280466	0.5333	0.7500	0.6667	1.0000
uid193714	0.280486	0.6522	0.8148	0.7241	1.0000
uid59013	0.280530	0.3529	0.5238	0.6087	1.0000
uid197201	0.280615	0.5000	0.6190	0.5238	1.0000
uid183112	0.280645	0.6154	0.6364	0.7407	1.0000
uid58465	0.280678	0.6452	0.6757	0.8056	1.0000
uid84301	0.280711	0.8095	0.8571	0.9286	1.0000
uid62789	0.280720	0.5200	0.6341	0.5789	1.0000
uid183339	0.280726	0.4615	0.5862	0.6129	1.0000
uid57641	0.280764	0.8571	0.9000	0.9286	1.0000
uid162167	0.280868	0.6842	0.8400	0.9000	1.0000
uid49485	0.280996	0.8000	0.8462	0.7750	1.0000
uid58323	0.280999	0.5000	0.9167	0.9167	1.0000
uid83125	0.281040	0.6207	0.6667	0.6250	0.9091
uid183110	0.281121	0.4000	0.7143	0.7727	1.0000
uid57737	0.281187	0.8421	0.9630	0.9565	1.0000
uid46251	0.281201	0.7333	0.7857	1.0000	1.0000
uid46661	0.281239	0.7222	0.7812	0.7419	1.0000
uid49483	0.281239	0.5278	0.6842	0.6739	1.0000
uid58399	0.281298	0.6471	0.7778	0.8462	1.0000
uid184820	0.281301	0.5610	0.6512	0.6923	1.0000
uid197155	0.281313	0.6087	0.8261	0.7333	1.0000
uid58463	0.281393	0.5455	0.7000	0.7778	1.0000
uid198526	0.281400	0.7222	0.7879	0.7333	1.0000
uid59019	0.281478	0.5400	0.6600	0.5965	1.0000
uid70727	0.281510	1.0000	1.0000	1.0000	1.0000
uid178948	0.281511	0.7619	0.8571	0.8788	1.0000
uid59005	0.281515	0.5217	0.6207	0.7568	1.0000
uid183113	0.281552	0.5263	0.6364	0.7143	1.0000
uid190882	0.281587	0.7333	0.7857	1.0000	1.0000
uid58413	0.281600	0.6875	0.8333	0.8667	1.0000
uid57697	0.281613	0.5833	0.7647	0.8235	1.0000
uid59137	0.281694	0.5000	0.6875	0.7692	1.0000
uid59293	0.281705	0.5833	0.7647	0.8235	1.0000
uid183008	0.281761	0.4000	0.6667	0.6429	1.0000
uid61581	0.281809	0.5833	0.7778	0.7500	1.0000
uid190183	0.281829	0.7143	0.8571	0.8571	1.0000
uid67369	0.281923	0.7200	0.7857	0.8529	1.0000
uid59041	0.281954	1.0000	0.9565	0.9583	1.0000
uid190184	0.282002	0.7143	0.8696	0.8519	1.0000
uid59099	0.282096	0.7222	0.7419	0.7692	1.0000
uid57691	0.282102	0.8125	0.8929	0.9600	1.0000
uid59195	0.282151	0.7500	0.8333	0.7600	1.0000
uid168180	0.282154	0.7500	0.8421	0.8947	1.0000
uid169879	0.282174	0.7143	0.8333	0.8462	1.0000
uid68291	0.282197	0.7143	0.8462	0.8519	1.0000
uid58319	0.282200	0.5455	0.8667	0.9375	1.0000
uid159675	0.282201	0.6190	0.8148	0.8636	1.0000
uid183485	0.282222	0.6364	0.8182	0.7812	1.0000
uid83605	0.282241	0.7778	0.8438	0.8929	1.0000
uid57763	0.282253	0.5882	0.7826	0.8400	1.0000
uid62947	0.282278	0.5333	0.6122	0.5893	1.0000
uid63629	0.282282	0.6452	0.7143	0.7000	1.0000
uid58033	0.282298	0.7727	0.8667	0.9167	1.0000
uid42393	0.282326	0.6667	0.8182	0.8846	1.0000
uid183338	0.282453	0.4286	0.4800	0.5556	1.0000
uid59055	0.282462	0.6250	0.6600	0.6842	1.0000
uid182928	0.282478	0.6364	0.7333	0.7308	1.0000
uid58621	0.282482	0.5517	0.6957	0.7429	1.0000
uid59435	0.282488	0.6667	0.7857	0.7917	1.0000
uid58005	0.282511	1.0000	1.0000	1.0000	1.0000
uid182930	0.282521	0.4762	0.7143	0.6667	1.0000
uid167260	0.282568	0.6364	0.8276	0.8750	1.0000
uid62273	0.282598	0.7727	0.7879	0.8182	1.0000
uid58489	0.282598	0.5758	0.6486	0.7692	1.0000
uid157909	0.282622	0.6190	0.7917	0.8636	1.0000
uid68317	0.282678	0.6471	0.8125	0.7727	1.0000
uid84299	0.282686	0.7895	0.8710	0.9286	1.0000
uid84297	0.282693	0.6842	0.8621	0.8889	1.0000
uid205422	0.282695	0.4348	0.7188	0.7429	1.0000
uid84303	0.282743	0.7778	0.8387	0.9200	1.0000
uid59113	0.282763	0.6207	0.8205	0.7692	0.8889
uid159659	0.282777	0.7143	0.8462	0.8519	1.0000
uid49531	0.282852	0.8333	0.8333	0.8571	1.0000
uid182932	0.282905	0.5789	0.5556	0.5926	1.0000
uid58477	0.282925	0.7333	0.8696	0.8571	1.0000
uid60837	0.282948	0.8667	0.8125	0.9333	1.0000
uid59219	0.282985	0.8235	0.9565	0.9524	1.0000
uid158165	0.282986	0.5000	0.7250	0.6458	1.0000
uid13791	0.282994	0.4800	0.6275	0.6809	0.8571
uid45927	0.282998	0.4706	0.7222	0.6296	1.0000
uid57773	0.283017	0.6250	0.9333	0.8000	1.0000
uid189748	0.283054	0.6364	0.7500	0.6471	1.0000
uid41925	0.283056	0.5217	0.7812	0.6970	1.0000
uid51369	0.283079	0.6471	0.6429	0.7674	1.0000
uid183341	0.283126	0.4545	0.5263	0.6667	1.0000
uid84305	0.283127	0.7895	0.8621	0.9259	1.0000
uid197171	0.283152	0.5000	0.7143	0.8333	1.0000
uid84295	0.283158	0.7895	0.8667	0.9286	1.0000
uid83607	0.283185	0.6842	0.8621	0.8889	1.0000
uid59027	0.283185	0.6250	0.7083	0.6667	1.0000
uid197175	0.283191	0.9091	0.8750	1.0000	1.0000
uid159669	0.283229	0.5714	0.7778	0.8261	1.0000
uid58195	0.283261	0.7273	0.7838	0.7778	1.0000
uid58285	0.283297	0.6923	0.8421	0.8571	1.0000
uid57659	0.283312	0.6364	0.7500	0.6250	1.0000
uid57651	0.283313	0.7857	0.8636	0.8519	1.0000
uid84309	0.283394	0.7778	0.8571	0.9286	1.0000
uid159875	0.283448	0.4706	0.7222	0.6296	1.0000
uid42011	0.283497	0.6452	0.7273	0.6857	1.0000
uid53509	0.283497	0.5312	0.7609	0.7174	1.0000
uid183337	0.283506	0.5455	0.7500	0.8235	1.0000
uid82341	0.283533	0.7778	0.8214	0.8333	1.0000
uid83609	0.283552	0.6316	0.8214	0.8800	1.0000
uid66331	0.283590	0.4500	0.6296	0.6538	1.0000
uid48131	0.283614	0.5333	0.8400	0.8846	1.0000
uid183115	0.283642	0.4615	0.7647	0.7619	1.0000
uid58325	0.283666	0.4464	0.5094	0.5741	1.0000
uid159673	0.283730	0.5714	0.8148	0.8636	1.0000
uid61729	0.283741	0.5116	0.6667	0.7347	1.0000
uid159667	0.283762	0.5652	0.7931	0.8400	1.0000
uid89381	0.283795	0.6087	0.8571	0.8750	1.0000
uid186842	0.283840	0.8000	0.9375	0.9444	1.0000
uid76945	0.283851	0.6207	0.7027	0.7045	1.0000
uid54205	0.283867	0.7500	0.8519	0.8636	1.0000
uid58537	0.283987	0.6364	0.8333	0.8421	1.0000
uid59143	0.284025	0.6250	0.7143	0.6538	1.0000
uid60855	0.284110	0.5455	0.6129	0.6364	1.0000
uid49533	0.284121	0.5909	0.6000	0.7273	1.0000
uid159671	0.284157	0.6000	0.8077	0.8636	1.0000
uid84317	0.284162	0.8095	0.8621	0.9310	1.0000
uid63397	0.284230	0.7895	0.6842	0.7000	1.0000
uid168182	0.284251	0.7778	0.8000	0.8000	1.0000
uid159677	0.284286	0.5789	0.8462	0.8750	1.0000
uid41735	0.284312	0.5714	0.8571	0.9091	1.0000
uid162175	0.284342	0.5500	0.8400	0.8636	1.0000
uid41425	0.284400	0.6923	0.6333	0.6667	1.0000
uid58223	0.284405	0.7222	0.8800	0.9310	1.0000
uid48829	0.284419	0.5417	0.7714	0.8710	1.0000
uid46255	0.284423	0.6333	0.7647	0.7561	1.0000
uid168258	0.284491	0.6000	0.8077	0.8571	1.0000
uid61179	0.284494	0.6429	0.7826	0.7895	1.0000
uid57687	0.284525	0.6000	0.8333	0.8636	1.0000
uid197164	0.284596	0.6842	0.7200	0.7407	1.0000
uid57639	0.284606	0.7083	0.7297	0.7742	1.0000
uid159873	0.284676	0.6364	0.6667	0.6471	1.0000
uid197169	0.284678	0.3750	0.8000	0.8333	1.0000
uid50585	0.284681	0.6522	0.8333	0.8846	1.0000
uid42115	0.284683	0.7333	0.8696	0.8621	1.0000
uid158059	0.284699	0.6364	0.6667	0.6471	1.0000
uid159835	0.284704	0.6364	0.6667	0.6471	1.0000
uid157913	0.284722	0.6364	0.6667	0.6471	1.0000
uid59187	0.284736	0.6875	0.7500	0.6471	1.0000
uid49957	0.284736	0.5714	0.8286	0.7742	1.0000
uid59777	0.284773	0.6429	0.7037	0.7143	1.0000
uid183340	0.284804	0.5385	0.6923	0.6875	1.0000
uid81197	0.284813	0.7895	0.8438	0.9706	1.0000
uid84311	0.284877	0.6667	0.8387	0.8519	1.0000
uid203333	0.284909	0.7391	0.7931	0.8182	1.0000
uid82951	0.284921	0.7857	0.8333	0.7778	1.0000
uid84313	0.284957	0.7500	0.8438	0.8966	1.0000
uid182934	0.284963	0.6875	0.7647	0.7917	1.0000
uid162031	0.285047	1.0000	1.0000	1.0000	1.0000
uid53251	0.285080	0.6538	0.7500	0.8286	0.8571
uid160233	0.285082	0.6875	0.7917	0.7619	1.0000
uid58867	0.285083	0.8000	0.7727	0.9231	1.0000
uid84217	0.285112	0.6957	0.7368	0.7241	1.0000
uid159537	0.285186	0.7895	0.7857	0.9032	1.0000
uid58179	0.285214	0.5455	0.6667	0.7222	1.0000
uid66189	0.285378	0.9091	0.9412	0.9444	1.0000
uid71485	0.285402	0.5500	0.6400	0.7500	1.0000
uid53043	0.285448	0.7273	0.9200	0.8750	1.0000
uid50551	0.285496	0.6667	0.7297	0.7436	0.8889
uid58813	0.285503	0.6250	0.7179	0.7500	1.0000
uid58615	0.285567	0.6923	0.8214	0.8293	1.0000
uid60789	0.285613	0.5833	0.7714	0.8000	1.0000
uid58535	0.285702	0.6667	0.8182	0.7895	1.0000
uid197156	0.285727	0.7308	0.7407	0.7917	1.0000
uid183006	0.285732	0.4000	0.6818	0.7000	1.0000
uid60621	0.285817	0.7500	0.8500	0.8500	1.0000
uid128	0.285832	NA	NA	NA	NA
uid60849	0.285871	1.0000	1.0000	1.0000	1.0000
uid177079	0.285876	0.5500	0.5909	0.5500	1.0000
uid68335	0.285995	0.8235	0.8125	0.9444	1.0000
uid188689	0.286110	0.6538	0.8182	0.7353	1.0000
uid58057	0.286135	0.5128	0.6531	0.6170	1.0000
uid61607	0.286156	0.4444	0.7857	0.8000	1.0000
uid184076	0.286172	0.7895	0.8261	0.9091	1.0000
uid41875	0.286239	1.0000	1.0000	1.0000	1.0000
uid159665	0.286240	0.6087	0.8214	0.8148	1.0000
uid67985	0.286249	0.8333	0.8571	0.9167	1.0000
uid63269	0.286316	0.7647	0.8800	0.8000	1.0000
uid197168	0.286324	0.7273	0.7500	0.8095	1.0000
uid60171	0.286362	0.6765	0.7500	0.7805	1.0000
uid58913	0.286382	0.6800	0.8108	0.7660	1.0000
uid49725	0.286413	0.6250	0.6957	0.7200	1.0000
uid59049	0.286428	0.5000	0.6667	0.6857	1.0000
uid68021	0.286465	0.6842	0.8947	0.8947	1.0000
uid161929	0.286482	0.6667	0.8000	0.8000	1.0000
uid59177	0.286545	0.6429	0.7308	0.7500	1.0000
uid162129	0.286579	0.7500	0.7857	0.9355	1.0000
uid197174	0.286594	0.4545	0.6053	0.7027	1.0000
uid58647	0.286632	0.7143	0.8235	0.8889	1.0000
uid63627	0.286643	0.7500	0.9474	0.9474	1.0000
uid51371	0.286668	0.6538	0.7647	0.8049	1.0000
uid68705	0.286687	0.8636	0.9091	0.8889	1.0000
uid58981	0.286740	0.9091	0.9583	0.8947	1.0000
uid61629	0.286763	0.5500	0.6667	0.6923	1.0000
uid68743	0.286803	0.6154	0.8235	0.7500	1.0000
uid60161	0.286837	0.5000	0.6190	0.6800	1.0000
uid58481	0.286872	0.6471	0.8421	0.8000	1.0000
uid48589	0.286886	0.5625	0.8261	0.7586	1.0000
uid68141	0.286925	0.8000	0.9524	1.0000	1.0000
uid62159	0.286932	0.6842	0.7727	0.7222	1.0000
uid162057	0.286953	0.7000	0.8077	0.8696	1.0000
uid58519	0.286959	0.5714	0.6400	0.6800	1.0000
uid57665	0.287011	0.9286	0.8571	0.8571	1.0000
uid58667	0.287019	0.9091	0.9048	0.9091	1.0000
uid58275	0.287044	0.8710	0.7931	0.8571	1.0000
uid48359	0.287058	0.8333	0.8333	0.9048	1.0000
uid162017	0.287104	0.7692	0.8462	0.9000	1.0000
uid58985	0.287106	0.7143	0.9474	0.9000	1.0000
uid193658	0.287122	0.6667	0.8333	0.7037	1.0000
uid162013	0.287160	0.9286	0.9474	0.9375	1.0000
uid51877	0.287168	0.7000	0.6875	0.8333	1.0000
uid66593	0.287199	0.7895	0.8696	0.8500	1.0000
uid46231	0.287238	0.6087	0.7083	0.6538	1.0000
uid61609	0.287271	0.5385	0.7143	0.7059	1.0000
uid190704	0.287345	0.5600	0.7812	0.7609	1.0000
uid58357	0.287359	0.5000	0.7500	0.8462	1.0000
uid58669	0.287394	0.8571	0.9310	0.9167	1.0000
uid73587	0.287431	0.5714	0.5833	0.6316	1.0000
uid61591	0.287436	0.7368	0.8400	0.9630	1.0000
uid58301	0.287466	0.5769	0.6538	0.8235	0.9091
uid58031	0.287483	1.0000	1.0000	1.0000	1.0000
uid58861	0.287514	0.7333	0.8696	0.8966	1.0000
uid168183	0.287531	0.5333	0.7667	0.7419	1.0000
uid58881	0.287562	0.7647	0.7647	0.7647	1.0000
uid65783	0.287586	0.7222	0.8077	0.8125	1.0000
uid63605	0.287664	0.5500	0.7308	0.6667	1.0000
uid72479	0.287671	0.7333	0.8000	0.7059	1.0000
uid59111	0.287672	0.5000	0.7500	0.6923	1.0000
uid57685	0.287755	0.6000	0.7917	0.6842	1.0000
uid48073	0.287839	0.8000	0.7273	0.8636	1.0000
uid71379	0.287872	0.7778	1.0000	0.8947	1.0000
uid197153	0.287940	0.9091	1.0000	0.9412	1.0000
uid60725	0.287948	0.6667	0.7500	0.7826	1.0000
uid42613	0.288009	0.7308	0.8571	0.8250	1.0000
uid59417	0.288056	0.7500	0.8421	0.8333	1.0000
uid182482	0.288099	0.8333	0.8947	0.8500	1.0000
uid57987	0.288152	0.7500	0.8125	0.8333	1.0000
uid197163	0.288154	0.6957	0.8148	0.7500	1.0000
uid58133	0.288171	0.6364	0.8696	0.9412	1.0000
uid50385	0.288187	0.5714	0.7778	0.8500	1.0000
uid170732	0.288192	0.3333	0.6071	0.6207	1.0000
uid62911	0.288197	0.6207	0.7742	0.7941	1.0000
uid57761	0.288216	0.5714	0.8000	0.8000	1.0000
uid58011	0.288234	0.6250	0.7500	0.8065	1.0000
uid61613	0.288268	0.4138	0.6364	0.7105	1.0000
uid58253	0.288268	0.7778	0.7857	0.7368	1.0000
uid68067	0.288304	0.7857	0.8636	0.8947	1.0000
uid57995	0.288334	0.5714	0.8750	0.7857	1.0000
uid58375	0.288365	0.7143	0.9000	0.8333	1.0000
uid162509	0.288389	0.6667	0.8462	0.8684	1.0000
uid175904	0.288416	0.7273	0.8148	0.8387	1.0000
uid58309	0.288428	0.6667	0.8182	0.8333	1.0000
uid58029	0.288483	0.7619	0.8889	0.8846	1.0000
uid47079	0.288508	0.9375	0.9286	0.9412	1.0000
uid41729	0.288570	0.7727	0.8276	0.8571	1.0000
uid161989	0.288573	0.5652	0.7857	0.8125	1.0000
uid58185	0.288598	0.7059	0.8400	0.9091	1.0000
uid61727	0.288624	0.6786	0.8140	0.8367	1.0000
uid61409	0.288649	0.8571	0.9545	1.0000	1.0000
uid73657	0.288658	0.6316	0.7308	0.7857	1.0000
uid175682	0.288663	0.6875	0.8333	0.8462	1.0000
uid59161	0.288722	0.6667	0.8696	0.8696	1.0000
uid175524	0.288767	1.0000	1.0000	1.0000	1.0000
uid59101	0.288774	0.3750	0.7500	0.8125	1.0000
uid58079	0.288794	0.8889	0.8750	0.8000	1.0000
uid54207	0.288890	0.8667	0.8571	0.7692	1.0000
uid58307	0.288984	0.3333	0.7000	0.8000	1.0000
uid162217	0.288987	0.8333	1.0000	0.9333	1.0000
uid201479	0.289022	0.5500	0.7727	0.6667	1.0000
uid159517	0.289126	0.7778	1.0000	0.8947	1.0000
uid58115	0.289130	0.9412	0.9630	1.0000	1.0000
uid197158	0.289131	0.6364	0.6875	0.8235	1.0000
uid178736	0.289172	0.5238	0.8148	0.7059	1.0000
uid73419	0.289185	0.5517	0.7105	0.7297	1.0000
uid58471	0.289259	0.6667	0.8000	0.8696	1.0000
uid186548	0.289267	0.9333	0.9500	0.9412	1.0000
uid63401	0.289280	0.7895	0.8462	0.7368	1.0000
uid62913	0.289284	0.7143	0.6429	0.6667	1.0000
uid59413	0.289342	0.9286	0.8125	0.9286	1.0000
uid58963	0.289391	1.0000	1.0000	1.0000	1.0000
uid58863	0.289401	0.7857	0.8571	0.9130	1.0000
uid171958	0.289418	0.6098	0.6250	0.6383	1.0000
uid58313	0.289424	0.5556	0.8000	0.7857	1.0000
uid168256	0.289508	0.8571	1.0000	0.9167	1.0000
uid194119	0.289512	0.8421	0.8261	0.8333	1.0000
uid70621	0.289554	0.7391	0.7222	0.7500	1.0000
uid197159	0.289594	0.5909	0.7586	0.6897	1.0000
uid58525	0.289757	1.0000	1.0000	1.0000	1.0000
uid59439	0.289797	0.7647	0.6786	0.7600	1.0000
uid58131	0.289801	0.5882	0.6818	0.7500	1.0000
uid58437	0.289844	0.4286	0.6364	0.7647	1.0000
uid53537	0.289867	0.6786	0.7586	0.7500	1.0000
uid59183	0.289881	0.7778	0.9286	0.8485	1.0000
uid62183	0.289891	0.9286	0.8182	0.9231	1.0000
uid175777	0.289914	0.5833	0.6774	0.7436	1.0000
uid58761	0.290004	0.7778	0.8333	0.9286	1.0000
uid168181	0.290013	0.8182	0.7917	0.8235	1.0000
uid58819	0.290023	0.3750	0.6364	0.8000	1.0000
uid55357	0.290033	0.6875	0.8421	0.8462	1.0000
uid58127	0.290037	0.7857	0.8519	0.8500	1.0000
uid58875	0.290038	0.7500	0.8333	0.8800	1.0000
uid57941	0.290109	0.7917	0.8750	0.8750	1.0000
uid65787	0.290122	0.7200	0.7500	0.7353	0.9091
uid57701	0.290129	0.5909	0.6471	0.6531	1.0000
uid201429	0.290131	0.7143	0.7500	0.7895	1.0000
uid58129	0.290162	0.7143	0.7600	0.8636	1.0000
uid61349	0.290170	0.4211	0.7083	0.6000	1.0000
uid57787	0.290273	0.9091	1.0000	0.9444	1.0000
uid159857	0.290305	0.9286	0.9500	0.9412	1.0000
uid59001	0.290315	0.6500	0.6000	0.7742	1.0000
uid61595	0.290334	0.7500	0.8261	0.8750	1.0000
uid73421	0.290363	0.7857	0.9500	0.9500	1.0000
uid58359	0.290378	0.6000	0.9091	0.9091	1.0000
uid59361	0.290390	0.6923	0.8125	0.8000	1.0000
uid49661	0.290415	0.9091	0.8824	0.9333	1.0000
uid163997	0.290420	0.6667	0.7778	0.7407	1.0000
uid58685	0.290432	0.8750	1.0000	1.0000	0.8750
uid49001	0.290501	0.4839	0.6667	0.6829	1.0000
uid84307	0.290614	0.7083	0.7500	0.7750	1.0000
uid58545	0.290647	0.8182	0.8261	0.8421	1.0000
uid195569	0.290666	0.3929	0.5714	0.5714	1.0000
uid186819	0.290700	0.4333	0.5714	0.5714	1.0000
uid59185	0.290712	0.8000	0.9048	0.9286	1.0000
uid58889	0.290741	0.8571	0.9167	0.9091	1.0000
uid60727	0.290760	0.9333	0.9524	0.9474	1.0000
uid58175	0.290857	0.6364	0.8333	0.8000	1.0000
uid158135	0.290925	0.4783	0.6176	0.6667	1.0000
uid203027	0.290938	0.9091	1.0000	0.9444	1.0000
uid59345	0.290939	0.8421	0.8947	0.9583	1.0000
uid72767	0.290992	0.8182	0.8214	0.8333	1.0000
uid162207	0.291046	0.8889	0.9474	0.8889	1.0000
uid81783	0.291048	0.5714	0.7273	0.6316	1.0000
uid58423	0.291055	0.5000	0.9167	0.9091	1.0000
uid74445	0.291104	0.7059	0.7826	0.8519	1.0000
uid57919	0.291117	0.7500	0.8421	0.8929	1.0000
uid159985	0.291167	0.6923	0.9048	0.8333	1.0000
uid59127	0.291187	0.7391	0.8333	0.8649	1.0000
uid195560	0.291315	0.8421	0.8571	0.9259	1.0000
uid58151	0.291355	0.6471	0.8276	0.7727	1.0000
uid178201	0.291373	0.9167	1.0000	0.9444	1.0000
uid59415	0.291385	0.9231	1.0000	0.9412	1.0000
uid178202	0.291389	0.9167	1.0000	0.9444	1.0000
uid203028	0.291419	0.8889	1.0000	0.9412	1.0000
uid178203	0.291481	0.9167	1.0000	0.9444	1.0000
uid81083	0.291502	1.0000	1.0000	1.0000	1.0000
uid57789	0.291517	0.9091	1.0000	0.9375	1.0000
uid59171	0.291536	0.7222	0.6538	0.6970	1.0000
uid159987	0.291548	0.8889	1.0000	0.9444	1.0000
uid159983	0.291585	1.0000	1.0000	0.9412	1.0000
uid175469	0.291593	0.9286	0.9444	0.9412	1.0000
uid161159	0.291599	0.8182	1.0000	0.9286	0.8750
uid57965	0.291605	1.0000	1.0000	1.0000	1.0000
uid58777	0.291663	0.5625	0.7500	0.7000	1.0000
uid158171	0.291666	0.8571	0.8667	0.8750	1.0000
uid161157	0.291682	0.9000	1.0000	0.9412	1.0000
uid73425	0.291704	1.0000	1.0000	0.9500	1.0000
uid165873	0.291723	0.8000	1.0000	0.8571	1.0000
uid203025	0.291735	1.0000	0.9444	0.9412	1.0000
uid162215	0.291741	0.9167	1.0000	0.9444	1.0000
uid59181	0.291862	0.6957	0.6087	0.6667	1.0000
uid176371	0.291911	0.5833	0.8696	0.8571	1.0000
uid58663	0.291929	0.6471	0.6471	0.6667	1.0000
uid84337	0.291940	0.6429	0.7778	0.8519	1.0000
uid72481	0.291940	1.0000	0.9286	1.0000	1.0000
uid58479	0.291952	0.5789	0.7059	0.6667	1.0000
uid57917	0.291977	0.5909	0.7857	0.8182	1.0000
uid63399	0.291990	0.9167	0.9500	0.9630	1.0000
uid159989	0.292029	0.9167	1.0000	1.0000	1.0000
uid57765	0.292038	0.6667	0.7222	0.7500	1.0000
uid49873	0.292058	0.9091	1.0000	1.0000	1.0000
uid58517	0.292182	0.9091	1.0000	0.9375	1.0000
uid53541	0.292200	0.9000	1.0000	0.9444	1.0000
uid205053	0.292222	0.9000	0.8889	0.9333	1.0000
uid49903	0.292227	0.9231	1.0000	0.9412	1.0000
uid66205	0.292243	0.5000	0.7391	0.7273	1.0000
uid162213	0.292274	0.9231	1.0000	1.0000	1.0000
uid59237	0.292288	0.5000	0.7407	0.6774	1.0000
uid59165	0.292338	0.9091	1.0000	0.9412	1.0000
uid193715	0.292349	0.9091	1.0000	0.9286	1.0000
uid57985	0.292351	0.5294	0.7308	0.7097	1.0000
uid161153	0.292353	0.8333	0.9474	0.8947	1.0000
uid64755	0.292366	0.5500	0.6071	0.6190	1.0000
uid161149	0.292378	0.8000	1.0000	0.9375	1.0000
uid162121	0.292383	0.5238	0.7500	0.6875	1.0000
uid193717	0.292402	0.8000	1.0000	0.8750	1.0000
uid188115	0.292415	1.0000	1.0000	1.0000	1.0000
uid162209	0.292422	0.9000	1.0000	0.9444	1.0000
uid203026	0.292426	0.9091	1.0000	0.9412	1.0000
uid161151	0.292522	0.8182	1.0000	0.9333	1.0000
uid59223	0.292563	0.5946	0.6042	0.7083	1.0000
uid159615	0.292628	0.9000	1.0000	0.9412	1.0000
uid68837	0.292654	1.0000	0.9167	1.0000	1.0000
uid162003	0.292685	0.7000	0.8333	0.8571	NA
uid65449	0.292687	0.7222	0.6875	0.8095	1.0000
uid182201	0.292775	0.9000	1.0000	0.9412	1.0000
uid158157	0.292778	0.9091	1.0000	0.9375	1.0000
uid52453	0.292790	0.6522	0.6000	0.6800	1.0000
uid168320	0.292801	0.3077	0.3947	0.5000	1.0000
uid58709	0.292833	0.5833	0.6957	0.8214	1.0000
uid43697	0.292837	0.6667	0.8182	0.8182	1.0000
uid41533	0.292847	1.0000	0.8889	1.0000	1.0000
uid53539	0.292865	0.9000	1.0000	0.9412	1.0000
uid159467	0.292872	0.9091	1.0000	0.9444	1.0000
uid49313	0.292932	0.5789	0.5882	0.7143	1.0000
uid161143	0.292934	0.9091	1.0000	0.9412	1.0000
uid59305	0.292984	0.9091	1.0000	0.9412	1.0000
uid162119	0.293039	0.5238	0.7667	0.6875	1.0000
uid50673	0.293061	0.5000	0.6538	0.7241	1.0000
uid162205	0.293124	0.9000	1.0000	0.9444	1.0000
uid165869	0.293166	1.0000	1.0000	0.8889	1.0000
uid82939	0.293187	0.5714	0.6415	0.6452	1.0000
uid58173	0.293193	0.5714	0.7200	0.8421	1.0000
uid63343	0.293203	0.7778	0.7000	0.8158	1.0000
uid162035	0.293206	0.6667	0.6667	0.7000	1.0000
uid77127	0.293291	1.0000	1.0000	1.0000	1.0000
uid46647	0.293302	0.9500	0.9600	1.0000	1.0000
uid162097	0.293319	0.7368	0.7619	0.8000	1.0000
uid197166	0.293409	0.7273	0.7692	0.7586	1.0000
uid68283	0.293424	0.9048	0.8333	0.9310	1.0000
uid46097	0.293434	0.7778	0.7500	0.7619	1.0000
uid58493	0.293449	0.6471	0.6923	0.8000	1.0000
uid161145	0.293459	0.9167	1.0000	0.9412	1.0000
uid174439	0.293486	0.7143	0.7727	0.8421	1.0000
uid58289	0.293492	0.6667	0.8000	0.8000	1.0000
uid159533	0.293500	0.8333	0.9062	0.8462	1.0000
uid174986	0.293567	0.5789	0.6190	0.7083	1.0000
uid58177	0.293590	0.3243	0.6531	0.6829	1.0000
uid203391	0.293621	0.6000	0.8148	0.8667	1.0000
uid157999	0.293628	0.8182	0.9474	0.8750	1.0000
uid161925	0.293637	0.9000	1.0000	0.9375	1.0000
uid197165	0.293654	0.7200	0.6800	0.8947	1.0000
uid193716	0.293667	0.9167	1.0000	0.9412	1.0000
uid193767	0.293677	0.4571	0.6000	0.6444	0.9286
uid58771	0.293749	0.8000	0.9062	0.8667	1.0000
uid59327	0.293772	0.9286	1.0000	0.9412	1.0000
uid162211	0.293789	0.9167	1.0000	0.9474	1.0000
uid61621	0.293810	0.7500	1.0000	0.9375	1.0000
uid161139	0.293820	0.9167	1.0000	0.9412	1.0000
uid58575	0.293849	0.6111	0.6842	0.7647	1.0000
uid66847	0.293860	0.5000	0.7073	0.7609	1.0000
uid57897	0.293867	0.8182	0.8947	0.9500	1.0000
uid59089	0.293882	0.6000	0.7500	0.7500	1.0000
uid58055	0.293907	1.0000	1.0000	1.0000	1.0000
uid59121	0.293929	0.6667	0.6364	0.6818	1.0000
uid52533	0.293931	0.6818	0.6667	0.6667	1.0000
uid58679	0.293938	0.7037	0.7778	0.8000	1.0000
uid159991	0.293951	0.9000	1.0000	0.9444	1.0000
uid159493	0.293986	0.9091	1.0000	0.9375	1.0000
uid64757	0.293991	0.6471	0.8182	0.7500	1.0000
uid67355	0.294009	0.5909	0.7143	0.6429	1.0000
uid58139	0.294029	0.5349	0.5957	0.6800	1.0000
uid57983	0.294032	0.8235	0.8750	0.8400	1.0000
uid159639	0.294036	0.9000	1.0000	0.9412	1.0000
uid58235	0.294066	0.7143	0.8421	0.8235	1.0000
uid58119	0.294077	0.7333	0.8261	0.8571	1.0000
uid176684	0.294168	0.5000	0.6522	0.6667	1.0000
uid58837	0.294179	0.7500	0.8182	0.8462	1.0000
uid58045	0.294203	0.7647	0.8500	0.8333	1.0000
uid49527	0.294247	0.6522	0.6897	0.8056	1.0000
uid60393	0.294295	0.6667	0.7857	0.7647	1.0000
uid61627	0.294330	0.7692	0.8500	0.8947	1.0000
uid59287	0.294368	0.6667	0.6190	0.6522	1.0000
uid59315	0.294480	0.5789	0.7692	0.7333	1.0000
uid41287	0.294504	0.6667	0.8333	0.8333	1.0000
uid61249	0.294549	0.7143	0.8148	0.7500	1.0000
uid167481	0.294556	0.7222	0.7826	0.8462	1.0000
uid59213	0.294618	0.6786	0.8235	0.8158	1.0000
uid49117	0.294671	0.5714	0.5745	0.6809	1.0000
uid198525	0.294715	0.8750	0.9231	1.0000	1.0000
uid58003	0.294744	0.6071	0.8000	0.8049	1.0000
uid161961	0.294752	0.7407	0.7714	0.8333	1.0000
uid206041	0.294764	0.6842	0.7222	0.6667	1.0000
uid193768	0.294770	0.4054	0.5778	0.5957	0.9167
uid59117	0.294774	0.7500	0.6522	0.7083	1.0000
uid81631	0.294802	0.4545	0.5000	0.4583	1.0000
uid58671	0.294823	0.8421	0.9231	0.8889	1.0000
uid66917	0.294824	0.4737	0.7143	0.8824	1.0000
uid184831	0.294853	NA	NA	NA	NA
uid186549	0.294872	0.5312	0.7442	0.7255	1.0000
uid59125	0.294875	0.5789	0.5714	0.6667	1.0000
uid160937	0.294876	0.8000	0.8696	0.8261	1.0000
uid159491	0.294897	0.9091	1.0000	0.9412	1.0000
uid59067	0.294913	0.6087	0.7667	0.8286	1.0000
uid58665	0.294925	0.7692	0.7692	0.7778	1.0000
uid59167	0.294930	0.6364	0.5652	0.6957	1.0000
uid57845	0.294964	0.5882	0.6842	0.7222	1.0000
uid57871	0.294976	0.6471	0.6818	0.7059	1.0000
uid178644	0.294999	0.4783	0.6250	0.6522	1.0000
uid168117	0.295007	0.5143	0.6829	0.5882	1.0000
uid177714	0.295025	0.7500	0.8148	0.7879	1.0000
uid82345	0.295038	0.8261	0.8261	0.8966	1.0000
uid182202	0.295067	0.8889	1.0000	0.9444	1.0000
uid159611	0.295075	0.8000	1.0000	0.9412	1.0000
uid57857	0.295083	0.6667	0.6667	0.7000	1.0000
uid57645	0.295136	0.7143	0.7500	0.8158	1.0000
uid81103	0.295175	0.6471	0.7826	0.8462	1.0000
uid57989	0.295183	0.8235	0.8571	0.9600	1.0000
uid159535	0.295252	0.8421	0.9062	0.8667	1.0000
uid51419	0.295266	0.4419	0.5682	0.5417	1.0000
uid63159	0.295276	0.5714	0.7000	0.7347	1.0000
uid58219	0.295295	0.7143	0.7222	0.7619	0.8750
uid205054	0.295307	1.0000	1.0000	1.0000	1.0000
uid57667	0.295310	0.5625	0.7368	0.7500	1.0000
uid80731	0.295376	0.8000	0.8333	0.8824	1.0000
uid58337	0.295407	0.6111	0.7000	0.7222	1.0000
uid49735	0.295486	0.6522	0.6250	0.6522	1.0000
uid58869	0.295503	0.7500	1.0000	0.9333	1.0000
uid59087	0.295556	1.0000	1.0000	1.0000	1.0000
uid60491	0.295562	0.7083	0.8519	0.7941	1.0000
uid55329	0.295583	0.9630	0.9630	0.9189	1.0000
uid57907	0.295598	0.6364	0.7333	0.7727	1.0000
uid70481	0.295608	0.4500	0.6800	0.7407	1.0000
uid41861	0.295615	0.8462	0.8929	0.8621	1.0000
uid197186	0.295643	0.8000	0.6842	0.6957	1.0000
uid162169	0.295674	0.5000	0.7241	0.7097	1.0000
uid161983	0.295674	0.5500	0.7500	0.7059	1.0000
uid193766	0.295702	0.6667	0.7368	0.7500	1.0000
uid68285	0.295712	0.7500	0.6774	0.7857	1.0000
uid162191	0.295736	0.7143	0.7143	0.7368	1.0000
uid60191	0.295755	0.6250	0.6757	0.7568	1.0000
uid57899	0.295783	0.7895	0.9091	0.8519	1.0000
uid159531	0.295823	0.7500	0.8750	0.8621	1.0000
uid58571	0.295879	0.6250	0.6667	0.7059	1.0000
uid59313	0.295942	0.5000	0.7241	0.6765	1.0000
uid162151	0.295947	0.5000	0.7407	0.7778	1.0000
uid162037	0.296034	0.7500	0.6500	0.6957	1.0000
uid65785	0.296071	0.6111	0.6522	0.8000	1.0000
uid170941	0.296088	0.6667	0.5652	0.6667	1.0000
uid59201	0.296126	0.7143	0.7600	0.8889	1.0000
uid59035	0.296160	0.6111	0.8000	0.8571	1.0000
uid197185	0.296170	0.7222	0.7000	0.7619	1.0000
uid43471	0.296171	0.6842	0.8182	0.8800	1.0000
uid58503	0.296175	0.7826	0.9118	0.8519	1.0000
uid72937	0.296193	0.8750	0.8889	0.9444	1.0000
uid178722	0.296212	0.6522	0.6250	0.6800	1.0000
uid59309	0.296252	0.5806	0.6176	0.7400	1.0000
uid175861	0.296253	0.6667	0.6522	0.7200	1.0000
uid176499	0.296260	0.8095	0.9000	0.8929	1.0000
uid58335	0.296288	0.6250	0.7368	0.8125	1.0000
uid59123	0.296289	0.6500	0.6522	0.7200	1.0000
uid162039	0.296299	0.7500	0.6500	0.6957	1.0000
uid179384	0.296312	0.7500	0.7600	0.7500	1.0000
uid197188	0.296320	0.7500	0.6667	0.6957	1.0000
uid178106	0.296330	0.6667	0.7000	0.7222	1.0000
uid177715	0.296354	0.7895	0.8148	0.8182	1.0000
uid61641	0.296355	1.0000	1.0000	0.9000	1.0000
uid197187	0.296461	0.7500	0.6667	0.6957	1.0000
uid57683	0.296513	0.7778	0.7619	0.8800	1.0000
uid58865	0.296542	0.6190	0.8276	0.8387	1.0000
uid59103	0.296585	0.4444	0.6333	0.6154	1.0000
uid46061	0.296592	0.4444	0.4643	0.5517	1.0000
uid57859	0.296619	0.7273	0.6667	0.7143	1.0000
uid161937	0.296642	0.8125	0.7895	0.7917	1.0000
uid63617	0.296681	0.4800	0.5556	0.6154	1.0000
uid75097	0.296706	0.5909	0.7407	0.7458	1.0000
uid58605	0.296724	0.4286	0.5000	0.5965	1.0000
uid58573	0.296731	0.6875	0.7727	0.8000	1.0000
uid57935	0.296752	0.5926	0.6296	0.6538	1.0000
uid82555	0.296767	0.5152	0.6744	0.7447	1.0000
uid57981	0.296772	0.8182	0.8095	0.9130	1.0000
uid73417	0.296774	0.6154	0.7500	0.8214	1.0000
uid197181	0.296838	0.5000	0.6667	0.6129	1.0000
uid57749	0.296863	0.5641	0.5556	0.6607	1.0000
uid61585	0.296880	0.5556	0.6296	0.6296	1.0000
uid82553	0.296884	0.6250	0.6667	0.7778	1.0000
uid58221	0.296887	0.6429	0.7222	0.7727	1.0000
uid58569	0.296894	0.6875	0.7500	0.7692	1.0000
uid60575	0.296909	0.7500	0.8276	0.8824	1.0000
uid87033	0.296926	0.5000	0.5625	0.5333	1.0000
uid175780	0.296928	0.5769	0.6154	0.6667	1.0000
uid162157	0.296944	0.6154	0.6875	0.8500	0.8750
uid162005	0.296957	0.7143	0.8571	0.8889	1.0000
uid57847	0.296971	0.6667	0.6667	0.7500	1.0000
uid49487	0.296986	0.8400	0.8125	0.8049	1.0000
uid51501	0.296998	0.6087	0.7778	0.7667	1.0000
uid62095	0.297069	0.6522	0.7895	0.8333	1.0000
uid57895	0.297103	0.5625	0.7143	0.8235	1.0000
uid193760	0.297124	0.6786	0.8000	0.7714	1.0000
uid193761	0.297125	0.6786	0.8000	0.7714	1.0000
uid58557	0.297138	0.7500	0.8148	0.8571	1.0000
uid157247	0.297139	0.7419	0.7949	0.8409	0.9167
uid57911	0.297278	0.6250	0.7500	0.8235	1.0000
uid59119	0.297281	0.7273	0.6667	0.7000	1.0000
uid58381	0.297295	0.7000	0.8235	0.7500	1.0000
uid193756	0.297307	0.6786	0.8000	0.7714	1.0000
uid177811	0.297312	0.5714	0.7812	0.6562	1.0000
uid192185	0.297316	0.8000	0.9091	0.9048	1.0000
uid193755	0.297340	0.6786	0.8000	0.7714	1.0000
uid193754	0.297340	0.6786	0.8000	0.7714	1.0000
uid193757	0.297340	0.6786	0.8000	0.7714	1.0000
uid58581	0.297408	0.7143	0.6957	0.7143	1.0000
uid74441	0.297409	0.5263	0.6800	0.6400	1.0000
uid193758	0.297432	0.6786	0.8000	0.7714	1.0000
uid68019	0.297439	0.5217	0.6087	0.5238	1.0000
uid193759	0.297449	0.6786	0.8000	0.7714	1.0000
uid58105	0.297546	0.6111	0.7727	0.8125	1.0000
uid67357	0.297565	0.6667	0.7097	0.7561	1.0000
uid203392	0.297588	0.8571	0.8750	0.9000	1.0000
uid174333	0.297608	0.7647	0.8000	0.7917	1.0000
uid162103	0.297690	0.4800	0.5185	0.6071	1.0000
uid71153	0.297766	0.5000	0.6111	0.7000	1.0000
uid158363	0.297859	0.4138	0.6667	0.6571	0.9286
uid49513	0.297889	0.6250	0.7317	0.8158	1.0000
uid176126	0.297897	0.6667	0.7500	0.8333	1.0000
uid193769	0.297947	0.8000	0.8500	0.8333	1.0000
uid162171	0.297980	0.6250	0.8095	0.8667	1.0000
uid57587	0.298000	0.8095	0.9000	0.8889	1.0000
uid51175	0.298042	0.5152	0.6667	0.7429	1.0000
uid161935	0.298046	0.8000	0.8125	0.8636	1.0000
uid202215	0.298092	0.7619	0.7727	0.8182	1.0000
uid162145	0.298105	0.4737	0.6667	0.7407	1.0000
uid203123	0.298165	0.7647	0.7895	0.7917	1.0000
uid40921	0.298205	0.3929	0.6667	0.6471	0.9286
uid41017	0.298205	0.4138	0.6667	0.6571	0.9286
uid158699	0.298233	0.7000	0.8000	0.8077	1.0000
uid158061	0.298235	0.6250	0.7391	0.7647	1.0000
uid73413	0.298303	0.8000	0.8125	0.8636	1.0000
uid58877	0.298358	0.5517	0.7250	0.7442	1.0000
uid60157	0.298366	0.6333	0.7353	0.7250	1.0000
uid59321	0.298383	0.8667	0.8889	0.8696	1.0000
uid51423	0.298396	0.4545	0.6207	0.7812	1.0000
uid42831	0.298446	0.7273	0.8077	0.7500	1.0000
uid162095	0.298525	0.7647	0.8095	0.8000	1.0000
uid57943	0.298543	0.5600	0.5926	0.6250	1.0000
uid160253	0.298556	0.6875	0.7895	0.7895	1.0000
uid60165	0.298571	0.6250	0.6786	0.7500	1.0000
uid58121	0.298574	0.6667	0.7647	0.9474	1.0000
uid158037	0.298574	0.6471	0.7273	0.7647	1.0000
uid174152	0.298613	0.8000	0.8966	0.8846	1.0000
uid157997	0.298638	0.5556	0.7500	0.7872	1.0000
uid59585	0.298706	0.5909	0.7000	0.7143	1.0000
uid51503	0.298762	0.5484	0.6471	0.7561	1.0000
uid58153	0.298837	0.5357	0.6000	0.6905	1.0000
uid59109	0.298871	0.6552	0.6757	0.8000	1.0000
uid59323	0.298922	0.8667	0.8421	0.8333	1.0000
uid162111	0.298924	0.7778	0.8095	0.8077	1.0000
uid66203	0.298924	0.5294	0.7778	0.8148	1.0000
uid58643	0.299007	0.6522	0.8966	0.7812	1.0000
uid46625	0.299047	1.0000	1.0000	1.0000	1.0000
uid161979	0.299064	0.5000	0.6786	0.7200	1.0000
uid57671	0.299073	0.8125	0.8947	0.9000	1.0000
uid59393	0.299175	1.0000	1.0000	1.0000	1.0000
uid189747	0.299177	0.4200	0.5283	0.6207	1.0000
uid58577	0.299234	1.0000	1.0000	1.0000	1.0000
uid65267	0.299301	0.7600	0.7667	0.8485	1.0000
uid58925	0.299309	0.6667	0.8125	0.7568	1.0000
uid59259	0.299365	0.5294	0.7368	0.5789	1.0000
uid58539	0.299386	0.6190	0.8000	0.7586	1.0000
uid166827	0.299459	0.7692	0.7333	0.7826	1.0000
uid68443	0.299503	0.6154	0.7407	0.7556	1.0000
uid58457	0.299520	0.5882	0.7429	0.7381	1.0000
uid58455	0.299563	0.5758	0.7353	0.7317	1.0000
uid32235	0.299594	0.8667	0.8889	0.8696	1.0000
uid169223	0.299688	0.8095	0.6667	0.7407	1.0000
uid161969	0.299717	0.6061	0.7500	0.7381	1.0000
uid159241	0.299723	0.6129	0.7647	0.7500	1.0000
uid162123	0.299749	0.7647	0.8000	0.8000	1.0000
uid58817	0.299787	0.6286	0.7568	0.7442	1.0000
uid57679	0.299857	0.4483	0.6562	0.6857	1.0000
uid168614	0.299906	0.6875	0.7778	0.7727	1.0000
uid58855	0.299922	0.6875	0.7778	0.8571	1.0000
uid57959	0.299926	0.7692	0.6897	0.7407	1.0000
uid197263	0.299991	0.6452	0.7714	0.7561	1.0000
uid57629	0.300005	1.0000	1.0000	1.0000	1.0000
uid59263	0.300077	0.5000	0.6667	0.5789	1.0000
uid67507	0.300109	0.5758	0.6585	0.6739	1.0000
uid57835	0.300112	0.6286	0.7568	0.7381	1.0000
uid162015	0.300154	0.6667	0.7222	0.8182	0.8750
uid58755	0.300172	0.6364	0.6531	0.7317	1.0000
uid58839	0.300198	0.6250	0.7429	0.7317	1.0000
uid46353	0.300225	0.7826	0.7037	0.7500	1.0000
uid161959	0.300249	0.7273	0.7143	0.7857	1.0000
uid159855	0.300252	0.6562	0.7778	0.7561	1.0000
uid59369	0.300267	0.5714	0.7576	0.7778	1.0000
uid57903	0.300300	0.6875	0.8056	0.7805	1.0000
uid59163	0.300329	0.7500	1.0000	0.8000	1.0000
uid89377	0.300368	0.5517	0.6571	0.7500	1.0000
uid58555	0.300384	0.6562	0.7568	0.7561	1.0000
uid197170	0.300411	0.6316	0.7083	0.7391	1.0000
uid159859	0.300457	0.5938	0.7500	0.7143	1.0000
uid57795	0.300489	0.6333	0.7429	0.7500	1.0000
uid156759	0.300536	0.5882	0.7273	0.7959	1.0000
uid41455	0.300558	0.6562	0.7647	0.7561	1.0000
uid159861	0.300639	0.6667	0.7714	0.7561	1.0000
uid167482	0.300668	0.8125	0.8000	0.7619	1.0000
uid58885	0.300777	0.5926	0.7812	0.7568	1.0000
uid58327	0.300782	0.7692	0.6429	0.8421	1.0000
uid58953	0.300818	0.6579	0.6939	0.7755	1.0000
uid57797	0.300827	0.6452	0.7647	0.7561	1.0000
uid162125	0.300845	0.6667	0.6522	0.6667	1.0000
uid162197	0.300849	0.7619	0.7083	0.7667	1.0000
uid88071	0.300929	0.6333	0.7714	0.7805	1.0000
uid159981	0.300997	0.6364	0.7568	0.7805	1.0000
uid159389	0.301007	0.6562	0.7778	0.7857	1.0000
uid66327	0.301017	0.7059	0.6818	0.7083	1.0000
uid159247	0.301087	0.6562	0.7647	0.7333	1.0000
uid57841	0.301099	0.6667	0.7778	0.7619	1.0000
uid58015	0.301103	0.9000	0.8333	0.9000	1.0000
uid159391	0.301122	0.6000	0.7500	0.7619	1.0000
uid57837	0.301137	0.5882	0.7429	0.7317	1.0000
uid42155	0.301145	1.0000	0.9500	1.0000	1.0000
uid58233	0.301157	0.8235	0.8571	0.8750	1.0000
uid59261	0.301268	0.4500	0.7500	0.6250	1.0000
uid88065	0.301274	0.6333	0.7879	0.7949	1.0000
uid59061	0.301275	0.5278	0.6818	0.7037	1.0000
uid159691	0.301280	0.6333	0.7576	0.7692	1.0000
uid175257	0.301405	0.6562	0.7647	0.7333	1.0000
uid162141	0.301421	0.6364	0.7429	0.7442	1.0000
uid162163	0.301434	0.6333	0.7576	0.7561	1.0000
uid71135	0.301445	0.7333	0.8333	0.8000	1.0000
uid58281	0.301539	0.7273	0.8125	0.8636	1.0000
uid58053	0.301582	0.5385	0.6970	0.7714	1.0000
uid68147	0.301597	0.7143	0.8387	0.7931	1.0000
uid57839	0.301638	0.5526	0.7368	0.7111	1.0000
uid54699	0.301677	0.3871	0.6154	0.5641	1.0000
uid57947	0.301681	0.8095	0.7391	0.7500	1.0000
uid162127	0.301686	0.7000	0.7500	0.7308	1.0000
uid162033	0.301770	0.5667	0.7222	0.7949	1.0000
uid58433	0.301811	0.6429	0.6071	0.7500	1.0000
uid58165	0.301829	0.4773	0.6739	0.6909	1.0000
uid58411	0.301829	0.6429	0.7500	0.6757	1.0000
uid59217	0.301836	0.6667	0.8056	0.8537	0.9524
uid58147	0.301908	0.6923	0.7742	0.7143	1.0000
uid61579	0.301949	0.5652	0.6875	0.6667	1.0000
uid159689	0.301979	0.5484	0.7188	0.7436	1.0000
uid57747	0.302032	0.5455	0.6552	0.6250	1.0000
uid43329	0.302051	0.6923	0.7027	0.8286	1.0000
uid59021	0.302061	0.4865	0.5435	0.5769	0.9231
uid162091	0.302079	0.6071	0.7500	0.7297	1.0000
uid201478	0.302109	0.4872	0.6923	0.7273	1.0000
uid205051	0.302160	0.8235	0.9000	0.8636	1.0000
uid89393	0.302323	0.6667	0.7576	0.7750	1.0000
uid59147	0.302329	0.5556	0.7742	0.7105	1.0000
uid58135	0.302341	0.6000	0.7222	0.7755	1.0000
uid59149	0.302364	0.6667	0.7097	0.6667	1.0000
uid46657	0.302428	0.7692	0.8667	0.8600	1.0000
uid189952	0.302489	0.5652	0.6667	0.7143	1.0000
uid57663	0.302525	0.6400	0.7586	0.7742	1.0000
uid59401	0.302560	0.6207	0.6667	0.7143	1.0000
uid51641	0.302627	0.6111	0.8667	0.8214	1.0000
uid41127	0.302646	0.5500	0.6364	0.6667	1.0000
uid58927	0.302721	0.5600	0.6667	0.6857	1.0000
uid57861	0.302756	0.6522	0.8000	0.8125	1.0000
uid162155	0.302892	0.5789	0.7647	0.7500	1.0000
uid184827	0.302960	0.6000	0.6471	0.6452	1.0000
uid51421	0.302974	0.6875	0.8095	0.7600	1.0000
uid58931	0.302990	0.5833	0.7000	0.7059	1.0000
uid58989	0.303011	0.6053	0.7083	0.7708	1.0000
uid176125	0.303079	0.7200	0.8400	0.8387	1.0000
uid158509	0.303113	0.7143	0.8293	0.7843	1.0000
uid46653	0.303129	0.6154	0.8421	0.8158	1.0000
uid57661	0.303131	0.6296	0.7188	0.7436	1.0000
uid54701	0.303164	0.4545	0.5610	0.6512	1.0000
uid59173	0.303275	0.6250	0.7241	0.7647	1.0000
uid58585	0.303300	0.6842	0.7586	0.7586	1.0000
uid57885	0.303369	0.8125	0.8235	0.8571	1.0000
uid59229	0.303391	0.6800	0.7931	0.7647	1.0000
uid41053	0.303393	0.7059	0.8400	0.9200	1.0000
uid66873	0.303399	0.5938	0.6667	0.6667	1.0000
uid59093	0.303408	0.7273	0.6800	0.7895	1.0000
uid58171	0.303479	0.5952	0.6341	0.6780	1.0000
uid58279	0.303560	0.6786	0.7143	0.8095	1.0000
uid55693	0.303687	0.4722	0.5957	0.6522	1.0000
uid57851	0.303751	1.0000	1.0000	1.0000	1.0000
uid41927	0.303789	0.7619	0.8889	0.8387	1.0000
uid58299	0.304014	0.5000	0.4762	0.6000	0.9333
uid58945	0.304018	0.5312	0.6667	0.7273	1.0000
uid58929	0.304148	0.6071	0.7576	0.7222	1.0000
uid58495	0.304154	0.5714	0.6333	0.7143	1.0000
uid59365	0.304161	0.7391	0.8571	0.8857	1.0000
uid62919	0.304180	0.5238	0.7419	0.8182	1.0000
uid45847	0.304250	0.6296	0.7143	0.7353	1.0000
uid58297	0.304333	0.7143	0.8000	0.8889	1.0000
uid59159	0.304368	0.7500	0.8889	0.8214	1.0000
uid158681	0.304451	0.6800	0.8485	0.8182	1.0000
uid175778	0.304485	0.6500	0.8462	0.7931	1.0000
uid57681	0.304508	0.8000	0.8696	0.8000	1.0000
uid59157	0.304517	0.6786	0.8621	0.8857	1.0000
uid68311	0.304546	0.5143	0.6500	0.6744	1.0000
uid63405	0.304575	0.8667	0.9167	0.9200	1.0000
uid58051	0.304658	0.6154	0.8000	0.8095	1.0000
uid70619	0.304662	0.5217	0.8333	0.7931	1.0000
uid58117	0.304703	0.8000	0.9048	0.8462	1.0000
uid162117	0.304762	0.4516	0.7027	0.7317	1.0000
uid57901	0.304833	0.8889	0.9167	0.9259	1.0000
uid59371	0.304919	1.0000	1.0000	1.0000	1.0000
uid58331	0.304945	0.8000	0.8889	0.8889	1.0000
uid59003	0.305110	0.5833	0.7391	0.7500	1.0000
uid58405	0.305186	1.0000	1.0000	1.0000	1.0000
uid159513	0.305207	0.6364	0.7500	0.7188	1.0000
uid159515	0.305231	0.5455	0.6389	0.6739	1.0000
uid59769	0.305276	0.6486	0.6410	0.6923	0.9500
uid57677	0.305281	0.5455	0.6389	0.6957	1.0000
uid68293	0.305489	0.5455	0.6389	0.6809	1.0000
uid198768	0.305524	1.0000	1.0000	1.0000	1.0000
uid68687	0.305559	1.0000	1.0000	1.0000	1.0000
uid59257	0.305597	0.7826	0.8182	0.8276	1.0000
uid61575	0.305717	0.5882	0.7059	0.7727	1.0000
uid60821	0.305762	0.7273	0.7500	0.8205	1.0000
uid187059	0.305771	0.7500	0.8000	0.8214	1.0000
uid42117	0.305793	0.7692	0.6842	0.8261	1.0000
uid67317	0.305840	0.6296	0.7895	0.7955	1.0000
uid58801	0.305880	1.0000	1.0000	1.0000	1.0000
uid59211	0.305976	0.7500	0.8400	0.8750	1.0000
uid162143	0.306070	0.6250	0.6765	0.7097	1.0000
uid156845	0.306100	0.8333	0.9091	0.9167	1.0000
uid67383	0.306136	0.3889	0.6667	0.6207	1.0000
uid184862	0.306266	0.6250	0.7742	0.7500	1.0000
uid161981	0.306388	0.6316	0.6957	0.6957	1.0000
uid74021	0.306429	0.5600	0.7500	0.7600	1.0000
uid62125	0.306505	0.6923	0.8065	0.7436	1.0000
uid162109	0.306526	0.6897	0.8235	0.7250	1.0000
uid196850	0.306535	1.0000	1.0000	1.0000	1.0000
uid41863	0.306543	0.9167	1.0000	0.6842	1.0000
uid196851	0.306574	1.0000	1.0000	1.0000	1.0000
uid186598	0.306704	0.5882	0.7222	0.7917	1.0000
uid58351	0.306811	0.5333	0.8519	0.6923	1.0000
uid49481	0.306831	0.7727	0.9231	0.9615	1.0000
uid158055	0.306885	1.0000	1.0000	1.0000	1.0000
uid171261	0.306977	0.5667	0.7576	0.7073	1.0000
uid158065	0.306989	1.0000	1.0000	1.0000	1.0000
uid59199	0.306990	0.5769	0.6875	0.7097	1.0000
uid46233	0.306997	0.6522	0.6970	0.7333	1.0000
uid57669	0.307058	0.5667	0.7059	0.6923	1.0000
uid58589	0.307093	0.6818	0.7600	0.8788	1.0000
uid198767	0.307135	1.0000	1.0000	1.0000	1.0000
uid61645	0.307169	1.0000	1.0000	1.0000	1.0000
uid58597	0.307270	0.6400	0.6970	0.7143	1.0000
uid54927	0.307423	0.5333	0.6944	0.6500	1.0000
uid158051	0.307426	1.0000	1.0000	1.0000	1.0000
uid53477	0.307435	0.6176	0.6571	0.7805	1.0000
uid57813	0.307449	0.7308	0.7500	0.7931	1.0000
uid48361	0.307527	0.5625	0.5909	0.6667	1.0000
uid61565	0.307661	1.0000	1.0000	1.0000	1.0000
uid57791	0.307673	0.5263	0.6429	0.7273	1.0000
uid48823	0.307679	0.5862	0.7568	0.7619	1.0000
uid58681	0.307740	1.0000	1.0000	1.0000	1.0000
uid50583	0.307781	0.8000	0.8333	0.8537	1.0000
uid59059	0.307800	0.7273	0.8333	0.8235	1.0000
uid158063	0.307822	1.0000	1.0000	1.0000	1.0000
uid158053	0.307846	1.0000	1.0000	1.0000	1.0000
uid53065	0.307851	0.6818	0.7600	0.8788	1.0000
uid161945	0.307879	1.0000	1.0000	1.0000	1.0000
uid58137	0.307967	0.4681	0.6071	0.6552	1.0000
uid58707	0.308100	0.4583	0.6486	0.6571	0.9444
uid57633	0.308121	1.0000	1.0000	1.0000	1.0000
uid57821	0.308141	0.8056	0.8182	0.9268	1.0000
uid55639	0.308217	0.7500	0.8261	0.8710	1.0000
uid158057	0.308227	1.0000	1.0000	1.0000	1.0000
uid57951	0.308300	1.0000	1.0000	1.0000	1.0000
uid57867	0.308321	0.4000	0.5556	0.6098	1.0000
uid159663	0.308333	NA	NA	NA	NA
uid177931	0.308551	0.5897	0.6458	0.6531	1.0000
uid183342	0.308755	0.5862	0.7143	0.6579	1.0000
uid58799	0.308770	1.0000	1.0000	1.0000	1.0000
uid82371	0.308835	0.5526	0.5789	0.5641	1.0000
uid175779	0.308843	0.8571	0.8750	0.9167	1.0000
uid165195	0.308855	0.6333	0.7143	0.7647	0.9000
uid58339	0.308920	0.7500	0.8182	0.8710	1.0000
uid173860	0.308920	0.5526	0.6000	0.6383	1.0000
uid190186	0.309002	0.5854	0.6531	0.6667	1.0000
uid47075	0.309012	1.0000	1.0000	1.0000	1.0000
uid171829	0.309061	0.8000	0.9167	0.9091	1.0000
uid58071	0.309146	1.0000	1.0000	1.0000	1.0000
uid182103	0.309308	0.5517	0.7347	0.6905	1.0000
uid189188	0.309315	0.5000	0.6000	0.5833	1.0000
uid58161	0.309407	1.0000	1.0000	1.0000	1.0000
uid58943	0.309462	1.0000	1.0000	1.0000	1.0000
uid168516	0.309495	0.5172	0.6176	0.6571	1.0000
uid82369	0.309511	1.0000	1.0000	1.0000	1.0000
uid59303	0.309607	0.5000	0.6000	0.6667	1.0000
uid65789	0.309632	0.5556	0.6216	0.6591	1.0000
uid46215	0.309700	0.5000	0.6585	0.6486	1.0000
uid188477	0.309755	0.6316	0.7586	0.7000	1.0000
uid158039	0.309783	0.8000	0.8000	0.8000	1.0000
uid52535	0.309798	1.0000	1.0000	1.0000	1.0000
uid162021	0.309802	0.5000	0.6000	0.6585	1.0000
uid54717	0.309806	0.5185	0.6400	0.6471	1.0000
uid162131	0.309812	0.5484	0.6939	0.6977	1.0000
uid59583	0.309833	0.5641	0.6250	0.7273	0.9286
uid59203	0.309866	0.5312	0.6939	0.6818	1.0000
uid58063	0.309886	1.0000	1.0000	1.0000	1.0000
uid161953	0.309890	0.5484	0.7083	0.7143	1.0000
uid158151	0.309979	0.5946	0.6444	0.6383	1.0000
uid158161	0.310017	1.0000	1.0000	1.0000	1.0000
uid83611	0.310017	0.4146	0.5319	0.5882	1.0000
uid158357	0.310035	1.0000	1.0000	1.0000	1.0000
uid184821	0.310106	0.8095	0.8621	0.9211	1.0000
uid58689	0.310108	0.8333	0.8889	0.7941	1.0000
uid58795	0.310114	0.4857	0.5349	0.5909	1.0000
uid59385	0.310121	0.5161	0.6154	0.6829	1.0000
uid47077	0.310127	0.4615	0.6364	0.6562	1.0000
uid57673	0.310142	0.4359	0.5581	0.6383	1.0000
uid63163	0.310152	0.8000	0.8846	0.9355	1.0000
uid58277	0.310162	0.5714	0.6429	0.7391	1.0000
uid70839	0.310169	1.0000	1.0000	1.0000	1.0000
uid58091	0.310206	0.4848	0.5897	0.6585	1.0000
uid58691	0.310211	0.5000	0.6786	0.6765	1.0000
uid61567	0.310226	0.4828	0.6957	0.7209	1.0000
uid52581	0.310276	0.6818	0.7857	0.8824	1.0000
uid162159	0.310325	0.5366	0.6000	0.7209	0.9286
uid158159	0.310362	1.0000	1.0000	1.0000	1.0000
uid57975	0.310402	0.5143	0.6739	0.7143	1.0000
uid158043	0.310421	1.0000	1.0000	1.0000	1.0000
uid88063	0.310454	1.0000	1.0000	1.0000	1.0000
uid58083	0.310462	0.5000	0.6111	0.6842	1.0000
uid59299	0.310462	0.4872	0.5581	0.6304	1.0000
uid179370	0.310486	0.4848	0.5312	0.5946	0.9333
uid59017	0.310497	0.6000	0.7027	0.6944	1.0000
uid46241	0.310527	0.7778	0.9130	0.9091	1.0000
uid167781	0.310538	0.7273	0.7407	0.8529	1.0000
uid47081	0.310547	0.6071	0.7895	0.7368	1.0000
uid58529	0.310597	0.4286	0.5476	0.5778	1.0000
uid50615	0.310632	0.4688	0.5814	0.6512	1.0000
uid54719	0.310639	0.6800	0.6757	0.6316	1.0000
uid175768	0.310678	0.5161	0.7400	0.6818	1.0000
uid58107	0.310780	1.0000	1.0000	1.0000	1.0000
uid49135	0.310783	0.5000	0.6170	0.6800	1.0000
uid57909	0.310812	0.5161	0.6216	0.6923	1.0000
uid58753	0.310843	0.4571	0.6279	0.6739	1.0000
uid89383	0.310860	1.0000	1.0000	1.0000	1.0000
uid176453	0.310894	0.5000	0.6316	0.6774	1.0000
uid59317	0.310926	0.5161	0.7347	0.6667	1.0000
uid175109	0.310991	0.5484	0.7308	0.6667	0.9286
uid58103	0.311005	0.5128	0.5952	0.6522	1.0000
uid175111	0.311009	0.5312	0.6957	0.7209	1.0000
uid58759	0.311039	0.5556	0.5714	0.6304	1.0000
uid55353	0.311047	0.5217	0.6667	0.6000	1.0000
uid57933	0.311051	1.0000	1.0000	1.0000	1.0000
uid176369	0.311129	0.5405	0.5333	0.6458	1.0000
uid156977	0.311146	1.0000	1.0000	1.0000	1.0000
uid59175	0.311157	0.5294	0.5098	0.6607	0.9375
uid58227	0.311169	0.6667	0.6923	0.7714	1.0000
uid86655	0.311242	1.0000	1.0000	1.0000	1.0000
uid86653	0.311246	1.0000	1.0000	1.0000	1.0000
uid88069	0.311273	1.0000	1.0000	1.0000	1.0000
uid86657	0.311281	1.0000	1.0000	1.0000	1.0000
uid58751	0.311285	0.4706	0.5814	0.6667	1.0000
uid73963	0.311368	1.0000	1.0000	1.0000	1.0000
uid58237	0.311441	0.5227	0.5319	0.6275	0.9231
uid175105	0.311609	0.5333	0.7358	0.6667	0.9286
uid58159	0.311690	1.0000	1.0000	1.0000	1.0000
uid54441	0.311740	0.5152	0.7083	0.6977	1.0000
uid162185	0.311740	0.5333	0.7500	0.6818	1.0000
uid61583	0.311742	0.5152	0.7083	0.6977	1.0000
uid86659	0.311752	1.0000	1.0000	1.0000	1.0000
uid86751	0.311868	1.0000	1.0000	1.0000	1.0000
uid58961	0.311905	1.0000	1.0000	1.0000	1.0000
uid58959	0.311942	0.6897	0.7500	0.8684	1.0000
uid173374	0.311949	0.5263	0.6170	0.6222	1.0000
uid58243	0.311956	0.8333	1.0000	1.0000	1.0000
uid158045	0.312011	1.0000	1.0000	1.0000	1.0000
uid159001	0.312017	0.6129	0.7143	0.7436	0.9412
uid88067	0.312021	1.0000	1.0000	1.0000	1.0000
uid59045	0.312033	0.6800	0.8438	0.8824	1.0000
uid58027	0.312034	1.0000	1.0000	1.0000	1.0000
uid58757	0.312044	0.5128	0.6078	0.6250	1.0000
uid54715	0.312067	0.6000	0.6786	0.6875	1.0000
uid82815	0.312071	0.4444	0.6047	0.6596	1.0000
uid87025	0.312074	0.5714	0.7812	0.6970	1.0000
uid43671	0.312090	0.5152	0.7083	0.7045	1.0000
uid57689	0.312120	0.5517	0.7451	0.6977	1.0000
uid175108	0.312136	0.5152	0.7083	0.6977	1.0000
uid58543	0.312168	0.5652	0.7500	0.7500	1.0000
uid58315	0.312171	0.5122	0.5400	0.6200	1.0000
uid175107	0.312211	0.5000	0.7083	0.6977	1.0000
uid58245	0.312244	1.0000	1.0000	1.0000	1.0000
uid43727	0.312332	0.5152	0.7083	0.7045	1.0000
uid175106	0.312345	0.5312	0.7400	0.6957	1.0000
uid174872	0.312357	0.5152	0.7083	0.6977	1.0000
uid52455	0.312372	0.5484	0.7600	0.7111	1.0000
uid174871	0.312423	0.5312	0.7400	0.7111	1.0000
uid57863	0.312430	0.5769	0.7188	0.7273	1.0000
uid84215	0.312455	0.5769	0.6562	0.7778	1.0000
uid175110	0.312463	0.5312	0.7234	0.6905	1.0000
uid58089	0.312559	0.4571	0.5581	0.6222	1.0000
uid54443	0.312702	0.5152	0.6889	0.6667	1.0000
uid54459	0.312748	0.5152	0.7021	0.6818	1.0000
uid58013	0.312828	0.8333	1.0000	1.0000	1.0000
uid54461	0.313018	0.5312	0.7021	0.6905	1.0000
uid58239	0.313212	0.5909	0.6667	0.8065	1.0000
uid59301	0.313312	1.0000	1.0000	1.0000	1.0000
uid61605	0.313414	0.5833	0.7273	0.7000	1.0000
uid58255	0.313438	0.6923	0.7879	0.7143	1.0000
uid51639	0.313482	0.6667	0.8519	0.7879	1.0000
uid58551	0.313544	0.4348	0.6970	0.6410	1.0000
uid158881	0.313713	0.6429	0.7407	0.7941	1.0000
uid59057	0.313777	0.5938	0.7353	0.7500	1.0000
uid189187	0.313785	0.4074	0.6071	0.5833	1.0000
uid184010	0.313891	0.4194	0.6486	0.5778	1.0000
uid158875	0.313901	0.4615	0.5532	0.6042	1.0000
uid173403	0.313910	0.4359	0.5333	0.5918	1.0000
uid58401	0.314160	0.5882	0.7619	0.7500	1.0000
uid82949	0.314214	0.5667	0.6410	0.6757	1.0000
uid52459	0.314315	0.7143	0.8571	0.8571	1.0000
uid57891	0.314491	0.5200	0.6071	0.7576	1.0000
uid66803	0.314497	0.6000	0.8636	0.7407	1.0000
uid159841	0.314570	0.4524	0.4792	0.5918	0.9375
uid179202	0.314580	0.6364	0.6944	0.8158	1.0000
uid181617	0.314646	0.5385	0.6364	0.7368	0.9412
uid51879	0.314651	0.4828	0.6923	0.6744	1.0000
uid73353	0.314663	0.5652	0.6562	0.6842	1.0000
uid53535	0.314673	0.5484	0.7188	0.7250	1.0000
uid55641	0.314702	0.6154	0.7931	0.7429	1.0000
uid41171	0.314715	0.5862	0.6857	0.6857	1.0000
uid158879	0.314763	0.4483	0.6471	0.5714	1.0000
uid188479	0.314853	0.6000	0.6410	0.6512	1.0000
uid41709	0.314910	0.5000	0.6250	0.6842	1.0000
uid59307	0.314929	0.5385	0.6207	0.7647	1.0000
uid158133	0.314936	0.5667	0.6786	0.7500	1.0000
uid158701	0.315096	0.6129	0.7188	0.7750	1.0000
uid52597	0.315127	0.5185	0.6786	0.6774	1.0000
uid190705	0.315141	0.5417	0.7407	0.7714	0.9333
uid183682	0.315155	0.5600	0.6875	0.7368	0.9412
uid48371	0.315171	0.5227	0.5918	0.6078	0.8824
uid58293	0.315210	0.5250	0.6000	0.7059	1.0000
uid81841	0.315284	0.6078	0.7241	0.6667	1.0000
uid62265	0.315348	0.3200	0.6400	0.6562	1.0000
uid49467	0.315396	0.6071	0.7000	0.6842	1.0000
uid73967	0.315409	0.4828	0.6944	0.6667	1.0000
uid183001	0.315453	0.4667	0.7027	0.5952	1.0000
uid55381	0.315458	0.6071	0.6765	0.7059	1.0000
uid58475	0.315627	0.4872	0.6364	0.7200	1.0000
uid59135	0.315666	0.7083	0.8824	0.8529	1.0000
uid58821	0.315862	0.5667	0.7222	0.7586	0.9565
uid58317	0.315917	0.6250	0.6512	0.6136	1.0000
uid89371	0.315921	0.7222	0.8800	0.8000	1.0000
uid162189	0.315957	0.4000	0.6667	0.6047	1.0000
uid58271	0.316199	0.5357	0.6571	0.7000	0.9412
uid195461	0.316227	0.4375	0.6111	0.5581	1.0000
uid73473	0.316330	0.5000	0.7451	0.7143	1.0000
uid193706	0.316406	0.5000	0.6857	0.6047	1.0000
uid57675	0.316408	0.5000	0.7059	0.6047	1.0000
uid173926	0.316422	0.4815	0.7059	0.6190	1.0000
uid57605	0.316508	0.5641	0.6591	0.6765	0.9583
uid62463	0.316762	0.4333	0.6667	0.6047	1.0000
uid55779	0.316994	0.5641	0.7619	0.7143	0.9444
uid61617	0.317071	0.5938	0.7353	0.7143	1.0000
uid174072	0.317211	0.5455	0.6774	0.7273	1.0000
uid59227	0.317380	1.0000	1.0000	1.0000	1.0000
uid59887	0.317448	0.4074	0.6471	0.5227	1.0000
uid48129	0.317524	0.5135	0.7000	0.6875	0.9412
uid58739	0.317773	0.6452	0.7368	0.7750	1.0000
uid61245	0.317774	1.0000	1.0000	1.0000	1.0000
uid15862	0.317937	0.5349	0.5882	0.5918	0.9412
uid193764	0.318014	1.0000	1.0000	1.0000	1.0000
uid45897	0.318055	0.7143	0.7941	0.8444	1.0000
uid58933	0.318241	0.5946	0.7250	0.6875	1.0000
uid74393	0.318268	0.5250	0.6512	0.6739	0.9583
uid58193	0.318409	0.5172	0.7714	0.6774	1.0000
uid58097	0.318906	0.4444	0.5789	0.6000	1.0000
uid58199	0.319029	0.4444	0.5897	0.6000	1.0000
uid59581	0.319062	0.4595	0.6216	0.6341	0.9524
uid161161	0.319191	0.5000	0.5588	0.6410	0.9583
uid66305	0.319244	0.6000	0.7500	0.7826	1.0000
uid50325	0.319269	0.7778	0.8421	0.7879	1.0000
uid54335	0.319297	0.6190	0.7500	0.7097	1.0000
uid68053	0.319317	0.7059	0.8182	0.8400	1.0000
uid65447	0.319423	0.7879	0.7660	0.7949	0.9677
uid192186	0.319518	0.4286	0.5862	0.5536	0.9706
uid186740	0.319555	1.0000	1.0000	1.0000	1.0000
uid179904	0.319569	0.7308	0.7895	0.7714	1.0000
uid40861	0.319600	0.3519	0.4776	0.4769	0.9429
uid58713	0.319640	0.4643	0.6098	0.7111	1.0000
uid58829	0.319871	0.5897	0.6667	0.7500	1.0000
uid68445	0.319956	0.7727	0.8261	0.8929	1.0000
uid59037	0.320025	0.5833	0.7209	0.6667	0.9565
uid57599	0.320140	0.4737	0.4848	0.5079	1.0000
uid43327	0.320330	0.4375	0.5714	0.5789	1.0000
uid46523	0.320420	0.5714	0.7955	0.7619	1.0000
uid58937	0.320442	0.7000	0.7209	0.6977	0.9600
uid58241	0.320464	0.5833	0.7000	0.9189	1.0000
uid58441	0.320494	0.4737	0.6364	0.6809	0.9615
uid75101	0.320696	0.3696	0.5357	0.5000	1.0000
uid193771	0.320816	0.6400	0.6944	0.6857	1.0000
uid58451	0.320902	0.5000	0.5814	0.6792	1.0000
uid58069	0.321055	0.4722	0.6279	0.7333	1.0000
uid82373	0.321112	0.5484	0.6383	0.6977	0.9697
uid58439	0.321159	0.4286	0.5556	0.5918	1.0000
uid57731	0.321258	0.5172	0.6857	0.7222	1.0000
uid58995	0.321576	0.4667	0.5652	0.5789	0.9655
uid58749	0.321588	0.5200	0.5682	0.6136	1.0000
uid159003	0.321804	0.6667	0.7941	0.8000	1.0000
uid73585	0.321833	0.8000	0.7895	1.0000	1.0000
uid58661	0.321961	0.7273	0.8158	0.8286	1.0000
uid194120	0.322007	0.8667	0.8889	0.9259	1.0000
uid167486	0.322249	0.5909	0.6667	0.7170	1.0000
uid59075	0.322327	0.4286	0.6304	0.6000	1.0000
uid61587	0.322355	0.4211	0.6190	0.5918	1.0000
uid57601	0.322511	0.3061	0.5000	0.4615	0.9412
uid55771	0.322732	0.6250	0.6458	0.7143	1.0000
uid58295	0.322799	0.4615	0.6286	0.7273	1.0000
uid62901	0.322857	0.4773	0.6250	0.6140	1.0000
uid59277	0.322909	0.6250	0.7111	0.7091	0.9565
uid158851	0.323011	0.4400	0.4828	0.5833	0.9750
uid158167	0.323106	0.4082	0.4528	0.5370	0.9730
uid62101	0.323344	0.4118	0.5333	0.5263	0.9143
uid170612	0.323669	0.8824	0.9048	0.9259	1.0000
uid158377	0.323678	0.6875	0.8500	0.7436	1.0000
uid59279	0.323774	0.6970	0.8537	0.7500	1.0000
uid158379	0.323774	0.6970	0.8537	0.7500	1.0000
uid158381	0.323774	0.6970	0.8537	0.7500	1.0000
uid158375	0.323777	0.6970	0.8537	0.7500	1.0000
uid158383	0.323777	0.6970	0.8537	0.7500	1.0000
uid158373	0.323778	0.6970	0.8537	0.7500	1.0000
uid158531	0.323778	0.6970	0.8537	0.7500	1.0000
uid58449	0.323987	0.6250	0.7045	0.7091	0.9583
uid63345	0.324176	0.6739	0.7391	0.7500	1.0000
uid47509	0.324252	0.6571	0.7436	0.7317	1.0000
uid58095	0.324314	0.8421	0.8333	0.8929	1.0000
uid57653	0.324415	0.5778	0.6957	0.7458	0.9583
uid161977	0.324422	0.6923	0.6944	0.7941	1.0000
uid43247	0.324431	0.6296	0.7561	0.6765	0.9615
uid41865	0.324437	0.6111	0.6667	0.6905	1.0000
uid57743	0.324744	0.6800	0.6944	0.7879	1.0000
uid58447	0.324764	0.7045	0.8049	0.8000	1.0000
uid68453	0.324808	0.6000	0.6744	0.6512	1.0000
uid41019	0.324916	0.8889	0.8696	0.9231	1.0000
uid62131	0.325249	1.0000	1.0000	1.0000	1.0000
uid184079	0.325279	0.8333	0.9444	1.0000	1.0000
uid162135	0.325364	0.5000	0.6667	0.6667	1.0000
uid59433	0.325765	0.6071	0.7143	0.7241	1.0000
uid55403	0.325792	0.8421	0.8750	0.9259	1.0000
uid58445	0.326153	0.5532	0.5926	0.6923	1.0000
uid58453	0.326333	0.5000	0.6531	0.6809	0.9677
uid58505	0.326400	0.4828	0.5556	0.6190	1.0000
uid58843	0.326467	0.5294	0.6486	0.6600	1.0000
uid159519	0.326748	1.0000	1.0000	1.0000	1.0000
uid58941	0.327381	0.4615	0.5738	0.6552	0.9714
uid72795	0.327411	0.4839	0.6591	0.6591	1.0000
uid59155	0.327867	0.5357	0.6667	0.7105	1.0000
uid48815	0.328145	0.4894	0.4918	0.4898	0.9667
uid59129	0.328340	0.8889	1.0000	1.0000	1.0000
uid57955	0.328347	0.3750	0.5085	0.5439	0.9706
uid58533	0.328743	0.8571	0.9048	1.0000	1.0000
uid168059	0.328785	0.4483	0.5484	0.5806	1.0000
uid59115	0.328939	0.3725	0.5085	0.5714	1.0000
uid58377	0.329107	0.3488	0.4038	0.6087	1.0000
uid58249	0.329164	0.5385	0.5667	0.6863	0.9697
uid58549	0.329439	0.5000	0.5714	0.5932	0.9412
uid58805	0.329851	0.6429	0.8158	0.8056	1.0000
uid58187	0.329887	0.6047	0.7000	0.6667	1.0000
uid68741	0.329917	1.0000	1.0000	1.0000	1.0000
uid58527	0.330126	0.6176	0.7333	0.7500	0.9630
uid58991	0.330151	0.4151	0.4237	0.4340	0.9688
uid182483	0.330356	0.7500	0.7273	0.9333	1.0000
uid189951	0.330585	0.8333	1.0000	1.0000	1.0000
uid58997	0.330892	0.4211	0.4792	0.5116	0.9630
uid57865	0.331135	0.5227	0.5000	0.5510	0.9722
uid59023	0.331260	0.5405	0.6286	0.7021	1.0000
uid57635	0.331325	0.9091	1.0000	0.9333	1.0000
uid86865	0.331705	0.4444	0.5424	0.5833	1.0000
uid174512	0.331736	0.9000	1.0000	0.9333	1.0000
uid63403	0.332069	0.4151	0.4655	0.5294	0.9714
uid59405	0.332434	0.7778	1.0000	0.9375	1.0000
uid58845	0.332594	0.4706	0.6053	0.6750	0.9231
uid59081	0.332711	0.4074	0.5410	0.5833	0.9714
uid184823	0.332748	0.4468	0.5536	0.6393	0.9444
uid52605	0.332899	0.4286	0.5333	0.5846	0.9444
uid52607	0.332900	0.4681	0.5345	0.5902	1.0000
uid57745	0.332997	1.0000	1.0000	1.0000	1.0000
uid159685	0.333001	0.4200	0.5517	0.6129	0.9189
uid193772	0.333032	0.4186	0.5283	0.5636	0.9394
uid185179	0.333813	0.4314	0.6167	0.5882	1.0000
uid58905	0.333950	0.4872	0.5833	0.5319	0.9429
uid57603	0.333990	0.4200	0.5238	0.5882	0.9474
uid189950	0.334461	0.9231	0.9500	0.9444	1.0000
uid58269	0.334539	0.3585	0.5082	0.5385	0.9697
uid176372	0.335032	0.4468	0.5439	0.6349	0.9189
uid57735	0.335865	0.5000	0.5349	0.6000	1.0000
uid162149	0.336050	0.5385	0.7273	0.6809	1.0000
uid58873	0.336067	0.4839	0.6341	0.6905	1.0000
uid57655	0.336507	0.5263	0.7209	0.6809	1.0000
uid83615	0.337023	0.3438	0.6000	0.6585	0.9643
uid58443	0.337232	0.5102	0.6167	0.6897	1.0000
uid58019	0.337382	0.4444	0.6500	0.6579	1.0000
uid58921	0.337467	0.5263	0.6078	0.6863	0.9355
uid158855	0.339020	0.5000	0.6098	0.6222	1.0000
uid71131	0.339201	0.4074	0.5854	0.6304	1.0000
uid158853	0.339220	0.5333	0.5714	0.6087	1.0000
uid62937	0.339501	0.4643	0.6410	0.6829	1.0000
uid57833	0.339618	0.7333	0.8182	0.9200	1.0000
uid158857	0.339667	0.4828	0.5897	0.6136	1.0000
uid58113	0.339688	0.5172	0.5897	0.6591	1.0000
uid83613	0.339694	0.5000	0.5238	0.5870	1.0000
uid59241	0.339797	0.5517	0.6154	0.6512	1.0000
uid59015	0.339859	0.5517	0.6750	0.6512	1.0000
uid162161	0.340556	0.6667	0.8167	0.7581	1.0000
uid57927	0.340854	0.5000	0.6154	0.6923	1.0000
uid83617	0.341070	0.5217	0.6316	0.7105	1.0000
uid159871	0.341078	0.5000	0.6154	0.6923	1.0000
uid59009	0.341458	0.5000	0.5897	0.6098	1.0000
uid82343	0.341491	0.5660	0.6769	0.7121	1.0000
uid59319	0.342214	0.4828	0.6250	0.6744	1.0000
uid46085	0.346718	0.5556	0.6667	0.6462	0.9783
uid70791	0.361573	0.4667	0.6053	0.7111	1.0000
uid58971	0.364124	0.7027	0.8077	0.8500	0.9545
uid80859	0.365213	0.3421	0.5122	0.5714	1.0000
uid68279	0.365318	0.6944	0.7547	0.7857	1.0000
uid62107	0.367018	0.5405	0.6600	0.7193	0.9808
uid58675	0.367810	0.7073	0.8000	0.8167	1.0000
uid67387	0.368376	0.5238	0.6970	0.7857	1.0000
uid59105	0.370083	0.9000	0.9500	1.0000	1.0000
uid68321	0.370144	0.8333	0.9130	0.9545	1.0000
uid58207	0.371013	0.6136	0.7414	0.7581	1.0000
uid162107	0.371710	0.8571	0.9444	1.0000	1.0000
uid58353	0.372134	0.6047	0.7000	0.7692	0.9808
uid58499	0.373574	0.8889	1.0000	1.0000	1.0000
uid58273	0.373575	0.6571	0.6400	0.7031	0.9333
uid58613	0.373846	0.5600	0.7941	0.7949	1.0000
uid58373	0.373857	0.6000	0.7647	0.7895	1.0000
uid58155	0.374391	0.7241	0.7838	0.7872	0.9787
uid59437	0.375146	0.6596	0.6545	0.7231	1.0000
uid162105	0.375151	0.8750	1.0000	1.0000	1.0000
uid58429	0.375447	0.6897	0.8372	0.8750	1.0000
uid178369	0.375467	0.7419	0.8750	0.8800	1.0000
uid58595	0.375715	0.6250	0.9444	0.9545	1.0000
uid164779	0.375938	0.8889	1.0000	1.0000	1.0000
uid58085	0.376016	0.6364	0.7105	0.7400	1.0000
uid58703	0.376130	0.7105	0.7547	0.8214	1.0000
uid48825	0.376181	0.8387	0.8605	0.8909	1.0000
uid57649	0.376186	0.6000	0.8065	0.8529	1.0000
uid181998	0.376399	0.6000	0.8889	0.9091	1.0000
uid161973	0.376417	0.7143	1.0000	1.0000	1.0000
uid89379	0.376531	0.7778	1.0000	1.0000	1.0000
uid67319	0.376544	0.7436	0.7551	0.8136	1.0000
uid62961	0.376559	0.6571	0.7391	0.8077	0.9804
uid89373	0.376578	0.7778	1.0000	1.0000	1.0000
uid42497	0.376693	0.5714	0.7547	0.7742	1.0000
uid54411	0.376926	0.6923	0.7143	0.8222	0.9804
uid61643	0.377101	0.7097	0.7632	0.8043	1.0000
uid58811	0.377185	0.7500	1.0000	1.0000	1.0000
uid58547	0.378118	0.6875	0.7317	0.7800	0.9796
uid58427	0.378435	0.5455	0.7826	0.7857	1.0000
uid176500	0.378470	0.6774	0.7917	0.8103	1.0000
uid57589	0.378593	0.7143	1.0000	1.0000	1.0000
uid58693	0.378598	0.7500	1.0000	1.0000	1.0000
uid158163	0.379481	0.7179	0.8364	0.8727	0.9818
uid59131	0.379509	0.7037	0.7778	0.8444	1.0000
uid58999	0.379576	0.6250	0.9444	1.0000	1.0000
uid58321	0.379884	0.7059	0.7692	0.8125	0.9815
uid58939	0.379972	0.6667	1.0000	1.0000	1.0000
uid58459	0.380223	0.6000	0.7647	0.8056	1.0000
uid194444	0.380351	0.6571	0.6842	0.7843	0.9808
uid193774	0.380427	0.6562	0.6667	0.7755	0.9804
uid159539	0.380691	0.7097	0.7576	0.7556	1.0000
uid57595	0.380707	0.6970	0.7568	0.8000	1.0000
uid58687	0.380838	0.8333	1.0000	1.0000	1.0000
uid74431	0.381061	0.7143	0.8571	0.9189	1.0000
uid57889	0.381087	0.6970	0.7250	0.8000	0.9811
uid73179	0.381163	0.7000	0.7179	0.8000	1.0000
uid57887	0.381232	0.7059	0.7568	0.7955	1.0000
uid54341	0.381362	0.6250	0.9412	1.0000	1.0000
uid43163	0.381911	0.7037	0.7750	0.8140	1.0000
uid59233	0.381945	0.7037	0.8333	0.8596	1.0000
uid184011	0.381954	0.6207	0.7250	0.7209	1.0000
uid57609	0.382181	0.8000	0.8889	0.8824	1.0000
uid58361	0.382227	0.7778	0.8056	0.8409	1.0000
uid58611	0.382263	0.6429	0.8387	0.8649	1.0000
uid86885	0.382400	0.7619	0.8919	0.8571	1.0000
uid81775	0.382777	0.7619	0.8824	0.8529	1.0000
uid193710	0.382954	0.7727	0.8889	0.8485	1.0000
uid46099	0.383113	0.7273	0.7436	0.8205	1.0000
uid191340	0.383295	0.7059	0.8919	0.8718	1.0000
uid58733	0.383460	0.8000	0.9211	0.8485	1.0000
uid58231	0.383474	0.6452	0.6818	0.7021	0.9630
uid48801	0.383546	0.7895	0.9167	0.8438	1.0000
uid41317	0.383886	0.6667	0.7838	0.7436	1.0000
uid59207	0.383920	0.5862	0.6364	0.6731	1.0000
uid162133	0.384376	0.7179	0.7931	0.8333	1.0000
uid178913	0.384400	0.7500	0.7143	0.7931	1.0000
uid177516	0.384441	0.7429	0.7872	0.8431	1.0000
uid58391	0.384516	0.6346	0.6949	0.7794	0.9655
uid162199	0.384565	0.6842	0.7045	0.7021	0.9811
uid58657	0.384692	0.6190	0.7111	0.7200	0.9811
uid58211	0.384692	0.8421	0.8788	0.8788	1.0000
uid170535	0.384775	0.8182	0.8857	0.9032	1.0000
uid170534	0.384899	0.8182	0.9189	0.8824	1.0000
uid60487	0.384923	0.6552	0.7000	0.8085	0.9800
uid66307	0.385153	0.7059	0.8125	0.8679	1.0000
uid72473	0.385335	0.6429	0.6667	0.7083	0.9623
uid58021	0.385616	0.7500	0.8485	0.8333	1.0000
uid81081	0.386147	0.3818	0.6567	0.6753	0.9375
uid57615	0.386150	0.6512	0.7222	0.7705	0.9811
uid58209	0.386377	0.7619	0.8824	0.8750	1.0000
uid57593	0.386599	0.5714	0.7167	0.7761	1.0000
uid57613	0.386627	0.7209	0.7400	0.8000	1.0000
uid61647	0.386678	0.5870	0.6596	0.7083	0.9818
uid177517	0.386825	0.6889	0.7115	0.8000	1.0000
uid57643	0.386837	0.5000	1.0000	0.8462	1.0000
uid66301	0.386973	0.5385	0.6761	0.7222	0.9718
uid49953	0.387481	0.6970	0.7826	0.8462	1.0000
uid50539	0.387626	0.6136	0.7895	0.8143	0.9667
uid66391	0.387649	0.5625	0.6341	0.7586	0.9821
uid176370	0.388257	0.5088	0.6029	0.6486	1.0000
uid59899	0.388281	0.5536	0.6769	0.7297	0.9661
uid58967	0.388370	0.6667	0.8333	0.8438	1.0000
uid205541	0.388408	0.4727	0.6562	0.7101	0.9630
uid42975	0.388465	0.6250	0.6812	0.7361	1.0000
uid49469	0.388581	0.5862	0.7500	0.7222	1.0000
uid193704	0.388819	0.6667	0.8070	0.7833	0.9531
uid68745	0.388821	0.6667	0.7407	0.8108	0.9756
uid58081	0.388878	0.6604	0.7576	0.7973	0.9718
uid57849	0.388988	0.8000	0.8500	0.9667	1.0000
uid174460	0.389138	0.6207	0.6769	0.7436	0.9524
uid75113	0.389463	0.7000	0.9355	0.8378	0.9787
uid58387	0.389495	0.7381	0.8200	0.8983	0.9836
uid58859	0.389502	0.5909	0.7321	0.7188	1.0000
uid162023	0.389564	0.7500	0.8571	1.0000	1.0000
uid58189	0.389564	0.6522	0.9024	0.8667	1.0000
uid197194	0.389612	0.8571	0.9310	0.9286	1.0000
uid58383	0.389866	0.7273	0.7959	0.8871	0.9655
uid58047	0.389876	0.4524	0.6296	0.6875	0.9206
uid58515	0.389950	0.6429	0.6923	0.7662	0.9524
uid58389	0.390207	0.7170	0.7031	0.7792	0.9688
uid46181	0.390248	0.6667	0.7353	0.7750	1.0000
uid73771	0.390456	0.8571	0.9259	0.9259	1.0000
uid162511	0.390560	0.6721	0.7101	0.7821	0.9677
uid58603	0.390574	0.6429	0.7500	0.7708	0.9655
[truncated: 515 more rows]
