# Supplementary material for: Quickly Finding Orthologs as Reciprocal Best Hits with BLAT, LAST, and UBLAST: How Much Do We Miss?
Source: PLoS One. 2014 Jul 11;9(7):e101850. doi: 10.1371/journal.pone.0101850 (PMC4094424; doi:10.1371/journal.pone.0101850)
Supplement: Table Set S3 — These tables contain counts for error estimates organized on a per query genome fashion. The directory contains the R-script used to run the t-tests comparing the results from each program, and a table with the results of these t-tests. (ZIP) [file pone.0101850.s003.zip › S3-Tables-Stats-Error/uid57779.overall.tbl]

Genome	GSS	blastp	usearch7	last	blat
uid13961	0.128199	0.5000	0.5000	0.5000	NA
uid58009	0.143423	NA	NA	NA	NA
uid1433	0.149683	0.1667	0.0000	0.0000	NA
uid10623	0.177136	0.0000	0.5000	0.0000	NA
uid48993	0.177847	0.2069	0.2609	0.3810	NA
uid155	0.178163	NA	NA	NA	NA
uid12410	0.182221	0.2500	0.5000	0.3750	NA
uid39575	0.183206	0.2500	0.2500	0.2500	NA
uid45893	0.183777	0.1842	0.2778	0.3143	NA
uid58719	0.183981	0.2093	0.2895	0.2895	0.5000
uid62227	0.184497	0.2432	0.2000	0.1667	NA
uid59133	0.185448	0.2558	0.3659	0.3333	NA
uid51395	0.186047	0.0851	0.1538	0.1875	NA
uid63631	0.186760	0.1373	0.2105	0.1842	NA
uid75119	0.187192	0.2308	0.2727	0.2812	NA
uid167488	0.187357	0.1698	0.2683	0.2500	NA
uid14003	0.187809	0.3333	0.2500	0.1667	NA
uid57755	0.188659	0.1071	0.1944	0.2979	NA
uid162201	0.189166	0.1875	0.2121	0.2059	0.5000
uid73415	0.189383	0.0930	0.2143	0.2162	NA
uid65089	0.189798	0.2642	0.2766	0.2083	NA
uid58365	0.189800	0.0238	0.1250	0.1053	NA
uid58421	0.190394	0.1636	0.2326	0.1556	NA
uid58635	0.191373	0.1613	0.1957	0.1633	NA
uid51875	0.191474	0.2000	0.2051	0.2051	0.5000
uid183486	0.193330	0.1607	0.1795	0.1667	NA
uid58711	0.193369	0.1389	0.2188	0.1579	NA
uid74443	0.193721	0.2632	0.2857	0.2500	NA
uid66875	0.194158	0.0816	0.2564	0.2222	NA
uid82379	0.194618	0.1739	0.2679	0.2642	NA
uid58787	0.196176	0.1714	0.2453	0.2381	NA
uid66329	0.196395	0.2295	0.2308	0.2273	NA
uid57807	0.196459	0.1714	0.2800	0.2600	NA
uid58563	0.196794	0.1194	0.1607	0.2037	NA
uid52827	0.196853	0.1346	0.1951	0.2093	NA
uid84411	0.197087	0.1892	0.2041	0.1967	NA
uid61573	0.197742	0.1455	0.1860	0.1282	NA
uid10698	0.197830	0.0000	0.5000	0.0000	NA
uid58717	0.197964	0.2222	0.2830	0.3256	NA
uid189028	0.198244	0.1571	0.2241	0.2364	NA
uid57757	0.198421	0.1667	0.2115	0.3137	NA
uid57727	0.198435	0.2031	0.2292	0.2128	NA
uid58825	0.198504	0.1515	0.2500	0.2083	NA
uid168259	0.198513	0.0612	0.1364	0.2439	0.5000
uid43679	0.198675	0.1690	0.2642	0.2549	NA
uid57883	0.198733	0.1053	0.2800	0.2143	NA
uid58041	0.198860	0.1467	0.2200	0.2075	NA
uid189027	0.199086	0.1719	0.2222	0.2041	NA
uid58409	0.199271	0.1970	0.2245	0.1667	NA
uid58923	0.199472	0.1408	0.2321	0.2500	NA
uid58379	0.199492	0.1714	0.2414	0.2545	NA
uid58601	0.199690	0.1186	0.2593	0.2553	NA
uid58871	0.199740	0.1644	0.2414	0.2222	NA
uid162067	0.200313	0.1364	0.2400	0.2549	NA
uid162071	0.200860	0.1406	0.2453	0.2449	NA
uid58841	0.201162	0.1594	0.2500	0.2593	NA
uid57721	0.201549	0.1667	0.2679	0.2500	NA
uid39439	0.201827	0.0000	0.0000	0.0000	NA
uid39573	0.202118	0.0000	0.2500	0.2500	NA
uid58849	0.202252	0.1646	0.2295	0.2698	NA
uid197216	0.202254	0.1304	0.2407	0.2353	NA
uid59399	0.202442	0.1774	0.1731	0.3200	NA
uid57751	0.202529	0.1897	0.2619	0.2174	NA
uid58851	0.202848	0.1429	0.2623	0.2931	NA
uid70841	0.203610	0.1698	0.2222	0.2619	0.5000
uid49529	0.203809	0.0294	0.1429	0.1154	0.5000
uid167998	0.203929	0.1692	0.2549	0.2800	NA
uid57753	0.204006	0.1176	0.1818	0.3235	0.5000
uid68281	0.205326	0.0909	0.1351	0.2222	NA
uid14005	0.205828	NA	NA	NA	NA
uid59043	0.205971	0.1290	0.1500	0.2195	NA
uid54735	0.206601	0.1077	0.1818	0.2222	0.5000
uid59389	0.206877	0.1014	0.2000	0.2115	0.5000
uid18881	0.207687	0.2500	0.5000	0.3750	NA
uid58225	0.208019	0.0548	0.0926	0.1698	NA
uid184407	0.208679	0.0556	0.1905	0.2000	NA
uid38659	0.209009	0.2500	0.5000	0.2500	NA
uid57713	0.209577	0.0800	0.1333	0.2222	0.5000
uid59347	0.210313	0.1111	0.1000	0.2308	NA
uid41131	0.210355	0.1481	0.1765	0.2381	NA
uid54733	0.210423	0.1452	0.1957	0.2500	0.5000
uid43333	0.211006	0.1481	0.2391	0.2250	NA
uid43493	0.211260	0.0909	0.2093	0.2609	NA
uid61411	0.211405	0.0645	0.1765	0.1724	NA
uid57717	0.212165	0.1316	0.2188	0.2319	NA
uid48803	0.212499	0.1842	0.2174	0.2143	NA
uid167261	0.212518	0.1585	0.2059	0.2615	NA
uid62903	0.212571	0.1250	0.1607	0.2679	NA
uid176129	0.212730	0.1017	0.1333	0.1702	NA
uid176707	0.212739	0.1290	0.1765	0.2245	NA
uid66551	0.213235	0.1200	0.1481	0.2000	NA
uid58823	0.213253	0.1569	0.1842	0.1707	NA
uid184406	0.213361	0.1538	0.2456	0.2361	NA
uid169620	0.213396	0.0526	0.0714	0.2241	0.5000
uid65269	0.213600	0.1290	0.1200	0.2449	NA
uid57873	0.213688	0.0641	0.0862	0.2333	0.5000
uid42499	0.214042	0.1290	0.2000	0.2273	NA
uid184819	0.214247	0.1494	0.2258	0.2000	0.5000
uid51637	0.214339	0.1132	0.2619	0.2500	NA
uid74437	0.215191	0.1463	0.2162	0.1912	NA
uid195930	0.215344	0.0755	0.1395	0.1163	NA
uid51535	0.215406	0.1600	0.1944	0.2558	0.5000
uid57877	0.215457	0.1321	0.2821	0.2558	NA
uid59189	0.215589	0.1744	0.2361	0.2329	NA
uid68105	0.216608	0.1579	0.2619	0.2375	NA
uid40863	0.216814	0.1579	0.1897	0.2131	NA
uid58561	0.216872	0.1408	0.2222	0.2000	NA
uid190182	0.217139	0.1392	0.1774	0.2206	NA
uid67321	0.217216	0.0882	0.1111	0.1667	NA
uid63623	0.217223	0.1000	0.2222	0.2444	0.5000
uid51607	0.217246	NA	NA	NA	NA
uid52695	0.217902	0.1250	0.1897	0.2034	0.5000
uid58469	0.217918	0.1429	0.2292	0.1633	0.5000
uid45857	0.217943	0.1296	0.1892	0.1842	NA
uid58785	0.218031	0.0690	0.1778	0.1636	NA
uid46245	0.218286	0.1593	0.2637	0.2619	NA
uid58827	0.218515	0.0702	0.1750	0.1250	NA
uid72619	0.218884	NA	NA	NA	NA
uid176130	0.218960	0.1017	0.1667	0.1600	NA
uid57769	0.218973	0.1250	0.1692	0.1549	NA
uid54919	0.219021	0.1966	0.2333	0.2245	NA
uid61571	0.219144	0.1163	0.1429	0.1690	NA
uid58035	0.219294	0.1136	0.0769	0.2069	NA
uid70729	0.219302	0.1458	0.1176	0.1667	0.5000
uid58903	0.219303	0.0476	0.1346	0.1429	NA
uid81199	0.219399	0.1562	0.2115	0.1569	NA
uid58407	0.219496	0.1224	0.2500	0.2250	NA
uid201033	0.219530	0.1039	0.2424	0.2609	0.5000
uid58435	0.219650	0.1733	0.2188	0.2879	0.6667
uid171337	0.219710	0.1444	0.2025	0.2125	NA
uid42887	0.219766	0.1429	0.2540	0.1912	0.5000
uid43501	0.219811	0.1515	0.2073	0.2099	NA
uid57719	0.219876	0.2222	0.2674	0.2658	0.6000
uid58847	0.219891	0.1667	0.1250	0.2222	0.5000
uid59107	0.219918	0.1348	0.1538	0.1795	0.5000
uid58181	0.220004	0.1609	0.3014	0.2625	NA
uid72475	0.220014	0.2222	0.2674	0.2436	0.6000
uid66207	0.220085	0.1447	0.2419	0.2308	0.5000
uid162019	0.220515	0.1633	0.1852	0.1977	0.5000
uid74439	0.220789	0.1461	0.2439	0.2235	NA
uid58741	0.220814	0.1633	0.1111	0.1842	0.5000
uid61623	0.221458	0.0976	0.1594	0.1600	NA
uid58947	0.221694	0.0870	0.0938	0.1944	0.5000
uid58807	0.221778	0.1648	0.2436	0.2963	0.5000
uid12377	0.221888	0.0000	0.2500	0.0000	NA
uid196597	0.221897	0.1290	0.1875	0.1364	0.5000
uid184863	0.222026	0.2233	0.2887	0.2500	NA
uid58673	0.222145	0.1531	0.1724	0.2093	0.5000
uid171377	0.222391	0.1139	0.2031	0.2239	0.5000
uid58767	0.222512	0.1190	0.0690	0.1333	0.5000
uid50305	0.222654	0.1327	0.1758	0.1625	0.5000
uid46845	0.222834	0.1591	0.2162	0.2130	NA
uid60167	0.223655	0.1071	0.1944	0.2250	NA
uid190185	0.224718	0.1892	0.2329	0.2154	0.5000
uid57879	0.225674	0.1553	0.2069	0.1905	0.5000
uid57893	0.225911	0.1939	0.2273	0.2529	0.3333
uid167315	0.226033	0.1624	0.2475	0.2404	0.5000
uid157911	0.226400	0.1370	0.2687	0.2090	0.5000
uid67359	0.226433	0.1071	0.2128	0.1860	NA
uid184864	0.227306	0.1375	0.2025	0.1452	0.5000
uid57715	0.228021	0.1714	0.2644	0.2184	0.3333
uid59193	0.228305	0.1325	0.2576	0.1846	0.5000
uid58023	0.229100	0.0513	0.1594	0.1212	0.5000
uid177925	0.230547	0.1263	0.1707	0.1750	NA
uid49857	0.231606	0.0588	0.1333	0.0727	0.5000
uid68249	0.233650	0.0795	0.1923	0.1486	0.3333
uid171259	0.236370	0.0889	0.1707	0.2162	0.5000
uid58815	0.236708	0.1591	0.2500	0.2344	NA
uid170731	0.236731	0.1316	0.2500	0.2059	0.5000
uid197195	0.238089	0.1333	0.2368	0.2927	0.5000
uid47313	0.239572	0.0843	0.1622	0.1486	0.5000
uid63665	0.239951	0.0714	0.2105	0.1750	0.5000
uid61897	0.240441	0.0513	0.1667	0.1389	0.5000
uid59311	0.245615	0.0690	0.1786	0.1379	0.5000
uid202216	0.249391	0.1318	0.1478	0.1927	0.3333
uid157331	0.255708	0.1163	0.1204	0.1455	0.5000
uid78143	0.257795	0.0838	0.1250	0.1800	0.4286
uid57583	0.259188	0.0662	0.1377	0.1397	0.4286
uid193703	0.259703	0.1174	0.1458	0.1398	0.4444
uid58625	0.260137	0.1118	0.1357	0.1857	0.4444
uid59253	0.261238	0.0893	0.1382	0.1678	0.3000
uid203361	0.261485	0.0492	0.0556	0.0926	0.5000
uid205052	0.261912	0.1087	0.1558	0.1154	0.4286
uid59215	0.261918	0.0991	0.1739	0.1619	0.4783
uid162053	0.262439	0.1087	0.1558	0.1154	0.4286
uid58419	0.262573	0.1068	0.1602	0.1675	0.4706
uid52599	0.262611	0.0960	0.1392	0.1543	0.5000
uid58367	0.263504	0.1530	0.1925	0.2389	0.4286
uid58695	0.263651	0.1386	0.1807	0.1925	0.4000
uid68449	0.263734	0.0900	0.1630	0.1551	0.4667
uid202217	0.264108	0.1233	0.1481	0.1905	0.3571
uid58205	0.264462	0.0957	0.1772	0.1071	0.4286
uid158863	0.264475	0.0994	0.1392	0.1463	0.4286
uid59545	0.264850	0.1043	0.1447	0.1800	0.5000
uid67365	0.264888	0.1020	0.1588	0.1674	0.3636
uid61589	0.265215	0.1111	0.1441	0.1597	0.3750
uid162179	0.265238	0.1329	0.1830	0.1970	0.5000
uid66607	0.265327	0.0840	0.1343	0.1535	0.4583
uid62695	0.265493	0.1029	0.1411	0.1506	0.5000
uid167988	0.265648	0.0988	0.1438	0.1757	0.5000
uid59883	0.265695	0.1037	0.1494	0.1800	0.5000
uid162029	0.265747	0.0635	0.1538	0.2222	NA
uid65781	0.265950	0.0990	0.1319	0.1905	0.3571
uid193770	0.266056	0.0904	0.1366	0.1605	0.4286
uid46257	0.266096	0.1272	0.1557	0.1767	0.4091
uid58397	0.266157	0.1270	0.1545	0.1613	0.4211
uid57709	0.266190	0.0667	0.1538	0.1447	0.3333
uid49695	0.266210	0.1135	0.1711	0.1600	0.4000
uid58039	0.266217	0.0860	0.1410	0.1059	0.4286
uid58059	0.266269	0.1010	0.1548	0.1149	0.4286
uid162333	0.266287	0.1492	0.1581	0.1919	0.4375
uid197180	0.266385	0.0968	0.1667	0.1667	0.3333
uid193702	0.266385	0.1056	0.1524	0.1588	0.5000
uid59205	0.266451	0.0820	0.1471	0.1726	0.5000
uid87065	0.266540	0.0427	0.1078	0.1402	0.4000
uid58747	0.266560	0.1027	0.1888	0.1837	0.5000
uid158869	0.266566	0.0818	0.1310	0.1656	0.5000
uid82367	0.266634	0.0833	0.1600	0.2222	0.5000
uid173371	0.266695	0.0806	0.1961	0.1667	0.5000
uid58977	0.266741	0.0690	0.1176	0.1471	0.3750
uid49131	0.266809	0.1027	0.1412	0.1479	0.5000
uid68447	0.266907	0.0645	0.1101	0.1351	0.4000
uid201428	0.267018	0.0427	0.1058	0.1402	0.4000
uid57585	0.267132	0.0500	0.0935	0.1308	0.4000
uid158861	0.267231	0.0882	0.1218	0.1350	0.5000
uid185759	0.267413	0.0674	0.1519	0.1467	0.3333
uid176920	0.267467	0.0504	0.0943	0.1321	0.4000
uid168321	0.267524	0.0854	0.1104	0.1479	0.4375
uid58677	0.267524	0.0983	0.1656	0.1698	0.4286
uid85495	0.267567	0.0667	0.1500	0.1447	0.3333
uid158871	0.267577	0.0892	0.1259	0.1589	0.5000
uid87051	0.267622	0.0427	0.1058	0.1402	0.4000
uid87069	0.267637	0.0427	0.1058	0.1402	0.4000
uid62461	0.267648	0.0758	0.1698	0.2222	NA
uid87067	0.267660	0.0427	0.1078	0.1402	0.4000
uid57939	0.267724	0.0751	0.1350	0.1366	0.5000
uid159865	0.267730	0.0983	0.1613	0.1582	0.4286
uid159543	0.267845	0.0450	0.1134	0.1400	0.4000
uid62693	0.267879	0.0889	0.1394	0.1345	0.5000
uid177930	0.267964	0.1077	0.1441	0.1345	0.4167
uid47323	0.268103	0.0852	0.1327	0.1398	0.4500
uid59065	0.268157	0.1143	0.1615	0.1713	0.4000
uid58887	0.268438	0.0649	0.1311	0.1311	0.5000
uid157907	0.268532	0.1166	0.1342	0.1757	0.3571
uid60163	0.268535	0.0957	0.1420	0.1387	0.5000
uid57711	0.268537	0.0649	0.1311	0.1311	0.5000
uid61577	0.268559	0.1131	0.2120	0.1845	0.5000
uid89391	0.268709	0.1424	0.1877	0.1977	0.4286
uid162027	0.268822	0.0476	0.1528	0.1594	0.3333
uid58833	0.268936	0.0893	0.1355	0.1321	0.5000
uid42615	0.269049	0.1638	0.1962	0.2031	0.4231
uid173372	0.269232	0.0741	0.1642	0.1642	0.4000
uid57729	0.269276	0.1053	0.1250	0.1358	0.5000
uid184818	0.269289	0.0807	0.1631	0.1314	0.4667
uid58559	0.269355	0.1013	0.1529	0.1562	0.4286
uid81629	0.269471	0.0714	0.1173	0.1732	0.3333
uid58659	0.269490	0.1250	0.1746	0.1752	0.4091
uid65087	0.269503	0.1593	0.2029	0.2068	0.3889
uid58655	0.269572	0.0957	0.1684	0.1602	0.4375
uid184824	0.269771	0.0602	0.1429	0.1286	0.5000
uid195908	0.269791	0.0991	0.1892	0.1739	0.4167
uid57693	0.269858	0.0996	0.1489	0.1584	0.3889
uid162087	0.269883	0.1134	0.1341	0.1375	0.5000
uid58077	0.269918	0.0476	0.1948	0.1519	0.5000
uid202924	0.269941	0.0849	0.1795	0.1649	0.4375
uid58565	0.269942	0.1285	0.1557	0.1760	0.4138
uid197184	0.270005	0.1079	0.1405	0.1250	0.5000
uid61569	0.270092	0.0909	0.1628	0.1310	0.5000
uid51377	0.270122	0.0976	0.1364	0.1359	0.5000
uid59047	0.270128	0.1091	0.1765	0.1673	0.4286
uid162513	0.270145	0.0795	0.1302	0.1620	0.5000
uid43465	0.270147	0.1315	0.1619	0.1808	0.5000
uid57705	0.270186	0.0870	0.1382	0.1897	0.4286
uid176921	0.270237	0.0874	0.1637	0.1585	0.5000
uid77129	0.270259	0.1033	0.1442	0.1610	0.4737
uid67367	0.270344	0.1264	0.1883	0.1840	0.4286
uid59011	0.270363	0.0533	0.1333	0.1452	0.5000
uid58513	0.270452	0.0833	0.1168	0.1385	0.4545
uid46663	0.270548	0.1236	0.1762	0.1855	0.4118
uid55487	0.270589	0.0828	0.1460	0.1094	0.5000
uid58949	0.270621	0.0659	0.1118	0.1565	0.5000
uid51695	0.270738	0.1134	0.1266	0.1463	0.5000
uid177081	0.270742	0.0797	0.1452	0.1250	0.4286
uid42501	0.270891	0.1214	0.1346	0.1587	0.4348
uid197178	0.271065	0.0588	0.1064	0.1579	0.5000
uid162335	0.271074	0.0764	0.1288	0.1393	0.5000
uid57707	0.271123	0.0952	0.1739	0.1642	0.4000
uid158867	0.271157	0.0862	0.1329	0.1618	0.5000
uid162001	0.271198	0.0938	0.1786	0.1266	0.2500
uid62207	0.271255	0.1070	0.1124	0.1394	0.5000
uid57723	0.271261	0.0837	0.1737	0.1606	0.4375
uid87003	0.271270	0.1122	0.1250	0.1446	0.5000
uid58501	0.271297	0.0974	0.1800	0.1736	0.4545
uid161943	0.271353	0.1085	0.1392	0.1737	0.2000
uid184826	0.271376	0.1510	0.2007	0.1760	0.4000
uid65091	0.271396	0.0968	0.1273	0.1287	0.5000
uid163693	0.271433	0.0914	0.1329	0.1506	0.5000
uid183004	0.271491	0.0901	0.1649	0.1667	0.4667
uid197177	0.271498	0.0982	0.0714	0.1170	0.3750
uid59357	0.271593	0.0904	0.1350	0.1628	0.5000
uid58683	0.271606	0.0993	0.1343	0.1667	0.3529
uid59359	0.271613	0.0904	0.1350	0.1628	0.5000
uid158865	0.271637	0.0904	0.1420	0.1628	0.5000
uid181997	0.271656	0.1031	0.1481	0.1500	0.5000
uid58911	0.271754	0.0977	0.1321	0.1579	0.5000
uid173370	0.271799	0.0694	0.1475	0.1475	0.4000
uid61625	0.271818	0.1406	0.1844	0.1834	0.4000
uid158173	0.271856	0.1000	0.1497	0.1572	0.5000
uid201038	0.271937	0.1396	0.1549	0.1690	0.4091
uid43467	0.271954	0.1447	0.1881	0.1938	0.4722
uid68707	0.271987	0.0849	0.1000	0.1036	0.4091
uid59225	0.272119	0.0759	0.1221	0.1473	0.5000
uid57703	0.272121	0.0996	0.1390	0.1545	0.4000
uid59077	0.272161	0.1577	0.1958	0.1920	0.4062
uid62959	0.272215	0.0604	0.0725	0.0970	0.5000
uid163691	0.272222	0.0857	0.1304	0.1588	0.5000
uid42777	0.272247	0.0972	0.1642	0.1641	0.4375
uid58149	0.272305	0.1338	0.1742	0.1739	0.4138
uid197160	0.272377	0.0890	0.1203	0.1746	0.5000
uid162045	0.272383	0.0833	0.1550	0.1066	0.5000
uid57961	0.272386	0.0746	0.1382	0.1897	0.4286
uid167487	0.272448	0.1267	0.1624	0.1765	0.4545
uid202219	0.272655	0.1054	0.1369	0.1364	0.4545
uid43091	0.272660	0.1093	0.1628	0.1905	0.4375
uid58935	0.272711	0.0930	0.1768	0.1692	0.4375
uid43211	0.272797	0.0780	0.1353	0.1220	0.5000
uid58125	0.272810	0.0769	0.1550	0.1129	0.4375
uid58793	0.272850	0.0544	0.1102	0.1200	0.5000
uid58067	0.272885	0.0988	0.1897	0.1762	0.3750
uid58951	0.272889	0.1407	0.1517	0.1781	0.3500
uid71231	0.272977	0.0775	0.1417	0.1280	0.4375
uid57881	0.273034	0.1053	0.1344	0.1302	0.4167
uid161241	0.273038	0.0709	0.1520	0.1210	0.4375
uid161957	0.273049	0.1053	0.1344	0.1302	0.4167
uid45895	0.273097	0.1164	0.1386	0.1577	0.4348
uid174511	0.273113	0.1259	0.1784	0.1772	0.4091
uid162165	0.273122	0.0915	0.1654	0.1280	0.4286
uid58109	0.273124	0.1194	0.1798	0.1667	0.4167
uid48821	0.273140	0.0958	0.1373	0.1429	0.3750
uid51367	0.273176	0.1064	0.1591	0.1429	0.5000
uid197182	0.273221	0.1143	0.1615	0.1679	0.4000
uid173373	0.273234	0.0658	0.1475	0.1311	0.4000
uid58061	0.273263	0.0723	0.1389	0.1600	0.3333
uid59429	0.273301	0.0672	0.1368	0.1186	0.4375
uid168323	0.273340	0.1045	0.1535	0.1434	0.4643
uid58791	0.273365	0.0544	0.1085	0.1200	0.5000
uid172734	0.273486	0.0417	0.1351	0.1282	0.5000
uid164001	0.273521	0.1116	0.1572	0.1659	0.3889
uid68055	0.273610	0.1463	0.1758	0.1778	0.4167
uid47087	0.273670	0.0769	0.1408	0.1053	0.5000
uid58649	0.273728	0.0886	0.1480	0.1340	0.4706
uid48819	0.273732	0.0806	0.1198	0.1359	0.4375
uid59071	0.273752	0.0777	0.1737	0.1344	0.3600
uid60583	0.273777	0.0946	0.1103	0.1269	0.4545
uid175574	0.273795	0.0796	0.1373	0.1250	0.2500
uid57581	0.273822	0.0507	0.1393	0.0992	0.4375
uid161999	0.273832	0.0870	0.1707	0.1447	0.2500
uid159867	0.273850	0.0857	0.1475	0.1057	0.4286
uid161197	0.273857	0.0769	0.1508	0.1270	0.4375
uid51489	0.273863	0.1164	0.1385	0.1500	0.4000
uid162059	0.273892	0.1051	0.1770	0.1822	0.4583
uid89375	0.273984	0.0893	0.1212	0.1020	0.4000
uid68691	0.274022	0.0400	0.1364	0.1389	0.5000
uid58653	0.274026	0.0764	0.1484	0.1094	0.4167
uid174812	0.274054	0.1170	0.1203	0.1660	0.4091
uid57993	0.274080	0.0652	0.1585	0.1154	0.2500
uid66297	0.274081	0.1325	0.1590	0.1502	0.4400
uid175523	0.274122	0.1130	0.1532	0.1733	0.3889
uid58899	0.274157	0.1198	0.1489	0.1364	0.4118
uid161941	0.274165	0.1038	0.1350	0.1710	0.2000
uid66601	0.274278	0.0720	0.1314	0.1525	0.5000
uid59281	0.274288	0.1135	0.1518	0.1866	0.3125
uid168665	0.274293	0.0390	0.1077	0.1370	0.5000
uid59053	0.274299	0.0936	0.1513	0.1452	0.4444
uid59291	0.274303	0.0700	0.1105	0.1364	0.4000
uid158169	0.274319	0.1333	0.1789	0.2000	0.4348
uid46219	0.274374	0.0800	0.1000	0.1226	0.4545
uid59095	0.274379	0.0690	0.0945	0.1250	0.3333
uid57759	0.274396	0.1140	0.1591	0.1824	0.4667
uid43725	0.274442	0.1168	0.1742	0.1933	0.4348
uid189029	0.274456	0.1096	0.1416	0.1836	0.3125
uid59325	0.274518	0.0897	0.1538	0.1892	0.4000
uid40845	0.274601	0.0949	0.1358	0.1445	0.4400
uid58065	0.274622	0.1063	0.1236	0.1330	0.4167
uid57925	0.274623	0.0769	0.1172	0.1353	0.4286
uid46679	0.274628	0.0685	0.1212	0.1507	0.3750
uid66603	0.274634	0.1045	0.1157	0.1552	0.4118
uid196849	0.274678	0.1331	0.1786	0.1853	0.4167
uid57695	0.274697	0.1078	0.1467	0.1896	0.3125
uid72627	0.274697	0.1250	0.1632	0.1791	0.4286
uid159993	0.274714	0.0783	0.1532	0.1754	0.5000
uid58101	0.274730	0.1259	0.2016	0.1926	0.5000
uid58781	0.274762	0.1057	0.1422	0.1836	0.3125
uid159879	0.274763	0.0696	0.1441	0.1593	0.5000
uid159881	0.274763	0.0696	0.1441	0.1593	0.5000
uid86889	0.274774	0.1130	0.1448	0.1866	0.3125
uid176501	0.274807	0.0993	0.1646	0.1750	0.4583
uid89387	0.274854	0.1138	0.1616	0.1787	0.3889
uid58983	0.274880	0.1292	0.1632	0.1765	0.4375
uid59069	0.274909	0.1159	0.1460	0.1878	0.3125
uid170532	0.274919	0.1149	0.1416	0.1878	0.3125
uid203790	0.274933	0.1149	0.1416	0.1878	0.3125
uid67501	0.274961	0.1032	0.1532	0.1292	0.4286
uid57971	0.274969	0.0714	0.1441	0.1504	0.5000
uid172628	0.274989	0.0667	0.1500	0.1053	0.2500
uid196798	0.274998	0.0598	0.1339	0.1504	0.5000
uid58311	0.275021	0.0680	0.1136	0.1231	0.5000
uid49489	0.275058	0.1179	0.1641	0.1618	0.5000
uid59349	0.275068	0.0721	0.1402	0.1622	0.5000
uid162177	0.275116	0.0945	0.1708	0.1792	0.4583
uid197217	0.275132	0.1327	0.1718	0.1913	0.4231
uid89385	0.275146	0.1025	0.1511	0.1707	0.3889
uid68143	0.275152	0.1103	0.1339	0.1411	0.3889
uid48643	0.275159	0.0950	0.1069	0.1149	0.3750
uid182929	0.275162	0.1322	0.1783	0.1975	0.4737
uid184832	0.275170	0.0940	0.1339	0.1857	0.3333
uid58853	0.275233	0.1149	0.1416	0.1878	0.3125
uid49331	0.275253	0.0895	0.1401	0.1667	0.4000
uid185758	0.275262	0.1149	0.1429	0.1878	0.3125
uid168322	0.275286	0.1051	0.1423	0.1626	0.3500
uid40839	0.275290	0.1346	0.1843	0.1973	0.4286
uid58599	0.275297	0.1211	0.1768	0.1592	0.3810
uid58993	0.275327	0.0971	0.1250	0.1451	0.4444
uid197218	0.275330	0.1087	0.1318	0.1805	0.3125
uid167994	0.275334	0.1179	0.1616	0.1818	0.3889
uid184829	0.275356	0.1064	0.1429	0.1848	0.3125
uid57777	0.275381	0.1111	0.1384	0.1848	0.3125
uid161919	0.275446	0.0727	0.1301	0.1111	0.4737
uid53543	0.275482	0.0732	0.1299	0.1286	0.5000
uid41169	0.275483	0.0777	0.1279	0.1214	0.4400
uid59409	0.275493	0.1222	0.1640	0.1289	0.3750
uid184828	0.275566	0.1000	0.1416	0.1907	0.3333
uid196793	0.275572	0.0598	0.1339	0.1504	0.5000
uid83619	0.275575	0.1159	0.1416	0.1878	0.3125
uid58417	0.275578	0.1149	0.1372	0.1878	0.3125
uid179383	0.275592	0.1373	0.1931	0.1892	0.5000
uid193763	0.275662	0.1048	0.1318	0.1765	0.3125
uid43209	0.275663	0.1013	0.1304	0.1810	0.5000
uid48071	0.275668	0.1074	0.1701	0.1777	0.4583
uid61633	0.275680	0.0614	0.1441	0.1504	0.5000
uid184830	0.275705	0.1097	0.1391	0.1907	0.3333
uid179069	0.275714	0.0941	0.1545	0.1762	0.4615
uid57785	0.275730	0.0684	0.1182	0.1565	0.5000
uid198524	0.275741	0.1055	0.1789	0.1796	0.4615
uid80745	0.275757	0.1119	0.1867	0.1878	0.4583
uid58511	0.275773	0.0966	0.1244	0.1487	0.4444
uid83157	0.275835	0.1103	0.1393	0.1293	0.5000
uid172630	0.275861	0.0870	0.1707	0.1299	0.2500
uid159863	0.275871	0.0721	0.1402	0.1622	0.5000
uid170533	0.275916	0.1164	0.1176	0.1611	0.4118
uid57699	0.275952	0.1155	0.1454	0.1757	0.3889
uid202218	0.275953	0.1121	0.1349	0.1850	0.3125
uid43093	0.275954	0.0884	0.1439	0.1471	0.4167
uid172629	0.275969	0.0870	0.1707	0.1169	0.2500
uid66779	0.275975	0.1023	0.1449	0.1655	0.4444
uid60859	0.275997	0.0395	0.1324	0.1528	0.5000
uid86651	0.276003	0.1100	0.1536	0.1777	0.4167
uid57783	0.276019	0.0650	0.1250	0.1389	0.5000
uid172626	0.276031	0.0870	0.1707	0.1299	0.2500
uid172627	0.276040	0.0870	0.1707	0.1169	0.2500
uid196777	0.276049	0.0598	0.1250	0.1565	0.5000
uid172624	0.276050	0.0870	0.1707	0.1169	0.2500
uid196794	0.276084	0.0598	0.1339	0.1504	0.5000
uid196795	0.276087	0.0598	0.1339	0.1504	0.5000
uid172625	0.276092	0.0870	0.1707	0.1169	0.2500
uid198643	0.276101	0.0609	0.1429	0.1504	0.5000
uid198644	0.276101	0.0609	0.1429	0.1504	0.5000
uid196790	0.276104	0.0598	0.1339	0.1504	0.5000
uid196792	0.276106	0.0598	0.1339	0.1504	0.5000
uid175575	0.276106	0.0690	0.1389	0.1389	0.5000
uid196789	0.276107	0.0598	0.1339	0.1504	0.5000
uid196796	0.276120	0.0598	0.1339	0.1504	0.5000
uid196791	0.276120	0.0598	0.1339	0.1504	0.5000
uid196788	0.276120	0.0598	0.1339	0.1504	0.5000
uid196799	0.276120	0.0598	0.1339	0.1504	0.5000
uid196787	0.276120	0.0598	0.1339	0.1504	0.5000
uid54947	0.276144	0.1149	0.1429	0.1896	0.3125
uid196784	0.276147	0.0598	0.1339	0.1504	0.5000
uid58773	0.276153	0.0465	0.1562	0.1714	0.5000
uid196797	0.276159	0.0598	0.1339	0.1504	0.5000
uid196785	0.276166	0.0598	0.1339	0.1504	0.5000
uid174334	0.276170	0.1255	0.1803	0.1617	0.4286
uid196782	0.276171	0.0678	0.1339	0.1593	0.5000
uid57637	0.276181	0.0690	0.1429	0.1681	0.5000
uid58523	0.276188	0.1265	0.1607	0.1549	0.4000
uid161997	0.276197	0.1181	0.1416	0.1878	0.3125
uid175571	0.276197	0.0636	0.1287	0.1456	0.5000
uid162137	0.276198	0.1232	0.1867	0.1901	0.4583
uid62905	0.276217	0.1111	0.1523	0.1408	0.3889
uid57775	0.276242	0.1036	0.1268	0.1750	0.3571
uid197154	0.276249	0.0602	0.1216	0.1449	0.5000
uid175578	0.276266	0.0789	0.1321	0.1333	0.5000
uid202426	0.276270	0.1066	0.1480	0.1667	0.3889
uid196800	0.276275	0.0598	0.1339	0.1504	0.5000
uid58333	0.276295	0.0678	0.1316	0.1624	0.5000
uid81777	0.276300	0.1187	0.1463	0.1641	0.5000
uid59351	0.276317	0.0708	0.1376	0.1593	0.5000
uid59079	0.276348	0.0920	0.1366	0.1378	0.4091
uid70731	0.276355	0.1144	0.1498	0.1857	0.3125
uid57803	0.276367	0.1173	0.1538	0.1835	0.4091
uid196774	0.276396	0.0678	0.1339	0.1593	0.5000
uid172631	0.276396	0.0870	0.1687	0.1169	0.2500
uid51721	0.276417	0.0925	0.1350	0.1645	0.4211
uid162183	0.276442	0.1159	0.1429	0.1907	0.3125
uid196783	0.276444	0.0598	0.1339	0.1504	0.5000
uid183002	0.276501	0.1406	0.1899	0.1954	0.4815
uid161353	0.276504	0.0603	0.1364	0.1532	0.5000
uid178352	0.276510	0.1149	0.1146	0.1622	0.4444
uid161377	0.276510	0.0603	0.1364	0.1532	0.5000
uid61635	0.276514	0.0614	0.1351	0.1504	0.5000
uid161409	0.276520	0.0603	0.1364	0.1532	0.5000
uid59221	0.276529	0.1329	0.1716	0.1561	0.5000
uid196770	0.276547	0.0776	0.1364	0.1681	0.5000
uid196769	0.276547	0.0776	0.1364	0.1681	0.5000
uid196775	0.276564	0.0684	0.1339	0.1565	0.5000
uid41403	0.276568	0.0926	0.1498	0.1574	0.4000
uid68839	0.276579	0.1106	0.1472	0.1907	0.3125
uid196779	0.276585	0.0678	0.1339	0.1593	0.5000
uid196776	0.276593	0.0598	0.1250	0.1565	0.5000
uid68843	0.276614	0.0536	0.1308	0.1376	0.5000
uid196771	0.276618	0.0776	0.1364	0.1681	0.5000
uid80735	0.276632	0.1168	0.1765	0.1860	0.4583
uid196778	0.276658	0.0598	0.1339	0.1565	0.5000
uid161369	0.276662	0.0619	0.1389	0.1532	0.5000
uid172733	0.276672	0.0714	0.1714	0.1538	0.5000
uid196786	0.276690	0.0598	0.1339	0.1504	0.5000
uid58969	0.276695	0.1107	0.1573	0.1538	0.4286
uid196781	0.276696	0.0593	0.1339	0.1532	0.5000
uid196780	0.276696	0.0593	0.1339	0.1532	0.5000
uid196772	0.276698	0.0598	0.1339	0.1565	0.5000
uid161403	0.276705	0.0541	0.1226	0.1468	0.5000
uid196773	0.276794	0.0678	0.1339	0.1593	0.5000
uid57767	0.276814	0.1556	0.1867	0.1928	0.5000
uid68451	0.276826	0.1043	0.1310	0.1014	0.5000
uid172736	0.276844	0.0455	0.1471	0.1389	0.5000
uid58167	0.276849	0.1600	0.1634	0.2260	0.5000
uid193657	0.276855	0.1626	0.2096	0.2103	0.4615
uid62099	0.276857	0.0610	0.1233	0.1471	0.5000
uid171830	0.276895	0.1498	0.2082	0.1923	0.4231
uid50565	0.276897	0.1475	0.2082	0.1901	0.4231
uid61619	0.276900	0.0694	0.1385	0.1389	0.3750
uid80733	0.276964	0.1131	0.1826	0.1918	0.4545
uid58287	0.276965	0.1150	0.1587	0.1636	0.3889
uid50609	0.276972	0.0847	0.1257	0.1579	0.3333
uid197162	0.276975	0.0887	0.1022	0.1500	0.4000
uid197176	0.277014	0.0763	0.1200	0.1475	0.4545
uid175576	0.277026	0.0708	0.1402	0.1321	0.5000
uid158369	0.277047	0.0913	0.1300	0.1551	0.4286
uid66777	0.277095	0.1144	0.1283	0.1579	0.4211
uid158689	0.277114	0.1480	0.2069	0.1908	0.4231
uid175572	0.277183	0.0789	0.1429	0.1321	0.5000
uid175573	0.277229	0.0696	0.1376	0.1284	0.5000
uid162063	0.277231	0.0702	0.1389	0.1389	0.5000
uid183003	0.277238	0.0759	0.1301	0.1731	0.5000
uid172735	0.277263	0.0444	0.1714	0.1538	0.5000
uid58509	0.277274	0.0870	0.1250	0.1413	0.4615
uid89395	0.277298	0.1094	0.1915	0.1704	0.4545
uid197157	0.277340	0.0612	0.1154	0.1081	0.4706
uid59411	0.277371	0.1048	0.1486	0.1323	0.4118
uid82365	0.277375	0.0923	0.1365	0.1315	0.4091
uid57739	0.277385	0.1486	0.1767	0.1980	0.4333
uid175255	0.277390	0.1036	0.1398	0.1648	0.3571
uid61639	0.277404	0.0798	0.1552	0.1369	0.4375
uid58857	0.277442	0.1045	0.1240	0.1638	0.5000
uid41885	0.277460	0.1264	0.1720	0.1860	0.3810
uid197183	0.277466	0.1127	0.1587	0.1459	0.4762
uid48999	0.277471	0.1273	0.1706	0.1807	0.4333
uid57809	0.277552	0.0783	0.1545	0.1651	0.5000
uid57963	0.277557	0.0840	0.1250	0.1284	0.5000
uid183109	0.277560	0.1395	0.1731	0.1939	0.5000
uid57829	0.277574	0.0756	0.1545	0.1651	0.5000
uid47083	0.277595	0.0894	0.1357	0.1382	0.4737
uid67407	0.277617	0.1203	0.1789	0.1393	0.4706
uid159529	0.277636	0.0783	0.1604	0.1619	0.5000
uid52609	0.277657	0.1451	0.1901	0.1707	0.4400
uid77027	0.277680	0.1303	0.1855	0.1873	0.4286
uid167484	0.277681	0.0625	0.1376	0.1593	0.5000
uid41935	0.277695	0.1151	0.1585	0.1512	0.4500
uid59085	0.277700	0.0926	0.1283	0.1493	0.3750
uid189026	0.277704	0.0796	0.1429	0.1429	0.5000
uid161361	0.277708	0.0789	0.1389	0.1560	0.5000
uid57997	0.277783	0.0769	0.1607	0.1651	0.5000
uid203791	0.277803	0.1616	0.1941	0.1970	0.4211
uid193712	0.277869	0.0714	0.1376	0.1593	0.5000
uid193713	0.277879	0.0714	0.1376	0.1593	0.5000
uid179070	0.277890	0.0667	0.1316	0.1339	0.5000
uid53037	0.277896	0.0741	0.1435	0.1156	0.3889
uid161995	0.277898	0.0625	0.1376	0.1593	0.5000
uid61611	0.277902	0.1111	0.1282	0.1284	0.5000
uid57905	0.277912	0.1139	0.1320	0.1284	0.5000
uid167483	0.277912	0.0625	0.1376	0.1593	0.5000
uid159845	0.277918	0.0667	0.1339	0.1339	0.5000
uid49535	0.277921	0.1151	0.1600	0.1583	0.5000
uid175577	0.277936	0.0714	0.1359	0.1238	0.5000
uid62939	0.277962	0.1010	0.1206	0.1596	0.3750
uid62245	0.277971	0.1144	0.1644	0.1705	0.5000
uid68753	0.277980	0.1164	0.1349	0.1336	0.4286
uid167485	0.278004	0.0625	0.1376	0.1593	0.5000
uid47507	0.278016	0.0938	0.1450	0.1364	0.4500
uid193708	0.278024	0.1102	0.1333	0.1296	0.5000
uid62135	0.278042	0.0722	0.1421	0.1091	0.5000
uid58879	0.278045	0.1040	0.1624	0.1207	0.4706
uid177080	0.278101	0.1122	0.1643	0.1756	0.4348
uid58141	0.278108	0.1127	0.1888	0.1780	0.3889
uid59051	0.278143	0.0996	0.1333	0.1471	0.4286
uid43413	0.278182	0.1061	0.1774	0.1477	0.4231
uid57811	0.278185	0.0769	0.1545	0.1651	0.5000
uid58305	0.278195	0.0703	0.1250	0.1250	0.5000
uid163151	0.278200	0.0855	0.1700	0.1250	0.5000
uid183005	0.278215	0.1103	0.1520	0.1525	0.4375
uid58507	0.278230	0.0861	0.1236	0.1436	0.4615
uid172732	0.278270	0.0238	0.1818	0.1463	0.5000
uid42521	0.278431	0.1555	0.1724	0.1960	0.3636
uid62003	0.278435	0.1250	0.1762	0.1487	0.4444
uid77117	0.278438	0.1092	0.1884	0.1742	0.4286
uid88073	0.278457	0.1039	0.1375	0.1354	0.4375
uid73895	0.278478	0.1120	0.1570	0.1455	0.4800
uid197167	0.278479	0.1275	0.1333	0.1111	0.5000
uid66295	0.278525	0.0932	0.1062	0.1495	0.5000
uid182935	0.278539	0.1143	0.1570	0.1463	0.4583
uid197361	0.278551	0.1107	0.1724	0.1845	0.4545
uid183111	0.278563	0.1325	0.2053	0.1986	0.4545
uid162187	0.278584	0.1153	0.1906	0.1742	0.4286
uid58043	0.278610	0.1280	0.1818	0.2166	0.5000
uid89409	0.278633	0.1473	0.1765	0.1875	0.3929
uid63621	0.278660	0.0678	0.1364	0.1364	0.5000
uid175579	0.278660	0.0756	0.1364	0.1455	0.5000
uid193765	0.278675	0.0899	0.1529	0.1447	0.4545
uid46531	0.278676	0.1351	0.1593	0.1741	0.4231
uid82931	0.278759	0.1801	0.2100	0.2140	0.4400
uid159523	0.278762	0.0672	0.1364	0.1364	0.5000
uid159525	0.278770	0.0690	0.1402	0.1284	0.5000
uid188688	0.278783	0.0872	0.1602	0.1404	0.4375
uid182933	0.278798	0.1214	0.1720	0.1879	0.4583
uid159527	0.278816	0.0672	0.1364	0.1351	0.5000
uid162041	0.278888	0.0913	0.1293	0.1300	0.3750
uid59197	0.278892	0.0989	0.1333	0.1333	0.4545
uid58123	0.278932	0.0328	0.1140	0.1111	0.5000
uid197179	0.278933	0.0980	0.1421	0.1522	0.4167
uid65271	0.278949	0.0828	0.0929	0.1194	0.4500
uid58965	0.278965	0.1390	0.1603	0.1725	0.4500
uid189753	0.278966	0.1473	0.1765	0.1853	0.3929
uid57657	0.278984	0.0876	0.1237	0.1550	0.3750
uid68841	0.279000	0.1215	0.1549	0.1546	0.4000
uid159521	0.279037	0.0672	0.1364	0.1351	0.5000
uid81779	0.279038	0.0726	0.1372	0.1216	0.3571
uid59421	0.279230	0.1259	0.1186	0.1381	0.4375
uid88061	0.279265	0.1162	0.1574	0.1572	0.3846
uid197161	0.279340	0.0922	0.1123	0.1685	0.4000
uid162219	0.279342	0.0984	0.1588	0.1438	0.4545
uid57801	0.279366	0.1288	0.1586	0.1806	0.4375
uid184077	0.279519	0.0751	0.1145	0.1346	0.3571
uid86913	0.279521	0.1622	0.1954	0.2137	0.4444
uid75107	0.279702	0.1103	0.1186	0.1885	0.4500
uid58897	0.279709	0.1200	0.1449	0.1250	0.5000
uid189953	0.279851	0.0973	0.1179	0.1182	0.4211
uid183114	0.279866	0.1198	0.1529	0.2102	0.4286
uid67253	0.279875	0.1075	0.1622	0.1350	0.4167
uid59341	0.279880	0.1148	0.1435	0.1370	0.4444
uid58491	0.279908	0.1119	0.1395	0.1429	0.4375
uid58203	0.280012	0.1029	0.1625	0.1440	0.4545
uid62225	0.280062	0.0826	0.1275	0.1366	0.4118
uid50555	0.280075	0.1040	0.1453	0.1444	0.4375
uid49049	0.280092	0.1146	0.1404	0.1404	0.3636
uid58901	0.280124	0.0704	0.1520	0.1181	0.4118
uid59033	0.280139	0.0972	0.1443	0.1354	0.4615
uid41997	0.280151	0.1265	0.1284	0.1488	0.4118
uid61403	0.280167	0.1200	0.1325	0.1404	0.4375
uid175256	0.280170	0.0900	0.1164	0.1421	0.3571
uid59169	0.280200	0.1005	0.1232	0.1768	0.3750
uid59423	0.280204	0.1111	0.1289	0.1794	0.3750
uid168257	0.280310	0.0345	0.0857	0.0779	0.4444
uid52547	0.280317	0.1053	0.1631	0.2214	0.4211
uid182931	0.280411	0.0940	0.1364	0.1190	0.5000
uid59025	0.280454	0.1164	0.1642	0.2256	0.4737
uid63633	0.280458	0.1067	0.1416	0.1572	0.4500
uid183007	0.280466	0.0980	0.1471	0.1690	0.4118
uid193714	0.280486	0.0996	0.1378	0.1312	0.4737
uid59013	0.280530	0.1371	0.1875	0.1933	0.4375
uid197201	0.280615	0.1020	0.1243	0.1200	0.3750
uid183112	0.280645	0.1421	0.1875	0.1627	0.4211
uid58465	0.280678	0.1115	0.1429	0.1463	0.4375
uid84301	0.280711	0.0968	0.1514	0.1353	0.5000
uid62789	0.280720	0.0943	0.1602	0.1538	0.3929
uid183339	0.280726	0.1469	0.1847	0.1925	0.4286
uid57641	0.280764	0.1094	0.1667	0.1197	0.4706
uid162167	0.280868	0.0950	0.1453	0.1105	0.5000
uid49485	0.280996	0.1115	0.1566	0.1613	0.4667
uid58323	0.280999	0.0876	0.1091	0.1132	0.5000
uid83125	0.281040	0.1245	0.1514	0.1509	0.4074
uid183110	0.281121	0.0932	0.1409	0.1618	0.4762
uid57737	0.281187	0.0974	0.1534	0.1437	0.4348
uid46251	0.281201	0.1154	0.1197	0.1478	0.5000
uid46661	0.281239	0.0709	0.1306	0.1319	0.4483
uid49483	0.281239	0.1204	0.1367	0.1673	0.4545
uid58399	0.281298	0.0859	0.1525	0.1469	0.3750
uid184820	0.281301	0.1439	0.1660	0.1542	0.3333
uid197155	0.281313	0.1243	0.1474	0.1852	0.4444
uid58463	0.281393	0.1438	0.1504	0.1772	0.4762
uid198526	0.281400	0.0723	0.1381	0.1310	0.4483
uid59019	0.281478	0.1623	0.1818	0.2028	0.4333
uid70727	0.281510	0.0753	0.1205	0.0667	0.3810
uid178948	0.281511	0.0913	0.1296	0.1535	0.4000
uid59005	0.281515	0.1022	0.1368	0.1805	0.3750
uid183113	0.281552	0.1234	0.1486	0.1931	0.4348
uid190882	0.281587	0.1154	0.1197	0.1478	0.5000
uid58413	0.281600	0.0889	0.1500	0.1796	0.5000
uid57697	0.281613	0.0723	0.1111	0.1172	0.3889
uid59137	0.281694	0.1129	0.1481	0.2241	0.4375
uid59293	0.281705	0.0723	0.1111	0.1172	0.3889
uid183008	0.281761	0.0962	0.1290	0.1443	0.4615
uid61581	0.281809	0.0839	0.1406	0.1280	0.5000
uid190183	0.281829	0.0814	0.1364	0.1739	0.5000
uid67369	0.281923	0.1037	0.1261	0.1545	0.3750
uid59041	0.281954	0.0735	0.1198	0.1283	0.3929
uid190184	0.282002	0.0795	0.1484	0.1656	0.5000
uid59099	0.282096	0.0814	0.1558	0.1268	0.4667
uid57691	0.282102	0.0758	0.1573	0.1289	0.5000
uid59195	0.282151	0.0829	0.1685	0.1381	0.4444
uid168180	0.282154	0.0764	0.1338	0.1338	0.5000
uid169879	0.282174	0.0921	0.1356	0.1287	0.5000
uid68291	0.282197	0.0913	0.1444	0.1324	0.5000
uid58319	0.282200	0.0809	0.1261	0.1356	0.5000
uid159675	0.282201	0.0972	0.1517	0.1164	0.5000
uid183485	0.282222	0.0913	0.1460	0.1481	0.5000
uid83605	0.282241	0.0829	0.1711	0.1400	0.5000
uid57763	0.282253	0.0966	0.1429	0.1553	0.5000
uid62947	0.282278	0.1398	0.1650	0.1951	0.4167
uid63629	0.282282	0.1131	0.1687	0.1600	0.4286
uid58033	0.282298	0.0991	0.1485	0.1809	0.4500
uid42393	0.282326	0.0698	0.1401	0.1625	0.5000
uid183338	0.282453	0.1438	0.1748	0.1942	0.4211
uid59055	0.282462	0.1135	0.1845	0.1423	0.4000
uid182928	0.282478	0.0948	0.1376	0.2261	0.4118
uid58621	0.282482	0.1239	0.1133	0.1659	0.3571
uid59435	0.282488	0.1243	0.1728	0.1569	0.5000
uid58005	0.282511	0.0822	0.1739	0.1714	0.3636
uid182930	0.282521	0.1141	0.1547	0.1765	0.4545
uid167260	0.282568	0.1033	0.1593	0.1257	0.5000
uid62273	0.282598	0.0887	0.1467	0.1460	0.4643
uid58489	0.282598	0.1196	0.1451	0.1598	0.4375
uid157909	0.282622	0.0968	0.1356	0.1146	0.5000
uid68317	0.282678	0.1104	0.1127	0.1560	0.3158
uid84299	0.282686	0.0848	0.1598	0.1315	0.5000
uid84297	0.282693	0.0864	0.1559	0.1317	0.5000
uid205422	0.282695	0.0939	0.1368	0.1570	0.4118
uid84303	0.282743	0.0849	0.1694	0.1276	0.5000
uid59113	0.282763	0.1213	0.1773	0.1806	0.3750
uid159659	0.282777	0.0913	0.1444	0.1311	0.5000
uid49531	0.282852	0.1017	0.1104	0.1243	0.4000
uid182932	0.282905	0.1138	0.1742	0.1753	0.5000
uid58477	0.282925	0.0862	0.1474	0.1761	0.5000
uid60837	0.282948	0.0877	0.1096	0.1056	0.4500
uid59219	0.282985	0.0813	0.1285	0.1117	0.4545
uid158165	0.282986	0.1296	0.1786	0.2115	0.4762
uid13791	0.282994	0.1587	0.1789	0.1703	0.4516
uid45927	0.282998	0.1141	0.1429	0.2015	0.4545
uid57773	0.283017	0.0620	0.1316	0.1282	0.5000
uid189748	0.283054	0.0973	0.1237	0.1635	0.4737
uid41925	0.283056	0.0895	0.1435	0.1404	0.4483
uid51369	0.283079	0.1012	0.1373	0.1468	0.4444
uid183341	0.283126	0.0902	0.1583	0.1694	0.4118
uid84305	0.283127	0.0876	0.1585	0.1337	0.5000
uid197171	0.283152	0.0833	0.1077	0.1875	0.5000
uid84295	0.283158	0.0896	0.1648	0.1436	0.5000
uid83607	0.283185	0.0864	0.1559	0.1343	0.5000
uid59027	0.283185	0.1194	0.1920	0.2109	0.4375
uid197175	0.283191	0.0924	0.1441	0.1171	0.5000
uid159669	0.283229	0.0986	0.1543	0.1223	0.5000
uid58195	0.283261	0.1023	0.1841	0.1429	0.4545
uid58285	0.283297	0.0778	0.1180	0.0940	0.4545
uid57659	0.283312	0.0982	0.1250	0.1584	0.4737
uid57651	0.283313	0.0765	0.1317	0.1561	0.4688
uid84309	0.283394	0.0837	0.1530	0.1393	0.5000
uid159875	0.283448	0.1149	0.1452	0.2030	0.4545
uid42011	0.283497	0.1276	0.1467	0.1528	0.4167
uid53509	0.283497	0.1168	0.1878	0.1833	0.4118
uid183337	0.283506	0.0991	0.1584	0.1700	0.4375
uid82341	0.283533	0.0706	0.1172	0.1277	0.4444
uid83609	0.283552	0.0922	0.1600	0.1374	0.5000
uid66331	0.283590	0.0939	0.1304	0.1327	0.4000
uid48131	0.283614	0.0838	0.1462	0.1494	0.4167
uid183115	0.283642	0.1008	0.1417	0.1765	0.3333
uid58325	0.283666	0.1702	0.1779	0.1882	0.4000
uid159673	0.283730	0.0972	0.1492	0.1140	0.5000
uid61729	0.283741	0.1564	0.1969	0.1944	0.4000
uid159667	0.283762	0.1080	0.1585	0.1269	0.5000
uid89381	0.283795	0.1090	0.1573	0.1244	0.5000
uid186842	0.283840	0.0987	0.1280	0.1304	0.5000
uid76945	0.283851	0.0993	0.1307	0.1600	0.4412
uid54205	0.283867	0.0870	0.1525	0.1302	0.4545
uid58537	0.283987	0.0853	0.1513	0.1570	0.5000
uid59143	0.284025	0.1176	0.1694	0.1985	0.4375
uid60855	0.284110	0.0917	0.1409	0.1473	0.4231
uid49533	0.284121	0.0880	0.1277	0.1454	0.5000
uid159671	0.284157	0.0939	0.1444	0.1152	0.5000
uid84317	0.284162	0.0977	0.1559	0.1408	0.5000
uid63397	0.284230	0.0974	0.1138	0.1242	0.4348
uid168182	0.284251	0.1000	0.0909	0.1274	0.5000
uid159677	0.284286	0.0905	0.1461	0.1257	0.5000
uid41735	0.284312	0.1173	0.1718	0.1457	0.4000
uid162175	0.284342	0.0957	0.1437	0.1176	0.5000
uid41425	0.284400	0.0906	0.1186	0.1379	0.4000
uid58223	0.284405	0.0857	0.1323	0.1585	0.4500
uid48829	0.284419	0.0930	0.1535	0.1360	0.4444
uid46255	0.284423	0.1186	0.1453	0.1767	0.4545
uid168258	0.284491	0.0971	0.1529	0.1173	0.5000
uid61179	0.284494	0.0745	0.1353	0.1138	0.3750
uid57687	0.284525	0.1064	0.1446	0.1392	0.3846
uid197164	0.284596	0.0913	0.1359	0.1444	0.4091
uid57639	0.284606	0.1091	0.1805	0.1558	0.4545
uid159873	0.284676	0.1000	0.1277	0.1683	0.4737
uid197169	0.284678	0.0544	0.1163	0.1429	0.4615
uid50585	0.284681	0.1075	0.1639	0.1340	0.5000
uid42115	0.284683	0.0867	0.1484	0.1790	0.5000
uid158059	0.284699	0.1000	0.1277	0.1683	0.4737
uid159835	0.284704	0.1000	0.1277	0.1683	0.4737
uid157913	0.284722	0.1000	0.1277	0.1683	0.4737
uid59187	0.284736	0.0860	0.1013	0.1118	0.4483
uid49957	0.284736	0.0861	0.1471	0.1336	0.3667
uid59777	0.284773	0.1057	0.1130	0.1406	0.4118
uid183340	0.284804	0.1340	0.1444	0.1798	0.4500
uid81197	0.284813	0.0880	0.1553	0.1692	0.4545
uid84311	0.284877	0.0853	0.1694	0.1385	0.5000
uid203333	0.284909	0.0939	0.1289	0.1480	0.4545
uid82951	0.284921	0.0886	0.1353	0.1353	0.4545
uid84313	0.284957	0.0909	0.1693	0.1415	0.5000
uid182934	0.284963	0.1322	0.1466	0.2069	0.4545
uid162031	0.285047	0.0833	0.1277	0.1562	0.3750
uid53251	0.285080	0.0959	0.1475	0.1351	0.3889
uid160233	0.285082	0.0816	0.1333	0.1193	0.3750
uid58867	0.285083	0.0815	0.1264	0.1576	0.4400
uid84217	0.285112	0.1060	0.1872	0.1503	0.4545
uid159537	0.285186	0.0844	0.1400	0.1512	0.4500
uid58179	0.285214	0.0859	0.1048	0.1481	0.4000
uid66189	0.285378	0.1089	0.1735	0.1837	0.3750
uid71485	0.285402	0.1053	0.1397	0.1395	0.5000
uid53043	0.285448	0.1257	0.1562	0.1500	0.4500
uid50551	0.285496	0.1132	0.1486	0.1560	0.3600
uid58813	0.285503	0.1029	0.1388	0.1444	0.4231
uid58615	0.285567	0.1102	0.1284	0.1830	0.4000
uid60789	0.285613	0.1188	0.1923	0.1902	0.4286
uid58535	0.285702	0.0968	0.0991	0.1652	0.4545
uid197156	0.285727	0.1398	0.1607	0.1481	0.5000
uid183006	0.285732	0.1379	0.1642	0.2083	0.4167
uid60621	0.285817	0.0603	0.1130	0.1070	0.4737
uid128	0.285832	0.0000	0.0000	0.0000	NA
uid60849	0.285871	0.0833	0.1277	0.1702	0.3750
uid177079	0.285876	0.1143	0.1350	0.1250	0.3889
uid68335	0.285995	0.0859	0.0879	0.1000	0.4348
uid188689	0.286110	0.1044	0.1422	0.1478	0.4545
uid58057	0.286135	0.1345	0.1782	0.1667	0.4667
uid61607	0.286156	0.0709	0.1228	0.0943	0.5000
uid184076	0.286172	0.0990	0.1307	0.1287	0.4400
uid41875	0.286239	0.0441	0.0968	0.1250	0.3333
uid159665	0.286240	0.1100	0.1582	0.1406	0.5000
uid67985	0.286249	0.0928	0.1186	0.1333	0.3846
uid63269	0.286316	0.0955	0.1582	0.1007	0.5000
uid197168	0.286324	0.1128	0.1677	0.1382	0.4500
uid60171	0.286362	0.1245	0.1533	0.1595	0.4000
uid58913	0.286382	0.0769	0.1197	0.1610	0.4545
uid49725	0.286413	0.1096	0.1691	0.1761	0.4706
uid59049	0.286428	0.1373	0.1667	0.1813	0.4286
uid68021	0.286465	0.1195	0.1338	0.1439	0.5000
uid161929	0.286482	0.0533	0.1316	0.1205	0.4667
uid59177	0.286545	0.0622	0.1221	0.1353	0.4000
uid162129	0.286579	0.0873	0.1333	0.1542	0.4545
uid197174	0.286594	0.1507	0.1818	0.1888	0.4194
uid58647	0.286632	0.0419	0.1118	0.1071	0.4615
uid63627	0.286643	0.0839	0.1429	0.1439	0.4762
uid51371	0.286668	0.0841	0.1133	0.1419	0.4474
uid68705	0.286687	0.1033	0.1158	0.0978	0.3684
uid58981	0.286740	0.0632	0.1491	0.1258	0.4286
uid61629	0.286763	0.1307	0.1479	0.1444	0.4643
uid68743	0.286803	0.0663	0.1012	0.1311	0.4444
uid60161	0.286837	0.0988	0.1419	0.1678	0.4667
uid58481	0.286872	0.0876	0.1152	0.1437	0.4375
uid48589	0.286886	0.0751	0.1243	0.1450	0.4444
uid68141	0.286925	0.0909	0.1438	0.1329	0.4615
uid62159	0.286932	0.0979	0.1272	0.1065	0.4091
uid162057	0.286953	0.1058	0.1529	0.1411	0.4000
uid58519	0.286959	0.1395	0.1916	0.1938	0.4615
uid57665	0.287011	0.0690	0.1117	0.1451	0.4500
uid58667	0.287019	0.0618	0.1329	0.1401	0.4500
uid58275	0.287044	0.1179	0.1255	0.1471	0.5000
uid48359	0.287058	0.0963	0.1404	0.1221	0.3750
uid162017	0.287104	0.0695	0.1477	0.1156	0.4118
uid58985	0.287106	0.0704	0.1044	0.1093	0.4167
uid193658	0.287122	0.1071	0.1705	0.1517	0.3913
uid162013	0.287160	0.1069	0.1696	0.1379	0.5000
uid51877	0.287168	0.0578	0.1067	0.1104	0.4545
uid66593	0.287199	0.1073	0.1544	0.1290	0.5000
uid46231	0.287238	0.1523	0.1805	0.1955	0.4545
uid61609	0.287271	0.0977	0.1780	0.1466	0.4500
uid190704	0.287345	0.0762	0.1074	0.1498	0.4194
uid58357	0.287359	0.0508	0.1121	0.1313	0.4375
uid58669	0.287394	0.1024	0.1620	0.1404	0.4444
uid73587	0.287431	0.1077	0.1043	0.1520	0.4667
uid61591	0.287436	0.0884	0.1276	0.1436	0.4444
uid58301	0.287466	0.1238	0.1398	0.1006	0.4783
uid58031	0.287483	0.0899	0.1412	0.1628	0.3750
uid58861	0.287514	0.0806	0.1345	0.1706	0.4400
uid168183	0.287531	0.0573	0.1250	0.1342	0.3913
uid58881	0.287562	0.0983	0.1133	0.1097	0.5000
uid65783	0.287586	0.0717	0.1145	0.1416	0.4516
uid63605	0.287664	0.1005	0.1453	0.1356	0.3750
uid72479	0.287671	0.0877	0.1250	0.1097	0.4167
uid59111	0.287672	0.1010	0.1341	0.1529	0.4348
uid57685	0.287755	0.1015	0.1348	0.1056	0.3750
uid48073	0.287839	0.0754	0.1183	0.1196	0.4375
uid71379	0.287872	0.0549	0.1218	0.1293	0.4444
uid197153	0.287940	0.1146	0.1596	0.1848	0.3750
uid60725	0.287948	0.0957	0.1250	0.1411	0.4762
uid42613	0.288009	0.0815	0.0956	0.1356	0.3889
uid59417	0.288056	0.0702	0.1258	0.1579	0.4167
uid182482	0.288099	0.0486	0.0833	0.0858	0.5000
uid57987	0.288152	0.0482	0.1074	0.1078	0.4615
uid197163	0.288154	0.1285	0.1543	0.1628	0.4138
uid58133	0.288171	0.0495	0.1100	0.0885	0.4545
uid50385	0.288187	0.0697	0.1034	0.1099	0.4375
uid170732	0.288192	0.0938	0.1327	0.1436	0.4286
uid62911	0.288197	0.1107	0.1276	0.1388	0.4583
uid57761	0.288216	0.0598	0.0980	0.1471	0.4762
uid58011	0.288234	0.1611	0.1752	0.2348	0.3750
uid61613	0.288268	0.1142	0.1375	0.1638	0.3913
uid58253	0.288268	0.0909	0.1591	0.1111	0.5000
uid68067	0.288304	0.0814	0.1410	0.1210	0.4762
uid57995	0.288334	0.0593	0.0816	0.1386	0.5000
uid58375	0.288365	0.0745	0.1136	0.1053	0.4074
uid162509	0.288389	0.1038	0.1126	0.1681	0.4500
uid175904	0.288416	0.0846	0.1139	0.1303	0.4545
uid58309	0.288428	0.0531	0.1134	0.1263	0.5000
uid58029	0.288483	0.1111	0.1627	0.1605	0.3846
uid47079	0.288508	0.0731	0.1414	0.1735	0.5000
uid41729	0.288570	0.0830	0.1218	0.1244	0.4828
uid161989	0.288573	0.0878	0.1202	0.1410	0.4545
uid58185	0.288598	0.0919	0.1534	0.1419	0.4444
uid61727	0.288624	0.0952	0.1581	0.1822	0.3889
uid61409	0.288649	0.0838	0.1528	0.1176	0.4615
uid73657	0.288658	0.0922	0.1354	0.1414	0.4000
uid175682	0.288663	0.0800	0.1029	0.1398	0.4375
uid59161	0.288722	0.0701	0.1173	0.1173	0.4706
uid175524	0.288767	0.0759	0.0857	0.1045	0.5000
uid59101	0.288774	0.0792	0.1250	0.1616	0.4000
uid58079	0.288794	0.0994	0.0936	0.1445	0.4706
uid54207	0.288890	0.1007	0.1014	0.1024	0.4375
uid58307	0.288984	0.0265	0.1000	0.1042	0.4444
uid162217	0.288987	0.0755	0.1259	0.1071	0.4375
uid201479	0.289022	0.1026	0.1272	0.1017	0.3750
uid159517	0.289126	0.0523	0.1180	0.1234	0.4375
uid58115	0.289130	0.0842	0.1508	0.1053	0.4375
uid197158	0.289131	0.0663	0.1119	0.1189	0.4286
uid178736	0.289172	0.0917	0.1262	0.1596	0.4286
uid73419	0.289185	0.1151	0.1631	0.1623	0.4348
uid58471	0.289259	0.0824	0.0915	0.1394	0.4286
uid186548	0.289267	0.1128	0.1754	0.1441	0.5000
uid63401	0.289280	0.1016	0.1494	0.1131	0.4500
uid62913	0.289284	0.1014	0.1522	0.1341	0.4444
uid59413	0.289342	0.0972	0.1231	0.1007	0.5000
uid58963	0.289391	0.0460	0.1139	0.1000	0.5000
uid58863	0.289401	0.0795	0.1265	0.1402	0.4000
uid171958	0.289418	0.1220	0.1548	0.1643	0.4615
uid58313	0.289424	0.0804	0.1010	0.1443	0.4737
uid168256	0.289508	0.0556	0.1008	0.1008	0.4444
uid194119	0.289512	0.0712	0.0913	0.1200	0.4500
uid70621	0.289554	0.1223	0.1084	0.1212	0.4500
uid197159	0.289594	0.1028	0.1465	0.1472	0.4667
uid58525	0.289757	0.0769	0.1059	0.1429	0.3750
uid59439	0.289797	0.0752	0.1290	0.1202	0.4286
uid58131	0.289801	0.0798	0.1128	0.1093	0.4583
uid58437	0.289844	0.0619	0.1078	0.1735	0.4375
uid53537	0.289867	0.1089	0.1203	0.1339	0.4545
uid59183	0.289881	0.0616	0.1053	0.1218	0.3871
uid62183	0.289891	0.0733	0.1317	0.1538	0.4091
uid175777	0.289914	0.0764	0.1033	0.1327	0.4571
uid58761	0.290004	0.0539	0.1169	0.0933	0.3750
uid168181	0.290013	0.1384	0.1655	0.1241	0.3750
uid58819	0.290023	0.0702	0.1146	0.1562	0.4375
uid55357	0.290033	0.0825	0.1080	0.1453	0.4286
uid58127	0.290037	0.0614	0.1286	0.1000	0.4286
uid58875	0.290038	0.0860	0.1053	0.1471	0.4286
uid57941	0.290109	0.0700	0.0787	0.1294	0.4359
uid65787	0.290122	0.1029	0.1404	0.1511	0.4400
uid57701	0.290129	0.1321	0.1667	0.1763	0.4167
uid201429	0.290131	0.0864	0.1119	0.1293	0.3810
uid58129	0.290162	0.0639	0.1232	0.1152	0.4091
uid61349	0.290170	0.0995	0.1420	0.1170	0.4286
uid57787	0.290273	0.0705	0.1241	0.1268	0.4375
uid159857	0.290305	0.1037	0.1818	0.1466	0.5000
uid59001	0.290315	0.0738	0.1012	0.1308	0.3929
uid61595	0.290334	0.0441	0.0906	0.0960	0.4643
uid73421	0.290363	0.0843	0.1266	0.1250	0.4643
uid58359	0.290378	0.0417	0.1111	0.1122	0.5000
uid59361	0.290390	0.0992	0.1290	0.1411	0.4583
uid49661	0.290415	0.0701	0.1141	0.1034	0.4545
uid163997	0.290420	0.1006	0.1118	0.1588	0.3810
uid58685	0.290432	0.0533	0.1135	0.1079	0.4444
uid49001	0.290501	0.1107	0.1483	0.1621	0.4400
uid84307	0.290614	0.0863	0.1226	0.1515	0.4375
uid58545	0.290647	0.0965	0.1139	0.0941	0.4583
uid195569	0.290666	0.1186	0.1290	0.1675	0.4516
uid186819	0.290700	0.1282	0.1315	0.1691	0.4483
uid59185	0.290712	0.0461	0.1024	0.0729	0.4444
uid58889	0.290741	0.0787	0.1379	0.1392	0.5000
uid60727	0.290760	0.1087	0.1826	0.1545	0.5000
uid58175	0.290857	0.0485	0.1137	0.0746	0.4000
uid158135	0.290925	0.0975	0.1511	0.1429	0.4000
uid203027	0.290938	0.0701	0.1408	0.1277	0.4286
uid59345	0.290939	0.0979	0.1138	0.1463	0.4400
uid72767	0.290992	0.0815	0.1172	0.1304	0.4828
uid162207	0.291046	0.0570	0.1293	0.1268	0.4375
uid81783	0.291048	0.0981	0.1140	0.1016	0.4242
uid58423	0.291055	0.0492	0.1212	0.1122	0.5000
uid74445	0.291104	0.0683	0.0991	0.1233	0.3571
uid57919	0.291117	0.0780	0.1086	0.1489	0.4667
uid159985	0.291167	0.0802	0.1391	0.1277	0.4444
uid59127	0.291187	0.0878	0.1481	0.1480	0.4444
uid195560	0.291315	0.1011	0.1207	0.1570	0.4000
uid58151	0.291355	0.0769	0.1362	0.1122	0.4348
uid178201	0.291373	0.0755	0.1301	0.1259	0.4375
uid59415	0.291385	0.0802	0.1361	0.1197	0.4375
uid178202	0.291389	0.0755	0.1301	0.1259	0.4375
uid203028	0.291419	0.0573	0.1064	0.1197	0.4444
uid178203	0.291481	0.0755	0.1301	0.1259	0.4375
uid81083	0.291502	0.0417	0.0909	0.0667	0.5000
uid57789	0.291517	0.0688	0.1325	0.1127	0.4444
uid59171	0.291536	0.0882	0.1327	0.1594	0.4444
uid159987	0.291548	0.0570	0.1310	0.1250	0.4375
uid159983	0.291585	0.0755	0.1233	0.1232	0.4444
uid175469	0.291593	0.1037	0.1607	0.1393	0.5000
uid161159	0.291599	0.0705	0.1241	0.1029	0.4444
uid57965	0.291605	0.0741	0.1266	0.1250	0.5000
uid58777	0.291663	0.0643	0.0992	0.1266	0.4231
uid158171	0.291666	0.0747	0.1099	0.1245	0.4286
uid161157	0.291682	0.0633	0.1293	0.1214	0.4286
uid73425	0.291704	0.0476	0.1210	0.1205	0.4375
uid165873	0.291723	0.0463	0.0957	0.0693	0.5000
uid203025	0.291735	0.0682	0.1429	0.1417	0.4375
uid162215	0.291741	0.0745	0.1172	0.1259	0.4444
uid59181	0.291862	0.1168	0.1299	0.1356	0.4211
uid176371	0.291911	0.0612	0.1322	0.1573	0.4286
uid58663	0.291929	0.0939	0.1024	0.1543	0.4286
uid84337	0.291940	0.0707	0.1047	0.1459	0.4667
uid72481	0.291940	0.0632	0.1505	0.1685	0.3636
uid58479	0.291952	0.1184	0.1711	0.1622	0.4286
uid57917	0.291977	0.0830	0.1181	0.1460	0.4545
uid63399	0.291990	0.0612	0.1093	0.1444	0.4444
uid159989	0.292029	0.0702	0.1242	0.1149	0.4375
uid57765	0.292038	0.0968	0.1636	0.1538	0.5000
uid49873	0.292058	0.0679	0.1429	0.1268	0.4375
uid58517	0.292182	0.0688	0.1310	0.1111	0.4500
uid53541	0.292200	0.0621	0.1316	0.1259	0.4444
uid205053	0.292222	0.1042	0.0957	0.1630	0.4286
uid49903	0.292227	0.0802	0.1224	0.1206	0.4375
uid66205	0.292243	0.0821	0.1243	0.1202	0.3846
uid162213	0.292274	0.0807	0.1438	0.1268	0.4375
uid59237	0.292288	0.0747	0.1164	0.1342	0.3810
uid59165	0.292338	0.0692	0.1338	0.1206	0.4375
uid193715	0.292349	0.0683	0.1149	0.1000	0.4444
uid57985	0.292351	0.0708	0.1130	0.1330	0.4375
uid161153	0.292353	0.0741	0.1275	0.1329	0.4444
uid64755	0.292366	0.0893	0.1315	0.1066	0.3043
uid161149	0.292378	0.0617	0.1293	0.1135	0.4375
uid162121	0.292383	0.0875	0.1244	0.1416	0.3810
uid193717	0.292402	0.0472	0.1196	0.0800	0.5000
uid188115	0.292415	0.0283	0.1031	0.0505	0.5000
uid162209	0.292422	0.0633	0.1310	0.1286	0.4375
uid203026	0.292426	0.0701	0.1181	0.1197	0.4444
uid161151	0.292522	0.0688	0.1275	0.1071	0.4444
uid59223	0.292563	0.1063	0.1509	0.1500	0.3953
uid159615	0.292628	0.0617	0.1293	0.1197	0.4375
uid68837	0.292654	0.0738	0.0960	0.1473	0.3571
uid162003	0.292685	0.1266	0.1463	0.1647	NA
uid65449	0.292687	0.1034	0.1039	0.1338	0.3529
uid182201	0.292775	0.0617	0.1293	0.1181	0.4444
uid158157	0.292778	0.0675	0.1200	0.1119	0.4444
uid52453	0.292790	0.1186	0.1136	0.1429	0.3684
uid168320	0.292801	0.0855	0.1301	0.1297	0.4571
uid58709	0.292833	0.0923	0.1004	0.1290	0.4583
uid43697	0.292837	0.0667	0.1358	0.1279	0.4500
uid41533	0.292847	0.0182	0.0882	0.0571	0.5000
uid53539	0.292865	0.0633	0.1342	0.1197	0.4375
uid159467	0.292872	0.0696	0.1379	0.1286	0.4375
uid49313	0.292932	0.1056	0.1049	0.1609	0.3810
uid161143	0.292934	0.0683	0.1216	0.1164	0.4444
uid59305	0.292984	0.0714	0.1399	0.1241	0.4375
uid162119	0.293039	0.0864	0.1293	0.1385	0.3810
uid50673	0.293061	0.0862	0.1140	0.1278	0.3889
uid162205	0.293124	0.0637	0.1250	0.1259	0.4375
uid165869	0.293166	0.0692	0.1000	0.0789	0.4444
uid82939	0.293187	0.1141	0.1523	0.1802	0.4483
uid58173	0.293193	0.0636	0.1185	0.0945	0.4516
uid63343	0.293203	0.0996	0.1158	0.1526	0.4138
uid162035	0.293206	0.1077	0.1207	0.1176	0.4118
uid77127	0.293291	0.0485	0.1087	0.0808	0.5000
uid46647	0.293302	0.1064	0.1623	0.1592	0.4583
uid162097	0.293319	0.0795	0.0955	0.1147	0.4516
uid197166	0.293409	0.1033	0.1421	0.1510	0.4615
uid68283	0.293424	0.0955	0.1422	0.1503	0.3636
uid46097	0.293434	0.0978	0.1198	0.1257	0.3529
uid58493	0.293449	0.0850	0.1368	0.1562	0.3846
uid161145	0.293459	0.0727	0.1250	0.1156	0.4444
uid174439	0.293486	0.0711	0.1209	0.1067	0.4000
uid58289	0.293492	0.1000	0.1277	0.1288	0.5000
uid159533	0.293500	0.0807	0.1616	0.1281	0.4583
uid174986	0.293567	0.1005	0.1235	0.1420	0.3889
uid58177	0.293590	0.1104	0.1503	0.1331	0.3947
uid203391	0.293621	0.1020	0.1452	0.1676	0.3750
uid157999	0.293628	0.0688	0.1275	0.1103	0.3636
uid161925	0.293637	0.0641	0.1259	0.1151	0.4375
uid197165	0.293654	0.1282	0.1337	0.1073	0.5000
uid193716	0.293667	0.0732	0.1242	0.1172	0.4444
uid193767	0.293677	0.1277	0.1765	0.1744	0.3500
uid58771	0.293749	0.0858	0.1600	0.1449	0.4583
uid59327	0.293772	0.0881	0.1438	0.1223	0.4375
uid162211	0.293789	0.0732	0.1391	0.1284	0.4444
uid61621	0.293810	0.0296	0.1181	0.1356	0.5000
uid161139	0.293820	0.0723	0.1250	0.1181	0.4444
uid58575	0.293849	0.1059	0.1226	0.1118	0.3913
uid66847	0.293860	0.0986	0.1265	0.1437	0.4412
uid57897	0.293867	0.0558	0.1061	0.1130	0.4348
uid59089	0.293882	0.0875	0.1150	0.1238	0.4500
uid58055	0.293907	0.0645	0.1124	0.1648	0.3846
uid59121	0.293929	0.1082	0.1257	0.1287	0.3810
uid52533	0.293931	0.1111	0.1180	0.1221	0.4118
uid58679	0.293938	0.0818	0.1169	0.1163	0.4571
uid159991	0.293951	0.0610	0.1290	0.1224	0.4444
uid159493	0.293986	0.0683	0.1333	0.1119	0.4444
uid64757	0.293991	0.1024	0.1517	0.1569	0.4211
uid67355	0.294009	0.1164	0.1200	0.1628	0.4211
uid58139	0.294029	0.1254	0.1506	0.1603	0.4348
uid57983	0.294032	0.0890	0.1371	0.1453	0.4000
uid159639	0.294036	0.0645	0.1197	0.1189	0.4375
uid58235	0.294066	0.1014	0.1496	0.1328	0.4545
uid58119	0.294077	0.0829	0.1337	0.2174	0.4615
uid176684	0.294168	0.1152	0.1307	0.1273	0.4211
uid58837	0.294179	0.0769	0.1164	0.1383	0.4000
uid58045	0.294203	0.1232	0.1575	0.1406	0.4545
uid49527	0.294247	0.0898	0.1179	0.1558	0.4375
uid60393	0.294295	0.0902	0.1223	0.1435	0.4583
uid61627	0.294330	0.0798	0.1242	0.1242	0.5000
uid59287	0.294368	0.1077	0.1221	0.1329	0.4211
uid59315	0.294480	0.0779	0.1126	0.1266	0.3158
uid41287	0.294504	0.0280	0.1188	0.0583	0.5000
uid61249	0.294549	0.1105	0.1579	0.1404	0.4444
uid167481	0.294556	0.0853	0.1217	0.1398	0.4000
uid59213	0.294618	0.0872	0.1153	0.1293	0.3793
uid49117	0.294671	0.1108	0.1655	0.1728	0.4722
uid198525	0.294715	0.0860	0.1413	0.1685	0.3636
uid58003	0.294744	0.0836	0.1129	0.1340	0.4324
uid161961	0.294752	0.0808	0.1129	0.1180	0.4545
uid206041	0.294764	0.1016	0.1023	0.1321	0.4211
uid193768	0.294770	0.1370	0.1829	0.1865	0.3429
uid59117	0.294774	0.0980	0.1250	0.1326	0.3810
uid81631	0.294802	0.1176	0.1279	0.1491	0.4444
uid58671	0.294823	0.0868	0.1390	0.1378	0.4583
uid66917	0.294824	0.0742	0.1181	0.1441	0.4545
uid184831	0.294853	NA	NA	NA	NA
uid186549	0.294872	0.0930	0.1344	0.1609	0.4878
uid59125	0.294875	0.0974	0.1193	0.1387	0.3684
uid160937	0.294876	0.0769	0.1264	0.1299	0.4000
uid159491	0.294897	0.0679	0.1275	0.1197	0.4375
uid59067	0.294913	0.0885	0.1271	0.1522	0.3793
uid58665	0.294925	0.0760	0.0850	0.1111	0.4286
uid59167	0.294930	0.1128	0.1307	0.1345	0.4118
uid57845	0.294964	0.0977	0.1159	0.1132	0.3810
uid57871	0.294976	0.0988	0.1325	0.1104	0.3810
uid178644	0.294999	0.1150	0.1319	0.1307	0.3810
uid168117	0.295007	0.1301	0.1640	0.1435	0.4643
uid177714	0.295025	0.0803	0.1222	0.1500	0.4286
uid82345	0.295038	0.0868	0.0954	0.1261	0.4242
uid182202	0.295067	0.0581	0.1164	0.1268	0.4444
uid159611	0.295075	0.0641	0.1135	0.1197	0.4375
uid57857	0.295083	0.1094	0.1200	0.1198	0.3810
uid57645	0.295136	0.0833	0.1161	0.1238	0.4571
uid81103	0.295175	0.0895	0.1237	0.1436	0.3529
uid57989	0.295183	0.0929	0.1235	0.1515	0.3333
uid159535	0.295252	0.0823	0.1600	0.1449	0.4583
uid51419	0.295266	0.1365	0.1583	0.1708	0.4516
uid63159	0.295276	0.0970	0.1246	0.1498	0.4359
uid58219	0.295295	0.0819	0.1104	0.1329	0.3478
uid205054	0.295307	0.0667	0.0795	0.1477	0.4286
uid57667	0.295310	0.0838	0.1131	0.1412	0.3684
uid80731	0.295376	0.0746	0.1429	0.1382	0.4500
uid58337	0.295407	0.1023	0.1242	0.1154	0.3810
uid49735	0.295486	0.1156	0.1333	0.1322	0.3684
uid58869	0.295503	0.0294	0.1172	0.1250	0.5000
uid59087	0.295556	0.0571	0.0492	0.1071	0.2857
uid60491	0.295562	0.0889	0.1159	0.1478	0.4545
uid55329	0.295583	0.0909	0.1034	0.1407	0.4412
uid57907	0.295598	0.1019	0.1515	0.2292	0.4500
uid70481	0.295608	0.1000	0.1316	0.1508	0.3810
uid41861	0.295615	0.1070	0.1302	0.1415	0.4615
uid197186	0.295643	0.1058	0.1138	0.1353	0.4118
uid162169	0.295674	0.0759	0.1266	0.1348	0.3889
uid161983	0.295674	0.0800	0.1191	0.1399	0.3750
uid193766	0.295702	0.0904	0.1258	0.1088	0.4167
uid68285	0.295712	0.0758	0.1297	0.1239	0.4444
uid162191	0.295736	0.1082	0.1193	0.1124	0.4118
uid60191	0.295755	0.1159	0.1418	0.1486	0.3667
uid57899	0.295783	0.0841	0.1667	0.1317	0.4583
uid159531	0.295823	0.0893	0.1608	0.1436	0.4583
uid58571	0.295879	0.0941	0.1313	0.1118	0.3913
uid59313	0.295942	0.0887	0.1261	0.1435	0.3571
uid162151	0.295947	0.1122	0.1444	0.1543	0.4286
uid162037	0.296034	0.1042	0.1163	0.1337	0.4118
uid65785	0.296071	0.0776	0.1022	0.1131	0.4516
uid170941	0.296088	0.0700	0.0979	0.1053	0.4783
uid59201	0.296126	0.0789	0.1101	0.1545	0.5000
uid59035	0.296160	0.1047	0.1258	0.0952	0.3636
uid197185	0.296170	0.0947	0.1149	0.1214	0.4118
uid43471	0.296171	0.0766	0.0978	0.1185	0.4516
uid58503	0.296175	0.0996	0.1659	0.1298	0.4583
uid72937	0.296193	0.0548	0.1314	0.1385	0.4118
uid178722	0.296212	0.1186	0.1311	0.1437	0.3333
uid59309	0.296252	0.0904	0.1097	0.1548	0.3939
uid175861	0.296253	0.1061	0.1299	0.1429	0.4211
uid176499	0.296260	0.0925	0.1515	0.1386	0.4583
uid58335	0.296288	0.0941	0.1203	0.1060	0.3810
uid59123	0.296289	0.1026	0.1299	0.1429	0.3684
uid162039	0.296299	0.1005	0.1130	0.1337	0.4118
uid179384	0.296312	0.0851	0.1420	0.1412	0.4118
uid197188	0.296320	0.1042	0.1207	0.1337	0.4118
uid178106	0.296330	0.0877	0.1235	0.1146	0.3810
uid177715	0.296354	0.0769	0.1222	0.1500	0.4286
uid61641	0.296355	0.0811	0.1270	0.1471	0.2857
uid197187	0.296461	0.1042	0.1207	0.1337	0.4118
uid57683	0.296513	0.0766	0.1005	0.1214	0.3333
uid58865	0.296542	0.1066	0.1510	0.1649	0.3750
uid59103	0.296585	0.1337	0.1639	0.1486	0.4286
uid46061	0.296592	0.1233	0.1421	0.1543	0.3913
uid57859	0.296619	0.1089	0.1326	0.1193	0.3810
uid161937	0.296642	0.0847	0.1098	0.1341	0.4118
uid63617	0.296681	0.1168	0.1414	0.1413	0.3913
uid75097	0.296706	0.1306	0.1636	0.1861	0.4400
uid58605	0.296724	0.1203	0.1512	0.1748	0.4333
uid58573	0.296731	0.1006	0.1429	0.1071	0.3636
uid57935	0.296752	0.1298	0.1364	0.1405	0.3846
uid82555	0.296767	0.1104	0.1458	0.1722	0.4348
uid57981	0.296772	0.0598	0.1186	0.1307	0.3333
uid73417	0.296774	0.0622	0.1176	0.1421	0.4375
uid197181	0.296838	0.1161	0.1317	0.1520	0.4667
uid57749	0.296863	0.1140	0.1584	0.1778	0.4333
uid61585	0.296880	0.1286	0.1350	0.1475	0.3333
uid82553	0.296884	0.1153	0.1463	0.1667	0.4074
uid58221	0.296887	0.0819	0.1111	0.1341	0.3478
uid58569	0.296894	0.0964	0.1274	0.0909	0.3810
uid60575	0.296909	0.0934	0.1289	0.1478	0.5000
uid87033	0.296926	0.0860	0.0914	0.0938	0.4167
uid175780	0.296928	0.1268	0.1333	0.1459	0.3333
uid162157	0.296944	0.0734	0.0952	0.1205	0.3478
uid162005	0.296957	0.0946	0.1037	0.1385	0.5000
uid57847	0.296971	0.1029	0.1288	0.1060	0.3913
uid49487	0.296986	0.0903	0.1181	0.1519	0.4194
uid51501	0.296998	0.0878	0.1195	0.1310	0.5000
uid62095	0.297069	0.1257	0.1180	0.1548	0.4286
uid57895	0.297103	0.0947	0.1346	0.1141	0.3810
uid193760	0.297124	0.1273	0.1478	0.1659	0.5000
uid193761	0.297125	0.1273	0.1478	0.1659	0.5000
uid58557	0.297138	0.0877	0.1311	0.1414	0.4583
uid157247	0.297139	0.0975	0.1373	0.1472	0.4138
uid57911	0.297278	0.0930	0.1282	0.1111	0.3810
uid59119	0.297281	0.1117	0.1193	0.1176	0.3684
uid58381	0.297295	0.0966	0.0895	0.1304	0.3684
uid193756	0.297307	0.1273	0.1478	0.1659	0.5000
uid177811	0.297312	0.0976	0.1221	0.1221	0.4167
uid192185	0.297316	0.0930	0.1134	0.1129	0.4118
uid193755	0.297340	0.1273	0.1478	0.1659	0.5000
uid193754	0.297340	0.1273	0.1478	0.1659	0.5000
uid193757	0.297340	0.1273	0.1478	0.1659	0.5000
uid58581	0.297408	0.1061	0.1292	0.1214	0.4211
uid74441	0.297409	0.0918	0.1256	0.1276	0.3636
uid193758	0.297432	0.1273	0.1478	0.1659	0.5000
uid68019	0.297439	0.1117	0.1204	0.1180	0.4074
uid193759	0.297449	0.1284	0.1478	0.1659	0.5000
uid58105	0.297546	0.1040	0.1366	0.1060	0.3913
uid67357	0.297565	0.0684	0.1076	0.1444	0.4186
uid203392	0.297588	0.0946	0.1270	0.1538	0.2857
uid174333	0.297608	0.0885	0.1136	0.1304	0.3913
uid162103	0.297690	0.1142	0.1378	0.1466	0.3913
uid71153	0.297766	0.0838	0.1053	0.1156	0.3810
uid158363	0.297859	0.0948	0.1150	0.1250	0.4516
uid49513	0.297889	0.0917	0.1281	0.1250	0.4643
uid176126	0.297897	0.0870	0.1120	0.1220	0.4062
uid193769	0.297947	0.0781	0.1130	0.1290	0.4348
uid162171	0.297980	0.0947	0.1321	0.1000	0.4211
uid57587	0.298000	0.0942	0.1546	0.1371	0.4583
uid51175	0.298042	0.0994	0.1100	0.1125	0.4412
uid161935	0.298046	0.0843	0.0952	0.1341	0.3529
uid202215	0.298092	0.1186	0.1333	0.1401	0.3846
uid162145	0.298105	0.0960	0.1290	0.1500	0.3913
uid203123	0.298165	0.0924	0.1111	0.1379	0.4211
uid40921	0.298205	0.0930	0.1174	0.1227	0.4516
uid41017	0.298205	0.0942	0.1150	0.1241	0.4516
uid158699	0.298233	0.0881	0.1238	0.1320	0.4483
uid158061	0.298235	0.0930	0.1394	0.1097	0.3810
uid73413	0.298303	0.0833	0.0941	0.1325	0.3529
uid58877	0.298358	0.0986	0.1498	0.1587	0.4474
uid60157	0.298366	0.1071	0.1411	0.1600	0.5000
uid59321	0.298383	0.0789	0.1034	0.1278	0.3810
uid51423	0.298396	0.0856	0.1193	0.1296	0.4688
uid42831	0.298446	0.1005	0.1287	0.1379	0.4118
uid162095	0.298525	0.0876	0.1186	0.1366	0.4211
uid57943	0.298543	0.1220	0.1357	0.1348	0.3529
uid160253	0.298556	0.0800	0.1027	0.1056	0.4118
uid60165	0.298571	0.0916	0.1244	0.1391	0.5000
uid58121	0.298574	0.0698	0.1056	0.1310	0.4348
uid158037	0.298574	0.0983	0.1350	0.1097	0.3810
uid174152	0.298613	0.0909	0.1495	0.1333	0.4583
uid157997	0.298638	0.0787	0.1350	0.1464	0.4889
uid59585	0.298706	0.0843	0.1245	0.1373	0.4375
uid51503	0.298762	0.1092	0.1273	0.1583	0.4375
uid58153	0.298837	0.0864	0.1133	0.1400	0.4194
uid59109	0.298871	0.0997	0.1317	0.1471	0.3889
uid59323	0.298922	0.0781	0.1080	0.1319	0.3810
uid162111	0.298924	0.0933	0.1186	0.1436	0.4286
uid66203	0.298924	0.0683	0.1164	0.1239	0.4400
uid58643	0.299007	0.0888	0.1272	0.1362	0.3913
uid46625	0.299047	0.0400	0.0789	0.1250	0.4211
uid161979	0.299064	0.1250	0.1564	0.1479	0.3913
uid57671	0.299073	0.0766	0.1000	0.1058	0.4211
uid59393	0.299175	0.0758	0.1129	0.0667	0.5000
uid189747	0.299177	0.1340	0.1532	0.1706	0.4324
uid58577	0.299234	0.0661	0.1981	0.1635	0.4286
uid65267	0.299301	0.0893	0.1181	0.1299	0.3846
uid58925	0.299309	0.1195	0.1328	0.1510	0.4583
uid59259	0.299365	0.1006	0.1210	0.1267	0.3913
uid58539	0.299386	0.0700	0.1091	0.1107	0.4516
uid166827	0.299459	0.0751	0.0904	0.1402	0.3478
uid68443	0.299503	0.0810	0.0906	0.1505	0.4474
uid58457	0.299520	0.1214	0.1311	0.1579	0.4667
uid58455	0.299563	0.1170	0.1269	0.1547	0.4667
uid32235	0.299594	0.0781	0.1023	0.1250	0.3810
uid169223	0.299688	0.0950	0.1171	0.1414	0.3600
uid161969	0.299717	0.1166	0.1324	0.1550	0.4667
uid159241	0.299723	0.1115	0.1264	0.1504	0.4615
uid162123	0.299749	0.0881	0.1130	0.1351	0.4211
uid58817	0.299787	0.1211	0.1341	0.1575	0.4667
uid57679	0.299857	0.0960	0.1139	0.1259	0.4400
uid168614	0.299906	0.0920	0.1192	0.1410	0.3529
uid58855	0.299922	0.0860	0.1059	0.1637	0.4211
uid57959	0.299926	0.1287	0.1551	0.1500	0.4167
uid197263	0.299991	0.1107	0.1292	0.1519	0.4667
uid57629	0.300005	0.0588	0.1944	0.1650	0.4167
uid59263	0.300077	0.1029	0.1132	0.1195	0.3704
uid67507	0.300109	0.1000	0.1344	0.1437	0.4444
uid57835	0.300112	0.1220	0.1350	0.1538	0.4667
uid162015	0.300154	0.0852	0.1059	0.1341	0.3478
uid58755	0.300172	0.0954	0.1373	0.1273	0.3793
uid58839	0.300198	0.1151	0.1301	0.1541	0.4667
uid46353	0.300225	0.1041	0.1311	0.1429	0.4000
uid161959	0.300249	0.0806	0.1089	0.1111	0.4000
uid159855	0.300252	0.1151	0.1328	0.1536	0.4643
uid59369	0.300267	0.1004	0.1255	0.1385	0.3913
uid57903	0.300300	0.1119	0.1309	0.1507	0.4667
uid59163	0.300329	0.0351	0.0707	0.0990	0.4444
uid89377	0.300368	0.0876	0.1140	0.1356	0.3226
uid58555	0.300384	0.1127	0.1355	0.1519	0.4667
uid197170	0.300411	0.0964	0.1319	0.1314	0.2857
uid159859	0.300457	0.1143	0.1319	0.1544	0.4615
uid57795	0.300489	0.1099	0.1326	0.1550	0.4667
uid156759	0.300536	0.0963	0.1341	0.1508	0.4348
uid41455	0.300558	0.1139	0.1278	0.1547	0.4667
uid159861	0.300639	0.1162	0.1277	0.1502	0.4667
uid167482	0.300668	0.0894	0.1198	0.1250	0.4211
uid58885	0.300777	0.0968	0.1217	0.1412	0.4000
uid58327	0.300782	0.0751	0.0875	0.1187	0.3478
uid58953	0.300818	0.0984	0.1339	0.1408	0.4545
uid57797	0.300827	0.1103	0.1269	0.1547	0.4667
uid162125	0.300845	0.1000	0.1345	0.1429	0.4211
uid162197	0.300849	0.0963	0.1171	0.1538	0.3600
uid88071	0.300929	0.1064	0.1292	0.1541	0.4667
uid159981	0.300997	0.1162	0.1345	0.1513	0.4667
uid159389	0.301007	0.1135	0.1319	0.1556	0.4667
uid66327	0.301017	0.0924	0.1257	0.1412	0.4211
uid159247	0.301087	0.1143	0.1264	0.1654	0.4643
uid57841	0.301099	0.1146	0.1309	0.1544	0.4667
uid58015	0.301103	0.1250	0.0909	0.1471	0.3333
uid159391	0.301122	0.1060	0.1286	0.1538	0.4643
uid57837	0.301137	0.1193	0.1287	0.1524	0.4688
uid42155	0.301145	0.0744	0.1869	0.1524	0.5000
uid58233	0.301157	0.0802	0.1088	0.1311	0.4000
uid59261	0.301268	0.1058	0.1176	0.1420	0.4000
uid88065	0.301274	0.1079	0.1218	0.1461	0.4667
uid59061	0.301275	0.0976	0.1268	0.1556	0.4600
uid159691	0.301280	0.1060	0.1222	0.1461	0.4643
uid175257	0.301405	0.1151	0.1273	0.1679	0.4643
uid162141	0.301421	0.1170	0.1301	0.1593	0.4615
uid162163	0.301434	0.1053	0.1213	0.1513	0.4333
uid71135	0.301445	0.0588	0.0766	0.1068	0.4483
uid58281	0.301539	0.0576	0.0894	0.1215	0.4000
uid58053	0.301582	0.0855	0.1134	0.1282	0.4474
uid68147	0.301597	0.0634	0.1037	0.0986	0.4667
uid57839	0.301638	0.1306	0.1367	0.1625	0.4643
uid54699	0.301677	0.0856	0.1168	0.1196	0.4250
uid57947	0.301681	0.0972	0.1150	0.1458	0.3704
uid162127	0.301686	0.1117	0.1212	0.1529	0.4211
uid162033	0.301770	0.0935	0.1241	0.1336	0.4062
uid58433	0.301811	0.0927	0.0979	0.1286	0.4706
uid58165	0.301829	0.1313	0.1433	0.1752	0.4000
uid58411	0.301829	0.1000	0.1212	0.1434	0.4500
uid59217	0.301836	0.0752	0.1053	0.1228	0.4286
uid58147	0.301908	0.0805	0.0975	0.0969	0.4412
uid61579	0.301949	0.0799	0.1190	0.1390	0.4074
uid159689	0.301979	0.1115	0.1203	0.1483	0.4667
uid57747	0.302032	0.0738	0.1047	0.1155	0.4412
uid43329	0.302051	0.0858	0.1317	0.1287	0.4167
uid59021	0.302061	0.1060	0.1442	0.1590	0.3939
uid162091	0.302079	0.0989	0.1212	0.1434	0.4074
uid201478	0.302109	0.1175	0.1238	0.1507	0.4138
uid205051	0.302160	0.0773	0.1010	0.1122	0.4194
uid89393	0.302323	0.0993	0.1260	0.1527	0.4615
uid59147	0.302329	0.0912	0.1136	0.1429	0.4138
uid58135	0.302341	0.0921	0.1436	0.1445	0.4524
uid59149	0.302364	0.0848	0.1161	0.1284	0.4138
uid46657	0.302428	0.0968	0.1233	0.1393	0.5000
uid189952	0.302489	0.0749	0.1010	0.1246	0.4062
uid57663	0.302525	0.0929	0.1137	0.1250	0.4545
uid59401	0.302560	0.1036	0.1264	0.1378	0.4615
uid51641	0.302627	0.0690	0.1205	0.1176	0.4118
uid41127	0.302646	0.1140	0.1371	0.1614	0.4091
uid58927	0.302721	0.0880	0.1227	0.1362	0.4074
uid57861	0.302756	0.0865	0.1190	0.1290	0.4583
uid162155	0.302892	0.1086	0.1090	0.1081	0.4348
uid184827	0.302960	0.1099	0.1399	0.1303	0.4643
uid51421	0.302974	0.0664	0.0959	0.1185	0.4667
uid58931	0.302990	0.0854	0.1136	0.1339	0.4074
uid58989	0.303011	0.0974	0.1308	0.1352	0.4348
uid176125	0.303079	0.0853	0.0906	0.1165	0.4062
uid158509	0.303113	0.0936	0.1209	0.1500	0.4444
uid46653	0.303129	0.0741	0.1187	0.1246	0.4474
uid57661	0.303131	0.1007	0.1236	0.1518	0.4583
uid54701	0.303164	0.0894	0.1213	0.1291	0.4286
uid59173	0.303275	0.0857	0.1090	0.1328	0.4000
uid58585	0.303300	0.0676	0.1124	0.1128	0.4286
uid57885	0.303369	0.0758	0.0890	0.1099	0.4444
uid59229	0.303391	0.0874	0.1078	0.1318	0.4000
uid41053	0.303393	0.0664	0.1101	0.1068	0.4412
uid66873	0.303399	0.1139	0.1548	0.1347	0.4667
uid59093	0.303408	0.0733	0.0926	0.1377	0.4688
uid58171	0.303479	0.1214	0.1265	0.1793	0.4474
uid58279	0.303560	0.0943	0.1029	0.1533	0.4375
uid55693	0.303687	0.1165	0.1582	0.1625	0.3462
uid57851	0.303751	0.0490	0.1414	0.1277	0.5000
uid41927	0.303789	0.0766	0.1067	0.1281	0.3929
uid58299	0.304014	0.1073	0.0886	0.1029	0.4688
uid58945	0.304018	0.0967	0.1212	0.1174	0.4211
uid58929	0.304148	0.0962	0.1222	0.1395	0.4074
uid58495	0.304154	0.1057	0.1255	0.1471	0.4545
uid59365	0.304161	0.0730	0.0946	0.1182	0.4242
uid62919	0.304180	0.0811	0.1206	0.1325	0.4545
uid45847	0.304250	0.0863	0.1178	0.1181	0.4444
uid58297	0.304333	0.0897	0.0704	0.1304	0.2857
uid59159	0.304368	0.0717	0.1076	0.1124	0.4167
uid158681	0.304451	0.0909	0.1255	0.1294	0.4074
uid175778	0.304485	0.0685	0.1004	0.1103	0.5000
uid57681	0.304508	0.0778	0.1000	0.1250	0.4242
uid59157	0.304517	0.0927	0.1090	0.1296	0.4231
uid68311	0.304546	0.1026	0.1258	0.1463	0.3548
uid63405	0.304575	0.0833	0.1429	0.1582	0.4783
uid58051	0.304658	0.0810	0.1370	0.1433	0.4722
uid70619	0.304662	0.1075	0.1449	0.1534	0.3571
uid58117	0.304703	0.0644	0.0972	0.1176	0.4333
uid162117	0.304762	0.0886	0.1142	0.1327	0.3333
uid57901	0.304833	0.0711	0.1034	0.1134	0.4242
uid59371	0.304919	0.0755	0.1553	0.1616	0.5000
uid58331	0.304945	0.0350	0.0698	0.0687	0.4783
uid59003	0.305110	0.0550	0.1106	0.1148	0.4211
uid58405	0.305186	0.0299	0.0800	0.0887	0.3810
uid159513	0.305207	0.0821	0.1138	0.1333	0.4074
uid159515	0.305231	0.1075	0.1314	0.1655	0.4412
uid59769	0.305276	0.1233	0.1403	0.1439	0.5000
uid57677	0.305281	0.1082	0.1309	0.1673	0.4412
uid68293	0.305489	0.1071	0.1300	0.1685	0.4412
uid198768	0.305524	0.0755	0.1553	0.1429	0.5000
uid68687	0.305559	0.0458	0.0984	0.0811	0.4444
uid59257	0.305597	0.0796	0.1310	0.1155	0.4138
uid61575	0.305717	0.0825	0.0867	0.1128	0.3913
uid60821	0.305762	0.0661	0.1092	0.1287	0.4375
uid187059	0.305771	0.0927	0.1042	0.1207	0.4615
uid42117	0.305793	0.0439	0.0683	0.0849	0.4595
uid67317	0.305840	0.0852	0.1242	0.1443	0.4091
uid58801	0.305880	0.0276	0.0588	0.0803	0.4000
uid59211	0.305976	0.0833	0.1344	0.1702	0.4583
uid162143	0.306070	0.0896	0.1323	0.1245	0.4615
uid156845	0.306100	0.0426	0.0840	0.0930	0.4091
uid67383	0.306136	0.0533	0.0680	0.0924	0.4468
uid184862	0.306266	0.1077	0.1131	0.1208	0.4483
uid161981	0.306388	0.0633	0.0846	0.0902	0.4516
uid74021	0.306429	0.0801	0.1135	0.0880	0.4722
uid62125	0.306505	0.0932	0.1165	0.1455	0.4348
uid162109	0.306526	0.1032	0.1278	0.1493	0.4348
uid196850	0.306535	0.0142	0.0769	0.0775	0.4500
uid41863	0.306543	0.0690	0.0970	0.1138	0.3333
uid196851	0.306574	0.0208	0.0775	0.0840	0.4500
uid186598	0.306704	0.0759	0.0845	0.1143	0.3929
uid58351	0.306811	0.0469	0.0947	0.0881	0.4651
uid49481	0.306831	0.0786	0.1016	0.1066	0.4324
uid158055	0.306885	0.0272	0.0752	0.0889	0.4500
uid171261	0.306977	0.1083	0.1294	0.1627	0.4000
uid158065	0.306989	0.0205	0.0758	0.0821	0.4500
uid59199	0.306990	0.0875	0.1143	0.1140	0.4286
uid46233	0.306997	0.0852	0.1274	0.1195	0.4615
uid57669	0.307058	0.1056	0.1298	0.1523	0.3704
uid58589	0.307093	0.0789	0.0973	0.1279	0.3846
uid198767	0.307135	0.0600	0.1340	0.1383	0.5000
uid61645	0.307169	0.0600	0.1340	0.1398	0.5000
uid58597	0.307270	0.0683	0.0991	0.1026	0.4359
uid54927	0.307423	0.1099	0.1401	0.1613	0.3704
uid158051	0.307426	0.0205	0.0758	0.0821	0.4500
uid53477	0.307435	0.1000	0.1104	0.1265	0.4118
uid57813	0.307449	0.0929	0.0930	0.1160	0.4324
uid48361	0.307527	0.0947	0.1443	0.1548	0.4242
uid61565	0.307661	0.0274	0.0758	0.0821	0.4500
uid57791	0.307673	0.1058	0.1257	0.1371	0.4583
uid48823	0.307679	0.0993	0.1312	0.1533	0.4444
uid58681	0.307740	0.0231	0.0732	0.0887	0.3684
uid50583	0.307781	0.0938	0.1224	0.1399	0.4286
uid59059	0.307800	0.0688	0.1208	0.1141	0.4737
uid158063	0.307822	0.0205	0.0758	0.0821	0.4500
uid158053	0.307846	0.0205	0.0758	0.0821	0.4500
uid53065	0.307851	0.0800	0.0988	0.1289	0.3846
uid161945	0.307879	0.0278	0.0775	0.0840	0.4500
uid58137	0.307967	0.1184	0.1538	0.1620	0.3902
uid58707	0.308100	0.0702	0.1135	0.1108	0.4286
uid57633	0.308121	0.0217	0.0692	0.0698	0.4091
uid57821	0.308141	0.1088	0.1104	0.1336	0.4516
uid55639	0.308217	0.0743	0.0924	0.1235	0.3846
uid158057	0.308227	0.0205	0.0758	0.0821	0.4500
uid57951	0.308300	0.0636	0.1458	0.1373	0.5000
uid57867	0.308321	0.0836	0.1088	0.1239	0.4390
uid159663	0.308333	NA	NA	NA	NA
uid177931	0.308551	0.1048	0.1387	0.1416	0.4390
uid183342	0.308755	0.1051	0.1383	0.1532	0.3704
uid58799	0.308770	0.0216	0.0687	0.0692	0.4167
uid82371	0.308835	0.1098	0.1173	0.1185	0.4250
uid175779	0.308843	0.0502	0.0913	0.0941	0.4444
uid165195	0.308855	0.0940	0.0993	0.1219	0.4762
uid58339	0.308920	0.0743	0.0884	0.1235	0.3846
uid173860	0.308920	0.1030	0.1308	0.1362	0.4359
uid190186	0.309002	0.1096	0.1400	0.1474	0.4390
uid47075	0.309012	0.0769	0.0500	0.0806	0.5000
uid171829	0.309061	0.0500	0.1263	0.1196	0.5000
uid58071	0.309146	0.0609	0.1863	0.1442	0.4444
uid182103	0.309308	0.0935	0.1650	0.1469	0.3243
uid189188	0.309315	0.1067	0.1420	0.1383	0.4390
uid58161	0.309407	0.0299	0.0667	0.0787	0.4091
uid58943	0.309462	0.0769	0.0500	0.0806	0.5000
uid168516	0.309495	0.0939	0.1206	0.1259	0.4375
uid82369	0.309511	0.0226	0.0709	0.0806	0.4091
uid59303	0.309607	0.0909	0.1173	0.1239	0.4545
uid65789	0.309632	0.1176	0.1365	0.1600	0.3810
uid46215	0.309700	0.0833	0.1486	0.1345	0.3438
uid188477	0.309755	0.0830	0.1300	0.1402	0.3077
uid158039	0.309783	0.0355	0.0769	0.0752	0.4091
uid52535	0.309798	0.0156	0.0656	0.0678	0.5000
uid162021	0.309802	0.0901	0.1176	0.1213	0.4545
uid54717	0.309806	0.0718	0.0723	0.1000	0.4130
uid162131	0.309812	0.0990	0.1650	0.1463	0.3158
uid59583	0.309833	0.1144	0.1254	0.1375	0.4118
uid59203	0.309866	0.1022	0.1650	0.1497	0.3158
uid58063	0.309886	0.0280	0.0840	0.0827	0.4375
uid161953	0.309890	0.0990	0.1616	0.1429	0.3158
uid158151	0.309979	0.1011	0.1308	0.1382	0.4390
uid158161	0.310017	0.0284	0.0853	0.0840	0.4375
uid83611	0.310017	0.1079	0.1328	0.1453	0.4324
uid158357	0.310035	0.0284	0.0853	0.0840	0.4375
uid184821	0.310106	0.0689	0.1036	0.1348	0.4286
uid58689	0.310108	0.0702	0.0857	0.1086	0.4390
uid58795	0.310114	0.0964	0.1257	0.1313	0.4359
uid59385	0.310121	0.0917	0.1182	0.1262	0.4390
uid47077	0.310127	0.0758	0.1096	0.1077	0.4400
uid57673	0.310142	0.1066	0.1254	0.1382	0.4444
uid63163	0.310152	0.0725	0.1016	0.1216	0.4286
uid58277	0.310162	0.1039	0.1355	0.1533	0.4043
uid70839	0.310169	0.0213	0.0752	0.0775	0.4167
uid58091	0.310206	0.0943	0.1154	0.1231	0.4390
uid58691	0.310211	0.0778	0.0833	0.1033	0.4200
uid61567	0.310226	0.0935	0.1549	0.1468	0.3171
uid52581	0.310276	0.0726	0.0993	0.1223	0.4286
uid162159	0.310325	0.1175	0.1223	0.1327	0.4118
uid158159	0.310362	0.0284	0.0611	0.0846	0.4091
uid57975	0.310402	0.0978	0.1361	0.1429	0.4390
uid158043	0.310421	0.0278	0.0682	0.0703	0.4167
uid88063	0.310454	0.0222	0.0620	0.0787	0.4348
uid58083	0.310462	0.0872	0.1078	0.1155	0.4359
uid59299	0.310462	0.1037	0.1222	0.1322	0.4359
uid179370	0.310486	0.1196	0.1221	0.1445	0.4286
uid59017	0.310497	0.0760	0.1186	0.1216	0.4483
uid46241	0.310527	0.0629	0.0865	0.0876	0.4103
uid167781	0.310538	0.0767	0.1007	0.1273	0.4286
uid47081	0.310547	0.0735	0.1076	0.1038	0.4318
uid58529	0.310597	0.0972	0.1232	0.1320	0.4359
uid50615	0.310632	0.0882	0.1236	0.1250	0.4390
uid54719	0.310639	0.0653	0.1063	0.1056	0.4419
uid175768	0.310678	0.0963	0.1639	0.1467	0.3333
uid58107	0.310780	0.0495	0.1579	0.1354	0.5000
uid49135	0.310783	0.1081	0.1382	0.1445	0.4390
uid57909	0.310812	0.0899	0.1104	0.1182	0.4390
uid58753	0.310843	0.0967	0.1268	0.1369	0.4359
uid89383	0.310860	0.0288	0.0698	0.0775	0.4091
uid176453	0.310894	0.0746	0.0776	0.1260	0.3929
uid59317	0.310926	0.0972	0.1612	0.1414	0.3333
uid175109	0.310991	0.0972	0.1705	0.1510	0.3590
uid58103	0.311005	0.1043	0.1200	0.1326	0.4359
uid175111	0.311009	0.1006	0.1549	0.1433	0.3158
uid58759	0.311039	0.0986	0.1243	0.1361	0.4359
uid55353	0.311047	0.0939	0.1475	0.1509	0.2857
uid57933	0.311051	0.0446	0.1881	0.1386	0.4444
uid176369	0.311129	0.0976	0.1253	0.1368	0.4222
uid156977	0.311146	0.0221	0.0625	0.0720	0.4091
uid59175	0.311157	0.1311	0.1405	0.1556	0.4324
uid58227	0.311169	0.0872	0.1246	0.1108	0.4571
uid86655	0.311242	0.0284	0.0620	0.0698	0.4091
uid86653	0.311246	0.0284	0.0698	0.0698	0.4091
uid88069	0.311273	0.0284	0.0698	0.0698	0.4091
uid86657	0.311281	0.0284	0.0775	0.0698	0.4091
uid58751	0.311285	0.0939	0.1239	0.1304	0.4222
uid73963	0.311368	0.0350	0.0809	0.0896	0.4500
uid58237	0.311441	0.1192	0.1370	0.1500	0.4643
uid175105	0.311609	0.0932	0.1726	0.1510	0.3590
uid58159	0.311690	0.0308	0.0726	0.0750	0.4348
uid54441	0.311740	0.1034	0.1584	0.1438	0.3158
uid162185	0.311740	0.0958	0.1716	0.1502	0.3333
uid61583	0.311742	0.1028	0.1574	0.1433	0.3158
uid86659	0.311752	0.0284	0.0620	0.0698	0.4091
uid86751	0.311868	0.0148	0.0625	0.0709	0.4091
uid58961	0.311905	0.0213	0.0698	0.0698	0.4091
uid58959	0.311942	0.0841	0.1108	0.1173	0.3636
uid173374	0.311949	0.1022	0.1366	0.1320	0.4359
uid58243	0.311956	0.0531	0.1748	0.1275	0.5000
uid158045	0.312011	0.0284	0.0687	0.0775	0.4091
uid159001	0.312017	0.0886	0.1111	0.1250	0.4595
uid88067	0.312021	0.0284	0.0698	0.0763	0.4091
uid59045	0.312033	0.0789	0.1139	0.1172	0.4595
uid58027	0.312034	0.0286	0.0703	0.0692	0.4091
uid58757	0.312044	0.1043	0.1421	0.1371	0.4390
uid54715	0.312067	0.0792	0.0809	0.0944	0.4255
uid82815	0.312071	0.0997	0.1280	0.1403	0.4359
uid87025	0.312074	0.0890	0.1385	0.1473	0.3000
uid43671	0.312090	0.1028	0.1574	0.1472	0.3158
uid57689	0.312120	0.0901	0.1650	0.1443	0.3421
uid175108	0.312136	0.1034	0.1584	0.1443	0.3158
uid58543	0.312168	0.0613	0.1037	0.1037	0.4390
uid58315	0.312171	0.1093	0.1401	0.1429	0.4419
uid175107	0.312211	0.0997	0.1584	0.1433	0.3250
uid58245	0.312244	0.0531	0.1731	0.1262	0.5000
uid43727	0.312332	0.1028	0.1574	0.1472	0.3158
uid175106	0.312345	0.0979	0.1618	0.1513	0.3333
uid174872	0.312357	0.1028	0.1574	0.1433	0.3158
uid52455	0.312372	0.0954	0.1634	0.1495	0.3333
uid174871	0.312423	0.0979	0.1623	0.1495	0.3333
uid57863	0.312430	0.0778	0.1026	0.1022	0.3500
uid84215	0.312455	0.0776	0.1063	0.1196	0.4545
uid175110	0.312463	0.1013	0.1567	0.1409	0.3158
uid58089	0.312559	0.0943	0.1225	0.1301	0.4359
uid54443	0.312702	0.1038	0.1500	0.1424	0.3250
uid54459	0.312748	0.1031	0.1541	0.1472	0.3158
uid58013	0.312828	0.0531	0.1731	0.1262	0.4545
uid54461	0.313018	0.1013	0.1551	0.1409	0.3158
uid58239	0.313212	0.0673	0.0805	0.1044	0.4510
uid59301	0.313312	0.0274	0.0821	0.0963	0.4091
uid61605	0.313414	0.0789	0.1517	0.1384	0.3333
uid58255	0.313438	0.0730	0.1000	0.1239	0.4490
uid51639	0.313482	0.0586	0.0947	0.1179	0.3939
uid58551	0.313544	0.0635	0.0954	0.1144	0.4255
uid158881	0.313713	0.0878	0.0941	0.1206	0.4583
uid59057	0.313777	0.0877	0.0969	0.1062	0.4419
uid189187	0.313785	0.0813	0.0933	0.1233	0.4074
uid184010	0.313891	0.0871	0.1138	0.1411	0.4571
uid158875	0.313901	0.1040	0.1335	0.1375	0.4390
uid173403	0.313910	0.1021	0.1264	0.1361	0.4390
uid58401	0.314160	0.0620	0.0854	0.0956	0.4375
uid82949	0.314214	0.0896	0.1250	0.1186	0.4615
uid52459	0.314315	0.0897	0.1944	0.1944	0.5000
uid57891	0.314491	0.0737	0.0867	0.1048	0.3864
uid66803	0.314497	0.0754	0.1152	0.1452	0.3810
uid159841	0.314570	0.1269	0.1574	0.1623	0.4444
uid179202	0.314580	0.0878	0.1020	0.1108	0.4237
uid181617	0.314646	0.0767	0.1089	0.1254	0.4595
uid51879	0.314651	0.0806	0.1178	0.1369	0.4634
uid73353	0.314663	0.0642	0.1006	0.1145	0.4048
uid53535	0.314673	0.0886	0.1029	0.1278	0.4474
uid55641	0.314702	0.0730	0.0901	0.1061	0.3922
uid41171	0.314715	0.0838	0.1090	0.1077	0.4595
uid158879	0.314763	0.0833	0.1056	0.1350	0.5000
uid188479	0.314853	0.0986	0.1200	0.1299	0.4324
uid41709	0.314910	0.0840	0.0955	0.1195	0.3667
uid59307	0.314929	0.0758	0.0884	0.1066	0.3636
uid158133	0.314936	0.0912	0.0962	0.1250	0.4583
uid158701	0.315096	0.0891	0.1022	0.1282	0.4444
uid52597	0.315127	0.0752	0.0889	0.0990	0.4423
uid190705	0.315141	0.0719	0.0885	0.1155	0.4545
uid183682	0.315155	0.0727	0.1036	0.1242	0.4595
uid48371	0.315171	0.1183	0.1441	0.1491	0.4595
uid58293	0.315210	0.0962	0.1122	0.1339	0.4231
uid81841	0.315284	0.1314	0.1559	0.1606	0.4500
uid62265	0.315348	0.0704	0.0774	0.1019	0.4468
uid49467	0.315396	0.0831	0.1250	0.1184	0.4595
uid73967	0.315409	0.0841	0.1139	0.1386	0.4688
uid183001	0.315453	0.0862	0.1146	0.1355	0.4688
uid55381	0.315458	0.0814	0.1066	0.1053	0.4595
uid58475	0.315627	0.0949	0.1189	0.1348	0.4468
uid59135	0.315666	0.0769	0.1172	0.1160	0.4250
uid58821	0.315862	0.0811	0.1059	0.0863	0.4340
uid58317	0.315917	0.0938	0.1356	0.1362	0.4146
uid89371	0.315921	0.0909	0.1289	0.1351	0.3810
uid162189	0.315957	0.0865	0.1204	0.1383	0.4545
uid58271	0.316199	0.0809	0.1118	0.1294	0.4595
uid195461	0.316227	0.0917	0.1125	0.1374	0.4595
uid73473	0.316330	0.0933	0.1759	0.1474	0.2778
uid193706	0.316406	0.0800	0.1087	0.1365	0.4595
uid57675	0.316408	0.0802	0.1066	0.1369	0.4595
uid173926	0.316422	0.0783	0.1079	0.1373	0.4595
uid57605	0.316508	0.0992	0.1246	0.0988	0.4364
uid62463	0.316762	0.0852	0.1121	0.1365	0.4595
uid55779	0.316994	0.1024	0.1235	0.1376	0.4615
uid61617	0.317071	0.0827	0.0986	0.0821	0.4231
uid174072	0.317211	0.0712	0.1051	0.1138	0.4359
uid59227	0.317380	0.0446	0.0847	0.0765	0.5000
uid59887	0.317448	0.0794	0.1083	0.1419	0.4333
uid48129	0.317524	0.1008	0.1212	0.1383	0.4595
uid58739	0.317773	0.0831	0.1044	0.1120	0.4783
uid61245	0.317774	0.0343	0.0960	0.0904	0.5000
uid15862	0.317937	0.1138	0.1466	0.1441	0.4595
uid193764	0.318014	0.0392	0.0833	0.0753	0.5000
uid45897	0.318055	0.0895	0.1201	0.1568	0.4375
uid58933	0.318241	0.0964	0.1146	0.0920	0.4182
uid74393	0.318268	0.1013	0.1153	0.1250	0.4138
uid58193	0.318409	0.0795	0.1051	0.0917	0.4340
uid58097	0.318906	0.0938	0.1076	0.1159	0.4524
uid58199	0.319029	0.0938	0.1099	0.1159	0.4524
uid59581	0.319062	0.1025	0.1118	0.1228	0.3889
uid161161	0.319191	0.0901	0.1104	0.1226	0.4068
uid66305	0.319244	0.0579	0.0949	0.0935	0.4375
uid50325	0.319269	0.0789	0.1138	0.1000	0.4750
uid54335	0.319297	0.0629	0.0795	0.0987	0.4412
uid68053	0.319317	0.0572	0.0786	0.0890	0.3793
uid65447	0.319423	0.0764	0.1158	0.0997	0.4493
uid192186	0.319518	0.1032	0.1278	0.1264	0.4304
uid186740	0.319555	0.0139	0.0282	0.0417	0.5000
uid179904	0.319569	0.0741	0.1128	0.1051	0.4524
uid40861	0.319600	0.1179	0.1473	0.1498	0.4545
uid58713	0.319640	0.0716	0.1136	0.1271	0.4130
uid58829	0.319871	0.1046	0.1161	0.1176	0.4545
uid68445	0.319956	0.0748	0.0839	0.1049	0.4091
uid59037	0.320025	0.0612	0.1188	0.1220	0.4182
uid57599	0.320140	0.1131	0.1358	0.1335	0.4524
uid43327	0.320330	0.1067	0.1299	0.1351	0.4127
uid46523	0.320420	0.0904	0.1236	0.1190	0.4314
uid58937	0.320442	0.1050	0.1243	0.1222	0.4386
uid58241	0.320464	0.0623	0.0811	0.1042	0.4318
uid58441	0.320494	0.0888	0.1055	0.1172	0.4262
uid75101	0.320696	0.1048	0.1337	0.1222	0.4533
uid193771	0.320816	0.0698	0.1121	0.1070	0.4318
uid58451	0.320902	0.0850	0.1057	0.1280	0.4483
uid58069	0.321055	0.0874	0.1064	0.1175	0.4545
uid82373	0.321112	0.0671	0.1071	0.0995	0.4521
uid58439	0.321159	0.0944	0.1066	0.1210	0.4062
uid57731	0.321258	0.0730	0.0951	0.0994	0.4773
uid58995	0.321576	0.1044	0.1111	0.1400	0.4265
uid58749	0.321588	0.0627	0.1146	0.1176	0.4262
uid159003	0.321804	0.0800	0.0942	0.0867	0.3793
uid73585	0.321833	0.0612	0.0830	0.1222	0.4667
uid58661	0.321961	0.0609	0.1114	0.1054	0.4545
uid194120	0.322007	0.0591	0.0750	0.1174	0.4667
uid167486	0.322249	0.0843	0.1057	0.1077	0.4474
uid59075	0.322327	0.0835	0.1153	0.1269	0.4340
uid61587	0.322355	0.0907	0.1061	0.1253	0.4340
uid57601	0.322511	0.1126	0.1343	0.1300	0.4533
uid55771	0.322732	0.0731	0.1159	0.1207	0.4386
uid58295	0.322799	0.0705	0.0989	0.1264	0.4038
uid62901	0.322857	0.0998	0.1135	0.1377	0.4143
uid59277	0.322909	0.0873	0.1064	0.1279	0.4423
uid158851	0.323011	0.1053	0.1269	0.1339	0.4651
uid158167	0.323106	0.1072	0.1221	0.1298	0.4353
uid62101	0.323344	0.1114	0.1367	0.1344	0.4487
uid170612	0.323669	0.0596	0.0769	0.1007	0.4167
uid158377	0.323678	0.0825	0.1102	0.1105	0.4167
uid59279	0.323774	0.0846	0.1123	0.1127	0.4167
uid158379	0.323774	0.0846	0.1123	0.1127	0.4167
uid158381	0.323774	0.0846	0.1123	0.1127	0.4167
uid158375	0.323777	0.0846	0.1123	0.1127	0.4167
uid158383	0.323777	0.0846	0.1123	0.1127	0.4167
uid158373	0.323778	0.0846	0.1123	0.1127	0.4167
uid158531	0.323778	0.0846	0.1123	0.1127	0.4167
uid58449	0.323987	0.0857	0.1040	0.1270	0.4444
uid63345	0.324176	0.1038	0.1130	0.1159	0.4182
uid47509	0.324252	0.0816	0.0958	0.1017	0.4634
uid58095	0.324314	0.0660	0.0873	0.1045	0.4167
uid57653	0.324415	0.0972	0.1090	0.1369	0.4286
uid161977	0.324422	0.0672	0.0976	0.0926	0.4583
uid43247	0.324431	0.0714	0.1142	0.0950	0.4483
uid41865	0.324437	0.1053	0.1015	0.1342	0.4000
uid57743	0.324744	0.0646	0.0976	0.0899	0.4600
uid58447	0.324764	0.1011	0.1028	0.1117	0.4237
uid68453	0.324808	0.0756	0.1111	0.1144	0.4308
uid41019	0.324916	0.0606	0.0810	0.0935	0.3947
uid62131	0.325249	0.0317	0.0850	0.0687	0.4318
uid184079	0.325279	0.0471	0.0732	0.0693	0.4118
uid162135	0.325364	0.0790	0.1128	0.1154	0.4219
uid59433	0.325765	0.0769	0.1014	0.0863	0.4146
uid55403	0.325792	0.0629	0.0839	0.0964	0.4250
uid58445	0.326153	0.1059	0.1268	0.1271	0.4247
uid58453	0.326333	0.0866	0.1172	0.1127	0.4697
uid58505	0.326400	0.1231	0.1409	0.1416	0.4079
uid58843	0.326467	0.0802	0.0909	0.1244	0.4265
uid159519	0.326748	0.0980	0.1702	0.2000	0.5000
uid58941	0.327381	0.1092	0.1350	0.1292	0.4268
uid72795	0.327411	0.0751	0.1081	0.1106	0.4242
uid59155	0.327867	0.0735	0.0965	0.1053	0.4310
uid48815	0.328145	0.1044	0.1393	0.1161	0.4412
uid59129	0.328340	0.0350	0.0843	0.0531	0.4667
uid57955	0.328347	0.0998	0.1272	0.1269	0.4359
uid58533	0.328743	0.0279	0.0871	0.0684	0.4474
uid168059	0.328785	0.1247	0.1366	0.1416	0.4444
uid59115	0.328939	0.1097	0.1338	0.1321	0.4000
uid58377	0.329107	0.0931	0.1174	0.1085	0.4167
uid58249	0.329164	0.1053	0.1299	0.1151	0.4024
uid58549	0.329439	0.1020	0.1397	0.1347	0.4416
uid58805	0.329851	0.0707	0.1024	0.0986	0.4237
uid58187	0.329887	0.0973	0.1185	0.1151	0.4426
uid68741	0.329917	0.0833	0.1556	0.1875	0.5000
uid58527	0.330126	0.0808	0.1119	0.1244	0.4355
uid58991	0.330151	0.1095	0.1305	0.1221	0.3951
uid182483	0.330356	0.0381	0.0570	0.0815	0.4583
uid189951	0.330585	0.0235	0.0803	0.0583	0.4545
uid58997	0.330892	0.0850	0.1101	0.1031	0.3857
uid57865	0.331135	0.0905	0.1000	0.1077	0.4235
uid59023	0.331260	0.0860	0.0847	0.1146	0.4054
uid57635	0.331325	0.0435	0.0854	0.0622	0.4348
uid86865	0.331705	0.1130	0.1274	0.1330	0.4667
uid174512	0.331736	0.0408	0.0882	0.0636	0.4186
uid63403	0.332069	0.1086	0.1247	0.1133	0.4217
uid59405	0.332434	0.0347	0.0920	0.0648	0.4524
uid58845	0.332594	0.0794	0.0962	0.0995	0.4062
uid59081	0.332711	0.1118	0.1301	0.1319	0.4430
uid184823	0.332748	0.0969	0.1194	0.1315	0.4235
uid52605	0.332899	0.1008	0.1261	0.1392	0.4235
uid52607	0.332900	0.0983	0.1234	0.1326	0.4217
uid57745	0.332997	0.0308	0.0760	0.0524	0.4681
uid159685	0.333001	0.1031	0.1226	0.1351	0.4157
uid193772	0.333032	0.1024	0.1290	0.1361	0.4342
uid185179	0.333813	0.1024	0.1240	0.1083	0.4459
uid58905	0.333950	0.0886	0.1106	0.1098	0.4167
uid57603	0.333990	0.1014	0.1304	0.1441	0.4270
uid189950	0.334461	0.0500	0.0806	0.0744	0.4043
uid58269	0.334539	0.1084	0.1292	0.1386	0.4024
uid176372	0.335032	0.0957	0.1187	0.1340	0.4253
uid57735	0.335865	0.0810	0.1049	0.1111	0.4219
uid162149	0.336050	0.0785	0.0934	0.1006	0.3667
uid58873	0.336067	0.0731	0.0990	0.1022	0.4407
uid57655	0.336507	0.0762	0.0907	0.1002	0.3667
uid83615	0.337023	0.0769	0.0993	0.1028	0.4375
uid58443	0.337232	0.1010	0.1282	0.1278	0.4302
uid58019	0.337382	0.0687	0.1031	0.0995	0.4717
uid58921	0.337467	0.0798	0.1094	0.1131	0.4429
uid158855	0.339020	0.0719	0.1017	0.1119	0.4219
uid71131	0.339201	0.0665	0.1035	0.1170	0.4590
uid158853	0.339220	0.0698	0.1007	0.1106	0.4154
uid62937	0.339501	0.0693	0.0985	0.1041	0.4545
uid57833	0.339618	0.0379	0.0564	0.0651	0.4182
uid158857	0.339667	0.0699	0.0970	0.1103	0.4242
uid58113	0.339688	0.0734	0.1008	0.1143	0.4107
uid83613	0.339694	0.0753	0.1027	0.1133	0.4394
uid59241	0.339797	0.0716	0.0995	0.1108	0.4355
uid59015	0.339859	0.0716	0.1023	0.1091	0.4237
uid162161	0.340556	0.0802	0.1271	0.1330	0.3977
uid57927	0.340854	0.0583	0.0985	0.0987	0.4333
uid83617	0.341070	0.0560	0.0964	0.0964	0.4333
uid159871	0.341078	0.0583	0.0985	0.0987	0.4333
uid59009	0.341458	0.0648	0.1010	0.1070	0.4333
uid82343	0.341491	0.1006	0.1272	0.1289	0.4211
uid59319	0.342214	0.0676	0.0973	0.1049	0.4394
uid46085	0.346718	0.0964	0.1065	0.1199	0.4144
uid70791	0.361573	0.0594	0.0782	0.0934	0.4118
uid58971	0.364124	0.0606	0.0875	0.1007	0.4000
uid80859	0.365213	0.0905	0.1030	0.1228	0.3762
uid68279	0.365318	0.0682	0.1082	0.1109	0.3429
uid62107	0.367018	0.0637	0.0871	0.1009	0.3969
uid58675	0.367810	0.0718	0.0923	0.1130	0.4019
uid67387	0.368376	0.0426	0.0675	0.0871	0.3871
uid59105	0.370083	0.0314	0.0662	0.0642	0.3235
uid68321	0.370144	0.0367	0.0757	0.0719	0.3088
uid58207	0.371013	0.0763	0.1036	0.1115	0.4052
uid162107	0.371710	0.0222	0.0625	0.0671	0.3239
uid58353	0.372134	0.0676	0.0820	0.1066	0.3910
uid58499	0.373574	0.0289	0.0627	0.0748	0.3506
uid58273	0.373575	0.0624	0.0912	0.1162	0.3947
uid58613	0.373846	0.0497	0.0702	0.0806	0.3804
uid58373	0.373857	0.0536	0.0766	0.0852	0.3830
uid58155	0.374391	0.0523	0.0712	0.0897	0.3917
uid59437	0.375146	0.0739	0.0890	0.1059	0.3910
uid162105	0.375151	0.0261	0.0459	0.0623	0.3600
uid58429	0.375447	0.0516	0.0807	0.0909	0.3455
uid178369	0.375467	0.0547	0.0735	0.0899	0.4000
uid58595	0.375715	0.0268	0.0652	0.0780	0.3425
uid164779	0.375938	0.0331	0.0558	0.0709	0.3231
uid58085	0.376016	0.0570	0.0688	0.0898	0.3826
uid58703	0.376130	0.0609	0.0889	0.0948	0.3788
uid48825	0.376181	0.0548	0.0790	0.0998	0.3871
uid57649	0.376186	0.0409	0.0657	0.0725	0.3864
uid181998	0.376399	0.0337	0.0657	0.0786	0.3380
uid161973	0.376417	0.0237	0.0549	0.0681	0.3333
uid89379	0.376531	0.0307	0.0590	0.0758	0.3333
uid67319	0.376544	0.0622	0.0825	0.0985	0.3788
uid62961	0.376559	0.0591	0.0803	0.0914	0.3778
uid89373	0.376578	0.0307	0.0590	0.0758	0.3333
uid42497	0.376693	0.0598	0.0940	0.1125	0.3393
uid54411	0.376926	0.0468	0.0665	0.0854	0.3984
uid61643	0.377101	0.0531	0.0679	0.0810	0.3806
uid58811	0.377185	0.0271	0.0517	0.0683	0.3425
uid58547	0.378118	0.0556	0.0744	0.0906	0.3889
uid58427	0.378435	0.0604	0.0883	0.1073	0.3622
uid176500	0.378470	0.0528	0.0859	0.1028	0.3790
uid57589	0.378593	0.0239	0.0515	0.0688	0.3429
uid58693	0.378598	0.0271	0.0580	0.0755	0.3429
uid158163	0.379481	0.0602	0.0870	0.0889	0.3957
uid59131	0.379509	0.0498	0.0700	0.0872	0.3889
uid58999	0.379576	0.0278	0.0674	0.0752	0.3333
uid58321	0.379884	0.0567	0.0675	0.0835	0.3830
uid58939	0.379972	0.0208	0.0562	0.0623	0.3380
uid58459	0.380223	0.0536	0.0767	0.0816	0.3564
uid194444	0.380351	0.0575	0.0655	0.0879	0.3796
uid193774	0.380427	0.0531	0.0676	0.0855	0.3778
uid159539	0.380691	0.0541	0.0604	0.0815	0.3955
uid57595	0.380707	0.0556	0.0655	0.0792	0.3873
uid58687	0.380838	0.0210	0.0532	0.0669	0.3239
uid74431	0.381061	0.0262	0.0539	0.0713	0.3630
uid57889	0.381087	0.0534	0.0676	0.0850	0.3813
uid73179	0.381163	0.0502	0.0677	0.0867	0.3759
uid57887	0.381232	0.0565	0.0646	0.0763	0.3889
uid54341	0.381362	0.0273	0.0627	0.0727	0.3425
uid43163	0.381911	0.0474	0.0743	0.0790	0.3600
uid59233	0.381945	0.0489	0.0901	0.1073	0.3672
uid184011	0.381954	0.0483	0.0683	0.0729	0.3286
uid57609	0.382181	0.0397	0.0739	0.0705	0.3661
uid58361	0.382227	0.0513	0.0703	0.0870	0.3701
uid58611	0.382263	0.0294	0.0684	0.0815	0.3763
uid86885	0.382400	0.0415	0.0760	0.0722	0.3717
uid81775	0.382777	0.0381	0.0649	0.0648	0.3588
uid193710	0.382954	0.0444	0.0748	0.0698	0.3704
uid46099	0.383113	0.0439	0.0796	0.0804	0.3417
uid191340	0.383295	0.0366	0.0810	0.0872	0.3689
uid58733	0.383460	0.0394	0.0771	0.0680	0.3652
uid58231	0.383474	0.0533	0.0776	0.0842	0.3885
uid48801	0.383546	0.0373	0.0732	0.0657	0.3652
uid41317	0.383886	0.0544	0.0694	0.0729	0.3511
uid59207	0.383920	0.0453	0.0725	0.0847	0.3786
uid162133	0.384376	0.0600	0.0927	0.0966	0.3759
uid178913	0.384400	0.0646	0.0819	0.0970	0.3767
uid177516	0.384441	0.0609	0.0844	0.0927	0.3664
uid58391	0.384516	0.0769	0.0898	0.1045	0.3515
uid162199	0.384565	0.0635	0.0768	0.0809	0.3813
uid58657	0.384692	0.0693	0.0779	0.0855	0.3655
uid58211	0.384692	0.0370	0.0663	0.0663	0.3729
uid170535	0.384775	0.0418	0.0700	0.0620	0.3729
uid170534	0.384899	0.0432	0.0752	0.0692	0.3707
uid60487	0.384923	0.0549	0.0789	0.0918	0.3788
uid66307	0.385153	0.0579	0.0848	0.0950	0.3817
uid72473	0.385335	0.0689	0.0769	0.0807	0.3759
uid58021	0.385616	0.0536	0.0782	0.0855	0.3895
uid81081	0.386147	0.0731	0.0938	0.1068	0.3596
uid57615	0.386150	0.0711	0.0925	0.1048	0.3732
uid58209	0.386377	0.0408	0.0683	0.0646	0.3707
uid57593	0.386599	0.0624	0.0905	0.1020	0.3688
uid57613	0.386627	0.0683	0.0826	0.0993	0.3767
uid61647	0.386678	0.0734	0.0793	0.0803	0.3691
uid177517	0.386825	0.0721	0.0865	0.1003	0.3767
uid57643	0.386837	0.0118	0.0216	0.0401	0.3253
uid66301	0.386973	0.0695	0.0961	0.1000	0.3757
uid49953	0.387481	0.0559	0.0808	0.0925	0.3817
uid50539	0.387626	0.0646	0.0865	0.1065	0.3774
uid66391	0.387649	0.0532	0.0700	0.0978	0.4148
uid176370	0.388257	0.0793	0.0971	0.1065	0.3571
uid59899	0.388281	0.0782	0.0962	0.1098	0.3806
uid58967	0.388370	0.0387	0.0815	0.0882	0.3780
uid205541	0.388408	0.0768	0.0937	0.1012	0.3333
uid42975	0.388465	0.0662	0.0973	0.1026	0.3514
uid49469	0.388581	0.0474	0.0750	0.0928	0.3798
uid193704	0.388819	0.0672	0.0841	0.0888	0.3765
uid68745	0.388821	0.0353	0.0547	0.0757	0.4184
uid58081	0.388878	0.0707	0.0891	0.1008	0.3586
uid57849	0.388988	0.0321	0.0451	0.0662	0.3725
uid174460	0.389138	0.0793	0.0918	0.1108	0.3642
uid75113	0.389463	0.0342	0.0568	0.0675	0.3561
uid58387	0.389495	0.0614	0.0747	0.0891	0.3408
uid58859	0.389502	0.0660	0.0860	0.0988	0.3472
uid162023	0.389564	0.0273	0.0505	0.0561	0.3636
uid58189	0.389564	0.0390	0.0724	0.0798	0.3642
uid197194	0.389612	0.0348	0.0746	0.0741	0.3789
uid58383	0.389866	0.0629	0.0725	0.0924	0.3372
uid58047	0.389876	0.0597	0.0795	0.0940	0.3621
uid58515	0.389950	0.0756	0.0902	0.1077	0.3520
uid58389	0.390207	0.0728	0.0898	0.1080	0.3478
uid46181	0.390248	0.0424	0.0623	0.0739	0.3684
uid73771	0.390456	0.0346	0.0699	0.0716	0.3500
uid162511	0.390560	0.0818	0.0949	0.1085	0.3523
uid58603	0.390574	0.0442	0.0768	0.0782	0.4056
[truncated: 515 more rows]
