# Supplementary material for: Quickly Finding Orthologs as Reciprocal Best Hits with BLAT, LAST, and UBLAST: How Much Do We Miss?
Source: PLoS One. 2014 Jul 11;9(7):e101850. doi: 10.1371/journal.pone.0101850 (PMC4094424; doi:10.1371/journal.pone.0101850)
Supplement: Table Set S3 — These tables contain counts for error estimates organized on a per query genome fashion. The directory contains the R-script used to run the t-tests comparing the results from each program, and a table with the results of these t-tests. (ZIP) [file pone.0101850.s003.zip › S3-Tables-Stats-Error/uid57779.t-test]

statistic.t	parameter.df	p.value	conf.int1	conf.int2	estimate.mean.of.the.differences	null.value.difference.in.means	alternative	method	data.name
unlist.t.test.blat.last.	-79.0103672325173	2382	0	-0.198149726395051	-0.188552161980946	-0.193350944187998	0	two.sided	Paired t-test	mistake$blat and mistake$last
unlist.t.test.blat.usearch7.	-77.8850425109289	2382	0	-0.214421170287361	-0.203889110870843	-0.209155140579102	0	two.sided	Paired t-test	mistake$blat and mistake$usearch7
unlist.t.test.blat.blastp.	-92.8636235657812	2382	0	-0.308775792621429	-0.296004903979494	-0.302390348300462	0	two.sided	Paired t-test	mistake$blat and mistake$blastp
unlist.t.test.last.usearch7.	-10.8420954310306	2495	8.51841597937726e-27	-0.0166074702829367	-0.0115202540760377	-0.0140638621794872	0	two.sided	Paired t-test	mistake$last and mistake$usearch7
unlist.t.test.last.blastp.	-56.1508413061833	2494	0	-0.110211756878305	-0.102773814263979	-0.106492785571142	0	two.sided	Paired t-test	mistake$last and mistake$blastp
unlist.t.test.usearch7.blastp.	-48.5123467020729	2494	0	-0.0961591245509437	-0.0886874485953489	-0.0924232865731463	0	two.sided	Paired t-test	mistake$usearch7 and mistake$blastp
unlist.t.test.blat.last.	79.0103672325173	2382	0	0.188552161980946	0.198149726395051	0.193350944187998	0	two.sided	Paired t-test	missing$blat and missing$last
unlist.t.test.blat.usearch7.	77.8850425109289	2382	0	0.203889110870843	0.214421170287361	0.209155140579102	0	two.sided	Paired t-test	missing$blat and missing$usearch7
unlist.t.test.blat.blastp.	92.8636235657812	2382	0	0.296004903979494	0.308775792621429	0.302390348300462	0	two.sided	Paired t-test	missing$blat and missing$blastp
unlist.t.test.last.usearch7.	10.8420954310306	2495	8.51841597937707e-27	0.0115202540760377	0.0166074702829367	0.0140638621794872	0	two.sided	Paired t-test	missing$last and missing$usearch7
unlist.t.test.last.blastp.	56.1508413061833	2494	0	0.102773814263979	0.110211756878305	0.106492785571142	0	two.sided	Paired t-test	missing$last and missing$blastp
unlist.t.test.usearch7.blastp.	48.5123467020729	2494	0	0.0886874485953489	0.0961591245509437	0.0924232865731463	0	two.sided	Paired t-test	missing$usearch7 and missing$blastp
unlist.t.test.blat.last.	155.468080987444	2385	0	0.267481412884869	0.274315234223262	0.270898323554065	0	two.sided	Paired t-test	overall$blat and overall$last
unlist.t.test.blat.usearch7.	158.407290860374	2385	0	0.275064059089599	0.281959578798079	0.278511818943839	0	two.sided	Paired t-test	overall$blat and overall$usearch7
unlist.t.test.blat.blastp.	158.318088653645	2385	0	0.308786892674837	0.316532218808817	0.312659555741827	0	two.sided	Paired t-test	overall$blat and overall$blastp
unlist.t.test.last.usearch7.	12.3635847757972	2504	3.98829138377901e-34	0.00577956880463709	0.00795847510753856	0.00686902195608782	0	two.sided	Paired t-test	overall$last and overall$usearch7
unlist.t.test.last.blastp.	73.306000484539	2504	0	0.0419509353042899	0.0442569688873269	0.0431039520958084	0	two.sided	Paired t-test	overall$last and overall$blastp
unlist.t.test.usearch7.blastp.	57.1480924242046	2504	0	0.034991607745806	0.0374782525336352	0.0362349301397206	0	two.sided	Paired t-test	overall$usearch7 and overall$blastp
