# Supplementary material for: Quickly Finding Orthologs as Reciprocal Best Hits with BLAT, LAST, and UBLAST: How Much Do We Miss?
Source: PLoS One. 2014 Jul 11;9(7):e101850. doi: 10.1371/journal.pone.0101850 (PMC4094424; doi:10.1371/journal.pone.0101850)
Supplement: Table Set S3 — These tables contain counts for error estimates organized on a per query genome fashion. The directory contains the R-script used to run the t-tests comparing the results from each program, and a table with the results of these t-tests. (ZIP) [file pone.0101850.s003.zip › S3-Tables-Stats-Error/uid57893.mistake.tbl]

Genome	GSS	blastp	usearch7	last	blat
uid1433	0.124482	NA	NA	NA	NA
uid39575	0.140010	NA	NA	NA	0.0000
uid13961	0.159030	NA	NA	NA	NA
uid12377	0.166811	NA	NA	NA	NA
uid10698	0.170380	NA	NA	NA	NA
uid10623	0.170789	NA	NA	NA	NA
uid197195	0.171533	0.5000	0.0000	0.3333	NA
uid170731	0.171581	0.0000	0.0000	0.0000	NA
uid39439	0.172332	NA	NA	NA	NA
uid162029	0.172762	0.0000	0.2500	0.0000	NA
uid63665	0.173033	1.0000	0.5000	0.0000	NA
uid61897	0.175069	NA	0.0000	0.0000	NA
uid82367	0.175343	0.0000	0.0000	0.0000	NA
uid62461	0.175756	0.0000	0.2500	0.0000	NA
uid155	0.176312	NA	NA	NA	NA
uid171259	0.177385	0.5000	0.0000	0.0000	NA
uid59311	0.177947	0.0000	0.0000	0.0000	NA
uid14003	0.178302	NA	NA	NA	NA
uid39573	0.178526	NA	NA	NA	NA
uid38659	0.183631	NA	0.0000	NA	NA
uid18881	0.184120	NA	NA	NA	NA
uid14005	0.184362	NA	NA	NA	NA
uid12410	0.184389	NA	NA	NA	NA
uid205052	0.185643	0.0000	0.0000	0.5000	NA
uid162053	0.187793	0.0000	0.0000	0.5000	NA
uid59325	0.188557	0.3333	0.0000	0.2500	NA
uid58205	0.189584	0.0000	0.0000	0.5000	NA
uid68691	0.190040	0.0000	1.0000	0.0000	NA
uid57711	0.190125	0.0000	0.2500	0.0000	NA
uid181997	0.190240	0.0000	0.0000	0.2500	NA
uid58887	0.190314	0.0000	0.2500	0.0000	NA
uid58059	0.190582	0.0000	0.0000	0.5000	NA
uid51695	0.190636	0.0000	0.0000	0.2500	NA
uid60859	0.191849	0.0000	1.0000	0.0000	NA
uid168665	0.191992	0.0000	1.0000	0.0000	NA
uid57993	0.192297	0.0000	0.0000	0.1429	NA
uid162087	0.192460	0.0000	0.0000	0.2500	NA
uid161999	0.192599	0.0000	0.0000	0.0000	NA
uid53543	0.192736	0.0000	0.0000	0.0000	NA
uid58039	0.192863	0.0000	0.0000	0.5000	NA
uid173371	0.193306	0.0000	0.0000	0.0000	NA
uid59011	0.193676	0.0000	0.2500	0.0000	NA
uid172733	0.193924	0.0000	0.0000	0.0000	NA
uid57729	0.194250	0.0000	0.0000	0.0000	NA
uid58061	0.194640	0.0000	0.2500	0.0000	NA
uid57707	0.195068	0.0000	0.0000	0.0000	NA
uid162001	0.195104	0.0000	0.0000	0.0000	NA
uid172628	0.195226	0.0000	0.0000	0.0000	NA
uid172629	0.195341	0.0000	0.0000	0.0000	NA
uid87003	0.195346	0.0000	0.0000	0.2500	NA
uid197154	0.195480	0.0000	0.0000	0.0000	NA
uid172627	0.195667	0.0000	0.0000	0.0000	NA
uid58773	0.195790	0.0000	0.0000	0.0000	NA
uid172626	0.195824	0.0000	0.0000	0.0000	NA
uid172631	0.195960	0.0000	0.0000	0.0000	NA
uid172630	0.196005	0.0000	0.0000	0.0000	NA
uid172624	0.196014	0.0000	0.0000	0.0000	NA
uid172625	0.196014	0.0000	0.0000	0.0000	NA
uid46679	0.196052	0.0000	1.0000	0.0000	NA
uid62099	0.196132	0.0000	0.0000	0.0000	NA
uid61619	0.196519	0.0000	1.0000	0.0000	NA
uid172732	0.196736	0.0000	0.0000	0.0000	NA
uid173370	0.196863	0.0000	0.0000	0.0000	NA
uid162027	0.197070	0.3333	0.1667	0.2500	NA
uid173372	0.197124	0.0000	0.0000	0.0000	NA
uid173373	0.197860	0.0000	0.0000	0.0000	NA
uid184824	0.198312	0.0000	0.0000	0.3333	NA
uid41875	0.200065	0.0000	0.0000	0.0000	NA
uid58077	0.200288	NA	0.0000	0.0000	NA
uid61569	0.200408	0.3333	0.0000	0.5000	NA
uid57709	0.200866	0.0000	0.0000	0.0000	NA
uid85495	0.201458	0.0000	0.0000	0.0000	NA
uid185759	0.201672	0.0000	0.0000	0.0000	NA
uid82341	0.201818	0.3077	0.2941	0.2143	NA
uid172734	0.202346	0.5000	0.0000	0.0000	NA
uid57829	0.202731	0.7143	0.3750	0.2500	NA
uid57809	0.202777	0.7143	0.3750	0.2500	NA
uid57997	0.202823	0.7143	0.3750	0.2500	NA
uid47087	0.202842	0.3333	0.0000	0.0000	NA
uid57811	0.203969	0.7143	0.3750	0.2500	NA
uid159529	0.204572	0.6667	0.3750	0.2500	NA
uid58031	0.204620	0.5000	0.0000	0.0000	NA
uid197153	0.205213	0.3333	0.0000	0.0000	NA
uid203361	0.205524	0.2000	0.0000	0.2000	NA
uid196777	0.205784	0.0000	0.0000	0.0000	NA
uid196781	0.206029	0.0000	0.0000	0.0000	NA
uid196780	0.206029	0.0000	0.0000	0.0000	NA
uid58869	0.206727	0.5000	0.0000	0.0000	NA
uid172736	0.207503	0.0000	0.0000	0.0000	NA
uid172735	0.207527	0.0000	0.2000	0.0000	NA
uid59349	0.207688	0.0000	0.0000	0.0000	NA
uid202216	0.207740	0.6000	0.2500	0.5000	NA
uid175575	0.207975	0.6000	0.1429	0.1429	NA
uid65271	0.208160	0.1667	0.0000	0.0000	NA
uid43093	0.208185	0.5000	0.3333	0.5000	NA
uid159993	0.208210	0.0000	0.0000	0.0000	NA
uid196769	0.208333	0.0000	0.0000	0.0000	NA
uid196770	0.208344	0.0000	0.0000	0.0000	NA
uid196771	0.208453	0.0000	0.0000	0.0000	NA
uid159879	0.208464	0.0000	0.0000	0.0000	NA
uid159881	0.208464	0.0000	0.0000	0.0000	NA
uid196782	0.208541	0.0000	0.0000	0.0000	NA
uid196792	0.208556	0.0000	0.0000	0.0000	NA
uid59351	0.208566	0.0000	0.0000	0.0000	NA
uid196779	0.208576	0.0000	0.0000	0.0000	NA
uid196774	0.208601	0.0000	0.0000	0.0000	NA
uid196773	0.208605	0.0000	0.0000	0.0000	NA
uid196772	0.208630	0.0000	0.0000	0.0000	NA
uid68843	0.208661	0.0000	0.0000	0.0000	NA
uid196776	0.208662	0.0000	0.0000	0.0000	NA
uid196775	0.208675	0.0000	0.0000	0.0000	NA
uid196778	0.208677	0.0000	0.0000	0.0000	NA
uid162335	0.208710	0.0000	0.0000	0.1667	NA
uid172738	0.208711	0.5000	0.3333	0.0000	NA
uid205053	0.208712	0.5000	0.0000	0.0000	NA
uid161409	0.208774	0.0000	0.0000	0.0000	NA
uid161353	0.208781	0.0000	0.0000	0.0000	NA
uid161361	0.208782	0.0000	0.0000	0.0000	NA
uid161377	0.208794	0.0000	0.0000	0.0000	NA
uid167484	0.208899	0.0000	0.0000	0.0000	NA
uid193712	0.208901	0.0000	0.0000	0.0000	NA
uid193713	0.208909	0.0000	0.0000	0.0000	NA
uid167485	0.208910	0.0000	0.0000	0.0000	NA
uid167483	0.208913	0.0000	0.0000	0.0000	NA
uid161995	0.208916	0.0000	0.0000	0.0000	NA
uid161369	0.208923	0.0000	0.0000	0.0000	NA
uid57785	0.208934	0.0000	0.0000	0.1429	NA
uid159863	0.208935	0.0000	0.0000	0.0000	NA
uid161403	0.208941	0.0000	0.0000	0.0000	NA
uid196793	0.208969	0.0000	0.0000	0.0000	NA
uid175578	0.208995	0.8000	0.1429	0.3333	NA
uid196789	0.208998	0.0000	0.0000	0.0000	NA
uid66189	0.209002	0.3333	0.1667	0.0000	NA
uid196798	0.209008	0.0000	0.0000	0.0000	NA
uid196794	0.209033	0.0000	0.0000	0.0000	NA
uid196790	0.209037	0.0000	0.0000	0.0000	NA
uid196784	0.209047	0.0000	0.0000	0.0000	NA
uid196785	0.209053	0.0000	0.0000	0.0000	NA
uid196795	0.209060	0.0000	0.0000	0.0000	NA
uid196796	0.209062	0.0000	0.0000	0.0000	NA
uid196791	0.209062	0.0000	0.0000	0.0000	NA
uid196788	0.209062	0.0000	0.0000	0.0000	NA
uid196799	0.209062	0.0000	0.0000	0.0000	NA
uid196787	0.209062	0.0000	0.0000	0.0000	NA
uid196786	0.209072	0.0000	0.0000	0.0000	NA
uid196797	0.209086	0.0000	0.0000	0.0000	NA
uid58333	0.209110	0.0000	0.0000	0.0000	NA
uid196783	0.209235	0.0000	0.0000	0.0000	NA
uid58005	0.209305	0.0000	0.0000	0.0000	NA
uid57637	0.209311	0.0000	0.0000	0.0000	NA
uid61635	0.209332	0.0000	0.0000	0.0000	NA
uid61633	0.209342	0.0000	0.0000	0.0000	NA
uid198643	0.209405	0.0000	0.0000	0.0000	NA
uid198644	0.209405	0.0000	0.0000	0.0000	NA
uid196800	0.209677	0.0000	0.0000	0.0000	NA
uid175574	0.209680	0.8000	0.1250	0.2857	NA
uid175572	0.209850	0.8000	0.1250	0.1250	NA
uid66295	0.210020	0.5000	0.2500	0.2500	NA
uid175573	0.210121	0.8000	0.1250	0.2857	NA
uid66603	0.210195	0.4286	0.1111	0.1429	NA
uid58101	0.210195	0.2500	0.2727	0.2143	0.0000
uid175576	0.210229	0.8000	0.1250	0.1429	NA
uid57783	0.210468	0.8000	0.3333	0.2222	NA
uid175571	0.210539	0.7500	0.1429	0.1667	NA
uid61621	0.210560	0.0000	0.0000	0.0000	NA
uid57963	0.210666	0.8571	0.3333	0.2857	NA
uid46841	0.210732	0.3333	0.0000	0.2500	NA
uid162137	0.210853	0.2500	0.3333	0.2308	0.0000
uid162177	0.210905	0.2857	0.0909	0.1429	0.0000
uid162059	0.210982	0.2000	0.0909	0.1667	0.0000
uid175579	0.211363	0.8000	0.1250	0.1250	NA
uid175577	0.211451	0.8000	0.1250	0.2857	NA
uid80745	0.211556	0.2667	0.0909	0.1818	0.0000
uid80733	0.211670	0.2857	0.1000	0.1667	0.0000
uid48071	0.211702	0.3077	0.0909	0.1667	0.0000
uid49489	0.211806	0.3333	0.4444	0.1667	0.0000
uid158869	0.211978	0.2667	0.1250	0.1176	NA
uid162063	0.212040	0.8000	0.1250	0.2857	NA
uid159527	0.212060	0.8000	0.1250	0.2857	NA
uid179070	0.212062	0.8000	0.1250	0.2857	NA
uid159525	0.212067	0.8000	0.1250	0.2857	NA
uid80731	0.212083	0.0000	0.0000	0.0000	NA
uid159523	0.212089	0.8000	0.1250	0.2857	NA
uid159521	0.212140	0.8000	0.1250	0.2857	NA
uid80735	0.212356	0.2143	0.0909	0.0909	0.0000
uid58493	0.212378	0.0000	0.0909	0.0000	0.0000
uid205054	0.212395	0.2500	0.0000	0.0000	NA
uid57971	0.212464	1.0000	0.2857	0.2500	NA
uid159845	0.212494	0.8000	0.1250	0.2857	NA
uid41333	0.212551	0.6000	0.4545	0.4286	NA
uid63621	0.212759	0.8000	0.1250	0.2857	NA
uid198524	0.212778	0.3333	0.0909	0.1818	0.0000
uid158871	0.212782	0.2143	0.1250	0.1111	NA
uid189026	0.212939	0.7500	0.0000	0.2000	NA
uid49331	0.213006	0.3333	0.2143	0.3000	0.0000
uid67349	0.213068	0.5000	0.5000	0.4118	0.0000
uid176501	0.213187	0.2143	0.1000	0.1818	0.0000
uid168257	0.213225	0.0000	0.0000	0.0000	NA
uid43163	0.213372	0.2222	0.2222	0.1333	NA
uid89375	0.213377	0.0000	0.0000	0.0000	NA
uid58963	0.213379	0.2500	0.3333	0.1429	1.0000
uid162031	0.213427	0.3333	0.0000	0.0000	NA
uid58993	0.213703	0.2143	0.2500	0.3636	0.0000
uid59883	0.213732	0.1000	0.0909	0.0000	NA
uid60849	0.213747	0.5000	0.0000	0.0000	NA
uid58511	0.213827	0.2308	0.2500	0.4167	0.0000
uid162165	0.213861	NA	0.0000	0.4000	NA
uid186842	0.214045	0.0000	0.0000	0.0000	NA
uid72481	0.214051	0.0000	0.0000	0.0000	NA
uid163693	0.214213	0.2667	0.1429	0.1111	NA
uid51877	0.214237	0.3333	0.0000	0.0909	0.0000
uid42615	0.214265	0.5000	0.2308	0.2667	0.0000
uid58793	0.214416	0.0000	0.5000	0.0000	NA
uid49661	0.214539	0.0000	0.0000	0.0000	0.0000
uid182935	0.214583	0.0000	0.0000	0.0000	NA
uid167988	0.214643	0.1250	0.0909	0.0000	NA
uid58125	0.214652	0.0000	0.0000	0.0000	NA
uid162045	0.214696	0.5000	0.2222	0.2500	0.0000
uid177081	0.214705	NA	0.0000	0.0000	NA
uid58653	0.214784	0.0000	0.0000	0.0000	NA
uid177930	0.214786	0.5000	0.4000	0.3333	NA
uid158867	0.214862	0.2667	0.1333	0.1053	NA
uid158861	0.214886	0.2000	0.2143	0.1429	NA
uid61627	0.215141	0.1429	0.0000	0.2000	NA
uid54207	0.215268	0.0000	0.0000	0.0000	NA
uid58791	0.215344	0.0000	0.0000	0.0000	NA
uid59545	0.215387	0.1111	0.0909	0.0000	NA
uid159867	0.215527	0.0000	0.0000	0.0000	NA
uid59357	0.215700	0.2667	0.1333	0.1111	NA
uid59359	0.215703	0.2667	0.1333	0.1111	NA
uid193702	0.215720	0.2857	0.1250	0.0667	NA
uid158865	0.215728	0.2667	0.1333	0.1111	NA
uid83125	0.215749	0.3846	0.4118	0.4000	0.0000
uid61589	0.215929	0.5714	0.4000	0.1667	NA
uid59111	0.215969	0.4444	0.5000	0.8000	NA
uid58911	0.215971	0.2857	0.1333	0.1250	NA
uid58899	0.216007	0.5000	0.2222	0.2500	0.0000
uid58331	0.216027	0.0000	0.0000	0.0000	NA
uid161919	0.216027	0.7500	0.2222	0.3750	0.0000
uid161241	0.216054	0.0000	0.0000	0.3333	NA
uid49131	0.216073	0.2500	0.1667	0.0909	NA
uid62695	0.216093	0.2667	0.2500	0.1429	NA
uid59197	0.216114	0.0000	0.0000	0.0000	NA
uid55487	0.216216	0.5556	0.1250	0.2500	0.0000
uid57651	0.216295	0.7647	0.4000	0.4545	NA
uid82951	0.216380	0.2857	0.2500	0.1250	NA
uid193774	0.216403	0.3077	0.2500	0.1875	NA
uid58969	0.216431	0.4545	0.4762	0.4211	NA
uid176367	0.216462	0.5833	0.4545	0.3077	0.0000
uid46989	0.216550	0.4545	0.4167	0.4286	NA
uid194444	0.216630	0.3077	0.2727	0.2105	NA
uid176921	0.216826	0.5000	0.2000	0.1000	NA
uid163691	0.216907	0.2667	0.1429	0.1111	NA
uid58311	0.216937	0.0000	0.2500	0.0000	NA
uid88075	0.216952	0.0000	0.0000	0.0000	NA
uid61629	0.216954	0.6154	0.4000	0.2500	0.0000
uid71231	0.217014	0.0000	0.0000	0.2000	NA
uid60837	0.217045	0.4286	0.1429	0.0000	NA
uid62693	0.217050	0.1875	0.1875	0.0714	NA
uid58155	0.217220	0.1250	0.2500	0.1429	NA
uid174812	0.217291	0.3889	0.2222	0.2353	0.0000
uid59289	0.217374	0.5000	0.3333	0.2500	NA
uid197361	0.217392	0.3077	0.1667	0.2500	0.0000
uid162513	0.217435	0.3077	0.1250	0.1250	NA
uid161197	0.217436	0.0000	0.0000	0.3333	NA
uid57705	0.217458	0.0000	0.1667	0.0000	0.0000
uid58525	0.217462	0.5000	0.0000	0.0000	NA
uid158863	0.217526	0.2500	0.1429	0.0714	NA
uid159865	0.217535	0.2308	0.2000	0.0000	NA
uid58677	0.217564	0.1538	0.1875	0.0000	NA
uid59113	0.217761	0.4286	0.3810	0.3889	0.0000
uid170533	0.217852	0.3077	0.2500	0.1579	NA
uid62207	0.217870	0.4000	0.1818	0.1667	NA
uid179068	0.217885	0.5385	0.3846	0.3333	0.0000
uid58055	0.217898	0.0000	0.0000	0.0000	NA
uid68837	0.217930	0.1667	0.0000	0.0000	NA
uid46839	0.218011	0.4667	0.2632	0.2353	0.0000
uid59139	0.218014	0.3000	0.1538	0.2353	NA
uid41403	0.218032	0.3846	0.1250	0.2667	NA
uid80743	0.218127	0.5385	0.3750	0.3889	NA
uid59267	0.218332	0.0769	0.0667	0.0714	NA
uid72937	0.218361	0.1250	0.0000	0.1429	NA
uid58263	0.218382	0.2727	0.2500	0.1538	NA
uid59225	0.218385	0.0000	0.3333	0.0000	NA
uid59131	0.218394	0.1429	0.0000	0.0000	NA
uid57887	0.218471	0.1818	0.3636	0.3077	NA
uid58649	0.218515	0.4667	0.4286	0.2500	NA
uid177079	0.218541	0.5000	0.5000	0.4167	NA
uid61643	0.218557	0.1818	0.3636	0.3077	NA
uid43211	0.218572	0.3750	0.4000	0.1538	NA
uid87067	0.218619	0.6667	0.5000	0.3333	0.0000
uid57889	0.218622	0.1818	0.2222	0.2000	NA
uid58067	0.218631	0.3750	0.2941	0.1765	0.0000
uid162333	0.218654	0.4800	0.3684	0.3478	0.0000
uid57929	0.218669	0.5000	0.2857	0.2000	NA
uid46943	0.218670	0.4667	0.2222	0.2353	0.0000
uid41297	0.218685	0.5000	0.3889	0.3889	0.0000
uid59429	0.218701	0.0000	0.0000	0.3333	NA
uid176920	0.218740	0.6667	0.5000	0.3333	0.0000
uid201428	0.218858	0.6667	0.5000	0.3333	0.0000
uid43091	0.218929	0.1429	0.0909	0.0000	NA
uid67407	0.218944	0.3333	0.1667	0.0000	NA
uid65091	0.218944	0.2000	0.1667	0.0000	NA
uid156845	0.218965	0.0000	0.0000	0.0000	NA
uid48829	0.218969	0.3571	0.1429	0.1667	0.0000
uid59087	0.219048	0.3333	0.0000	0.2500	NA
uid58977	0.219085	0.7500	0.6000	0.5000	0.0000
uid87065	0.219089	0.6667	0.5000	0.3333	0.0000
uid40845	0.219117	0.4444	0.1429	0.1176	NA
uid193707	0.219139	0.4737	0.3684	0.3684	0.0000
uid60163	0.219158	0.3125	0.2000	0.1250	NA
uid67985	0.219173	0.1250	0.0000	0.1667	NA
uid159543	0.219173	0.6667	0.5000	0.3333	0.0000
uid59195	0.219191	0.2000	0.1818	0.4000	NA
uid193770	0.219210	0.3000	0.0769	0.0769	NA
uid58879	0.219244	0.5000	0.1667	0.0000	NA
uid57595	0.219292	0.1818	0.3636	0.3077	NA
uid179202	0.219299	0.5000	0.2727	0.1538	NA
uid49535	0.219299	0.1818	0.1667	0.1429	0.0000
uid184826	0.219317	0.4500	0.4286	0.6000	0.0000
uid58111	0.219330	0.0000	0.0000	0.0000	NA
uid178352	0.219361	0.5000	0.2222	0.1250	0.0000
uid87069	0.219363	0.6667	0.5000	0.3333	0.0000
uid57961	0.219392	0.0000	0.1667	0.0000	0.0000
uid57939	0.219397	0.2000	0.2000	0.1333	NA
uid202217	0.219412	0.2000	0.1429	0.3333	0.0000
uid59407	0.219479	0.4545	0.3636	0.4545	NA
uid58065	0.219554	0.3000	0.1667	0.0909	0.0000
uid62923	0.219610	0.5417	0.3636	0.3333	NA
uid62083	0.219674	0.0000	0.1667	0.0000	NA
uid41425	0.219725	0.3846	0.3333	0.1667	0.0000
uid59099	0.219780	0.4444	0.3000	0.2000	0.0000
uid159669	0.219790	0.5000	0.3333	0.2000	0.0000
uid159675	0.219791	0.5000	0.3333	0.2000	0.0000
uid55253	0.219843	0.7000	0.5556	0.4000	0.0000
uid176365	0.219844	0.5000	0.3333	0.2941	0.0000
uid58833	0.219871	0.2500	0.2500	0.0625	NA
uid161957	0.219883	0.2727	0.2500	0.0909	0.0000
uid58147	0.219907	0.4286	0.4667	0.2778	NA
uid68739	0.219973	0.3333	0.0000	0.0000	NA
uid83609	0.220028	0.4444	0.3077	0.2500	0.0000
uid162175	0.220063	0.4545	0.3750	0.3750	0.0000
uid66593	0.220073	0.3333	0.0000	0.1667	NA
uid58079	0.220085	0.2500	0.0000	0.0000	0.0000
uid62789	0.220094	0.5000	0.3750	0.3125	0.0000
uid159677	0.220121	0.5000	0.3125	0.2667	0.0000
uid172737	0.220256	0.0000	0.1667	0.2500	NA
uid57585	0.220293	0.6667	0.5000	0.3333	0.0000
uid63629	0.220298	0.4706	0.3333	0.5000	NA
uid57641	0.220320	0.3333	0.2000	0.0000	NA
uid61611	0.220370	0.2500	0.1333	0.2381	0.0000
uid194120	0.220391	0.3333	0.0000	0.2500	NA
uid168181	0.220410	0.5000	0.4000	0.4286	NA
uid87051	0.220424	0.6667	0.5000	0.3333	0.0000
uid184076	0.220507	0.8000	0.3333	0.4286	NA
uid162167	0.220539	0.5000	0.2857	0.2857	0.0000
uid58285	0.220548	0.3750	0.1250	0.2500	NA
uid58559	0.220552	0.2000	0.0909	0.0556	NA
uid73759	0.220565	0.3000	0.2857	0.2143	NA
uid43413	0.220608	0.3333	0.3333	0.2143	0.0000
uid158845	0.220625	0.0000	0.0000	0.0000	NA
uid59049	0.220656	0.4615	0.0909	0.3333	NA
uid57853	0.220662	0.3333	0.0000	0.0000	NA
uid202219	0.220672	0.3750	0.3125	0.3889	0.0000
uid59409	0.220677	0.6667	0.3000	0.3846	0.0000
uid41169	0.220687	0.6667	0.1818	0.2727	0.0000
uid58449	0.220737	0.4583	0.4138	0.3478	NA
uid88063	0.220743	0.0000	0.0000	0.0000	NA
uid63401	0.220765	0.0000	0.0000	0.1250	NA
uid50555	0.220775	0.3636	0.1667	0.2308	NA
uid57881	0.220783	0.2727	0.2500	0.0909	0.0000
uid54411	0.220799	0.1250	0.1429	0.0833	NA
uid57643	0.220857	0.0909	0.1000	0.0909	NA
uid159673	0.220859	0.5000	0.3333	0.2000	0.0000
uid50585	0.220862	0.4444	0.2667	0.2000	0.0000
uid58451	0.220867	0.4762	0.4333	0.4000	NA
uid203791	0.220872	0.6190	0.4091	0.5000	0.0000
uid58159	0.220872	0.0000	0.0000	0.0000	NA
uid58321	0.220924	0.2222	0.1111	0.0769	NA
uid54249	0.220936	0.3000	0.4000	0.1333	0.0000
uid58933	0.220936	0.4375	0.3200	0.2381	0.0000
uid68445	0.220950	0.3333	0.1111	0.2857	0.0000
uid157909	0.220977	0.5000	0.3333	0.2500	0.0000
uid193708	0.220992	0.2500	0.2667	0.2632	0.0000
uid195560	0.221011	0.2857	0.3333	0.1667	NA
uid57905	0.221024	0.2308	0.2500	0.2500	0.0000
uid68067	0.221045	0.5000	0.1111	0.0000	NA
uid58445	0.221066	0.5238	0.2778	0.4583	NA
uid158157	0.221077	0.0000	0.1111	0.0000	NA
uid83157	0.221077	0.3333	0.0000	0.0000	0.0000
uid66777	0.221081	0.2500	0.2222	0.0000	NA
uid176366	0.221098	0.5385	0.3846	0.2857	0.0000
uid57581	0.221098	0.0000	0.0000	0.3333	NA
uid193714	0.221100	0.2500	0.1429	0.1333	0.0000
uid61409	0.221131	0.1667	0.0000	0.0000	NA
uid58547	0.221153	0.2500	0.2857	0.1250	NA
uid58405	0.221165	0.0000	0.0000	0.0000	NA
uid57957	0.221189	0.4737	0.4286	0.3333	0.0000
uid197184	0.221205	0.2727	0.2000	0.1538	NA
uid169879	0.221269	0.4286	0.3529	0.2778	0.0000
uid57967	0.221327	0.4762	0.5000	0.4231	0.0000
uid68447	0.221342	0.5000	0.3333	0.0000	0.0000
uid58597	0.221351	0.6000	0.5000	0.4286	NA
uid57999	0.221359	0.0000	0.0000	0.0000	NA
uid82363	0.221376	0.5000	0.0000	0.3333	NA
uid59379	0.221389	0.4737	0.4286	0.3333	0.0000
uid49049	0.221404	0.3636	0.1818	0.3333	0.0000
uid72473	0.221404	0.2500	0.4545	0.2500	NA
uid73585	0.221406	0.4286	0.1250	0.3333	NA
uid159659	0.221408	0.3333	0.3125	0.2778	0.0000
uid49871	0.221435	0.4800	0.5000	0.4348	NA
uid73421	0.221437	0.2500	0.0000	0.2500	NA
uid84317	0.221460	0.2222	0.2500	0.2000	NA
uid54205	0.221486	0.3333	0.1667	0.1667	NA
uid58965	0.221564	0.4375	0.2941	0.2273	NA
uid61577	0.221617	0.4000	0.3846	0.4545	0.0000
uid59053	0.221627	0.3333	0.3000	0.2941	0.0000
uid58725	0.221637	0.6316	0.5238	0.4286	0.0000
uid58577	0.221653	0.0000	0.0000	0.1667	NA
uid182482	0.221731	0.1250	0.0000	0.0000	NA
uid162065	0.221732	0.5455	0.5417	0.4800	0.0000
uid67313	0.221739	0.5455	0.5417	0.4800	0.0000
uid54717	0.221747	0.4118	0.3333	0.2500	NA
uid67315	0.221753	0.5455	0.5417	0.4800	0.0000
uid58979	0.221859	0.4706	0.3529	0.4000	NA
uid68291	0.221873	0.3846	0.3529	0.3158	0.0000
uid197215	0.221875	0.3333	0.0000	0.0000	NA
uid68317	0.221878	0.1818	0.2308	0.2727	NA
uid59383	0.221911	0.5789	0.4375	0.5455	0.0000
uid161985	0.221915	0.5000	0.4091	0.3913	0.0000
uid62105	0.221915	0.5000	0.2857	0.1538	NA
uid197177	0.221916	0.5000	0.2857	0.1667	0.0000
uid57629	0.221921	0.0000	0.3333	0.1667	NA
uid157331	0.221942	0.3333	0.1429	0.3750	NA
uid73179	0.221946	0.2222	0.2000	0.1333	NA
uid68055	0.221969	0.6111	0.3333	0.4706	0.0000
uid47077	0.222004	0.1429	0.1000	0.1667	0.0000
uid52459	0.222006	0.0000	0.0000	0.0000	NA
uid70793	0.222014	0.5000	0.2632	0.4286	0.0000
uid58213	0.222041	0.4706	0.4286	0.3500	0.0000
uid159671	0.222093	0.5000	0.3333	0.2500	0.0000
uid176127	0.222110	0.5714	0.4444	0.5455	0.0000
uid58695	0.222113	0.4583	0.2857	0.3043	0.0000
uid58881	0.222119	0.2857	0.1250	0.1250	NA
uid61625	0.222120	0.4286	0.4286	0.5000	0.0000
uid175905	0.222176	0.5500	0.4444	0.5455	0.0000
uid174511	0.222176	0.6000	0.4000	0.5294	NA
uid84299	0.222189	0.2353	0.1765	0.2000	NA
uid58293	0.222274	0.4615	0.2857	0.2500	0.0000
uid62981	0.222332	0.6000	0.4211	0.4762	0.0000
uid58593	0.222334	0.3333	0.2857	0.2857	NA
uid51367	0.222400	0.5714	0.3846	0.3333	NA
uid58431	0.222402	0.2500	0.3333	0.2222	0.0000
uid68335	0.222420	0.2000	0.0000	0.1000	0.0000
uid46807	0.222444	0.4118	0.4375	0.3684	NA
uid55259	0.222457	0.4615	0.1429	0.3077	0.0000
uid55641	0.222482	0.3333	0.3750	0.1667	NA
uid176128	0.222492	0.5500	0.4444	0.5455	0.0000
uid68141	0.222563	0.1667	0.1429	0.1818	NA
uid80739	0.222564	0.4667	0.3333	0.2727	0.0000
uid58499	0.222573	0.2000	0.1000	0.0000	NA
uid162061	0.222576	0.5500	0.3636	0.3478	0.0000
uid59029	0.222633	0.3333	0.2500	0.0769	0.0000
uid58215	0.222646	0.4737	0.3000	0.3810	0.0000
uid61639	0.222656	0.3750	0.1000	0.3333	NA
uid192186	0.222679	0.5833	0.4737	0.2222	NA
uid58801	0.222695	0.0000	0.0000	0.0000	NA
uid171995	0.222703	0.5000	0.5000	0.4091	0.0000
uid70621	0.222706	0.2500	0.1250	0.3000	NA
uid68453	0.222714	0.4706	0.4815	0.3704	NA
uid170612	0.222748	0.2500	0.1250	0.3750	0.0000
uid41013	0.222799	0.5263	0.5000	0.5217	0.0000
uid58889	0.222818	0.0000	0.2500	0.0000	NA
uid62107	0.222827	0.4118	0.3636	0.3636	0.0000
uid58835	0.222828	0.3158	0.2500	0.2222	NA
uid61645	0.222849	NA	0.0000	0.0000	NA
uid58647	0.222855	0.2000	0.1667	0.0909	NA
uid83605	0.222898	0.3529	0.2000	0.2500	NA
uid70727	0.222900	1.0000	0.2000	0.2500	0.0000
uid58897	0.222914	0.2500	0.1176	0.1905	0.0000
uid58919	0.222916	0.5500	0.4500	0.4545	0.0000
uid161939	0.222919	0.5789	0.4500	0.3913	0.0000
uid59153	0.223046	0.5000	0.3529	0.2143	NA
uid156977	0.223074	0.0000	0.0000	0.0000	NA
uid57599	0.223077	0.4074	0.4074	0.2941	NA
uid168182	0.223082	0.4000	0.2000	0.3077	NA
uid162073	0.223100	0.4286	0.4444	0.2941	NA
uid167260	0.223110	0.5000	0.2778	0.3125	0.0000
uid58553	0.223112	0.5556	0.4444	0.3333	NA
uid58521	0.223147	0.4118	0.3158	0.3000	NA
uid58397	0.223197	0.4000	0.3125	0.2941	0.0000
uid57979	0.223205	0.3750	0.4000	0.1429	0.0000
uid84305	0.223229	0.2353	0.1765	0.2000	NA
uid159665	0.223239	0.5556	0.3333	0.3125	0.0000
uid68451	0.223249	0.6667	0.4000	0.2857	NA
uid58239	0.223259	0.4545	0.1538	0.1818	NA
uid68057	0.223274	0.4737	0.4375	0.3684	0.0000
uid193711	0.223278	0.2941	0.3333	0.2000	0.0000
uid49695	0.223297	0.2500	0.0000	0.1538	0.0000
uid58821	0.223311	0.3333	0.3077	0.2381	0.0000
uid159667	0.223316	0.5000	0.2941	0.3333	0.0000
uid193773	0.223322	0.2000	0.0952	0.1875	0.0000
uid58109	0.223333	0.5500	0.4091	0.5263	NA
uid175524	0.223363	0.0000	0.0000	0.0000	NA
uid86651	0.223376	0.5000	0.2941	0.1875	0.0000
uid58957	0.223386	0.4500	0.3810	0.3478	NA
uid58657	0.223394	0.3000	0.3333	0.2500	NA
uid58761	0.223406	0.2000	0.2222	0.0000	NA
uid197202	0.223419	0.5000	0.4286	0.3889	0.0000
uid71485	0.223423	0.5714	0.5000	0.2857	NA
uid58251	0.223438	0.4444	0.3333	0.2308	0.0000
uid159955	0.223440	0.4706	0.2778	0.2500	0.0000
uid61179	0.223442	0.2500	0.2308	0.2308	NA
uid84297	0.223473	0.2778	0.2353	0.2667	NA
uid158169	0.223477	0.5417	0.3333	0.4348	0.0000
uid61349	0.223513	0.5333	0.4615	0.4615	NA
uid162069	0.223537	0.6250	0.4000	0.2500	NA
uid51641	0.223538	0.5000	0.6667	0.1429	NA
uid84301	0.223564	0.2667	0.1875	0.2143	NA
uid58095	0.223566	0.2000	0.1429	0.4000	0.0000
uid58429	0.223601	0.3333	0.3571	0.3333	0.0000
uid57989	0.223615	0.3333	0.5000	0.1818	NA
uid83607	0.223683	0.2778	0.1765	0.2667	NA
uid61647	0.223683	0.3636	0.4444	0.2143	NA
uid59209	0.223741	0.2222	0.0909	0.2000	0.0000
uid84383	0.223754	0.5556	0.4500	0.4545	0.0000
uid58515	0.223770	0.4500	0.3478	0.4286	0.0000
uid57915	0.223823	0.5333	0.4444	0.3684	0.0000
uid195908	0.223844	0.3571	0.3125	0.4615	0.0000
uid84311	0.223853	0.3333	0.2500	0.2500	NA
uid48359	0.223865	0.2500	0.2000	0.1000	NA
uid52593	0.223869	0.5714	0.4211	0.5000	0.0000
uid158055	0.223877	0.0000	0.0000	0.0000	NA
uid58367	0.223879	0.5385	0.3200	0.3214	0.0000
uid42155	0.223890	1.0000	0.3333	0.2500	NA
uid89381	0.223892	0.4444	0.2778	0.3333	0.0000
uid58961	0.223900	0.0000	0.0000	0.0000	NA
uid63663	0.223927	0.5294	0.3333	0.2609	NA
uid58971	0.223937	0.2083	0.1200	0.1613	0.0000
uid61729	0.223948	0.4375	0.1875	0.1333	NA
uid57747	0.223965	0.4444	0.1250	0.0909	0.0000
uid171830	0.223968	0.5556	0.3333	0.4000	0.0000
uid50565	0.223976	0.5556	0.3333	0.4000	0.0000
uid159615	0.223988	0.0000	0.1111	0.0000	NA
uid61595	0.223988	0.2000	0.0714	0.0833	NA
uid59151	0.223997	0.4615	0.4444	0.2000	NA
uid59277	0.224006	0.5000	0.4333	0.3200	NA
uid158045	0.224009	0.0000	0.0000	0.0000	NA
uid162011	0.224017	0.5789	0.4444	0.5000	0.0000
uid161987	0.224031	0.6000	0.4500	0.3810	0.0000
uid162005	0.224031	0.2000	0.2222	0.2222	NA
uid59425	0.224038	0.5263	0.4118	0.5000	0.5000
uid68687	0.224057	0.0000	0.0000	0.3333	NA
uid198525	0.224060	NA	0.0000	0.0000	NA
uid58731	0.224085	0.3636	0.2308	0.3529	0.0000
uid58595	0.224127	0.2857	0.1111	0.0909	NA
uid41735	0.224147	0.4000	0.2308	0.0769	NA
uid159541	0.224165	0.4444	0.5000	0.3889	NA
uid50547	0.224178	0.3913	0.4000	0.2500	NA
uid162101	0.224208	0.5500	0.4211	0.4783	0.0000
uid64755	0.224211	0.2500	0.1429	0.2222	NA
uid158689	0.224228	0.5556	0.3333	0.4000	0.0000
uid66299	0.224263	0.6087	0.5500	0.3462	NA
uid161965	0.224278	0.5789	0.4737	0.4091	0.0000
uid57965	0.224289	0.0000	0.2500	NA	NA
uid168321	0.224290	0.1429	0.1667	0.1250	NA
uid50325	0.224297	0.4000	0.2778	0.2778	0.0000
uid162003	0.224299	0.2000	0.1667	0.2000	NA
uid161945	0.224347	0.0000	0.0000	0.0000	NA
uid57831	0.224352	0.5789	0.4444	0.5652	0.0000
uid58193	0.224352	0.4211	0.3000	0.3182	NA
uid159491	0.224368	0.0000	0.1111	0.0000	NA
uid84313	0.224368	0.3889	0.2500	0.2500	NA
uid52609	0.224368	0.4167	0.4500	0.4762	0.0000
uid58783	0.224372	0.5789	0.4211	0.4762	0.0000
uid188688	0.224373	0.4286	0.1429	0.3636	NA
uid59091	0.224392	0.6316	0.4706	0.5455	0.0000
uid58689	0.224394	0.3333	0.2000	0.2000	NA
uid40839	0.224400	0.7222	0.4762	0.3529	0.0000
uid58249	0.224409	0.5600	0.5417	0.4828	NA
uid201038	0.224424	0.5000	0.3500	0.3889	0.0000
uid58707	0.224431	0.5238	0.4500	0.2727	NA
uid162199	0.224438	0.3333	0.3333	0.2143	NA
uid83123	0.224449	0.3077	0.1667	0.4444	0.0000
uid59235	0.224452	0.5789	0.4444	0.5217	0.0000
uid174460	0.224456	0.4500	0.3333	0.4000	0.0000
uid62961	0.224457	0.3846	0.3125	0.3333	0.0000
uid158043	0.224458	0.0000	0.0000	0.0000	NA
uid84303	0.224468	0.2941	0.2500	0.2667	NA
uid58415	0.224511	0.4444	0.2632	0.4211	NA
uid41019	0.224525	0.2000	0.1429	0.4000	0.0000
uid61565	0.224544	0.0000	0.0000	0.0000	NA
uid59251	0.224549	0.4167	0.4706	0.5000	NA
uid63403	0.224551	0.6154	0.4286	0.4828	NA
uid59077	0.224553	0.5714	0.5333	0.3636	0.0000
uid84295	0.224561	0.3158	0.1875	0.2000	NA
uid57633	0.224567	0.0000	0.0000	0.0000	NA
uid158053	0.224568	0.0000	0.0000	0.0000	NA
uid60161	0.224573	0.6667	0.5000	0.4000	NA
uid162017	0.224588	0.1250	0.0909	0.0000	NA
uid62159	0.224588	0.1429	0.0909	0.2143	0.0000
uid161975	0.224596	0.5556	0.4286	0.3478	0.0000
uid59411	0.224602	0.4545	0.1333	0.3077	0.0000
uid58505	0.224616	0.5714	0.4643	0.2692	NA
uid158063	0.224619	0.0000	0.0000	0.0000	NA
uid63605	0.224622	0.2500	0.3077	0.0000	NA
uid59381	0.224643	0.5714	0.4000	0.3333	0.0000
uid58937	0.224652	0.4500	0.2083	0.2353	0.0000
uid58487	0.224652	0.5000	0.4737	0.1875	NA
uid60583	0.224654	0.5000	0.4615	0.3571	NA
uid59293	0.224656	0.2000	0.2857	0.1667	0.0000
uid158057	0.224664	0.0000	0.0000	0.0000	NA
uid159857	0.224667	0.0000	0.0000	0.0000	0.0000
uid58371	0.224679	0.4762	0.3750	0.4800	0.0000
uid57697	0.224685	0.2000	0.2857	0.1667	0.0000
uid57691	0.224732	0.2941	0.1765	0.1875	NA
uid163995	0.224740	0.5789	0.4444	0.5417	0.0000
uid77027	0.224743	0.5882	0.4667	0.5556	0.0000
uid59007	0.224760	0.3125	0.2632	0.2500	0.0000
uid158071	0.224771	0.4706	0.4286	0.2941	1.0000
uid163151	0.224793	0.6667	0.3333	0.0000	0.0000
uid58703	0.224798	0.6250	0.4000	0.4000	0.0000
uid58037	0.224813	0.4667	0.3889	0.2143	NA
uid42519	0.224834	0.6111	0.3636	0.3913	0.0000
uid89395	0.224844	0.3125	0.3333	0.2727	0.0000
uid162153	0.224845	0.5263	0.3158	0.4783	0.5000
uid196851	0.224856	0.0000	0.0000	0.0000	NA
uid74431	0.224859	0.2222	0.1538	0.0769	0.0000
uid205422	0.224871	0.3750	0.2500	0.3636	0.0000
uid59033	0.224883	0.6667	0.4000	0.5000	0.0000
uid40659	0.224902	0.4375	0.3000	0.2667	0.0000
uid51607	0.224910	NA	NA	NA	NA
uid58509	0.224910	0.2727	0.2308	0.1111	0.0000
uid57605	0.224917	0.4000	0.2692	0.2105	0.0000
uid188478	0.224947	0.5000	0.5217	0.4500	0.0000
uid184818	0.224949	0.0000	0.0000	0.0000	0.0000
uid162057	0.224950	0.4286	0.3846	0.2143	NA
uid58387	0.224952	0.4000	0.2381	0.3810	0.0000
uid181998	0.224990	0.4000	0.1250	0.0909	NA
uid54719	0.224993	0.6316	0.4375	0.4737	NA
uid41021	0.225006	0.5909	0.4737	0.5455	0.0000
uid57619	0.225008	0.5455	0.4231	0.3571	0.0000
uid48643	0.225011	0.5000	0.4545	0.5333	NA
uid57931	0.225014	0.5652	0.5000	0.4400	0.0000
uid161991	0.225014	0.5238	0.4500	0.4583	0.0000
uid61641	0.225037	0.0000	0.0000	0.2000	NA
uid86887	0.225037	0.4444	0.5556	0.3750	0.0000
uid58047	0.225044	0.4500	0.4737	0.3333	0.0000
uid57733	0.225051	0.4762	0.3600	0.4286	0.0000
uid58391	0.225066	0.5000	0.3810	0.4118	0.0000
uid58217	0.225069	0.5000	0.4000	0.4000	0.0000
uid58607	0.225096	0.5333	0.4737	0.3333	1.0000
uid49957	0.225105	0.2000	0.1429	0.2000	0.0000
uid193703	0.225108	0.4762	0.3810	0.3684	0.0000
uid57781	0.225126	0.5789	0.4444	0.5417	0.0000
uid58191	0.225157	0.3125	0.3636	0.2400	NA
uid58803	0.225193	0.4000	0.3158	0.3636	0.0000
uid55845	0.225218	0.4815	0.3793	0.3462	0.0000
uid58631	0.225223	0.4444	0.2857	0.2917	0.0000
uid58015	0.225224	0.0000	0.0000	0.0000	NA
uid46655	0.225231	0.6111	0.4118	0.5000	0.5000
uid58681	0.225231	0.0000	0.0000	0.0000	NA
uid58623	0.225233	0.5000	0.4286	0.3846	0.0000
uid59245	0.225240	0.4444	0.3529	0.4000	0.0000
uid62979	0.225243	0.5789	0.4286	0.3913	0.0000
uid84309	0.225257	0.3158	0.2353	0.1765	NA
uid58141	0.225292	0.3333	0.3462	0.3182	NA
uid196850	0.225299	0.0000	0.0000	0.0000	NA
uid158051	0.225307	0.0000	0.0000	0.0000	NA
uid205540	0.225320	0.3684	0.3043	0.2400	0.0000
uid161993	0.225322	0.4706	0.3889	0.4286	0.0000
uid168258	0.225322	0.5000	0.3125	0.2500	0.0000
uid162139	0.225332	0.4737	0.4000	0.3043	0.0000
uid47509	0.225347	0.5217	0.3500	0.3846	NA
uid59377	0.225352	0.5789	0.4444	0.4783	0.0000
uid59221	0.225358	0.2500	0.3000	0.2778	0.0000
uid41023	0.225359	0.6000	0.4211	0.5000	0.0000
uid61587	0.225361	0.4444	0.2800	0.3200	NA
uid58687	0.225374	0.2000	0.0000	0.0000	NA
uid158073	0.225409	0.5000	0.4706	0.2667	1.0000
uid66323	0.225418	0.2500	0.3000	0.2000	0.0000
uid41935	0.225419	0.3333	0.2353	0.3333	0.0000
uid72479	0.225427	0.0000	0.1111	0.0000	NA
uid159539	0.225431	0.1667	0.3636	0.2857	NA
uid162115	0.225459	0.5455	0.4286	0.3913	0.0000
uid58383	0.225461	0.5000	0.3182	0.3684	0.0000
uid158159	0.225462	0.0000	0.0000	0.0000	NA
uid46257	0.225483	0.5000	0.3333	0.1667	0.0000
uid61613	0.225483	0.5000	0.1818	0.3846	0.0000
uid58531	0.225490	0.5625	0.4444	0.3158	0.0000
uid58939	0.225496	0.2000	0.0000	0.0000	NA
uid58661	0.225514	0.3750	0.1538	0.0000	NA
uid57865	0.225521	0.6667	0.5000	0.5185	NA
uid158065	0.225522	0.0000	0.0000	0.0000	NA
uid58393	0.225540	0.6190	0.4545	0.5000	0.0000
uid89383	0.225548	0.0000	0.0000	0.0000	NA
uid161949	0.225569	0.4118	0.3125	0.3684	0.0000
uid189951	0.225582	0.6667	0.3000	0.2222	0.0000
uid82373	0.225592	0.3750	0.4091	0.3600	0.0000
uid58723	0.225594	0.6000	0.2941	0.2000	NA
uid57741	0.225596	0.5882	0.4737	0.3500	NA
uid57863	0.225602	0.5294	0.4762	0.4167	NA
uid158851	0.225606	0.5789	0.3889	0.3846	1.0000
uid58385	0.225612	0.4118	0.3000	0.3500	0.0000
uid40861	0.225655	0.5556	0.4737	0.3462	NA
uid161951	0.225660	0.4737	0.3684	0.4091	0.0000
uid62003	0.225676	0.4000	0.2308	0.1429	NA
uid86751	0.225678	0.0000	0.0000	0.0000	NA
uid59391	0.225699	0.4211	0.3158	0.3636	0.0000
uid189953	0.225703	0.3636	0.2143	0.1000	NA
uid59243	0.225708	0.5385	0.4118	0.3750	0.0000
uid47317	0.225716	0.5333	0.4444	0.2857	1.0000
uid81783	0.225717	0.6429	0.3684	0.5714	NA
uid48821	0.225741	0.4375	0.1000	0.2667	0.0000
uid57921	0.225743	0.2000	0.2500	0.0769	NA
uid58941	0.225750	0.6400	0.5000	0.2917	1.0000
uid161947	0.225764	0.3889	0.2941	0.3500	0.0000
uid67319	0.225765	0.6316	0.3462	0.4000	0.0000
uid50119	0.225768	0.4615	0.2778	0.3636	0.0000
uid58583	0.225774	0.4500	0.4545	0.4091	0.0000
uid158535	0.225796	0.0000	0.0000	0.0000	NA
uid52535	0.225799	0.0000	0.0000	0.0000	NA
uid58721	0.225804	0.3889	0.4706	0.3158	NA
uid58161	0.225805	0.0000	0.0000	0.0000	NA
uid156881	0.225819	0.4545	0.5000	0.3000	0.0000
uid158119	0.225819	0.4667	0.4211	0.3333	NA
uid61617	0.225829	0.3750	0.3448	0.2500	0.0000
uid84387	0.225851	0.5185	0.4286	0.4062	0.0000
uid86653	0.225874	0.0000	0.0000	0.0000	NA
uid59057	0.225876	0.3571	0.2222	0.2000	0.0000
uid59295	0.225899	0.5625	0.4000	0.4375	0.0000
uid41819	0.225905	0.2667	0.1053	0.2143	0.0000
uid60621	0.225905	0.2000	0.0909	0.0000	0.0000
uid57779	0.225911	0.4737	0.3684	0.4091	0.0000
uid57621	0.225919	0.5000	0.4211	0.3750	NA
uid161931	0.225928	0.4737	0.3684	0.4091	0.0000
uid54341	0.225948	0.2500	0.0000	0.0000	NA
uid58149	0.225955	0.2500	0.0769	0.3125	0.0000
uid162051	0.225962	0.4737	0.3684	0.4091	0.0000
uid58197	0.225988	0.5000	0.2222	0.2000	0.0000
uid186548	0.225991	0.2000	0.0000	0.0000	0.0000
uid198767	0.226019	NA	0.0000	0.0000	NA
uid162099	0.226052	0.5263	0.4500	0.5000	0.0000
uid88069	0.226054	0.0000	0.0000	0.0000	NA
uid47085	0.226065	0.3750	0.4000	0.3158	0.6667
uid58507	0.226065	0.2727	0.2308	0.1111	0.0000
uid193705	0.226067	0.5714	0.4286	0.4706	0.0000
uid42497	0.226082	0.5000	0.3158	0.3500	0.0000
uid167487	0.226084	0.4500	0.3000	0.3636	0.0000
uid171958	0.226098	0.6429	0.3684	0.4000	0.0000
uid59353	0.226099	0.5294	0.4500	0.3103	NA
uid58433	0.226133	0.3846	0.2727	0.2500	NA
uid89379	0.226139	0.5000	0.2000	0.1250	NA
uid58247	0.226162	0.4000	0.1000	0.0909	NA
uid46531	0.226172	0.6923	0.4783	0.5556	0.0000
uid82369	0.226178	0.0000	0.0000	0.0000	NA
uid40821	0.226208	0.5833	0.5000	0.5000	0.0000
uid57701	0.226241	0.6875	0.3158	0.3750	0.0000
uid57725	0.226244	0.4375	0.2917	0.2222	0.0000
uid58991	0.226247	0.5385	0.4333	0.4444	1.0000
uid161161	0.226260	0.6316	0.5000	0.5217	NA
uid59231	0.226272	0.4444	0.2143	0.2500	NA
uid172463	0.226284	0.6316	0.5789	0.2727	0.0000
uid57685	0.226290	0.1429	0.0909	0.0769	NA
uid175469	0.226293	0.2000	0.0000	0.0000	0.0000
uid58745	0.226303	0.2857	0.2778	0.2143	0.0000
uid86655	0.226309	0.0000	0.0000	0.0000	NA
uid64753	0.226314	0.5000	0.4000	0.4211	NA
uid86659	0.226317	0.0000	0.0000	0.0000	NA
uid47079	0.226322	0.2500	0.3077	0.3000	0.0000
uid86657	0.226322	0.0000	0.0000	0.0000	NA
uid47323	0.226351	0.1000	0.0909	0.1000	0.0000
uid58609	0.226355	0.4286	0.4000	0.2143	1.0000
uid58541	0.226363	0.5000	0.4500	0.3462	0.0000
uid58265	0.226380	0.2222	0.2105	0.1176	NA
uid186549	0.226394	0.5556	0.4286	0.3684	0.0000
uid57687	0.226411	0.4000	0.2500	0.0769	NA
uid58551	0.226416	0.3000	0.2857	0.2143	NA
uid58905	0.226432	0.4091	0.3846	0.3333	0.0000
uid59437	0.226440	0.5000	0.2857	0.2857	0.0000
uid162217	0.226454	0.0000	0.0000	0.0000	NA
uid57855	0.226456	0.2500	0.3333	0.2857	0.0000
uid187411	0.226459	0.5238	0.4074	0.2857	0.0000
uid58799	0.226467	0.0000	0.0000	0.0000	NA
uid162179	0.226478	0.5000	0.0000	0.2000	0.0000
uid174151	0.226480	0.5652	0.4800	0.3548	0.0000
uid89373	0.226485	0.4000	0.1667	0.1111	NA
uid58157	0.226486	0.5333	0.4737	0.1875	NA
uid62947	0.226518	0.5294	0.3529	0.3125	0.0000
uid75113	0.226527	0.3000	0.2500	0.1667	NA
uid60727	0.226529	0.0000	0.0000	0.0000	0.0000
uid55403	0.226568	0.2000	0.1429	0.4000	0.0000
uid57759	0.226571	0.5000	0.6000	0.5000	0.0000
uid57951	0.226575	0.0000	0.0000	0.0000	NA
uid58063	0.226590	0.0000	0.0000	0.0000	NA
uid57875	0.226592	0.3846	0.3750	0.2308	NA
uid66779	0.226598	0.3125	0.2222	0.1765	0.0000
uid88067	0.226602	0.0000	0.0000	0.0000	NA
uid57591	0.226603	0.6190	0.5263	0.3636	0.0000
uid158135	0.226608	0.4706	0.2000	0.1000	NA
uid58697	0.226612	0.5909	0.2727	0.3333	0.0000
uid59301	0.226612	0.0000	0.0000	0.0000	NA
uid73963	0.226614	0.0000	0.0000	0.0000	NA
uid198768	0.226623	0.0000	0.0000	0.0000	NA
uid159233	0.226640	0.4500	0.3333	0.3333	0.0000
uid59327	0.226645	0.0000	0.1250	0.0000	NA
uid58027	0.226662	0.0000	0.0000	0.0000	NA
uid42521	0.226679	0.4483	0.3333	0.4074	0.0000
uid162047	0.226699	0.5556	0.4500	0.3636	0.0000
uid162049	0.226699	0.5556	0.4500	0.3636	0.0000
uid161929	0.226737	0.1000	0.0833	0.0000	NA
uid58619	0.226746	0.4667	0.4000	0.3125	1.0000
uid58269	0.226747	0.6250	0.5769	0.5833	NA
uid160233	0.226761	0.1000	0.1818	0.1111	NA
uid158167	0.226792	0.5500	0.2778	0.2963	NA
uid58951	0.226802	0.5714	0.3750	0.4783	0.0000
uid59215	0.226810	0.1250	0.0000	0.0000	0.0000
uid158357	0.226811	0.0000	0.0000	0.0000	NA
uid185308	0.226829	0.0000	0.0000	0.0000	NA
uid158161	0.226830	0.0000	0.0000	0.0000	NA
uid158039	0.226833	0.0000	0.0000	0.0000	NA
uid182931	0.226853	0.4000	0.3125	0.1538	NA
uid159611	0.226853	0.0000	0.1111	0.0000	NA
uid58257	0.226863	0.1429	0.2143	0.1429	0.0000
uid58443	0.226871	0.4231	0.3000	0.3214	NA
uid53251	0.226877	0.0000	0.0000	0.0000	0.0000
uid67501	0.226898	0.1667	0.2308	0.1875	0.0000
uid86861	0.226900	0.5000	0.5294	0.3889	0.0000
uid46663	0.226917	0.5625	0.4091	0.4400	0.0000
uid50427	0.226940	0.4167	0.2105	0.2222	0.0000
uid54699	0.226950	0.6667	0.5000	0.3333	0.0000
uid58705	0.226963	0.4118	0.2222	0.2353	0.0000
uid58203	0.226965	0.3636	0.2143	0.3846	0.0000
uid162511	0.226965	0.5000	0.3600	0.4091	0.0000
uid68103	0.226973	0.5238	0.3704	0.2903	0.0000
uid62907	0.226992	0.4000	0.3333	0.3182	0.0000
uid61593	0.226996	0.5000	0.5714	0.2667	0.0000
uid58243	0.226997	NA	0.0000	0.0000	NA
uid59073	0.227013	0.5652	0.4615	0.4194	0.0000
uid48363	0.227027	0.3750	0.3810	0.2727	0.0000
uid164779	0.227052	0.6667	0.2000	0.1429	0.0000
uid159869	0.227054	0.4211	0.4737	0.3333	NA
uid58425	0.227056	0.4211	0.5000	0.3529	NA
uid49133	0.227073	0.5455	0.3000	0.2500	NA
uid62905	0.227077	0.3333	0.0769	0.2000	NA
uid58399	0.227079	0.5000	0.3333	0.4286	0.0000
uid70839	0.227095	0.0000	0.0000	0.0000	NA
uid162043	0.227108	0.5500	0.4545	0.3462	0.0000
uid167994	0.227110	0.5000	0.2857	0.1000	0.0000
uid48073	0.227112	0.6667	0.5556	0.4545	NA
uid50551	0.227119	0.1429	0.1667	0.2000	0.0000
uid58485	0.227127	0.5000	0.3333	0.2667	NA
uid158693	0.227135	0.4444	0.5238	0.3704	0.0000
uid195604	0.227140	0.3333	0.2500	0.2500	NA
uid61247	0.227146	0.4000	0.3636	0.2857	0.0000
uid179069	0.227181	0.1875	0.1176	0.0000	0.0000
uid159657	0.227183	0.2500	0.1000	0.2143	0.0000
uid162007	0.227189	0.5500	0.4286	0.3462	0.0000
uid57601	0.227199	0.6190	0.4615	0.4231	NA
uid59969	0.227210	0.5556	0.5238	0.3913	0.0000
uid162013	0.227211	0.2000	0.0000	0.0000	0.0000
uid175778	0.227213	0.7778	0.2667	0.2308	0.0000
uid161973	0.227216	0.2500	0.1667	0.0000	NA
uid65447	0.227220	0.6842	0.3929	0.3600	NA
uid58591	0.227231	0.2857	0.3750	0.2857	NA
uid58557	0.227232	0.3529	0.2000	0.1250	NA
uid59297	0.227244	0.6667	0.4737	0.5263	0.0000
uid49531	0.227267	0.2000	0.1250	0.0000	0.0000
uid165185	0.227272	0.5789	0.6000	0.3913	0.0000
uid179904	0.227272	0.2727	0.2500	0.1579	NA
uid174439	0.227274	0.1111	0.0833	0.0000	NA
uid58729	0.227278	0.5263	0.3684	0.4583	0.0000
uid58245	0.227278	NA	0.0000	0.0000	NA
uid58305	0.227285	0.6000	0.1111	0.2000	0.0000
uid58999	0.227307	0.2500	0.0000	0.0000	NA
uid67253	0.227317	0.3571	0.2308	0.2667	0.0000
uid43725	0.227319	0.5385	0.4000	0.2857	0.0000
uid159987	0.227330	0.0000	0.1429	0.0000	NA
uid41863	0.227345	0.5000	0.4000	0.0000	0.0000
uid86913	0.227360	0.4211	0.4667	0.3333	NA
uid198431	0.227378	0.4000	0.3333	0.2500	0.0000
uid87001	0.227384	0.5000	0.3636	0.2222	0.0000
uid57851	0.227398	NA	0.0000	0.0000	NA
uid66595	0.227418	0.5000	0.3571	0.2727	0.0000
uid78933	0.227425	0.4211	0.5556	0.3333	NA
uid59075	0.227444	0.5263	0.3333	0.3462	NA
uid58811	0.227452	0.2500	0.1250	0.0000	NA
uid158537	0.227457	0.5455	0.4118	0.3846	0.0000
uid58617	0.227482	0.4444	0.3600	0.1818	0.0000
uid70155	0.227503	0.3810	0.2609	0.2692	0.0000
uid203392	0.227503	0.0000	0.0000	0.2500	NA
uid49953	0.227505	0.3529	0.1739	0.3000	0.0000
uid197193	0.227509	0.6667	0.2500	0.3000	0.0000
uid49469	0.227513	0.3529	0.2381	0.2222	0.0000
uid58115	0.227513	0.0000	0.0000	0.0000	NA
uid59403	0.227519	0.3000	0.1053	0.1429	0.0000
uid65787	0.227541	0.3750	0.2857	0.0833	NA
uid59371	0.227579	NA	0.0000	0.0000	NA
uid57793	0.227583	0.3684	0.2609	0.2692	0.0000
uid58013	0.227608	NA	0.0000	0.0000	NA
uid178014	0.227612	NA	NA	NA	NA
uid58685	0.227635	0.0000	0.0000	0.0000	NA
uid58891	0.227641	0.5000	0.1250	0.2727	NA
uid58565	0.227646	0.6667	0.4286	0.4091	0.0000
uid58081	0.227647	0.4400	0.3600	0.3158	0.0000
uid59355	0.227650	0.4444	0.5000	0.3810	NA
uid162181	0.227653	0.4706	0.5000	0.4118	NA
uid58329	0.227656	0.3333	0.0000	0.0000	NA
uid59283	0.227658	0.0000	0.0000	0.0000	NA
uid62101	0.227658	0.5789	0.3913	0.2963	NA
uid58909	0.227660	0.5909	0.2727	0.3333	0.0000
uid162207	0.227703	0.0000	0.1429	0.0000	NA
uid57623	0.227706	0.4118	0.4444	0.2778	NA
uid201037	0.227706	0.5000	0.4444	0.3810	0.0000
uid68741	0.227707	0.0000	0.0000	0.0000	NA
uid57973	0.227721	0.3889	0.2609	0.2222	0.0000
uid57583	0.227726	0.4000	0.2222	0.2500	NA
uid58389	0.227744	0.5000	0.3333	0.4500	0.0000
uid159519	0.227745	0.0000	0.0000	0.0000	NA
uid168256	0.227758	0.2500	0.0000	0.0000	0.0000
uid53541	0.227766	0.0000	0.1250	0.0000	NA
uid89387	0.227770	0.5455	0.3571	0.1000	0.0000
uid174512	0.227785	0.5714	0.3333	0.2222	NA
uid170255	0.227792	0.6667	0.2857	0.3000	0.0000
uid157999	0.227838	0.0000	0.5000	0.0000	NA
uid162107	0.227844	0.2500	0.0000	0.0000	NA
uid161927	0.227846	0.2000	0.2857	0.2667	0.0000
uid58483	0.227851	0.5185	0.2727	0.3077	0.0000
uid57653	0.227857	0.4800	0.4000	0.3182	NA
uid57969	0.227876	0.3810	0.2609	0.4000	NA
uid58481	0.227887	0.2500	0.2000	0.1111	NA
uid168180	0.227891	0.0000	0.0000	0.0000	NA
uid72793	0.227915	0.4762	0.5000	0.4348	0.0000
uid161935	0.227923	0.5000	0.4167	0.3333	NA
uid177080	0.227960	0.5333	0.4231	0.5000	0.0000
uid73771	0.227969	0.2857	0.3333	0.1250	0.0000
uid59279	0.227971	0.5000	0.1579	0.1875	NA
uid59305	0.228024	0.0000	0.1667	0.0000	NA
uid201427	0.228027	0.4211	0.2609	0.2593	0.0000
uid158375	0.228052	0.5000	0.1579	0.1875	NA
uid158383	0.228052	0.5000	0.1579	0.1875	NA
uid158379	0.228052	0.5000	0.1579	0.1875	NA
uid158373	0.228052	0.5000	0.1579	0.1875	NA
uid158531	0.228052	0.5000	0.1579	0.1875	NA
uid66301	0.228054	0.4545	0.2609	0.4000	0.0000
uid158381	0.228071	0.5000	0.1579	0.1875	NA
uid205256	0.228073	0.2857	0.3333	0.2857	NA
uid58123	0.228096	0.6667	0.3636	0.4000	NA
uid59083	0.228098	0.4000	0.3333	0.4444	0.0000
uid58983	0.228101	0.6667	0.4348	0.5333	0.0000
uid68689	0.228105	0.5600	0.3750	0.4643	0.0000
uid59019	0.228110	0.4375	0.3125	0.3529	0.0000
uid162147	0.228123	0.4783	0.4074	0.3448	0.0000
uid58295	0.228142	0.6364	0.3636	0.5000	0.0000
uid165869	0.228160	0.2500	0.1429	0.0000	NA
uid168322	0.228187	0.5714	0.4706	0.5000	0.0000
uid82931	0.228189	0.5172	0.5556	0.3333	0.0000
uid58087	0.228202	0.2857	0.3333	0.2857	NA
uid58369	0.228217	0.4545	0.3182	0.4615	0.0000
uid54701	0.228220	0.7059	0.3889	0.3333	NA
uid158377	0.228222	0.5000	0.1111	0.1875	NA
uid42975	0.228258	0.5263	0.4545	0.3333	0.0000
uid57991	0.228277	0.3889	0.3333	0.3636	0.0000
uid159639	0.228278	0.0000	0.1250	0.0000	NA
uid164001	0.228280	0.7500	0.2308	0.1000	0.0000
uid59343	0.228287	0.6000	0.4000	0.4211	0.0000
uid72801	0.228294	0.6250	0.5000	0.4167	NA
uid187277	0.228295	0.5500	0.5000	0.4737	0.0000
uid50385	0.228295	0.5000	0.2222	0.1111	NA
uid46253	0.228305	0.5294	0.4800	0.3846	0.0000
uid60487	0.228314	0.5000	0.4286	0.1000	0.0000
uid53509	0.228357	0.6923	0.5000	0.2667	NA
uid60171	0.228361	0.4118	0.1739	0.2105	0.0000
uid197217	0.228367	0.6500	0.4286	0.3889	0.0000
uid89389	0.228386	0.4444	0.4737	0.3158	NA
uid174335	0.228407	0.6000	0.2941	0.3125	0.0000
uid58489	0.228407	0.6154	0.3000	0.5556	0.0000
uid62103	0.228409	0.6667	0.2857	0.3000	0.0000
uid59155	0.228417	0.4375	0.2941	0.3333	0.0000
uid58303	0.228429	0.5455	0.3333	0.4167	0.0000
uid62243	0.228432	0.3889	0.3000	0.2273	NA
uid59271	0.228439	0.4167	0.3571	0.4211	0.0000
uid61599	0.228446	0.3077	0.3684	0.2941	0.0000
uid58517	0.228461	0.0000	0.1111	0.0000	NA
uid201479	0.228481	0.1250	0.0909	0.0833	NA
uid63345	0.228488	0.3684	0.2593	0.2800	0.0000
uid57589	0.228496	0.2500	0.1667	0.0000	NA
uid58693	0.228498	0.4000	0.1667	0.1111	NA
uid185180	0.228498	0.6667	0.5000	0.3333	0.0000
uid57843	0.228506	0.5217	0.4500	0.4000	0.0000
uid47507	0.228521	0.2000	0.1111	0.0000	0.0000
uid203028	0.228532	0.0000	0.1429	0.0000	NA
uid62909	0.228557	0.3684	0.3000	0.2174	NA
uid51377	0.228570	0.3333	0.2000	0.0000	NA
uid159693	0.228582	0.4667	0.3500	0.2353	0.0000
uid77127	0.228623	0.5000	0.0000	0.0000	NA
uid158685	0.228627	0.4167	0.3571	0.4211	0.0000
uid42501	0.228645	0.5417	0.1667	0.3158	0.0000
uid58029	0.228660	0.3750	0.2500	0.1250	NA
uid66303	0.228667	0.6190	0.6364	0.3750	0.0000
uid176684	0.228672	0.4000	0.4167	0.0000	NA
uid58765	0.228679	0.3333	0.4000	0.4211	0.0000
uid162213	0.228687	0.0000	0.1111	0.0000	NA
uid184820	0.228701	0.5000	0.3529	0.2857	0.0000
uid58099	0.228711	0.5238	0.5263	0.4000	0.0000
uid162209	0.228747	0.1667	0.2500	0.1000	NA
uid66307	0.228785	0.4000	0.1500	0.3000	0.0000
uid59387	0.228795	0.4444	0.5000	0.3125	NA
uid197194	0.228807	0.3333	0.2857	0.1250	0.0000
uid68021	0.228817	0.5000	0.5000	0.1000	0.0000
uid57771	0.228829	0.3750	0.4000	0.2222	NA
uid67351	0.228833	0.6316	0.5000	0.4545	NA
uid180867	0.228843	0.5833	0.2778	0.4118	NA
uid52597	0.228845	0.3000	0.2308	0.2727	0.0000
uid67383	0.228857	0.1250	0.0833	0.2500	0.0000
uid161923	0.228883	0.2857	0.4444	0.2500	NA
uid175523	0.228913	0.6154	0.2143	0.0909	0.0000
uid59375	0.228931	0.4211	0.3333	0.3636	0.5000
uid57625	0.228932	0.2000	0.1667	0.3333	NA
uid58843	0.228935	0.4167	0.3667	0.2857	NA
uid58769	0.228936	0.5000	0.3182	0.4800	0.0000
uid59365	0.228944	0.3846	0.1250	0.2308	NA
uid52537	0.228948	0.5263	0.4444	0.5000	0.0000
uid73413	0.228951	0.5000	0.4167	0.3333	NA
uid188480	0.228956	0.5556	0.4444	0.3913	0.0000
uid58701	0.228965	0.4783	0.2381	0.2609	0.0000
uid48809	0.228974	0.6667	0.2500	0.2500	0.0000
uid162739	0.228977	0.3636	0.3571	0.4000	0.0000
uid161925	0.228978	0.0000	0.1429	0.0000	NA
uid59433	0.228982	0.3158	0.2000	0.1250	0.0000
uid86647	0.228988	0.5000	0.5000	0.2500	NA
uid75107	0.229042	0.5455	0.5000	0.4615	0.0000
uid182202	0.229071	0.0000	0.1667	0.0000	NA
uid58727	0.229103	0.6429	0.6000	0.3810	0.0000
uid57635	0.229106	0.5000	0.2222	0.2222	NA
uid158677	0.229110	0.3333	0.4000	0.4000	0.0000
uid58341	0.229118	0.2667	0.3125	0.2941	0.0000
uid57801	0.229121	0.4583	0.3810	0.4211	0.0000
uid58611	0.229146	0.2500	0.0000	0.0625	0.0000
uid176498	0.229158	0.3636	0.3571	0.4444	0.0000
uid58007	0.229160	0.4091	0.1905	0.2222	NA
uid58985	0.229162	0.4286	0.1875	0.1818	NA
uid163997	0.229200	0.2857	0.1667	0.1000	0.0000
uid196849	0.229203	0.5200	0.3182	0.4286	0.0000
uid57913	0.229212	0.0000	0.0000	0.0000	NA
uid53539	0.229248	0.0000	0.1000	0.0000	NA
uid57789	0.229260	0.0000	0.0000	0.0000	NA
uid54715	0.229289	0.4000	0.2778	0.2917	0.0000
uid59071	0.229293	0.1667	0.1333	0.1429	0.0000
uid58325	0.229311	0.6500	0.2941	0.3158	0.0000
uid58233	0.229315	0.3000	0.1818	0.1818	NA
uid89385	0.229325	0.5556	0.2667	0.1000	0.0000
uid170732	0.229326	0.3333	0.1000	0.3000	0.0000
uid59269	0.229330	0.2941	0.1818	0.2500	0.0000
uid82347	0.229371	0.2857	0.5455	0.4583	NA
uid58995	0.229371	0.4211	0.3810	0.2857	0.0000
uid58845	0.229390	0.4783	0.3077	0.2609	0.0000
uid75101	0.229404	0.7083	0.5000	0.3462	NA
uid158509	0.229418	0.5652	0.3077	0.2273	0.0000
uid161145	0.229420	0.0000	0.1250	0.0000	NA
uid57949	0.229423	0.3077	0.2500	0.1538	NA
uid58201	0.229430	0.2778	0.2400	0.2500	0.0000
uid59417	0.229441	0.3333	0.3750	0.2000	0.0000
uid162105	0.229446	0.2000	0.0909	0.0000	NA
uid62715	0.229455	0.5714	0.4762	0.3913	NA
uid193657	0.229466	0.6364	0.4762	0.3500	0.0000
uid43327	0.229467	0.4444	0.5238	0.3043	0.0000
uid177713	0.229530	0.3846	0.1538	0.1250	0.0000
uid58967	0.229546	0.2000	0.0000	0.1111	0.0000
uid59097	0.229552	0.3333	0.2222	0.2917	0.0000
uid59047	0.229554	0.5000	0.2917	0.3810	0.0000
uid58143	0.229569	0.5882	0.4286	0.3462	0.0000
uid68279	0.229584	0.2857	0.2000	0.2105	0.0000
uid65087	0.229590	0.5556	0.3913	0.4762	0.0000
uid86855	0.229608	0.5217	0.3636	0.3846	NA
uid58949	0.229613	0.1818	0.0000	0.1000	NA
uid58017	0.229635	0.3889	0.2174	0.2273	0.0000
uid57745	0.229639	0.4444	0.3333	0.2000	0.0000
uid167583	0.229686	0.5500	0.5000	0.4231	0.0000
uid43465	0.229696	0.5000	0.4286	0.4000	0.0000
uid58345	0.229714	0.2000	0.1250	0.1250	NA
uid59423	0.229729	0.3333	0.2222	0.0000	0.0000
uid59421	0.229730	0.4167	0.2857	0.2857	0.0000
uid183485	0.229783	0.3571	0.0526	0.0526	0.0000
uid74393	0.229793	0.4211	0.2857	0.2308	0.0000
uid58343	0.229799	0.1875	0.1250	0.1250	NA
uid59063	0.229803	0.4286	0.2400	0.3200	0.0000
uid81627	0.229816	0.3913	0.5789	0.3182	0.0000
uid59285	0.229817	0.0000	0.0000	0.0000	NA
uid81083	0.229819	0.5000	0.0000	0.0000	NA
uid158847	0.229840	0.0000	0.0000	0.0000	NA
uid58351	0.229857	0.5455	0.2308	0.3000	0.0000
uid184822	0.229859	0.4211	0.2941	0.4286	NA
uid203025	0.229897	0.5000	0.1429	0.1250	NA
uid58283	0.229900	0.5556	0.4167	0.3846	0.0000
uid157997	0.229932	0.4667	0.4211	0.2667	0.0000
uid42523	0.229934	0.4762	0.4800	0.4348	0.0000
uid158533	0.229940	0.0000	0.0000	0.0000	NA
uid48825	0.229941	0.2500	0.2609	0.1429	0.0000
uid159991	0.229950	0.0000	0.1429	0.0000	NA
uid46085	0.229953	0.4500	0.3750	0.3750	NA
uid165871	0.229959	0.4783	0.3043	0.3478	0.0000
uid58261	0.229972	0.2143	0.1250	0.2143	0.0000
uid58491	0.229975	0.4545	0.1765	0.4286	0.0000
uid174072	0.229978	0.3000	0.1667	0.1333	0.0000
uid87037	0.229991	0.6316	0.6667	0.4615	0.0000
uid203026	0.230028	0.0000	0.1429	0.0000	NA
uid52601	0.230041	0.1538	0.1765	0.2500	0.0000
uid13791	0.230077	0.5294	0.4231	0.3750	0.0000
uid58439	0.230085	0.5000	0.3684	0.3636	0.0000
uid58447	0.230088	0.3529	0.2381	0.3182	0.0000
uid170256	0.230101	0.5000	0.4615	0.3571	0.0000
uid194119	0.230142	0.4286	0.2308	0.0833	NA
uid162205	0.230160	0.0000	0.1250	0.0000	NA
uid71153	0.230188	0.8571	0.3333	0.3333	NA
uid158679	0.230210	0.3636	0.3571	0.4211	0.0000
uid197218	0.230218	0.3750	0.1000	0.2500	0.0000
uid185181	0.230237	0.7143	0.4118	0.4118	0.0000
uid43209	0.230239	0.4000	0.3846	0.4000	NA
uid57987	0.230265	0.1250	0.1111	0.0000	NA
uid58465	0.230268	0.5000	0.1765	0.4667	0.0000
uid58349	0.230270	0.1765	0.3077	0.2667	NA
uid58395	0.230297	0.4211	0.3333	0.4167	0.0000
uid59413	0.230326	0.1429	0.2857	0.2000	0.0000
uid72795	0.230326	0.3750	0.2941	0.2941	0.0000
uid58071	0.230330	0.0000	0.0000	0.0000	NA
uid61615	0.230333	0.4783	0.3333	0.4545	0.0000
uid59005	0.230343	0.3333	0.2222	0.1667	0.0000
uid66607	0.230346	0.2000	0.1250	0.2222	0.0000
uid182733	0.230347	0.6818	0.5263	0.4167	0.0000
uid57953	0.230377	0.5455	0.3810	0.5000	0.0000
uid59405	0.230385	0.6667	0.2500	0.4444	NA
uid46219	0.230393	0.4545	0.2667	0.3333	0.0000
uid49313	0.230393	0.2500	0.1667	0.0000	0.0000
uid59227	0.230408	0.4000	0.1250	0.0000	0.0000
uid58459	0.230421	0.4000	0.4545	0.4167	0.0000
uid162133	0.230431	0.4737	0.3500	0.3636	0.0000
uid59273	0.230446	0.3000	0.3636	0.1429	0.0000
uid57955	0.230463	0.4800	0.4828	0.3871	0.0000
uid58691	0.230476	0.2727	0.1818	0.2000	0.0000
uid68143	0.230488	0.2000	0.0526	0.0833	0.0000
uid62939	0.230496	0.2857	0.0000	0.0000	0.0000
uid58831	0.230507	0.3333	0.2222	0.2963	0.0000
uid193709	0.230519	0.5000	0.2857	0.3000	NA
uid50553	0.230528	0.2143	0.1250	0.2143	0.0000
uid161955	0.230529	0.2727	0.3846	0.2500	0.0000
uid158049	0.230546	0.5714	0.4286	0.4091	NA
uid61601	0.230549	0.3333	0.2222	0.1667	0.0000
uid193764	0.230552	0.4000	0.1250	0.0000	0.0000
uid58545	0.230552	0.1429	0.0909	0.1000	NA
uid58187	0.230583	0.5909	0.4545	0.4783	0.0000
uid42117	0.230617	0.4286	0.3750	0.0909	NA
uid46523	0.230625	0.5455	0.1429	0.2667	NA
uid87035	0.230635	0.4211	0.3462	0.2800	NA
uid58377	0.230646	0.6129	0.5806	0.4865	1.0000
uid51635	0.230664	0.3750	0.3333	0.2778	0.0000
uid61563	0.230677	0.4375	0.3529	0.3810	0.0000
uid57805	0.230701	0.0000	0.0000	0.0000	NA
uid58667	0.230705	0.4000	0.2222	0.2000	NA
uid59363	0.230707	0.4545	0.3333	0.3750	0.0000
uid58355	0.230735	0.5455	0.4762	0.4444	0.0000
uid168997	0.230736	0.5333	0.5263	0.3636	0.0000
uid81775	0.230739	0.1429	0.0000	0.1000	NA
uid162211	0.230743	0.0000	0.1429	0.0000	NA
uid62925	0.230746	0.7083	0.3462	0.4839	0.0000
uid59393	0.230757	0.0000	0.0000	0.0000	NA
uid59115	0.230757	0.6071	0.5172	0.4865	NA
uid58901	0.230772	0.5000	0.4000	0.3333	0.0000
uid161139	0.230784	0.0000	0.1429	0.0000	NA
uid59397	0.230799	0.6087	0.3333	0.3810	0.0000
uid45895	0.230815	0.5769	0.2857	0.4348	0.0000
uid193704	0.230825	0.4167	0.3214	0.2963	0.0000
uid49903	0.230839	0.0000	0.1429	0.0000	NA
uid57693	0.230867	0.1111	0.0909	0.0833	0.0000
uid43089	0.230885	0.5556	0.5000	0.3200	0.0000
uid159003	0.230888	0.4706	0.1875	0.2000	0.0000
uid193715	0.230898	0.2000	0.2222	0.1250	NA
uid81103	0.230909	0.4286	0.1667	0.1111	NA
uid43467	0.230926	0.3200	0.2812	0.2500	0.0000
uid158843	0.230944	0.0000	0.0000	0.0000	NA
uid168183	0.230947	0.1667	0.1111	0.0000	NA
uid57815	0.230961	0.4400	0.4167	0.2000	0.0000
uid57699	0.230989	0.2500	0.1667	0.0769	0.0000
uid73353	0.231008	0.5556	0.3333	0.2500	0.0000
uid162193	0.231016	0.3333	0.2941	0.1429	0.0000
uid193716	0.231024	0.0000	0.1667	0.0000	NA
uid59247	0.231032	0.4286	0.3333	0.3333	0.0000
uid184078	0.231036	0.5200	0.5000	0.4348	0.0000
uid178201	0.231045	0.0000	0.1250	0.0000	NA
uid162135	0.231048	0.3750	0.2941	0.2941	0.0000
uid58715	0.231052	0.3077	0.4211	0.2353	NA
uid58639	0.231055	0.5000	0.4375	0.3750	0.0000
uid58813	0.231056	0.3478	0.2174	0.2500	NA
uid59415	0.231065	0.0000	0.1111	0.0000	NA
uid72627	0.231065	0.4091	0.2727	0.2778	0.0000
uid43697	0.231077	0.0000	0.1250	0.1000	NA
uid161157	0.231083	0.0000	0.1111	0.0000	NA
uid41709	0.231106	0.5000	0.3333	0.2000	NA
uid62911	0.231121	0.2857	0.3529	0.2353	NA
uid182201	0.231128	0.0000	0.1111	0.0000	NA
uid178369	0.231140	0.2941	0.2381	0.2500	0.0000
uid158699	0.231142	0.3529	0.1875	0.2105	NA
uid58659	0.231172	0.5455	0.3846	0.3103	0.0000
uid57981	0.231183	0.2000	0.2857	0.1250	NA
uid61245	0.231246	0.2000	0.0000	0.0000	0.0000
uid68443	0.231250	0.4667	0.3478	0.2609	0.0000
uid58253	0.231279	0.5556	0.4286	0.1818	0.0000
uid59129	0.231283	0.4286	0.2857	0.4444	0.0000
uid59105	0.231299	0.2000	0.1000	0.0000	0.0000
uid57627	0.231310	0.4000	0.4167	0.3000	0.0000
uid57739	0.231317	0.6400	0.5556	0.4286	0.0000
uid58895	0.231318	0.2000	0.1111	0.0000	0.0000
uid62131	0.231324	0.4286	0.2727	0.1429	NA
uid58231	0.231330	0.5000	0.3889	0.4000	0.0000
uid191340	0.231358	0.3000	0.1429	0.1538	0.0000
uid190222	0.231358	0.3333	0.2857	0.2632	0.0000
uid58441	0.231360	0.3889	0.3846	0.3500	0.0000
uid50539	0.231365	0.5238	0.4000	0.3600	0.0000
uid61637	0.231403	0.4167	0.3571	0.4211	0.0000
uid161143	0.231409	0.0000	0.1429	0.0000	NA
uid161153	0.231410	0.0000	0.0000	0.0000	NA
uid203393	0.231413	0.7143	0.4783	0.3704	0.0000
uid50545	0.231426	0.4211	0.2727	0.2857	0.0000
uid162055	0.231456	0.5652	0.5556	0.4583	0.0000
uid55727	0.231457	0.3571	0.2000	0.1875	0.0000
uid58917	0.231459	0.4737	0.2917	0.3600	0.0000
uid59081	0.231471	0.6552	0.6000	0.6250	NA
uid86059	0.231498	0.3636	0.2069	0.3077	0.0000
uid49001	0.231510	0.6471	0.5000	0.4762	NA
uid58819	0.231530	0.0000	0.0000	0.0000	0.0000
uid41317	0.231539	0.3636	0.1818	0.1538	0.0000
uid162195	0.231550	0.3333	0.2143	0.3333	0.0000
uid68743	0.231560	0.2857	0.2000	0.1000	NA
uid58267	0.231571	0.3529	0.3158	0.3158	0.0000
uid186740	0.231574	0.5000	0.0000	0.0000	NA
uid58085	0.231581	0.4706	0.2632	0.2273	0.0000
uid58735	0.231601	0.5000	0.4737	0.4231	0.0000
uid58463	0.231602	0.6250	0.2941	0.2000	0.0000
uid59023	0.231648	0.4194	0.2727	0.3793	0.0000
uid59263	0.231662	0.3846	0.2857	0.3000	NA
uid189950	0.231663	0.4000	0.3333	0.2500	0.0000
uid58025	0.231667	0.3077	0.2941	0.2105	0.0000
uid162009	0.231667	0.6154	0.2667	0.2632	0.0000
uid57787	0.231672	0.0000	0.1250	0.0000	NA
uid190101	0.231677	0.3684	0.2000	0.2593	0.0000
uid168059	0.231680	0.6538	0.5652	0.5172	NA
uid41601	0.231681	0.4762	0.3333	0.3846	NA
uid165873	0.231698	0.5000	0.0000	0.0000	NA
uid58297	0.231714	0.5000	0.1667	0.0000	NA
uid178203	0.231717	0.0000	0.1250	0.0000	NA
uid171260	0.231731	0.5500	0.4444	0.4545	0.0000
uid205541	0.231733	0.5263	0.3889	0.2857	0.0000
uid57773	0.231748	0.2500	0.0000	0.0000	0.0000
uid52533	0.231752	0.5000	0.3077	0.3333	0.0000
uid167045	0.231753	0.5455	0.4118	0.3529	0.0000
uid57775	0.231763	0.4286	0.1000	0.2500	0.0000
uid48589	0.231785	0.3333	0.1818	0.1818	NA
uid58319	0.231788	0.0000	0.1111	0.2000	NA
uid58915	0.231794	0.3889	0.2500	0.3043	0.0000
uid165043	0.231801	0.6364	0.4286	0.3000	0.0000
uid46097	0.231876	0.3333	0.1667	0.1111	0.0000
uid57937	0.231878	0.5909	0.5238	0.3462	0.0000
uid157907	0.231880	0.4000	0.1667	0.2857	NA
uid58427	0.231889	0.4444	0.3158	0.2778	0.0000
uid59581	0.231901	0.6000	0.4783	0.4400	NA
uid59899	0.231909	0.4444	0.3704	0.3793	0.0000
uid41533	0.231940	0.3333	0.0000	0.0000	NA
uid158047	0.231943	0.4091	0.2593	0.3214	0.0000
uid57827	0.231948	0.0000	0.0000	0.2500	NA
uid203027	0.231962	0.0000	0.1250	0.0000	NA
uid57891	0.231966	0.0000	0.0000	0.1429	NA
uid84393	0.231986	0.4091	0.2692	0.3462	0.0000
uid62959	0.232011	0.2500	0.2857	0.2222	0.0000
uid159983	0.232027	0.0000	0.1667	0.0000	NA
uid52781	0.232041	0.4375	0.2632	0.1364	NA
uid83159	0.232045	0.5238	0.4643	0.3333	0.0000
uid62901	0.232050	0.5294	0.2632	0.3333	NA
uid53371	0.232070	0.2000	0.1429	0.2381	0.0000
uid59275	0.232086	0.5455	0.6364	0.4000	0.0000
uid67323	0.232100	0.4444	0.5000	0.3158	NA
uid57833	0.232110	0.2000	0.0000	0.0000	0.0000
uid58675	0.232118	0.5625	0.4500	0.4375	0.0000
uid87049	0.232118	0.3913	0.2414	0.3462	0.0000
uid158163	0.232120	0.4000	0.3158	0.1053	0.0000
uid58959	0.232123	0.4615	0.2500	0.3077	NA
uid62097	0.232161	0.2857	0.5556	0.2857	NA
uid202218	0.232163	0.5000	0.1429	0.3333	0.0000
uid197175	0.232189	0.0000	0.0000	0.0000	NA
uid198746	0.232213	0.3913	0.2593	0.3462	0.0000
uid58183	0.232217	0.4375	0.4118	0.1765	0.0000
uid193717	0.232221	0.5000	0.0000	0.0000	NA
uid89391	0.232225	0.4706	0.2222	0.2632	0.0000
uid58837	0.232229	0.3636	0.0769	0.2857	0.0000
uid188689	0.232233	0.3750	0.2941	0.2222	0.0000
uid185179	0.232234	0.4231	0.3200	0.2800	NA
uid84397	0.232244	0.4167	0.3000	0.3462	0.0000
uid158849	0.232255	0.0000	0.0000	0.0000	NA
uid198769	0.232293	0.3333	0.1818	0.4000	0.0000
uid159467	0.232295	0.0000	0.1429	0.0000	NA
uid178202	0.232325	0.0000	0.1250	0.0000	NA
uid202426	0.232338	0.2500	0.1667	0.0769	0.0000
uid58641	0.232350	0.4348	0.3529	0.2593	0.0000
uid47081	0.232401	0.3077	0.3333	0.2308	NA
uid49873	0.232413	0.0000	0.1111	0.0000	NA
uid65781	0.232420	0.1818	0.1818	0.0833	0.0000
uid197168	0.232469	0.5714	0.1818	0.0000	NA
uid67369	0.232475	0.5000	0.2667	0.3333	0.0000
uid173858	0.232477	0.5455	0.4500	0.4091	0.0000
uid58167	0.232479	0.4118	0.2105	0.2500	NA
uid59307	0.232497	0.0000	0.0000	0.1429	NA
uid70791	0.232521	0.3750	0.1000	0.0833	NA
uid86645	0.232552	0.3913	0.2500	0.3462	0.0000
uid59431	0.232556	0.3529	0.2308	0.3333	0.0000
uid203333	0.232556	0.3077	0.2500	0.2000	NA
uid58997	0.232560	0.5862	0.4138	0.4375	1.0000
uid82343	0.232592	0.4545	0.3667	0.4194	NA
uid58637	0.232595	0.2500	0.2500	0.1250	0.0000
uid57799	0.232601	0.3913	0.2414	0.3462	0.0000
uid184828	0.232603	0.2500	0.1000	0.2222	0.0000
uid58299	0.232604	0.4444	0.3846	0.2500	0.0000
uid162187	0.232634	0.5263	0.3333	0.3158	0.0000
uid161151	0.232657	0.0000	0.1111	0.0000	NA
uid176500	0.232679	0.3500	0.2381	0.1304	0.0000
uid58021	0.232686	0.2857	0.0769	0.0769	0.0000
uid59165	0.232715	0.0000	0.1429	0.0000	NA
uid58207	0.232717	0.5500	0.3600	0.4615	0.0000
uid162173	0.232723	0.4783	0.6190	0.3846	0.0000
uid162947	0.232730	0.2222	0.1667	0.2667	0.0000
uid86061	0.232731	0.3913	0.2414	0.3462	0.0000
uid195457	0.232733	0.2857	0.2000	0.4000	0.0000
uid58003	0.232771	0.3750	0.2727	0.2609	0.0000
uid57919	0.232781	0.4000	0.2222	0.0769	NA
uid63269	0.232792	0.1429	0.0000	0.0000	0.0000
uid77117	0.232800	0.5500	0.3158	0.3000	0.0000
uid58737	0.232809	0.5000	0.2857	0.4000	0.0000
uid161921	0.232818	0.2222	0.3636	0.2000	NA
uid162215	0.232824	0.2000	0.2222	0.1000	NA
uid66297	0.232841	0.5200	0.3529	0.3913	0.0000
uid58651	0.232847	0.6190	0.5714	0.3913	0.0000
uid58809	0.232849	0.1250	0.0000	0.0714	NA
uid58987	0.232855	0.3333	0.2222	0.1905	0.0000
uid167481	0.232901	0.3636	0.0769	0.1429	0.0000
uid206041	0.232906	0.3846	0.2778	0.1176	0.0000
uid162089	0.232909	0.5833	0.6500	0.4444	0.0000
uid59249	0.232980	0.4211	0.2692	0.2963	0.0000
uid61581	0.233008	0.2500	0.1429	0.3750	0.0000
uid58663	0.233019	0.5000	0.4545	0.2500	0.0000
uid57695	0.233025	0.4286	0.0909	0.2500	0.0000
uid159493	0.233037	0.0000	0.0833	0.0000	NA
uid58771	0.233038	0.0000	0.0909	0.0000	NA
uid58743	0.233040	0.2000	0.1765	0.1875	0.0000
uid58789	0.233096	0.4000	0.1538	0.2308	NA
uid58699	0.233121	0.5714	0.4545	0.4483	0.0000
uid57933	0.233121	0.0000	0.0000	0.0000	NA
uid58549	0.233124	0.6944	0.6111	0.6471	NA
uid61607	0.233132	0.2500	0.1250	0.1429	NA
uid161149	0.233141	0.0000	0.1250	0.0000	NA
uid49735	0.233144	0.5556	0.3846	0.3333	0.0000
uid188115	0.233171	0.5000	0.0000	0.0000	NA
uid171829	0.233185	0.0000	0.0000	0.0000	NA
uid58163	0.233185	0.5000	0.3636	0.4000	NA
uid197183	0.233196	0.6250	0.1765	0.1053	NA
uid58921	0.233213	0.6842	0.6111	0.5263	0.0000
uid61249	0.233231	0.1111	0.0909	0.0000	0.0000
uid58669	0.233235	0.1667	0.0000	0.1111	NA
uid62225	0.233283	0.5000	0.1765	0.2857	0.0000
uid160253	0.233284	0.2857	0.2000	0.1667	0.0000
uid58781	0.233294	0.3750	0.0909	0.2222	0.0000
uid184823	0.233337	0.6562	0.5517	0.5385	NA
uid68321	0.233356	0.2500	0.2500	0.1111	0.0000
uid189029	0.233363	0.3750	0.0909	0.2222	0.0000
uid86889	0.233369	0.3750	0.0909	0.2222	0.0000
uid159985	0.233377	0.2500	0.2000	0.1111	0.0000
uid81777	0.233382	0.4545	0.3846	0.2500	0.0000
uid159989	0.233394	0.0000	0.1111	0.0000	NA
uid63627	0.233417	0.3333	0.1111	0.1250	NA
uid81779	0.233443	0.5000	0.0833	0.2857	0.0000
uid58107	0.233455	0.0000	0.0000	0.0000	NA
uid195458	0.233481	0.3333	0.1818	0.4000	0.0000
uid162113	0.233481	0.5238	0.4118	0.2692	0.0000
uid42113	0.233484	0.4231	0.4444	0.3448	0.0000
uid46345	0.233492	0.5000	0.3750	0.3571	0.0000
uid58533	0.233505	0.4545	0.3333	0.2500	0.0000
uid58973	0.233508	0.3158	0.2308	0.3200	0.0000
uid162149	0.233515	0.5294	0.5789	0.4091	0.0000
uid58169	0.233525	0.2000	0.3000	0.1538	NA
uid161159	0.233534	0.0000	0.0000	0.0000	NA
uid162025	0.233543	0.1765	0.1579	0.1765	0.0000
uid58075	0.233565	0.4167	0.3182	0.3636	0.0000
uid58259	0.233597	0.2222	0.2000	0.2222	0.0000
uid59419	0.233610	0.5000	0.3158	0.3500	0.0000
uid162191	0.233644	0.5556	0.3077	0.3000	0.0000
uid58073	0.233646	0.5455	0.4211	0.4400	0.0000
uid168379	0.233675	0.6111	0.4167	0.2727	0.0000
uid59281	0.233676	0.3750	0.0909	0.2222	0.0000
uid84217	0.233689	0.6667	0.3333	0.2500	0.0000
uid196598	0.233690	0.5714	0.6667	0.4286	0.0000
uid185758	0.233695	0.3750	0.1000	0.2500	0.0000
uid162509	0.233716	0.3571	0.2381	0.2667	0.0000
uid62135	0.233734	0.5714	0.0000	0.2143	NA
uid62123	0.233746	0.4286	0.5000	0.2500	NA
uid183339	0.233777	0.5000	0.2941	0.4000	0.0000
uid57655	0.233789	0.5000	0.5500	0.4091	0.0000
uid58763	0.233799	0.1250	0.0000	0.0000	NA
uid61597	0.233836	0.3846	0.2667	0.3333	0.0000
uid83613	0.233868	0.5833	0.4118	0.4211	0.0000
uid162023	0.233888	0.0000	0.0000	0.0000	NA
uid57631	0.233892	0.2000	0.2000	0.1000	0.0000
uid162203	0.233903	0.4667	0.3333	0.2667	0.0000
uid61603	0.233905	0.4286	0.1739	0.1852	0.0000
uid46099	0.233907	0.3333	0.3333	0.2857	NA
uid175682	0.233931	0.5000	0.1818	0.0909	NA
uid57959	0.233951	0.5000	0.3333	0.3077	NA
uid58873	0.234035	0.4667	0.3750	0.3889	0.0000
uid58859	0.234061	0.4667	0.3636	0.3077	0.0000
uid57899	0.234075	0.0000	0.1000	0.0000	NA
uid52605	0.234084	0.6552	0.4828	0.5185	NA
uid58273	0.234103	0.3810	0.1304	0.1200	0.0000
uid58291	0.234140	0.2941	0.2000	0.2353	0.0000
uid58615	0.234179	0.2222	0.1429	0.1538	0.0000
uid43247	0.234200	0.5556	0.3846	0.4500	NA
uid159533	0.234208	0.0000	0.1000	0.0000	NA
uid58893	0.234209	0.3333	0.2000	0.1111	0.0000
uid83161	0.234212	0.4400	0.3214	0.3750	NA
uid57869	0.234220	0.1667	0.0000	0.0833	NA
uid158853	0.234224	0.5000	0.4375	0.3500	0.0000
uid205051	0.234259	0.5556	0.3333	0.0909	0.0000
uid57849	0.234276	0.0000	0.0000	0.0714	NA
uid59259	0.234287	0.2667	0.2857	0.2222	NA
uid84337	0.234341	0.4000	0.2500	0.0833	NA
uid161937	0.234348	0.3750	0.3333	0.2000	0.0000
uid58195	0.234424	0.6250	0.2500	0.2000	0.0000
uid58581	0.234425	0.4444	0.3571	0.2727	NA
uid201429	0.234465	0.5556	0.2500	0.0000	0.0000
uid178736	0.234477	0.4615	0.3571	0.2857	0.0000
uid58323	0.234478	0.0000	0.1250	0.1667	0.0000
uid188477	0.234482	0.2727	0.2727	0.1818	0.0000
uid193763	0.234483	0.4286	0.1000	0.2500	0.0000
uid58775	0.234491	0.2143	0.1875	0.2308	0.0000
uid57859	0.234521	0.4000	0.3571	0.2500	NA
uid176372	0.234587	0.6571	0.5667	0.5625	NA
uid168996	0.234596	0.5000	0.6364	0.4074	0.0000
uid57983	0.234627	0.3333	0.2000	0.3636	0.0000
uid57613	0.234632	0.5000	0.4091	0.2414	0.0000
uid176371	0.234633	0.4000	0.2000	0.2000	NA
uid66331	0.234652	0.5000	0.1111	0.2500	NA
uid58139	0.234654	0.5333	0.2727	0.3636	0.0000
uid58501	0.234663	0.4615	0.2778	0.1875	0.0000
uid58309	0.234676	0.0000	0.0000	0.0000	NA
uid170532	0.234677	0.3333	0.1000	0.2500	0.0000
uid158857	0.234680	0.5333	0.4375	0.4118	0.0000
uid58513	0.234683	0.1250	0.0909	0.0909	0.0000
uid59191	0.234688	0.6667	0.2500	0.1111	0.0000
uid58185	0.234711	0.2500	0.0000	0.0000	NA
uid158855	0.234721	0.5333	0.4375	0.4118	0.0000
uid58347	0.234722	0.1579	0.1333	0.1053	NA
uid83615	0.234732	0.4286	0.3333	0.3684	0.0000
uid57593	0.234734	0.4211	0.2857	0.3158	0.0000
uid58865	0.234739	0.3333	0.3571	0.2667	NA
uid59367	0.234773	0.3846	0.1176	0.2222	0.0000
uid58671	0.234778	0.1111	0.1818	0.0833	0.0000
uid170534	0.234789	0.2000	0.0000	0.0714	NA
uid184830	0.234793	0.2500	0.1000	0.2500	0.0000
uid184832	0.234804	0.4286	0.1000	0.2500	0.0000
uid160937	0.234810	0.2727	0.1818	0.3333	NA
uid65449	0.234829	0.3750	0.2857	0.1667	NA
uid68749	0.234829	0.6316	0.4286	0.3478	0.0000
uid59055	0.234843	0.2778	0.3636	0.2273	0.0000
uid58049	0.234849	0.3333	0.3333	0.3750	0.0000
uid58453	0.234853	0.4500	0.4348	0.3636	0.0000
uid57703	0.234862	0.3571	0.2857	0.3571	0.0000
uid58853	0.234897	0.4286	0.1000	0.2500	0.0000
uid57777	0.234956	0.4286	0.1000	0.2500	0.0000
uid159685	0.234958	0.6757	0.6176	0.6216	NA
uid53043	0.234964	0.0000	0.0000	0.0714	0.0000
uid58001	0.234969	0.4615	0.4211	0.3125	0.0000
uid59315	0.234975	0.2727	0.2857	0.2000	0.0000
uid58471	0.234992	0.2727	0.3333	0.2222	NA
uid68747	0.234996	0.6154	0.5652	0.4815	0.0000
uid59181	0.235008	0.7143	0.3077	0.2727	0.0000
uid62937	0.235032	0.4375	0.3529	0.3158	0.0000
uid58281	0.235055	0.2222	0.2727	0.0833	0.0000
uid59119	0.235061	0.6364	0.3077	0.4000	0.0000
uid57977	0.235081	0.5714	0.6667	0.4444	0.0000
uid60723	0.235091	0.4167	0.1667	0.2941	0.0000
uid61403	0.235091	0.5000	0.3158	0.2857	0.0000
uid58665	0.235094	0.5000	0.4000	0.2500	0.0000
uid57671	0.235098	0.3750	0.1538	0.1429	0.0000
uid61631	0.235114	0.5263	0.5000	0.3200	0.0000
uid182929	0.235141	0.4706	0.3333	0.3684	NA
uid162169	0.235196	0.3636	0.2308	0.2667	0.0000
uid182928	0.235204	0.5000	0.3636	0.2941	NA
uid68101	0.235223	0.0000	0.0000	0.0000	NA
uid59241	0.235252	0.4667	0.4000	0.3750	0.0000
uid59069	0.235264	0.4286	0.1818	0.2500	0.0000
uid58417	0.235268	0.4286	0.1818	0.2500	0.0000
uid57735	0.235268	0.4375	0.3750	0.4000	0.0000
uid53537	0.235297	0.4286	0.3333	0.2222	0.0000
uid58301	0.235297	0.3333	0.2143	0.3077	0.0000
uid59145	0.235311	0.4615	0.4444	0.3571	0.0000
uid60851	0.235312	0.0000	0.0000	0.0000	0.0000
uid86865	0.235317	0.7143	0.6667	0.5200	NA
uid58093	0.235322	0.2500	0.4000	0.2500	NA
uid62913	0.235329	0.6667	0.2500	0.0833	0.0000
uid62921	0.235335	0.5000	0.3000	0.3043	0.0000
uid58627	0.235374	0.5789	0.5500	0.3333	0.0000
uid192185	0.235398	0.4000	0.2000	0.2500	0.0000
uid159535	0.235413	0.0000	0.1000	0.0000	NA
uid128	0.235450	NA	0.0000	NA	NA
uid63397	0.235475	0.4000	0.2143	0.1667	NA
uid58805	0.235505	0.5455	0.2000	0.2353	0.0000
uid46181	0.235582	0.2632	0.1765	0.1905	0.0000
uid49483	0.235582	0.4211	0.2941	0.1905	0.0000
uid59265	0.235583	0.2857	0.2941	0.2500	0.0000
uid83619	0.235594	0.4286	0.1818	0.2500	0.0000
uid58307	0.235614	0.2500	0.1429	0.2000	0.0000
uid71131	0.235617	0.5333	0.4118	0.3684	0.0000
uid86885	0.235623	0.2222	0.0000	0.0714	NA
uid162949	0.235625	0.4286	0.3750	0.3333	0.0000
uid162161	0.235627	0.4815	0.4667	0.3462	0.0000
uid54947	0.235640	0.4286	0.1818	0.2500	0.0000
uid70731	0.235646	0.4286	0.1000	0.2857	0.0000
uid184079	0.235662	0.3750	0.3571	0.3077	0.0000
uid55357	0.235666	0.2308	0.2727	0.3000	NA
uid57597	0.235671	0.2632	0.2174	0.2000	0.0000
uid161997	0.235683	0.4286	0.1000	0.2500	0.0000
uid176363	0.235710	0.5455	0.2222	0.2500	NA
uid57885	0.235714	0.2222	0.2727	0.1818	NA
uid184829	0.235715	0.2857	0.0909	0.2222	0.0000
uid193765	0.235716	0.0000	0.0000	0.0000	NA
uid161097	0.235727	0.5000	0.0000	0.0000	0.0000
uid57995	0.235736	0.2500	0.0000	0.0000	NA
uid55353	0.235739	0.3571	0.3750	0.2308	0.0000
uid176370	0.235747	0.5789	0.3913	0.3478	0.0000
uid58467	0.235750	0.2500	0.2500	0.1538	0.0000
uid67363	0.235758	0.2778	0.1579	0.0500	0.0000
uid42831	0.235764	0.5000	0.2000	0.2857	0.0000
uid161979	0.235770	0.4167	0.4286	0.0714	NA
uid58353	0.235810	0.5333	0.3200	0.4762	0.0000
uid59125	0.235831	0.5000	0.3077	0.3333	NA
uid59319	0.235856	0.5000	0.4444	0.4000	0.0000
uid198829	0.235872	0.2632	0.2174	0.2000	0.0000
uid59121	0.235881	0.4444	0.3333	0.2727	0.0000
uid162119	0.235887	0.4286	0.3529	0.2667	0.0000
uid189241	0.235908	0.5455	0.5000	0.3125	0.0000
uid57665	0.235930	0.3750	0.1667	0.1667	NA
uid58907	0.235940	0.4286	0.3684	0.3529	NA
uid58069	0.235955	0.4286	0.5000	0.4211	NA
uid193658	0.235968	0.1538	0.0769	0.0526	0.5000
uid58423	0.235972	0.3333	0.1429	0.0000	NA
uid57945	0.235991	0.5455	0.6190	0.4074	0.0000
uid80859	0.236002	0.7000	0.3571	0.4615	NA
uid175904	0.236020	0.2500	0.0769	0.2143	0.0000
uid162219	0.236031	0.0000	0.0000	0.0000	NA
uid59015	0.236034	0.5385	0.4118	0.2778	0.0000
uid198830	0.236077	0.2778	0.2273	0.2381	0.0000
uid175861	0.236077	0.5455	0.2857	0.2727	NA
uid58357	0.236088	0.0000	0.0000	0.0000	NA
uid48815	0.236125	0.7647	0.5238	0.4783	0.0000
uid58875	0.236164	0.3000	0.4444	0.2727	NA
uid174334	0.236201	0.5385	0.4444	0.3529	0.0000
uid59261	0.236212	0.3846	0.3333	0.2500	NA
uid58019	0.236214	0.5000	0.4118	0.3684	0.0000
uid162111	0.236218	0.2857	0.2727	0.2000	0.0000
uid59009	0.236244	0.5000	0.3125	0.3529	0.0000
uid189751	0.236260	0.0000	0.0000	0.0000	0.0000
uid162183	0.236294	0.5000	0.1818	0.3333	0.0000
uid59237	0.236297	0.4286	0.2667	0.2143	0.0000
uid57611	0.236314	0.5000	0.2000	0.1000	0.0000
uid170535	0.236347	0.1818	0.0000	0.0714	NA
uid176364	0.236357	0.4444	0.2500	0.3333	NA
uid178913	0.236382	0.5000	0.3810	0.2500	0.0000
uid77119	0.236388	0.5000	0.2727	0.2000	0.0000
uid189750	0.236409	0.0000	0.0000	0.1250	0.0000
uid59361	0.236422	0.4000	0.2941	0.2941	NA
uid58863	0.236440	0.1000	0.1176	0.1176	NA
uid174333	0.236463	0.2857	0.2727	0.2000	0.0000
uid41885	0.236481	0.5909	0.3684	0.3889	0.0000
uid161943	0.236482	0.3750	0.1818	0.1250	0.0000
uid162095	0.236483	0.2857	0.3000	0.2000	0.0000
uid58363	0.236492	0.3846	0.1875	0.2500	0.0000
uid57857	0.236552	0.6000	0.3333	0.3000	0.0000
uid57935	0.236562	0.5385	0.3333	0.2500	NA
uid177517	0.236563	0.5217	0.4000	0.2414	0.0000
uid197171	0.236567	0.3889	0.2857	0.3684	0.0000
uid193772	0.236580	0.8000	0.5417	0.5652	NA
uid41287	0.236627	0.5000	0.0000	0.0000	NA
uid58629	0.236640	0.2000	0.2000	0.1111	0.0000
uid162123	0.236641	0.2857	0.2727	0.2000	0.0000
uid162121	0.236646	0.4286	0.3529	0.2667	0.0000
uid58211	0.236649	0.2000	0.0000	0.0714	NA
uid182483	0.236681	0.1429	0.1667	0.0000	NA
uid203790	0.236705	0.3750	0.1000	0.1111	0.0000
uid183005	0.236725	0.4167	0.4286	0.4000	NA
uid87025	0.236751	0.3636	0.3846	0.2000	0.0000
uid197157	0.236768	0.2000	0.1818	0.0833	0.0000
uid162155	0.236781	0.4615	0.3333	0.2500	NA
uid57603	0.236783	0.7333	0.5185	0.5769	NA
uid161941	0.236789	0.5000	0.2000	0.4000	0.0000
uid51489	0.236854	0.2308	0.2667	0.1667	NA
uid183630	0.236854	0.2000	0.0000	0.1250	0.0000
uid59373	0.236864	0.6154	0.3529	0.3889	0.0000
uid57615	0.236869	0.5238	0.3684	0.2222	0.0000
uid59123	0.236883	0.4000	0.2857	0.2727	NA
uid46801	0.236895	0.3333	0.1250	0.1111	0.0000
uid178644	0.236926	0.3333	0.3571	0.0000	NA
uid175780	0.236963	0.5385	0.3333	0.2500	NA
uid89409	0.236964	0.6957	0.6000	0.3333	0.0000
uid193769	0.236975	0.4000	0.2000	0.2000	0.0000
uid58603	0.236992	0.4667	0.2353	0.3529	0.0000
uid59321	0.237020	0.2857	0.2727	0.1818	0.0000
uid179384	0.237032	0.3077	0.1667	0.2500	0.0000
uid162157	0.237063	0.2857	0.1429	0.0909	NA
uid189753	0.237099	0.6957	0.6000	0.3333	0.0000
uid58113	0.237116	0.3571	0.3750	0.3333	NA
uid68839	0.237129	0.4286	0.1111	0.2500	0.0000
uid57823	0.237137	0.5200	0.5172	0.4706	0.0000
uid83617	0.237145	0.5385	0.3333	0.3684	0.0000
uid184077	0.237146	0.2500	0.2000	0.1111	0.0000
uid58575	0.237204	0.2727	0.2857	0.0000	0.0000
uid67391	0.237229	0.5000	0.3333	0.2500	0.0000
uid66567	0.237261	0.2727	0.2143	0.1538	0.0000
uid57647	0.237282	0.3077	0.1667	0.4118	0.0000
uid183110	0.237287	0.4737	0.3000	0.2381	0.0000
uid159871	0.237302	0.5385	0.3333	0.3684	0.0000
uid57639	0.237317	0.7000	0.3333	0.2941	0.0000
uid197185	0.237324	0.6250	0.3333	0.3333	NA
uid46083	0.237367	0.5238	0.2273	0.3600	0.0000
uid57927	0.237480	0.5385	0.3333	0.3684	0.0000
uid52607	0.237522	0.6364	0.5312	0.5588	NA
uid59323	0.237576	0.2857	0.2727	0.1818	0.0000
uid59103	0.237596	0.3333	0.3846	0.0714	NA
uid58981	0.237602	0.0000	0.0000	0.0000	NA
uid61649	0.237640	0.2000	0.0000	0.0000	0.0000
uid162197	0.237641	0.3333	0.2857	0.1538	0.0000
uid66803	0.237648	0.4000	0.3571	0.4167	0.0000
uid202215	0.237648	0.5000	0.1818	0.1111	NA
uid168117	0.237650	0.5333	0.2727	0.3478	NA
uid58105	0.237654	0.2727	0.2857	0.0000	0.0000
uid57761	0.237668	0.0000	0.2000	0.1667	NA
uid59219	0.237736	0.5000	0.3333	0.2353	0.0000
uid162035	0.237738	0.6250	0.3077	0.3000	0.0000
uid193766	0.237740	0.1111	0.1667	0.0000	0.0000
uid168614	0.237743	0.5000	0.2727	0.1111	0.0000
uid193771	0.237747	0.3636	0.3750	0.2000	0.0000
uid73417	0.237781	0.3636	0.2727	0.2000	NA
uid57925	0.237793	0.4545	0.2857	0.3000	NA
uid66327	0.237799	0.3333	0.2308	0.1818	0.0000
uid58579	0.237855	0.0000	0.0000	0.0000	NA
uid184342	0.237875	0.6250	0.4667	0.3810	0.0000
uid63399	0.237881	0.4286	0.1429	0.2000	0.0000
uid58437	0.237924	0.0000	0.0000	0.0000	NA
uid73657	0.237926	0.2727	0.2500	0.2308	0.0000
uid183629	0.237946	0.0000	0.0000	0.0000	0.0000
uid58373	0.237973	0.4286	0.2000	0.2000	0.0000
uid189749	0.237978	0.0000	0.0000	0.0000	0.0000
uid57845	0.238000	0.2727	0.1667	0.0000	0.0000
uid58739	0.238028	0.5833	0.3125	0.3333	0.0000
uid161983	0.238051	0.4167	0.2500	0.2000	0.0000
uid57943	0.238111	0.6154	0.3333	0.2727	NA
uid57985	0.238164	0.5833	0.3750	0.3333	NA
uid167486	0.238171	0.5000	0.4231	0.3704	0.0000
uid58145	0.238193	0.4545	0.4118	0.4375	0.0000
uid58599	0.238193	0.5000	0.3810	0.4783	0.0000
uid195459	0.238235	0.5417	0.5833	0.4400	0.0000
uid58569	0.238250	0.1818	0.2500	0.0000	0.0000
uid71379	0.238275	0.0000	0.0000	0.0000	0.0000
uid170940	0.238295	0.5625	0.4615	0.3000	0.0000
uid58313	0.238392	0.2000	0.1250	0.1429	NA
uid58359	0.238393	0.3333	0.1429	0.0000	NA
uid58221	0.238394	0.3750	0.2308	0.0769	0.0000
uid61609	0.238405	0.4000	0.1250	0.0000	NA
uid82365	0.238407	0.4444	0.4615	0.3636	NA
uid59313	0.238412	0.4167	0.2500	0.2000	0.0000
uid64757	0.238490	0.1667	0.1000	0.2308	0.0000
uid189752	0.238497	0.0000	0.0000	0.0000	0.0000
uid59287	0.238558	0.5556	0.3636	0.3000	0.0000
uid57737	0.238633	0.3333	0.0000	0.0000	NA
uid46647	0.238636	0.0000	0.0000	0.0000	0.0000
uid47075	0.238656	0.0000	0.0000	0.0000	NA
uid162037	0.238743	0.6250	0.3333	0.3333	NA
uid57609	0.238754	0.2000	0.0000	0.0714	NA
uid73423	0.238794	0.5833	0.4118	0.3750	0.0000
uid197186	0.238818	0.5556	0.3333	0.3333	NA
uid197188	0.238827	0.6250	0.3333	0.3333	NA
uid57947	0.238835	0.2727	0.2308	0.1538	0.0000
uid67355	0.238858	0.1667	0.1818	0.0909	0.0000
uid58275	0.238865	0.2857	0.1053	0.1176	0.0000
uid32235	0.238875	0.2857	0.2727	0.1818	0.0000
uid58209	0.238894	0.2500	0.0000	0.0714	NA
uid161969	0.238972	0.5625	0.3889	0.2632	0.0000
uid60725	0.238998	0.4545	0.2381	0.2778	0.0000
uid159531	0.239014	0.0000	0.1000	0.0000	NA
uid174986	0.239019	0.6000	0.2500	0.2222	NA
uid68753	0.239063	0.3333	0.1333	0.1111	0.0000
uid57767	0.239068	0.5714	0.4118	0.2500	NA
uid162125	0.239077	0.5000	0.3000	0.2222	0.0000
uid57607	0.239115	0.4615	0.1429	0.0625	0.0000
uid175569	0.239125	0.5000	0.4667	0.3810	0.0000
uid49485	0.239173	0.4167	0.2778	0.2353	0.0000
uid178722	0.239173	0.5455	0.2727	0.2000	NA
uid81081	0.239177	0.7308	0.5862	0.4667	0.0000
uid158171	0.239195	0.1429	0.0000	0.1667	0.0000
uid193759	0.239209	0.5000	0.5882	0.3125	0.0000
uid59127	0.239211	0.3636	0.5000	0.0000	0.0000
uid81439	0.239230	0.4000	0.1739	0.2857	0.0000
uid162077	0.239233	0.3333	0.0000	0.0000	0.0000
uid58925	0.239260	0.6250	0.4000	0.3750	0.0000
uid193761	0.239260	0.5000	0.5882	0.3125	0.0000
uid61591	0.239302	0.2857	0.3000	0.2000	NA
uid193760	0.239306	0.5000	0.5882	0.3125	0.0000
uid58337	0.239314	0.3636	0.2857	0.0000	0.0000
uid52547	0.239325	0.5238	0.2917	0.3158	0.0000
uid51505	0.239327	0.3333	0.0833	0.2000	0.0000
uid193756	0.239351	0.5000	0.5882	0.3125	0.0000
uid193755	0.239351	0.5000	0.5882	0.3125	0.0000
uid193754	0.239351	0.5000	0.5882	0.3125	0.0000
uid193757	0.239351	0.5000	0.5882	0.3125	0.0000
uid159517	0.239408	0.0000	0.0000	0.0000	0.0000
uid162015	0.239409	0.3333	0.1667	0.0909	0.0000
uid57587	0.239443	0.0000	0.1000	0.0000	NA
uid58587	0.239451	0.3333	0.0000	0.1111	0.0000
uid58219	0.239466	0.3333	0.2308	0.0769	0.0000
uid58817	0.239466	0.5625	0.3333	0.2632	0.0000
uid175779	0.239474	0.4444	0.1000	0.1538	0.0000
uid58455	0.239478	0.5333	0.4211	0.2632	0.0000
uid197182	0.239486	0.3000	0.1875	0.0833	0.0000
uid59233	0.239509	0.4375	0.3000	0.2941	0.0000
uid58457	0.239529	0.5333	0.4211	0.2632	0.0000
uid59167	0.239588	0.7143	0.3333	0.3750	0.0000
uid193710	0.239594	0.3000	0.0000	0.1429	NA
uid157913	0.239603	0.2381	0.3684	0.3158	NA
uid57835	0.239606	0.5625	0.3333	0.2632	0.0000
uid159835	0.239613	0.2381	0.3684	0.3158	NA
uid158059	0.239613	0.2381	0.3684	0.3158	NA
uid41861	0.239615	0.2308	0.1250	0.1364	0.0000
uid158061	0.239622	0.3000	0.2857	0.0000	0.0000
uid158037	0.239639	0.3000	0.2857	0.0000	0.0000
uid57661	0.239646	0.5714	0.3750	0.2353	0.0000
uid159389	0.239657	0.5333	0.3889	0.2353	0.0000
uid58571	0.239677	0.2000	0.2500	0.0000	0.0000
uid193758	0.239688	0.5000	0.5882	0.3125	0.0000
uid58473	0.239698	0.1875	0.1905	0.1154	0.0000
uid159873	0.239733	0.2381	0.3684	0.3158	NA
uid203391	0.239762	0.1875	0.2727	0.2000	NA
uid197187	0.239765	0.6667	0.3333	0.3333	NA
uid58503	0.239766	0.0000	0.1111	0.0000	0.0000
uid57617	0.239768	0.4444	0.5333	0.3684	0.0000
uid162039	0.239775	0.5714	0.3333	0.3333	0.0000
uid158369	0.239789	0.6250	0.5000	0.3333	0.0000
uid57825	0.239829	0.3333	0.0000	0.0000	0.0000
uid198526	0.239831	0.4000	0.3200	0.2381	0.0000
uid57847	0.239832	0.3000	0.2857	0.0000	0.0000
uid59169	0.239843	0.4000	0.0909	0.1538	NA
uid167482	0.239850	0.6000	0.2727	0.1667	0.0000
uid68745	0.239875	0.3333	0.2500	0.2222	0.0000
uid189748	0.239879	0.2727	0.3333	0.2500	NA
uid66391	0.239891	0.3529	0.2727	0.2632	0.0000
uid59207	0.239909	0.3333	0.2143	0.2069	0.0000
uid58189	0.239912	0.4000	0.1667	0.2667	0.0000
uid50673	0.239924	0.3636	0.2941	0.2308	0.0000
uid48999	0.239927	0.5714	0.3333	0.4000	0.0000
uid59163	0.239930	0.6667	0.0000	0.0000	0.0000
uid159859	0.239933	0.5333	0.3529	0.2353	0.0000
uid158859	0.239938	0.4737	0.5333	0.4000	0.0000
uid78143	0.239952	0.1000	0.1429	0.0714	NA
uid59013	0.239966	0.3125	0.2941	0.2308	NA
uid61585	0.240007	0.5385	0.3333	0.2727	NA
uid59035	0.240019	0.2000	0.2857	0.0000	0.0000
uid58335	0.240044	0.2000	0.2500	0.0000	0.0000
uid57795	0.240075	0.6250	0.3529	0.2941	0.0000
uid52599	0.240096	0.2727	0.2667	0.2941	NA
uid159855	0.240114	0.6000	0.3529	0.2941	0.0000
uid189840	0.240117	0.0000	0.0000	0.0000	0.0000
uid178106	0.240132	0.2000	0.2857	0.0000	0.0000
uid57837	0.240179	0.5625	0.3889	0.2632	0.0000
uid41455	0.240227	0.5714	0.4118	0.2941	0.0000
uid57659	0.240231	0.2727	0.3333	0.2500	NA
uid59117	0.240293	0.6000	0.3077	0.3000	0.0000
uid161971	0.240364	0.2500	0.0000	0.0000	0.0000
uid58625	0.240368	0.2000	0.1250	0.1333	NA
uid60789	0.240377	0.1667	0.1429	0.1111	0.0000
uid52453	0.240457	0.5000	0.3333	0.2500	0.0000
uid74025	0.240527	0.4444	0.3182	0.1500	0.0000
uid58733	0.240533	0.2000	0.0000	0.0667	NA
uid174152	0.240535	0.0000	0.1000	0.0000	NA
uid66205	0.240602	0.2727	0.2308	0.2857	0.0000
uid89393	0.240619	0.6000	0.4000	0.3333	0.0000
uid58401	0.240666	0.3750	0.0909	0.1250	0.0000
uid58573	0.240668	0.2727	0.2500	0.0000	0.0000
uid57817	0.240685	0.2500	0.0000	0.1111	0.0000
uid162171	0.240696	0.1667	0.2500	0.0000	0.0000
uid46061	0.240717	0.3636	0.2308	0.2857	0.0000
uid59161	0.240721	0.1429	0.0909	0.1429	0.0000
uid57895	0.240781	0.3636	0.2500	0.0000	0.0000
uid159689	0.240828	0.6000	0.4118	0.2941	0.0000
uid57871	0.240830	0.2222	0.2857	0.0000	0.0000
uid58839	0.240847	0.6250	0.3529	0.2941	0.0000
uid162081	0.240879	0.0000	0.0000	0.1000	0.0000
uid162151	0.240894	0.3750	0.0833	0.0833	0.0000
uid182934	0.240897	0.5714	0.5000	0.3846	NA
uid183008	0.240916	0.6667	0.4286	0.5000	NA
uid63633	0.240941	0.4000	0.3333	0.4118	0.0000
uid57911	0.240950	0.2500	0.2500	0.0000	0.0000
uid58527	0.240976	0.3158	0.2353	0.2500	0.0000
uid162079	0.240990	0.3333	0.0000	0.0000	0.0000
uid177516	0.241003	0.5500	0.4375	0.1923	0.0000
uid159247	0.241025	0.5833	0.3750	0.2500	0.0000
uid182932	0.241041	0.5789	0.3158	0.4762	NA
uid169223	0.241099	0.2727	0.2308	0.1538	0.0000
uid46353	0.241137	0.3333	0.2667	0.1429	0.0000
uid59025	0.241169	0.4762	0.3182	0.2857	NA
uid57903	0.241190	0.6000	0.4118	0.2941	0.0000
uid48801	0.241198	0.2500	0.0000	0.0667	NA
uid70481	0.241203	0.2500	0.0909	0.1000	0.0000
uid159981	0.241216	0.5714	0.4118	0.2941	0.0000
uid73425	0.241232	0.2000	0.0000	0.0000	0.0000
uid57839	0.241264	0.6429	0.3889	0.2778	0.0000
uid183113	0.241265	0.4286	0.3125	0.4000	NA
uid182933	0.241349	0.5000	0.5238	0.4286	0.0000
uid159241	0.241354	0.6250	0.3529	0.2941	0.0000
uid58555	0.241374	0.6250	0.3750	0.3529	0.0000
uid159691	0.241386	0.5714	0.3333	0.2353	0.0000
uid59041	0.241394	0.3333	0.1538	0.1905	0.0000
uid50609	0.241428	0.0000	0.1250	0.0000	0.0000
uid197170	0.241499	0.3750	0.3636	0.2500	NA
uid162141	0.241576	0.5833	0.3750	0.2500	0.0000
uid183337	0.241578	0.3333	0.3571	0.2000	NA
uid183114	0.241611	0.5769	0.4167	0.3043	0.0000
uid159861	0.241617	0.6667	0.3529	0.2941	0.0000
uid68019	0.241635	0.5000	0.2143	0.2143	NA
uid175255	0.241644	0.3750	0.3333	0.2000	0.0000
uid161967	0.241648	0.0000	0.0000	0.0000	0.0000
uid197155	0.241672	0.6667	0.3571	0.4286	0.0000
uid88071	0.241674	0.6250	0.3529	0.2941	0.0000
uid175257	0.241696	0.5833	0.4375	0.2667	0.0000
uid70619	0.241700	0.3333	0.2143	0.4000	0.0000
uid57797	0.241770	0.6000	0.3333	0.2500	0.0000
uid57841	0.241803	0.5625	0.3889	0.2778	0.0000
uid46661	0.241815	0.3750	0.3077	0.2273	0.0000
uid59435	0.241823	0.5000	0.3333	0.3182	0.0000
uid183340	0.241883	0.5455	0.2857	0.2667	NA
uid57649	0.241916	0.5000	0.3077	0.2222	0.0000
uid58327	0.241964	0.2857	0.1333	0.0714	0.0000
uid162127	0.241995	0.3333	0.2727	0.3000	0.0000
uid197263	0.242006	0.6250	0.3529	0.2941	0.0000
uid183111	0.242040	0.3125	0.2800	0.3200	0.0000
uid58943	0.242119	0.0000	0.0000	0.0000	NA
uid57667	0.242123	0.2500	0.1818	0.1111	0.0000
uid199898	0.242175	0.3636	0.3077	0.3077	0.0000
uid57907	0.242189	0.7143	0.3077	0.2500	NA
uid203123	0.242269	0.2857	0.2308	0.1818	0.0000
uid58755	0.242277	0.6875	0.4583	0.4000	NA
uid175256	0.242310	0.2000	0.2500	0.2222	0.0000
uid58479	0.242414	0.5000	0.4375	0.5000	0.0000
uid49725	0.242414	0.3636	0.2308	0.2727	NA
uid183003	0.242490	0.5714	0.4286	0.4762	NA
uid166827	0.242501	0.2500	0.1818	0.0909	0.0000
uid162085	0.242599	0.4000	0.0000	0.0000	0.0000
uid63617	0.242601	0.3636	0.2308	0.2857	0.0000
uid176499	0.242607	0.0000	0.0000	0.0000	NA
uid59137	0.242625	0.4000	0.3636	0.2500	NA
uid162145	0.242708	0.3333	0.0833	0.1000	0.0000
uid66305	0.242798	0.2500	0.0909	0.0000	0.0000
uid176125	0.242810	0.1818	0.1818	0.0000	0.0000
uid57803	0.242840	0.5000	0.3182	0.2778	0.0000
uid184343	0.242844	0.4444	0.2917	0.1250	0.0000
uid183109	0.242849	0.3333	0.3158	0.3158	0.0000
uid68707	0.242855	0.4286	0.2353	0.2778	0.0000
uid162163	0.242874	0.6000	0.4118	0.3529	0.0000
uid183007	0.242944	0.3182	0.3333	0.3200	0.0000
uid176374	0.243037	0.0000	0.0000	0.0000	0.0000
uid182930	0.243048	0.5294	0.3333	0.4000	0.0000
uid58411	0.243061	0.5385	0.5000	0.3529	0.0000
uid62183	0.243067	0.3750	0.2857	0.0000	NA
uid59395	0.243175	0.3125	0.1250	0.0588	0.0000
uid183115	0.243211	0.5000	0.5652	0.3913	NA
uid81631	0.243260	0.4000	0.3333	0.2667	NA
uid175570	0.243267	0.0000	0.0000	0.0000	0.0000
uid162075	0.243356	0.3333	0.0000	0.0000	0.0000
uid173859	0.243372	0.0000	0.0000	0.0000	0.0000
uid58135	0.243426	0.5652	0.3846	0.3077	0.0000
uid197162	0.243503	0.2000	0.1818	0.1538	NA
uid183341	0.243535	0.4167	0.2308	0.3571	NA
uid171261	0.243544	0.3125	0.3333	0.1176	0.0000
uid162083	0.243586	0.2000	0.0000	0.1000	0.0000
uid89371	0.243612	0.3333	0.3000	0.1250	0.0000
uid197180	0.243640	0.5000	0.3333	0.4000	0.0000
uid58235	0.243646	0.4615	0.4286	0.2308	NA
uid162041	0.243669	0.2222	0.2222	0.1538	0.0000
uid162093	0.243729	0.0000	0.0000	0.0000	0.0000
uid58045	0.243756	0.4615	0.4286	0.3077	NA
uid162103	0.243779	0.3636	0.1667	0.2500	0.0000
uid176368	0.243810	0.1429	0.0000	0.0667	NA
uid58381	0.243827	0.4615	0.2667	0.2500	0.0000
uid57819	0.243830	0.0000	0.0000	0.0000	0.0000
uid159391	0.243858	0.6667	0.4118	0.3125	0.0000
uid179383	0.243989	0.3333	0.2941	0.2500	NA
uid59211	0.244064	0.5455	0.4615	0.4545	0.0000
uid59095	0.244095	0.2667	0.0870	0.0455	NA
uid59187	0.244132	0.6667	0.4762	0.4706	0.0000
uid59051	0.244290	0.2941	0.2353	0.0526	0.0000
uid59027	0.244304	0.3125	0.2353	0.1875	NA
uid68841	0.244366	0.5455	0.3810	0.3529	0.0000
uid59101	0.244377	0.5000	0.2941	0.4667	NA
uid51721	0.244397	0.5455	0.2308	0.2857	0.0000
uid58361	0.244418	0.1538	0.1429	0.2105	0.0000
uid58867	0.244518	0.3333	0.4167	0.2143	0.0000
uid176373	0.244802	0.0000	0.0000	0.0000	0.0000
uid74441	0.244803	0.3077	0.4167	0.3077	0.0000
uid197164	0.244808	0.4444	0.2000	0.3077	0.0000
uid59427	0.244812	0.0000	0.0000	0.0000	0.0000
uid58011	0.244864	0.5000	0.2941	0.3529	NA
uid187059	0.244959	0.5833	0.4000	0.1875	0.0000
uid59253	0.245017	0.1000	0.1250	0.0909	0.0000
uid61575	0.245061	0.2727	0.2000	0.1250	NA
uid57663	0.245080	0.5556	0.3077	0.2353	0.0000
uid159663	0.245212	NA	NA	NA	NA
uid88061	0.245239	0.5000	0.3158	0.2667	0.0000
uid88065	0.245279	0.5000	0.3684	0.2941	0.0000
uid57861	0.245285	0.6667	0.3333	0.2941	0.0000
uid186598	0.245314	0.2727	0.2000	0.1250	NA
uid59143	0.245443	0.4000	0.2222	0.2000	NA
uid53037	0.245481	0.1111	0.0000	0.0833	0.0000
uid183006	0.245504	0.4091	0.3500	0.4167	0.0000
uid89377	0.245536	0.3684	0.4615	0.3810	0.0000
uid57669	0.245621	0.2667	0.3158	0.1250	0.0000
uid162109	0.245657	0.4615	0.4706	0.2353	0.0000
uid46233	0.245702	0.6667	0.3750	0.3529	0.0000
uid162143	0.245733	0.5714	0.3125	0.3125	0.0000
uid184011	0.245741	0.4167	0.3214	0.1786	0.0000
uid59291	0.245901	0.7143	0.4545	0.1818	0.0000
uid58403	0.245917	0.2000	0.1333	0.1333	0.0000
uid183112	0.245983	0.4737	0.2727	0.3500	NA
uid58861	0.246100	0.3000	0.1000	0.0588	NA
uid58053	0.246158	0.1250	0.1818	0.0000	0.0000
uid48819	0.246162	0.4000	0.2727	0.2500	NA
uid59345	0.246209	0.1111	0.0000	0.0714	NA
uid158165	0.246224	0.5000	0.5185	0.3636	0.0000
uid58989	0.246345	0.6087	0.3600	0.3200	0.0000
uid183004	0.246407	0.6667	0.4000	0.1429	0.0000
uid73895	0.246413	0.5238	0.3750	0.3200	0.0000
uid58043	0.246709	0.5000	0.3846	0.3462	NA
uid62919	0.246715	0.7273	0.4706	0.3333	0.0000
uid58523	0.246737	0.4444	0.4375	0.3214	0.0000
uid158173	0.246790	0.1429	0.0000	0.0000	0.0000
uid62125	0.246802	0.5000	0.5000	0.2500	0.0000
uid59003	0.246827	0.5556	0.5556	0.2000	0.0000
uid197161	0.246954	0.1111	0.1818	0.1818	NA
uid183342	0.247053	0.3125	0.3500	0.1250	0.0000
uid58613	0.247172	0.5385	0.3077	0.2222	0.0000
uid59093	0.247248	0.4444	0.3333	0.2222	0.0000
uid54927	0.247401	0.3125	0.3500	0.1250	0.0000
uid58953	0.247457	0.6250	0.3600	0.3750	0.0000
uid67365	0.247805	0.6667	0.3333	0.4375	0.0000
uid59179	0.247810	0.2500	0.2143	0.1765	0.0000
uid58945	0.247976	0.2632	0.3182	0.2632	0.0000
uid195460	0.248036	0.0000	0.0000	0.0000	0.0000
uid67367	0.248125	0.6471	0.2917	0.5263	0.0000
uid179370	0.248167	0.3846	0.2500	0.3000	0.0000
uid197179	0.248169	0.4000	0.2308	0.2857	0.0000
uid53477	0.248333	0.3889	0.2941	0.3333	0.0000
uid175777	0.248403	0.3226	0.3333	0.2581	0.0000
uid87033	0.248416	0.3750	0.2500	0.2308	NA
uid162097	0.248443	0.5294	0.4286	0.4375	NA
uid58621	0.248447	0.5909	0.4118	0.3571	0.0000
uid46803	0.248722	0.1500	0.2105	0.2000	0.0000
uid67387	0.248838	0.3846	0.0909	0.2941	0.0000
uid59583	0.248854	0.2941	0.3158	0.3158	0.0000
uid58287	0.248920	0.4167	0.3704	0.4091	0.0000
uid59079	0.249013	0.4667	0.3529	0.3000	0.0000
uid81629	0.249039	0.2143	0.0909	0.0667	NA
uid58537	0.249127	0.3333	0.3333	0.3333	NA
uid51369	0.249136	0.4000	0.4167	0.4500	0.0000
uid46625	0.249223	0.4286	0.2727	0.2500	NA
uid197156	0.249322	0.5000	0.4211	0.4444	0.0000
uid65789	0.249372	0.4615	0.3571	0.2857	0.0000
uid58645	0.249450	0.2000	0.0000	0.0000	0.0000
uid59085	0.249459	0.7368	0.5000	0.5000	0.0000
uid59401	0.249493	0.4000	0.2778	0.2381	0.0000
uid62245	0.249582	0.5417	0.4500	0.4118	0.0000
uid49533	0.249776	0.5000	0.1667	0.2143	0.0000
uid55693	0.249900	0.2667	0.3125	0.2500	0.0000
uid162159	0.249926	0.3333	0.3333	0.3333	0.0000
uid183002	0.249977	0.5000	0.4348	0.3913	0.0000
uid68311	0.249999	0.5000	0.4231	0.4091	0.0000
uid42011	0.250115	0.5000	0.2667	0.2308	0.0000
uid58151	0.250115	0.2667	0.1667	0.1875	0.3333
uid57657	0.250214	0.7059	0.4118	0.4375	0.0000
uid189952	0.250298	0.4074	0.2059	0.2188	1.0000
uid59171	0.250306	0.0909	0.0714	0.0000	0.0000
uid159537	0.250364	0.2308	0.1765	0.1429	0.0000
uid59205	0.250473	0.4545	0.5263	0.3333	0.0000
uid60855	0.250667	0.5000	0.3810	0.2632	0.0000
uid59213	0.250908	0.2778	0.0526	0.0435	0.0000
uid59021	0.250950	0.3333	0.3684	0.4545	0.0000
uid81197	0.251020	0.1538	0.2143	0.2308	0.0000
uid43329	0.251124	0.5000	0.3750	0.2222	0.0000
uid57901	0.251161	0.1000	0.1818	0.0714	0.0000
[truncated: 515 more rows]
