# Supplementary material for: Quickly Finding Orthologs as Reciprocal Best Hits with BLAT, LAST, and UBLAST: How Much Do We Miss?
Source: PLoS One. 2014 Jul 11;9(7):e101850. doi: 10.1371/journal.pone.0101850 (PMC4094424; doi:10.1371/journal.pone.0101850)
Supplement: Table Set S3 — These tables contain counts for error estimates organized on a per query genome fashion. The directory contains the R-script used to run the t-tests comparing the results from each program, and a table with the results of these t-tests. (ZIP) [file pone.0101850.s003.zip › S3-Tables-Stats-Error/uid57893.overall.tbl]

Genome	GSS	blastp	usearch7	last	blat
uid1433	0.124482	0.0000	0.0000	0.0000	NA
uid39575	0.140010	0.0000	0.0000	0.0000	0.5000
uid13961	0.159030	NA	NA	NA	NA
uid12377	0.166811	0.0000	0.0000	0.0000	NA
uid10698	0.170380	NA	NA	NA	NA
uid10623	0.170789	0.0000	0.0000	0.0000	NA
uid197195	0.171533	0.1538	0.2500	0.2727	NA
uid170731	0.171581	0.0909	0.1250	0.1429	NA
uid39439	0.172332	0.0000	0.0000	0.0000	NA
uid162029	0.172762	0.0526	0.4000	0.3077	NA
uid63665	0.173033	0.1538	0.2500	0.1667	NA
uid61897	0.175069	0.0000	0.1667	0.1667	NA
uid82367	0.175343	0.0526	0.2500	0.2222	NA
uid62461	0.175756	0.0952	0.4000	0.3077	NA
uid155	0.176312	NA	NA	NA	NA
uid171259	0.177385	0.1538	0.2000	0.1818	NA
uid59311	0.177947	0.0833	0.1667	0.1818	NA
uid14003	0.178302	NA	NA	NA	NA
uid39573	0.178526	0.0000	0.0000	0.0000	NA
uid38659	0.183631	0.0000	0.5000	0.0000	NA
uid18881	0.184120	0.0000	0.0000	0.0000	NA
uid14005	0.184362	NA	NA	NA	NA
uid12410	0.184389	0.0000	0.0000	0.0000	NA
uid205052	0.185643	0.0870	0.2667	0.1538	NA
uid162053	0.187793	0.0870	0.2667	0.1538	NA
uid59325	0.188557	0.1304	0.2667	0.2667	NA
uid58205	0.189584	0.0909	0.2308	0.1538	NA
uid68691	0.190040	0.1481	0.1000	0.1429	NA
uid57711	0.190125	0.0435	0.2353	0.2500	NA
uid181997	0.190240	0.0400	0.3125	0.2857	NA
uid58887	0.190314	0.0435	0.2353	0.2500	NA
uid58059	0.190582	0.0833	0.2000	0.1538	NA
uid51695	0.190636	0.0400	0.3125	0.2857	NA
uid60859	0.191849	0.1481	0.1000	0.0833	NA
uid168665	0.191992	0.1481	0.1000	0.1429	NA
uid57993	0.192297	0.0741	0.2667	0.3500	NA
uid162087	0.192460	0.0800	0.3125	0.2857	NA
uid161999	0.192599	0.0741	0.2667	0.3333	NA
uid53543	0.192736	0.1111	0.2308	0.1538	NA
uid58039	0.192863	0.0833	0.2000	0.1538	NA
uid173371	0.193306	0.1667	0.2500	0.2143	NA
uid59011	0.193676	0.0435	0.2353	0.2500	NA
uid172733	0.193924	0.1875	0.3000	0.2000	NA
uid57729	0.194250	0.0455	0.3000	0.2143	NA
uid58061	0.194640	0.0800	0.2500	0.3333	NA
uid57707	0.195068	0.1304	0.3125	0.2500	NA
uid162001	0.195104	0.0741	0.2667	0.3000	NA
uid172628	0.195226	0.1071	0.2667	0.3333	NA
uid172629	0.195341	0.0741	0.3333	0.3000	NA
uid87003	0.195346	0.0800	0.3125	0.2857	NA
uid197154	0.195480	0.0400	0.2000	0.1333	NA
uid172627	0.195667	0.0741	0.2667	0.3000	NA
uid58773	0.195790	0.0714	0.4000	0.1667	NA
uid172626	0.195824	0.0741	0.2667	0.3000	NA
uid172631	0.195960	0.0741	0.2667	0.3000	NA
uid172630	0.196005	0.1071	0.3333	0.3000	NA
uid172624	0.196014	0.0741	0.2667	0.3000	NA
uid172625	0.196014	0.0741	0.2667	0.3000	NA
uid46679	0.196052	0.0800	0.1000	0.1538	NA
uid62099	0.196132	0.1034	0.2000	0.1333	NA
uid61619	0.196519	0.1111	0.1000	0.1538	NA
uid172732	0.196736	0.1429	0.3000	0.2500	NA
uid173370	0.196863	0.1429	0.2857	0.2500	NA
uid162027	0.197070	0.1304	0.3750	0.2857	NA
uid173372	0.197124	0.1304	0.3125	0.2500	NA
uid173373	0.197860	0.1304	0.3125	0.2500	NA
uid184824	0.198312	0.1333	0.4000	0.3750	NA
uid41875	0.200065	0.0526	0.1250	0.0909	NA
uid58077	0.200288	0.0000	0.2857	0.2000	NA
uid61569	0.200408	0.1000	0.2857	0.2105	NA
uid57709	0.200866	0.0800	0.2143	0.2500	NA
uid85495	0.201458	0.1200	0.2143	0.2500	NA
uid185759	0.201672	0.1200	0.2500	0.2500	NA
uid82341	0.201818	0.1831	0.3148	0.2642	NA
uid172734	0.202346	0.1429	0.5000	0.0833	NA
uid57829	0.202731	0.1795	0.2424	0.2500	NA
uid57809	0.202777	0.1795	0.2424	0.2500	NA
uid57997	0.202823	0.1795	0.2424	0.2500	NA
uid47087	0.202842	0.1500	0.2500	0.3077	NA
uid57811	0.203969	0.1795	0.2424	0.2500	NA
uid159529	0.204572	0.1622	0.2581	0.2581	NA
uid58031	0.204620	0.0690	0.2174	0.1000	NA
uid197153	0.205213	0.0968	0.2400	0.1364	NA
uid203361	0.205524	0.1786	0.1111	0.2500	NA
uid196777	0.205784	0.0811	0.1176	0.1944	NA
uid196781	0.206029	0.0769	0.1250	0.1944	NA
uid196780	0.206029	0.0769	0.1250	0.1944	NA
uid58869	0.206727	0.0606	0.1538	0.1923	NA
uid172736	0.207503	0.0833	0.3750	0.1000	NA
uid172735	0.207527	0.0714	0.5000	0.2500	NA
uid59349	0.207688	0.1143	0.1333	0.2059	NA
uid202216	0.207740	0.1471	0.1538	0.0833	NA
uid175575	0.207975	0.1220	0.2188	0.2188	NA
uid65271	0.208160	0.1714	0.1250	0.2000	NA
uid43093	0.208185	0.1333	0.2368	0.1622	NA
uid159993	0.208210	0.0857	0.1333	0.2059	NA
uid196769	0.208333	0.0857	0.1333	0.2188	NA
uid196770	0.208344	0.0857	0.1333	0.2059	NA
uid196771	0.208453	0.0857	0.1333	0.2188	NA
uid159879	0.208464	0.0769	0.1250	0.1944	NA
uid159881	0.208464	0.0769	0.1250	0.2059	NA
uid196782	0.208541	0.0769	0.1250	0.1944	NA
uid196792	0.208556	0.0769	0.1250	0.1842	NA
uid59351	0.208566	0.0857	0.1333	0.2188	NA
uid196779	0.208576	0.0769	0.1250	0.2059	NA
uid196774	0.208601	0.0769	0.1250	0.1944	NA
uid196773	0.208605	0.0769	0.1250	0.1944	NA
uid196772	0.208630	0.0811	0.1176	0.1944	NA
uid68843	0.208661	0.0789	0.1333	0.2059	NA
uid196776	0.208662	0.0811	0.1176	0.1944	NA
uid196775	0.208675	0.0811	0.1471	0.1944	NA
uid196778	0.208677	0.0811	0.1176	0.1944	NA
uid162335	0.208710	0.0606	0.1111	0.1818	NA
uid172738	0.208711	0.0870	0.1579	0.1304	NA
uid205053	0.208712	0.0541	0.1852	0.2083	NA
uid161409	0.208774	0.0769	0.1250	0.1944	NA
uid161353	0.208781	0.0769	0.1250	0.1944	NA
uid161361	0.208782	0.0769	0.1250	0.1944	NA
uid161377	0.208794	0.0769	0.1250	0.1944	NA
uid167484	0.208899	0.0811	0.1176	0.1944	NA
uid193712	0.208901	0.0811	0.1471	0.1944	NA
uid193713	0.208909	0.0811	0.1471	0.2059	NA
uid167485	0.208910	0.0811	0.1176	0.1944	NA
uid167483	0.208913	0.0811	0.1176	0.2059	NA
uid161995	0.208916	0.0811	0.1176	0.2059	NA
uid161369	0.208923	0.0811	0.1471	0.1944	NA
uid57785	0.208934	0.0732	0.1000	0.1795	NA
uid159863	0.208935	0.0857	0.1333	0.2188	NA
uid161403	0.208941	0.0811	0.1176	0.2059	NA
uid196793	0.208969	0.0769	0.1250	0.1842	NA
uid175578	0.208995	0.1282	0.2188	0.1935	NA
uid196789	0.208998	0.0769	0.1250	0.1944	NA
uid66189	0.209002	0.1071	0.2400	0.1500	NA
uid196798	0.209008	0.0769	0.1250	0.1842	NA
uid196794	0.209033	0.0769	0.1250	0.1944	NA
uid196790	0.209037	0.0769	0.1250	0.1842	NA
uid196784	0.209047	0.0769	0.1250	0.1944	NA
uid196785	0.209053	0.0769	0.1250	0.1842	NA
uid196795	0.209060	0.0769	0.1250	0.1842	NA
uid196796	0.209062	0.0769	0.1250	0.1944	NA
uid196791	0.209062	0.0769	0.1250	0.1842	NA
uid196788	0.209062	0.0769	0.1250	0.1944	NA
uid196799	0.209062	0.0769	0.1250	0.1944	NA
uid196787	0.209062	0.0769	0.1250	0.1944	NA
uid196786	0.209072	0.0769	0.1250	0.1842	NA
uid196797	0.209086	0.0769	0.1250	0.1842	NA
uid58333	0.209110	0.0811	0.1250	0.1944	NA
uid196783	0.209235	0.0769	0.1250	0.1842	NA
uid58005	0.209305	0.0526	0.2500	0.3000	NA
uid57637	0.209311	0.0769	0.1250	0.1944	NA
uid61635	0.209332	0.0769	0.1250	0.1842	NA
uid61633	0.209342	0.0769	0.1250	0.1842	NA
uid198643	0.209405	0.0769	0.1250	0.1842	NA
uid198644	0.209405	0.0769	0.1250	0.1842	NA
uid196800	0.209677	0.0769	0.1250	0.1842	NA
uid175574	0.209680	0.1163	0.2500	0.2121	NA
uid175572	0.209850	0.1163	0.2353	0.2353	NA
uid66295	0.210020	0.1579	0.2353	0.2353	NA
uid175573	0.210121	0.1220	0.2353	0.2121	NA
uid66603	0.210195	0.1186	0.1698	0.1400	NA
uid58101	0.210195	0.1667	0.1549	0.1818	0.5000
uid175576	0.210229	0.1163	0.2500	0.2059	NA
uid57783	0.210468	0.1163	0.1714	0.2647	NA
uid175571	0.210539	0.0952	0.2121	0.1935	NA
uid61621	0.210560	0.0357	0.1667	0.2083	NA
uid57963	0.210666	0.1667	0.1714	0.2000	NA
uid46841	0.210732	0.1250	0.2500	0.2857	NA
uid162137	0.210853	0.1702	0.1690	0.1733	0.5000
uid162177	0.210905	0.1556	0.1486	0.1795	0.5000
uid162059	0.210982	0.1596	0.1528	0.1600	0.5000
uid175579	0.211363	0.1220	0.2500	0.2581	NA
uid175577	0.211451	0.1163	0.2353	0.2121	NA
uid80745	0.211556	0.1613	0.1549	0.1486	0.5000
uid80733	0.211670	0.1556	0.1449	0.1644	0.5000
uid48071	0.211702	0.1413	0.1549	0.1600	0.5000
uid49489	0.211806	0.1690	0.1837	0.1250	0.5000
uid158869	0.211978	0.1948	0.2807	0.2500	NA
uid162063	0.212040	0.1136	0.2286	0.2059	NA
uid159527	0.212060	0.1136	0.2286	0.2059	NA
uid179070	0.212062	0.1190	0.2286	0.2059	NA
uid159525	0.212067	0.1136	0.2286	0.2059	NA
uid80731	0.212083	0.0256	0.1250	0.1212	NA
uid159523	0.212089	0.1136	0.2286	0.2059	NA
uid159521	0.212140	0.1136	0.2286	0.2059	NA
uid80735	0.212356	0.1522	0.1549	0.1507	0.5000
uid58493	0.212378	0.1556	0.2619	0.2326	0.2500
uid205054	0.212395	0.1143	0.1739	0.2500	NA
uid57971	0.212464	0.0909	0.1842	0.2222	NA
uid159845	0.212494	0.1136	0.2286	0.2059	NA
uid41333	0.212551	0.1786	0.2157	0.2593	NA
uid63621	0.212759	0.1163	0.2353	0.2121	NA
uid198524	0.212778	0.1304	0.1549	0.1467	0.5000
uid158871	0.212782	0.1892	0.2857	0.2647	NA
uid189026	0.212939	0.1081	0.1786	0.1852	NA
uid49331	0.213006	0.1765	0.2745	0.1818	0.5000
uid67349	0.213068	0.2000	0.2143	0.2787	0.5000
uid176501	0.213187	0.1556	0.1449	0.1507	0.5000
uid168257	0.213225	0.0400	0.1500	0.2222	0.0000
uid43163	0.213372	0.1429	0.1957	0.2778	NA
uid89375	0.213377	0.0690	0.1379	0.2222	NA
uid58963	0.213379	0.1212	0.1579	0.2800	0.5000
uid162031	0.213427	0.1071	0.2381	0.1500	NA
uid58993	0.213703	0.1728	0.1935	0.2075	0.5000
uid59883	0.213732	0.1515	0.2245	0.1154	NA
uid60849	0.213747	0.0741	0.2174	0.1500	NA
uid58511	0.213827	0.1646	0.1935	0.2182	0.5000
uid162165	0.213861	0.0000	0.1481	0.1515	NA
uid186842	0.214045	0.1176	0.1250	0.2400	0.0000
uid72481	0.214051	0.0323	0.1739	0.1429	NA
uid163693	0.214213	0.1923	0.2692	0.2687	NA
uid51877	0.214237	0.1071	0.1957	0.2292	0.5000
uid42615	0.214265	0.1684	0.1667	0.1899	0.5000
uid58793	0.214416	0.0303	0.0741	0.1515	NA
uid49661	0.214539	0.1000	0.1852	0.2414	0.3333
uid182935	0.214583	0.0612	0.1579	0.1429	NA
uid167988	0.214643	0.1290	0.2245	0.1000	NA
uid58125	0.214652	0.0303	0.1111	0.1515	NA
uid162045	0.214696	0.1667	0.2308	0.2963	0.5000
uid177081	0.214705	0.0000	0.1481	0.1515	NA
uid58653	0.214784	0.0286	0.1111	0.1515	NA
uid177930	0.214786	0.1290	0.2000	0.2000	NA
uid158867	0.214862	0.1875	0.2632	0.2639	NA
uid158861	0.214886	0.1948	0.2692	0.2222	NA
uid61627	0.215141	0.1458	0.1429	0.1429	NA
uid54207	0.215268	0.1111	0.1765	0.1667	NA
uid58791	0.215344	0.0323	0.0800	0.1613	NA
uid59545	0.215387	0.1385	0.2200	0.1176	NA
uid159867	0.215527	0.0303	0.1200	0.1613	NA
uid59357	0.215700	0.1875	0.2679	0.2571	NA
uid59359	0.215703	0.1875	0.2679	0.2571	NA
uid193702	0.215720	0.1795	0.2667	0.2273	NA
uid158865	0.215728	0.1875	0.2679	0.2571	NA
uid83125	0.215749	0.1884	0.2698	0.2419	0.2500
uid61589	0.215929	0.1429	0.1087	0.1500	NA
uid59111	0.215969	0.1698	0.2326	0.1351	NA
uid58911	0.215971	0.1842	0.2727	0.2388	NA
uid58899	0.216007	0.1379	0.1875	0.2264	0.5000
uid58331	0.216027	0.0789	0.2581	0.1818	NA
uid161919	0.216027	0.1176	0.1552	0.1633	0.5000
uid161241	0.216054	0.0571	0.1111	0.0968	NA
uid49131	0.216073	0.1644	0.2222	0.1803	NA
uid62695	0.216093	0.1875	0.2712	0.2121	NA
uid59197	0.216114	0.1154	0.2143	0.1875	NA
uid55487	0.216216	0.1475	0.1951	0.2807	0.5000
uid57651	0.216295	0.2787	0.2326	0.2391	0.0000
uid82951	0.216380	0.1750	0.2581	0.2581	NA
uid193774	0.216403	0.2203	0.1818	0.3077	NA
uid58969	0.216431	0.2444	0.2958	0.2603	NA
uid176367	0.216462	0.1739	0.2115	0.2364	0.5000
uid46989	0.216550	0.1803	0.2222	0.2545	NA
uid194444	0.216630	0.1970	0.2200	0.3167	NA
uid176921	0.216826	0.0938	0.2041	0.1852	NA
uid163691	0.216907	0.1875	0.2593	0.2571	NA
uid58311	0.216937	0.0303	0.1600	0.1481	NA
uid88075	0.216952	0.0800	0.1429	0.1905	NA
uid61629	0.216954	0.1327	0.1974	0.2609	0.5000
uid71231	0.217014	0.0571	0.1111	0.1515	NA
uid60837	0.217045	0.1458	0.2414	0.1786	NA
uid62693	0.217050	0.1951	0.2581	0.2121	NA
uid58155	0.217220	0.1429	0.1818	0.2800	NA
uid174812	0.217291	0.1837	0.2278	0.2237	0.5000
uid59289	0.217374	0.1200	0.2368	0.1818	NA
uid197361	0.217392	0.1262	0.1519	0.1860	0.5000
uid162513	0.217435	0.1585	0.2581	0.2286	NA
uid161197	0.217436	0.0571	0.1111	0.0968	NA
uid57705	0.217458	0.0816	0.1579	0.1026	0.5000
uid58525	0.217462	0.0741	0.2000	0.1429	NA
uid158863	0.217526	0.1558	0.2373	0.2154	NA
uid159865	0.217535	0.1757	0.2830	0.1897	NA
uid58677	0.217564	0.1757	0.2909	0.1897	NA
uid59113	0.217761	0.1867	0.2958	0.2812	0.2857
uid170533	0.217852	0.1327	0.1690	0.2405	NA
uid62207	0.217870	0.1429	0.1964	0.2182	NA
uid179068	0.217885	0.1912	0.2500	0.2632	0.5000
uid58055	0.217898	0.0385	0.1905	0.1429	NA
uid68837	0.217930	0.1176	0.2258	0.1613	NA
uid46839	0.218011	0.1724	0.2676	0.2297	0.5000
uid59139	0.218014	0.1515	0.2889	0.2931	NA
uid41403	0.218032	0.1605	0.2388	0.2308	NA
uid80743	0.218127	0.1940	0.2500	0.2857	NA
uid59267	0.218332	0.1605	0.2308	0.2059	NA
uid72937	0.218361	0.1379	0.2115	0.2642	NA
uid58263	0.218382	0.1692	0.2143	0.2203	NA
uid59225	0.218385	0.0606	0.1200	0.1613	NA
uid59131	0.218394	0.1458	0.1842	0.2857	NA
uid57887	0.218471	0.1930	0.2391	0.2826	NA
uid58649	0.218515	0.1724	0.1842	0.2133	NA
uid177079	0.218541	0.1633	0.2326	0.2791	0.0000
uid61643	0.218557	0.1930	0.2391	0.2826	NA
uid43211	0.218572	0.1481	0.1389	0.2708	NA
uid87067	0.218619	0.0882	0.1667	0.1250	0.5000
uid57889	0.218622	0.1719	0.1765	0.2632	NA
uid58067	0.218631	0.2078	0.2982	0.2787	0.5000
uid162333	0.218654	0.2252	0.2209	0.2674	0.5000
uid57929	0.218669	0.1778	0.1944	0.2632	NA
uid46943	0.218670	0.1685	0.2466	0.2237	0.5000
uid41297	0.218685	0.2169	0.2571	0.2466	0.5000
uid59429	0.218701	0.0588	0.1154	0.1000	NA
uid176920	0.218740	0.0882	0.1667	0.1250	0.5000
uid201428	0.218858	0.0882	0.1667	0.1250	0.5000
uid43091	0.218929	0.0986	0.2000	0.2537	NA
uid67407	0.218944	0.1091	0.1333	0.0909	0.0000
uid65091	0.218944	0.0980	0.1395	0.1538	0.0000
uid156845	0.218965	0.0833	0.2174	0.2581	NA
uid48829	0.218969	0.1842	0.2188	0.1905	0.5000
uid59087	0.219048	0.1154	0.1667	0.1905	NA
uid58977	0.219085	0.1290	0.2381	0.1905	0.5000
uid87065	0.219089	0.0882	0.1667	0.1250	0.5000
uid40845	0.219117	0.1731	0.2471	0.2000	NA
uid193707	0.219139	0.2235	0.2639	0.2533	0.5000
uid60163	0.219158	0.2078	0.2778	0.2462	NA
uid67985	0.219173	0.1290	0.2200	0.2264	NA
uid159543	0.219173	0.0938	0.1818	0.1364	0.5000
uid59195	0.219191	0.1613	0.2340	0.1961	NA
uid193770	0.219210	0.1389	0.2203	0.2131	NA
uid58879	0.219244	0.0755	0.1333	0.0952	0.0000
uid57595	0.219292	0.1930	0.2391	0.2826	NA
uid179202	0.219299	0.1739	0.2245	0.2063	NA
uid49535	0.219299	0.1264	0.1690	0.1795	0.5000
uid184826	0.219317	0.2198	0.1944	0.1974	0.5000
uid58111	0.219330	0.0263	0.1154	0.1250	NA
uid178352	0.219361	0.1961	0.2727	0.2424	0.3333
uid87069	0.219363	0.0882	0.1667	0.1250	0.5000
uid57961	0.219392	0.0816	0.1579	0.0750	0.5000
uid57939	0.219397	0.1899	0.2542	0.2239	NA
uid202217	0.219412	0.0943	0.1556	0.1429	0.5000
uid59407	0.219479	0.1864	0.2245	0.2200	NA
uid58065	0.219554	0.1299	0.1765	0.2037	0.5000
uid62923	0.219610	0.2353	0.2651	0.2963	NA
uid62083	0.219674	0.0286	0.2400	0.1852	NA
uid41425	0.219725	0.1494	0.1364	0.1818	0.5000
uid59099	0.219780	0.1098	0.1587	0.1613	0.5000
uid159669	0.219790	0.1316	0.2459	0.2830	0.5000
uid159675	0.219791	0.1351	0.2632	0.2941	0.5000
uid55253	0.219843	0.1587	0.1875	0.2041	0.5000
uid176365	0.219844	0.1765	0.2222	0.2881	0.3333
uid58833	0.219871	0.1975	0.2712	0.2319	NA
uid161957	0.219883	0.1447	0.1791	0.2075	0.5000
uid58147	0.219907	0.1892	0.2830	0.3103	NA
uid68739	0.219973	0.0857	0.2273	0.1000	NA
uid83609	0.220028	0.1233	0.2321	0.3200	0.5000
uid162175	0.220063	0.1486	0.2712	0.3019	0.5000
uid66593	0.220073	0.0667	0.1786	0.1875	0.0000
uid58079	0.220085	0.0635	0.1698	0.1887	0.5000
uid62789	0.220094	0.1538	0.2254	0.2105	0.5000
uid159677	0.220121	0.1370	0.2712	0.2941	0.5000
uid172737	0.220256	0.0541	0.1935	0.1081	NA
uid57585	0.220293	0.0882	0.1667	0.1250	0.5000
uid63629	0.220298	0.2208	0.2903	0.2222	NA
uid57641	0.220320	0.1132	0.1163	0.1000	0.0000
uid61611	0.220370	0.1644	0.2459	0.3281	0.5000
uid194120	0.220391	0.1364	0.1714	0.2105	NA
uid168181	0.220410	0.1176	0.2273	0.2333	NA
uid87051	0.220424	0.0882	0.1667	0.1250	0.5000
uid184076	0.220507	0.1136	0.1622	0.1707	NA
uid162167	0.220539	0.1429	0.2373	0.2745	0.5000
uid58285	0.220548	0.1538	0.2000	0.1818	0.0000
uid58559	0.220552	0.1389	0.2075	0.2727	NA
uid73759	0.220565	0.1515	0.2642	0.2545	NA
uid43413	0.220608	0.1714	0.2105	0.2800	0.3333
uid158845	0.220625	0.0345	0.1176	0.2174	NA
uid59049	0.220656	0.1940	0.2115	0.2667	NA
uid57853	0.220662	0.1111	0.1765	0.3043	NA
uid202219	0.220672	0.2105	0.1839	0.2045	0.5000
uid59409	0.220677	0.1169	0.1818	0.2500	0.5000
uid41169	0.220687	0.1125	0.1642	0.1833	0.5000
uid58449	0.220737	0.2105	0.3152	0.3108	NA
uid88063	0.220743	0.0571	0.1905	0.2308	NA
uid63401	0.220765	0.0870	0.1714	0.1951	0.0000
uid50555	0.220775	0.1667	0.2353	0.2708	NA
uid57881	0.220783	0.1447	0.1791	0.2075	0.5000
uid54411	0.220799	0.1667	0.2059	0.2857	NA
uid57643	0.220857	0.2157	0.2703	0.2821	NA
uid159673	0.220859	0.1316	0.2459	0.2830	0.5000
uid50585	0.220862	0.1184	0.2632	0.2941	0.5000
uid58451	0.220867	0.1909	0.3371	0.2809	NA
uid203791	0.220872	0.2059	0.2558	0.2410	0.5000
uid58159	0.220872	0.0571	0.1905	0.2308	NA
uid58321	0.220924	0.1552	0.2045	0.2826	NA
uid54249	0.220936	0.1299	0.2542	0.2419	0.5000
uid58933	0.220936	0.1758	0.3205	0.2917	0.5000
uid68445	0.220950	0.1154	0.2093	0.1707	0.5000
uid157909	0.220977	0.1351	0.2542	0.3019	0.5000
uid193708	0.220992	0.1667	0.2500	0.3220	0.5000
uid195560	0.221011	0.1077	0.1698	0.2105	NA
uid57905	0.221024	0.1757	0.2581	0.3279	0.5000
uid68067	0.221045	0.1778	0.2500	0.1935	NA
uid58445	0.221066	0.1858	0.2195	0.2697	NA
uid158157	0.221077	0.0656	0.1837	0.1569	NA
uid83157	0.221077	0.1034	0.1702	0.1489	0.5000
uid66777	0.221081	0.1600	0.1607	0.1636	0.0000
uid176366	0.221098	0.1831	0.2321	0.2373	0.3333
uid57581	0.221098	0.0571	0.1111	0.0968	NA
uid193714	0.221100	0.1714	0.2545	0.3000	0.5000
uid61409	0.221131	0.1053	0.1458	0.2083	NA
uid58547	0.221153	0.1290	0.1522	0.2963	NA
uid58405	0.221165	0.0571	0.2174	0.1600	NA
uid57957	0.221189	0.2000	0.2561	0.2791	0.5000
uid197184	0.221205	0.1897	0.3333	0.2653	NA
uid169879	0.221269	0.1867	0.2394	0.3333	0.5000
uid57967	0.221327	0.2059	0.2683	0.2955	0.5000
uid68447	0.221342	0.0625	0.1250	0.0909	0.5000
uid58597	0.221351	0.1724	0.2154	0.2295	NA
uid57999	0.221359	0.0303	0.1304	0.2069	NA
uid82363	0.221376	0.0588	0.1538	0.1000	NA
uid59379	0.221389	0.1959	0.2500	0.2759	0.2500
uid49049	0.221404	0.2037	0.2500	0.2727	0.5000
uid72473	0.221404	0.1905	0.2558	0.3200	NA
uid73585	0.221406	0.1522	0.2286	0.2500	NA
uid159659	0.221408	0.1622	0.2353	0.3158	0.5000
uid49871	0.221435	0.2747	0.2750	0.3151	NA
uid73421	0.221437	0.0909	0.1282	0.1053	0.0000
uid84317	0.221460	0.2195	0.2286	0.2586	NA
uid54205	0.221486	0.1915	0.2069	0.2143	NA
uid58965	0.221564	0.1649	0.2208	0.2500	0.0000
uid61577	0.221617	0.1765	0.2000	0.1746	0.5000
uid59053	0.221627	0.1277	0.2381	0.2024	0.5000
uid58725	0.221637	0.1979	0.2692	0.2877	0.5000
uid58577	0.221653	0.0417	0.1875	0.3529	NA
uid182482	0.221731	0.1404	0.2200	0.2391	NA
uid162065	0.221732	0.2292	0.2857	0.3049	0.5000
uid67313	0.221739	0.2292	0.2857	0.3049	0.5000
uid54717	0.221747	0.2024	0.2535	0.2857	NA
uid67315	0.221753	0.2292	0.2857	0.3049	0.5000
uid58979	0.221859	0.1789	0.2048	0.2410	0.0000
uid68291	0.221873	0.1733	0.2394	0.3393	0.5000
uid197215	0.221875	0.0857	0.2273	0.1000	NA
uid68317	0.221878	0.1803	0.2600	0.2619	NA
uid59383	0.221911	0.2000	0.1975	0.2588	0.2500
uid161985	0.221915	0.2095	0.2391	0.2473	0.2500
uid62105	0.221915	0.1250	0.1842	0.2955	NA
uid197177	0.221916	0.0930	0.2059	0.2069	0.5000
uid57629	0.221921	0.0455	0.2000	0.3529	NA
uid157331	0.221942	0.0652	0.1944	0.2051	NA
uid73179	0.221946	0.1607	0.2273	0.3000	NA
uid68055	0.221969	0.1552	0.1596	0.1700	0.5000
uid47077	0.222004	0.1167	0.2222	0.1622	0.5000
uid52459	0.222006	0.1538	0.1111	0.2083	NA
uid70793	0.222014	0.1333	0.2923	0.2295	0.5000
uid58213	0.222041	0.1809	0.2530	0.2410	0.5000
uid159671	0.222093	0.1351	0.2542	0.3019	0.5000
uid176127	0.222110	0.2079	0.2069	0.2472	0.2500
uid58695	0.222113	0.2449	0.2442	0.2674	0.5000
uid58881	0.222119	0.1489	0.2353	0.2353	NA
uid61625	0.222120	0.1728	0.2090	0.1739	0.5000
uid175905	0.222176	0.2020	0.2069	0.2529	0.2500
uid174511	0.222176	0.2128	0.2439	0.2267	NA
uid84299	0.222189	0.2048	0.2361	0.2586	NA
uid58293	0.222274	0.1667	0.2295	0.2388	0.5000
uid62981	0.222332	0.1980	0.2159	0.2308	0.2500
uid58593	0.222334	0.1800	0.1522	0.1795	NA
uid51367	0.222400	0.1111	0.2321	0.2264	NA
uid58431	0.222402	0.1404	0.2000	0.2143	0.5000
uid68335	0.222420	0.0833	0.1569	0.1961	0.5000
uid46807	0.222444	0.1977	0.2192	0.2603	NA
uid55259	0.222457	0.1646	0.2456	0.2407	0.3333
uid55641	0.222482	0.1579	0.1860	0.2553	NA
uid176128	0.222492	0.2020	0.2069	0.2472	0.2500
uid68141	0.222563	0.0923	0.1321	0.1897	NA
uid80739	0.222564	0.1744	0.2763	0.2651	0.3333
uid58499	0.222573	0.0926	0.2273	0.1923	NA
uid162061	0.222576	0.1980	0.2391	0.2527	0.2500
uid59029	0.222633	0.1412	0.2564	0.1831	0.5000
uid58215	0.222646	0.1919	0.2299	0.2360	0.2500
uid61639	0.222656	0.1250	0.1961	0.2400	NA
uid192186	0.222679	0.2264	0.2568	0.3375	NA
uid58801	0.222695	0.0833	0.2400	0.2069	NA
uid171995	0.222703	0.1957	0.2500	0.2933	0.5000
uid70621	0.222706	0.1569	0.2353	0.2273	0.0000
uid68453	0.222714	0.1635	0.3140	0.3068	0.0000
uid170612	0.222748	0.0889	0.1951	0.1905	0.5000
uid41013	0.222799	0.1919	0.2299	0.2527	0.2500
uid58889	0.222818	0.0556	0.2667	0.1667	NA
uid62107	0.222827	0.1809	0.2683	0.2895	0.5000
uid58835	0.222828	0.1881	0.1975	0.2195	NA
uid61645	0.222849	0.0000	0.2143	0.1538	NA
uid58647	0.222855	0.1639	0.2500	0.2037	NA
uid83605	0.222898	0.2000	0.2083	0.2581	NA
uid70727	0.222900	0.0435	0.2778	0.2353	0.5000
uid58897	0.222914	0.1818	0.2982	0.3387	0.5000
uid58919	0.222916	0.1905	0.2174	0.2366	0.2500
uid161939	0.222919	0.1863	0.2198	0.2614	0.2500
uid59153	0.223046	0.1609	0.2208	0.1687	NA
uid156977	0.223074	0.0833	0.2400	0.2069	NA
uid57599	0.223077	0.2045	0.2647	0.3208	0.0000
uid168182	0.223082	0.2174	0.2632	0.3421	NA
uid162073	0.223100	0.2386	0.2466	0.2464	NA
uid167260	0.223110	0.1351	0.2857	0.3019	0.5000
uid58553	0.223112	0.1475	0.1915	0.1176	NA
uid58521	0.223147	0.1667	0.2235	0.2326	NA
uid58397	0.223197	0.1942	0.2051	0.2237	0.5000
uid57979	0.223205	0.1667	0.1429	0.1795	0.5000
uid84305	0.223229	0.2048	0.2361	0.2586	NA
uid159665	0.223239	0.1250	0.2632	0.3137	0.5000
uid68451	0.223249	0.1111	0.2041	0.1400	NA
uid58239	0.223259	0.1964	0.2653	0.2444	NA
uid68057	0.223274	0.2088	0.2192	0.2346	0.5000
uid193711	0.223278	0.2237	0.2459	0.2586	0.5000
uid49695	0.223297	0.0909	0.1711	0.1757	0.5000
uid58821	0.223311	0.1705	0.3333	0.2917	0.5000
uid159667	0.223316	0.1333	0.2742	0.2885	0.5000
uid193773	0.223322	0.1415	0.2386	0.1951	0.5000
uid58109	0.223333	0.2326	0.2785	0.2754	NA
uid175524	0.223363	0.1000	0.3846	0.2308	NA
uid86651	0.223376	0.1915	0.2394	0.2222	0.5000
uid58957	0.223386	0.1905	0.2471	0.2556	NA
uid58657	0.223394	0.1754	0.2195	0.2727	NA
uid58761	0.223406	0.1471	0.1875	0.1800	NA
uid197202	0.223419	0.1096	0.2029	0.2466	0.5000
uid71485	0.223423	0.1522	0.1538	0.1628	NA
uid58251	0.223438	0.1406	0.2264	0.2364	0.5000
uid159955	0.223440	0.1753	0.2278	0.2051	0.5000
uid61179	0.223442	0.1690	0.2407	0.2281	NA
uid84297	0.223473	0.2069	0.2297	0.2500	NA
uid158169	0.223477	0.2143	0.2581	0.2473	0.5000
uid61349	0.223513	0.2679	0.2889	0.3250	NA
uid162069	0.223537	0.1720	0.2439	0.2353	NA
uid51641	0.223538	0.0727	0.0750	0.1556	NA
uid84301	0.223564	0.1829	0.2254	0.2456	NA
uid58095	0.223566	0.1087	0.1795	0.2326	0.5000
uid58429	0.223601	0.1333	0.2059	0.2113	0.3333
uid57989	0.223615	0.0938	0.1667	0.2115	NA
uid83607	0.223683	0.2069	0.2297	0.2500	NA
uid61647	0.223683	0.1803	0.2045	0.2917	NA
uid59209	0.223741	0.1250	0.1964	0.2344	0.5000
uid84383	0.223754	0.1800	0.2299	0.2418	0.2500
uid58515	0.223770	0.2041	0.2875	0.2692	0.3333
uid57915	0.223823	0.1744	0.2278	0.2500	0.2500
uid195908	0.223844	0.1750	0.2319	0.1940	0.5000
uid84311	0.223853	0.2169	0.2222	0.2712	NA
uid48359	0.223865	0.1212	0.2041	0.1852	NA
uid52593	0.223869	0.2000	0.2184	0.2526	0.2500
uid158055	0.223877	0.0833	0.2000	0.2581	NA
uid58367	0.223879	0.2281	0.2577	0.2745	0.5000
uid42155	0.223890	0.0476	0.2308	0.2857	NA
uid89381	0.223892	0.1233	0.2857	0.3158	0.5000
uid58961	0.223900	0.0938	0.2400	0.2258	NA
uid63663	0.223927	0.1771	0.2442	0.2556	NA
uid58971	0.223937	0.2051	0.2451	0.3069	0.4286
uid61729	0.223948	0.1538	0.2162	0.1948	NA
uid57747	0.223965	0.1059	0.1290	0.1864	0.5000
uid171830	0.223968	0.1978	0.2338	0.2273	0.5000
uid50565	0.223976	0.1978	0.2338	0.2273	0.5000
uid159615	0.223988	0.0508	0.1837	0.1633	NA
uid61595	0.223988	0.1515	0.2373	0.2308	NA
uid59151	0.223997	0.1494	0.2368	0.1807	0.0000
uid59277	0.224006	0.1786	0.3191	0.3049	0.0000
uid158045	0.224009	0.1000	0.2381	0.2414	NA
uid162011	0.224017	0.1919	0.2118	0.2472	0.2500
uid161987	0.224031	0.1905	0.2273	0.2471	0.2500
uid162005	0.224031	0.1852	0.2093	0.1875	NA
uid59425	0.224038	0.1919	0.1954	0.2472	0.3333
uid68687	0.224057	0.0500	0.1111	0.1667	NA
uid198525	0.224060	0.0000	0.1429	0.1053	NA
uid58731	0.224085	0.1803	0.3023	0.3148	0.5000
uid58595	0.224127	0.1429	0.2143	0.2340	NA
uid41735	0.224147	0.0769	0.2321	0.2453	NA
uid159541	0.224165	0.2169	0.2597	0.2368	NA
uid50547	0.224178	0.2371	0.2941	0.2963	NA
uid162101	0.224208	0.1942	0.2184	0.2473	0.2500
uid64755	0.224211	0.1270	0.1458	0.1731	NA
uid158689	0.224228	0.1978	0.2338	0.2273	0.5000
uid66299	0.224263	0.2447	0.2632	0.3059	NA
uid161965	0.224278	0.1845	0.2159	0.2529	0.2500
uid57965	0.224289	0.0625	0.2857	0.0000	NA
uid168321	0.224290	0.1061	0.1176	0.1569	NA
uid50325	0.224297	0.1266	0.2609	0.2812	0.2500
uid162003	0.224299	0.1389	0.2000	0.1562	NA
uid161945	0.224347	0.0833	0.2000	0.2581	NA
uid57831	0.224352	0.1845	0.2069	0.2527	0.2500
uid58193	0.224352	0.2088	0.2899	0.3056	NA
uid159491	0.224368	0.0508	0.1698	0.1455	NA
uid84313	0.224368	0.2118	0.2222	0.2540	NA
uid52609	0.224368	0.2308	0.2299	0.2658	0.5000
uid58783	0.224372	0.1939	0.2209	0.2530	0.2500
uid188688	0.224373	0.1167	0.1556	0.2391	NA
uid59091	0.224392	0.1881	0.2000	0.2472	0.2500
uid58689	0.224394	0.1000	0.2041	0.2041	NA
uid40839	0.224400	0.1651	0.2188	0.2024	0.5000
uid58249	0.224409	0.2475	0.3380	0.3537	NA
uid201038	0.224424	0.1714	0.2222	0.2278	0.5000
uid58707	0.224431	0.2333	0.2817	0.3235	NA
uid162199	0.224438	0.1967	0.2093	0.2917	NA
uid83123	0.224449	0.1831	0.2353	0.2727	0.3333
uid59235	0.224452	0.1845	0.2069	0.2473	0.2500
uid174460	0.224456	0.2151	0.2763	0.2632	0.3333
uid62961	0.224457	0.1625	0.2192	0.2239	0.5000
uid158043	0.224458	0.0882	0.2174	0.2581	NA
uid84303	0.224468	0.2125	0.2353	0.2632	NA
uid58415	0.224511	0.1957	0.2262	0.2184	0.0000
uid41019	0.224525	0.0962	0.1556	0.2041	0.5000
uid61565	0.224544	0.1111	0.2000	0.2581	NA
uid59251	0.224549	0.1818	0.2787	0.2333	NA
uid63403	0.224551	0.2321	0.3111	0.3187	NA
uid59077	0.224553	0.1333	0.1744	0.1549	0.5000
uid84295	0.224561	0.2184	0.2222	0.2586	NA
uid57633	0.224567	0.0882	0.2174	0.2258	NA
uid158053	0.224568	0.0833	0.2000	0.2581	NA
uid60161	0.224573	0.1875	0.3077	0.1562	NA
uid162017	0.224588	0.1356	0.2157	0.1923	NA
uid62159	0.224588	0.1250	0.2391	0.2642	0.2500
uid161975	0.224596	0.1782	0.2333	0.2584	0.2500
uid59411	0.224602	0.1594	0.2830	0.2549	0.5000
uid58505	0.224616	0.2456	0.3011	0.2955	0.0000
uid158063	0.224619	0.0833	0.2000	0.2581	NA
uid63605	0.224622	0.1714	0.2453	0.2679	NA
uid59381	0.224643	0.2019	0.2247	0.2386	0.2500
uid58937	0.224652	0.2353	0.3200	0.2615	0.5000
uid58487	0.224652	0.1628	0.2468	0.1905	0.0000
uid60583	0.224654	0.2174	0.3023	0.3182	NA
uid59293	0.224656	0.1042	0.1750	0.1579	0.5000
uid158057	0.224664	0.0833	0.2000	0.2581	NA
uid159857	0.224667	0.1026	0.1000	0.1143	0.5000
uid58371	0.224679	0.2100	0.3038	0.3049	0.3333
uid57697	0.224685	0.1042	0.1750	0.1579	0.5000
uid57691	0.224732	0.1977	0.2297	0.2667	NA
uid163995	0.224740	0.1845	0.2069	0.2581	0.2500
uid77027	0.224743	0.1700	0.1829	0.2308	0.5000
uid59007	0.224760	0.1758	0.2346	0.2222	0.5000
uid158071	0.224771	0.2073	0.2800	0.2179	0.5000
uid163151	0.224793	0.0577	0.1364	0.1364	0.5000
uid58703	0.224798	0.1739	0.3049	0.2500	0.5000
uid58037	0.224813	0.1807	0.2432	0.1818	NA
uid42519	0.224834	0.1800	0.2366	0.2447	0.5000
uid89395	0.224844	0.1882	0.1875	0.1719	0.5000
uid162153	0.224845	0.1759	0.2111	0.2421	0.5000
uid196851	0.224856	0.0833	0.2400	0.2903	NA
uid74431	0.224859	0.1406	0.2167	0.2203	0.5000
uid205422	0.224871	0.1143	0.1509	0.1964	0.5000
uid59033	0.224883	0.1233	0.1818	0.1091	0.5000
uid40659	0.224902	0.1684	0.2500	0.1875	0.5000
uid51607	0.224910	NA	NA	NA	NA
uid58509	0.224910	0.1447	0.1884	0.1636	0.5000
uid57605	0.224917	0.2105	0.3377	0.2879	0.5000
uid188478	0.224947	0.1957	0.2738	0.2469	0.5000
uid184818	0.224949	0.0411	0.1186	0.1692	0.5000
uid162057	0.224950	0.1148	0.2500	0.2745	NA
uid58387	0.224952	0.2500	0.3182	0.3281	0.3333
uid181998	0.224990	0.1064	0.2000	0.2444	NA
uid54719	0.224993	0.2262	0.2319	0.2969	NA
uid41021	0.225006	0.2115	0.2159	0.2558	0.2500
uid57619	0.225008	0.2157	0.2921	0.2979	0.5000
uid48643	0.225011	0.1961	0.2750	0.3488	NA
uid57931	0.225014	0.2255	0.2381	0.2874	0.5000
uid161991	0.225014	0.2079	0.2326	0.2637	0.2500
uid61641	0.225037	0.0938	0.1905	0.2000	NA
uid86887	0.225037	0.1837	0.2250	0.2105	0.5000
uid58047	0.225044	0.1961	0.2289	0.2658	0.3333
uid57733	0.225051	0.2079	0.2941	0.2593	0.3333
uid58391	0.225066	0.2000	0.2838	0.2297	0.3333
uid58217	0.225069	0.1800	0.2247	0.2299	0.2500
uid58607	0.225096	0.1786	0.2533	0.1923	0.5000
uid49957	0.225105	0.1515	0.1667	0.2174	0.5000
uid193703	0.225108	0.2059	0.2414	0.2346	0.5000
uid57781	0.225126	0.1845	0.2069	0.2581	0.2500
uid58191	0.225157	0.1553	0.2683	0.2660	0.0000
uid58803	0.225193	0.1942	0.2111	0.2418	0.2500
uid55845	0.225218	0.2455	0.2788	0.2766	0.5000
uid58631	0.225223	0.1714	0.2386	0.2697	0.5000
uid58015	0.225224	0.0370	0.2353	0.1304	NA
uid46655	0.225231	0.1782	0.2000	0.2418	0.5000
uid58681	0.225231	0.0811	0.2400	0.1852	NA
uid58623	0.225233	0.1875	0.2360	0.2921	0.2500
uid59245	0.225240	0.1856	0.2024	0.2353	0.2500
uid62979	0.225243	0.1939	0.2442	0.2644	0.2500
uid84309	0.225257	0.2135	0.2329	0.2787	NA
uid58141	0.225292	0.2211	0.3133	0.2821	NA
uid196850	0.225299	0.0833	0.2174	0.2759	NA
uid158051	0.225307	0.0833	0.2222	0.2581	NA
uid205540	0.225320	0.1900	0.2500	0.2632	0.5000
uid161993	0.225322	0.1683	0.2093	0.2360	0.2500
uid168258	0.225322	0.1351	0.2667	0.3265	0.5000
uid162139	0.225332	0.1792	0.2299	0.2556	0.2500
uid47509	0.225347	0.2150	0.2469	0.2955	NA
uid59377	0.225352	0.1919	0.2118	0.2584	0.2500
uid59221	0.225358	0.1509	0.2105	0.1978	0.5000
uid41023	0.225359	0.2020	0.2184	0.2697	0.5000
uid61587	0.225361	0.2069	0.3012	0.3086	NA
uid58687	0.225374	0.1064	0.1842	0.2128	NA
uid158073	0.225409	0.2000	0.2394	0.2027	0.5000
uid66323	0.225418	0.1684	0.2299	0.2381	0.5000
uid41935	0.225419	0.1685	0.2237	0.2195	0.5000
uid72479	0.225427	0.0980	0.2093	0.2222	NA
uid159539	0.225431	0.1846	0.2115	0.2692	NA
uid162115	0.225459	0.2037	0.2258	0.2447	0.2500
uid58383	0.225461	0.2195	0.3099	0.2836	0.3333
uid158159	0.225462	0.0938	0.2174	0.2258	NA
uid46257	0.225483	0.1978	0.2432	0.2278	0.5000
uid61613	0.225483	0.1333	0.1897	0.2097	0.5000
uid58531	0.225490	0.1616	0.2000	0.2159	0.2500
uid58939	0.225496	0.1111	0.1471	0.2000	NA
uid58661	0.225514	0.1212	0.2453	0.2364	NA
uid57865	0.225521	0.2143	0.3333	0.3176	NA
uid158065	0.225522	0.0833	0.2222	0.2581	NA
uid58393	0.225540	0.2000	0.2444	0.2472	0.5000
uid89383	0.225548	0.0938	0.2174	0.2258	NA
uid161949	0.225569	0.1753	0.1905	0.2235	0.2500
uid189951	0.225582	0.1017	0.2174	0.1915	0.5000
uid82373	0.225592	0.2286	0.2588	0.2778	0.5000
uid58723	0.225594	0.1630	0.2179	0.2410	NA
uid57741	0.225596	0.1700	0.2184	0.2222	0.0000
uid57863	0.225602	0.2329	0.3088	0.3380	NA
uid158851	0.225606	0.1792	0.2400	0.3059	0.5000
uid58385	0.225612	0.2125	0.3030	0.3030	0.3333
uid40861	0.225655	0.2500	0.2405	0.2989	NA
uid161951	0.225660	0.1881	0.2135	0.2472	0.2500
uid62003	0.225676	0.2000	0.2453	0.2745	NA
uid86751	0.225678	0.0833	0.2174	0.2069	NA
uid59391	0.225699	0.1845	0.2088	0.2418	0.2500
uid189953	0.225703	0.1692	0.2692	0.2381	NA
uid59243	0.225708	0.1340	0.2152	0.1905	0.5000
uid47317	0.225716	0.1786	0.2400	0.1795	0.5000
uid81783	0.225717	0.2121	0.3115	0.3500	NA
uid48821	0.225741	0.1758	0.2632	0.1948	0.5000
uid57921	0.225743	0.1515	0.2400	0.2321	NA
uid58941	0.225750	0.2451	0.2750	0.3117	0.5000
uid161947	0.225764	0.1837	0.2000	0.2326	0.2500
uid67319	0.225765	0.1919	0.2921	0.2439	0.5000
uid50119	0.225768	0.1667	0.3051	0.2973	0.3333
uid58583	0.225774	0.2020	0.2651	0.2558	0.2500
uid158535	0.225796	0.0500	0.1613	0.1562	NA
uid52535	0.225799	0.1429	0.2500	0.2143	NA
uid58721	0.225804	0.1818	0.2179	0.2500	NA
uid58161	0.225805	0.0690	0.2174	0.2143	NA
uid156881	0.225819	0.1897	0.2083	0.2381	0.5000
uid158119	0.225819	0.1744	0.2533	0.1899	NA
uid61617	0.225829	0.1739	0.3537	0.3200	0.5000
uid84387	0.225851	0.2477	0.3111	0.3168	0.5000
uid86653	0.225874	0.0938	0.2400	0.2258	NA
uid59057	0.225876	0.1400	0.2195	0.2469	0.5000
uid59295	0.225899	0.1951	0.2632	0.2133	0.3333
uid41819	0.225905	0.1415	0.2209	0.1772	0.5000
uid60621	0.225905	0.1333	0.1930	0.2034	0.5000
uid57779	0.225911	0.1845	0.2088	0.2418	0.2500
uid57621	0.225919	0.1818	0.2533	0.1975	NA
uid161931	0.225928	0.1845	0.2088	0.2418	0.2500
uid54341	0.225948	0.0851	0.1842	0.2222	NA
uid58149	0.225955	0.1509	0.1585	0.1684	0.5000
uid162051	0.225962	0.1845	0.2135	0.2472	0.2500
uid58197	0.225988	0.1111	0.1765	0.2174	0.5000
uid186548	0.225991	0.1220	0.1000	0.1111	0.5000
uid198767	0.226019	0.0000	0.2143	0.2000	NA
uid162099	0.226052	0.1881	0.2299	0.2581	0.2500
uid88069	0.226054	0.0938	0.2400	0.2258	NA
uid47085	0.226065	0.1860	0.2143	0.2568	0.6000
uid58507	0.226065	0.1447	0.1884	0.1636	0.5000
uid193705	0.226067	0.1556	0.1818	0.2179	0.5000
uid42497	0.226082	0.1429	0.2533	0.2597	0.3333
uid167487	0.226084	0.1818	0.2299	0.2472	0.5000
uid171958	0.226098	0.1728	0.2879	0.2344	0.5000
uid59353	0.226099	0.1700	0.2381	0.3053	NA
uid58433	0.226133	0.2407	0.3056	0.3333	NA
uid89379	0.226139	0.0889	0.1429	0.1778	NA
uid58247	0.226162	0.1587	0.1818	0.2391	NA
uid46531	0.226172	0.2167	0.2556	0.2755	0.5000
uid82369	0.226178	0.1071	0.1905	0.2593	NA
uid40821	0.226208	0.1379	0.2195	0.1972	0.2500
uid57701	0.226241	0.1839	0.2794	0.2424	0.5000
uid57725	0.226244	0.1905	0.3117	0.2535	0.3333
uid58991	0.226247	0.2342	0.3158	0.3364	0.5000
uid161161	0.226260	0.2375	0.3099	0.3485	NA
uid59231	0.226272	0.1475	0.2642	0.2222	NA
uid172463	0.226284	0.2184	0.2317	0.2558	0.3333
uid57685	0.226290	0.1148	0.2292	0.2453	NA
uid175469	0.226293	0.1282	0.1429	0.1000	0.5000
uid58745	0.226303	0.1842	0.2812	0.2222	0.5000
uid86655	0.226309	0.0938	0.2400	0.2258	NA
uid64753	0.226314	0.2051	0.2817	0.2676	NA
uid86659	0.226317	0.0938	0.2400	0.2258	NA
uid47079	0.226322	0.1159	0.2241	0.1818	0.2500
uid86657	0.226322	0.0938	0.2400	0.2258	NA
uid47323	0.226351	0.1429	0.1746	0.1923	0.5000
uid58609	0.226355	0.1667	0.2564	0.1795	0.5000
uid58541	0.226363	0.2198	0.2353	0.2955	0.2500
uid58265	0.226380	0.2278	0.2714	0.2500	NA
uid186549	0.226394	0.1800	0.2471	0.2289	0.5000
uid57687	0.226411	0.0820	0.2308	0.2653	NA
uid58551	0.226416	0.1754	0.2800	0.2857	NA
uid58905	0.226432	0.1964	0.2766	0.2667	0.5000
uid59437	0.226440	0.1800	0.2561	0.2763	0.5000
uid162217	0.226454	0.0345	0.1778	0.1373	NA
uid57855	0.226456	0.1818	0.2308	0.2090	0.5000
uid187411	0.226459	0.2121	0.3103	0.3111	0.5000
uid58799	0.226467	0.0882	0.2174	0.2069	NA
uid162179	0.226478	0.0909	0.0811	0.1282	0.5000
uid174151	0.226480	0.2170	0.2809	0.3100	0.3333
uid89373	0.226485	0.1064	0.1622	0.1915	NA
uid58157	0.226486	0.1648	0.2346	0.1860	0.0000
uid62947	0.226518	0.1789	0.2073	0.1951	0.5000
uid75113	0.226527	0.1818	0.2553	0.2667	NA
uid60727	0.226529	0.1000	0.0938	0.1081	0.5000
uid55403	0.226568	0.0980	0.1667	0.2083	0.5000
uid57759	0.226571	0.0678	0.1042	0.0851	0.5000
uid57951	0.226575	0.0385	0.1176	0.3125	NA
uid58063	0.226590	0.0789	0.2222	0.2581	NA
uid57875	0.226592	0.1625	0.2254	0.1757	NA
uid66779	0.226598	0.1739	0.2308	0.2208	0.5000
uid88067	0.226602	0.0938	0.2400	0.2258	NA
uid57591	0.226603	0.2234	0.2603	0.2933	0.5000
uid158135	0.226608	0.2073	0.2703	0.2899	NA
uid58697	0.226612	0.2000	0.2716	0.3000	0.3333
uid59301	0.226612	0.0938	0.2174	0.2258	NA
uid73963	0.226614	0.0909	0.2400	0.2258	NA
uid198768	0.226623	0.0500	0.2500	0.2222	NA
uid159233	0.226640	0.1905	0.2414	0.2234	0.2500
uid59327	0.226645	0.0526	0.1633	0.1429	NA
uid58027	0.226662	0.0882	0.2400	0.2258	NA
uid42521	0.226679	0.2500	0.3093	0.3176	0.5000
uid162047	0.226699	0.1782	0.2128	0.2418	0.2500
uid162049	0.226699	0.1782	0.2128	0.2418	0.2500
uid161929	0.226737	0.1515	0.2264	0.1786	NA
uid58619	0.226746	0.1724	0.2667	0.1975	0.5000
uid58269	0.226747	0.2376	0.3250	0.2759	NA
uid160233	0.226761	0.1493	0.2200	0.1765	NA
uid158167	0.226792	0.2000	0.2338	0.3214	0.0000
uid58951	0.226802	0.1963	0.2581	0.2584	0.5000
uid59215	0.226810	0.0952	0.2241	0.1562	0.5000
uid158357	0.226811	0.0789	0.2222	0.2581	NA
uid185308	0.226829	0.0571	0.1481	0.1290	NA
uid158161	0.226830	0.0789	0.2222	0.2581	NA
uid158039	0.226833	0.0857	0.2593	0.2000	NA
uid182931	0.226853	0.1613	0.3200	0.2766	NA
uid159611	0.226853	0.0492	0.1698	0.1509	NA
uid58257	0.226863	0.1772	0.2188	0.2090	0.5000
uid58443	0.226871	0.2185	0.2247	0.2718	NA
uid53251	0.226877	0.0816	0.1212	0.1351	0.3333
uid67501	0.226898	0.2069	0.2167	0.2254	0.5000
uid86861	0.226900	0.2174	0.2208	0.2400	0.5000
uid46663	0.226917	0.1702	0.2683	0.2907	0.5000
uid50427	0.226940	0.1379	0.2603	0.2432	0.3333
uid54699	0.226950	0.1974	0.2593	0.3103	0.5000
uid58705	0.226963	0.1868	0.2368	0.2297	0.5000
uid58203	0.226965	0.1392	0.2059	0.2000	0.5000
uid162511	0.226965	0.2200	0.2907	0.2683	0.3333
uid68103	0.226973	0.2039	0.3000	0.3229	0.5000
uid62907	0.226992	0.1905	0.2414	0.2391	0.2500
uid61593	0.226996	0.1628	0.2029	0.1974	0.5000
uid58243	0.226997	0.0000	0.0714	0.2222	NA
uid59073	0.227013	0.2110	0.2857	0.3039	0.3333
uid48363	0.227027	0.1839	0.2692	0.2651	0.3333
uid164779	0.227052	0.0612	0.1220	0.1591	0.3333
uid159869	0.227054	0.2184	0.2533	0.2400	NA
uid58425	0.227056	0.2209	0.2400	0.2297	NA
uid49133	0.227073	0.1264	0.2564	0.2025	NA
uid62905	0.227077	0.1667	0.2600	0.2941	NA
uid58399	0.227079	0.1724	0.1429	0.1795	0.5000
uid70839	0.227095	0.0882	0.2400	0.2258	NA
uid162043	0.227108	0.1942	0.2418	0.2766	0.2500
uid167994	0.227110	0.1266	0.2059	0.1613	0.5000
uid48073	0.227112	0.1017	0.1800	0.1964	NA
uid50551	0.227119	0.1373	0.1622	0.2500	0.5000
uid58485	0.227127	0.1687	0.2206	0.1948	NA
uid158693	0.227135	0.1837	0.2727	0.3140	0.2500
uid195604	0.227140	0.1500	0.1905	0.2462	0.0000
uid61247	0.227146	0.1754	0.2245	0.1750	0.5000
uid179069	0.227181	0.1441	0.1667	0.1531	0.5000
uid159657	0.227183	0.1481	0.2273	0.1772	0.5000
uid162007	0.227189	0.1942	0.2308	0.2766	0.2500
uid57601	0.227199	0.1981	0.2989	0.3095	NA
uid59969	0.227210	0.1765	0.2500	0.2447	0.2500
uid162013	0.227211	0.1250	0.1000	0.1081	0.5000
uid175778	0.227213	0.1216	0.2273	0.2131	0.5000
uid161973	0.227216	0.0851	0.1622	0.1702	NA
uid65447	0.227220	0.1939	0.3684	0.3086	NA
uid58591	0.227231	0.1373	0.1818	0.1795	NA
uid58557	0.227232	0.2329	0.2344	0.2623	NA
uid59297	0.227244	0.1935	0.2209	0.2317	0.5000
uid49531	0.227267	0.0877	0.1633	0.1136	0.5000
uid165185	0.227272	0.2065	0.2899	0.3026	0.5000
uid179904	0.227272	0.1410	0.2597	0.2714	0.0000
uid174439	0.227274	0.1343	0.2034	0.1667	NA
uid58729	0.227278	0.1919	0.2346	0.2697	0.2000
uid58245	0.227278	0.0000	0.1250	0.2105	NA
uid58305	0.227285	0.1111	0.2571	0.2083	0.5000
uid58999	0.227307	0.0889	0.1842	0.1778	NA
uid67253	0.227317	0.1628	0.1912	0.2206	0.5000
uid43725	0.227319	0.1368	0.1408	0.1772	0.5000
uid159987	0.227330	0.0656	0.1429	0.1765	NA
uid41863	0.227345	0.0370	0.1190	0.1111	0.5000
uid86913	0.227360	0.2262	0.2308	0.2903	NA
uid198431	0.227378	0.2128	0.2824	0.2759	0.5000
uid87001	0.227384	0.1961	0.2500	0.3034	0.2500
uid57851	0.227398	0.0000	0.2143	0.1538	NA
uid66595	0.227418	0.1096	0.2188	0.1930	0.5000
uid78933	0.227425	0.2262	0.2466	0.2400	NA
uid59075	0.227444	0.2159	0.3333	0.3291	NA
uid58811	0.227452	0.0851	0.2000	0.2128	NA
uid158537	0.227457	0.1447	0.2537	0.1912	0.5000
uid58617	0.227482	0.1837	0.2632	0.2529	0.5000
uid70155	0.227503	0.2079	0.2556	0.2737	0.2500
uid203392	0.227503	0.0690	0.2105	0.1739	NA
uid49953	0.227505	0.1604	0.2614	0.2299	0.3333
uid197193	0.227509	0.0612	0.1702	0.2273	0.3333
uid49469	0.227513	0.1889	0.2800	0.2727	0.3333
uid58115	0.227513	0.1356	0.1915	0.2653	NA
uid59403	0.227519	0.0980	0.2405	0.1867	0.5000
uid65787	0.227541	0.1111	0.1296	0.2000	NA
uid59371	0.227579	0.0000	0.1875	0.1875	NA
uid57793	0.227583	0.1845	0.2500	0.2737	0.2500
uid58013	0.227608	0.0000	0.1250	0.2000	NA
uid178014	0.227612	NA	NA	NA	NA
uid58685	0.227635	0.0556	0.1250	0.1569	NA
uid58891	0.227641	0.1455	0.1905	0.2292	NA
uid58565	0.227646	0.1500	0.1842	0.2558	0.5000
uid58081	0.227647	0.2232	0.2717	0.2209	0.3333
uid59355	0.227650	0.2118	0.2466	0.2625	NA
uid162181	0.227653	0.1977	0.2192	0.2394	NA
uid58329	0.227656	0.0833	0.1786	0.1562	NA
uid59283	0.227658	0.0513	0.1154	0.1818	NA
uid62101	0.227658	0.2088	0.2911	0.3506	NA
uid58909	0.227660	0.2000	0.2716	0.3000	0.3333
uid162207	0.227703	0.0508	0.1489	0.1765	NA
uid57623	0.227706	0.2000	0.2400	0.2308	NA
uid201037	0.227706	0.2330	0.3034	0.2561	0.4000
uid68741	0.227707	0.0833	0.1250	0.1000	NA
uid57973	0.227721	0.1748	0.2556	0.2784	0.2500
uid57583	0.227726	0.0820	0.2000	0.1569	NA
uid58389	0.227744	0.2340	0.2927	0.2564	0.3333
uid159519	0.227745	0.0769	0.2222	0.1818	NA
uid168256	0.227758	0.1739	0.2727	0.2000	0.5000
uid53541	0.227766	0.0333	0.1538	0.1731	NA
uid89387	0.227770	0.1392	0.2059	0.1562	0.5000
uid174512	0.227785	0.1207	0.2045	0.1915	NA
uid170255	0.227792	0.0600	0.1522	0.2222	0.3333
uid157999	0.227838	0.0263	0.1714	0.0588	0.0000
uid162107	0.227844	0.0690	0.2292	0.1923	NA
uid161927	0.227846	0.1829	0.2090	0.2143	0.5000
uid58483	0.227851	0.2411	0.2683	0.2737	0.3333
uid57653	0.227857	0.2193	0.2976	0.2895	0.0000
uid57969	0.227876	0.1927	0.2347	0.2688	NA
uid58481	0.227887	0.1159	0.2000	0.1875	NA
uid168180	0.227891	0.0735	0.1500	0.2143	NA
uid72793	0.227915	0.2258	0.2597	0.2840	0.3333
uid161935	0.227923	0.1270	0.2727	0.2045	NA
uid177080	0.227960	0.2586	0.2857	0.2857	0.5000
uid73771	0.227969	0.1273	0.1395	0.2051	0.3333
uid59279	0.227971	0.1299	0.2676	0.2162	NA
uid59305	0.228024	0.0656	0.1250	0.1731	NA
uid201427	0.228027	0.1845	0.2556	0.2903	0.2500
uid158375	0.228052	0.1299	0.2676	0.2162	NA
uid158383	0.228052	0.1299	0.2676	0.2162	NA
uid158379	0.228052	0.1299	0.2676	0.2162	NA
uid158373	0.228052	0.1299	0.2676	0.2162	NA
uid158531	0.228052	0.1299	0.2676	0.2162	NA
uid66301	0.228054	0.2200	0.2706	0.3125	0.3333
uid158381	0.228071	0.1299	0.2676	0.2162	NA
uid205256	0.228073	0.1429	0.1667	0.1795	NA
uid58123	0.228096	0.0698	0.2821	0.1923	NA
uid59083	0.228098	0.1449	0.2308	0.2951	0.3333
uid58983	0.228101	0.1651	0.2500	0.2055	0.5000
uid68689	0.228105	0.2119	0.2637	0.3182	0.3333
uid59019	0.228110	0.1600	0.2078	0.2208	0.5000
uid162147	0.228123	0.2170	0.2967	0.2959	0.5000
uid58295	0.228142	0.1467	0.2000	0.2034	0.5000
uid165869	0.228160	0.0727	0.1628	0.1522	NA
uid168322	0.228187	0.1707	0.2237	0.2000	0.5000
uid82931	0.228189	0.2437	0.2093	0.2471	0.5000
uid58087	0.228202	0.1429	0.1667	0.1795	NA
uid58369	0.228217	0.2157	0.2785	0.3171	0.3333
uid54701	0.228220	0.1910	0.2857	0.3134	NA
uid158377	0.228222	0.1299	0.2609	0.2162	NA
uid42975	0.228258	0.1759	0.2651	0.2333	0.3333
uid57991	0.228277	0.1782	0.2414	0.2391	0.2500
uid159639	0.228278	0.0806	0.1667	0.1731	NA
uid164001	0.228280	0.1446	0.1912	0.1562	0.5000
uid59343	0.228287	0.1546	0.1724	0.2235	0.2500
uid72801	0.228294	0.1379	0.2264	0.2308	NA
uid187277	0.228295	0.1980	0.2247	0.2235	0.3333
uid50385	0.228295	0.1194	0.1875	0.1765	NA
uid46253	0.228305	0.1753	0.2907	0.2766	0.3333
uid60487	0.228314	0.1081	0.1458	0.1887	0.3333
uid53509	0.228357	0.1646	0.2222	0.2083	NA
uid60171	0.228361	0.1735	0.2805	0.2568	0.5000
uid197217	0.228367	0.1770	0.2283	0.2093	0.5000
uid89389	0.228386	0.2118	0.2533	0.2436	NA
uid174335	0.228407	0.1765	0.2237	0.2133	0.3333
uid58489	0.228407	0.1585	0.2857	0.2727	0.5000
uid62103	0.228409	0.0577	0.1458	0.2222	0.3333
uid59155	0.228417	0.1905	0.2464	0.2143	0.5000
uid58303	0.228429	0.2095	0.2727	0.3000	0.3333
uid62243	0.228432	0.1782	0.2353	0.2558	NA
uid59271	0.228439	0.1667	0.2642	0.2923	0.3333
uid61599	0.228446	0.1354	0.2262	0.2000	0.5000
uid58517	0.228461	0.0492	0.1765	0.1373	NA
uid201479	0.228481	0.1333	0.2292	0.2353	NA
uid63345	0.228488	0.1979	0.3103	0.3165	0.5000
uid57589	0.228496	0.0851	0.1622	0.1702	NA
uid58693	0.228498	0.1064	0.1622	0.1915	NA
uid185180	0.228498	0.2069	0.2716	0.2763	0.5000
uid57843	0.228506	0.2347	0.2740	0.2941	0.5000
uid47507	0.228521	0.0694	0.1579	0.1481	0.5000
uid203028	0.228532	0.0690	0.1458	0.1765	NA
uid62909	0.228557	0.1776	0.2273	0.2614	NA
uid51377	0.228570	0.1132	0.1136	0.0930	NA
uid159693	0.228582	0.1630	0.2532	0.2099	0.5000
uid77127	0.228623	0.1667	0.1667	0.1250	NA
uid158685	0.228627	0.1690	0.2642	0.2969	0.3333
uid42501	0.228645	0.2143	0.2278	0.2317	0.5000
uid58029	0.228660	0.1231	0.2712	0.3019	NA
uid66303	0.228667	0.2188	0.2785	0.3000	0.5000
uid176684	0.228672	0.1408	0.2182	0.2069	NA
uid58765	0.228679	0.1765	0.2778	0.2923	0.3333
uid162213	0.228687	0.0781	0.1607	0.1667	NA
uid184820	0.228701	0.1538	0.2267	0.1867	0.5000
uid58099	0.228711	0.2211	0.2468	0.3012	0.5000
uid162209	0.228747	0.0984	0.1702	0.1961	NA
uid66307	0.228785	0.1515	0.2469	0.2326	0.3333
uid59387	0.228795	0.2045	0.2338	0.2078	NA
uid197194	0.228807	0.1091	0.1667	0.2105	0.3333
uid68021	0.228817	0.1587	0.1633	0.2041	0.5000
uid57771	0.228829	0.1404	0.1961	0.2045	NA
uid67351	0.228833	0.2111	0.2286	0.2750	0.0000
uid180867	0.228843	0.1237	0.2195	0.1932	NA
uid52597	0.228845	0.1389	0.2241	0.2200	0.5000
uid67383	0.228857	0.0964	0.2000	0.1379	0.5000
uid161923	0.228883	0.1400	0.1957	0.1951	NA
uid175523	0.228913	0.1548	0.2059	0.1719	0.5000
uid59375	0.228931	0.1979	0.2118	0.2391	0.5000
uid57625	0.228932	0.1220	0.1818	0.1154	NA
uid58843	0.228935	0.2553	0.3704	0.3182	NA
uid58769	0.228936	0.2200	0.2785	0.3125	0.3333
uid59365	0.228944	0.1646	0.2424	0.2167	0.0000
uid52537	0.228948	0.2021	0.2278	0.2410	0.5000
uid73413	0.228951	0.1270	0.2727	0.2045	NA
uid188480	0.228956	0.1935	0.2466	0.2805	0.5000
uid58701	0.228965	0.2150	0.2727	0.2949	0.3333
uid48809	0.228974	0.0566	0.2000	0.2105	0.5000
uid162739	0.228977	0.1571	0.2593	0.2985	0.3333
uid161925	0.228978	0.0357	0.1591	0.1176	NA
uid59433	0.228982	0.1863	0.2381	0.2791	0.2500
uid86647	0.228988	0.1404	0.2041	0.1860	NA
uid75107	0.229042	0.1447	0.1846	0.1884	0.5000
uid182202	0.229071	0.0536	0.1304	0.1429	NA
uid58727	0.229103	0.1591	0.2500	0.2500	0.3333
uid57635	0.229106	0.1000	0.2000	0.1915	NA
uid158677	0.229110	0.1690	0.2778	0.3077	0.3333
uid58341	0.229118	0.1875	0.2162	0.2329	0.5000
uid57801	0.229121	0.2243	0.2442	0.2289	0.5000
uid58611	0.229146	0.1379	0.2308	0.2254	0.3333
uid176498	0.229158	0.1618	0.2692	0.2857	0.3333
uid58007	0.229160	0.2000	0.2283	0.2812	0.0000
uid58985	0.229162	0.0946	0.2424	0.1964	0.0000
uid163997	0.229200	0.0921	0.1846	0.1667	0.5000
uid196849	0.229203	0.2358	0.2821	0.2692	0.5000
uid57913	0.229212	0.0500	0.1379	0.1389	NA
uid53539	0.229248	0.0492	0.1961	0.1273	NA
uid57789	0.229260	0.0781	0.1600	0.1961	NA
uid54715	0.229289	0.1852	0.2466	0.3117	0.2500
uid59071	0.229293	0.1667	0.2500	0.2333	0.5000
uid58325	0.229311	0.1961	0.2099	0.2405	0.5000
uid58233	0.229315	0.1389	0.2000	0.1803	NA
uid89385	0.229325	0.1169	0.2143	0.1613	0.5000
uid170732	0.229326	0.1034	0.2083	0.1923	0.5000
uid59269	0.229330	0.1619	0.2418	0.2526	0.2500
uid82347	0.229371	0.2039	0.2651	0.2857	NA
uid58995	0.229371	0.1638	0.2308	0.2211	0.5000
uid58845	0.229390	0.2170	0.2989	0.2644	0.5000
uid75101	0.229404	0.2330	0.2716	0.3023	NA
uid158509	0.229418	0.2170	0.2826	0.2716	0.5000
uid161145	0.229420	0.0656	0.1509	0.1509	NA
uid57949	0.229423	0.1477	0.2051	0.1733	NA
uid58201	0.229430	0.1682	0.2551	0.2526	0.2500
uid59417	0.229441	0.1017	0.1633	0.2000	0.5000
uid162105	0.229446	0.0926	0.2245	0.1923	NA
uid62715	0.229455	0.2308	0.2625	0.2771	NA
uid193657	0.229466	0.2000	0.2360	0.2273	0.5000
uid43327	0.229467	0.2269	0.2442	0.2614	0.5000
uid177713	0.229530	0.1646	0.2203	0.2424	0.2500
uid58967	0.229546	0.0862	0.2000	0.1875	0.3333
uid59097	0.229552	0.2019	0.2784	0.2526	0.2500
uid59047	0.229554	0.2069	0.3117	0.2625	0.5000
uid58143	0.229569	0.1868	0.2414	0.3059	0.5000
uid68279	0.229584	0.1591	0.2667	0.2714	0.3333
uid65087	0.229590	0.1731	0.2527	0.2500	0.5000
uid86855	0.229608	0.2233	0.2529	0.2826	NA
uid58949	0.229613	0.1897	0.2885	0.2083	NA
uid58017	0.229635	0.1698	0.2527	0.2444	0.2500
uid57745	0.229639	0.1475	0.2045	0.2128	0.5000
uid167583	0.229686	0.2128	0.2778	0.3133	0.5000
uid43465	0.229696	0.2018	0.2308	0.2174	0.5000
uid58345	0.229714	0.1724	0.2162	0.2105	NA
uid59423	0.229729	0.1184	0.1406	0.1515	0.5000
uid59421	0.229730	0.1379	0.2561	0.1842	0.5000
uid183485	0.229783	0.1489	0.2405	0.2533	0.5000
uid74393	0.229793	0.2111	0.2763	0.3291	0.5000
uid58343	0.229799	0.1882	0.2162	0.2162	NA
uid59063	0.229803	0.1927	0.2577	0.2604	0.3333
uid81627	0.229816	0.2347	0.2317	0.2785	0.5000
uid59285	0.229817	0.0513	0.1154	0.1818	NA
uid81083	0.229819	0.1667	0.1667	0.1667	NA
uid158847	0.229840	0.0789	0.1481	0.2188	NA
uid58351	0.229857	0.1618	0.2708	0.2128	0.5000
uid184822	0.229859	0.1810	0.2024	0.2414	0.0000
uid203025	0.229897	0.0392	0.1556	0.1739	NA
uid58283	0.229900	0.1200	0.1846	0.2097	0.5000
uid157997	0.229932	0.1705	0.2184	0.2055	0.5000
uid42523	0.229934	0.1909	0.2778	0.2500	0.3333
uid158533	0.229940	0.0455	0.0909	0.1667	NA
uid48825	0.229941	0.1584	0.2805	0.2442	0.3333
uid159991	0.229950	0.0690	0.1458	0.1569	NA
uid46085	0.229953	0.1905	0.2991	0.3077	NA
uid165871	0.229959	0.2255	0.2840	0.2805	0.3333
uid58261	0.229972	0.1772	0.2192	0.2029	0.5000
uid58491	0.229975	0.1279	0.2429	0.2188	0.5000
uid174072	0.229978	0.1389	0.2903	0.2500	0.5000
uid87037	0.229991	0.1959	0.2593	0.3059	0.5000
uid203026	0.230028	0.0517	0.1458	0.1569	NA
uid52601	0.230041	0.1646	0.2329	0.2254	0.5000
uid13791	0.230077	0.1735	0.2857	0.2892	0.5000
uid58439	0.230085	0.1913	0.2135	0.2366	0.5000
uid58447	0.230088	0.1932	0.2800	0.2857	0.5000
uid170256	0.230101	0.1852	0.2680	0.2718	0.5000
uid194119	0.230142	0.1207	0.2281	0.2222	NA
uid162205	0.230160	0.0492	0.1569	0.1509	NA
uid71153	0.230188	0.0921	0.2034	0.1579	NA
uid158679	0.230210	0.1618	0.2593	0.3016	0.3333
uid197218	0.230218	0.1111	0.1613	0.1379	0.5000
uid185181	0.230237	0.1443	0.2099	0.2099	0.2500
uid43209	0.230239	0.1705	0.2000	0.2419	NA
uid57987	0.230265	0.1290	0.1915	0.1731	NA
uid58465	0.230268	0.1163	0.2361	0.2206	0.5000
uid58349	0.230270	0.1889	0.1857	0.2143	NA
uid58395	0.230297	0.1845	0.2283	0.2581	0.3333
uid59413	0.230326	0.1628	0.2000	0.2703	0.5000
uid72795	0.230326	0.1739	0.2429	0.2267	0.5000
uid58071	0.230330	0.0909	0.1250	0.1579	NA
uid61615	0.230333	0.2150	0.2692	0.2785	0.3333
uid59005	0.230343	0.1216	0.1525	0.1818	0.5000
uid66607	0.230346	0.0588	0.1127	0.1169	0.5000
uid182733	0.230347	0.2245	0.2533	0.3000	0.5000
uid57953	0.230377	0.2268	0.2727	0.3158	0.3333
uid59405	0.230385	0.1053	0.1860	0.2045	NA
uid46219	0.230393	0.1429	0.2174	0.1406	0.5000
uid49313	0.230393	0.1111	0.2034	0.1786	0.5000
uid59227	0.230408	0.0943	0.2051	0.2619	0.5000
uid58459	0.230421	0.1408	0.2115	0.2143	0.5000
uid162133	0.230431	0.1939	0.2632	0.2750	0.3333
uid59273	0.230446	0.1961	0.2683	0.1892	0.5000
uid57955	0.230463	0.2137	0.2816	0.2844	0.2500
uid58691	0.230476	0.1375	0.1864	0.2344	0.5000
uid68143	0.230488	0.1282	0.2500	0.1714	0.5000
uid62939	0.230496	0.1094	0.1373	0.1429	0.5000
uid58831	0.230507	0.1875	0.2647	0.2571	0.2500
uid193709	0.230519	0.1852	0.2692	0.2222	NA
uid50553	0.230528	0.1842	0.2286	0.2121	0.5000
uid161955	0.230529	0.1930	0.2549	0.2553	0.5000
uid158049	0.230546	0.2234	0.2500	0.2529	NA
uid61601	0.230549	0.1364	0.2093	0.2222	0.3333
uid193764	0.230552	0.0943	0.2051	0.2619	0.5000
uid58545	0.230552	0.0972	0.1964	0.1786	NA
uid58187	0.230583	0.2340	0.3056	0.3067	0.5000
uid42117	0.230617	0.1228	0.1667	0.2391	NA
uid46523	0.230625	0.1467	0.2414	0.2632	NA
uid87035	0.230635	0.1827	0.2737	0.2841	0.0000
uid58377	0.230646	0.2768	0.3298	0.3491	0.5000
uid51635	0.230664	0.1860	0.2308	0.2647	0.5000
uid61563	0.230677	0.1928	0.2329	0.2838	0.4000
uid57805	0.230701	0.0455	0.0968	0.1579	NA
uid58667	0.230705	0.1429	0.1698	0.1852	NA
uid59363	0.230707	0.2115	0.2637	0.2637	0.5000
uid58355	0.230735	0.2222	0.2838	0.3103	0.5000
uid168997	0.230736	0.1744	0.2405	0.2683	0.3333
uid81775	0.230739	0.1228	0.1250	0.1961	NA
uid162211	0.230743	0.0484	0.1346	0.1607	NA
uid62925	0.230746	0.1890	0.2766	0.3069	0.3333
uid59393	0.230757	0.0476	0.1333	0.2000	NA
uid59115	0.230757	0.2569	0.3118	0.3394	NA
uid58901	0.230772	0.1509	0.2083	0.2250	0.5000
uid161139	0.230784	0.0462	0.1346	0.1509	NA
uid59397	0.230799	0.2421	0.3043	0.3088	0.3333
uid45895	0.230815	0.2261	0.2530	0.2674	0.5000
uid193704	0.230825	0.1832	0.2692	0.2523	0.3333
uid49903	0.230839	0.0357	0.1458	0.1509	NA
uid57693	0.230867	0.1084	0.1692	0.1791	0.5000
uid43089	0.230885	0.1698	0.2667	0.2632	0.2500
uid159003	0.230888	0.1429	0.1839	0.2299	0.5000
uid193715	0.230898	0.0781	0.1875	0.1509	NA
uid81103	0.230909	0.0921	0.2000	0.1579	NA
uid43467	0.230926	0.1866	0.2712	0.2456	0.5000
uid158843	0.230944	0.0541	0.1154	0.1935	NA
uid168183	0.230947	0.1250	0.2368	0.2500	NA
uid57815	0.230961	0.2049	0.2500	0.2747	0.2000
uid57699	0.230989	0.1053	0.1875	0.2031	0.5000
uid73353	0.231008	0.1098	0.2000	0.2581	0.5000
uid162193	0.231016	0.1667	0.2361	0.1867	0.3333
uid193716	0.231024	0.0484	0.1250	0.1509	NA
uid59247	0.231032	0.1875	0.2778	0.2673	0.3333
uid184078	0.231036	0.2404	0.2740	0.2738	0.5000
uid178201	0.231045	0.0635	0.1509	0.1455	NA
uid162135	0.231048	0.1739	0.2429	0.2267	0.5000
uid58715	0.231052	0.1667	0.2568	0.2464	NA
uid58639	0.231055	0.2198	0.2424	0.3117	0.5000
uid58813	0.231056	0.2170	0.2614	0.2469	NA
uid59415	0.231065	0.0364	0.1837	0.1373	NA
uid72627	0.231065	0.2037	0.2340	0.2195	0.5000
uid43697	0.231077	0.1333	0.2424	0.3030	NA
uid161157	0.231083	0.0339	0.1765	0.1509	NA
uid41709	0.231106	0.1017	0.1957	0.2174	NA
uid62911	0.231121	0.1609	0.2329	0.2297	NA
uid182201	0.231128	0.0635	0.1698	0.1509	NA
uid178369	0.231140	0.1635	0.2530	0.2353	0.5000
uid158699	0.231142	0.2179	0.2222	0.2794	NA
uid58659	0.231172	0.1947	0.1605	0.2871	0.5000
uid57981	0.231183	0.0794	0.1400	0.1633	NA
uid61245	0.231246	0.1087	0.1622	0.2432	0.5000
uid68443	0.231250	0.1562	0.2371	0.2473	0.5000
uid58253	0.231279	0.0978	0.1707	0.1528	0.5000
uid59129	0.231283	0.1207	0.1628	0.1957	0.5000
uid59105	0.231299	0.0833	0.1961	0.1765	0.5000
uid57627	0.231310	0.1667	0.2308	0.2174	0.5000
uid57739	0.231317	0.2427	0.3140	0.2625	0.5000
uid58895	0.231318	0.0806	0.1800	0.1875	0.5000
uid62131	0.231324	0.1167	0.2340	0.1556	NA
uid58231	0.231330	0.1538	0.2195	0.2326	0.3333
uid191340	0.231358	0.1333	0.2295	0.2097	0.3333
uid190222	0.231358	0.1690	0.2593	0.3016	0.3333
uid58441	0.231360	0.1636	0.1605	0.2273	0.5000
uid50539	0.231365	0.2100	0.3049	0.2976	0.3333
uid61637	0.231403	0.1579	0.2456	0.2754	0.3333
uid161143	0.231409	0.0806	0.1400	0.1509	NA
uid161153	0.231410	0.0536	0.1364	0.1569	NA
uid203393	0.231413	0.2100	0.2949	0.3176	0.5000
uid50545	0.231426	0.2043	0.2785	0.2800	0.3333
uid162055	0.231456	0.2396	0.2727	0.2963	0.5000
uid55727	0.231457	0.1556	0.2381	0.2254	0.5000
uid58917	0.231459	0.1827	0.2474	0.2604	0.2500
uid59081	0.231471	0.2500	0.3086	0.3137	NA
uid86059	0.231498	0.1947	0.2816	0.2574	0.3333
uid49001	0.231510	0.1789	0.2326	0.2561	NA
uid58819	0.231530	0.0667	0.1562	0.1250	0.5000
uid41317	0.231539	0.1341	0.1719	0.1970	0.3333
uid162195	0.231550	0.1963	0.2828	0.2872	0.2500
uid68743	0.231560	0.0875	0.1754	0.1724	NA
uid58267	0.231571	0.1954	0.2375	0.2568	0.5000
uid186740	0.231574	0.0952	0.1176	0.2353	NA
uid58085	0.231581	0.1683	0.2289	0.2529	0.2000
uid58735	0.231601	0.2222	0.2714	0.3059	0.5000
uid58463	0.231602	0.1739	0.2267	0.2055	0.5000
uid59023	0.231648	0.2627	0.3267	0.3118	0.5000
uid59263	0.231662	0.2000	0.2593	0.2000	NA
uid189950	0.231663	0.1587	0.2500	0.2000	0.5000
uid58025	0.231667	0.1383	0.2429	0.2568	0.4000
uid162009	0.231667	0.1461	0.2113	0.2436	0.5000
uid57787	0.231672	0.0508	0.1569	0.1176	NA
uid190101	0.231677	0.1712	0.2551	0.2596	0.3333
uid168059	0.231680	0.2476	0.3108	0.3118	0.0000
uid41601	0.231681	0.2059	0.2697	0.2889	NA
uid165873	0.231698	0.1111	0.1429	0.1667	NA
uid58297	0.231714	0.0606	0.2609	0.2800	NA
uid178203	0.231717	0.0635	0.1509	0.1455	NA
uid171260	0.231731	0.2198	0.2571	0.2785	0.5000
uid205541	0.231733	0.1827	0.2250	0.2258	0.2500
uid57773	0.231748	0.0784	0.2195	0.2069	0.5000
uid52533	0.231752	0.1235	0.2000	0.1905	0.5000
uid167045	0.231753	0.1264	0.2099	0.2237	0.2500
uid57775	0.231763	0.0972	0.1562	0.1379	0.5000
uid48589	0.231785	0.1047	0.1774	0.1667	NA
uid58319	0.231788	0.0833	0.2368	0.2083	NA
uid58915	0.231794	0.1682	0.2474	0.2396	0.2500
uid165043	0.231801	0.1982	0.2979	0.2703	0.5000
uid46097	0.231876	0.1125	0.1846	0.1475	0.5000
uid57937	0.231878	0.2245	0.2838	0.3095	0.5000
uid157907	0.231880	0.0794	0.1132	0.1321	NA
uid58427	0.231889	0.1818	0.2603	0.2195	0.3333
uid59581	0.231901	0.2439	0.3108	0.3521	NA
uid59899	0.231909	0.2368	0.2903	0.3085	0.5000
uid41533	0.231940	0.1429	0.1538	0.1538	NA
uid158047	0.231943	0.1880	0.2647	0.2745	0.3333
uid57827	0.231948	0.0250	0.1481	0.1176	NA
uid203027	0.231962	0.0357	0.1600	0.1600	NA
uid57891	0.231966	0.0702	0.1395	0.1522	NA
uid84393	0.231986	0.1880	0.2600	0.2600	0.3333
uid62959	0.232011	0.1569	0.1667	0.1875	0.5000
uid159983	0.232027	0.0556	0.1364	0.1633	NA
uid52781	0.232041	0.1839	0.2794	0.2895	NA
uid83159	0.232045	0.2079	0.3011	0.3061	0.5000
uid62901	0.232050	0.1589	0.2235	0.2442	NA
uid53371	0.232070	0.1648	0.2917	0.2800	0.5000
uid59275	0.232086	0.2018	0.2472	0.2778	0.5000
uid67323	0.232100	0.2045	0.2424	0.2676	0.0000
uid57833	0.232110	0.1124	0.1594	0.2000	0.5000
uid58675	0.232118	0.1839	0.2899	0.2462	0.4000
uid87049	0.232118	0.1966	0.2788	0.2600	0.3333
uid158163	0.232120	0.0926	0.2088	0.1959	0.3333
uid58959	0.232123	0.1733	0.2449	0.2364	NA
uid62097	0.232161	0.1429	0.1957	0.1944	NA
uid202218	0.232163	0.0896	0.1228	0.1132	0.5000
uid197175	0.232189	0.0222	0.1111	0.2105	NA
uid198746	0.232213	0.1966	0.2647	0.2600	0.3333
uid58183	0.232217	0.1758	0.2267	0.2237	0.5000
uid193717	0.232221	0.1053	0.1429	0.1667	NA
uid89391	0.232225	0.1545	0.2118	0.2111	0.5000
uid58837	0.232229	0.1392	0.2031	0.1250	0.5000
uid188689	0.232233	0.1758	0.2464	0.2535	0.5000
uid185179	0.232234	0.2149	0.2660	0.2688	0.0000
uid84397	0.232244	0.2069	0.2830	0.2600	0.2500
uid158849	0.232255	0.0588	0.0833	0.2143	NA
uid198769	0.232293	0.1429	0.2200	0.1136	0.5000
uid159467	0.232295	0.0492	0.1373	0.1698	NA
uid178202	0.232325	0.0635	0.1509	0.1455	NA
uid202426	0.232338	0.1053	0.1875	0.2031	0.5000
uid58641	0.232350	0.2277	0.2208	0.3140	0.5000
uid47081	0.232401	0.1625	0.2466	0.2097	NA
uid49873	0.232413	0.0508	0.1837	0.1569	NA
uid65781	0.232420	0.1294	0.1642	0.1739	0.5000
uid197168	0.232469	0.0909	0.1642	0.1667	NA
uid67369	0.232475	0.1370	0.2113	0.2143	0.5000
uid173858	0.232477	0.2157	0.2500	0.2785	0.3333
uid58167	0.232479	0.2073	0.2879	0.3333	NA
uid59307	0.232497	0.0678	0.1333	0.1458	NA
uid70791	0.232521	0.1013	0.1613	0.1765	NA
uid86645	0.232552	0.1949	0.2745	0.2574	0.3333
uid59431	0.232556	0.1619	0.2653	0.2353	0.3333
uid203333	0.232556	0.1625	0.2581	0.2344	NA
uid58997	0.232560	0.2479	0.3053	0.3137	0.5000
uid82343	0.232592	0.1930	0.2857	0.2952	NA
uid58637	0.232595	0.0702	0.1702	0.1905	0.5000
uid57799	0.232601	0.1966	0.2788	0.2600	0.3333
uid184828	0.232603	0.1026	0.1515	0.1452	0.5000
uid58299	0.232604	0.1268	0.2453	0.1569	0.5000
uid162187	0.232634	0.2000	0.2466	0.2568	0.5000
uid161151	0.232657	0.0462	0.1698	0.1636	NA
uid176500	0.232679	0.1905	0.2561	0.2644	0.3333
uid58021	0.232686	0.1061	0.2500	0.2407	0.5000
uid59165	0.232715	0.0635	0.1400	0.1698	NA
uid58207	0.232717	0.1770	0.2747	0.2826	0.3333
uid162173	0.232723	0.2072	0.2360	0.2708	0.5000
uid162947	0.232730	0.1059	0.1935	0.2308	0.5000
uid86061	0.232731	0.1983	0.2816	0.2574	0.3333
uid195457	0.232733	0.1228	0.2083	0.1250	0.5000
uid58003	0.232771	0.1616	0.2472	0.2527	0.5000
uid57919	0.232781	0.0735	0.1636	0.2167	NA
uid63269	0.232792	0.0986	0.1167	0.1607	0.5000
uid77117	0.232800	0.2105	0.2603	0.2632	0.5000
uid58737	0.232809	0.1505	0.2500	0.2143	0.3333
uid161921	0.232818	0.1636	0.2115	0.2128	NA
uid162215	0.232824	0.0769	0.1698	0.1695	NA
uid66297	0.232841	0.2212	0.2024	0.2371	0.5000
uid58651	0.232847	0.2059	0.2658	0.2644	0.5000
uid58809	0.232849	0.1404	0.1951	0.2979	NA
uid58987	0.232855	0.1452	0.1875	0.2059	0.3333
uid167481	0.232901	0.1392	0.2031	0.1250	0.5000
uid206041	0.232906	0.1688	0.2769	0.2787	0.5000
uid162089	0.232909	0.2162	0.2273	0.2872	0.5000
uid59249	0.232980	0.1827	0.2708	0.2784	0.3333
uid61581	0.233008	0.0784	0.1667	0.2105	0.5000
uid58663	0.233019	0.1311	0.2340	0.1778	0.5000
uid57695	0.233025	0.0972	0.1719	0.1379	0.5000
uid159493	0.233037	0.0635	0.2182	0.1636	NA
uid58771	0.233038	0.1429	0.2075	0.2500	NA
uid58743	0.233040	0.1724	0.2267	0.2133	0.5000
uid58789	0.233096	0.1449	0.2453	0.2241	NA
uid58699	0.233121	0.2295	0.3028	0.2589	0.2000
uid57933	0.233121	0.0769	0.0588	0.1000	NA
uid58549	0.233124	0.3025	0.3750	0.3301	NA
uid61607	0.233132	0.0851	0.1951	0.2059	NA
uid161149	0.233141	0.0517	0.1538	0.1321	NA
uid49735	0.233144	0.1169	0.2203	0.1636	0.5000
uid188115	0.233171	0.1053	0.0909	0.1000	NA
uid171829	0.233185	0.0526	0.1667	0.2308	NA
uid58163	0.233185	0.1860	0.2750	0.2667	NA
uid197183	0.233196	0.0899	0.2024	0.2317	NA
uid58921	0.233213	0.1881	0.2571	0.2714	0.5000
uid61249	0.233231	0.1607	0.2500	0.2727	0.5000
uid58669	0.233235	0.0923	0.1698	0.1698	NA
uid62225	0.233283	0.1538	0.2500	0.2258	0.4000
uid160253	0.233284	0.0959	0.1786	0.1111	0.5000
uid58781	0.233294	0.1111	0.1719	0.1552	0.5000
uid184823	0.233337	0.2991	0.3412	0.2766	NA
uid68321	0.233356	0.0667	0.1600	0.1667	0.3333
uid189029	0.233363	0.1111	0.1719	0.1552	0.5000
uid86889	0.233369	0.1111	0.1719	0.1552	0.5000
uid159985	0.233377	0.0615	0.1887	0.1667	0.5000
uid81777	0.233382	0.1209	0.1831	0.2424	0.3333
uid159989	0.233394	0.0615	0.1636	0.1579	NA
uid63627	0.233417	0.0682	0.2500	0.2162	NA
uid81779	0.233443	0.0988	0.1644	0.1687	0.5000
uid58107	0.233455	0.0952	0.2000	0.2308	NA
uid195458	0.233481	0.1429	0.2200	0.1136	0.5000
uid162113	0.233481	0.2143	0.2297	0.3023	0.5000
uid42113	0.233484	0.2301	0.2784	0.2843	0.5000
uid46345	0.233492	0.1087	0.2105	0.1750	0.5000
uid58533	0.233505	0.1803	0.2264	0.2308	0.5000
uid58973	0.233508	0.1776	0.2626	0.2604	0.2500
uid162149	0.233515	0.1532	0.2088	0.2200	0.1667
uid58169	0.233525	0.1282	0.1786	0.2241	NA
uid161159	0.233534	0.0308	0.1509	0.1579	NA
uid162025	0.233543	0.1977	0.2375	0.2237	0.5000
uid58075	0.233565	0.2105	0.2472	0.2444	0.3333
uid58259	0.233597	0.2045	0.2500	0.2308	0.5000
uid59419	0.233610	0.1429	0.2111	0.2174	0.5000
uid162191	0.233644	0.1139	0.2131	0.1695	0.5000
uid58073	0.233646	0.2200	0.2533	0.3049	0.3333
uid168379	0.233675	0.1978	0.1765	0.2821	0.5000
uid59281	0.233676	0.1111	0.1719	0.1552	0.5000
uid84217	0.233689	0.1000	0.1579	0.1667	0.2500
uid196598	0.233690	0.1927	0.2414	0.3043	0.5000
uid185758	0.233695	0.1053	0.1515	0.1333	0.5000
uid162509	0.233716	0.1573	0.2625	0.1974	0.5000
uid62135	0.233734	0.0761	0.0986	0.1892	0.0000
uid62123	0.233746	0.1250	0.2264	0.1818	NA
uid183339	0.233777	0.2169	0.2787	0.2727	0.5000
uid57655	0.233789	0.1579	0.2128	0.2178	0.1667
uid58763	0.233799	0.1481	0.2051	0.2667	NA
uid61597	0.233836	0.1711	0.2727	0.2586	0.3333
uid83613	0.233868	0.1446	0.2537	0.2794	0.5000
uid162023	0.233888	0.1064	0.1842	0.2750	NA
uid57631	0.233892	0.0794	0.1923	0.2083	0.5000
uid162203	0.233903	0.1531	0.2143	0.1923	0.5000
uid61603	0.233905	0.1875	0.2644	0.2812	0.2000
uid46099	0.233907	0.1268	0.1698	0.2593	NA
uid175682	0.233931	0.1176	0.2075	0.1930	NA
uid57959	0.233951	0.1622	0.2679	0.2241	NA
uid58873	0.234035	0.1744	0.2462	0.2769	0.5000
uid58859	0.234061	0.1613	0.2651	0.1806	0.3333
uid57899	0.234075	0.1250	0.1887	0.2500	NA
uid52605	0.234084	0.2788	0.3537	0.2903	NA
uid58273	0.234103	0.1944	0.2447	0.2632	0.4000
uid58291	0.234140	0.1954	0.2206	0.2615	0.5000
uid58615	0.234179	0.1154	0.1944	0.1940	0.5000
uid43247	0.234200	0.1748	0.2989	0.2439	NA
uid159533	0.234208	0.1389	0.1818	0.2586	NA
uid58893	0.234209	0.1000	0.2041	0.2000	0.5000
uid83161	0.234212	0.2273	0.2718	0.2526	NA
uid57869	0.234220	0.1091	0.1707	0.2667	NA
uid158853	0.234224	0.1647	0.2500	0.2899	0.5000
uid205051	0.234259	0.1023	0.1690	0.1618	0.5000
uid57849	0.234276	0.1481	0.1707	0.2979	NA
uid59259	0.234287	0.2308	0.2692	0.1875	NA
uid84337	0.234341	0.0758	0.1509	0.2069	NA
uid161937	0.234348	0.1176	0.2143	0.1818	0.5000
uid58195	0.234424	0.0851	0.1500	0.1316	0.3333
uid58581	0.234425	0.1184	0.2333	0.1897	NA
uid201429	0.234465	0.1324	0.2034	0.1481	0.5000
uid178736	0.234477	0.1461	0.1944	0.1918	0.3333
uid58323	0.234478	0.1111	0.2286	0.2222	0.5000
uid188477	0.234482	0.1264	0.1642	0.1618	0.5000
uid193763	0.234483	0.0972	0.1562	0.1379	0.5000
uid58775	0.234491	0.1772	0.2192	0.1884	0.5000
uid57859	0.234521	0.1282	0.2258	0.1935	NA
uid176372	0.234587	0.3125	0.3571	0.3200	NA
uid168996	0.234596	0.2018	0.2529	0.3000	0.5000
uid57983	0.234627	0.1558	0.2381	0.1803	0.5000
uid57613	0.234632	0.2286	0.2558	0.3085	0.4000
uid176371	0.234633	0.0725	0.1786	0.1786	NA
uid66331	0.234652	0.0625	0.1837	0.1429	NA
uid58139	0.234654	0.1899	0.1774	0.1897	0.5000
uid58501	0.234663	0.1193	0.2093	0.1758	0.5000
uid58309	0.234676	0.0500	0.1667	0.2400	NA
uid170532	0.234677	0.0833	0.1515	0.1333	0.5000
uid158857	0.234680	0.1786	0.2500	0.2615	0.5000
uid58513	0.234683	0.1096	0.1803	0.1964	0.5000
uid59191	0.234688	0.0769	0.1176	0.2727	0.5000
uid58185	0.234711	0.0615	0.1731	0.2321	NA
uid158855	0.234721	0.1786	0.2500	0.2615	0.5000
uid58347	0.234722	0.1979	0.1974	0.2289	NA
uid83615	0.234732	0.1728	0.2500	0.2923	0.5000
uid57593	0.234734	0.1881	0.2500	0.2289	0.3333
uid58865	0.234739	0.1765	0.2373	0.2459	NA
uid59367	0.234773	0.1757	0.2833	0.2857	0.3333
uid58671	0.234778	0.1286	0.2000	0.2182	0.5000
uid170534	0.234789	0.1389	0.1636	0.2593	NA
uid184830	0.234793	0.1053	0.1429	0.1250	0.5000
uid184832	0.234804	0.0909	0.1515	0.1333	0.5000
uid160937	0.234810	0.1429	0.1897	0.2069	NA
uid65449	0.234829	0.1127	0.1207	0.1053	NA
uid68749	0.234829	0.2021	0.2000	0.2674	0.5000
uid59055	0.234843	0.1714	0.2472	0.2500	0.5000
uid58049	0.234849	0.1829	0.2769	0.2500	0.3333
uid58453	0.234853	0.2062	0.2875	0.2651	0.5000
uid57703	0.234862	0.1522	0.1918	0.2029	0.5000
uid58853	0.234897	0.0946	0.1515	0.1333	0.5000
uid57777	0.234956	0.0946	0.1515	0.1333	0.5000
uid159685	0.234958	0.3162	0.3579	0.3458	NA
uid53043	0.234964	0.1154	0.1639	0.2222	0.5000
uid58001	0.234969	0.1529	0.2836	0.2581	0.5000
uid59315	0.234975	0.1375	0.2059	0.2308	0.3333
uid58471	0.234992	0.1310	0.1364	0.1475	NA
uid68747	0.234996	0.2524	0.2911	0.3140	0.5000
uid59181	0.235008	0.0933	0.2097	0.1833	0.5000
uid62937	0.235032	0.1818	0.2537	0.2836	0.5000
uid58281	0.235055	0.1154	0.2115	0.2222	0.5000
uid59119	0.235061	0.1325	0.2131	0.1754	0.5000
uid57977	0.235081	0.1963	0.2414	0.2935	0.5000
uid60723	0.235091	0.1538	0.2951	0.2787	0.3333
uid61403	0.235091	0.1319	0.2289	0.1818	0.5000
uid58665	0.235094	0.1071	0.2273	0.1860	0.5000
uid57671	0.235098	0.1053	0.2203	0.1207	0.5000
uid61631	0.235114	0.1900	0.2410	0.2809	0.4000
uid182929	0.235141	0.2073	0.2769	0.3065	NA
uid162169	0.235196	0.1410	0.1970	0.2308	0.3333
uid182928	0.235204	0.2143	0.2500	0.3542	NA
uid68101	0.235223	0.0833	0.1818	0.1667	NA
uid59241	0.235252	0.1807	0.2419	0.2540	0.5000
uid59069	0.235264	0.0946	0.1618	0.1333	0.5000
uid58417	0.235268	0.0946	0.1618	0.1333	0.5000
uid57735	0.235268	0.1818	0.2388	0.2632	0.5000
uid53537	0.235297	0.1591	0.2535	0.2432	0.5000
uid58301	0.235297	0.1446	0.1795	0.2063	0.3750
uid59145	0.235311	0.2321	0.2755	0.2772	0.5000
uid60851	0.235312	0.0769	0.1316	0.2424	0.5000
uid86865	0.235317	0.2642	0.3043	0.2809	NA
uid58093	0.235322	0.1509	0.2000	0.1860	NA
uid62913	0.235329	0.0989	0.1446	0.1622	0.2500
uid62921	0.235335	0.1915	0.2532	0.2911	0.5000
uid58627	0.235374	0.1792	0.2299	0.2755	0.5000
uid192185	0.235398	0.0714	0.1961	0.0833	0.5000
uid159535	0.235413	0.1324	0.1961	0.2308	NA
uid128	0.235450	0.0000	0.5000	0.0000	NA
uid63397	0.235475	0.1163	0.1892	0.1690	NA
uid58805	0.235505	0.1158	0.2000	0.2152	0.5000
uid46181	0.235582	0.1863	0.2073	0.2500	0.5000
uid49483	0.235582	0.1743	0.2024	0.2727	0.5000
uid59265	0.235583	0.1667	0.2329	0.2051	0.3333
uid83619	0.235594	0.0946	0.1618	0.1333	0.5000
uid58307	0.235614	0.0909	0.2059	0.1724	0.5000
uid71131	0.235617	0.1685	0.2500	0.2639	0.5000
uid86885	0.235623	0.1304	0.1538	0.2642	NA
uid162949	0.235625	0.1061	0.1739	0.2400	0.5000
uid162161	0.235627	0.2093	0.2542	0.2500	0.5000
uid54947	0.235640	0.0921	0.1618	0.1333	0.5000
uid70731	0.235646	0.0946	0.1515	0.1167	0.5000
uid184079	0.235662	0.1176	0.2593	0.2549	0.5000
uid55357	0.235666	0.1585	0.1719	0.1695	NA
uid57597	0.235671	0.1863	0.2805	0.2198	0.5000
uid161997	0.235683	0.0946	0.1515	0.1333	0.5000
uid176363	0.235710	0.1864	0.1957	0.1667	NA
uid57885	0.235714	0.1154	0.1774	0.1864	NA
uid184829	0.235715	0.0933	0.1642	0.1475	0.5000
uid193765	0.235716	0.0625	0.1277	0.1579	NA
uid161097	0.235727	0.0571	0.0714	0.2069	0.5000
uid57995	0.235736	0.0851	0.1667	0.2000	NA
uid55353	0.235739	0.1505	0.2000	0.1711	0.2500
uid176370	0.235747	0.1667	0.2527	0.2396	0.3333
uid58467	0.235750	0.1983	0.2105	0.2680	0.5000
uid67363	0.235758	0.1651	0.2209	0.2500	0.5000
uid42831	0.235764	0.0833	0.1754	0.1250	0.5000
uid161979	0.235770	0.1667	0.2500	0.2373	NA
uid58353	0.235810	0.1364	0.2427	0.2121	0.2857
uid59125	0.235831	0.1081	0.2203	0.1636	NA
uid59319	0.235856	0.1609	0.2609	0.2857	0.5000
uid198829	0.235872	0.1863	0.2805	0.2198	0.5000
uid59121	0.235881	0.1154	0.1967	0.1864	0.5000
uid162119	0.235887	0.1538	0.2237	0.2083	0.3333
uid189241	0.235908	0.1279	0.2250	0.2078	0.2500
uid57665	0.235930	0.1067	0.2338	0.1846	NA
uid58907	0.235940	0.1591	0.2468	0.2361	NA
uid58069	0.235955	0.2333	0.3200	0.2639	NA
uid193658	0.235968	0.1548	0.2031	0.2676	0.3333
uid58423	0.235972	0.0682	0.2258	0.2222	NA
uid57945	0.235991	0.1913	0.2308	0.2872	0.5000
uid80859	0.236002	0.1818	0.2642	0.2766	NA
uid175904	0.236020	0.0976	0.1806	0.1892	0.5000
uid162219	0.236031	0.0656	0.1304	0.1818	NA
uid59015	0.236034	0.1512	0.2500	0.2647	0.5000
uid198830	0.236077	0.1856	0.2750	0.2360	0.5000
uid175861	0.236077	0.1447	0.2295	0.1930	NA
uid58357	0.236088	0.0714	0.1818	0.1935	0.0000
uid48815	0.236125	0.1848	0.2500	0.2875	0.5000
uid58875	0.236164	0.1282	0.1406	0.1897	NA
uid174334	0.236201	0.1494	0.1250	0.2537	0.5000
uid59261	0.236212	0.2000	0.2679	0.1667	NA
uid58019	0.236214	0.1839	0.2576	0.2879	0.5000
uid162111	0.236218	0.1045	0.2037	0.1887	0.5000
uid59009	0.236244	0.1463	0.2424	0.2656	0.5000
uid189751	0.236260	0.0227	0.1471	0.1667	0.3333
uid162183	0.236294	0.1067	0.1642	0.1475	0.5000
uid59237	0.236297	0.1573	0.2000	0.2029	0.3333
uid57611	0.236314	0.0976	0.1429	0.2941	0.5000
uid170535	0.236347	0.1528	0.1731	0.2642	NA
uid176364	0.236357	0.1915	0.2667	0.2800	NA
uid178913	0.236382	0.2353	0.2471	0.3043	0.4000
uid77119	0.236388	0.1569	0.2340	0.2410	0.2500
uid189750	0.236409	0.0741	0.1351	0.1778	0.5000
uid59361	0.236422	0.1786	0.2464	0.2394	NA
uid58863	0.236440	0.2273	0.2179	0.2361	NA
uid174333	0.236463	0.1029	0.1964	0.1818	0.5000
uid41885	0.236481	0.1947	0.2065	0.2093	0.5000
uid161943	0.236482	0.1111	0.1692	0.1333	0.5000
uid162095	0.236483	0.1061	0.1852	0.1887	0.5000
uid58363	0.236492	0.1688	0.2667	0.2540	0.5000
uid57857	0.236552	0.1266	0.2000	0.1724	0.5000
uid57935	0.236562	0.1806	0.2308	0.2400	NA
uid177517	0.236563	0.2300	0.2381	0.3152	0.4000
uid197171	0.236567	0.2069	0.2958	0.3167	0.5000
uid193772	0.236580	0.2874	0.3582	0.3067	NA
uid41287	0.236627	0.1111	0.1667	0.1250	NA
uid58629	0.236640	0.0794	0.1923	0.1875	0.5000
uid162123	0.236641	0.1061	0.1964	0.1818	0.5000
uid162121	0.236646	0.1591	0.2329	0.2174	0.3333
uid58211	0.236649	0.1389	0.1852	0.2545	NA
uid182483	0.236681	0.1373	0.1818	0.2051	NA
uid203790	0.236705	0.1053	0.1515	0.1452	0.5000
uid183005	0.236725	0.1905	0.2692	0.3409	NA
uid87025	0.236751	0.1264	0.1781	0.1449	0.5000
uid197157	0.236768	0.1163	0.1549	0.1644	0.5000
uid162155	0.236781	0.1912	0.2679	0.1667	NA
uid57603	0.236783	0.2830	0.3293	0.2737	NA
uid161941	0.236789	0.0896	0.1639	0.0909	0.5000
uid51489	0.236854	0.1226	0.1744	0.1364	0.0000
uid183630	0.236854	0.0962	0.1471	0.2000	0.3333
uid59373	0.236864	0.1461	0.2576	0.2769	0.4286
uid57615	0.236869	0.2188	0.2262	0.3176	0.4000
uid59123	0.236883	0.1316	0.2295	0.1930	NA
uid46801	0.236895	0.1237	0.1975	0.2169	0.4000
uid178644	0.236926	0.1644	0.2456	0.2167	NA
uid175780	0.236963	0.1806	0.2308	0.2400	NA
uid89409	0.236964	0.2255	0.2439	0.2466	0.5000
uid193769	0.236975	0.0758	0.1852	0.1818	0.5000
uid58603	0.236992	0.1579	0.2429	0.2329	0.5000
uid59321	0.237020	0.1061	0.2037	0.1930	0.5000
uid179384	0.237032	0.1688	0.2069	0.1481	0.5000
uid162157	0.237063	0.1000	0.2545	0.2000	NA
uid189753	0.237099	0.2255	0.2439	0.2466	0.5000
uid58113	0.237116	0.1647	0.2424	0.2727	NA
uid68839	0.237129	0.0946	0.1406	0.1333	0.5000
uid57823	0.237137	0.1852	0.2788	0.2857	0.2000
uid83617	0.237145	0.1512	0.2571	0.2794	0.5000
uid184077	0.237146	0.0645	0.1042	0.1875	0.5000
uid58575	0.237204	0.1692	0.1489	0.1667	0.5000
uid67391	0.237229	0.1429	0.1552	0.1935	0.5000
uid66567	0.237261	0.1447	0.2258	0.2000	0.5000
uid57647	0.237282	0.1688	0.2182	0.2698	0.3333
uid183110	0.237287	0.2568	0.3333	0.3818	0.5000
uid159871	0.237302	0.1512	0.2571	0.2794	0.5000
uid57639	0.237317	0.1087	0.1558	0.2125	0.2500
uid197185	0.237324	0.1127	0.2069	0.1667	NA
uid46083	0.237367	0.1533	0.2075	0.2381	0.5000
uid57927	0.237480	0.1512	0.2571	0.2794	0.5000
uid52607	0.237522	0.3056	0.3636	0.3366	NA
uid59323	0.237576	0.1061	0.1964	0.1930	0.5000
uid59103	0.237596	0.1644	0.2281	0.2333	NA
uid58981	0.237602	0.0741	0.2093	0.2000	NA
uid61649	0.237640	0.1111	0.1379	0.2727	0.5000
uid162197	0.237641	0.1538	0.2222	0.2203	0.5000
uid66803	0.237648	0.1408	0.2642	0.2143	0.5000
uid202215	0.237648	0.1493	0.2444	0.2093	NA
uid168117	0.237650	0.1667	0.2619	0.2738	NA
uid58105	0.237654	0.1692	0.1489	0.1667	0.5000
uid57761	0.237668	0.0750	0.1667	0.2069	NA
uid59219	0.237736	0.1124	0.2250	0.2237	0.5000
uid162035	0.237738	0.1039	0.2097	0.1724	0.5000
uid193766	0.237740	0.1385	0.1224	0.1552	0.5000
uid168614	0.237743	0.1379	0.2391	0.2000	0.5000
uid193771	0.237747	0.1279	0.2462	0.2308	0.5000
uid73417	0.237781	0.1392	0.1618	0.1449	NA
uid57925	0.237793	0.1833	0.2692	0.2326	NA
uid66327	0.237799	0.0968	0.2167	0.2075	0.5000
uid58579	0.237855	0.0625	0.1364	0.1429	NA
uid184342	0.237875	0.1798	0.2113	0.2763	0.2500
uid63399	0.237881	0.1045	0.2333	0.1695	0.5000
uid58437	0.237924	0.0500	0.1538	0.1538	NA
uid73657	0.237926	0.1264	0.1622	0.1884	0.5000
uid183629	0.237946	0.0392	0.1212	0.1579	0.3333
uid58373	0.237973	0.0875	0.1613	0.1515	0.5000
uid189749	0.237978	0.0784	0.1429	0.1667	0.3333
uid57845	0.238000	0.1642	0.1224	0.1607	0.5000
uid58739	0.238028	0.1319	0.2192	0.1690	0.5000
uid161983	0.238051	0.1379	0.2000	0.2027	0.3333
uid57943	0.238111	0.1857	0.2308	0.2200	NA
uid57985	0.238164	0.1558	0.2424	0.2000	NA
uid167486	0.238171	0.1714	0.2826	0.3176	0.5000
uid58145	0.238193	0.1250	0.2152	0.2222	0.2500
uid58599	0.238193	0.2202	0.2442	0.2644	0.4000
uid195459	0.238235	0.2353	0.2857	0.2941	0.5000
uid58569	0.238250	0.1618	0.1538	0.1864	0.5000
uid71379	0.238275	0.1231	0.1000	0.1569	0.5000
uid170940	0.238295	0.1818	0.1912	0.2667	0.2500
uid58313	0.238392	0.1111	0.2424	0.2121	NA
uid58359	0.238393	0.0714	0.2414	0.2400	NA
uid58221	0.238394	0.1067	0.2241	0.2167	0.5000
uid61609	0.238405	0.1020	0.2051	0.1562	NA
uid82365	0.238407	0.0938	0.1529	0.1209	0.0000
uid59313	0.238412	0.1379	0.2000	0.2027	0.3333
uid64757	0.238490	0.0779	0.1587	0.2063	0.5000
uid189752	0.238497	0.0385	0.1212	0.1579	0.3333
uid59287	0.238558	0.1125	0.1774	0.1667	0.5000
uid57737	0.238633	0.0417	0.1500	0.1774	0.0000
uid46647	0.238636	0.0357	0.1064	0.1333	0.4000
uid47075	0.238656	0.1176	0.2000	0.1875	NA
uid162037	0.238743	0.1143	0.2105	0.1698	NA
uid57609	0.238754	0.1471	0.1458	0.2745	NA
uid73423	0.238794	0.1263	0.2237	0.2192	0.2857
uid197186	0.238818	0.1286	0.2105	0.1698	NA
uid197188	0.238827	0.1143	0.2105	0.1698	NA
uid57947	0.238835	0.1410	0.2131	0.2203	0.5000
uid67355	0.238858	0.0882	0.2245	0.2000	0.5000
uid58275	0.238865	0.1522	0.2317	0.2099	0.5000
uid32235	0.238875	0.1061	0.1964	0.1930	0.5000
uid58209	0.238894	0.1176	0.1600	0.2642	NA
uid161969	0.238972	0.1667	0.2222	0.2533	0.5000
uid60725	0.238998	0.1019	0.2121	0.1957	0.4286
uid159531	0.239014	0.1143	0.1961	0.2500	NA
uid174986	0.239019	0.1266	0.1935	0.1607	NA
uid68753	0.239063	0.0826	0.1648	0.0947	0.5000
uid57767	0.239068	0.1867	0.2982	0.3125	NA
uid162125	0.239077	0.0678	0.1887	0.1875	0.5000
uid57607	0.239115	0.1327	0.1750	0.2025	0.2500
uid175569	0.239125	0.2174	0.2083	0.2763	0.4000
uid49485	0.239173	0.1263	0.1957	0.2099	0.5000
uid178722	0.239173	0.1667	0.2292	0.2174	NA
uid81081	0.239177	0.2097	0.3021	0.2885	0.4000
uid158171	0.239195	0.0729	0.1765	0.1348	0.5000
uid193759	0.239209	0.2319	0.2576	0.2500	0.5000
uid59127	0.239211	0.1571	0.1587	0.1273	0.5000
uid81439	0.239230	0.1984	0.2738	0.3218	0.2000
uid162077	0.239233	0.0789	0.1379	0.2667	0.5000
uid58925	0.239260	0.1798	0.2027	0.2500	0.5000
uid193761	0.239260	0.2319	0.2576	0.2500	0.5000
uid61591	0.239302	0.0875	0.1429	0.2083	NA
uid193760	0.239306	0.2319	0.2576	0.2500	0.5000
uid58337	0.239314	0.1594	0.1373	0.1552	0.5000
uid52547	0.239325	0.2442	0.3243	0.3220	0.3333
uid51505	0.239327	0.1071	0.1846	0.2143	0.3333
uid193756	0.239351	0.2319	0.2576	0.2500	0.5000
uid193755	0.239351	0.2319	0.2576	0.2500	0.5000
uid193754	0.239351	0.2319	0.2576	0.2500	0.5000
uid193757	0.239351	0.2319	0.2576	0.2500	0.5000
uid159517	0.239408	0.1194	0.0962	0.1509	0.5000
uid162015	0.239409	0.0822	0.2105	0.1803	0.5000
uid57587	0.239443	0.1324	0.1961	0.2308	NA
uid58587	0.239451	0.0769	0.1212	0.2727	0.5000
uid58219	0.239466	0.1268	0.2321	0.2167	0.5000
uid58817	0.239466	0.1702	0.2222	0.2533	0.5000
uid175779	0.239474	0.1200	0.1538	0.2063	0.2500
uid58455	0.239478	0.1630	0.2405	0.2603	0.5000
uid197182	0.239486	0.1429	0.2540	0.2000	0.2500
uid59233	0.239509	0.1720	0.2667	0.2073	0.3333
uid58457	0.239529	0.1596	0.2346	0.2533	0.5000
uid59167	0.239588	0.0959	0.1967	0.1455	0.5000
uid193710	0.239594	0.1449	0.1667	0.2642	NA
uid157913	0.239603	0.2958	0.3333	0.3654	0.0000
uid57835	0.239606	0.1702	0.2222	0.2533	0.5000
uid159835	0.239613	0.2958	0.3333	0.3654	0.0000
uid158059	0.239613	0.2958	0.3333	0.3654	0.0000
uid41861	0.239615	0.1287	0.2025	0.2529	0.5000
uid158061	0.239622	0.1471	0.1373	0.1404	0.5000
uid158037	0.239639	0.1471	0.1373	0.1404	0.5000
uid57661	0.239646	0.1556	0.2078	0.2429	0.5000
uid159389	0.239657	0.1630	0.2222	0.2329	0.5000
uid58571	0.239677	0.1587	0.1702	0.1698	0.5000
uid193758	0.239688	0.2319	0.2576	0.2500	0.5000
uid58473	0.239698	0.1429	0.2333	0.2796	0.5000
uid159873	0.239733	0.2958	0.3333	0.3654	0.0000
uid203391	0.239762	0.2051	0.1774	0.2381	NA
uid197187	0.239765	0.1250	0.2105	0.1698	NA
uid58503	0.239766	0.1324	0.1698	0.2264	0.5000
uid57617	0.239768	0.1957	0.2143	0.2568	0.4000
uid162039	0.239775	0.0897	0.1967	0.1579	0.5000
uid158369	0.239789	0.1026	0.1270	0.1905	0.5000
uid57825	0.239829	0.0750	0.1724	0.2500	0.5000
uid198526	0.239831	0.1415	0.2525	0.2360	0.5000
uid57847	0.239832	0.1562	0.1429	0.1455	0.5000
uid59169	0.239843	0.0943	0.1375	0.1667	NA
uid167482	0.239850	0.0833	0.2115	0.2353	0.5000
uid68745	0.239875	0.1852	0.2462	0.2769	0.5000
uid189748	0.239879	0.3014	0.3559	0.3704	0.0000
uid66391	0.239891	0.1753	0.2619	0.2317	0.3333
uid59207	0.239909	0.1654	0.2718	0.2613	0.3333
uid58189	0.239912	0.1136	0.2535	0.2143	0.2000
uid50673	0.239924	0.1264	0.2179	0.1857	0.3333
uid48999	0.239927	0.2019	0.2360	0.2809	0.5000
uid59163	0.239930	0.0545	0.0698	0.1026	0.5000
uid159859	0.239933	0.1562	0.2073	0.2329	0.5714
uid158859	0.239938	0.2065	0.2143	0.2703	0.4000
uid78143	0.239952	0.1075	0.1918	0.1892	NA
uid59013	0.239966	0.2078	0.2656	0.2407	NA
uid61585	0.240007	0.1806	0.2308	0.2200	NA
uid59035	0.240019	0.1515	0.1400	0.1607	0.5000
uid58335	0.240044	0.1515	0.1569	0.1481	0.5000
uid57795	0.240075	0.1720	0.2179	0.2464	0.5000
uid52599	0.240096	0.1100	0.1765	0.1977	NA
uid159855	0.240114	0.1596	0.2152	0.2429	0.5000
uid189840	0.240117	0.0417	0.1714	0.1500	0.3333
uid178106	0.240132	0.1493	0.1373	0.1552	0.5000
uid57837	0.240179	0.1667	0.2222	0.2533	0.5000
uid41455	0.240227	0.1522	0.2152	0.2394	0.5000
uid57659	0.240231	0.3014	0.3559	0.3704	0.0000
uid59117	0.240293	0.1205	0.2000	0.1667	0.5000
uid161971	0.240364	0.1000	0.1481	0.2667	0.5000
uid58625	0.240368	0.1124	0.2222	0.1974	NA
uid60789	0.240377	0.1856	0.1972	0.2466	0.5000
uid52453	0.240457	0.1053	0.1935	0.1404	0.5000
uid74025	0.240527	0.1488	0.2056	0.2000	0.5000
uid58733	0.240533	0.1429	0.1538	0.2727	NA
uid174152	0.240535	0.1324	0.1961	0.2308	NA
uid66205	0.240602	0.1264	0.1733	0.1944	0.5000
uid89393	0.240619	0.1531	0.1875	0.2466	0.5000
uid58401	0.240666	0.1096	0.1864	0.1600	0.5000
uid58573	0.240668	0.1642	0.1538	0.1579	0.5000
uid57817	0.240685	0.0870	0.1034	0.2647	0.5000
uid162171	0.240696	0.1791	0.1569	0.1754	0.5000
uid46061	0.240717	0.1264	0.1912	0.1944	0.5000
uid59161	0.240721	0.0959	0.1719	0.1094	0.5000
uid57895	0.240781	0.1667	0.1569	0.1429	0.5000
uid159689	0.240828	0.1613	0.2179	0.2464	0.5000
uid57871	0.240830	0.1324	0.1321	0.1356	0.5000
uid58839	0.240847	0.1702	0.2152	0.2429	0.5000
uid162081	0.240879	0.0952	0.1379	0.2941	0.5000
uid162151	0.240894	0.0988	0.1935	0.1791	0.5000
uid182934	0.240897	0.2642	0.2857	0.3514	NA
uid183008	0.240916	0.1579	0.2917	0.2667	NA
uid63633	0.240941	0.1190	0.1974	0.2125	0.5000
uid57911	0.240950	0.1791	0.1569	0.1552	0.5000
uid58527	0.240976	0.1727	0.1889	0.2083	0.5000
uid162079	0.240990	0.0750	0.1333	0.2500	0.5000
uid177516	0.241003	0.2020	0.1905	0.2826	0.4000
uid159247	0.241025	0.1364	0.2025	0.2254	0.5000
uid182932	0.241041	0.2135	0.2714	0.2763	NA
uid169223	0.241099	0.1410	0.2063	0.2203	0.5000
uid46353	0.241137	0.1412	0.2239	0.2222	0.5000
uid59025	0.241169	0.2386	0.2821	0.3684	NA
uid57903	0.241190	0.1630	0.2152	0.2429	0.5000
uid48801	0.241198	0.1622	0.1538	0.2727	NA
uid70481	0.241203	0.0976	0.1719	0.1587	0.5000
uid159981	0.241216	0.1522	0.2152	0.2394	0.5000
uid73425	0.241232	0.0833	0.1224	0.1042	0.5000
uid57839	0.241264	0.1522	0.2195	0.2466	0.5000
uid183113	0.241265	0.2121	0.3077	0.3261	NA
uid182933	0.241349	0.2000	0.3134	0.2917	0.5000
uid159241	0.241354	0.1702	0.2152	0.2429	0.5000
uid58555	0.241374	0.1702	0.2078	0.2429	0.5000
uid159691	0.241386	0.1489	0.2222	0.2267	0.5000
uid59041	0.241394	0.1200	0.1512	0.2360	0.5000
uid50609	0.241428	0.0580	0.1404	0.1636	0.5000
uid197170	0.241499	0.1231	0.1930	0.2105	NA
uid162141	0.241576	0.1379	0.2051	0.2286	0.5000
uid183337	0.241578	0.2069	0.3256	0.3409	NA
uid183114	0.241611	0.2680	0.2857	0.2987	0.5000
uid159861	0.241617	0.1630	0.2152	0.2429	0.5000
uid68019	0.241635	0.1299	0.2373	0.2373	NA
uid175255	0.241644	0.1143	0.1731	0.2000	0.5000
uid161967	0.241648	0.1000	0.1613	0.2667	0.5000
uid197155	0.241672	0.1481	0.2222	0.2373	0.5000
uid88071	0.241674	0.1702	0.2152	0.2429	0.5000
uid175257	0.241696	0.1429	0.2078	0.2174	0.5000
uid70619	0.241700	0.1139	0.2059	0.1724	0.5000
uid57797	0.241770	0.1667	0.2000	0.2353	0.5000
uid57841	0.241803	0.1702	0.2222	0.2500	0.5000
uid46661	0.241815	0.1441	0.2574	0.2418	0.5000
uid59435	0.241823	0.2632	0.3231	0.3548	0.5000
uid183340	0.241883	0.2075	0.3043	0.3750	NA
uid57649	0.241916	0.1474	0.1781	0.2195	0.5000
uid58327	0.241964	0.0959	0.2632	0.2295	0.5000
uid162127	0.241995	0.1017	0.2157	0.2174	0.5000
uid197263	0.242006	0.1702	0.2152	0.2429	0.5000
uid183111	0.242040	0.1839	0.2907	0.3205	0.5000
uid58943	0.242119	0.1176	0.2000	0.1875	NA
uid57667	0.242123	0.1053	0.1642	0.1452	0.5000
uid199898	0.242175	0.1358	0.2063	0.2131	0.3333
uid57907	0.242189	0.2154	0.2955	0.3902	NA
uid203123	0.242269	0.1111	0.2453	0.2157	0.5000
uid58755	0.242277	0.1290	0.2143	0.2174	NA
uid175256	0.242310	0.0694	0.1429	0.1731	0.5000
uid58479	0.242414	0.1687	0.2500	0.2154	0.5000
uid49725	0.242414	0.1719	0.2600	0.2292	NA
uid183003	0.242490	0.2658	0.3000	0.3443	NA
uid166827	0.242501	0.1096	0.2000	0.1864	0.5000
uid162085	0.242599	0.1190	0.1724	0.2812	0.5000
uid63617	0.242601	0.1264	0.1912	0.1944	0.5000
uid176499	0.242607	0.1286	0.2264	0.2679	NA
uid59137	0.242625	0.2000	0.2558	0.3158	NA
uid162145	0.242708	0.1111	0.1791	0.1515	0.5000
uid66305	0.242798	0.0635	0.2500	0.2453	0.5000
uid176125	0.242810	0.1068	0.1375	0.1341	0.5000
uid57803	0.242840	0.2000	0.3014	0.2857	0.5000
uid184343	0.242844	0.1277	0.2000	0.2105	0.5000
uid183109	0.242849	0.1852	0.2754	0.2923	0.5000
uid68707	0.242855	0.1261	0.1667	0.1765	0.5000
uid162163	0.242874	0.1531	0.2152	0.2297	0.5000
uid183007	0.242944	0.2857	0.3636	0.3906	0.5000
uid176374	0.243037	0.0625	0.2000	0.1379	0.5000
uid182930	0.243048	0.2125	0.2647	0.3125	0.5000
uid58411	0.243061	0.1327	0.2195	0.2267	0.5000
uid62183	0.243067	0.1039	0.1094	0.1935	NA
uid59395	0.243175	0.1429	0.2051	0.1954	0.2500
uid183115	0.243211	0.3000	0.3433	0.3770	NA
uid81631	0.243260	0.1648	0.2027	0.2113	NA
uid175570	0.243267	0.0606	0.1923	0.1667	0.5000
uid162075	0.243356	0.0750	0.1379	0.2812	0.5000
uid173859	0.243372	0.0606	0.1923	0.1667	0.5000
uid58135	0.243426	0.1797	0.2301	0.2549	0.5000
uid197162	0.243503	0.1136	0.1507	0.1781	NA
uid183341	0.243535	0.2034	0.2600	0.3333	NA
uid171261	0.243544	0.1702	0.2561	0.2297	0.5000
uid162083	0.243586	0.1087	0.1111	0.2941	0.5000
uid89371	0.243612	0.0938	0.2174	0.1702	0.5000
uid197180	0.243640	0.2143	0.2727	0.2778	0.5000
uid58235	0.243646	0.1970	0.2857	0.3250	NA
uid162041	0.243669	0.1000	0.1200	0.1585	0.5000
uid162093	0.243729	0.0769	0.1111	0.2727	0.5000
uid58045	0.243756	0.1970	0.2857	0.3095	NA
uid162103	0.243779	0.1358	0.1875	0.1765	0.5000
uid176368	0.243810	0.1772	0.2131	0.2542	0.0000
uid58381	0.243827	0.1444	0.2000	0.1600	0.5000
uid57819	0.243830	0.0513	0.1034	0.2424	0.5000
uid159391	0.243858	0.1596	0.2152	0.2254	0.5000
uid179383	0.243989	0.1622	0.2698	0.3077	NA
uid59211	0.244064	0.1209	0.1605	0.1507	0.5000
uid59095	0.244095	0.1376	0.2527	0.2391	NA
uid59187	0.244132	0.1724	0.2593	0.2361	0.2500
uid59051	0.244290	0.1545	0.2000	0.2289	0.5000
uid59027	0.244304	0.2162	0.2698	0.2667	NA
uid68841	0.244366	0.0965	0.2165	0.1771	0.5000
uid59101	0.244377	0.2414	0.3269	0.3261	NA
uid51721	0.244397	0.1594	0.2063	0.2373	0.5000
uid58361	0.244418	0.1781	0.2333	0.3016	0.3333
uid58867	0.244518	0.1084	0.1765	0.1918	0.5000
uid176373	0.244802	0.0606	0.1923	0.1667	0.5000
uid74441	0.244803	0.1512	0.1818	0.1831	0.5000
uid197164	0.244808	0.0957	0.1724	0.1548	0.2500
uid59427	0.244812	0.0444	0.1351	0.1714	0.3333
uid58011	0.244864	0.1892	0.2833	0.2742	NA
uid187059	0.244959	0.1348	0.1923	0.2286	0.5000
uid59253	0.245017	0.1176	0.1176	0.1571	0.5000
uid61575	0.245061	0.1833	0.2128	0.1739	NA
uid57663	0.245080	0.1071	0.1806	0.2297	0.5000
uid159663	0.245212	NA	NA	NA	NA
uid88061	0.245239	0.0893	0.2021	0.1613	0.5000
uid88065	0.245279	0.1458	0.2262	0.2237	0.5000
uid57861	0.245285	0.1034	0.1948	0.2267	0.5000
uid186598	0.245314	0.1833	0.2128	0.1739	NA
uid59143	0.245443	0.1974	0.2687	0.2941	NA
uid53037	0.245481	0.1011	0.1429	0.1446	0.5000
uid183006	0.245504	0.2651	0.3125	0.3692	0.5000
uid89377	0.245536	0.1484	0.2149	0.2019	0.5000
uid57669	0.245621	0.1596	0.2436	0.2222	0.5000
uid162109	0.245657	0.1354	0.2048	0.2125	0.5000
uid46233	0.245702	0.1562	0.1882	0.2125	0.5000
uid162143	0.245733	0.1489	0.1882	0.2051	0.5000
uid184011	0.245741	0.2202	0.2692	0.2917	0.5000
uid59291	0.245901	0.0897	0.1719	0.1746	0.5000
uid58403	0.245917	0.1442	0.1974	0.1786	0.5000
uid183112	0.245983	0.2375	0.3333	0.3226	NA
uid58861	0.246100	0.1205	0.1695	0.2537	NA
uid58053	0.246158	0.0762	0.1250	0.1163	0.5000
uid48819	0.246162	0.1299	0.1774	0.1875	NA
uid59345	0.246209	0.1098	0.1429	0.2000	NA
uid158165	0.246224	0.1961	0.3068	0.2785	0.5000
uid58989	0.246345	0.1667	0.2155	0.2404	0.5000
uid183004	0.246407	0.0638	0.2222	0.1750	0.5000
uid73895	0.246413	0.1591	0.2124	0.2252	0.5000
uid58043	0.246709	0.2353	0.3210	0.3377	NA
uid62919	0.246715	0.1183	0.1977	0.1948	0.5000
uid58523	0.246737	0.1875	0.2783	0.2373	0.5000
uid158173	0.246790	0.0824	0.1781	0.1096	0.5000
uid62125	0.246802	0.1290	0.2025	0.2078	0.5000
uid59003	0.246827	0.1139	0.1343	0.1639	0.5000
uid197161	0.246954	0.1011	0.1429	0.1594	NA
uid183342	0.247053	0.1702	0.2439	0.2162	0.5000
uid58613	0.247172	0.1398	0.1831	0.2250	0.5000
uid59093	0.247248	0.0968	0.1579	0.1343	0.5000
uid54927	0.247401	0.1667	0.2439	0.2162	0.5000
uid58953	0.247457	0.1778	0.2174	0.2286	0.5000
uid67365	0.247805	0.1081	0.2500	0.1649	0.5000
uid59179	0.247810	0.1524	0.1647	0.2048	0.2500
uid58945	0.247976	0.1776	0.2075	0.1863	0.5000
uid195460	0.248036	0.0606	0.1875	0.1667	0.5000
uid67367	0.248125	0.1371	0.2222	0.1681	0.2500
uid179370	0.248167	0.1413	0.1600	0.1351	0.4444
uid197179	0.248169	0.0952	0.1494	0.1538	0.5000
uid53477	0.248333	0.1622	0.1868	0.1935	0.5000
uid175777	0.248403	0.1751	0.2041	0.2123	0.5000
uid87033	0.248416	0.1026	0.1935	0.2097	NA
uid162097	0.248443	0.1977	0.2800	0.2286	NA
uid58621	0.248447	0.2056	0.2361	0.1728	0.4286
uid46803	0.248722	0.1613	0.1900	0.2041	0.5000
uid67387	0.248838	0.1287	0.1358	0.1848	0.5000
uid59583	0.248854	0.1441	0.1959	0.2000	0.5000
uid58287	0.248920	0.1714	0.2432	0.2037	0.5000
uid59079	0.249013	0.1250	0.1635	0.2000	0.5000
uid81629	0.249039	0.1308	0.2472	0.1899	NA
uid58537	0.249127	0.1475	0.2727	0.2264	NA
uid51369	0.249136	0.1064	0.1905	0.1613	0.3333
uid46625	0.249223	0.1207	0.2157	0.1778	NA
uid197156	0.249322	0.1702	0.2436	0.2308	0.5000
uid65789	0.249372	0.1477	0.1944	0.2059	0.5000
uid58645	0.249450	0.0943	0.1316	0.2250	0.3333
uid59085	0.249459	0.1919	0.2466	0.2078	0.5000
uid59401	0.249493	0.1515	0.2069	0.2561	0.5000
uid62245	0.249582	0.2034	0.2247	0.1868	0.5000
uid49533	0.249776	0.1053	0.1818	0.1918	0.5000
uid55693	0.249900	0.1579	0.1951	0.1538	0.5000
uid162159	0.249926	0.1327	0.1856	0.2165	0.5000
uid183002	0.249977	0.2198	0.2949	0.2987	0.5000
uid68311	0.249999	0.1538	0.2131	0.2056	0.5000
uid42011	0.250115	0.1010	0.1875	0.1646	0.5000
uid58151	0.250115	0.1429	0.1978	0.1778	0.5000
uid57657	0.250214	0.1635	0.2179	0.1975	0.5000
uid189952	0.250298	0.1753	0.2329	0.2388	0.2000
uid59171	0.250306	0.1028	0.1474	0.1765	0.5000
uid159537	0.250364	0.1300	0.2179	0.1750	0.5000
uid59205	0.250473	0.0957	0.2021	0.1895	0.5000
uid60855	0.250667	0.1474	0.2471	0.2235	0.5000
uid59213	0.250908	0.1364	0.1667	0.1949	0.4545
uid59021	0.250950	0.1694	0.1919	0.2037	0.3333
uid81197	0.251020	0.1340	0.1818	0.1711	0.5000
uid43329	0.251124	0.1077	0.1983	0.1667	0.5000
uid57901	0.251161	0.0943	0.1146	0.1505	0.5000
[truncated: 515 more rows]
