# Supplementary material for: Quickly Finding Orthologs as Reciprocal Best Hits with BLAT, LAST, and UBLAST: How Much Do We Miss?
Source: PLoS One. 2014 Jul 11;9(7):e101850. doi: 10.1371/journal.pone.0101850 (PMC4094424; doi:10.1371/journal.pone.0101850)
Supplement: Table Set S3 — These tables contain counts for error estimates organized on a per query genome fashion. The directory contains the R-script used to run the t-tests comparing the results from each program, and a table with the results of these t-tests. (ZIP) [file pone.0101850.s003.zip › S3-Tables-Stats-Error/uid57893.t-test]

statistic.t	parameter.df	p.value	conf.int1	conf.int2	estimate.mean.of.the.differences	null.value.difference.in.means	alternative	method	data.name
unlist.t.test.blat.last.	-61.8410244796331	1584	0	-0.25388290908339	-0.23827280069579	-0.24607785488959	0	two.sided	Paired t-test	mistake$blat and mistake$last
unlist.t.test.blat.usearch7.	-65.5598245162074	1584	0	-0.281552343204236	-0.265194407584408	-0.273373375394322	0	two.sided	Paired t-test	mistake$blat and mistake$usearch7
unlist.t.test.blat.blastp.	-86.1890509407234	1584	0	-0.394690964045227	-0.377126196838053	-0.38590858044164	0	two.sided	Paired t-test	mistake$blat and mistake$blastp
unlist.t.test.last.usearch7.	-11.8393904953441	2490	1.68077022512281e-31	-0.0326592082251653	-0.0233779656006074	-0.0280185869128864	0	two.sided	Paired t-test	mistake$last and mistake$usearch7
unlist.t.test.last.blastp.	-46.5579184927196	2478	0	-0.135744747538681	-0.124772315793307	-0.130258531665994	0	two.sided	Paired t-test	mistake$last and mistake$blastp
unlist.t.test.usearch7.blastp.	-34.2996364615759	2479	2.44865559952542e-211	-0.107621047488705	-0.0959810492854882	-0.101801048387097	0	two.sided	Paired t-test	mistake$usearch7 and mistake$blastp
unlist.t.test.blat.last.	61.8410244796331	1584	0	0.23827280069579	0.25388290908339	0.24607785488959	0	two.sided	Paired t-test	missing$blat and missing$last
unlist.t.test.blat.usearch7.	65.5598245162074	1584	0	0.265194407584408	0.281552343204236	0.273373375394322	0	two.sided	Paired t-test	missing$blat and missing$usearch7
unlist.t.test.blat.blastp.	86.1890509407234	1584	0	0.377126196838053	0.394690964045227	0.38590858044164	0	two.sided	Paired t-test	missing$blat and missing$blastp
unlist.t.test.last.usearch7.	11.8393904953441	2490	1.68077022512279e-31	0.0233779656006074	0.0326592082251654	0.0280185869128864	0	two.sided	Paired t-test	missing$last and missing$usearch7
unlist.t.test.last.blastp.	46.5579184927196	2478	0	0.124772315793307	0.135744747538681	0.130258531665994	0	two.sided	Paired t-test	missing$last and missing$blastp
unlist.t.test.usearch7.blastp.	34.2996364615759	2479	2.44865559952542e-211	0.0959810492854882	0.107621047488705	0.101801048387097	0	two.sided	Paired t-test	missing$usearch7 and missing$blastp
unlist.t.test.blat.last.	67.6501755703555	1638	0	0.22182700468197	0.235074154561471	0.228450579621721	0	two.sided	Paired t-test	overall$blat and overall$last
unlist.t.test.blat.usearch7.	71.448945516442	1638	0	0.227723518937913	0.240579348664284	0.234151433801098	0	two.sided	Paired t-test	overall$blat and overall$usearch7
unlist.t.test.blat.blastp.	90.4567508717562	1638	0	0.285293643692283	0.297940157405948	0.291616900549115	0	two.sided	Paired t-test	overall$blat and overall$blastp
unlist.t.test.last.usearch7.	6.54590238483088	2502	7.14968920316028e-11	0.00420734904963914	0.00780615474580633	0.00600675189772273	0	two.sided	Paired t-test	overall$last and overall$usearch7
unlist.t.test.last.blastp.	78.4148305879465	2502	0	0.0707982877126574	0.0744299983440745	0.072614143028366	0	two.sided	Paired t-test	overall$last and overall$blastp
unlist.t.test.usearch7.blastp.	71.3802186673603	2502	0	0.0647775946688584	0.0684371875924281	0.0666073911306432	0	two.sided	Paired t-test	overall$usearch7 and overall$blastp
